# Supplementary material for: A charged diatomic triple-bonded U≡N species trapped in C82 fullerene cages
Source: Nat Commun. 2022 Nov 23;13:7192. doi: 10.1038/s41467-022-34651-5 (PMC9684569; doi:10.1038/s41467-022-34651-5)
Supplement: Supplementary file 4 — Supplementary Data 1 [file 41467_2022_34651_MOESM4_ESM.zip]

Archive with 7 entries (6 files):
- Supplementary Data 1/Cs6-100K.cif
- Supplementary Data 1/Cs6-185.cif
- Supplementary Data 1/Cs6-273.cif
- Supplementary Data 1/UN@C2(5)-C82-100K.cif
- Supplementary Data 1/UN@C2(5)-C82-185K.cif
- Supplementary Data 1/UN@C2(5)-C82-273K.cif
- Supplementary Data 1/
