# Supplementary material for: A charged diatomic triple-bonded U≡N species trapped in C82 fullerene cages
Source: Nat Commun. 2022 Nov 23;13:7192. doi: 10.1038/s41467-022-34651-5 (PMC9684569; doi:10.1038/s41467-022-34651-5)
Supplement: Supplementary file 4 — Supplementary Data 1 [file 41467_2022_34651_MOESM4_ESM.zip › Supplementary Data 1/Cs6-100K.cif]

data_cs6-100k
_audit_creation_date               2021-10-12
_audit_creation_method
;
Olex2 1.2
(compiled 2018.05.29 svn.r3508 for OlexSys, GUI svn.r5506)
;
_shelx_SHELXL_version_number       '2018/1'
_audit_contact_author_address      ?
_audit_contact_author_email        ?
_audit_contact_author_name         ''
_audit_contact_author_phone        ?
_publ_contact_author_id_orcid      ?
_publ_section_references
;
Dolomanov, O.V., Bourhis, L.J., Gildea, R.J, Howard, J.A.K. & Puschmann, H.
 (2009), J. Appl. Cryst. 42, 339-341.

Sheldrick, G.M. (2015). Acta Cryst. C71, 3-8.
;
_chemical_name_common              ?
_chemical_name_systematic          ?
_chemical_formula_moiety          
 'C36 H44 N4 Ni, C82 N U1, 3.65(C3 H3), 0.35(C S)'
_chemical_formula_sum              'C129.30 H54.96 N5 Ni S0.35 U'
_chemical_formula_weight           1986.26
_chemical_melting_point            ?
loop_
  _atom_type_symbol
  _atom_type_description
  _atom_type_scat_dispersion_real
  _atom_type_scat_dispersion_imag
  _atom_type_scat_source
 'C' 'C' 0.0050 0.0020 'International Tables Vol C Tables 4.2.6.8 and 6.1.1.4'
 'H' 'H' 0.0000 0.0000 'International Tables Vol C Tables 4.2.6.8 and 6.1.1.4'
 'N' 'N' 0.0090 0.0050 'International Tables Vol C Tables 4.2.6.8 and 6.1.1.4'
 'Ni' 'Ni' 0.3120 1.4720 'International Tables Vol C Tables 4.2.6.8 and 6.1.1.4'
 'S' 'S' 0.1246 0.1234 'International Tables Vol C Tables 4.2.6.8 and 6.1.1.4'
 'U' 'U' -6.3260 5.5940 'International Tables Vol C Tables 4.2.6.8 and 6.1.1.4'

_shelx_space_group_comment
;
The symmetry employed for this shelxl refinement is uniquely defined
by the following loop, which should always be used as a source of
symmetry information in preference to the above space-group names.
They are only intended as comments.
;
_space_group_crystal_system        'monoclinic'
_space_group_IT_number             15
_space_group_name_H-M_alt          'C 1 2/c 1'
_space_group_name_Hall             '-C 2yc'
loop_
  _space_group_symop_operation_xyz
 'x, y, z'
 '-x, y, -z+1/2'
 'x+1/2, y+1/2, z'
 '-x+1/2, y+1/2, -z+1/2'
 '-x, -y, -z'
 'x, -y, z-1/2'
 '-x+1/2, -y+1/2, -z'
 'x+1/2, -y+1/2, z-1/2'

_cell_length_a                     25.3086(13)
_cell_length_b                     14.9637(7)
_cell_length_c                     39.809(2)
_cell_angle_alpha                  90
_cell_angle_beta                   94.401(2)
_cell_angle_gamma                  90
_cell_volume                       15031.6(13)
_cell_formula_units_Z              8
_cell_measurement_reflns_used      9322
_cell_measurement_temperature      100(2)
_cell_measurement_theta_max        31.09
_cell_measurement_theta_min        2.52
_shelx_estimated_absorpt_T_max     0.835
_shelx_estimated_absorpt_T_min     0.767
_exptl_absorpt_coefficient_mu      1.871
_exptl_absorpt_correction_T_max    0.829
_exptl_absorpt_correction_T_min    0.764
_exptl_absorpt_correction_type     multi-scan
_exptl_absorpt_process_details    
 'SADABS-2014/5 (Bruker,2014/5) was used for absorption correction. wR2(int) was 0.1573 before and 0.1057 after correction. The Ratio of minimum to maximum transmission is 0.5389. The \l/2 correction factor is Not present.'
_exptl_absorpt_special_details     ?
_exptl_crystal_colour              'clear dark black'
_exptl_crystal_colour_lustre       clear
_exptl_crystal_colour_modifier     dark
_exptl_crystal_colour_primary      black
_exptl_crystal_density_diffrn      1.755
_exptl_crystal_density_meas        ?
_exptl_crystal_density_method      ?
_exptl_crystal_description         block
_exptl_crystal_F_000               7931
_exptl_crystal_size_max            0.15
_exptl_crystal_size_mid            0.12
_exptl_crystal_size_min            0.1
_exptl_transmission_factor_max     ?
_exptl_transmission_factor_min     ?
_diffrn_reflns_av_R_equivalents    0.0624
_diffrn_reflns_av_unetI/netI       0.0403
_diffrn_reflns_Laue_measured_fraction_full  0.995
_diffrn_reflns_Laue_measured_fraction_max  0.983
_diffrn_reflns_limit_h_max         31
_diffrn_reflns_limit_h_min         -31
_diffrn_reflns_limit_k_max         18
_diffrn_reflns_limit_k_min         -18
_diffrn_reflns_limit_l_max         47
_diffrn_reflns_limit_l_min         -48
_diffrn_reflns_number              89497
_diffrn_reflns_point_group_measured_fraction_full  0.995
_diffrn_reflns_point_group_measured_fraction_max  0.983
_diffrn_reflns_theta_full          29.726
_diffrn_reflns_theta_max           30.672
_diffrn_reflns_theta_min           1.912
_diffrn_ambient_temperature        100
_diffrn_detector_area_resol_mean   ?
_diffrn_measured_fraction_theta_full  0.995
_diffrn_measured_fraction_theta_max  0.983
_diffrn_measurement_device_type    'Bruker APEX-II CCD'
_diffrn_measurement_method         '\f and \w scans'
_diffrn_radiation_type             synchrotron
_diffrn_radiation_wavelength       0.82641
_diffrn_source                     ?
_diffrn_standards_number           0
_reflns_Friedel_coverage           0.000
_reflns_Friedel_fraction_full      .
_reflns_Friedel_fraction_max       .
_reflns_number_gt                  13753
_reflns_number_total               14570
_reflns_special_details
;
 Reflections were merged by SHELXL according to the crystal
 class for the calculation of statistics and refinement.
 
 _reflns_Friedel_fraction is defined as the number of unique
 Friedel pairs measured divided by the number that would be
 possible theoretically, ignoring centric projections and
 systematic absences.
;
_reflns_threshold_expression       'I > 2\s(I)'
_computing_cell_refinement         'SAINT V8.35A (?, 2016)'
_computing_data_collection         ?
_computing_data_reduction          'SAINT V8.35A (?, 2016)'
_computing_molecular_graphics      'Olex2 (Dolomanov et al., 2009)'
_computing_publication_material    'Olex2 (Dolomanov et al., 2009)'
_computing_structure_refinement    'ShelXL (Sheldrick, 2015)'
_computing_structure_solution      'ShelXT (Sheldrick, 2015)'
_refine_diff_density_max           1.902
_refine_diff_density_min           -1.696
_refine_diff_density_rms           0.164
_refine_ls_extinction_coef         .
_refine_ls_extinction_method       none
_refine_ls_goodness_of_fit_ref     1.025
_refine_ls_hydrogen_treatment      constr
_refine_ls_matrix_type             full
_refine_ls_number_parameters       1288
_refine_ls_number_reflns           14570
_refine_ls_number_restraints       1082
_refine_ls_R_factor_all            0.0792
_refine_ls_R_factor_gt             0.0764
_refine_ls_restrained_S_all        1.083
_refine_ls_shift/su_max            0.001
_refine_ls_shift/su_mean           0.000
_refine_ls_structure_factor_coef   Fsqd
_refine_ls_weighting_details      
 'w=1/[\s^2^(Fo^2^)+(0.0905P)^2^+331.6220P] where P=(Fo^2^+2Fc^2^)/3'
_refine_ls_weighting_scheme        calc
_refine_ls_wR_factor_gt            0.1940
_refine_ls_wR_factor_ref           0.1961
_refine_special_details            ?
_olex2_refinement_description
;
1. Fixed Uiso
 At 1.2 times of:
  All C(H) groups, All C(H,H) groups
 At 1.5 times of:
  All C(H,H,H) groups
2. Restrained distances
 C4S-C3S
 1.39 with sigma of 0.02
3. Uiso/Uaniso restraints and constraints
S1S \\sim C1S \\sim C2S \\sim C3S \\sim C4S: within 2A with sigma of 0.01 and
sigma for terminal atoms of 0.02
C1 \\sim C2 \\sim C3 \\sim C4 \\sim C5 \\sim C6 \\sim C7 \\sim C8 \\sim C9
\\sim C10 \\sim C11 \\sim C12 \\sim C13 \\sim C14 \\sim C15 \\sim C16 \\sim C17
\\sim C18 \\sim C19 \\sim C20 \\sim C21 \\sim C22 \\sim C23 \\sim C24 \\sim C25
\\sim C26 \\sim C27 \\sim C28 \\sim C29 \\sim C30 \\sim C31 \\sim C32 \\sim C33
\\sim C34 \\sim C35 \\sim C36 \\sim C37 \\sim C38 \\sim C39 \\sim C40 \\sim C41
\\sim C42 \\sim C43 \\sim C44 \\sim C45 \\sim C46 \\sim C47 \\sim C48 \\sim C49
\\sim C50 \\sim C51 \\sim C52 \\sim C53 \\sim C54 \\sim C55 \\sim C56 \\sim C57
\\sim C58 \\sim C59 \\sim C60 \\sim C61 \\sim C62 \\sim C63 \\sim C64 \\sim C65
\\sim C66 \\sim C67 \\sim C68 \\sim C69 \\sim C70 \\sim C71 \\sim C72 \\sim C73
\\sim C74 \\sim C75 \\sim C76 \\sim C77 \\sim C78 \\sim C79 \\sim C80 \\sim C81
\\sim C82: within 2A with sigma of 0.005 and sigma for terminal atoms of 0.01
Ni1P \\sim N1P \\sim N2P \\sim N3P \\sim N4P \\sim C1P \\sim C2P \\sim C3P
\\sim C4P \\sim C5P \\sim C6P \\sim C7P \\sim C8P \\sim C9P \\sim C10P \\sim
C11P \\sim C12P \\sim C13P \\sim C14P \\sim C15P \\sim C16P \\sim C17P \\sim
C18P \\sim C19P \\sim C20P \\sim C21P \\sim C22P \\sim C23P \\sim C24P \\sim
C25P \\sim C26P \\sim C27P \\sim C28P \\sim C29P \\sim C30P \\sim C31P \\sim
C32P \\sim C33P \\sim C34P \\sim C35P \\sim C36P: within 2A with sigma of 0.005
and sigma for terminal atoms of 0.01
Uanis(Ni1P) \\sim Ueq: with sigma of 0.0001 and sigma for terminal atoms of
0.0002
Uanis(C17P) \\sim Ueq, Uanis(C2P) \\sim Ueq, Uanis(C33P) \\sim Ueq, Uanis(C16P)
\\sim Ueq, Uanis(C25P) \\sim Ueq: with sigma of 0.001 and sigma for terminal
atoms of 0.002
4. Others
 1*[Sof(U3)]+1*[Sof(U1)]+1*[Sof(U4)]+1*[Sof(U2)]=1 with esd of 0.0001
 Sof(C2S)=Sof(H2S)=Sof(C3S)=Sof(H3S)=Sof(C4S)=Sof(H4S)=1-FVAR(5)
 Sof(S1S)=Sof(C1S)=FVAR(5)
5.a Secondary CH2 refined with riding coordinates:
 C21P(H21A,H21B), C23P(H23A,H23B), C25P(H25A,H25B), C27P(H27A,H27B), C29P(H29A,
 H29B), C31P(H31A,H31B), C33P(H33A,H33B), C35P(H35A,H35B)
5.b Aromatic/amide H refined with riding coordinates:
 C2P(H2P), C7P(H7P), C12P(H12P), C17P(H17P), C5S(H5S), C6S(H6S), C7S(H7S),
 C8S(H8S), C9S(H9S), C10S(H10S), C11S(H11S), C12S(H12S), C13S(H13S), C2S(H2S),
 C3S(H3S), C4S(H4S)
5.c Idealised Me refined as rotating group:
 C22P(H22A,H22B,H22C), C24P(H24A,H24B,H24C), C26P(H26A,H26B,H26C), C28P(H28A,
 H28B,H28C), C30P(H30A,H30B,H30C), C32P(H32A,H32B,H32C), C34P(H34A,H34B,H34C),
 C36P(H36A,H36B,H36C)
;
_atom_sites_solution_hydrogens     geom
_atom_sites_solution_primary       dual
_atom_sites_solution_secondary     ?
loop_
  _atom_site_label
  _atom_site_type_symbol
  _atom_site_fract_x
  _atom_site_fract_y
  _atom_site_fract_z
  _atom_site_U_iso_or_equiv
  _atom_site_adp_type
  _atom_site_occupancy
  _atom_site_site_symmetry_order
  _atom_site_calc_flag
  _atom_site_refinement_flags_posn
  _atom_site_refinement_flags_adp
  _atom_site_refinement_flags_occupancy
  _atom_site_disorder_assembly
  _atom_site_disorder_group
 Ni1P Ni 0.51883(2) 0.49751(3) 0.45923(2) 0.00088(15) Uani 1 1 d . U . A 2
 N1P N 0.57630(14) 0.5013(2) 0.49489(9) 0.0032(7) Uani 1 1 d . U . A 2
 N2P N 0.52028(14) 0.3663(3) 0.46037(9) 0.0035(7) Uani 1 1 d . U . A 2
 N3P N 0.46397(15) 0.4937(2) 0.42197(9) 0.0044(7) Uani 1 1 d . U . A 2
 N4P N 0.51935(14) 0.6288(2) 0.45674(9) 0.0032(6) Uani 1 1 d . U . A 2
 C1P C 0.55168(16) 0.6872(3) 0.47558(11) 0.0043(7) Uani 1 1 d . U . A 2
 C2P C 0.58939(17) 0.6623(3) 0.50028(11) 0.0040(8) Uani 1 1 d . U . A 2
 H2P H 0.608532 0.708411 0.512253 0.005 Uiso 1 1 calc R . . A 2
 C3P C 0.60163(16) 0.5754(3) 0.50904(11) 0.0037(7) Uani 1 1 d . U . A 2
 C4P C 0.64431(17) 0.5508(3) 0.53322(11) 0.0053(8) Uani 1 1 d . U . A 2
 C5P C 0.64495(17) 0.4600(3) 0.53417(11) 0.0055(8) Uani 1 1 d . U . A 2
 C6P C 0.60263(17) 0.4298(3) 0.51055(11) 0.0047(8) Uani 1 1 d . U . A 2
 C7P C 0.59113(17) 0.3416(3) 0.50450(11) 0.0055(8) Uani 1 1 d . U . A 2
 H7P H 0.610824 0.298249 0.517655 0.007 Uiso 1 1 calc R . . A 2
 C8P C 0.55293(17) 0.3112(3) 0.48064(11) 0.0050(8) Uani 1 1 d . U . A 2
 C9P C 0.54279(18) 0.2186(3) 0.47359(12) 0.0084(8) Uani 1 1 d . U . A 2
 C10P C 0.50352(18) 0.2157(3) 0.44821(12) 0.0091(8) Uani 1 1 d . U . A 2
 C11P C 0.48991(17) 0.3074(3) 0.44038(11) 0.0057(8) Uani 1 1 d . U . A 2
 C12P C 0.45210(17) 0.3324(3) 0.41552(11) 0.0060(8) Uani 1 1 d . U . A 2
 H12P H 0.432341 0.286516 0.403831 0.007 Uiso 1 1 calc R . . A 2
 C13P C 0.44102(17) 0.4192(3) 0.40649(11) 0.0056(8) Uani 1 1 d . U . A 2
 C14P C 0.40405(17) 0.4436(3) 0.37849(11) 0.0078(8) Uani 1 1 d . U . A 2
 C15P C 0.40389(17) 0.5343(3) 0.37710(12) 0.0086(8) Uani 1 1 d . U . A 2
 C16P C 0.44071(17) 0.5642(3) 0.40441(11) 0.0050(8) Uani 1 1 d . U . A 2
 C17P C 0.45166(17) 0.6531(3) 0.41088(11) 0.0053(8) Uani 1 1 d . U . A 2
 H17P H 0.431863 0.696491 0.397839 0.006 Uiso 1 1 calc R . . A 2
 C18P C 0.48923(16) 0.6829(3) 0.43489(11) 0.0045(7) Uani 1 1 d . U . A 2
 C19P C 0.50299(18) 0.7763(3) 0.43982(12) 0.0076(8) Uani 1 1 d . U . A 2
 C20P C 0.54189(17) 0.7785(3) 0.46520(12) 0.0071(8) Uani 1 1 d . U . A 2
 C21P C 0.57188(18) 0.8575(3) 0.48009(13) 0.0114(9) Uani 1 1 d . U . A 2
 H21A H 0.575051 0.851885 0.504944 0.014 Uiso 1 1 calc R . . A 2
 H21B H 0.551695 0.912696 0.474231 0.014 Uiso 1 1 calc R . . A 2
 C22P C 0.6274(2) 0.8654(4) 0.46748(15) 0.0204(11) Uani 1 1 d . U . A 2
 H22A H 0.624704 0.866359 0.442791 0.031 Uiso 1 1 calc GR . . A 2
 H22B H 0.648975 0.814174 0.475513 0.031 Uiso 1 1 calc GR . . A 2
 H22C H 0.644159 0.920791 0.476073 0.031 Uiso 1 1 calc GR . . A 2
 C23P C 0.68211(18) 0.6156(3) 0.55111(11) 0.0086(9) Uani 1 1 d . U . A 2
 H23A H 0.699013 0.586908 0.571617 0.010 Uiso 1 1 calc R . . A 2
 H23B H 0.662152 0.668356 0.558218 0.010 Uiso 1 1 calc R . . A 2
 C24P C 0.7249(2) 0.6460(4) 0.52872(13) 0.0163(10) Uani 1 1 d . U . A 2
 H24A H 0.708384 0.676024 0.508707 0.024 Uiso 1 1 calc GR . . A 2
 H24B H 0.744976 0.594027 0.521808 0.024 Uiso 1 1 calc GR . . A 2
 H24C H 0.748973 0.687656 0.541265 0.024 Uiso 1 1 calc GR . . A 2
 C25P C 0.68406(18) 0.3995(3) 0.55336(11) 0.0078(8) Uani 1 1 d . U . A 2
 H25A H 0.665366 0.346173 0.561141 0.009 Uiso 1 1 calc R . . A 2
 H25B H 0.699967 0.431358 0.573465 0.009 Uiso 1 1 calc R . . A 2
 C26P C 0.7280(2) 0.3701(4) 0.53136(13) 0.0183(11) Uani 1 1 d . U . A 2
 H26A H 0.712449 0.336628 0.511885 0.027 Uiso 1 1 calc GR . . A 2
 H26B H 0.753291 0.331914 0.544580 0.027 Uiso 1 1 calc GR . . A 2
 H26C H 0.746452 0.422883 0.523558 0.027 Uiso 1 1 calc GR . . A 2
 C27P C 0.57226(19) 0.1428(3) 0.49130(13) 0.0136(9) Uani 1 1 d . U . A 2
 H27A H 0.551010 0.087447 0.488100 0.016 Uiso 1 1 calc R . . A 2
 H27B H 0.576417 0.155668 0.515753 0.016 Uiso 1 1 calc R . . A 2
 C28P C 0.6271(2) 0.1270(4) 0.47854(16) 0.0232(12) Uani 1 1 d . U . A 2
 H28A H 0.623237 0.111637 0.454544 0.035 Uiso 1 1 calc GR . . A 2
 H28B H 0.644742 0.077755 0.491203 0.035 Uiso 1 1 calc GR . . A 2
 H28C H 0.648469 0.181375 0.481719 0.035 Uiso 1 1 calc GR . . A 2
 C29P C 0.4795(2) 0.1362(3) 0.43001(14) 0.0163(10) Uani 1 1 d . U . A 2
 H29A H 0.440627 0.144200 0.427017 0.020 Uiso 1 1 calc R . . A 2
 H29B H 0.486763 0.082248 0.443994 0.020 Uiso 1 1 calc R . . A 2
 C30P C 0.5007(3) 0.1216(4) 0.39565(16) 0.0275(13) Uani 1 1 d . U . A 2
 H30A H 0.493482 0.174562 0.381587 0.041 Uiso 1 1 calc GR . . A 2
 H30B H 0.483283 0.069466 0.384786 0.041 Uiso 1 1 calc GR . . A 2
 H30C H 0.539044 0.111223 0.398478 0.041 Uiso 1 1 calc GR . . A 2
 C31P C 0.37555(19) 0.3780(3) 0.35516(12) 0.0130(9) Uani 1 1 d . U . A 2
 H31A H 0.345471 0.408429 0.342562 0.016 Uiso 1 1 calc R . . A 2
 H31B H 0.360922 0.329498 0.368609 0.016 Uiso 1 1 calc R . . A 2
 C32P C 0.4115(2) 0.3375(4) 0.33025(12) 0.0161(10) Uani 1 1 d . U . A 2
 H32A H 0.390766 0.297154 0.314939 0.024 Uiso 1 1 calc GR . . A 2
 H32B H 0.440022 0.303902 0.342538 0.024 Uiso 1 1 calc GR . . A 2
 H32C H 0.426686 0.385283 0.317212 0.024 Uiso 1 1 calc GR . . A 2
 C33P C 0.3751(2) 0.5947(3) 0.35192(13) 0.0135(9) Uani 1 1 d . U . A 2
 H33A H 0.358977 0.644367 0.364008 0.016 Uiso 1 1 calc R . . A 2
 H33B H 0.346072 0.560864 0.339666 0.016 Uiso 1 1 calc R . . A 2
 C34P C 0.4110(2) 0.6337(4) 0.32644(13) 0.0180(11) Uani 1 1 d . U . A 2
 H34A H 0.390179 0.672795 0.310727 0.027 Uiso 1 1 calc GR . . A 2
 H34B H 0.426340 0.585016 0.313896 0.027 Uiso 1 1 calc GR . . A 2
 H34C H 0.439506 0.668287 0.338343 0.027 Uiso 1 1 calc GR . . A 2
 C35P C 0.47957(19) 0.8517(3) 0.41868(13) 0.0121(9) Uani 1 1 d . U . A 2
 H35A H 0.486931 0.908740 0.430715 0.014 Uiso 1 1 calc R . . A 2
 H35B H 0.440638 0.843991 0.415762 0.014 Uiso 1 1 calc R . . A 2
 C36P C 0.5014(2) 0.8569(4) 0.38404(14) 0.0186(11) Uani 1 1 d . U . A 2
 H36A H 0.492485 0.801894 0.371477 0.028 Uiso 1 1 calc GR . . A 2
 H36B H 0.539967 0.863886 0.386723 0.028 Uiso 1 1 calc GR . . A 2
 H36C H 0.485670 0.908213 0.371671 0.028 Uiso 1 1 calc GR . . A 2
 U1 U 0.67060(2) 0.57841(2) 0.36093(2) 0.02119(17) Uani 0.6442(17) 1 d . . . B 1
 U2 U 0.66506(10) 0.40492(11) 0.36001(7) 0.0523(9) Uani 0.1903(17) 1 d . . . B 1
 U3 U 0.65091(12) 0.56582(19) 0.34298(10) 0.0345(10) Uani 0.1087(16) 1 d . . . B
 1
 U4 U 0.6921(3) 0.4056(5) 0.37631(16) 0.050(2) Uani 0.0566(17) 1 d . . . B 1
 N1 N 0.7003(3) 0.4857(4) 0.34271(18) 0.0456(16) Uani 1 1 d . . . B 1
 C1 C 0.6542(4) 0.7272(5) 0.3880(2) 0.0483(14) Uani 1 1 d . U . B 1
 C2 C 0.7069(3) 0.7145(4) 0.40451(17) 0.0364(12) Uani 1 1 d . U . B 1
 C3 C 0.7159(3) 0.6465(4) 0.43011(15) 0.0301(11) Uani 1 1 d . U . B 1
 C4 C 0.6757(3) 0.5844(5) 0.43722(16) 0.0330(12) Uani 1 1 d . U . B 1
 C5 C 0.6258(3) 0.5969(6) 0.42035(19) 0.0415(13) Uani 1 1 d . U . B 1
 C6 C 0.6143(3) 0.6679(6) 0.3975(2) 0.0458(13) Uani 1 1 d . U . B 1
 C7 C 0.5721(3) 0.6325(6) 0.3719(2) 0.0490(14) Uani 1 1 d . U . B 1
 C8 C 0.5708(3) 0.6573(5) 0.3380(2) 0.0460(13) Uani 1 1 d . U . B 1
 C9 C 0.6124(4) 0.7177(5) 0.3292(2) 0.0497(14) Uani 1 1 d . U . B 1
 C10 C 0.6535(4) 0.7513(5) 0.3532(2) 0.0507(14) Uani 1 1 d . U . B 1
 C11 C 0.7016(4) 0.7581(5) 0.3374(2) 0.0482(14) Uani 1 1 d . U . B 1
 C12 C 0.7536(3) 0.7432(5) 0.3525(2) 0.0453(13) Uani 1 1 d . U . B 1
 C13 C 0.7572(3) 0.7232(5) 0.38797(18) 0.0374(12) Uani 1 1 d . U . B 1
 C14 C 0.7949(3) 0.6651(5) 0.40409(18) 0.0363(12) Uani 1 1 d . U . B 1
 C15 C 0.7701(3) 0.6168(5) 0.43033(16) 0.0331(12) Uani 1 1 d . U . B 1
 C16 C 0.7850(3) 0.5266(5) 0.43765(18) 0.0390(13) Uani 1 1 d . U . B 1
 C17 C 0.7454(3) 0.4688(5) 0.44703(16) 0.0380(12) Uani 1 1 d . U . B 1
 C18 C 0.6903(3) 0.4965(5) 0.44664(15) 0.0339(12) Uani 1 1 d . U . B 1
 C19 C 0.6584(3) 0.4199(5) 0.43761(17) 0.0402(13) Uani 1 1 d . U . B 1
 C20 C 0.6104(3) 0.4333(6) 0.41780(18) 0.0425(13) Uani 1 1 d . U . B 1
 C21 C 0.5937(3) 0.5187(6) 0.41003(19) 0.0422(13) Uani 1 1 d . U . B 1
 C22 C 0.5622(3) 0.5455(6) 0.3805(2) 0.0450(13) Uani 1 1 d . U . B 1
 C23 C 0.5436(3) 0.4812(6) 0.3553(2) 0.0411(13) Uani 1 1 d . U . B 1
 C24 C 0.5351(3) 0.5082(6) 0.3224(2) 0.0431(13) Uani 1 1 d . U . B 1
 C25 C 0.5526(3) 0.5981(6) 0.3125(2) 0.0477(14) Uani 1 1 d . U . B 1
 C26 C 0.5731(4) 0.5893(6) 0.2816(2) 0.0534(15) Uani 1 1 d . U . B 1
 C27 C 0.6184(4) 0.6351(6) 0.2731(2) 0.0547(15) Uani 1 1 d . U . B 1
 C28 C 0.6359(4) 0.7058(5) 0.2980(2) 0.0501(14) Uani 1 1 d . U . B 1
 C29 C 0.6908(4) 0.7278(5) 0.3015(2) 0.0528(14) Uani 1 1 d . U . B 1
 C30 C 0.7309(4) 0.6868(6) 0.2835(2) 0.0562(15) Uani 1 1 d . U . B 1
 C31 C 0.7818(4) 0.6827(6) 0.2987(2) 0.0520(14) Uani 1 1 d . U . B 1
 C32 C 0.7919(3) 0.7103(6) 0.3339(2) 0.0483(14) Uani 1 1 d . U . B 1
 C33 C 0.8327(3) 0.6517(6) 0.3492(2) 0.0435(13) Uani 1 1 d . U . B 1
 C34 C 0.8342(3) 0.6249(6) 0.3841(2) 0.0439(13) Uani 1 1 d . U . B 1
 C35 C 0.8506(3) 0.5402(6) 0.3930(2) 0.0455(13) Uani 1 1 d . U . B 1
 C36 C 0.8273(3) 0.4892(5) 0.4194(2) 0.0432(13) Uani 1 1 d . U . B 1
 C37 C 0.8266(3) 0.3978(6) 0.4103(2) 0.0503(14) Uani 1 1 d . U . B 1
 C38 C 0.7869(3) 0.3414(6) 0.4172(2) 0.0481(14) Uani 1 1 d . U . B 1
 C39 C 0.7485(3) 0.3760(5) 0.43782(16) 0.0381(12) Uani 1 1 d . U . B 1
 C40 C 0.6951(4) 0.3420(5) 0.43318(19) 0.0455(13) Uani 1 1 d . U . B 1
 C41 C 0.6783(4) 0.2805(6) 0.4117(2) 0.0492(14) Uani 1 1 d . U . B 1
 C42 C 0.6265(3) 0.2862(5) 0.3941(2) 0.0454(13) Uani 1 1 d . U . B 1
 C43 C 0.5924(3) 0.3610(6) 0.39414(19) 0.0446(13) Uani 1 1 d . U . B 1
 C44 C 0.5583(3) 0.3879(6) 0.36322(19) 0.0402(13) Uani 1 1 d . U . B 1
 C45 C 0.5614(3) 0.3308(5) 0.33540(18) 0.0353(12) Uani 1 1 d . U . B 1
 C46 C 0.5544(3) 0.3633(5) 0.30157(19) 0.0386(12) Uani 1 1 d . U . B 1
 C47 C 0.5411(3) 0.4499(6) 0.2949(2) 0.0451(13) Uani 1 1 d . U . B 1
 C48 C 0.5647(4) 0.4974(6) 0.2692(2) 0.0498(14) Uani 1 1 d . U . B 1
 C49 C 0.6011(4) 0.4583(7) 0.25033(19) 0.0541(15) Uani 1 1 d . U . B 1
 C50 C 0.6482(4) 0.5045(7) 0.24160(18) 0.0548(15) Uani 1 1 d . U . B 1
 C51 C 0.6582(4) 0.5937(7) 0.25295(19) 0.0553(15) Uani 1 1 d . U . B 1
 C52 C 0.7139(4) 0.6210(7) 0.25854(19) 0.0574(15) Uani 1 1 d . U . B 1
 C53 C 0.7528(4) 0.5520(7) 0.25145(18) 0.0538(14) Uani 1 1 d . U . B 1
 C54 C 0.8032(4) 0.5459(8) 0.2696(2) 0.0572(15) Uani 1 1 d . U . B 1
 C55 C 0.8179(3) 0.6121(7) 0.2938(2) 0.0554(14) Uani 1 1 d . U . B 1
 C56 C 0.8478(3) 0.5896(6) 0.3236(2) 0.0499(14) Uani 1 1 d . U . B 1
 C57 C 0.8610(3) 0.4999(6) 0.3315(2) 0.0477(14) Uani 1 1 d . U . B 1
 C58 C 0.8646(3) 0.4808(6) 0.3674(2) 0.0446(13) Uani 1 1 d . U . B 1
 C59 C 0.8498(3) 0.3906(6) 0.3775(2) 0.0495(14) Uani 1 1 d . U . B 1
 C60 C 0.8343(3) 0.3292(6) 0.3544(3) 0.0538(14) Uani 1 1 d . U . B 1
 C61 C 0.7922(4) 0.2661(6) 0.3621(3) 0.0549(15) Uani 1 1 d . U . B 1
 C62 C 0.7678(3) 0.2700(5) 0.3915(2) 0.0455(13) Uani 1 1 d . U . B 1
 C63 C 0.7161(3) 0.2435(5) 0.3928(2) 0.0480(14) Uani 1 1 d . U . B 1
 C64 C 0.6868(4) 0.2170(5) 0.3593(2) 0.0494(14) Uani 1 1 d . U . B 1
 C65 C 0.6327(4) 0.2390(5) 0.3632(2) 0.0488(14) Uani 1 1 d . U . B 1
 C66 C 0.6004(3) 0.2602(5) 0.3355(2) 0.0412(13) Uani 1 1 d . U . B 1
 C67 C 0.6234(3) 0.2588(5) 0.3023(2) 0.0410(13) Uani 1 1 d . U . B 1
 C68 C 0.5924(3) 0.3190(5) 0.28175(18) 0.0405(13) Uani 1 1 d . U . B 1
 C69 C 0.6161(4) 0.3643(6) 0.25655(18) 0.0492(14) Uani 1 1 d . U . B 1
 C70 C 0.6695(4) 0.3505(7) 0.25235(19) 0.0537(14) Uani 1 1 d . U . B 1
 C71 C 0.6852(4) 0.4400(8) 0.23962(19) 0.0594(15) Uani 1 1 d . U . B 1
 C72 C 0.7353(4) 0.4650(8) 0.24379(19) 0.0575(15) Uani 1 1 d . U . B 1
 C73 C 0.7748(4) 0.4028(8) 0.2612(2) 0.0595(15) Uani 1 1 d . U . B 1
 C74 C 0.8157(3) 0.4596(8) 0.2761(2) 0.0559(14) Uani 1 1 d . U . B 1
 C75 C 0.8440(3) 0.4289(7) 0.3079(2) 0.0509(14) Uani 1 1 d . U . B 1
 C76 C 0.8321(3) 0.3502(7) 0.3209(3) 0.0560(15) Uani 1 1 d . U . B 1
 C77 C 0.7867(4) 0.2960(6) 0.3039(3) 0.0579(15) Uani 1 1 d . U . B 1
 C78 C 0.7667(4) 0.2477(6) 0.3328(3) 0.0575(15) Uani 1 1 d . U . B 1
 C79 C 0.7106(4) 0.2229(5) 0.3307(2) 0.0521(14) Uani 1 1 d . U . B 1
 C80 C 0.6783(4) 0.2483(5) 0.2994(2) 0.0513(14) Uani 1 1 d . U . B 1
 C81 C 0.7005(4) 0.2978(7) 0.2732(2) 0.0574(15) Uani 1 1 d . U . B 1
 C82 C 0.7588(4) 0.3252(7) 0.2769(2) 0.0594(15) Uani 1 1 d . U . B 1
 C5S C 0.5285(3) 0.8531(7) 0.2202(3) 0.061(3) Uani 1 1 d . . . C 2
 H5S H 0.547431 0.845272 0.200670 0.074 Uiso 1 1 calc R . . C 2
 C6S C 0.5541(4) 0.8594(9) 0.2531(3) 0.082(4) Uani 1 1 d . . . C 2
 H6S H 0.591682 0.863786 0.255641 0.099 Uiso 1 1 calc R . . C 2
 C7S C 0.5264(4) 0.8593(7) 0.2813(3) 0.065(3) Uani 1 1 d . . . C 2
 H7S H 0.545457 0.863622 0.302718 0.078 Uiso 1 1 calc R . . C 2
 C8S C 0.7146(3) -0.0129(4) 0.33495(15) 0.0288(14) Uani 1 1 d . . . D 2
 H8S H 0.740397 -0.014843 0.318863 0.035 Uiso 1 1 calc R . . D 2
 C9S C 0.6593(3) -0.0071(5) 0.32488(17) 0.0388(18) Uani 1 1 d . . . D 2
 H9S H 0.647679 -0.005995 0.301620 0.047 Uiso 1 1 calc R . . D 2
 C10S C 0.6225(3) -0.0032(5) 0.3489(2) 0.0421(18) Uani 1 1 d . . . D 2
 H10S H 0.585812 0.001145 0.342080 0.051 Uiso 1 1 calc R . . D 2
 C11S C 0.6392(3) -0.0056(4) 0.38287(17) 0.0291(14) Uani 1 1 d . . . D 2
 H11S H 0.613653 -0.002944 0.399102 0.035 Uiso 1 1 calc R . . D 2
 C12S C 0.6919(2) -0.0116(4) 0.39354(15) 0.0226(12) Uani 1 1 d . . . D 2
 H12S H 0.702973 -0.013021 0.416879 0.027 Uiso 1 1 calc R . . D 2
 C13S C 0.7288(3) -0.0156(4) 0.36929(15) 0.0250(13) Uani 1 1 d . . . D 2
 H13S H 0.765345 -0.020432 0.376615 0.030 Uiso 1 1 calc R . . D 2
 S1S S 0.4726(7) 0.1401(10) 0.2841(4) 0.092(5) Uani 0.348(15) 1 d . U . E 3
 C1S C 0.500000 0.142(2) 0.250000 0.115(9) Uani 0.70(3) 2 d S TU P E 3
 C2S C 1.0273(8) 0.6102(15) 0.2804(7) 0.105(6) Uani 0.652(15) 1 d . U . E 4
 H2S H 1.046496 0.609939 0.301886 0.126 Uiso 0.652(15) 1 calc R . . E 4
 C3S C 0.9713(12) 0.613(2) 0.2791(7) 0.098(7) Uani 0.652(15) 1 d D U . E 4
 H3S H 0.952922 0.619082 0.298899 0.118 Uiso 0.652(15) 1 calc R . . E 4
 C4S C 0.9447(7) 0.6075(15) 0.2478(6) 0.102(7) Uani 0.652(15) 1 d D U . E 4
 H4S H 0.907188 0.601735 0.245684 0.123 Uiso 0.652(15) 1 calc R . . E 4

loop_
  _atom_site_aniso_label
  _atom_site_aniso_U_11
  _atom_site_aniso_U_22
  _atom_site_aniso_U_33
  _atom_site_aniso_U_23
  _atom_site_aniso_U_13
  _atom_site_aniso_U_12
 Ni1P 0.00070(17) 0.00088(17) 0.00100(17) -0.00022(9) -0.00024(9) 0.00000(9)
 N1P 0.0023(15) 0.0029(15) 0.0047(15) -0.0006(12) 0.0018(12) -0.0006(12)
 N2P 0.0015(14) 0.0055(15) 0.0035(15) -0.0016(12) -0.0005(12) -0.0010(13)
 N3P 0.0040(15) 0.0049(15) 0.0044(15) -0.0009(12) 0.0005(12) -0.0001(13)
 N4P 0.0016(14) 0.0045(15) 0.0034(14) -0.0009(12) 0.0001(12) 0.0000(13)
 C1P 0.0022(16) 0.0045(17) 0.0065(17) -0.0008(14) 0.0020(14) -0.0001(14)
 C2P 0.0031(11) 0.0042(11) 0.0046(11) -0.0008(8) 0.0004(8) -0.0007(9)
 C3P 0.0014(16) 0.0067(17) 0.0030(16) 0.0004(14) -0.0010(14) 0.0006(14)
 C4P 0.0018(16) 0.0108(18) 0.0033(16) -0.0011(14) -0.0002(14) 0.0005(15)
 C5P 0.0034(16) 0.0090(18) 0.0042(16) 0.0015(14) 0.0016(14) 0.0017(15)
 C6P 0.0017(16) 0.0084(18) 0.0041(16) 0.0011(14) 0.0011(14) 0.0021(14)
 C7P 0.0045(17) 0.0054(18) 0.0067(18) 0.0009(15) 0.0014(15) 0.0031(15)
 C8P 0.0038(16) 0.0049(17) 0.0066(17) 0.0002(14) 0.0034(14) -0.0002(14)
 C9P 0.0076(17) 0.0048(18) 0.0129(18) -0.0002(15) 0.0021(15) 0.0005(15)
 C10P 0.0075(17) 0.0057(18) 0.0144(19) -0.0037(15) 0.0026(15) -0.0008(15)
 C11P 0.0037(16) 0.0058(17) 0.0079(17) -0.0032(15) 0.0024(14) -0.0019(15)
 C12P 0.0043(17) 0.0074(19) 0.0061(18) -0.0041(15) -0.0010(15) -0.0029(15)
 C13P 0.0030(16) 0.0088(18) 0.0047(17) -0.0032(14) -0.0008(14) -0.0028(15)
 C14P 0.0041(17) 0.0113(18) 0.0073(17) -0.0021(15) -0.0037(15) -0.0018(15)
 C15P 0.0043(17) 0.0116(18) 0.0094(18) -0.0010(15) -0.0030(15) -0.0009(15)
 C16P 0.0042(10) 0.0057(11) 0.0049(11) 0.0005(8) -0.0006(8) 0.0001(8)
 C17P 0.0048(11) 0.0053(11) 0.0058(11) 0.0004(9) -0.0001(8) 0.0011(9)
 C18P 0.0021(16) 0.0042(17) 0.0072(17) 0.0003(14) 0.0006(14) 0.0026(14)
 C19P 0.0057(17) 0.0038(18) 0.0134(18) 0.0010(15) 0.0009(15) 0.0018(15)
 C20P 0.0058(17) 0.0033(17) 0.0122(18) -0.0019(15) 0.0013(15) 0.0020(15)
 C21P 0.009(2) 0.005(2) 0.020(2) -0.0015(17) -0.0023(17) 0.0000(17)
 C22P 0.014(2) 0.013(2) 0.035(3) -0.003(2) 0.003(2) -0.010(2)
 C23P 0.0060(19) 0.012(2) 0.0068(19) -0.0032(16) -0.0035(16) -0.0022(17)
 C24P 0.011(2) 0.020(3) 0.018(2) -0.005(2) 0.0004(19) -0.011(2)
 C25P 0.0073(11) 0.0086(11) 0.0074(11) 0.0015(9) -0.0002(9) 0.0006(9)
 C26P 0.013(2) 0.026(3) 0.016(2) 0.009(2) 0.0021(19) 0.015(2)
 C27P 0.012(2) 0.006(2) 0.023(2) 0.0016(18) -0.0007(18) 0.0022(17)
 C28P 0.018(3) 0.015(3) 0.037(3) -0.002(2) 0.003(2) 0.012(2)
 C29P 0.017(2) 0.007(2) 0.024(2) -0.0050(19) -0.0032(19) -0.0007(18)
 C30P 0.033(3) 0.018(3) 0.031(3) -0.019(2) 0.001(3) 0.001(2)
 C31P 0.009(2) 0.016(2) 0.012(2) -0.0046(18) -0.0065(17) -0.0040(18)
 C32P 0.018(2) 0.019(3) 0.011(2) -0.0050(19) -0.0035(19) -0.005(2)
 C33P 0.0129(12) 0.0138(12) 0.0136(12) 0.0004(9) -0.0017(9) 0.0009(9)
 C34P 0.020(3) 0.018(3) 0.014(2) 0.005(2) -0.008(2) 0.002(2)
 C35P 0.011(2) 0.007(2) 0.017(2) 0.0027(17) -0.0040(17) 0.0026(17)
 C36P 0.022(3) 0.014(2) 0.019(3) 0.009(2) -0.002(2) 0.001(2)
 U1 0.0242(2) 0.01480(18) 0.0259(3) -0.00609(13) 0.0105(2) 0.00371(13)
 U2 0.0609(16) 0.0333(9) 0.0683(17) 0.0111(8) 0.0421(14) -0.0018(7)
 U3 0.0274(14) 0.0379(14) 0.038(2) -0.0034(12) -0.0018(14) 0.0130(10)
 U4 0.035(3) 0.080(5) 0.033(3) 0.013(3) -0.011(3) 0.001(3)
 N1 0.052(4) 0.039(4) 0.049(4) 0.005(3) 0.019(3) 0.004(3)
 C1 0.064(3) 0.031(3) 0.050(3) -0.020(2) -0.004(3) 0.018(2)
 C2 0.054(3) 0.022(2) 0.033(2) -0.022(2) -0.002(2) 0.001(2)
 C3 0.042(2) 0.028(2) 0.020(2) -0.0189(19) 0.004(2) -0.008(2)
 C4 0.040(2) 0.042(3) 0.018(2) -0.018(2) 0.010(2) -0.003(2)
 C5 0.035(2) 0.055(3) 0.036(2) -0.022(2) 0.015(2) 0.007(2)
 C6 0.043(3) 0.048(3) 0.047(3) -0.025(2) 0.006(2) 0.020(2)
 C7 0.031(2) 0.056(3) 0.061(3) -0.014(3) 0.008(2) 0.020(2)
 C8 0.033(2) 0.040(3) 0.064(3) -0.004(3) -0.007(2) 0.024(2)
 C9 0.056(3) 0.029(3) 0.060(3) 0.007(2) -0.017(3) 0.018(2)
 C10 0.067(3) 0.023(2) 0.060(3) 0.000(2) -0.010(3) 0.014(2)
 C11 0.066(3) 0.016(2) 0.060(3) 0.010(2) -0.016(3) -0.008(2)
 C12 0.059(3) 0.025(2) 0.051(3) -0.001(2) 0.002(2) -0.023(2)
 C13 0.055(3) 0.021(2) 0.035(2) -0.012(2) -0.001(2) -0.020(2)
 C14 0.034(2) 0.035(2) 0.039(2) -0.016(2) 0.000(2) -0.020(2)
 C15 0.037(2) 0.034(2) 0.026(2) -0.013(2) -0.012(2) -0.009(2)
 C16 0.040(3) 0.045(3) 0.029(2) -0.004(2) -0.019(2) -0.005(2)
 C17 0.053(3) 0.045(3) 0.015(2) 0.006(2) -0.007(2) -0.004(2)
 C18 0.050(3) 0.042(3) 0.011(2) -0.003(2) 0.013(2) -0.010(2)
 C19 0.052(3) 0.048(3) 0.022(2) 0.003(2) 0.018(2) -0.016(2)
 C20 0.043(3) 0.058(3) 0.030(2) -0.009(2) 0.029(2) -0.022(2)
 C21 0.026(2) 0.066(3) 0.037(3) -0.018(2) 0.023(2) -0.003(2)
 C22 0.022(2) 0.063(3) 0.053(3) -0.019(3) 0.020(2) 0.003(2)
 C23 0.013(2) 0.060(3) 0.052(3) -0.017(3) 0.012(2) -0.007(2)
 C24 0.016(2) 0.053(3) 0.058(3) -0.013(3) -0.009(2) 0.008(2)
 C25 0.027(2) 0.054(3) 0.059(3) -0.003(3) -0.017(2) 0.020(2)
 C26 0.047(3) 0.055(3) 0.053(3) 0.011(3) -0.027(3) 0.009(3)
 C27 0.062(3) 0.052(3) 0.045(3) 0.024(2) -0.026(3) 0.004(3)
 C28 0.061(3) 0.035(3) 0.050(3) 0.024(2) -0.024(3) 0.003(2)
 C29 0.070(3) 0.032(3) 0.054(3) 0.025(2) -0.009(3) -0.008(3)
 C30 0.073(3) 0.054(3) 0.041(3) 0.027(2) 0.000(3) -0.024(3)
 C31 0.055(3) 0.058(3) 0.045(3) 0.018(3) 0.017(2) -0.030(3)
 C32 0.050(3) 0.043(3) 0.053(3) 0.003(2) 0.012(2) -0.030(2)
 C33 0.032(2) 0.049(3) 0.052(3) -0.008(2) 0.017(2) -0.029(2)
 C34 0.027(2) 0.048(3) 0.056(3) -0.013(2) 0.000(2) -0.021(2)
 C35 0.019(2) 0.058(3) 0.058(3) -0.012(3) -0.010(2) -0.006(2)
 C36 0.030(2) 0.047(3) 0.047(3) -0.003(2) -0.028(2) 0.006(2)
 C37 0.038(3) 0.050(3) 0.059(3) 0.009(3) -0.022(2) 0.013(2)
 C38 0.048(3) 0.042(3) 0.051(3) 0.023(2) -0.019(2) 0.010(2)
 C39 0.054(3) 0.036(3) 0.022(2) 0.018(2) -0.014(2) 0.001(2)
 C40 0.063(3) 0.042(3) 0.031(2) 0.020(2) -0.004(2) -0.012(2)
 C41 0.062(3) 0.037(3) 0.047(3) 0.020(2) -0.003(3) -0.007(3)
 C42 0.054(3) 0.037(3) 0.046(3) 0.016(2) 0.006(2) -0.024(2)
 C43 0.043(3) 0.056(3) 0.038(3) -0.002(2) 0.020(2) -0.032(2)
 C44 0.025(2) 0.053(3) 0.045(3) -0.009(2) 0.015(2) -0.026(2)
 C45 0.024(2) 0.041(3) 0.041(3) -0.008(2) 0.002(2) -0.021(2)
 C46 0.027(2) 0.047(3) 0.039(3) -0.009(2) -0.011(2) -0.005(2)
 C47 0.031(2) 0.054(3) 0.047(3) -0.006(2) -0.020(2) 0.002(2)
 C48 0.048(3) 0.056(3) 0.040(3) 0.001(2) -0.031(2) 0.003(3)
 C49 0.065(3) 0.069(3) 0.025(2) 0.000(2) -0.020(2) -0.008(3)
 C50 0.073(3) 0.076(3) 0.013(2) 0.004(2) -0.015(2) -0.006(3)
 C51 0.070(3) 0.068(3) 0.024(2) 0.019(2) -0.017(2) -0.008(3)
 C52 0.077(3) 0.070(3) 0.025(2) 0.021(2) -0.001(2) -0.020(3)
 C53 0.063(3) 0.084(3) 0.016(2) 0.005(2) 0.019(2) -0.022(3)
 C54 0.050(3) 0.090(3) 0.036(3) -0.001(3) 0.027(2) -0.022(3)
 C55 0.045(3) 0.078(3) 0.046(3) 0.008(3) 0.018(2) -0.031(3)
 C56 0.031(2) 0.067(3) 0.054(3) -0.003(3) 0.018(2) -0.022(2)
 C57 0.016(2) 0.067(3) 0.062(3) -0.009(3) 0.018(2) -0.004(2)
 C58 0.012(2) 0.059(3) 0.062(3) -0.014(3) -0.002(2) 0.006(2)
 C59 0.026(2) 0.056(3) 0.066(3) 0.003(3) -0.006(2) 0.021(2)
 C60 0.033(3) 0.051(3) 0.078(3) -0.003(3) 0.008(3) 0.023(2)
 C61 0.049(3) 0.038(3) 0.077(3) -0.001(3) -0.001(3) 0.022(2)
 C62 0.049(3) 0.026(2) 0.060(3) 0.018(2) -0.009(3) 0.018(2)
 C63 0.055(3) 0.026(2) 0.061(3) 0.022(2) -0.006(3) 0.006(2)
 C64 0.055(3) 0.017(2) 0.073(3) 0.003(2) -0.012(3) -0.001(2)
 C65 0.057(3) 0.028(2) 0.059(3) 0.007(2) -0.009(3) -0.018(2)
 C66 0.042(3) 0.029(2) 0.050(3) -0.001(2) -0.012(2) -0.019(2)
 C67 0.044(3) 0.031(2) 0.046(3) -0.018(2) -0.010(2) -0.006(2)
 C68 0.042(3) 0.047(3) 0.031(2) -0.017(2) -0.010(2) -0.006(2)
 C69 0.060(3) 0.062(3) 0.024(2) -0.018(2) -0.007(2) -0.009(3)
 C70 0.064(3) 0.071(3) 0.026(2) -0.029(2) 0.003(2) -0.012(3)
 C71 0.072(3) 0.086(3) 0.020(2) -0.012(3) 0.002(3) -0.013(3)
 C72 0.067(3) 0.089(3) 0.020(2) -0.014(3) 0.022(2) -0.014(3)
 C73 0.057(3) 0.088(3) 0.038(3) -0.028(3) 0.029(2) -0.003(3)
 C74 0.039(3) 0.093(3) 0.041(3) -0.020(3) 0.032(2) -0.006(3)
 C75 0.024(2) 0.075(3) 0.058(3) -0.020(3) 0.025(2) 0.008(2)
 C76 0.034(3) 0.063(3) 0.073(3) -0.018(3) 0.017(3) 0.025(3)
 C77 0.050(3) 0.054(3) 0.072(3) -0.025(3) 0.020(3) 0.024(3)
 C78 0.056(3) 0.036(3) 0.079(3) -0.016(3) -0.003(3) 0.027(3)
 C79 0.058(3) 0.023(2) 0.073(3) -0.014(3) -0.010(3) 0.010(2)
 C80 0.056(3) 0.034(3) 0.062(3) -0.031(2) -0.006(3) 0.004(2)
 C81 0.060(3) 0.062(3) 0.051(3) -0.042(3) 0.011(3) 0.004(3)
 C82 0.057(3) 0.068(3) 0.055(3) -0.040(3) 0.016(3) 0.010(3)
 C5S 0.032(4) 0.079(7) 0.075(6) 0.030(5) 0.016(4) -0.013(4)
 C6S 0.030(4) 0.104(9) 0.114(9) 0.068(8) 0.011(5) 0.009(5)
 C7S 0.045(5) 0.061(6) 0.088(7) 0.030(5) 0.000(5) 0.012(4)
 C8S 0.057(4) 0.020(3) 0.010(3) 0.000(2) 0.006(3) 0.003(3)
 C9S 0.062(5) 0.039(4) 0.014(3) 0.003(3) -0.008(3) -0.006(3)
 C10S 0.038(4) 0.046(4) 0.040(4) 0.008(3) -0.014(3) -0.009(3)
 C11S 0.031(3) 0.032(3) 0.026(3) 0.003(3) 0.011(3) 0.000(3)
 C12S 0.027(3) 0.023(3) 0.017(3) 0.003(2) -0.003(2) 0.003(2)
 C13S 0.031(3) 0.026(3) 0.018(3) 0.003(2) 0.003(2) 0.001(3)
 S1S 0.082(7) 0.086(9) 0.118(10) -0.022(6) 0.061(6) -0.018(6)
 C1S 0.104(16) 0.093(16) 0.155(19) 0.000 0.047(15) 0.000
 C2S 0.061(9) 0.087(11) 0.165(17) 0.042(11) -0.002(10) -0.004(8)
 C3S 0.049(8) 0.084(11) 0.163(17) 0.065(11) 0.015(9) -0.004(8)
 C4S 0.040(8) 0.098(11) 0.169(17) 0.070(11) 0.009(9) 0.003(8)

_geom_special_details
;
 All esds (except the esd in the dihedral angle between two l.s. planes)
 are estimated using the full covariance matrix.  The cell esds are taken
 into account individually in the estimation of esds in distances, angles
 and torsion angles; correlations between esds in cell parameters are only
 used when they are defined by crystal symmetry.  An approximate (isotropic)
 treatment of cell esds is used for estimating esds involving l.s. planes.
;
loop_
  _geom_bond_atom_site_label_1
  _geom_bond_atom_site_label_2
  _geom_bond_distance
  _geom_bond_site_symmetry_2
  _geom_bond_publ_flag
 Ni1P N1P 1.954(4) . ?
 Ni1P N2P 1.964(4) . ?
 Ni1P N3P 1.953(4) . ?
 Ni1P N4P 1.967(4) . ?
 N1P C3P 1.379(6) . ?
 N1P C6P 1.383(6) . ?
 N2P C8P 1.382(6) . ?
 N2P C11P 1.381(6) . ?
 N3P C13P 1.379(6) . ?
 N3P C16P 1.374(6) . ?
 N4P C1P 1.380(6) . ?
 N4P C18P 1.375(6) . ?
 C1P C2P 1.368(6) . ?
 C1P C20P 1.443(6) . ?
 C2P C3P 1.376(6) . ?
 C3P C4P 1.439(6) . ?
 C4P C5P 1.359(7) . ?
 C4P C23P 1.503(6) . ?
 C5P C6P 1.442(6) . ?
 C5P C25P 1.505(6) . ?
 C6P C7P 1.370(6) . ?
 C7P C8P 1.379(6) . ?
 C8P C9P 1.434(6) . ?
 C9P C10P 1.362(7) . ?
 C9P C27P 1.503(6) . ?
 C10P C11P 1.444(6) . ?
 C10P C29P 1.497(6) . ?
 C11P C12P 1.375(6) . ?
 C12P C13P 1.371(6) . ?
 C13P C14P 1.446(6) . ?
 C14P C15P 1.358(7) . ?
 C14P C31P 1.498(6) . ?
 C15P C16P 1.448(6) . ?
 C15P C33P 1.497(7) . ?
 C16P C17P 1.379(6) . ?
 C17P C18P 1.370(6) . ?
 C18P C19P 1.450(6) . ?
 C19P C20P 1.356(6) . ?
 C19P C35P 1.501(6) . ?
 C20P C21P 1.502(6) . ?
 C21P C22P 1.534(7) . ?
 C23P C24P 1.525(7) . ?
 C25P C26P 1.533(7) . ?
 C27P C28P 1.533(7) . ?
 C29P C30P 1.523(8) . ?
 C31P C32P 1.522(7) . ?
 C33P C34P 1.528(7) . ?
 C35P C36P 1.526(7) . ?
 U1 U2 2.5999(17) . ?
 U1 U3 0.860(4) . ?
 U1 U4 2.703(7) . ?
 U1 N1 1.760(7) . ?
 U1 C1 2.522(7) . ?
 U1 C2 2.785(6) . ?
 U1 C5 2.714(7) . ?
 U1 C6 2.503(7) . ?
 U1 C7 2.689(7) . ?
 U1 C8 2.874(7) . ?
 U1 C9 2.797(7) . ?
 U1 C10 2.637(7) . ?
 U2 U3 2.519(3) . ?
 U2 U4 0.907(6) . ?
 U2 N1 1.681(7) . ?
 U2 C20 2.807(6) . ?
 U2 C41 2.774(8) . ?
 U2 C42 2.480(7) . ?
 U2 C43 2.459(7) . ?
 U2 C44 2.727(7) . ?
 U2 C64 2.867(8) . ?
 U2 C65 2.621(8) . ?
 U2 C66 2.841(7) . ?
 U3 U4 2.895(7) . ?
 U3 N1 1.733(7) . ?
 U3 C6 2.866(8) . ?
 U3 C7 2.579(7) . ?
 U3 C8 2.443(7) . ?
 U3 C9 2.517(8) . ?
 U3 C10 2.805(8) . ?
 U3 C22 2.807(7) . ?
 U3 C25 2.727(8) . ?
 U3 C28 2.763(8) . ?
 U4 N1 1.820(9) . ?
 U4 C19 2.654(9) . ?
 U4 C20 2.775(9) . ?
 U4 C39 2.774(9) . ?
 U4 C40 2.452(9) . ?
 U4 C41 2.383(10) . ?
 U4 C42 2.576(9) . ?
 U4 C43 2.756(9) . ?
 U4 C62 2.824(10) . ?
 U4 C63 2.574(10) . ?
 C1 C2 1.452(11) . ?
 C1 C6 1.418(13) . ?
 C1 C10 1.431(12) . ?
 C2 C3 1.446(10) . ?
 C2 C13 1.484(11) . ?
 C3 C4 1.421(10) . ?
 C3 C15 1.442(10) . ?
 C4 C5 1.397(11) . ?
 C4 C18 1.409(10) . ?
 C5 C6 1.414(12) . ?
 C5 C21 1.465(11) . ?
 C6 C7 1.515(12) . ?
 C7 C8 1.395(13) . ?
 C7 C22 1.375(13) . ?
 C8 C9 1.451(13) . ?
 C8 C25 1.400(12) . ?
 C9 C10 1.448(12) . ?
 C9 C28 1.429(13) . ?
 C10 C11 1.414(13) . ?
 C11 C12 1.422(12) . ?
 C11 C29 1.507(13) . ?
 C12 C13 1.439(11) . ?
 C12 C32 1.358(12) . ?
 C13 C14 1.408(11) . ?
 C14 C15 1.451(10) . ?
 C14 C34 1.451(11) . ?
 C15 C16 1.426(11) . ?
 C16 C17 1.397(11) . ?
 C16 C36 1.451(12) . ?
 C17 C18 1.451(11) . ?
 C17 C39 1.440(11) . ?
 C18 C19 1.432(10) . ?
 C19 C20 1.412(12) . ?
 C19 C40 1.509(12) . ?
 C20 C21 1.373(12) . ?
 C20 C43 1.483(11) . ?
 C21 C22 1.425(12) . ?
 C22 C23 1.443(11) . ?
 C23 C24 1.372(12) . ?
 C23 C44 1.472(12) . ?
 C24 C25 1.480(13) . ?
 C24 C47 1.417(12) . ?
 C25 C26 1.378(13) . ?
 C26 C27 1.400(13) . ?
 C26 C48 1.471(12) . ?
 C27 C28 1.494(13) . ?
 C27 C51 1.470(14) . ?
 C28 C29 1.425(13) . ?
 C29 C30 1.423(14) . ?
 C30 C31 1.383(13) . ?
 C30 C52 1.442(13) . ?
 C31 C32 1.463(12) . ?
 C31 C55 1.419(14) . ?
 C32 C33 1.451(13) . ?
 C33 C34 1.442(12) . ?
 C33 C56 1.451(12) . ?
 C34 C35 1.372(13) . ?
 C35 C36 1.460(13) . ?
 C35 C58 1.418(12) . ?
 C36 C37 1.415(12) . ?
 C37 C38 1.355(13) . ?
 C37 C59 1.476(13) . ?
 C38 C39 1.417(12) . ?
 C38 C62 1.533(12) . ?
 C39 C40 1.442(11) . ?
 C40 C41 1.305(12) . ?
 C41 C42 1.443(12) . ?
 C41 C63 1.375(13) . ?
 C42 C43 1.414(13) . ?
 C42 C65 1.435(12) . ?
 C43 C44 1.503(12) . ?
 C44 C45 1.405(10) . ?
 C45 C46 1.430(11) . ?
 C45 C66 1.446(11) . ?
 C46 C47 1.360(12) . ?
 C46 C68 1.451(11) . ?
 C47 C48 1.415(13) . ?
 C48 C49 1.364(14) . ?
 C49 C50 1.445(14) . ?
 C49 C69 1.472(14) . ?
 C50 C51 1.425(13) . ?
 C50 C71 1.350(14) . ?
 C51 C52 1.469(13) . ?
 C52 C53 1.469(15) . ?
 C53 C54 1.419(13) . ?
 C53 C72 1.401(14) . ?
 C54 C55 1.411(14) . ?
 C54 C74 1.351(16) . ?
 C55 C56 1.402(13) . ?
 C56 C57 1.413(13) . ?
 C57 C58 1.453(13) . ?
 C57 C75 1.459(12) . ?
 C58 C59 1.466(13) . ?
 C59 C60 1.339(13) . ?
 C60 C61 1.474(14) . ?
 C60 C76 1.365(14) . ?
 C61 C62 1.363(13) . ?
 C61 C78 1.318(13) . ?
 C62 C63 1.373(12) . ?
 C63 C64 1.529(12) . ?
 C64 C65 1.429(13) . ?
 C64 C79 1.330(14) . ?
 C65 C66 1.360(11) . ?
 C66 C67 1.485(12) . ?
 C67 C68 1.414(11) . ?
 C67 C80 1.410(12) . ?
 C68 C69 1.384(12) . ?
 C69 C70 1.390(13) . ?
 C70 C71 1.495(14) . ?
 C70 C81 1.353(14) . ?
 C71 C72 1.321(13) . ?
 C72 C73 1.498(15) . ?
 C73 C74 1.432(13) . ?
 C73 C82 1.392(15) . ?
 C74 C75 1.481(14) . ?
 C75 C76 1.330(14) . ?
 C76 C77 1.521(14) . ?
 C77 C78 1.480(15) . ?
 C77 C82 1.318(14) . ?
 C78 C79 1.464(13) . ?
 C79 C80 1.488(13) . ?
 C80 C81 1.427(14) . ?
 C81 C82 1.527(13) . ?
 C5S C6S 1.420(16) . ?
 C5S C7S 1.390(12) 2_655 ?
 C6S C7S 1.368(16) . ?
 C8S C9S 1.428(11) . ?
 C8S C13S 1.387(8) . ?
 C9S C10S 1.386(12) . ?
 C10S C11S 1.386(10) . ?
 C11S C12S 1.370(9) . ?
 C12S C13S 1.396(9) . ?
 S1S C1S 1.571(13) . ?
 C2S C3S 1.42(4) . ?
 C2S C4S 1.37(3) 2_755 ?
 C3S C4S 1.371(19) . ?

loop_
  _geom_angle_atom_site_label_1
  _geom_angle_atom_site_label_2
  _geom_angle_atom_site_label_3
  _geom_angle
  _geom_angle_site_symmetry_1
  _geom_angle_site_symmetry_3
  _geom_angle_publ_flag
 N1P Ni1P N2P 90.04(15) . . ?
 N1P Ni1P N4P 90.01(15) . . ?
 N2P Ni1P N4P 177.79(16) . . ?
 N3P Ni1P N1P 177.21(16) . . ?
 N3P Ni1P N2P 89.94(15) . . ?
 N3P Ni1P N4P 89.90(15) . . ?
 C3P N1P Ni1P 128.1(3) . . ?
 C3P N1P C6P 104.2(4) . . ?
 C6P N1P Ni1P 127.7(3) . . ?
 C8P N2P Ni1P 128.2(3) . . ?
 C11P N2P Ni1P 128.0(3) . . ?
 C11P N2P C8P 103.7(4) . . ?
 C13P N3P Ni1P 127.8(3) . . ?
 C16P N3P Ni1P 128.0(3) . . ?
 C16P N3P C13P 104.1(4) . . ?
 C1P N4P Ni1P 127.7(3) . . ?
 C18P N4P Ni1P 127.9(3) . . ?
 C18P N4P C1P 104.3(4) . . ?
 N4P C1P C20P 111.3(4) . . ?
 C2P C1P N4P 124.7(4) . . ?
 C2P C1P C20P 124.0(4) . . ?
 C1P C2P C3P 124.8(4) . . ?
 N1P C3P C4P 111.7(4) . . ?
 C2P C3P N1P 124.6(4) . . ?
 C2P C3P C4P 123.7(4) . . ?
 C3P C4P C23P 124.7(4) . . ?
 C5P C4P C3P 106.3(4) . . ?
 C5P C4P C23P 128.8(4) . . ?
 C4P C5P C6P 106.7(4) . . ?
 C4P C5P C25P 128.4(4) . . ?
 C6P C5P C25P 124.7(4) . . ?
 N1P C6P C5P 111.1(4) . . ?
 C7P C6P N1P 125.3(4) . . ?
 C7P C6P C5P 123.6(4) . . ?
 C6P C7P C8P 124.5(4) . . ?
 N2P C8P C9P 111.8(4) . . ?
 C7P C8P N2P 124.2(4) . . ?
 C7P C8P C9P 124.0(4) . . ?
 C8P C9P C27P 124.3(4) . . ?
 C10P C9P C8P 106.6(4) . . ?
 C10P C9P C27P 129.1(4) . . ?
 C9P C10P C11P 106.1(4) . . ?
 C9P C10P C29P 129.1(4) . . ?
 C11P C10P C29P 124.7(4) . . ?
 N2P C11P C10P 111.7(4) . . ?
 C12P C11P N2P 124.6(4) . . ?
 C12P C11P C10P 123.8(4) . . ?
 C13P C12P C11P 124.3(4) . . ?
 N3P C13P C14P 111.5(4) . . ?
 C12P C13P N3P 125.3(4) . . ?
 C12P C13P C14P 123.2(4) . . ?
 C13P C14P C31P 124.4(4) . . ?
 C15P C14P C13P 106.4(4) . . ?
 C15P C14P C31P 129.0(4) . . ?
 C14P C15P C16P 106.2(4) . . ?
 C14P C15P C33P 129.1(4) . . ?
 C16P C15P C33P 124.6(4) . . ?
 N3P C16P C15P 111.7(4) . . ?
 N3P C16P C17P 125.1(4) . . ?
 C17P C16P C15P 123.2(4) . . ?
 C18P C17P C16P 124.3(4) . . ?
 N4P C18P C19P 111.5(4) . . ?
 C17P C18P N4P 124.8(4) . . ?
 C17P C18P C19P 123.7(4) . . ?
 C18P C19P C35P 124.6(4) . . ?
 C20P C19P C18P 106.1(4) . . ?
 C20P C19P C35P 129.2(4) . . ?
 C1P C20P C21P 124.1(4) . . ?
 C19P C20P C1P 106.8(4) . . ?
 C19P C20P C21P 129.0(4) . . ?
 C20P C21P C22P 112.3(4) . . ?
 C4P C23P C24P 111.8(4) . . ?
 C5P C25P C26P 111.2(4) . . ?
 C9P C27P C28P 113.0(4) . . ?
 C10P C29P C30P 113.1(5) . . ?
 C14P C31P C32P 112.5(4) . . ?
 C15P C33P C34P 113.1(4) . . ?
 C19P C35P C36P 113.0(4) . . ?
 U2 U1 U4 19.56(12) . . ?
 U2 U1 C2 138.91(17) . . ?
 U2 U1 C5 95.07(19) . . ?
 U2 U1 C7 104.7(2) . . ?
 U2 U1 C8 111.15(19) . . ?
 U2 U1 C9 135.4(2) . . ?
 U2 U1 C10 165.9(2) . . ?
 U3 U1 U2 75.08(18) . . ?
 U3 U1 U4 94.2(2) . . ?
 U3 U1 N1 74.0(3) . . ?
 U3 U1 C1 116.4(3) . . ?
 U3 U1 C2 145.1(2) . . ?
 U3 U1 C5 119.5(2) . . ?
 U3 U1 C6 106.3(2) . . ?
 U3 U1 C7 73.4(2) . . ?
 U3 U1 C8 52.2(2) . . ?
 U3 U1 C9 62.4(2) . . ?
 U3 U1 C10 92.2(3) . . ?
 U4 U1 C2 120.5(2) . . ?
 U4 U1 C5 89.4(2) . . ?
 U4 U1 C8 128.5(2) . . ?
 U4 U1 C9 154.8(2) . . ?
 N1 U1 U2 39.8(2) . . ?
 N1 U1 U4 41.8(3) . . ?
 N1 U1 C1 164.0(3) . . ?
 N1 U1 C2 134.6(3) . . ?
 N1 U1 C5 131.3(3) . . ?
 N1 U1 C6 160.3(3) . . ?
 N1 U1 C7 137.3(3) . . ?
 N1 U1 C8 125.9(3) . . ?
 N1 U1 C9 128.9(3) . . ?
 N1 U1 C10 142.8(3) . . ?
 C1 U1 U2 151.3(2) . . ?
 C1 U1 U4 141.7(2) . . ?
 C1 U1 C2 31.3(2) . . ?
 C1 U1 C5 56.2(3) . . ?
 C1 U1 C7 58.7(3) . . ?
 C1 U1 C8 66.6(3) . . ?
 C1 U1 C9 55.8(3) . . ?
 C1 U1 C10 32.1(3) . . ?
 C2 U1 C8 97.9(2) . . ?
 C2 U1 C9 82.7(2) . . ?
 C5 U1 C2 61.5(2) . . ?
 C5 U1 C8 79.6(3) . . ?
 C5 U1 C9 94.4(3) . . ?
 C6 U1 U2 120.7(2) . . ?
 C6 U1 U4 119.6(3) . . ?
 C6 U1 C1 32.8(3) . . ?
 C6 U1 C2 54.7(3) . . ?
 C6 U1 C5 31.1(3) . . ?
 C6 U1 C7 33.7(3) . . ?
 C6 U1 C8 55.8(3) . . ?
 C6 U1 C9 63.9(3) . . ?
 C6 U1 C10 56.5(3) . . ?
 C7 U1 U4 115.1(3) . . ?
 C7 U1 C2 86.8(2) . . ?
 C7 U1 C5 51.2(3) . . ?
 C7 U1 C8 28.8(3) . . ?
 C7 U1 C9 52.1(3) . . ?
 C9 U1 C8 29.6(3) . . ?
 C10 U1 U4 173.3(2) . . ?
 C10 U1 C2 53.0(2) . . ?
 C10 U1 C5 85.8(3) . . ?
 C10 U1 C7 65.0(3) . . ?
 C10 U1 C8 55.1(3) . . ?
 C10 U1 C9 30.7(3) . . ?
 U1 U2 C20 82.35(18) . . ?
 U1 U2 C41 131.0(2) . . ?
 U1 U2 C44 98.36(19) . . ?
 U1 U2 C64 165.8(2) . . ?
 U1 U2 C65 164.2(2) . . ?
 U1 U2 C66 142.6(2) . . ?
 U3 U2 U1 19.26(9) . . ?
 U3 U2 C20 90.4(2) . . ?
 U3 U2 C41 147.9(2) . . ?
 U3 U2 C44 88.9(2) . . ?
 U3 U2 C64 163.4(2) . . ?
 U3 U2 C65 151.7(2) . . ?
 U3 U2 C66 124.7(2) . . ?
 U4 U2 U1 86.6(5) . . ?
 U4 U2 U3 105.4(5) . . ?
 U4 U2 N1 83.7(5) . . ?
 U4 U2 C20 78.7(4) . . ?
 U4 U2 C41 55.6(5) . . ?
 U4 U2 C42 85.7(5) . . ?
 U4 U2 C43 99.4(4) . . ?
 U4 U2 C44 131.6(4) . . ?
 U4 U2 C64 83.3(5) . . ?
 U4 U2 C65 101.4(5) . . ?
 U4 U2 C66 129.6(5) . . ?
 N1 U2 U1 42.1(2) . . ?
 N1 U2 U3 43.2(2) . . ?
 N1 U2 C20 122.5(3) . . ?
 N1 U2 C41 138.4(4) . . ?
 N1 U2 C42 169.3(4) . . ?
 N1 U2 C43 149.5(3) . . ?
 N1 U2 C44 130.2(3) . . ?
 N1 U2 C64 126.4(3) . . ?
 N1 U2 C65 151.5(3) . . ?
 N1 U2 C66 135.8(3) . . ?
 C20 U2 C64 105.3(3) . . ?
 C20 U2 C66 95.1(2) . . ?
 C41 U2 C20 62.2(3) . . ?
 C41 U2 C64 48.5(3) . . ?
 C41 U2 C66 77.1(2) . . ?
 C42 U2 U1 136.9(2) . . ?
 C42 U2 U3 141.1(2) . . ?
 C42 U2 C20 54.6(3) . . ?
 C42 U2 C41 31.2(3) . . ?
 C42 U2 C44 58.3(3) . . ?
 C42 U2 C64 52.2(3) . . ?
 C42 U2 C65 32.5(3) . . ?
 C42 U2 C66 53.2(3) . . ?
 C43 U2 U1 107.5(2) . . ?
 C43 U2 U3 107.9(2) . . ?
 C43 U2 C20 31.8(2) . . ?
 C43 U2 C41 57.6(3) . . ?
 C43 U2 C42 33.3(3) . . ?
 C43 U2 C44 33.2(3) . . ?
 C43 U2 C64 84.0(3) . . ?
 C43 U2 C65 58.0(3) . . ?
 C43 U2 C66 63.3(3) . . ?
 C44 U2 C20 54.8(2) . . ?
 C44 U2 C41 88.1(3) . . ?
 C44 U2 C64 95.8(3) . . ?
 C44 U2 C66 53.0(2) . . ?
 C65 U2 C20 85.8(3) . . ?
 C65 U2 C41 49.3(3) . . ?
 C65 U2 C44 66.1(3) . . ?
 C65 U2 C64 29.8(3) . . ?
 C65 U2 C66 28.5(2) . . ?
 C66 U2 C64 49.8(2) . . ?
 U1 U3 U2 85.67(19) . . ?
 U1 U3 U4 68.6(2) . . ?
 U1 U3 N1 77.5(3) . . ?
 U1 U3 C6 56.9(2) . . ?
 U1 U3 C7 87.9(3) . . ?
 U1 U3 C8 111.6(3) . . ?
 U1 U3 C9 100.0(3) . . ?
 U1 U3 C10 70.0(3) . . ?
 U1 U3 C22 91.0(3) . . ?
 U1 U3 C25 141.4(3) . . ?
 U1 U3 C28 114.5(3) . . ?
 U2 U3 U4 17.57(13) . . ?
 U2 U3 C6 110.7(2) . . ?
 U2 U3 C7 110.4(2) . . ?
 U2 U3 C10 154.9(3) . . ?
 U2 U3 C22 81.7(2) . . ?
 U2 U3 C25 113.3(2) . . ?
 U2 U3 C28 155.3(3) . . ?
 N1 U3 U2 41.7(2) . . ?
 N1 U3 U4 36.4(3) . . ?
 N1 U3 C6 130.5(4) . . ?
 N1 U3 C7 148.6(3) . . ?
 N1 U3 C8 169.3(4) . . ?
 N1 U3 C9 153.0(3) . . ?
 N1 U3 C10 132.6(4) . . ?
 N1 U3 C22 122.4(3) . . ?
 N1 U3 C25 138.9(4) . . ?
 N1 U3 C28 125.7(3) . . ?
 C6 U3 U4 102.7(2) . . ?
 C7 U3 U4 112.3(3) . . ?
 C7 U3 C6 31.8(3) . . ?
 C7 U3 C10 64.1(3) . . ?
 C7 U3 C22 29.2(3) . . ?
 C7 U3 C25 54.5(3) . . ?
 C7 U3 C28 85.6(3) . . ?
 C8 U3 U2 131.1(3) . . ?
 C8 U3 U4 140.2(3) . . ?
 C8 U3 C6 56.5(3) . . ?
 C8 U3 C7 32.1(3) . . ?
 C8 U3 C9 34.0(3) . . ?
 C8 U3 C10 57.8(3) . . ?
 C8 U3 C22 53.9(3) . . ?
 C8 U3 C25 30.8(3) . . ?
 C8 U3 C28 56.7(3) . . ?
 C9 U3 U2 165.1(3) . . ?
 C9 U3 U4 165.3(3) . . ?
 C9 U3 C6 62.7(3) . . ?
 C9 U3 C7 56.5(3) . . ?
 C9 U3 C10 31.0(3) . . ?
 C9 U3 C22 84.4(3) . . ?
 C9 U3 C25 54.4(3) . . ?
 C9 U3 C28 31.0(3) . . ?
 C10 U3 U4 138.5(3) . . ?
 C10 U3 C6 50.8(3) . . ?
 C10 U3 C22 92.3(3) . . ?
 C22 U3 U4 86.6(2) . . ?
 C22 U3 C6 48.4(3) . . ?
 C25 U3 U4 129.4(3) . . ?
 C25 U3 C6 84.6(3) . . ?
 C25 U3 C10 84.3(3) . . ?
 C25 U3 C22 61.1(3) . . ?
 C25 U3 C28 60.1(3) . . ?
 C28 U3 U4 162.1(3) . . ?
 C28 U3 C6 92.9(3) . . ?
 C28 U3 C10 49.0(3) . . ?
 C28 U3 C22 110.6(3) . . ?
 U1 U4 C20 81.1(3) . . ?
 U1 U4 C39 115.7(3) . . ?
 U1 U4 C43 96.7(3) . . ?
 U1 U4 C62 149.0(3) . . ?
 U2 U4 U1 73.8(4) . . ?
 U2 U4 N1 66.7(4) . . ?
 U2 U4 C19 112.4(5) . . ?
 U2 U4 C20 82.6(5) . . ?
 U2 U4 C39 159.9(5) . . ?
 U2 U4 C40 128.7(6) . . ?
 U2 U4 C41 106.1(6) . . ?
 U2 U4 C42 73.8(5) . . ?
 U2 U4 C43 61.7(4) . . ?
 U2 U4 C62 127.4(6) . . ?
 U2 U4 C63 108.8(6) . . ?
 N1 U4 U1 40.2(3) . . ?
 N1 U4 C19 133.3(4) . . ?
 N1 U4 C20 118.1(4) . . ?
 N1 U4 C39 132.4(5) . . ?
 N1 U4 C40 159.6(5) . . ?
 N1 U4 C41 168.9(5) . . ?
 N1 U4 C42 140.4(5) . . ?
 N1 U4 C43 120.5(4) . . ?
 N1 U4 C62 121.1(4) . . ?
 N1 U4 C63 140.4(4) . . ?
 C19 U4 U1 93.3(3) . . ?
 C19 U4 C20 30.1(3) . . ?
 C19 U4 C39 51.8(3) . . ?
 C19 U4 C43 54.4(3) . . ?
 C19 U4 C62 97.0(3) . . ?
 C20 U4 C62 120.3(3) . . ?
 C39 U4 C20 81.7(3) . . ?
 C39 U4 C62 53.3(3) . . ?
 C40 U4 U1 124.9(3) . . ?
 C40 U4 C19 34.1(3) . . ?
 C40 U4 C20 58.7(3) . . ?
 C40 U4 C39 31.3(3) . . ?
 C40 U4 C42 56.8(3) . . ?
 C40 U4 C43 68.4(3) . . ?
 C40 U4 C62 63.3(3) . . ?
 C40 U4 C63 53.7(3) . . ?
 C41 U4 U1 148.1(4) . . ?
 C41 U4 C19 56.5(3) . . ?
 C41 U4 C20 67.4(3) . . ?
 C41 U4 C39 56.1(3) . . ?
 C41 U4 C40 31.3(3) . . ?
 C41 U4 C42 33.5(3) . . ?
 C41 U4 C43 58.6(3) . . ?
 C41 U4 C62 55.7(3) . . ?
 C41 U4 C63 31.9(3) . . ?
 C42 U4 U1 127.1(3) . . ?
 C42 U4 C19 62.9(3) . . ?
 C42 U4 C20 54.2(3) . . ?
 C42 U4 C39 86.9(3) . . ?
 C42 U4 C43 30.5(3) . . ?
 C42 U4 C62 83.4(3) . . ?
 C43 U4 C20 31.1(2) . . ?
 C43 U4 C39 98.8(3) . . ?
 C43 U4 C62 113.0(3) . . ?
 C63 U4 U1 177.4(4) . . ?
 C63 U4 C19 85.8(3) . . ?
 C63 U4 C20 99.2(3) . . ?
 C63 U4 C39 61.9(3) . . ?
 C63 U4 C42 54.6(3) . . ?
 C63 U4 C43 84.8(3) . . ?
 C63 U4 C62 29.0(3) . . ?
 U1 N1 U4 98.0(4) . . ?
 U2 N1 U1 98.1(3) . . ?
 U2 N1 U3 95.1(4) . . ?
 U2 N1 U4 29.7(2) . . ?
 U3 N1 U1 28.49(17) . . ?
 U3 N1 U4 109.1(4) . . ?
 U1 C1 U3 14.85(7) . . ?
 C2 C1 U1 84.4(4) . . ?
 C2 C1 U3 98.4(4) . . ?
 C6 C1 U1 72.9(4) . . ?
 C6 C1 U3 70.6(4) . . ?
 C6 C1 C2 116.5(8) . . ?
 C6 C1 C10 117.3(8) . . ?
 C10 C1 U1 78.4(4) . . ?
 C10 C1 U3 68.1(4) . . ?
 C10 C1 C2 114.4(8) . . ?
 C1 C2 U1 64.3(4) . . ?
 C1 C2 C13 125.3(7) . . ?
 C3 C2 U1 87.2(4) . . ?
 C3 C2 C1 120.0(7) . . ?
 C3 C2 C13 106.3(6) . . ?
 C13 C2 U1 92.4(4) . . ?
 C4 C3 C2 121.7(6) . . ?
 C4 C3 C15 119.5(6) . . ?
 C15 C3 C2 108.6(6) . . ?
 C3 C4 U1 78.2(4) . . ?
 C5 C4 U1 63.5(4) . . ?
 C5 C4 C3 116.8(7) . . ?
 C5 C4 C18 117.5(7) . . ?
 C18 C4 U1 103.2(4) . . ?
 C18 C4 C3 119.1(7) . . ?
 C4 C5 U1 89.0(4) . . ?
 C4 C5 C6 123.0(8) . . ?
 C4 C5 C21 119.3(8) . . ?
 C6 C5 U1 66.2(4) . . ?
 C6 C5 C21 109.7(7) . . ?
 C21 C5 U1 86.2(4) . . ?
 U1 C6 U3 16.74(8) . . ?
 C1 C6 U1 74.4(4) . . ?
 C1 C6 U3 81.6(4) . . ?
 C1 C6 C7 121.3(8) . . ?
 C5 C6 U1 82.7(4) . . ?
 C5 C6 U3 91.4(4) . . ?
 C5 C6 C1 121.6(7) . . ?
 C5 C6 C7 105.7(8) . . ?
 C7 C6 U1 79.9(4) . . ?
 C7 C6 U3 63.6(4) . . ?
 U3 C7 U1 18.64(10) . . ?
 C6 C7 U1 66.4(4) . . ?
 C6 C7 U3 84.6(4) . . ?
 C8 C7 U1 83.0(4) . . ?
 C8 C7 U3 68.6(4) . . ?
 C8 C7 C6 121.4(8) . . ?
 C22 C7 U1 86.8(4) . . ?
 C22 C7 U3 84.7(4) . . ?
 C22 C7 C6 107.0(8) . . ?
 C22 C7 C8 120.3(8) . . ?
 U3 C8 U1 16.15(11) . . ?
 C7 C8 U1 68.2(4) . . ?
 C7 C8 U3 79.3(4) . . ?
 C7 C8 C9 115.8(8) . . ?
 C7 C8 C25 120.9(9) . . ?
 C9 C8 U1 72.3(4) . . ?
 C9 C8 U3 75.8(4) . . ?
 C25 C8 U1 101.7(4) . . ?
 C25 C8 U3 85.9(4) . . ?
 C25 C8 C9 115.0(8) . . ?
 U3 C9 U1 17.62(11) . . ?
 C8 C9 U1 78.1(4) . . ?
 C8 C9 U3 70.2(4) . . ?
 C10 C9 U1 68.5(4) . . ?
 C10 C9 U3 85.6(4) . . ?
 C10 C9 C8 123.7(8) . . ?
 C28 C9 U1 93.4(5) . . ?
 C28 C9 U3 84.1(5) . . ?
 C28 C9 C8 119.5(8) . . ?
 C28 C9 C10 106.9(8) . . ?
 U1 C10 U3 17.84(9) . . ?
 C1 C10 U1 69.5(4) . . ?
 C1 C10 U3 83.7(5) . . ?
 C1 C10 C9 120.4(9) . . ?
 C9 C10 U1 80.7(4) . . ?
 C9 C10 U3 63.4(4) . . ?
 C11 C10 U1 89.0(5) . . ?
 C11 C10 U3 91.0(5) . . ?
 C11 C10 C1 120.0(8) . . ?
 C11 C10 C9 109.3(8) . . ?
 C10 C11 U1 62.6(4) . . ?
 C10 C11 C12 127.0(8) . . ?
 C10 C11 C29 107.6(7) . . ?
 C12 C11 U1 89.1(4) . . ?
 C12 C11 C29 116.6(9) . . ?
 C29 C11 U1 89.7(4) . . ?
 C11 C12 C13 115.7(8) . . ?
 C32 C12 C11 120.2(8) . . ?
 C32 C12 C13 117.8(8) . . ?
 C12 C13 C2 117.4(7) . . ?
 C14 C13 C2 108.5(6) . . ?
 C14 C13 C12 124.5(7) . . ?
 C13 C14 C15 108.7(6) . . ?
 C13 C14 C34 118.3(7) . . ?
 C15 C14 C34 122.8(7) . . ?
 C3 C15 C14 107.8(6) . . ?
 C16 C15 C3 121.9(7) . . ?
 C16 C15 C14 119.7(7) . . ?
 C15 C16 C36 117.2(7) . . ?
 C17 C16 C15 117.1(7) . . ?
 C17 C16 C36 117.9(7) . . ?
 C16 C17 C18 121.9(7) . . ?
 C16 C17 C39 118.3(7) . . ?
 C39 C17 C18 110.1(7) . . ?
 C4 C18 C17 120.1(6) . . ?
 C4 C18 C19 123.3(7) . . ?
 C19 C18 C17 107.2(7) . . ?
 C18 C19 U4 94.6(4) . . ?
 C18 C19 C40 107.9(7) . . ?
 C20 C19 U4 79.7(4) . . ?
 C20 C19 C18 118.1(7) . . ?
 C20 C19 C40 123.8(7) . . ?
 C40 C19 U4 65.6(4) . . ?
 U4 C20 U2 18.68(12) . . ?
 C19 C20 U2 88.8(4) . . ?
 C19 C20 U4 70.2(4) . . ?
 C19 C20 C43 117.4(8) . . ?
 C21 C20 U2 96.8(4) . . ?
 C21 C20 U4 103.6(4) . . ?
 C21 C20 C19 119.6(7) . . ?
 C21 C20 C43 117.5(8) . . ?
 C43 C20 U2 61.0(3) . . ?
 C43 C20 U4 73.7(4) . . ?
 C5 C21 U1 64.6(4) . . ?
 C20 C21 U1 102.8(4) . . ?
 C20 C21 C5 121.7(7) . . ?
 C20 C21 C22 126.2(8) . . ?
 C22 C21 U1 74.3(4) . . ?
 C22 C21 C5 105.6(8) . . ?
 U3 C22 U1 16.95(9) . . ?
 C7 C22 U1 65.5(4) . . ?
 C7 C22 U3 66.2(4) . . ?
 C7 C22 C21 111.9(8) . . ?
 C7 C22 C23 120.8(8) . . ?
 C21 C22 U1 78.0(4) . . ?
 C21 C22 U3 92.9(4) . . ?
 C21 C22 C23 121.1(8) . . ?
 C23 C22 U1 100.8(4) . . ?
 C23 C22 U3 86.2(4) . . ?
 C22 C23 C44 114.9(7) . . ?
 C24 C23 C22 119.1(8) . . ?
 C24 C23 C44 120.1(7) . . ?
 C23 C24 C25 119.7(7) . . ?
 C23 C24 C47 122.6(8) . . ?
 C47 C24 C25 107.5(8) . . ?
 C8 C25 U3 63.3(4) . . ?
 C8 C25 C24 118.0(8) . . ?
 C24 C25 U3 90.1(4) . . ?
 C26 C25 U3 89.3(5) . . ?
 C26 C25 C8 125.7(9) . . ?
 C26 C25 C24 107.1(8) . . ?
 C25 C26 U3 63.8(4) . . ?
 C25 C26 C27 122.8(9) . . ?
 C25 C26 C48 109.5(9) . . ?
 C27 C26 U3 76.0(4) . . ?
 C27 C26 C48 118.4(9) . . ?
 C48 C26 U3 103.2(5) . . ?
 C26 C27 U3 77.3(5) . . ?
 C26 C27 C28 113.1(9) . . ?
 C26 C27 C51 122.3(9) . . ?
 C28 C27 U3 65.6(4) . . ?
 C51 C27 U3 102.0(4) . . ?
 C51 C27 C28 118.7(8) . . ?
 C9 C28 U3 65.0(4) . . ?
 C9 C28 C27 122.9(8) . . ?
 C27 C28 U3 85.0(4) . . ?
 C29 C28 U3 91.6(4) . . ?
 C29 C28 C9 110.8(8) . . ?
 C29 C28 C27 117.7(9) . . ?
 C28 C29 C11 105.3(8) . . ?
 C30 C29 C11 121.6(8) . . ?
 C30 C29 C28 125.4(9) . . ?
 C29 C30 C52 117.0(9) . . ?
 C31 C30 C29 118.5(9) . . ?
 C31 C30 C52 119.3(10) . . ?
 C30 C31 C32 119.6(9) . . ?
 C30 C31 C55 124.1(9) . . ?
 C55 C31 C32 106.1(8) . . ?
 C12 C32 C31 123.1(8) . . ?
 C12 C32 C33 120.2(8) . . ?
 C33 C32 C31 107.3(8) . . ?
 C34 C33 C32 122.5(7) . . ?
 C34 C33 C56 120.5(8) . . ?
 C56 C33 C32 108.0(7) . . ?
 C33 C34 C14 116.4(8) . . ?
 C35 C34 C14 116.6(8) . . ?
 C35 C34 C33 119.4(8) . . ?
 C34 C35 C36 122.6(8) . . ?
 C34 C35 C58 118.7(8) . . ?
 C58 C35 C36 109.1(8) . . ?
 C16 C36 C35 120.9(7) . . ?
 C37 C36 C16 120.3(8) . . ?
 C37 C36 C35 108.6(8) . . ?
 C36 C37 C59 107.4(8) . . ?
 C38 C37 C36 123.1(9) . . ?
 C38 C37 C59 119.0(9) . . ?
 C37 C38 U4 105.6(5) . . ?
 C37 C38 C39 116.2(8) . . ?
 C37 C38 C62 119.9(9) . . ?
 C39 C38 U4 68.7(4) . . ?
 C39 C38 C62 116.6(7) . . ?
 C62 C38 U4 70.0(4) . . ?
 C17 C39 U4 92.0(4) . . ?
 C17 C39 C40 107.7(7) . . ?
 C38 C39 U4 82.9(4) . . ?
 C38 C39 C17 123.6(7) . . ?
 C38 C39 C40 118.3(7) . . ?
 C40 C39 U4 61.9(4) . . ?
 C19 C40 U4 80.3(4) . . ?
 C39 C40 U4 86.8(4) . . ?
 C39 C40 C19 106.9(7) . . ?
 C41 C40 U4 71.5(5) . . ?
 C41 C40 C19 116.7(8) . . ?
 C41 C40 C39 126.0(9) . . ?
 U4 C41 U2 18.30(16) . . ?
 C40 C41 U2 91.7(5) . . ?
 C40 C41 U4 77.3(5) . . ?
 C40 C41 C42 121.1(9) . . ?
 C40 C41 C63 115.9(9) . . ?
 C42 C41 U2 63.1(4) . . ?
 C42 C41 U4 80.6(5) . . ?
 C63 C41 U2 85.2(5) . . ?
 C63 C41 U4 81.7(5) . . ?
 C63 C41 C42 113.8(8) . . ?
 U2 C42 U4 20.54(13) . . ?
 C41 C42 U2 85.7(4) . . ?
 C41 C42 U4 65.9(4) . . ?
 C43 C42 U2 72.5(4) . . ?
 C43 C42 U4 81.8(4) . . ?
 C43 C42 C41 125.3(8) . . ?
 C43 C42 C65 120.0(7) . . ?
 C65 C42 U2 79.1(4) . . ?
 C65 C42 U4 89.5(5) . . ?
 C65 C42 C41 103.3(8) . . ?
 U2 C43 U4 18.94(12) . . ?
 C20 C43 U2 87.1(4) . . ?
 C20 C43 U4 75.2(4) . . ?
 C20 C43 C44 117.0(8) . . ?
 C42 C43 U2 74.2(4) . . ?
 C42 C43 U4 67.7(4) . . ?
 C42 C43 C20 114.9(8) . . ?
 C42 C43 C44 121.5(7) . . ?
 C44 C43 U2 83.3(4) . . ?
 C44 C43 U4 101.8(4) . . ?
 C23 C44 U2 97.8(4) . . ?
 C23 C44 C43 123.2(7) . . ?
 C43 C44 U2 63.5(3) . . ?
 C45 C44 U2 84.4(4) . . ?
 C45 C44 C23 115.9(7) . . ?
 C45 C44 C43 114.8(7) . . ?
 C44 C45 U2 67.2(4) . . ?
 C44 C45 C46 121.7(7) . . ?
 C44 C45 C66 121.4(7) . . ?
 C46 C45 U2 103.3(4) . . ?
 C46 C45 C66 106.7(7) . . ?
 C66 C45 U2 71.6(4) . . ?
 C45 C46 C68 108.5(7) . . ?
 C47 C46 C45 121.2(7) . . ?
 C47 C46 C68 119.6(8) . . ?
 C46 C47 C24 118.4(8) . . ?
 C46 C47 C48 120.5(8) . . ?
 C48 C47 C24 109.1(8) . . ?
 C47 C48 C26 106.6(8) . . ?
 C49 C48 C26 120.0(9) . . ?
 C49 C48 C47 121.5(8) . . ?
 C48 C49 C50 122.1(9) . . ?
 C48 C49 C69 119.6(8) . . ?
 C50 C49 C69 106.9(9) . . ?
 C51 C50 C49 120.1(9) . . ?
 C71 C50 C49 105.1(9) . . ?
 C71 C50 C51 125.6(9) . . ?
 C50 C51 C27 117.1(9) . . ?
 C50 C51 C52 116.9(10) . . ?
 C52 C51 C27 119.3(8) . . ?
 C30 C52 C51 121.8(10) . . ?
 C30 C52 C53 116.4(9) . . ?
 C53 C52 C51 115.1(9) . . ?
 C54 C53 C52 122.4(9) . . ?
 C72 C53 C52 119.3(8) . . ?
 C72 C53 C54 108.0(10) . . ?
 C55 C54 C53 118.8(10) . . ?
 C74 C54 C53 110.3(9) . . ?
 C74 C54 C55 119.6(9) . . ?
 C54 C55 C31 118.6(9) . . ?
 C56 C55 C31 111.9(8) . . ?
 C56 C55 C54 120.6(10) . . ?
 C55 C56 C33 106.6(9) . . ?
 C55 C56 C57 121.2(9) . . ?
 C57 C56 C33 121.6(8) . . ?
 C56 C57 C58 113.6(8) . . ?
 C56 C57 C75 119.8(9) . . ?
 C58 C57 C75 118.8(8) . . ?
 C35 C58 C57 125.7(8) . . ?
 C35 C58 C59 107.2(8) . . ?
 C57 C58 C59 117.0(8) . . ?
 C58 C59 C37 107.7(8) . . ?
 C60 C59 C37 122.9(9) . . ?
 C60 C59 C58 120.7(9) . . ?
 C59 C60 C61 118.2(9) . . ?
 C59 C60 C76 120.1(10) . . ?
 C76 C60 C61 112.1(9) . . ?
 C62 C61 C60 122.3(9) . . ?
 C78 C61 C60 105.1(9) . . ?
 C78 C61 C62 123.0(9) . . ?
 C38 C62 U4 79.4(4) . . ?
 C61 C62 U4 101.1(5) . . ?
 C61 C62 C38 117.6(8) . . ?
 C61 C62 C63 121.1(9) . . ?
 C63 C62 U4 65.3(4) . . ?
 C63 C62 C38 115.3(8) . . ?
 U4 C63 U2 16.67(15) . . ?
 C41 C63 U2 67.5(4) . . ?
 C41 C63 U4 66.4(4) . . ?
 C41 C63 C64 105.7(7) . . ?
 C62 C63 U2 97.5(4) . . ?
 C62 C63 U4 85.7(5) . . ?
 C62 C63 C41 127.5(9) . . ?
 C62 C63 C64 116.1(8) . . ?
 C64 C63 U2 70.4(4) . . ?
 C64 C63 U4 86.2(4) . . ?
 U2 C64 U4 18.06(12) . . ?
 C63 C64 U2 79.4(4) . . ?
 C63 C64 U4 62.2(4) . . ?
 C65 C64 U2 65.5(4) . . ?
 C65 C64 U4 77.1(5) . . ?
 C65 C64 C63 104.3(8) . . ?
 C79 C64 U2 92.4(5) . . ?
 C79 C64 U4 96.8(5) . . ?
 C79 C64 C63 120.6(8) . . ?
 C79 C64 C65 125.4(8) . . ?
 U2 C65 U4 17.61(12) . . ?
 C42 C65 U2 68.3(4) . . ?
 C42 C65 U4 61.3(4) . . ?
 C64 C65 U2 84.7(4) . . ?
 C64 C65 U4 74.6(4) . . ?
 C64 C65 C42 112.2(7) . . ?
 C66 C65 U2 84.8(5) . . ?
 C66 C65 U4 102.3(5) . . ?
 C66 C65 C42 118.7(8) . . ?
 C66 C65 C64 119.1(9) . . ?
 C45 C66 U2 79.6(4) . . ?
 C45 C66 C67 108.8(7) . . ?
 C65 C66 U2 66.7(4) . . ?
 C65 C66 C45 122.8(8) . . ?
 C65 C66 C67 117.8(8) . . ?
 C67 C66 U2 93.5(4) . . ?
 C68 C67 C66 105.5(7) . . ?
 C80 C67 C66 122.1(7) . . ?
 C80 C67 C68 121.9(8) . . ?
 C67 C68 C46 109.8(7) . . ?
 C69 C68 C46 120.8(8) . . ?
 C69 C68 C67 118.7(8) . . ?
 C68 C69 C49 118.0(8) . . ?
 C68 C69 C70 119.5(9) . . ?
 C70 C69 C49 111.3(9) . . ?
 C69 C70 C71 101.1(9) . . ?
 C81 C70 C69 122.5(9) . . ?
 C81 C70 C71 125.0(9) . . ?
 C50 C71 C70 114.7(9) . . ?
 C72 C71 C50 116.9(10) . . ?
 C72 C71 C70 119.2(10) . . ?
 C53 C72 C73 106.7(8) . . ?
 C71 C72 C53 125.1(11) . . ?
 C71 C72 C73 118.9(10) . . ?
 C74 C73 C72 105.0(9) . . ?
 C82 C73 C72 121.2(9) . . ?
 C82 C73 C74 122.5(9) . . ?
 C54 C74 C73 109.6(9) . . ?
 C54 C74 C75 123.5(9) . . ?
 C73 C74 C75 117.1(10) . . ?
 C57 C75 C74 115.1(9) . . ?
 C76 C75 C57 117.4(9) . . ?
 C76 C75 C74 119.9(9) . . ?
 C60 C76 C77 106.5(9) . . ?
 C75 C76 C60 126.1(9) . . ?
 C75 C76 C77 119.0(9) . . ?
 C78 C77 C76 101.9(8) . . ?
 C82 C77 C76 121.8(10) . . ?
 C82 C77 C78 127.1(9) . . ?
 C61 C78 C77 114.4(9) . . ?
 C61 C78 C79 120.7(10) . . ?
 C79 C78 C77 117.8(9) . . ?
 C64 C79 C78 117.9(8) . . ?
 C64 C79 C80 118.6(8) . . ?
 C78 C79 C80 116.9(9) . . ?
 C67 C80 C79 116.1(9) . . ?
 C67 C80 C81 116.7(8) . . ?
 C81 C80 C79 121.4(8) . . ?
 C70 C81 C80 120.5(9) . . ?
 C70 C81 C82 114.3(10) . . ?
 C80 C81 C82 120.1(9) . . ?
 C73 C82 C81 119.7(10) . . ?
 C77 C82 C73 119.0(10) . . ?
 C77 C82 C81 116.3(10) . . ?
 C7S C5S C6S 114.7(9) 2_655 . ?
 C7S C6S C5S 122.0(9) . . ?
 C13S C8S C9S 117.0(6) . . ?
 C10S C9S C8S 120.3(6) . . ?
 C11S C10S C9S 120.1(7) . . ?
 C12S C11S C10S 121.4(6) . . ?
 C11S C12S C13S 118.4(6) . . ?
 C8S C13S C12S 122.9(6) . . ?
 S1S C1S S1S 178(3) 2_655 . ?
 C4S C2S C3S 123(2) 2_755 . ?
 C4S C3S C2S 117(3) . . ?

_shelx_res_file
;
TITL cs6-100k_a.res in C2/c
    cs6-100k.res
    created by SHELXL-2018/1 at 11:16:24 on 12-Oct-2021
REM Old TITL Cs6-100K in C2/c
REM SHELXT solution in C2/c
REM R1 0.266, Rweak 0.014, Alpha 0.080, Orientation as input
REM Formula found by SHELXT: C110 N23 Ni2 U
CELL 0.82641 25.3086 14.9637 39.809 90 94.401 90
ZERR 8 0.0013 0.0007 0.0021 0 0.002 0
LATT 7
SYMM -X,+Y,0.5-Z
SFAC C H N Ni S U
DISP C 0.005 0.002 16.098
DISP N 0.009 0.005 28.748
DISP Ni 0.312 1.472 6901.319
DISP U -6.326 5.594 25802.327
UNIT 1034.43 439.65 40 8 2.78 8
DFIX 1.39 C4S C3S
SIMU 0.01 0.02 2 S1S > C4S
SIMU 0.005 0.01 2 C1 > C82
SIMU 0.005 0.01 2 Ni1P > C36P
ISOR 0.0001 0.0002 Ni1P
ISOR 0.001 0.002 C17P C2P C33P C16P C25P
SUMP 1 0.0001 1 2 1 3 1 4 1 5

L.S. 10
PLAN  1
SIZE 0.15 0.12 0.1
TEMP -173.15
LIST 4
fmap 2
acta
OMIT -8 0 12
REM <olex2.extras>
REM <HklSrc "%.\\Cs6-100K.hkl">
REM </olex2.extras>

WGHT    0.090500  331.622009
FVAR       0.10990   0.10870   0.64424   0.05663   0.19031   0.34812
PART 2
NI1P  4    0.518834    0.497515    0.459229    11.00000    0.00070    0.00088 =
         0.00100   -0.00022   -0.00024    0.00000
N1P   3    0.576303    0.501303    0.494895    11.00000    0.00228    0.00294 =
         0.00474   -0.00061    0.00177   -0.00059
N2P   3    0.520280    0.366299    0.460372    11.00000    0.00148    0.00550 =
         0.00351   -0.00162   -0.00051   -0.00095
N3P   3    0.463965    0.493657    0.421966    11.00000    0.00401    0.00492 =
         0.00438   -0.00091    0.00052   -0.00007
N4P   3    0.519349    0.628779    0.456740    11.00000    0.00161    0.00455 =
         0.00344   -0.00094    0.00013    0.00004
C1P   1    0.551677    0.687237    0.475585    11.00000    0.00220    0.00452 =
         0.00647   -0.00082    0.00196   -0.00011
C2P   1    0.589391    0.662302    0.500279    11.00000    0.00309    0.00425 =
         0.00455   -0.00078    0.00042   -0.00072
AFIX  43
H2P   2    0.608532    0.708411    0.512253    11.00000   -1.20000
AFIX   0
C3P   1    0.601627    0.575398    0.509043    11.00000    0.00139    0.00670 =
         0.00296    0.00039   -0.00102    0.00060
C4P   1    0.644312    0.550784    0.533220    11.00000    0.00176    0.01075 =
         0.00327   -0.00106   -0.00018    0.00046
C5P   1    0.644951    0.459979    0.534174    11.00000    0.00345    0.00901 =
         0.00420    0.00153    0.00159    0.00165
C6P   1    0.602630    0.429821    0.510552    11.00000    0.00173    0.00840 =
         0.00414    0.00113    0.00109    0.00208
C7P   1    0.591131    0.341561    0.504504    11.00000    0.00445    0.00537 =
         0.00672    0.00091    0.00140    0.00311
AFIX  43
H7P   2    0.610824    0.298249    0.517655    11.00000   -1.20000
AFIX   0
C8P   1    0.552931    0.311235    0.480637    11.00000    0.00379    0.00492 =
         0.00664    0.00022    0.00344   -0.00019
C9P   1    0.542789    0.218579    0.473585    11.00000    0.00761    0.00477 =
         0.01292   -0.00022    0.00207    0.00049
C10P  1    0.503517    0.215666    0.448212    11.00000    0.00753    0.00569 =
         0.01437   -0.00371    0.00255   -0.00082
C11P  1    0.489910    0.307414    0.440377    11.00000    0.00370    0.00575 =
         0.00795   -0.00319    0.00238   -0.00189
C12P  1    0.452100    0.332410    0.415521    11.00000    0.00432    0.00740 =
         0.00614   -0.00407   -0.00104   -0.00287
AFIX  43
H12P  2    0.432341    0.286516    0.403831    11.00000   -1.20000
AFIX   0
C13P  1    0.441025    0.419237    0.406486    11.00000    0.00304    0.00880 =
         0.00470   -0.00319   -0.00081   -0.00280
C14P  1    0.404049    0.443604    0.378495    11.00000    0.00407    0.01128 =
         0.00727   -0.00212   -0.00372   -0.00183
C15P  1    0.403890    0.534300    0.377102    11.00000    0.00433    0.01162 =
         0.00937   -0.00098   -0.00302   -0.00086
C16P  1    0.440709    0.564221    0.404412    11.00000    0.00424    0.00569 =
         0.00488    0.00047   -0.00062    0.00010
C17P  1    0.451660    0.653085    0.410880    11.00000    0.00481    0.00531 =
         0.00578    0.00035   -0.00013    0.00115
AFIX  43
H17P  2    0.431863    0.696491    0.397839    11.00000   -1.20000
AFIX   0
C18P  1    0.489231    0.682885    0.434888    11.00000    0.00212    0.00415 =
         0.00718    0.00034    0.00055    0.00257
C19P  1    0.502986    0.776303    0.439821    11.00000    0.00575    0.00378 =
         0.01339    0.00096    0.00093    0.00178
C20P  1    0.541886    0.778488    0.465200    11.00000    0.00578    0.00334 =
         0.01216   -0.00185    0.00127    0.00199
C21P  1    0.571883    0.857470    0.480091    11.00000    0.00882    0.00482 =
         0.02008   -0.00146   -0.00228    0.00003
AFIX  23
H21A  2    0.575051    0.851885    0.504944    11.00000   -1.20000
H21B  2    0.551695    0.912696    0.474231    11.00000   -1.20000
AFIX   0
C22P  1    0.627444    0.865415    0.467479    11.00000    0.01421    0.01265 =
         0.03458   -0.00256    0.00322   -0.01048
AFIX 137
H22A  2    0.624704    0.866359    0.442791    11.00000   -1.50000
H22B  2    0.648975    0.814174    0.475513    11.00000   -1.50000
H22C  2    0.644159    0.920791    0.476073    11.00000   -1.50000
AFIX   0
C23P  1    0.682108    0.615604    0.551113    11.00000    0.00601    0.01223 =
         0.00681   -0.00321   -0.00346   -0.00218
AFIX  23
H23A  2    0.699013    0.586908    0.571617    11.00000   -1.20000
H23B  2    0.662152    0.668356    0.558218    11.00000   -1.20000
AFIX   0
C24P  1    0.724936    0.646047    0.528723    11.00000    0.01100    0.02037 =
         0.01752   -0.00509    0.00039   -0.01135
AFIX 137
H24A  2    0.708384    0.676024    0.508707    11.00000   -1.50000
H24B  2    0.744976    0.594027    0.521808    11.00000   -1.50000
H24C  2    0.748973    0.687656    0.541265    11.00000   -1.50000
AFIX   0
C25P  1    0.684058    0.399543    0.553356    11.00000    0.00732    0.00859 =
         0.00738    0.00146   -0.00015    0.00056
AFIX  23
H25A  2    0.665366    0.346173    0.561141    11.00000   -1.20000
H25B  2    0.699967    0.431358    0.573465    11.00000   -1.20000
AFIX   0
C26P  1    0.728025    0.370087    0.531362    11.00000    0.01308    0.02559 =
         0.01639    0.00931    0.00208    0.01476
AFIX 137
H26A  2    0.712449    0.336628    0.511885    11.00000   -1.50000
H26B  2    0.753291    0.331914    0.544580    11.00000   -1.50000
H26C  2    0.746452    0.422883    0.523558    11.00000   -1.50000
AFIX   0
C27P  1    0.572264    0.142758    0.491302    11.00000    0.01159    0.00629 =
         0.02257    0.00163   -0.00073    0.00221
AFIX  23
H27A  2    0.551010    0.087447    0.488100    11.00000   -1.20000
H27B  2    0.576417    0.155668    0.515753    11.00000   -1.20000
AFIX   0
C28P  1    0.627125    0.126956    0.478541    11.00000    0.01774    0.01473 =
         0.03732   -0.00195    0.00284    0.01177
AFIX 137
H28A  2    0.623237    0.111637    0.454544    11.00000   -1.50000
H28B  2    0.644742    0.077755    0.491203    11.00000   -1.50000
H28C  2    0.648469    0.181375    0.481719    11.00000   -1.50000
AFIX   0
C29P  1    0.479535    0.136218    0.430006    11.00000    0.01699    0.00724 =
         0.02396   -0.00496   -0.00325   -0.00069
AFIX  23
H29A  2    0.440627    0.144200    0.427017    11.00000   -1.20000
H29B  2    0.486763    0.082248    0.443994    11.00000   -1.20000
AFIX   0
C30P  1    0.500724    0.121561    0.395654    11.00000    0.03298    0.01790 =
         0.03120   -0.01949    0.00057    0.00133
AFIX 137
H30A  2    0.493482    0.174562    0.381587    11.00000   -1.50000
H30B  2    0.483283    0.069466    0.384786    11.00000   -1.50000
H30C  2    0.539044    0.111223    0.398478    11.00000   -1.50000
AFIX   0
C31P  1    0.375546    0.377976    0.355164    11.00000    0.00936    0.01601 =
         0.01242   -0.00463   -0.00654   -0.00402
AFIX  23
H31A  2    0.345471    0.408429    0.342562    11.00000   -1.20000
H31B  2    0.360922    0.329498    0.368609    11.00000   -1.20000
AFIX   0
C32P  1    0.411450    0.337475    0.330246    11.00000    0.01786    0.01908 =
         0.01065   -0.00500   -0.00354   -0.00514
AFIX 137
H32A  2    0.390766    0.297154    0.314939    11.00000   -1.50000
H32B  2    0.440022    0.303902    0.342538    11.00000   -1.50000
H32C  2    0.426686    0.385283    0.317212    11.00000   -1.50000
AFIX   0
C33P  1    0.375115    0.594746    0.351915    11.00000    0.01286    0.01376 =
         0.01359    0.00044   -0.00175    0.00094
AFIX  23
H33A  2    0.358977    0.644367    0.364008    11.00000   -1.20000
H33B  2    0.346072    0.560864    0.339666    11.00000   -1.20000
AFIX   0
C34P  1    0.411003    0.633704    0.326436    11.00000    0.02049    0.01838 =
         0.01364    0.00474   -0.00792    0.00177
AFIX 137
H34A  2    0.390179    0.672795    0.310727    11.00000   -1.50000
H34B  2    0.426340    0.585016    0.313896    11.00000   -1.50000
H34C  2    0.439506    0.668287    0.338343    11.00000   -1.50000
AFIX   0
C35P  1    0.479573    0.851653    0.418684    11.00000    0.01127    0.00675 =
         0.01736    0.00267   -0.00395    0.00257
AFIX  23
H35A  2    0.486931    0.908740    0.430715    11.00000   -1.20000
H35B  2    0.440638    0.843991    0.415762    11.00000   -1.20000
AFIX   0
C36P  1    0.501375    0.856879    0.384039    11.00000    0.02232    0.01408 =
         0.01884    0.00926   -0.00172    0.00123
AFIX 137
H36A  2    0.492485    0.801894    0.371477    11.00000   -1.50000
H36B  2    0.539967    0.863886    0.386723    11.00000   -1.50000
H36C  2    0.485670    0.908213    0.371671    11.00000   -1.50000
AFIX   0

PART 0
PART 1
U1    6    0.670599    0.578408    0.360929    31.00000    0.02422    0.01480 =
         0.02589   -0.00609    0.01053    0.00371
U2    6    0.665064    0.404923    0.360007    51.00000    0.06092    0.03326 =
         0.06832    0.01109    0.04212   -0.00185
U3    6    0.650912    0.565824    0.342983    21.00000    0.02744    0.03786 =
         0.03763   -0.00340   -0.00181    0.01296
U4    6    0.692109    0.405632    0.376313    41.00000    0.03547    0.08044 =
         0.03271    0.01281   -0.01120    0.00053
N1    3    0.700322    0.485743    0.342713    11.00000    0.05201    0.03855 =
         0.04872    0.00524    0.01948    0.00357
C1    1    0.654221    0.727195    0.388031    11.00000    0.06352    0.03055 =
         0.04963   -0.02003   -0.00375    0.01792
C2    1    0.706883    0.714470    0.404509    11.00000    0.05422    0.02154 =
         0.03253   -0.02217   -0.00247    0.00062
C3    1    0.715854    0.646461    0.430108    11.00000    0.04237    0.02826 =
         0.01982   -0.01895    0.00356   -0.00817
C4    1    0.675734    0.584375    0.437225    11.00000    0.03979    0.04247 =
         0.01815   -0.01820    0.01041   -0.00258
C5    1    0.625831    0.596886    0.420350    11.00000    0.03453    0.05546 =
         0.03628   -0.02227    0.01490    0.00675
C6    1    0.614267    0.667877    0.397510    11.00000    0.04253    0.04828 =
         0.04719   -0.02488    0.00648    0.01959
C7    1    0.572064    0.632495    0.371862    11.00000    0.03103    0.05589 =
         0.06080   -0.01447    0.00827    0.01988
C8    1    0.570752    0.657343    0.338032    11.00000    0.03264    0.03988 =
         0.06383   -0.00430   -0.00741    0.02444
C9    1    0.612365    0.717688    0.329207    11.00000    0.05610    0.02949 =
         0.06036    0.00741   -0.01666    0.01778
C10   1    0.653506    0.751318    0.353207    11.00000    0.06691    0.02273 =
         0.06016   -0.00007   -0.00950    0.01396
C11   1    0.701551    0.758051    0.337447    11.00000    0.06553    0.01590 =
         0.05993    0.00989   -0.01592   -0.00830
C12   1    0.753588    0.743208    0.352513    11.00000    0.05941    0.02502 =
         0.05108   -0.00061    0.00200   -0.02299
C13   1    0.757230    0.723184    0.387970    11.00000    0.05535    0.02149 =
         0.03481   -0.01188   -0.00095   -0.02000
C14   1    0.794897    0.665096    0.404090    11.00000    0.03392    0.03541 =
         0.03911   -0.01626    0.00021   -0.02031
C15   1    0.770117    0.616844    0.430333    11.00000    0.03710    0.03421 =
         0.02582   -0.01289   -0.01171   -0.00920
C16   1    0.785025    0.526581    0.437650    11.00000    0.04016    0.04499 =
         0.02864   -0.00379   -0.01893   -0.00505
C17   1    0.745353    0.468817    0.447034    11.00000    0.05307    0.04463 =
         0.01480    0.00568   -0.00719   -0.00432
C18   1    0.690349    0.496467    0.446640    11.00000    0.05023    0.04185 =
         0.01120   -0.00339    0.01270   -0.00954
C19   1    0.658442    0.419863    0.437615    11.00000    0.05233    0.04822 =
         0.02221    0.00331    0.01776   -0.01553
C20   1    0.610374    0.433292    0.417803    11.00000    0.04296    0.05805 =
         0.03047   -0.00877    0.02931   -0.02161
C21   1    0.593733    0.518664    0.410026    11.00000    0.02623    0.06642 =
         0.03712   -0.01752    0.02282   -0.00294
C22   1    0.562241    0.545490    0.380549    11.00000    0.02159    0.06255 =
         0.05346   -0.01909    0.01997    0.00288
C23   1    0.543612    0.481160    0.355342    11.00000    0.01274    0.06038 =
         0.05184   -0.01692    0.01224   -0.00727
C24   1    0.535083    0.508157    0.322449    11.00000    0.01646    0.05344 =
         0.05755   -0.01262   -0.00889    0.00761
C25   1    0.552565    0.598063    0.312499    11.00000    0.02716    0.05352 =
         0.05923   -0.00294   -0.01651    0.01969
C26   1    0.573075    0.589343    0.281592    11.00000    0.04736    0.05506 =
         0.05296    0.01127   -0.02665    0.00938
C27   1    0.618438    0.635090    0.273085    11.00000    0.06236    0.05220 =
         0.04495    0.02393   -0.02635    0.00391
C28   1    0.635904    0.705810    0.298000    11.00000    0.06055    0.03523 =
         0.05022    0.02383   -0.02396    0.00286
C29   1    0.690837    0.727761    0.301471    11.00000    0.06965    0.03244 =
         0.05435    0.02457   -0.00851   -0.00830
C30   1    0.730902    0.686833    0.283533    11.00000    0.07284    0.05401 =
         0.04112    0.02679   -0.00019   -0.02406
C31   1    0.781847    0.682663    0.298713    11.00000    0.05505    0.05822 =
         0.04473    0.01791    0.01653   -0.03042
C32   1    0.791922    0.710270    0.333871    11.00000    0.04978    0.04343 =
         0.05295    0.00285    0.01233   -0.03006
C33   1    0.832677    0.651742    0.349201    11.00000    0.03182    0.04883 =
         0.05200   -0.00788    0.01749   -0.02934
C34   1    0.834157    0.624887    0.384059    11.00000    0.02750    0.04805 =
         0.05558   -0.01268    0.00033   -0.02074
C35   1    0.850564    0.540187    0.392979    11.00000    0.01919    0.05773 =
         0.05764   -0.01198   -0.01029   -0.00552
C36   1    0.827306    0.489192    0.419418    11.00000    0.03049    0.04720 =
         0.04703   -0.00288   -0.02817    0.00566
C37   1    0.826551    0.397799    0.410308    11.00000    0.03825    0.04998 =
         0.05874    0.00872   -0.02170    0.01334
C38   1    0.786891    0.341424    0.417209    11.00000    0.04755    0.04213 =
         0.05107    0.02260   -0.01855    0.01023
C39   1    0.748503    0.375984    0.437823    11.00000    0.05401    0.03583 =
         0.02173    0.01847   -0.01426    0.00088
C40   1    0.695125    0.341976    0.433176    11.00000    0.06253    0.04222 =
         0.03057    0.02044   -0.00380   -0.01218
C41   1    0.678337    0.280549    0.411653    11.00000    0.06250    0.03654 =
         0.04729    0.02011   -0.00320   -0.00728
C42   1    0.626451    0.286184    0.394052    11.00000    0.05432    0.03655 =
         0.04556    0.01647    0.00575   -0.02404
C43   1    0.592373    0.361024    0.394139    11.00000    0.04294    0.05577 =
         0.03777   -0.00174    0.02039   -0.03153
C44   1    0.558275    0.387863    0.363220    11.00000    0.02515    0.05275 =
         0.04455   -0.00890    0.01524   -0.02561
C45   1    0.561442    0.330820    0.335400    11.00000    0.02367    0.04067 =
         0.04135   -0.00805    0.00177   -0.02089
C46   1    0.554370    0.363285    0.301569    11.00000    0.02719    0.04747 =
         0.03891   -0.00946   -0.01129   -0.00478
C47   1    0.541136    0.449943    0.294947    11.00000    0.03100    0.05408 =
         0.04654   -0.00577   -0.02029    0.00198
C48   1    0.564727    0.497432    0.269229    11.00000    0.04808    0.05585 =
         0.04027    0.00136   -0.03073    0.00317
C49   1    0.601059    0.458271    0.250326    11.00000    0.06495    0.06876 =
         0.02478    0.00038   -0.02035   -0.00751
C50   1    0.648232    0.504491    0.241597    11.00000    0.07253    0.07569 =
         0.01321    0.00420   -0.01521   -0.00570
C51   1    0.658179    0.593686    0.252948    11.00000    0.07043    0.06798 =
         0.02423    0.01921   -0.01711   -0.00784
C52   1    0.713905    0.620972    0.258545    11.00000    0.07656    0.06991 =
         0.02496    0.02068   -0.00064   -0.02046
C53   1    0.752772    0.551952    0.251448    11.00000    0.06304    0.08448 =
         0.01622    0.00518    0.01851   -0.02214
C54   1    0.803159    0.545940    0.269558    11.00000    0.04981    0.08982 =
         0.03573   -0.00083    0.02713   -0.02189
C55   1    0.817856    0.612085    0.293762    11.00000    0.04450    0.07767 =
         0.04642    0.00766    0.01826   -0.03116
C56   1    0.847850    0.589634    0.323646    11.00000    0.03101    0.06734 =
         0.05381   -0.00324    0.01826   -0.02210
C57   1    0.861010    0.499851    0.331491    11.00000    0.01601    0.06707 =
         0.06238   -0.00929    0.01760   -0.00355
C58   1    0.864556    0.480787    0.367372    11.00000    0.01230    0.05895 =
         0.06186   -0.01366   -0.00234    0.00645
C59   1    0.849762    0.390567    0.377520    11.00000    0.02586    0.05574 =
         0.06553    0.00278   -0.00611    0.02074
C60   1    0.834276    0.329157    0.354366    11.00000    0.03330    0.05100 =
         0.07763   -0.00328    0.00776    0.02280
C61   1    0.792200    0.266077    0.362138    11.00000    0.04898    0.03789 =
         0.07694   -0.00117   -0.00137    0.02154
C62   1    0.767825    0.270009    0.391472    11.00000    0.04880    0.02589 =
         0.05991    0.01806   -0.00878    0.01775
C63   1    0.716079    0.243499    0.392822    11.00000    0.05520    0.02627 =
         0.06097    0.02197   -0.00588    0.00623
C64   1    0.686832    0.216956    0.359274    11.00000    0.05535    0.01695 =
         0.07318    0.00283   -0.01178   -0.00147
C65   1    0.632738    0.238971    0.363244    11.00000    0.05656    0.02837 =
         0.05944    0.00715   -0.00858   -0.01799
C66   1    0.600428    0.260200    0.335515    11.00000    0.04245    0.02876 =
         0.04990   -0.00081   -0.01227   -0.01898
C67   1    0.623445    0.258792    0.302308    11.00000    0.04386    0.03077 =
         0.04626   -0.01841   -0.01045   -0.00597
C68   1    0.592412    0.319008    0.281748    11.00000    0.04227    0.04654 =
         0.03077   -0.01693   -0.00969   -0.00569
C69   1    0.616058    0.364347    0.256550    11.00000    0.05959    0.06230 =
         0.02404   -0.01776   -0.00713   -0.00858
C70   1    0.669477    0.350516    0.252348    11.00000    0.06402    0.07106 =
         0.02601   -0.02872    0.00306   -0.01172
C71   1    0.685151    0.439958    0.239618    11.00000    0.07186    0.08626 =
         0.01997   -0.01202    0.00238   -0.01273
C72   1    0.735263    0.464986    0.243787    11.00000    0.06677    0.08893 =
         0.01960   -0.01425    0.02151   -0.01350
C73   1    0.774820    0.402772    0.261217    11.00000    0.05661    0.08806 =
         0.03791   -0.02799    0.02909   -0.00317
C74   1    0.815744    0.459600    0.276070    11.00000    0.03852    0.09262 =
         0.04085   -0.02001    0.03163   -0.00565
C75   1    0.844001    0.428921    0.307947    11.00000    0.02368    0.07478 =
         0.05755   -0.01963    0.02451    0.00783
C76   1    0.832084    0.350175    0.320918    11.00000    0.03432    0.06272 =
         0.07292   -0.01802    0.01718    0.02504
C77   1    0.786714    0.296002    0.303942    11.00000    0.05014    0.05393 =
         0.07189   -0.02497    0.01999    0.02423
C78   1    0.766722    0.247738    0.332827    11.00000    0.05597    0.03624 =
         0.07900   -0.01588   -0.00303    0.02661
C79   1    0.710605    0.222926    0.330702    11.00000    0.05762    0.02349 =
         0.07269   -0.01378   -0.01045    0.00964
C80   1    0.678273    0.248340    0.299359    11.00000    0.05568    0.03422 =
         0.06249   -0.03070   -0.00565    0.00439
C81   1    0.700497    0.297769    0.273223    11.00000    0.05995    0.06214 =
         0.05116   -0.04241    0.01147    0.00354
C82   1    0.758750    0.325216    0.276858    11.00000    0.05662    0.06846 =
         0.05492   -0.04042    0.01588    0.01023

PART 0
PART 2
C5S   1    0.528518    0.853093    0.220171    11.00000    0.03224    0.07852 =
         0.07536    0.02984    0.01616   -0.01309
AFIX  43
H5S   2    0.547431    0.845272    0.200670    11.00000   -1.20000
AFIX   0
C6S   1    0.554142    0.859379    0.253101    11.00000    0.02973    0.10375 =
         0.11400    0.06776    0.01125    0.00932
AFIX  43
H6S   2    0.591682    0.863786    0.255641    11.00000   -1.20000
AFIX   0
C7S   1    0.526391    0.859279    0.281275    11.00000    0.04548    0.06058 =
         0.08770    0.02967    0.00034    0.01225
AFIX  43
H7S   2    0.545457    0.863622    0.302718    11.00000   -1.20000
AFIX   0

C8S   1    0.714566   -0.012930    0.334949    11.00000    0.05749    0.01956 =
         0.00991   -0.00037    0.00647    0.00312
AFIX  43
H8S   2    0.740397   -0.014843    0.318863    11.00000   -1.20000
AFIX   0
C9S   1    0.659295   -0.007142    0.324883    11.00000    0.06211    0.03895 =
         0.01373    0.00301   -0.00843   -0.00600
AFIX  43
H9S   2    0.647679   -0.005995    0.301620    11.00000   -1.20000
AFIX   0
C10S  1    0.622522   -0.003193    0.348905    11.00000    0.03768    0.04561 =
         0.04040    0.00754   -0.01434   -0.00917
AFIX  43
H10S  2    0.585812    0.001145    0.342080    11.00000   -1.20000
AFIX   0
C11S  1    0.639241   -0.005564    0.382873    11.00000    0.03139    0.03192 =
         0.02551    0.00350    0.01124   -0.00021
AFIX  43
H11S  2    0.613653   -0.002944    0.399102    11.00000   -1.20000
AFIX   0
C12S  1    0.691881   -0.011605    0.393539    11.00000    0.02696    0.02294 =
         0.01722    0.00330   -0.00320    0.00291
AFIX  43
H12S  2    0.702973   -0.013021    0.416879    11.00000   -1.20000
AFIX   0
C13S  1    0.728839   -0.015633    0.369287    11.00000    0.03078    0.02610 =
         0.01811    0.00340    0.00263    0.00092
AFIX  43
H13S  2    0.765345   -0.020432    0.376615    11.00000   -1.20000
AFIX   0

PART 0
PART 3
S1S   5    0.472602    0.140139    0.284081    61.00000    0.08208    0.08588 =
         0.11758   -0.02167    0.06111   -0.01847
C1S   1    0.500000    0.142252    0.250000    61.00000    0.10352    0.09281 =
         0.15463    0.00000    0.04745    0.00000

PART 0
PART 4
C2S   1    1.027315    0.610187    0.280416   -61.00000    0.06139    0.08749 =
         0.16518    0.04174   -0.00225   -0.00440
AFIX  43
H2S   2    1.046496    0.609939    0.301886   -61.00000   -1.20000
AFIX   0
C3S   1    0.971255    0.613283    0.279064   -61.00000    0.04932    0.08392 =
         0.16277    0.06492    0.01464   -0.00443
AFIX  43
H3S   2    0.952922    0.619082    0.298899   -61.00000   -1.20000
AFIX   0
C4S   1    0.944676    0.607524    0.247813   -61.00000    0.03990    0.09814 =
         0.16931    0.06981    0.00851    0.00322
AFIX  43
H4S   2    0.907188    0.601735    0.245684   -61.00000   -1.20000
AFIX   0
HKLF 4


REM  cs6-100k_a.res in C2/c
REM R1 =  0.0764 for   13753 Fo > 4sig(Fo)  and  0.0792 for all   14570 data
REM   1288 parameters refined using   1082 restraints

END

WGHT      0.0905    331.6200

REM Highest difference peak  1.902,  deepest hole -1.696,  1-sigma level  0.164
Q1    1   0.5246  0.5073  0.4515  11.00000  0.05    1.90
;
_shelx_res_checksum                82107
_shelx_hkl_file
;
   4   0   0   72.59    5.60
  -4   0   0   75.19    5.70
  -4   0   0   74.29    5.60
   4   0   0   64.69    5.60
   8   0   0 1209.28   95.89
   8   0   0 1306.77   96.09
  -8   0   0 1229.18   95.89
  -8   0   0 1461.45   96.29
 -10   0   0  520.55   37.90
 -10   0   0  494.75   37.40
  10   0   0  472.05   37.70
  10   0   0  517.95   37.60
 -12   0   0 1002.10   78.19
 -12   0   0 1121.59   78.79
  12   0   0 1006.10   78.59
  12   0   0 1096.29   78.49
  14   0   0  317.97   22.80
  14   0   0  270.97   22.80
 -14   0   0  280.97   22.50
 -14   0   0  300.07   23.10
 -16   0   0  145.09   11.80
  16   0   0  145.79   12.10
  16   0   0  130.59   12.10
 -16   0   0  151.28   12.50
  18   0   0  705.03   49.99
 -18   0   0  638.64   49.50
 -18   0   0  646.64   50.29
  18   0   0  631.94   49.90
 -20   0   0  286.27   24.60
 -20   0   0  331.67   25.70
  20   0   0  309.37   25.10
  20   0   0  325.67   25.30
 -22   0   0   -0.30    2.30
  22   0   0    0.60    2.60
 -22   0   0    1.30    2.80
  22   0   0    3.80    2.80
  24   0   0    5.10    3.40
 -24   0   0   -0.50    2.60
  24   0   0    2.70    3.40
 -24   0   0   -1.30    3.10
  26   0   0 1168.38   89.29
 -26   0   0 1202.88   90.09
  26   0   0 1229.68   89.59
 -26   0   0 1092.29   88.69
  28   0   0  222.28   19.20
  28   0   0  186.38   18.60
 -28   0   0  162.58   17.70
 -28   0   0  241.18   20.40
  30   0   0    2.40    5.30
 -30   0   0    4.20    5.10
  30   0   0    2.40    5.30
 -30   0   0    3.20    6.00
   3  -1   0  297.17   23.10
  -3  -1   0  362.46   23.40
  -3  -1   0  307.97   23.20
   3  -1   0  264.27   23.10
  -3   1   0  282.17   23.10
  -3   1   0  345.97   23.20
   3   1   0  332.97   23.20
   3   1   0  312.97   23.30
  -5  -1   0 1107.59   81.59
   5  -1   0  950.30   81.49
   5  -1   0 1024.30   81.59
  -5  -1   0 1279.77   81.89
   5   1   0 1216.88   81.69
   5   1   0 1076.09   81.79
   7  -1   0  789.52   55.69
  -7  -1   0  778.22   55.99
  -7  -1   0  710.63   55.69
   7  -1   0  792.02   55.79
  -7   1   0  853.71   55.89
  -7   1   0  761.12   55.59
   7   1   0  691.13   55.89
   7   1   0  645.84   55.69
  -9  -1   0 1716.53  117.19
   9  -1   0 1566.94  116.79
   9  -1   0 1513.35  116.79
  -9  -1   0 1571.94  116.79
  -9   1   0 1763.72  116.99
  -9   1   0 1560.84  116.59
   9   1   0 1433.56  116.99
   9   1   0 1550.34  116.79
 -11  -1   0 1400.06  108.39
  11  -1   0 1471.35  108.59
 -11  -1   0 1525.65  108.89
  11  -1   0 1468.45  108.49
  11   1   0 1420.86  108.59
 -11   1   0 1367.86  108.29
 -11   1   0 1689.83  108.89
  11   1   0 1408.66  108.79
 -13  -1   0   26.80    3.10
 -13  -1   0   28.40    3.70
  13  -1   0   31.50    3.40
  13   1   0   30.20    3.70
 -13   1   0   30.50    3.60
  13   1   0   21.40    3.20
 -13   1   0   29.80    3.10
  15  -1   0 1765.92  131.69
 -15  -1   0 1910.41  132.29
 -15  -1   0 1704.23  131.49
  15  -1   0 1736.23  131.69
  15   1   0 1776.32  131.69
 -15   1   0 1663.43  131.29
 -15   1   0 1988.10  132.19
  15   1   0 1687.03  131.89
  17  -1   0  192.68   15.60
  17  -1   0  194.38   15.60
 -17  -1   0  179.88   15.90
 -17  -1   0  182.48   15.30
  17   1   0  187.28   15.60
 -17   1   0  202.28   16.00
 -17   1   0  178.38   15.10
  17   1   0  193.38   15.80
  19  -1   0    1.20    2.20
  19  -1   0    5.50    2.50
 -19  -1   0    8.40    3.20
 -19  -1   0    9.70    2.70
  19   1   0   13.50    3.30
 -19   1   0    5.60    2.30
  19   1   0    2.30    2.50
 -19   1   0    2.40    2.50
 -21  -1   0  218.18   18.00
 -21  -1   0  202.38   16.90
  21  -1   0  190.38   17.10
  21  -1   0  192.08   17.20
 -21   1   0  191.88   17.60
  21   1   0  203.58   17.40
  21   1   0  220.38   17.50
 -21   1   0  204.28   16.80
  23  -1   0   -1.80    2.40
 -23  -1   0   -0.30    2.40
 -23  -1   0    0.90    2.90
  23  -1   0   -1.30    2.70
  23   1   0    1.60    2.80
 -23   1   0    0.90    2.90
 -23   1   0    3.50    2.60
  23   1   0    3.60    2.90
  25  -1   0  403.06   29.30
 -25  -1   0  314.97   27.90
 -25  -1   0  342.37   29.20
  25  -1   0  346.67   28.50
 -25   1   0  286.77   27.70
  25   1   0  374.76   29.00
  25   1   0  341.47   28.60
 -25   1   0  368.96   29.40
 -27  -1   0  573.04   45.80
 -27  -1   0  628.04   47.40
  27  -1   0  533.25   46.20
  27  -1   0  600.94   46.40
 -27   1   0  673.53   47.80
  27   1   0  590.64   46.40
  27   1   0  541.05   46.20
 -27   1   0  525.55   45.60
 -29  -1   0   21.80    6.70
  29  -1   0   26.80    7.20
  29  -1   0   23.20    7.00
 -29  -1   0   31.10    6.80
 -29   1   0   19.90    7.20
  29   1   0   27.90    7.30
  29   1   0   15.10    5.90
 -29   1   0   28.50    7.30
 -31  -1   0   87.59   12.30
  31  -1   0   96.29   13.50
  31  -1   0  114.19   14.10
 -31  -1   0   95.29   14.00
 -31   1   0  102.19   13.10
 -31   1   0   90.19   14.60
  31   1   0   70.69   12.70
  31   1   0   92.29   13.40
  -2  -2   0  183.18   15.80
  -2  -2   0  224.98   16.00
   2   2   0  215.68   15.80
   2   2   0  224.88   16.00
  -6  -2   0 2824.62  192.68
   6   2   0 2412.16  192.58
  -8  -2   0  214.88   17.50
  -8  -2   0  230.98   17.80
   8  -2   0  236.28   17.40
   8  -2   0  266.17   17.40
  -8   2   0  230.98   17.20
  -8   2   0  250.17   17.50
   8   2   0  195.38   17.50
   8   2   0  207.98   17.70
 -10  -2   0 1209.58   89.39
 -10  -2   0 1368.56   89.99
  10  -2   0 1184.88   89.29
  10  -2   0 1106.79   89.29
 -10   2   0 1318.57   89.49
 -10   2   0 1057.89   89.09
  10   2   0 1180.18   89.79
  10   2   0 1249.28   89.49
  12  -2   0  790.42   60.79
 -12  -2   0  841.02   60.79
  12  -2   0  813.82   60.69
 -12  -2   0  895.51   61.39
 -12   2   0  717.23   60.39
 -12   2   0  798.52   60.89
  12   2   0  853.31   60.99
  12   2   0  820.12   61.19
 -14  -2   0  354.36   26.10
  14  -2   0  332.37   25.40
 -14  -2   0  327.17   25.40
  14  -2   0  335.77   25.50
 -14   2   0  316.47   25.60
  14   2   0  332.77   25.90
 -14   2   0  317.27   25.10
  14   2   0  323.57   25.60
  16  -2   0  346.67   31.00
 -16  -2   0  433.16   31.20
 -16  -2   0  438.26   31.90
  16   2   0  441.96   31.50
 -16   2   0  380.96   31.30
  16   2   0  389.66   31.50
 -18  -2   0  116.39    9.80
 -18  -2   0  119.89   10.70
  18   2   0   99.89   10.10
  18   2   0  103.39   10.00
  20  -2   0  279.17   22.90
  20  -2   0  283.57   23.10
 -20  -2   0  279.07   22.70
 -20  -2   0  299.37   23.70
 -20   2   0  308.67   23.60
  20   2   0  267.27   23.10
  20   2   0  275.87   23.10
 -20   2   0  281.77   22.60
  22  -2   0   88.79    9.40
  22  -2   0   96.19    9.40
 -22   2   0   84.89    9.60
 -22   2   0   89.69    9.00
  24  -2   0  397.56   31.20
  24  -2   0  397.36   31.00
 -24  -2   0  388.26   30.60
 -24  -2   0  403.66   31.70
 -24   2   0  352.36   31.30
  24   2   0  350.26   30.80
  24   2   0  395.26   31.10
 -24   2   0  368.06   30.40
 -26  -2   0  292.07   23.10
  26  -2   0  244.48   23.40
  26   2   0  303.67   23.90
 -26   2   0  252.77   24.00
 -26   2   0  252.97   22.80
  26   2   0  279.97   23.50
 -28  -2   0   16.90    5.10
  28  -2   0    5.60    4.30
  28  -2   0    6.30    4.90
 -28  -2   0   28.10    7.50
  28   2   0   14.60    5.50
 -28   2   0    9.70    4.90
  28   2   0   28.10    6.50
 -28   2   0    7.10    6.00
  30  -2   0    8.50    6.20
 -30  -2   0    3.50    5.80
  30  -2   0    9.40    6.70
  30   2   0    3.90    5.30
 -30   2   0    1.10    6.70
 -30   2   0    2.80    5.40
  -1  -3   0  510.45   32.20
   1  -3   0  399.96   32.00
  -1   3   0  425.66   32.10
  -1   3   0  402.16   32.00
  -5  -3   0 3229.08  248.88
   5   3   0 3545.65  248.98
  -7  -3   0  615.34   44.70
   7   3   0  620.74   45.00
   7   3   0  621.24   44.70
  -7   3   0  542.75   44.30
  -9  -3   0   63.79    6.00
  -9  -3   0   74.79    5.70
   9   3   0   60.49    5.70
   9   3   0   57.79    5.90
  11  -3   0   84.29    6.60
 -11  -3   0   69.79    7.00
  11  -3   0   80.99    6.50
 -11  -3   0   63.29    6.50
 -11   3   0   73.49    6.20
 -11   3   0   87.89    6.70
 -13  -3   0   16.30    2.70
 -13  -3   0    9.80    2.00
  13   3   0   11.80    2.40
  13   3   0   14.40    2.20
 -15  -3   0  241.78   16.80
  15  -3   0  183.78   16.40
 -15   3   0  183.78   16.10
 -15   3   0  194.18   16.70
  15   3   0  240.78   17.40
 -17  -3   0  294.37   22.70
  17  -3   0  254.77   22.60
  17  -3   0  276.57   22.60
 -17  -3   0  331.77   23.70
 -17   3   0  281.17   22.30
  17   3   0  303.97   23.10
  17   3   0  267.07   23.10
 -17   3   0  294.67   23.00
  19  -3   0  105.29    9.60
  19  -3   0  104.09    9.70
 -19   3   0   98.89    9.20
  21  -3   0  258.57   23.10
  21  -3   0  253.97   22.90
 -21  -3   0  337.57   23.40
 -21   3   0  278.97   23.60
 -21   3   0  257.67   22.60
  21   3   0  325.57   23.90
 -23  -3   0  226.88   18.50
  23  -3   0  185.08   17.50
  23  -3   0  197.88   17.40
 -23  -3   0  226.68   17.50
  23   3   0  208.08   17.90
 -23   3   0  175.18   17.80
 -23   3   0  186.38   17.00
  23   3   0  199.38   17.50
 -25  -3   0    2.00    4.10
  25  -3   0    1.30    3.50
 -25  -3   0    3.70    3.00
  25  -3   0    7.60    4.10
  25   3   0    6.90    4.00
 -25   3   0    7.30    3.50
  25   3   0    3.80    3.10
 -25   3   0    3.90    3.90
  27  -3   0   -0.20    3.50
 -27  -3   0    8.30    5.10
  27  -3   0    4.50    4.50
 -27   3   0    4.90    5.30
 -27   3   0    2.90    4.00
  27   3   0    9.40    4.70
  29  -3   0  150.28   15.30
  29  -3   0  126.19   14.90
 -29  -3   0  140.49   15.40
 -29   3   0  148.09   16.30
  29   3   0  110.19   13.90
  29   3   0  127.69   14.30
   0  -4   0  902.51   64.09
   0  -4   0  826.12   63.99
   0   4   0  862.01   64.09
   0   4   0  883.51   63.89
  -2  -4   0 1479.35  106.79
  -2  -4   0 1433.56  106.59
   2   4   0 1468.95  106.79
   2   4   0 1415.66  106.59
  -4  -4   0  733.13   52.39
  -4  -4   0  684.63   52.19
   4   4   0  703.23   52.19
   4   4   0  695.73   52.39
   6  -4   0   61.89    4.30
   6  -4   0   59.99    4.40
  -6  -4   0   48.70    4.80
  -6   4   0   53.29    4.30
  -6   4   0   59.59    4.40
  -8  -4   0 1273.47   86.89
   8  -4   0 1295.27   85.89
   8  -4   0 1157.78   85.99
  -8  -4   0 1198.08   86.49
  -8   4   0  989.80   85.99
   8   4   0 1186.18   86.79
   8   4   0 1182.88   86.49
  -8   4   0 1063.99   85.79
 -10  -4   0  232.98   21.50
 -10   4   0  316.67   20.80
 -12  -4   0 1145.19   85.89
 -12  -4   0 1265.67   86.59
  12  -4   0 1190.18   85.69
  12  -4   0 1245.48   85.59
  12   4   0 1087.89   86.29
 -12   4   0 1109.89   85.29
  12   4   0 1078.59   85.99
 -12   4   0 1130.49   85.69
 -14  -4   0  175.78   14.10
  14  -4   0  163.08   13.00
  14  -4   0  146.59   13.00
 -14  -4   0  170.88   13.40
  14   4   0  173.08   13.60
 -14   4   0  152.38   12.70
  14   4   0  162.18   13.90
 -14   4   0  163.38   13.30
 -16  -4   0   49.60    5.40
 -16  -4   0   37.40    4.80
  16   4   0   41.30    4.80
  16   4   0   45.50    5.60
 -18  -4   0 1106.59   84.69
 -18  -4   0 1133.19   85.49
  18  -4   0 1290.47   84.99
  18  -4   0 1223.78   84.59
  18   4   0 1003.40   84.79
  18   4   0  951.20   84.89
 -18   4   0 1177.48   85.09
 -18   4   0 1167.98   84.29
  20  -4   0  306.17   22.30
 -20  -4   0  317.07   23.50
 -20  -4   0  286.97   22.40
  20  -4   0  251.27   22.30
  20   4   0  271.67   22.80
 -20   4   0  241.78   21.70
  20   4   0  273.47   22.60
 -20   4   0  259.07   22.60
  22  -4   0   14.80    4.20
 -22  -4   0    5.60    2.80
 -22  -4   0   -0.40    2.50
  22  -4   0   12.70    3.40
 -22   4   0   11.60    4.20
  22   4   0    2.30    2.90
  22   4   0    4.30    2.70
 -24  -4   0  126.49   13.00
 -24  -4   0  118.59   11.90
  24  -4   0  135.29   12.70
  24   4   0  114.39   12.10
 -24   4   0  128.29   12.00
 -24   4   0  143.79   13.10
  24   4   0  105.19   12.10
  26  -4   0   24.40    6.00
 -26  -4   0   22.30    6.70
 -26  -4   0   25.60    5.70
 -26   4   0   15.70    5.40
  26   4   0   19.40    5.70
  26   4   0   14.00    4.80
  28  -4   0   80.49   10.50
 -28  -4   0   68.59   10.00
 -28  -4   0   53.29    8.30
 -28   4   0   65.99   10.80
  28   4   0   54.39    8.80
  28   4   0   46.40    8.90
  30  -4   0   17.20    7.40
 -30  -4   0   47.00    8.00
  30  -4   0   14.40    7.20
 -30   4   0   31.40    7.70
 -30   4   0   28.80    8.70
  30   4   0   35.70    8.50
   1  -5   0  236.38   20.80
   1  -5   0  264.87   20.80
  -1  -5   0  303.77   21.00
  -1  -5   0  316.97   21.10
  -1   5   0  263.57   20.70
  -1   5   0  253.27   20.80
   1   5   0  285.07   21.10
   1   5   0  304.97   20.90
  -5  -5   0  680.63   48.00
  -5  -5   0  611.94   47.70
   5   5   0  633.34   47.70
   5   5   0  637.54   48.00
  -7  -5   0   25.90    3.00
  -7  -5   0   30.10    3.40
   7   5   0   29.70    3.10
   7   5   0   30.00    3.50
  -9  -5   0 1138.59   82.19
  -9  -5   0 1045.40   81.79
   9  -5   0 1154.38   81.09
   9   5   0 1071.69   81.79
  -9   5   0 1179.68   80.99
   9   5   0 1020.10   82.09
  11  -5   0   86.09    7.00
 -11  -5   0   97.39    7.80
  11  -5   0   88.39    7.20
 -11   5   0   81.29    6.90
  11   5   0  105.79    8.00
 -11   5   0   74.29    7.20
 -13  -5   0   49.80    5.40
 -13  -5   0   47.80    5.00
  13   5   0   45.70    5.50
  13   5   0   45.10    4.90
 -15  -5   0  215.98   17.10
 -15  -5   0  197.78   17.50
 -15   5   0  245.28   16.50
  15   5   0  187.38   17.40
  15   5   0  202.98   17.10
 -17  -5   0 1117.99   81.59
  17  -5   0 1174.88   81.09
 -17  -5   0 1193.98   82.49
  17  -5   0 1022.20   81.29
 -17   5   0 1054.69   80.89
  17   5   0 1033.00   81.99
  17   5   0 1035.50   81.69
 -17   5   0 1074.79   81.49
 -19  -5   0  115.99   11.40
  19  -5   0  148.89   11.50
 -19  -5   0  107.69   12.10
  19   5   0  114.59   11.70
 -19   5   0  144.99   11.20
 -19   5   0  143.99   12.00
  21  -5   0   58.99    6.60
 -21  -5   0   61.89    7.70
 -21  -5   0   61.89    7.00
  21  -5   0   47.30    6.50
 -21   5   0   62.29    7.30
 -21   5   0   56.19    6.40
  21   5   0   58.09    7.60
  21   5   0   57.49    7.00
  23  -5   0  535.45   50.39
 -23  -5   0  705.03   51.79
 -23  -5   0  676.53   50.69
  23  -5   0  712.93   50.59
  23   5   0  701.13   51.39
  23   5   0  674.03   50.99
 -23   5   0  584.04   50.09
 -25  -5   0   32.90    6.70
  25  -5   0   42.00    6.50
  25  -5   0   34.00    6.40
 -25  -5   0   24.00    5.80
 -25   5   0   34.40    6.30
 -25   5   0   44.30    7.30
  25   5   0   28.00    6.80
  25   5   0   26.00    5.50
  27  -5   0    4.00    4.40
 -27  -5   0    1.80    4.60
 -27  -5   0   -0.20    3.50
  27  -5   0   -2.80    4.00
 -27   5   0    1.40    5.20
  27   5   0    4.20    4.70
  27   5   0   -2.10    3.10
 -27   5   0    3.40    4.20
 -29  -5   0  495.35   37.80
 -29   5   0  408.86   38.70
  29   5   0  465.45   38.20
   0  -6   0   97.59    8.10
   0  -6   0  110.39    8.20
   0   6   0   99.19    8.20
   0   6   0  101.79    8.00
   4   6   0 3071.69  218.18
   4   6   0 2863.81  218.48
  -6  -6   0 1924.61  143.89
  -6  -6   0 2028.70  144.19
   6   6   0 1974.10  143.89
   6   6   0 1878.91  144.19
  -8  -6   0  380.26   28.20
  -8  -6   0  360.46   27.90
   8   6   0  355.46   28.30
   8   6   0  364.66   27.90
 -10  -6   0  926.81   65.79
 -10  -6   0  845.32   65.29
 -10   6   0  905.51   64.19
  10   6   0  817.32   65.69
  10   6   0  876.11   65.39
 -12  -6   0 1224.78   94.89
  12  -6   0 1404.06   93.59
 -12  -6   0 1199.58   94.39
  12  -6   0 1326.67   93.69
  12   6   0 1214.48   94.89
 -12   6   0 1270.67   93.69
  12   6   0 1243.88   94.49
 -14  -6   0  937.91   68.09
  14  -6   0  807.52   66.79
  14  -6   0  883.51   66.59
 -14  -6   0  972.70   67.59
 -14   6   0  920.71   66.59
  14   6   0  936.51   67.69
 -14   6   0  808.22   66.79
  14   6   0  930.81   68.09
  16  -6   0   47.20    4.70
  16  -6   0   43.60    4.90
 -16   6   0   40.00    5.00
 -16   6   0   48.80    4.60
  16   6   0   58.79    5.90
 -18  -6   0 1668.23  121.89
  18  -6   0 1807.62  120.99
  18  -6   0 1752.92  120.49
 -18  -6   0 1676.43  121.19
  18   6   0 1478.55  121.09
  18   6   0 1446.36  121.39
 -18   6   0 1545.35  120.29
 -20  -6   0    4.40    3.10
  20  -6   0    4.00    2.50
  20  -6   0    4.10    2.30
 -20  -6   0    6.90    3.60
 -20   6   0    2.00    2.40
 -20   6   0    7.40    2.70
  20   6   0    2.00    2.40
  20   6   0    0.10    3.10
  22  -6   0   15.00    4.50
 -22  -6   0   22.30    5.50
  22  -6   0   15.10    3.90
 -22  -6   0   24.40    4.90
 -22   6   0   14.00    4.00
 -22   6   0    8.50    3.70
  22   6   0   19.30    5.30
  24  -6   0  342.67   26.20
  24  -6   0  316.47   26.70
 -24  -6   0  332.97   27.40
 -24  -6   0  317.07   26.50
  24   6   0  302.87   27.00
 -24   6   0  331.87   26.20
  24   6   0  291.77   26.50
  26  -6   0    5.90    4.30
  26  -6   0    6.40    5.00
 -26  -6   0    4.00    4.90
 -26  -6   0    7.90    4.40
 -26   6   0    3.70    4.80
 -26   6   0    2.90    4.00
  26   6   0    2.60    3.70
  26   6   0    7.90    5.10
  28  -6   0  193.48   18.50
 -28  -6   0  218.98   20.00
 -28   6   0  194.68   18.40
 -28   6   0  167.28   18.80
   1  -7   0  243.58   18.50
  -1  -7   0  253.47   18.60
  -1  -7   0  262.37   18.70
   1  -7   0  236.58   18.50
   1   7   0  245.88   18.80
  -1   7   0  214.28   18.50
   1   7   0  258.77   18.50
  -1   7   0  230.48   18.30
  -5  -7   0   66.59    6.10
  -5  -7   0   70.79    6.40
   5   7   0   72.49    6.20
   5   7   0   69.59    6.50
  -7  -7   0 1104.79   81.79
  -7  -7   0 1139.89   82.19
   7   7   0 1086.59   82.19
   7   7   0 1072.29   81.79
  -9  -7   0 2343.97  172.88
  -9  -7   0 2337.87  172.58
   9   7   0 2373.86  172.58
   9   7   0 2294.17  172.98
 -11  -7   0  294.97   23.40
 -11  -7   0  305.47   23.90
  11   7   0  308.37   24.00
  11   7   0  290.77   23.50
 -13  -7   0   38.30    4.50
 -13  -7   0   31.60    4.70
  13   7   0   38.80    4.60
  13   7   0   33.20    4.90
 -15  -7   0  211.58   17.40
  15  -7   0  218.58   16.30
 -15  -7   0  185.08   17.60
  15  -7   0  210.08   16.10
  15   7   0  199.68   17.80
  15   7   0  205.58   17.40
 -15   7   0  237.28   16.50
  17  -7   0 1179.68   83.29
 -17  -7   0 1092.49   84.89
 -17  -7   0 1003.70   84.09
 -17   7   0 1206.28   83.69
  17   7   0 1105.59   84.89
  17   7   0 1115.09   84.49
 -17   7   0 1151.58   83.29
 -19  -7   0  154.78   13.90
  19  -7   0  140.19   13.20
  19  -7   0  151.48   12.90
 -19  -7   0  161.88   14.70
  19   7   0  157.18   14.60
 -19   7   0  172.58   13.60
 -19   7   0  150.28   12.90
  19   7   0  170.08   14.40
 -21  -7   0  155.78   14.20
  21  -7   0  133.79   13.50
 -21  -7   0  152.78   14.80
  21  -7   0  160.08   13.30
  21   7   0  139.49   14.60
 -21   7   0  164.68   14.00
 -21   7   0  164.38   13.50
  21   7   0  175.98   14.70
  23  -7   0  221.38   17.10
  23  -7   0  193.28   17.40
 -23  -7   0  210.88   18.40
 -23  -7   0  203.68   17.70
 -23   7   0  180.18   16.80
 -23   7   0  176.58   17.30
  23   7   0  204.68   18.50
  23   7   0  202.68   17.70
 -25  -7   0    6.90    4.20
 -25  -7   0    4.80    4.70
  25  -7   0    3.40    4.00
  25  -7   0    0.50    3.10
  25   7   0    3.20    3.70
 -25   7   0    2.40    3.80
  25   7   0    4.30    4.40
 -25   7   0    5.00    3.90
 -27  -7   0   37.60    8.90
 -27  -7   0   57.19    8.20
  27  -7   0   39.10    7.90
  27   7   0   44.60    7.90
  27   7   0   51.39    8.60
   0  -8   0 3128.79  204.38
   0  -8   0 2759.32  204.28
   0   8   0 2656.63  204.38
   0   8   0 2561.64  204.08
  -2  -8   0  284.27   23.60
  -2  -8   0  304.77   23.60
   2   8   0  313.27   23.50
  -2   8   0  359.96   23.30
   2   8   0  277.77   23.80
  -4  -8   0 1715.73  124.79
  -4  -8   0 1703.43  124.59
   4  -8   0 1732.53  124.09
   4   8   0 1616.64  124.89
  -4   8   0 1699.53  123.89
   4   8   0 1644.84  124.49
  -6  -8   0    7.40    2.10
  -6  -8   0    5.20    1.70
   6   8   0    5.50    1.70
   6   8   0    4.10    2.00
  -8  -8   0  922.71   70.99
  -8  -8   0  982.40   71.39
   8   8   0  896.11   71.29
   8   8   0  998.20   70.99
 -10  -8   0  153.68   13.00
 -10  -8   0  152.08   13.30
  10   8   0  165.18   13.10
  10   8   0  151.98   13.50
 -12  -8   0  455.55   36.20
 -12  -8   0  456.15   36.60
  12   8   0  472.15   36.80
  12   8   0  499.15   36.40
 -14  -8   0   91.99    8.50
 -14  -8   0   79.79    8.70
  14   8   0   89.99    9.00
  14   8   0   97.09    8.70
 -16  -8   0   21.20    4.10
 -16  -8   0   20.50    4.30
  16   8   0   25.30    4.90
  16   8   0   22.40    4.30
 -18  -8   0  906.31   69.89
 -18  -8   0  907.71   69.19
  18   8   0  887.01   69.79
  18   8   0  949.11   69.49
  20  -8   0  603.74   50.09
 -20  -8   0  733.93   52.69
 -20  -8   0  728.33   51.99
  20  -8   0  641.64   49.90
 -20   8   0  600.14   49.90
 -20   8   0  735.93   50.29
  20   8   0  649.24   52.19
  20   8   0  672.93   51.99
 -22  -8   0  121.49   12.10
  22  -8   0  109.89   10.40
 -22  -8   0  118.59   12.80
  22   8   0  125.89   12.80
 -22   8   0  126.89   10.90
  22   8   0  122.09   12.40
 -24  -8   0  216.48   19.40
  24  -8   0  175.38   16.60
  24  -8   0  168.48   16.80
 -24  -8   0  226.78   18.50
  24   8   0  233.38   19.50
  24   8   0  232.78   18.80
 -24   8   0  187.08   17.00
  26  -8   0   11.60    4.00
  26  -8   0    5.40    4.00
 -26  -8   0    7.00    5.40
 -26   8   0    6.70    3.90
  26   8   0    7.80    4.60
  26   8   0   12.50    4.70
 -26   8   0    4.30    3.40
   1  -9   0   48.70    5.20
   1  -9   0   66.39    5.20
  -1   9   0   48.40    5.30
  -1   9   0   57.49    5.00
   3  -9   0  448.16   30.00
  -3  -9   0  416.26   30.30
   3  -9   0  347.07   29.50
  -3  -9   0  367.76   30.20
   3   9   0  400.36   30.00
   3   9   0  373.46   30.40
  -3   9   0  365.96   29.50
  -3   9   0  439.96   30.10
  -5  -9   0  186.48   14.90
  -5  -9   0  185.28   15.10
   5   9   0  169.98   15.20
   5   9   0  192.78   14.90
  -7  -9   0   80.29    7.30
  -7  -9   0   75.09    7.00
   7   9   0   78.39    7.50
   7   9   0   62.79    6.70
  -9  -9   0   26.40    4.10
  -9  -9   0   21.30    3.60
   9   9   0   25.50    4.30
   9   9   0   30.00    3.80
 -11  -9   0   72.99    7.70
 -11  -9   0   79.29    8.00
  11   9   0   84.39    7.90
  11   9   0   81.99    8.40
 -13  -9   0  186.88   16.00
 -13  -9   0  177.48   15.50
  13   9   0  202.88   15.80
  13   9   0  169.98   16.00
 -15  -9   0   30.20    5.10
 -15  -9   0   32.30    5.00
  15   9   0   41.10    5.30
  15   9   0   32.70    5.60
 -17  -9   0   45.40    5.70
  17   9   0   49.50    6.30
  17   9   0   36.10    5.90
 -19  -9   0  628.44   46.50
 -19  -9   0  646.74   47.20
  19   9   0  579.34   46.50
  19   9   0  530.55   46.60
 -21  -9   0  683.73   52.79
 -21  -9   0  664.33   53.29
  21   9   0  665.53   52.99
  21   9   0  702.43   53.49
 -23  -9   0  444.46   34.30
 -23  -9   0  422.46   34.70
  23   9   0  401.56   34.70
  23   9   0  408.46   34.20
 -25  -9   0   33.00    7.00
  25   9   0   37.10    7.30
   0 -10   0  313.97   24.40
   0 -10   0  327.37   24.60
   0  10   0  310.97   24.20
   0  10   0  311.87   24.70
  -2 -10   0   22.10    3.30
  -2 -10   0   16.30    3.00
   2  10   0   19.90    3.40
   2  10   0   19.10    2.90
   4 -10   0   99.99    8.10
   4 -10   0   95.49    8.30
  -4  10   0  104.59    8.40
  -4  10   0  104.49    8.10
  -6 -10   0 1582.54  108.89
  -6 -10   0 1383.36  108.79
   6  10   0 1429.56  109.09
   6  10   0 1452.75  108.59
  -8 -10   0   37.50    4.60
  -8 -10   0   34.70    4.70
   8  10   0   36.00    5.10
   8  10   0   33.80    4.50
 -10 -10   0   19.30    4.30
  10  10   0   19.00    4.40
  10  10   0   20.00    3.60
 -12 -10   0    4.90    2.50
 -12 -10   0    3.80    2.60
  12  10   0    5.10    2.70
  12  10   0    6.70    3.40
 -14 -10   0   85.29    8.80
 -14 -10   0   76.89    8.20
  14  10   0   79.39    8.90
  14  10   0   75.99    8.30
 -16 -10   0   77.79    8.70
 -16 -10   0   70.79    8.30
  16  10   0   77.89    9.10
  16  10   0   80.99    8.60
 -18 -10   0   11.20    4.00
 -18 -10   0   12.60    4.10
  18  10   0   14.30    4.20
  18  10   0   19.00    5.40
 -20 -10   0  265.67   23.40
 -20 -10   0  245.38   23.50
  20  10   0  313.97   24.50
  20  10   0  285.67   23.70
 -22 -10   0   27.10    6.80
 -22 -10   0   31.40    6.50
  22  10   0   29.00    6.10
  22  10   0   32.20    7.40
 -24 -10   0    2.80    4.40
  24  10   0    4.10    4.50
  -1 -11   0 2196.18  157.28
   1 -11   0 2457.35  157.18
   1 -11   0 2265.67  157.38
  -1 -11   0 2152.48  157.38
  -1  11   0 2171.18  156.98
  -1  11   0 1977.70  157.38
   1  11   0 1867.81  157.38
   1  11   0 1919.91  156.98
  -3 -11   0  110.39    9.90
   3 -11   0  108.89    9.50
   3 -11   0  104.49    9.10
  -3 -11   0  113.09   10.00
  -3  11   0  117.09    9.20
  -3  11   0  104.99    9.60
   3  11   0  102.99   10.20
   3  11   0  123.29    9.90
  -5 -11   0 1755.82  125.79
  -5 -11   0 1788.92  125.79
   5  11   0 1554.94  125.89
   5  11   0 1662.43  125.49
  -7 -11   0  108.89    9.30
  -7 -11   0   85.29    9.00
   7  11   0   90.39    9.40
   7  11   0   98.39    9.00
  -9 -11   0  456.75   35.30
  -9 -11   0  446.96   35.50
   9  11   0  464.45   35.80
   9  11   0  441.06   35.20
 -11 -11   0  437.86   36.80
 -11 -11   0  486.35   36.70
  11  11   0  470.95   36.60
  11  11   0  481.35   37.30
 -13 -11   0    5.00    2.90
 -13 -11   0    5.40    2.80
  13  11   0    6.40    3.50
  13  11   0    5.60    3.00
 -15 -11   0   81.59    8.80
 -15 -11   0   82.89    9.00
  15  11   0   75.79    8.70
  15  11   0   76.39    9.20
 -17 -11   0  274.87   22.30
 -17 -11   0  245.38   21.60
  17  11   0  240.78   22.20
  17  11   0  262.87   21.90
 -19 -11   0   41.30    6.60
 -19 -11   0   36.20    6.30
  19  11   0   33.70    7.40
  19  11   0   32.20    6.20
 -21 -11   0  364.36   30.70
 -21 -11   0  356.26   30.30
  21  11   0  361.26   30.50
  21  11   0  380.16   31.10
 -23 -11   0   35.60    7.20
 -23 -11   0   29.30    7.20
  23  11   0   18.50    6.70
  23  11   0   22.60    7.00
   0 -12   0 2543.65  179.68
   0 -12   0 2460.35  179.98
   0  12   0 2385.46  180.18
   0  12   0 2334.27  179.58
  -2 -12   0   77.99    7.90
   2 -12   0   71.39    7.40
  -2 -12   0   80.89    7.60
   2 -12   0   74.49    6.90
   2  12   0   68.59    7.20
   2  12   0   75.19    8.10
  -4 -12   0  102.59    9.40
   4 -12   0  100.99    7.90
  -4 -12   0  105.69    9.30
   4 -12   0   85.39    8.10
   4  12   0   78.99    9.30
  -4  12   0   94.69    8.20
   4  12   0   93.79    8.90
  -6 -12   0  993.20   71.69
  -6 -12   0  990.10   71.69
   6  12   0  913.01   71.79
   6  12   0  889.71   71.19
  -8 -12   0  731.83   52.89
  -8 -12   0  689.33   52.59
   8  12   0  667.23   52.39
   8  12   0  654.53   52.89
 -10 -12   0   43.60    6.30
 -10 -12   0   51.39    6.60
  10  12   0   53.69    6.40
  10  12   0   53.59    7.20
 -12 -12   0  828.22   59.09
 -12 -12   0  743.33   58.49
  12  12   0  746.23   58.49
  12  12   0  735.53   58.99
 -14 -12   0  444.96   36.80
 -14 -12   0  472.65   37.20
  14  12   0  474.45   37.50
  14  12   0  464.05   36.90
 -16 -12   0   98.49   11.30
 -16 -12   0  113.89   11.70
  16  12   0  124.39   11.80
  16  12   0  110.39   12.30
 -18 -12   0  140.79   14.10
 -18 -12   0  146.79   14.00
  18  12   0  128.39   13.70
  18  12   0  153.38   14.80
 -20 -12   0  388.16   31.30
 -20 -12   0  339.97   31.20
  20  12   0  392.26   31.90
  20  12   0  378.46   31.30
 -22 -12   0   99.59   11.90
  22  12   0   99.59   12.80
   1 -13   0  460.65   35.70
  -1 -13   0  451.85   35.90
   1  13   0  480.15   36.00
  -1  13   0  400.16   35.50
   1  13   0  538.15   37.00
  -1  13   0  458.05   36.40
   3 -13   0  229.98   20.80
  -3 -13   0  247.88   21.70
   3 -13   0  238.78   21.10
   3  13   0  303.27   22.80
   3  13   0  310.57   22.10
  -3  13   0  288.37   21.60
  -5 -13   0  168.08   14.50
  -5 -13   0  152.08   14.50
   5  13   0  164.08   14.20
   5  13   0  164.78   15.00
  -7 -13   0  112.29   10.40
  -7 -13   0   96.49   10.00
   7  13   0   95.99    9.80
   7  13   0  103.69   10.80
  -9 -13   0  388.46   33.20
  -9 -13   0  419.16   33.30
   9  13   0  440.06   33.90
   9  13   0  417.96   33.10
 -11 -13   0  529.85   40.20
 -11 -13   0  473.85   40.00
  11  13   0  493.35   39.90
  11  13   0  534.25   40.80
 -13 -13   0    2.30    3.40
 -13 -13   0    6.70    3.70
  13  13   0    2.30    3.10
  13  13   0    3.00    3.70
 -15 -13   0  696.33   54.79
 -15 -13   0  686.63   54.99
  15  13   0  671.53   55.19
  15  13   0  758.12   55.09
 -17 -13   0   32.70    6.50
 -17 -13   0   31.90    6.90
  17  13   0   38.30    7.20
  17  13   0   50.39    8.00
 -19 -13   0    4.30    5.10
 -19 -13   0   11.00    5.10
  19  13   0   16.60    5.90
  19  13   0   12.40    6.30
 -21 -13   0  538.95   42.80
  21  13   0  511.05   43.10
   0 -14   0 2930.51  198.98
   0  14   0 2439.16  199.28
   2 -14   0  185.78   18.10
  -2 -14   0  235.78   18.80
  -2 -14   0  270.87   19.60
   2 -14   0  189.38   17.80
   2  14   0  201.68   19.40
  -2  14   0  227.78   18.70
  -2  14   0  243.68   18.30
  -4 -14   0   24.80    5.00
  -4 -14   0   24.40    5.20
   4 -14   0   25.30    2.70
   4  14   0   24.50    4.80
   4  14   0   20.30    5.50
  -6 -14   0  709.73   53.49
  -6 -14   0  626.84   52.89
   6  14   0  667.93   52.99
   6  14   0  748.03   54.09
  -8 -14   0   32.50    6.10
  -8 -14   0   29.90    6.00
   8  14   0   34.40    5.90
   8  14   0   30.70    6.80
 -10 -14   0   29.50    6.10
 -10 -14   0   26.70    5.90
  10  14   0   24.50    6.20
  10  14   0   26.20    5.50
 -12 -14   0  138.39   14.90
 -12 -14   0  154.88   15.20
  12  14   0  178.08   15.30
  12  14   0  156.48   15.70
 -14 -14   0   57.79    8.20
 -14 -14   0   50.69    8.20
  14  14   0   50.79    7.80
 -16 -14   0   91.09   10.70
 -16 -14   0   78.49   10.70
  16  14   0   87.09   10.50
  16  14   0   90.79   11.50
 -18 -14   0   32.70    8.10
 -18 -14   0   33.20    8.30
  18  14   0   35.50    7.90
  18  14   0   36.40    8.70
  20  14   0  423.76   36.20
  -1 -15   0  279.67   21.10
  -1 -15   0  257.47   21.40
  -1  15   0  210.98   20.90
  -1  15   0  229.08   20.40
   1  15   0  254.47   21.00
   1  15   0  253.57   21.90
  -3 -15   0   50.59    7.20
   3 -15   0   38.80    4.70
  -3 -15   0   50.39    6.60
   3 -15   0   33.20    4.60
  -3  15   0   29.60    4.70
  -3  15   0   40.60    4.60
   3  15   0   32.60    7.20
  -5 -15   0  388.46   32.30
   5  15   0  403.36   32.90
   5  15   0  387.56   31.90
  -7 -15   0   40.20    8.00
  -7 -15   0   36.20    6.90
   7  15   0   42.50    7.90
   7  15   0   41.80    7.00
  -9 -15   0    6.00    4.50
   9  15   0    5.10    4.00
   9  15   0    0.00    4.30
 -11 -15   0   10.10    5.10
 -11 -15   0    8.90    4.90
  11  15   0    1.60    3.80
  11  15   0    9.10    5.30
 -13 -15   0   28.10    7.30
 -13 -15   0   32.50    7.40
  13  15   0   32.20    7.90
  13  15   0   28.60    6.80
 -15 -15   0  128.09   14.60
 -15 -15   0  136.79   14.80
  15  15   0  137.99   15.30
  15  15   0  155.88   15.30
 -17 -15   0    7.50    6.50
 -17 -15   0   10.00    5.80
  17  15   0    3.90    6.50
  17  15   0    4.50    5.30
   0 -16   0   56.29    8.20
   0 -16   0   78.99    9.10
   0  16   0   78.09    8.70
   0  16   0   69.69    9.60
   2 -16   0  209.48   17.40
  -2 -16   0  239.98   19.70
   2 -16   0  213.48   17.60
  -2  16   0  189.48   17.30
  -4 -16   0   63.69    9.30
  -4 -16   0   76.29   10.10
   4  16   0   77.79   10.90
   4  16   0   88.19   10.00
  -6 -16   0   23.00    6.30
  -6 -16   0   22.30    5.90
   6  16   0   24.00    7.20
   6  16   0   27.30    7.10
  -8 -16   0  299.87   27.70
  -8 -16   0  347.97   27.50
   8  16   0  290.47   27.10
   8  16   0  335.27   28.50
 -10 -16   0   15.70    6.30
 -10 -16   0    8.10    5.00
  10  16   0    9.00    5.30
  10  16   0    7.00    5.50
 -12 -16   0    0.80    4.00
 -12 -16   0    5.80    5.90
  12  16   0   12.50    6.60
  12  16   0    3.90    5.00
 -14 -16   0    6.00    5.70
 -14 -16   0    4.30    6.30
  14  16   0   13.40    6.90
  14  16   0   10.20    5.50
   1 -17   0   86.69    9.60
  -1 -17   0  107.19   11.00
   1 -17   0  103.09   10.20
  -1  17   0   85.69    9.90
  -3 -17   0  737.03   58.99
   3  17   0  761.72   58.69
  -5 -17   0    5.50    4.70
   5  17   0   12.70    7.00
   5  17   0    0.60    4.90
  -7 -17   0   14.60    5.90
  -7 -17   0   20.30    7.30
   7  17   0    7.30    5.00
   7  17   0   12.30    6.90
  -9 -17   0   89.99   13.90
  -9 -17   0   94.09   12.50
   9  17   0   98.79   12.50
   9  17   0  106.99   14.10
 -11 -17   0   11.00    7.60
 -11 -17   0    2.30    5.60
  11  17   0   11.70    8.00
  11  17   0    3.20    6.00
   0 -18   0    6.80    5.00
   0 -18   0    3.80    4.40
  -4 -18   0   73.89   13.40
  -4 -18   0  109.29   13.00
   4  18   0  108.39   14.40
  -6 -18   0   35.50    8.50
   6  18   0   43.00   10.20
   6  18   0   31.20    8.70
  30   0  -1    3.70    5.60
  30   0  -1   -3.20    4.10
 -30   0   1    2.60    5.10
 -30   0   1   -1.40    5.70
 -28   0   1    5.40    5.00
  28   0  -1   -1.70    3.70
  28   0  -1    2.70    4.50
 -26   0   1    9.50    3.40
  26   0  -1    7.00    4.10
  26   0  -1   11.10    4.20
 -26   0   1    0.80    4.30
  24   0  -1    4.20    3.40
 -24   0   1    0.30    3.20
  24   0  -1   -1.80    2.60
 -24   0   1   -0.60    2.60
 -22   0   1   -1.00    2.00
  22   0  -1    2.30    2.70
 -22   0   1   -0.50    2.40
  22   0  -1   -0.90    2.40
  20   0  -1    0.60    2.20
  20   0  -1    4.60    2.40
 -20   0   1    8.10    3.00
 -20   0   1    3.80    2.00
  18   0  -1    1.70    1.80
 -18   0   1    0.00    1.40
 -18   0   1    6.10    2.70
  18   0  -1    4.60    2.50
 -16   0   1    1.90    2.00
  16   0  -1    3.50    1.80
  16   0  -1    1.70    1.80
 -16   0   1    1.60    1.30
  14   0  -1    1.40    1.40
  14   0  -1    3.50    1.60
 -14   0   1    0.10    0.90
 -14   0   1    0.50    1.40
 -12   0   1    2.60    1.10
 -12   0   1    0.50    1.20
  12   0  -1    3.20    1.50
  12   0  -1    1.60    1.10
  10   0  -1    3.10    1.30
 -10   0   1    2.70    1.30
 -10   0   1    3.20    1.00
  10   0  -1    1.80    1.00
  -8   0   1    0.80    0.90
   8   0  -1    0.30    0.60
  -8   0   1    0.40    0.60
   8   0  -1    0.80    0.80
   6   0  -1    0.30    0.70
  -6   0   1    1.00    0.80
   6   0  -1    0.70    0.60
  -6   0   1    0.80    0.60
   4   0  -1    0.70    0.40
   4   0  -1    0.40    0.50
  -4   0   1   -0.10    0.30
  -4   0   1    0.30    0.50
   2   0  -1    0.00    0.10
  -2   0   1    0.10    0.10
  -2   0   1    0.30    0.20
   2   0  -1    0.30    0.20
   0   0   1    0.00    0.10
   0   0  -1    0.00    0.10
   0   0   1    0.00    0.10
   0   0  -1    0.10    0.10
  -2   0  -1    0.60    0.20
   2   0   1    0.40    0.20
   2   0   1    0.40    0.20
   4   0   1    4.00    0.80
  -6   0  -1    0.90    0.60
  -6   0  -1    1.50    0.80
   6   0   1    1.00    0.50
   6   0   1    1.20    0.80
  -8   0  -1    1.40    0.70
   8   0   1    2.50    1.00
   8   0   1    0.90    0.60
  -8   0  -1    1.50    0.90
  10   0   1    0.80    1.10
  10   0   1    2.20    0.90
 -10   0  -1    0.40    1.00
 -10   0  -1    0.20    0.70
  12   0   1    2.80    1.50
 -12   0  -1    4.20    1.60
 -12   0  -1    3.30    1.20
  12   0   1    5.40    1.40
  14   0   1    2.70    1.40
  14   0   1    5.20    1.90
 -14   0  -1    3.30    1.70
 -14   0  -1    2.10    1.20
  16   0   1    0.10    1.60
 -16   0  -1    0.80    1.50
 -16   0  -1    0.70    1.70
  16   0   1    3.30    1.70
 -18   0  -1    3.50    1.80
 -18   0  -1    5.50    2.70
  18   0   1    5.70    2.50
  18   0   1    6.30    2.30
 -20   0  -1   -1.20    1.60
  20   0   1    2.10    2.00
 -20   0  -1    2.80    2.70
  20   0   1   -2.00    1.90
  22   0   1   -3.30    2.30
  22   0   1    1.10    2.50
 -22   0  -1    0.00    2.20
 -22   0  -1   -0.30    2.40
  24   0   1   -0.20    2.60
 -24   0  -1   -0.20    2.60
  24   0   1   -0.90    3.00
 -24   0  -1    1.90    3.10
 -26   0  -1    0.90    3.50
 -26   0  -1    5.10    3.60
  26   0   1    1.30    3.10
  26   0   1    2.50    3.80
  28   0   1    1.70    3.90
 -28   0  -1    9.20    5.60
 -28   0  -1    3.70    3.90
  28   0   1    7.60    4.70
  30   0   1    4.30    5.80
  30   0   1   12.70    6.30
 -30   0  -1    4.40    5.20
 -30   0  -1    2.20    5.60
  31  -1  -1    0.80    6.40
  31  -1  -1    4.40    6.80
 -31  -1   1    1.60    5.30
 -31  -1   1   -8.70    6.20
  31   1  -1    2.00    5.60
  31   1  -1   -1.40    6.40
 -31   1   1    0.00    6.90
 -29  -1   1   55.19    7.70
 -29  -1   1   54.39    9.80
  29  -1  -1   39.60    8.20
  29  -1  -1   47.20    8.30
 -29   1   1   32.70    7.30
  29   1  -1   54.29    8.70
  29   1  -1   53.69    8.60
 -29   1   1   39.50    9.50
 -27  -1   1   -1.00    3.40
  27  -1  -1    4.80    3.90
  27  -1  -1    2.80    4.10
  27   1  -1   -1.00    3.50
 -27   1   1    2.40    4.70
  27   1  -1    7.20    4.40
 -27   1   1    7.40    3.80
 -25  -1   1   14.40    5.20
 -25  -1   1   14.30    4.30
  25  -1  -1   24.90    5.30
  25   1  -1   14.50    4.80
  25   1  -1   15.30    4.70
 -23  -1   1    8.70    3.10
  23  -1  -1   16.80    4.30
  23  -1  -1   16.10    4.20
 -23   1   1   11.80    3.50
 -23   1   1   13.60    4.40
  23   1  -1    4.20    3.10
  23   1  -1    4.80    3.10
  21  -1  -1  115.59   10.10
  21  -1  -1  112.49    9.80
 -21  -1   1   85.29    9.00
 -21  -1   1   91.19   10.00
  21   1  -1   91.59    9.60
 -21   1   1  104.59   10.20
  21   1  -1   90.29    9.60
 -21   1   1   95.89    9.10
 -19  -1   1   21.30    4.40
 -19  -1   1   19.90    3.40
  19   1  -1   24.90    4.10
  19   1  -1   22.40    3.80
  17  -1  -1    0.10    1.50
  17  -1  -1    0.40    1.80
 -17  -1   1    4.60    2.40
 -17  -1   1    4.40    1.80
  17   1  -1    3.80    2.00
  17   1  -1    1.00    2.00
 -17   1   1    1.30    1.50
 -17   1   1    0.50    1.80
  15  -1  -1   47.80    4.80
 -15  -1   1   35.50    4.70
  15  -1  -1   48.50    4.70
 -15  -1   1   32.00    4.00
 -15   1   1   45.80    4.30
  15   1  -1   37.20    4.50
  15   1  -1   32.60    4.50
 -15   1   1   49.10    5.00
  13  -1  -1  374.96   25.10
 -13  -1   1  308.97   25.10
 -13  -1   1  280.57   24.50
 -13   1   1  363.96   24.60
  13   1  -1  282.57   24.70
  11  -1  -1  156.48   10.90
  11  -1  -1  144.09   10.90
 -11  -1   1  129.69   11.10
 -11  -1   1  113.19   10.50
  11   1  -1  111.09   10.80
 -11   1   1  139.39   10.50
  11   1  -1  126.59   10.80
 -11   1   1  148.29   11.10
  -9  -1   1   68.79    6.50
  -9  -1   1   66.09    6.10
   9  -1  -1   79.69    6.30
   9  -1  -1   79.79    6.30
  -9   1   1   88.29    6.50
  -9   1   1   80.09    6.10
   9   1  -1   62.39    6.30
   9   1  -1   68.49    6.20
  -7  -1   1  178.18   14.80
   7  -1  -1  204.28   14.70
  -7  -1   1  177.78   14.50
  -7   1   1  214.98   14.80
   7   1  -1  163.28   14.60
  -7   1   1  207.58   14.50
  -5  -1   1   17.00    1.60
   5  -1  -1   12.50    1.40
   5  -1  -1   13.00    1.50
   5   1  -1   17.40    1.70
  -5   1   1   13.30    1.40
   5   1  -1   17.00    1.80
  -5   1   1   14.10    1.60
  -3  -1   1  103.09    8.30
   3  -1  -1  110.39    8.30
  -3  -1   1  111.59    8.50
  -3   1   1  111.69    8.30
   3   1  -1  109.49    8.40
   3   1  -1  103.69    8.50
  -3   1   1  119.39    8.30
   1  -1  -1   46.70    4.00
  -1  -1   1   52.99    4.10
  -1  -1   1   46.50    4.00
   1   1  -1   53.59    4.10
   1   1  -1   56.29    4.10
  -1   1   1   59.29    4.10
  -1   1   1   56.49    4.10
  -1  -1  -1    8.00    0.80
   1   1   1    8.20    0.70
   1   1   1    6.80    0.80
  -3  -1  -1  113.79    8.30
   3  -1   1  100.09    8.10
  -3  -1  -1   88.09    8.10
   3  -1   1  111.89    8.00
  -3   1  -1  113.69    8.00
  -3   1  -1  116.89    8.10
   3   1   1  108.09    8.20
  -5  -1  -1  298.47   23.30
   5  -1   1  311.37   23.30
   5  -1   1  357.46   23.20
  -5  -1  -1  283.67   23.40
  -5   1  -1  327.07   23.20
   5   1   1  283.27   23.30
  -5   1  -1  361.16   23.40
   5   1   1  274.77   23.40
  -7  -1  -1    1.60    1.10
   7  -1   1    1.10    0.60
   7  -1   1    0.90    0.80
  -7  -1  -1    1.70    0.80
   7   1   1    0.20    0.80
   7   1   1    0.90    0.70
  -7   1  -1    2.10    0.70
  -7   1  -1    0.40    0.70
  -9  -1  -1   67.19    6.50
  -9  -1  -1   71.59    6.20
   9   1   1   67.99    6.20
  -9   1  -1   93.29    6.20
 -11  -1  -1    2.90    1.30
 -11  -1  -1    2.50    1.20
  11   1   1    2.70    1.60
 -11   1  -1    7.10    1.70
  11   1   1    4.70    1.20
  13  -1   1  127.79    9.80
 -13  -1  -1  129.29   10.30
 -13  -1  -1  108.59    9.60
  13  -1   1  114.39    9.90
 -13   1  -1  118.29    9.60
  13   1   1  104.49   10.00
 -13   1  -1  121.99   10.10
  13   1   1  115.79    9.80
 -15  -1  -1   74.09    7.40
 -15  -1  -1   82.69    7.00
  15   1   1   72.49    7.30
  15   1   1   76.59    7.10
  17  -1   1   85.39    7.40
 -17  -1  -1   68.29    7.50
 -17  -1  -1   67.39    6.90
  17   1   1   62.39    7.20
 -17   1  -1   80.49    7.00
 -17   1  -1   91.49    7.80
  17   1   1   64.39    7.00
  19  -1   1   28.40    4.30
  19  -1   1   29.00    4.50
 -19  -1  -1   41.30    4.50
 -19   1  -1   25.50    4.00
 -19   1  -1   35.40    5.00
 -21  -1  -1   19.70    4.60
 -21  -1  -1   18.30    3.70
  21   1   1   14.20    3.90
  21   1   1   16.70    3.90
  23  -1   1   53.99    6.60
 -23  -1  -1   38.10    5.80
 -23  -1  -1   41.00    6.50
  23   1   1   42.60    6.00
  23   1   1   43.00    6.40
 -23   1  -1   45.00    6.80
 -23   1  -1   48.20    6.10
 -25  -1  -1   -0.60    2.90
  25  -1   1    2.50    3.40
 -25  -1  -1    3.50    3.70
  25  -1   1    2.00    3.50
  25   1   1    7.70    3.90
 -25   1  -1    0.70    2.90
  25   1   1    3.00    3.80
 -25   1  -1    0.30    2.90
  27  -1   1    2.10    4.10
 -27  -1  -1   13.00    5.20
  27  -1   1   10.60    5.10
 -27  -1  -1   15.30    4.90
  27   1   1    9.60    4.30
  27   1   1   20.50    5.40
 -27   1  -1    4.00    4.50
 -27   1  -1    4.20    4.00
  29  -1   1   16.60    6.00
 -29  -1  -1   11.10    5.80
 -29  -1  -1    5.40    4.50
  29   1   1    3.90    4.70
  29   1   1    0.50    4.60
 -29   1  -1    2.70    5.40
 -29   1  -1    7.90    5.20
  31  -1   1   30.30    8.90
 -31  -1  -1   58.19   11.90
  31  -1   1   31.30    9.20
 -31  -1  -1   52.09    9.50
 -31   1  -1   51.09   11.90
  31   1   1   57.39   10.50
  31   1   1   42.20    9.60
 -30  -2   1  114.19   12.80
 -30  -2   1  114.89   14.60
  30  -2  -1  115.99   14.00
  30   2  -1  105.49   13.40
  30   2  -1  109.49   13.40
 -30   2   1  120.59   15.40
 -30   2   1  122.89   14.00
  28  -2  -1    2.10    4.20
 -28  -2   1    3.90    4.80
 -28  -2   1    4.10    4.10
  28  -2  -1    0.40    3.80
  28   2  -1    0.00    3.60
 -28   2   1    5.00    4.30
 -28   2   1    1.60    5.50
  28   2  -1    6.50    4.90
 -26  -2   1   46.80    7.60
  26  -2  -1   33.80    6.80
 -26  -2   1   47.20    6.50
  26  -2  -1   25.70    6.50
 -26   2   1   38.30    6.20
  26   2  -1   42.50    6.90
  26   2  -1   44.40    7.10
  24  -2  -1  257.37   21.50
 -24  -2   1  254.77   20.90
  24  -2  -1  252.87   21.10
 -24  -2   1  225.28   21.60
  24   2  -1  237.78   21.10
 -24   2   1  232.68   21.60
 -24   2   1  264.57   20.80
  24   2  -1  255.27   21.40
 -22  -2   1  276.37   23.90
  22  -2  -1  348.47   25.00
  22  -2  -1  317.27   24.50
 -22  -2   1  269.47   24.80
 -22   2   1  328.77   25.20
 -22   2   1  297.47   24.00
  22   2  -1  247.28   24.20
  22   2  -1  309.07   24.70
 -20  -2   1   59.49    6.80
  20  -2  -1   43.90    6.00
  20  -2  -1   43.00    6.10
 -20  -2   1   61.99    6.10
 -20   2   1   43.40    5.50
 -20   2   1   51.59    6.40
  20   2  -1   61.39    6.60
  18  -2  -1  255.67   18.40
 -18  -2   1  219.38   18.80
  18  -2  -1  240.38   18.40
 -18  -2   1  211.58   17.90
  18   2  -1  194.48   18.30
  18   2  -1  216.78   18.40
 -18   2   1  231.88   18.60
 -18   2   1  215.28   17.70
 -16  -2   1  102.29   10.40
 -16  -2   1  104.59    9.80
 -16   2   1  128.69    9.70
 -16   2   1  139.19   10.70
  16   2  -1  104.49   10.10
  14  -2  -1   37.10    3.80
  14  -2  -1   33.10    3.60
 -14  -2   1   23.30    3.90
 -14   2   1   33.10    3.90
  14   2  -1   23.50    3.60
 -14   2   1   31.90    3.20
  12  -2  -1  266.37   20.90
  12  -2  -1  279.67   20.90
 -12  -2   1  264.07   20.80
 -12  -2   1  298.57   21.50
 -12   2   1  266.17   21.00
  12   2  -1  284.47   21.10
 -12   2   1  258.77   20.60
  12   2  -1  249.68   21.20
 -10  -2   1  343.57   27.20
 -10  -2   1  353.66   27.70
  10  -2  -1  417.46   27.40
  10  -2  -1  367.56   27.30
  10   2  -1  341.97   27.40
  10   2  -1  300.27   27.50
 -10   2   1  395.76   27.50
 -10   2   1  363.96   27.00
  -8  -2   1   12.00    1.80
   8  -2  -1   18.50    1.90
   8  -2  -1   15.90    1.90
  -8  -2   1   13.10    2.20
  -8   2   1   18.30    1.70
   8   2  -1   12.50    1.90
  -8   2   1   18.60    2.00
   6  -2  -1  260.57   19.60
   6  -2  -1  261.07   19.60
  -6  -2   1  256.37   19.70
  -6  -2   1  267.07   20.00
  -6   2   1  263.87   19.50
   6   2  -1  243.38   20.00
   6   2  -1  261.77   19.80
  -6   2   1  278.97   19.70
   4  -2  -1  514.45   42.00
  -4  -2   1  568.94   42.40
   4  -2  -1  611.64   42.10
  -4  -2   1  545.25   42.20
   4   2  -1  554.34   42.40
   4   2  -1  592.04   42.30
  -4   2   1  574.24   42.00
  -4   2   1  606.24   42.10
   2  -2  -1   11.80    1.00
  -2  -2   1   10.40    1.20
   2  -2  -1    8.50    0.90
   2   2  -1    9.10    1.20
   2   2  -1   11.20    1.10
   0  -2  -1  355.16   26.60
   0  -2   1  347.57   26.60
   0   2   1  363.56   26.60
   0   2   1  350.96   26.60
   0   2  -1  352.56   26.60
   0   2  -1  388.56   26.50
  -2  -2  -1 1059.99   79.69
   2   2   1 1156.78   79.59
   2   2   1 1029.30   79.69
   4  -2   1   61.99    5.30
  -4  -2  -1   73.69    5.80
  -4  -2  -1   70.09    5.60
   4  -2   1   61.59    5.30
   4   2   1   80.29    5.60
   4   2   1   76.19    5.80
  -4   2  -1   68.09    5.30
  -4   2  -1   71.59    5.30
  -6  -2  -1  553.54   43.90
   6  -2   1  567.14   43.70
  -6  -2  -1  567.84   44.10
   6  -2   1  669.63   43.70
  -6   2  -1  602.14   43.60
   6   2   1  575.04   43.90
   6   2   1  533.85   44.10
  -6   2  -1  656.43   43.80
  -8  -2  -1  376.46   29.10
   8  -2   1  414.96   28.90
   8  -2   1  384.26   29.00
  -8  -2  -1  392.76   29.50
  -8   2  -1  383.06   28.80
   8   2   1  358.26   29.40
   8   2   1  370.06   29.10
  -8   2  -1  421.66   29.10
  10  -2   1  141.09   11.70
 -10  -2  -1  153.28   11.90
 -10  -2  -1  161.38   12.30
  10  -2   1  139.59   11.80
  10   2   1  143.89   12.20
  10   2   1  164.38   12.00
 -10   2  -1  160.18   11.90
 -10   2  -1  138.09   11.50
 -12  -2  -1  172.38   14.30
  12  -2   1  193.08   14.20
 -12  -2  -1  163.78   14.60
  12  -2   1  184.28   14.30
  12   2   1  168.18   14.30
 -12   2  -1  184.48   14.10
 -12   2  -1  198.68   14.50
  14  -2   1   70.49    6.20
  14  -2   1   74.19    6.20
 -14  -2  -1   64.19    6.60
 -14  -2  -1   63.19    6.10
 -14   2  -1   69.29    5.90
  14   2   1   57.29    6.10
 -14   2  -1   69.29    6.40
  14   2   1   57.49    6.40
 -16  -2  -1   95.49    8.20
  16  -2   1   68.69    7.30
  16  -2   1   73.89    7.30
 -16  -2  -1   87.59    7.50
 -16   2  -1   70.69    7.50
 -16   2  -1   65.19    6.90
  16   2   1   93.29    7.70
  16   2   1   87.19    8.00
 -18  -2  -1    2.40    1.90
 -18  -2  -1    4.70    2.80
  18  -2   1   12.30    3.10
 -18   2  -1   12.00    3.00
  18   2   1    5.40    2.50
  20  -2   1  406.36   29.90
  20  -2   1  393.06   29.70
 -20  -2  -1  365.66   30.10
 -20  -2  -1  347.47   29.40
  20   2   1  330.77   29.70
 -20   2  -1  394.76   30.20
  20   2   1  382.26   29.70
 -20   2  -1  383.56   29.40
  22  -2   1  161.38   14.20
 -22  -2  -1  175.88   14.90
 -22  -2  -1  165.58   14.00
  22  -2   1  147.69   13.90
 -22   2  -1  128.99   14.00
  22   2   1  177.28   14.30
  22   2   1  147.59   14.20
 -22   2  -1  147.39   13.60
  24  -2   1    0.10    2.70
 -24  -2  -1    3.20    3.10
 -24  -2  -1    1.80    2.70
  24  -2   1   -2.90    2.90
 -24   2  -1    4.10    3.10
  24   2   1    4.00    3.20
 -24   2  -1    2.90    3.20
  24   2   1    1.40    2.80
 -26  -2  -1   22.20    6.10
  26  -2   1   15.60    5.20
 -26  -2  -1   23.00    5.60
  26  -2   1   23.70    6.20
  26   2   1   25.60    6.10
  26   2   1   25.60    6.00
 -26   2  -1   32.60    6.60
 -26   2  -1   30.30    6.20
  28  -2   1  111.79   13.10
  28  -2   1  113.09   13.20
 -28  -2  -1  131.59   13.90
 -28   2  -1  109.99   13.80
 -28   2  -1   97.69   12.40
  28   2   1  133.49   13.10
 -30  -2  -1   27.80    7.40
  30  -2   1   18.50    7.20
  30  -2   1   18.30    7.20
 -30  -2  -1   25.60    8.30
 -30   2  -1   23.70    6.60
 -30   2  -1   28.30    9.30
  30   2   1   39.40    8.40
  30   2   1   27.40    8.00
  29  -3  -1   22.80    7.30
 -29  -3   1   41.90    9.00
 -29   3   1   24.60    7.90
  29   3  -1   39.20    8.10
  29   3  -1   42.60    7.90
 -27  -3   1  248.38   20.90
  27  -3  -1  229.98   21.70
  27  -3  -1  215.78   21.10
 -27  -3   1  238.88   22.20
 -27   3   1  235.68   20.90
  27   3  -1  277.77   22.00
 -27   3   1  206.38   21.90
  27   3  -1  257.07   21.60
  25  -3  -1   13.90    4.50
 -25  -3   1   14.10    5.30
  25  -3  -1   17.00    4.90
 -25  -3   1   17.20    4.50
  25   3  -1   13.50    4.70
  25   3  -1    8.00    3.90
 -25   3   1   15.30    4.50
 -25   3   1   13.10    5.00
 -23  -3   1  196.58   16.80
 -23  -3   1  207.08   18.00
  23  -3  -1  209.08   17.20
  23  -3  -1  181.08   17.20
 -23   3   1  187.38   17.70
  23   3  -1  204.18   17.40
  23   3  -1  204.28   17.40
 -23   3   1  177.38   16.50
 -21  -3   1  819.42   59.79
  21  -3  -1  769.52   59.09
 -21  -3   1  770.12   58.59
  21  -3  -1  803.72   58.79
  21   3  -1  749.23   59.19
 -21   3   1  726.83   58.29
  21   3  -1  828.02   59.29
 -21   3   1  712.73   59.19
  19  -3  -1  328.37   24.90
  19  -3  -1  292.87   24.40
 -19  -3   1  315.27   24.50
 -19  -3   1  312.17   25.30
  19   3  -1  332.47   25.00
  19   3  -1  272.17   24.80
 -19   3   1  291.97   24.00
 -19   3   1  323.57   25.10
  17  -3  -1   30.30    3.60
 -17  -3   1   27.30    4.40
  17  -3  -1   19.70    3.60
 -17  -3   1   23.10    3.60
 -17   3   1   20.10    3.90
  17   3  -1   24.70    3.90
 -17   3   1   27.40    3.20
  17   3  -1   20.80    4.10
  15  -3  -1  197.68   15.20
  15  -3  -1  180.68   14.90
 -15  -3   1  194.68   15.10
 -15  -3   1  193.98   15.80
  15   3  -1  174.98   15.50
 -15   3   1  174.38   14.60
  15   3  -1  182.48   15.30
 -15   3   1  193.08   15.30
  13  -3  -1  328.77   25.30
 -13  -3   1  341.27   26.00
  13  -3  -1  324.87   25.20
 -13  -3   1  343.67   25.40
 -13   3   1  349.27   25.50
 -13   3   1  316.37   24.90
  13   3  -1  290.97   25.70
  13   3  -1  345.37   25.70
  11  -3  -1   46.70    4.50
 -11  -3   1   59.89    5.50
  11  -3  -1   49.60    4.60
 -11  -3   1   50.69    4.80
  11   3  -1   56.79    5.10
  11   3  -1   51.49    5.30
 -11   3   1   45.10    4.30
 -11   3   1   49.10    4.70
   9  -3  -1 1026.60   79.69
  -9  -3   1 1161.58   80.49
  -9  -3   1 1059.19   79.99
   9  -3  -1 1069.89   79.79
   9   3  -1 1115.29   80.09
  -9   3   1 1134.29   79.89
   9   3  -1 1051.49   80.29
  -9   3   1 1023.40   79.49
  -7  -3   1  733.23   53.39
  -7  -3   1  695.83   52.99
   7  -3  -1  695.83   52.69
   7  -3  -1  725.13   52.79
  -7   3   1  749.13   52.89
   7   3  -1  735.03   53.09
   7   3  -1  652.33   53.29
  -7   3   1  725.53   52.59
   5  -3  -1  294.97   20.40
  -5  -3   1  245.68   20.60
  -5  -3   1  267.07   20.90
   5  -3  -1  266.07   20.30
   5   3  -1  262.27   20.70
   5   3  -1  269.07   20.90
  -5   3   1  278.57   20.30
  -5   3   1  304.57   20.40
   3  -3  -1 1228.48   94.69
   3  -3  -1 1230.98   94.69
  -3  -3   1 1340.47   95.09
  -3  -3   1 1228.18   94.89
  -3   3   1 1328.07   94.69
   3   3  -1 1357.96   94.99
   3   3  -1 1318.47   95.19
   1  -3  -1 1525.25  110.99
   1  -3  -1 1427.86  110.99
  -1  -3   1 1358.26  110.99
  -1  -3   1 1551.84  111.09
   1   3  -1 1666.33  111.09
  -1   3   1 1575.64  110.99
   1   3  -1 1473.95  111.09
  -1  -3  -1   76.99    5.40
   1  -3   1   59.49    5.00
  -1  -3  -1   67.09    5.20
   1   3   1   74.09    5.40
  -1   3  -1   65.49    5.00
  -1   3  -1   54.69    5.00
  -3  -3  -1 1246.88   91.09
  -3  -3  -1 1151.38   90.89
   3   3   1 1211.08   91.09
   3   3   1 1329.97   90.89
  -5  -3  -1  343.67   24.70
   5  -3   1  318.87   24.00
   5  -3   1  316.57   23.90
  -5  -3  -1  308.47   24.40
  -5   3  -1  322.87   24.00
  -5   3  -1  321.17   23.90
   5   3   1  326.27   24.70
   5   3   1  340.97   24.40
  -7  -3  -1  125.39    9.40
  -7  -3  -1  118.19    9.10
   7  -3   1  103.19    8.60
   7  -3   1  105.59    8.60
   7   3   1  121.79    9.40
   7   3   1  119.69    9.10
  -7   3  -1  105.59    8.60
  -7   3  -1  109.69    8.70
  -9  -3  -1  209.18   17.00
   9  -3   1  229.98   16.70
   9  -3   1  239.08   16.70
  -9  -3  -1  208.18   17.20
   9   3   1  214.58   17.00
  -9   3  -1  240.28   16.80
  -9   3  -1  228.48   16.60
   9   3   1  181.98   17.20
  11  -3   1  545.45   39.60
 -11  -3  -1  537.85   40.20
  11  -3   1  542.75   39.60
 -11  -3  -1  518.45   39.80
  11   3   1  491.45   40.10
 -11   3  -1  527.05   39.40
  11   3   1  545.25   39.90
 -11   3  -1  521.95   39.70
 -13  -3  -1    9.20    2.50
 -13  -3  -1    5.60    1.90
  13  -3   1    2.70    1.40
  13  -3   1    4.00    1.40
 -13   3  -1    3.50    1.60
 -13   3  -1    3.30    1.20
  13   3   1    5.30    2.30
 -15  -3  -1  108.39   10.20
  15  -3   1  127.89   10.20
  15  -3   1  131.59   10.20
 -15  -3  -1  107.59   10.60
  15   3   1  115.99   10.30
 -15   3  -1  123.99    9.90
 -15   3  -1  124.29   10.40
  17  -3   1  579.94   42.00
  17  -3   1  606.04   42.10
 -17  -3  -1  545.75   42.70
 -17  -3  -1  555.34   42.10
 -17   3  -1  521.55   41.60
 -17   3  -1  538.75   42.20
  17   3   1  556.64   42.20
  17   3   1  503.05   42.40
 -19  -3  -1  426.46   31.40
  19  -3   1  382.56   30.40
  19  -3   1  379.36   30.50
 -19  -3  -1  443.16   30.80
 -19   3  -1  351.76   30.10
  19   3   1  373.46   30.90
  19   3   1  397.56   30.70
 -19   3  -1  367.36   30.70
 -21  -3  -1   18.90    4.20
  21  -3   1   22.70    4.10
  21  -3   1   18.00    4.00
 -21  -3  -1   17.10    4.60
 -21   3  -1   16.60    4.10
 -21   3  -1   20.00    3.90
  21   3   1   11.70    3.60
  21   3   1   11.30    4.00
 -23  -3  -1  293.17   25.10
 -23  -3  -1  307.67   24.40
  23  -3   1  296.47   24.40
  23  -3   1  322.37   24.80
 -23   3  -1  287.27   24.90
 -23   3  -1  245.08   23.80
  23   3   1  316.27   24.70
  23   3   1  305.97   24.90
  25  -3   1  200.28   18.90
 -25  -3  -1  232.48   19.00
 -25  -3  -1  219.38   19.80
  25  -3   1  189.58   19.00
  25   3   1  233.28   19.50
 -25   3  -1  190.58   18.60
 -25   3  -1  217.08   19.60
  25   3   1  242.88   19.40
  27  -3   1   -2.00    4.00
 -27  -3  -1    5.80    4.10
 -27  -3  -1    7.60    5.30
 -27   3  -1    7.50    5.70
 -27   3  -1    7.60    4.60
  27   3   1    7.70    4.60
  27   3   1    3.30    3.80
 -29  -3  -1  122.59   14.60
  29  -3   1  134.99   14.50
  29  -3   1  114.09   14.00
  29   3   1  127.49   13.70
 -29   3  -1  125.29   14.10
 -29   3  -1  118.49   15.20
  30  -4  -1   81.09   12.60
 -30  -4   1   93.69   11.30
  30   4  -1   97.09   12.40
 -30   4   1   87.59   11.90
 -30   4   1   70.59   13.50
 -28  -4   1  188.98   18.60
 -28  -4   1  215.48   17.50
  28  -4  -1  163.58   17.50
  28  -4  -1  186.68   18.50
 -28   4   1  148.39   17.30
  28   4  -1  219.38   18.50
 -28   4   1  144.99   18.40
  28   4  -1  195.78   17.90
  26  -4  -1  114.09   11.40
 -26  -4   1  111.59   11.10
 -26  -4   1   95.79   11.90
  26  -4  -1   90.49   11.60
  26   4  -1  112.09   11.50
 -26   4   1   93.39   12.10
 -26   4   1  109.99   11.40
  26   4  -1  104.29   11.50
 -24  -4   1  331.47   27.70
 -24  -4   1  358.26   26.90
  24  -4  -1  319.27   26.60
  24   4  -1  321.67   27.20
  24   4  -1  354.66   27.40
 -24   4   1  298.87   27.30
 -24   4   1  298.27   26.20
  22  -4  -1  125.49   12.20
  22  -4  -1  131.09   12.70
 -22  -4   1  166.18   12.80
 -22  -4   1  139.09   13.50
 -22   4   1  121.59   11.90
 -22   4   1  108.29   12.70
  22   4  -1  156.18   13.30
  20  -4  -1   40.70    5.10
  20  -4  -1   34.70    5.20
 -20  -4   1   30.10    5.50
 -20  -4   1   37.70    5.10
 -20   4   1   41.20    5.60
  20   4  -1   30.70    5.40
 -20   4   1   39.90    4.70
  20   4  -1   36.40    5.30
 -18  -4   1  481.35   34.40
  18  -4  -1  468.55   34.50
 -18  -4   1  476.25   35.20
  18  -4  -1  445.96   34.00
  18   4  -1  448.36   34.60
  18   4  -1  423.46   34.70
 -18   4   1  391.86   33.60
 -18   4   1  406.76   34.40
 -16  -4   1  272.27   20.30
  16  -4  -1  247.28   20.10
 -16  -4   1  268.47   21.00
  16  -4  -1  242.28   19.90
 -16   4   1  265.27   20.40
 -16   4   1  234.68   19.50
  16   4  -1  257.27   20.50
  16   4  -1  243.08   20.70
  14  -4  -1   17.50    2.50
  14  -4  -1   14.80    2.50
 -14  -4   1   16.60    2.70
 -14  -4   1   15.60    3.10
 -14   4   1   13.80    2.60
 -14   4   1   10.80    1.90
  14   4  -1   14.50    3.30
  14   4  -1   14.20    2.80
  12  -4  -1 1002.60   76.89
 -12  -4   1 1081.59   77.39
 -12  -4   1 1121.29   77.99
  12  -4  -1 1025.70   77.09
  12   4  -1 1092.49   77.59
 -12   4   1 1036.70   77.19
  12   4  -1 1018.90   77.79
 -12   4   1  941.21   76.69
  10  -4  -1 1540.75  117.49
  10  -4  -1 1584.14  117.69
 -10  -4   1 1622.94  118.39
 -10  -4   1 1652.83  117.99
  10   4  -1 1589.44  118.39
 -10   4   1 1537.45  117.69
  10   4  -1 1718.13  118.19
 -10   4   1 1526.15  117.29
   8  -4  -1    5.90    1.10
  -8   4   1    5.60    1.20
  -6  -4   1  343.97   25.40
   6  -4  -1  353.66   24.70
  -6  -4   1  335.97   25.10
   6  -4  -1  293.37   24.50
  -6   4   1  349.57   24.70
  -6   4   1  289.37   24.50
   6   4  -1  354.76   25.20
   6   4  -1  343.27   25.50
  -4  -4   1  527.15   38.10
   4  -4  -1  476.55   37.60
  -4  -4   1  535.65   38.30
   4   4  -1  531.55   38.10
  -4   4   1  502.75   37.60
  -4   4   1  483.45   37.60
   4   4  -1  524.45   38.30
   2  -4  -1  266.37   19.70
  -2  -4   1  262.17   20.10
  -2  -4   1  253.57   19.90
  -2   4   1  279.47   19.90
  -2   4   1  278.87   19.70
   2   4  -1  268.07   20.00
   2   4  -1  250.37   20.10
   0  -4  -1  705.13   53.49
   0  -4  -1  748.33   53.49
   0  -4   1  698.13   53.39
   0  -4   1  734.93   53.49
   0   4  -1  753.92   53.39
   0   4   1  714.83   53.59
   0   4   1  742.83   53.39
   0   4  -1  697.43   53.49
  -2  -4  -1    6.30    1.10
   2  -4   1    6.10    0.80
  -2   4  -1    6.90    0.80
  -2   4  -1    5.80    0.80
   2   4   1    8.10    1.40
   2   4   1    8.10    1.10
  -4  -4  -1   25.30    2.60
  -4  -4  -1   25.10    2.80
   4   4   1   28.60    2.60
   4   4   1   25.90    2.90
   6  -4   1  688.53   52.79
  -6  -4  -1  712.53   53.49
  -6  -4  -1  724.93   53.69
  -6   4  -1  772.82   52.89
  -6   4  -1  653.23   52.79
   6   4   1  696.63   53.69
   6   4   1  787.72   53.49
  -8  -4  -1 1451.35  107.89
   8  -4   1 1468.55  107.29
   8  -4   1 1441.56  107.29
  -8  -4  -1 1542.85  108.19
  -8   4  -1 1427.86  107.19
   8   4   1 1520.25  107.89
   8   4   1 1396.86  108.19
  -8   4  -1 1429.16  107.29
  10  -4   1  123.99   10.20
 -10  -4  -1  141.89   10.80
 -10  -4  -1  152.48   11.30
  10  -4   1  123.69   10.20
  10   4   1  146.49   10.90
 -10   4  -1  112.09   10.10
  10   4   1  144.09   11.30
 -10   4  -1  118.29   10.30
  12  -4   1  458.65   34.10
  12  -4   1  451.65   34.20
 -12  -4  -1  481.85   35.10
 -12  -4  -1  477.45   34.70
 -12   4  -1  433.86   34.00
  12   4   1  486.85   34.70
 -12   4  -1  425.26   34.20
  12   4   1  425.36   34.90
 -14  -4  -1  350.36   25.90
 -14  -4  -1  344.77   25.40
  14  -4   1  322.67   25.00
  14  -4   1  331.67   24.90
  14   4   1  331.47   25.40
  14   4   1  315.97   25.70
 -14   4  -1  304.47   24.70
 -14   4  -1  302.77   25.00
  16  -4   1  128.69   10.70
  16  -4   1  136.89   10.90
 -16  -4  -1  129.19   11.50
 -16  -4  -1  122.49   11.00
  16   4   1  126.99   11.50
 -16   4  -1  117.39   10.80
 -16   4  -1  124.39   10.50
  16   4   1  129.69   11.10
  18  -4   1   45.20    5.50
  18  -4   1   47.10    5.50
 -18  -4  -1   58.79    6.70
  18   4   1   56.59    6.50
 -18   4  -1   44.40    5.20
 -18   4  -1   45.90    5.70
  18   4   1   63.99    6.30
  20  -4   1  142.49   13.00
  20  -4   1  157.18   13.00
 -20  -4  -1  163.78   14.00
 -20  -4  -1  160.18   13.30
 -20   4  -1  125.99   12.50
 -20   4  -1  129.59   13.10
  20   4   1  159.68   13.40
  20   4   1  151.68   13.60
 -22  -4  -1   54.09    6.90
  22  -4   1   51.29    6.70
  22  -4   1   52.39    7.00
 -22  -4  -1   70.59    8.00
  22   4   1   70.19    7.30
 -22   4  -1   52.09    6.70
 -22   4  -1   42.90    6.80
  22   4   1   55.89    7.40
 -24  -4  -1    5.60    3.60
  24  -4   1    4.50    3.50
  24  -4   1    6.50    3.60
 -24  -4  -1    9.40    4.60
 -24   4  -1    5.40    3.50
  24   4   1   11.30    3.70
 -24   4  -1    8.20    4.00
  24   4   1    6.30    3.70
  26  -4   1  194.28   18.90
  26  -4   1  193.28   19.30
 -26  -4  -1  224.98   19.10
 -26  -4  -1  225.38   20.00
  26   4   1  229.98   19.30
  26   4   1  236.48   19.80
 -26   4  -1  198.58   19.10
 -26   4  -1  195.48   19.70
  28  -4   1  124.39   14.20
  28  -4   1  120.69   14.30
 -28  -4  -1  135.99   14.80
  28   4   1  145.09   14.30
 -28   4  -1  124.19   14.30
  28   4   1  145.39   14.20
 -28   4  -1  111.09   14.80
  30  -4   1    5.60    6.10
  30  -4   1    4.80    6.50
 -30   4  -1    3.00    7.20
 -30   4  -1    9.40    6.50
 -29  -5   1    6.20    5.30
  29  -5  -1   10.60    7.10
  29  -5  -1   -0.90    5.90
 -29   5   1    2.50    5.10
  29   5  -1    5.40    6.00
 -29   5   1    3.90    6.00
  27  -5  -1   89.89   11.30
 -27  -5   1  101.89   12.30
 -27  -5   1  107.19   11.30
  27   5  -1  120.69   12.00
  27   5  -1  105.09   12.00
 -27   5   1   79.39   11.10
  25  -5  -1   13.30    4.80
  25  -5  -1   12.30    4.30
 -25  -5   1   18.00    4.90
 -25  -5   1   19.30    5.60
  25   5  -1   22.10    5.00
 -25   5   1   11.70    4.20
  25   5  -1   14.70    4.90
 -25   5   1    7.80    4.70
 -23  -5   1   15.60    5.00
  23  -5  -1   24.50    4.80
  23  -5  -1   31.00    5.60
 -23  -5   1   24.20    4.80
  23   5  -1   26.80    5.50
 -23   5   1   29.50    5.00
 -23   5   1   21.50    5.40
 -21  -5   1   21.90    4.10
  21  -5  -1   13.80    3.50
 -21  -5   1   25.10    5.00
 -21   5   1    7.90    3.70
 -21   5   1   13.80    3.30
  21   5  -1   21.20    5.00
  19  -5  -1   23.30    3.80
  19  -5  -1   23.00    4.00
  19   5  -1   33.70    5.10
 -19   5   1   20.90    3.40
 -19   5   1   17.50    4.00
  17  -5  -1    4.20    1.90
  17  -5  -1    4.10    1.80
 -17  -5   1    4.10    2.10
 -17  -5   1    1.50    1.90
 -17   5   1    3.50    2.00
  17   5  -1    3.50    2.00
  17   5  -1    4.40    3.00
 -17   5   1    4.00    1.50
  15  -5  -1   84.19    7.30
 -15  -5   1   96.19    8.00
 -15  -5   1   90.29    8.40
  15  -5  -1   83.59    7.60
  15   5  -1   93.79    8.10
 -15   5   1   72.29    7.00
  15   5  -1   82.09    8.40
 -15   5   1   75.29    7.60
 -13  -5   1  552.54   39.10
 -13  -5   1  557.54   39.80
  13  -5  -1  478.65   38.40
  13  -5  -1  488.45   38.70
 -13   5   1  493.85   38.70
  13   5  -1  570.84   39.40
 -13   5   1  450.85   38.20
  13   5  -1  526.15   39.60
  11  -5  -1   67.29    5.70
 -11  -5   1   77.49    7.00
  11  -5  -1   71.69    6.00
 -11  -5   1   72.59    6.40
  11   5  -1   72.09    6.60
 -11   5   1   70.39    6.00
 -11   5   1   68.69    5.60
  11   5  -1   58.39    6.70
  -9  -5   1  713.43   50.79
   9  -5  -1  634.74   49.60
  -9  -5   1  710.63   50.29
   9  -5  -1  666.83   49.80
  -9   5   1  582.14   49.50
   9   5  -1  732.83   50.49
  -9   5   1  626.84   49.80
   9   5  -1  720.23   50.79
  -7  -5   1  745.63   52.39
   7  -5  -1  644.34   51.29
  -7  -5   1  758.32   51.99
   7  -5  -1  647.44   51.19
  -7   5   1  692.23   51.29
   7   5  -1  762.12   52.09
  -7   5   1  626.74   51.19
   7   5  -1  708.73   52.39
  -5  -5   1    8.40    1.40
   5  -5  -1    6.80    0.60
  -5  -5   1    8.90    1.70
   5   5  -1    8.10    1.50
  -5   5   1    6.30    0.60
   5   5  -1    8.90    1.90
  -3  -5   1  736.13   54.99
  -3  -5   1  757.52   55.19
   3  -5  -1  733.73   54.79
   3  -5  -1  691.93   54.59
   3   5  -1  767.12   55.09
  -3   5   1  800.62   54.89
   3   5  -1  724.33   55.19
  -3   5   1  728.73   54.59
  -1  -5   1  172.38   13.00
  -1  -5   1  167.08   12.90
   1  -5  -1  169.28   12.90
   1  -5  -1  157.48   12.90
  -1   5   1  174.28   13.00
   1   5  -1  171.38   12.90
   1   5  -1  158.38   13.00
  -1   5   1  181.68   12.70
  -1  -5  -1    9.00    1.30
   1  -5   1    7.50    1.00
  -1  -5  -1    8.50    1.30
   1  -5   1    8.30    1.10
  -1   5  -1    7.50    1.10
   1   5   1   10.00    1.50
   1   5   1    9.30    1.20
  -1   5  -1    7.80    1.00
  -3  -5  -1  698.53   51.49
   3  -5   1  643.94   50.89
  -3  -5  -1  670.43   51.39
  -3   5  -1  733.73   50.99
  -3   5  -1  719.13   50.89
   3   5   1  638.54   51.49
   3   5   1  739.53   51.29
  -5  -5  -1  632.54   47.20
  -5  -5  -1  620.84   46.90
   5   5   1  594.74   47.20
   5   5   1  669.33   46.90
  -7  -5  -1   83.79    7.30
  -7  -5  -1   71.59    6.80
   7   5   1   83.69    7.30
   7   5   1   87.19    7.00
   9  -5   1  493.15   37.90
  -9  -5  -1  518.95   38.80
   9  -5   1  484.95   38.00
  -9  -5  -1  539.15   39.10
  -9   5  -1  499.75   38.00
   9   5   1  532.35   39.20
   9   5   1  542.15   38.80
  -9   5  -1  503.75   37.90
  11  -5   1  824.52   61.89
  11  -5   1  722.43   61.89
 -11  -5  -1  863.91   62.69
 -11  -5  -1  892.61   63.09
  11   5   1  924.91   62.79
 -11   5  -1  812.12   62.09
 -11   5  -1  808.02   61.89
  11   5   1  860.01   63.09
 -13  -5  -1    7.80    2.50
  13  -5   1    8.30    1.70
 -13  -5  -1    4.40    1.70
 -13   5  -1    7.50    1.80
  13   5   1    5.20    2.10
  13   5   1    6.20    2.60
 -13   5  -1    4.40    1.30
  15  -5   1   84.99    7.60
 -15  -5  -1  106.79    8.90
 -15   5  -1   76.19    7.70
 -15   5  -1   79.19    7.40
  15   5   1  102.19    8.80
 -17  -5  -1  270.87   20.30
  17  -5   1  207.38   18.90
 -17  -5  -1  275.17   19.70
  17  -5   1  233.88   18.90
 -17   5  -1  210.08   19.10
 -17   5  -1  222.98   18.70
  17   5   1  255.77   19.60
  17   5   1  243.88   20.00
 -19  -5  -1    9.30    3.50
 -19  -5  -1    6.10    2.80
  19  -5   1   12.80    3.10
  19  -5   1    6.30    2.50
  19   5   1    9.50    3.00
 -19   5  -1    7.00    2.80
  19   5   1    5.80    3.30
 -19   5  -1   10.70    2.70
  21  -5   1   37.50    5.40
  21  -5   1   46.30    5.60
 -21   5  -1   38.50    5.30
 -21   5  -1   37.30    5.70
 -23  -5  -1   44.80    6.30
  23  -5   1   33.20    5.90
  23  -5   1   35.00    5.70
 -23   5  -1   35.80    5.90
 -23   5  -1   32.10    6.10
  23   5   1   42.90    6.80
 -25  -5  -1   57.79    7.40
  25  -5   1   48.20    7.20
 -25  -5  -1   48.50    7.90
  25  -5   1   43.60    7.30
 -25   5  -1   51.69    7.40
  25   5   1   43.30    6.80
  25   5   1   46.80    7.60
 -25   5  -1   50.59    7.80
 -27  -5  -1   11.00    5.40
  27  -5   1    6.80    5.10
  27  -5   1    5.60    4.90
  27   5   1   18.70    5.50
 -27   5  -1    6.70    5.10
 -27   5  -1    2.90    4.50
  29  -5   1   10.40    6.00
  29  -5   1    7.40    6.80
 -29   5  -1   19.30    6.90
 -29   5  -1    9.40    6.70
 -28  -6   1   12.10    6.60
  28  -6  -1    4.60    5.80
  28  -6  -1    8.70    5.20
 -28   6   1    3.40    5.60
  28   6  -1   15.10    5.40
 -28   6   1    8.00    5.30
 -26  -6   1   -3.50    4.00
  26  -6  -1    2.20    3.70
  26  -6  -1    3.70    4.40
 -26  -6   1   -1.00    2.90
 -26   6   1   -2.50    3.90
  26   6  -1    4.30    3.80
  26   6  -1    2.00    3.80
 -26   6   1    3.90    3.80
 -24  -6   1    5.40    3.80
  24  -6  -1    2.60    3.20
  24  -6  -1   -0.90    2.70
 -24  -6   1    2.00    2.70
  24   6  -1    8.20    3.90
  24   6  -1    8.50    4.40
 -24   6   1    1.20    3.30
 -24   6   1   -0.50    3.50
  22  -6  -1   18.90    4.80
  22  -6  -1   21.40    4.20
 -22   6   1   23.10    4.60
  20  -6  -1    0.50    1.90
 -20  -6   1    1.90    2.50
 -20  -6   1    3.60    3.30
  20  -6  -1    2.80    2.50
 -20   6   1    1.40    2.00
  20   6  -1    3.70    3.40
 -20   6   1    0.50    2.50
  20   6  -1    3.70    2.80
  18  -6  -1    7.30    2.20
  18  -6  -1    8.60    2.80
 -18  -6   1   17.60    4.20
 -18   6   1   10.00    2.80
 -18   6   1    6.70    2.10
  18   6  -1    9.50    3.40
  18   6  -1   11.30    3.20
  16  -6  -1   23.80    3.40
  16  -6  -1   23.60    3.00
 -16   6   1   20.90    2.70
 -16   6   1   15.70    3.20
  14  -6  -1   38.50    4.40
  14  -6  -1   46.90    4.20
 -14   6   1   45.80    4.10
 -14   6   1   44.80    4.60
  14   6  -1   54.19    5.90
  12  -6  -1   19.80    2.10
  12  -6  -1   19.30    2.40
 -12   6   1   22.10    2.00
 -12   6   1   19.00    2.40
  10  -6  -1  408.26   33.80
 -10  -6   1  524.75   35.60
  10  -6  -1  414.06   34.00
 -10  -6   1  516.45   35.00
  10   6  -1  500.65   35.50
 -10   6   1  408.66   33.80
  -8  -6   1   43.90    4.50
  -8  -6   1   48.80    5.00
   8   6  -1   48.70    5.10
   8   6  -1   54.29    4.90
  -6  -6   1  134.69   10.70
  -6  -6   1  122.39   10.30
   6   6  -1  134.19   10.40
   6   6  -1  121.09   10.60
   4  -6  -1  132.19   10.90
   4  -6  -1  126.09   10.70
  -4  -6   1  153.78   11.30
  -4  -6   1  161.48   11.60
   4   6  -1  153.18   11.40
   4   6  -1  141.39   11.60
  -4   6   1  148.29   10.90
  -4   6   1  132.29   10.60
  -2  -6   1    3.60    1.20
  -2  -6   1    4.80    1.10
   2  -6  -1    3.80    1.00
   2  -6  -1    3.90    0.90
  -2   6   1    4.20    1.10
   2   6  -1    6.50    1.20
  -2   6   1    4.10    0.80
   0  -6  -1   13.90    1.60
   0  -6   1   12.00    1.50
   0  -6   1   13.20    1.70
   0  -6  -1   11.70    1.60
   0   6   1   10.80    1.70
   0   6  -1   10.60    1.60
   0   6  -1   12.10    1.50
   0   6   1   13.10    1.40
  -2  -6  -1  298.47   21.90
   2  -6   1  282.47   21.50
  -2  -6  -1  303.07   21.90
   2  -6   1  273.67   21.50
  -2   6  -1  261.07   21.50
   2   6   1  320.77   21.80
  -2   6  -1  280.77   21.40
   2   6   1  281.17   22.00
  -4  -6  -1   22.30    2.80
  -4  -6  -1   24.50    2.70
   4   6   1   19.80    2.80
   4   6   1   25.10    2.60
  -6  -6  -1   30.20    3.40
  -6  -6  -1   27.90    3.10
   6   6   1   29.10    3.10
   6   6   1   25.80    3.30
  -8  -6  -1   75.69    6.90
  -8  -6  -1   81.09    7.30
   8   6   1   77.19    7.30
   8   6   1   81.29    6.90
 -10  -6  -1   12.20    2.50
 -10  -6  -1   16.40    2.90
  10   6   1   14.20    2.50
  10   6   1   14.40    3.00
 -12  -6  -1   40.90    4.90
 -12  -6  -1   40.70    4.40
  12   6   1   47.70    4.70
  12   6   1   33.80    4.60
  14  -6   1   10.10    2.10
  14  -6   1   15.50    2.10
 -14   6  -1   10.30    2.10
 -14   6  -1   12.20    2.00
 -16  -6  -1   22.00    3.90
  16  -6   1   29.70    3.50
  16  -6   1   27.10    3.40
 -16  -6  -1   22.00    4.30
 -16   6  -1   23.70    3.20
  16   6   1   23.90    4.10
 -16   6  -1   27.60    3.60
  16   6   1   27.00    4.60
  18  -6   1   36.70    4.40
  18  -6   1   33.00    4.50
 -18   6  -1   37.10    4.40
 -18   6  -1   35.00    4.60
  20  -6   1    9.20    2.80
  20  -6   1   13.60    3.50
 -20  -6  -1    4.10    3.00
 -20  -6  -1    6.30    3.10
  20   6   1    8.00    3.90
 -20   6  -1    8.70    2.70
  20   6   1    3.70    2.30
 -20   6  -1    5.10    2.60
 -22  -6  -1   28.90    5.10
 -22  -6  -1   21.50    5.60
  22   6   1   19.80    4.50
 -22   6  -1   13.40    4.20
  22   6   1   27.80    5.50
  24  -6   1    5.30    3.50
 -24  -6  -1    4.90    3.90
 -24  -6  -1    6.50    3.70
  24  -6   1   12.30    4.40
 -24   6  -1   12.70    4.40
  24   6   1    2.90    4.00
  24   6   1    7.50    3.50
 -24   6  -1   10.60    4.40
  26  -6   1   21.30    6.20
  26  -6   1   21.70    5.50
 -26   6  -1   30.20    6.20
  26   6   1   37.20    7.40
 -26   6  -1   18.00    6.00
 -28  -6  -1    0.40    5.30
 -28  -6  -1    5.80    5.10
  28  -6   1    7.30    5.60
  28  -6   1   10.20    6.00
 -28   6  -1    1.80    5.00
 -28   6  -1    7.30    5.50
  28   6   1    6.00    5.50
  27  -7  -1   15.50    6.00
  27  -7  -1   20.50    5.50
 -27  -7   1   21.20    5.80
 -27  -7   1   17.50    6.40
  27   7  -1   29.70    7.20
 -27   7   1   25.20    6.70
 -27   7   1   21.50    5.60
  27   7  -1   14.00    5.60
 -25  -7   1   32.90    6.70
  25  -7  -1   38.80    6.20
  25  -7  -1   39.10    7.30
 -25   7   1   49.70    7.70
 -25   7   1   45.40    6.60
  25   7  -1   23.50    6.90
 -23  -7   1   17.10    4.90
  23  -7  -1   11.30    3.50
 -23   7   1    5.80    3.60
  23   7  -1   17.50    5.20
 -23   7   1    6.70    3.10
  21  -7  -1    0.70    2.60
 -21  -7   1    5.60    3.60
  21  -7  -1    4.80    2.50
 -21  -7   1    9.10    3.50
 -21   7   1    6.90    2.70
  21   7  -1   10.60    4.30
 -21   7   1    8.10    3.30
  21   7  -1    6.80    3.60
  19  -7  -1   56.29    6.30
  19  -7  -1   57.49    5.80
 -19   7   1   51.19    6.20
 -19   7   1   64.99    5.90
 -17  -7   1   14.50    3.80
 -17  -7   1    9.70    2.80
  17   7  -1   14.40    3.80
  17   7  -1   10.00    3.30
 -15  -7   1   39.30    5.80
 -15  -7   1   43.40    5.40
  15  -7  -1   48.00    4.30
  15  -7  -1   51.29    4.60
  15   7  -1   43.50    6.00
 -15   7   1   47.70    4.20
 -15   7   1   51.79    4.70
  15   7  -1   45.10    5.60
  13  -7  -1  124.09    9.00
 -13   7   1  112.09    9.00
 -11  -7   1    2.20    1.90
 -11  -7   1    1.80    1.20
  11   7  -1    2.40    1.50
  11   7  -1    2.20    1.90
  -9  -7   1   10.20    2.80
  -9  -7   1   10.20    2.30
   9   7  -1   11.80    2.90
   9   7  -1    6.40    2.10
  -7  -7   1   12.30    2.20
  -7  -7   1   13.20    2.50
   7   7  -1   14.20    2.30
   7   7  -1   11.70    2.80
   5  -7  -1   10.40    1.00
   5  -7  -1   11.10    1.10
  -5   7   1   10.40    1.00
  -5   7   1   10.90    1.00
  -3  -7   1    3.50    1.30
  -3  -7   1    3.80    1.20
   3  -7  -1    3.30    1.10
   3  -7  -1    2.70    0.80
  -3   7   1    3.30    0.70
   3   7  -1    2.40    1.20
   3   7  -1    2.90    1.50
  -3   7   1    2.50    1.20
  -1  -7   1   48.70    4.00
   1  -7  -1   35.30    3.60
   1  -7  -1   37.30    3.80
  -1  -7   1   43.30    3.70
   1   7  -1   44.20    4.00
  -1   7   1   36.70    3.40
  -1   7   1   34.60    3.80
  -1  -7  -1    6.10    1.50
  -1  -7  -1    6.10    1.50
   1   7   1    7.50    1.30
  -1   7  -1    9.30    1.50
   1   7   1    6.20    1.60
  -3  -7  -1   25.10    3.00
  -3  -7  -1   25.80    2.80
   3   7   1   20.70    3.00
   3   7   1   24.20    2.60
  -5  -7  -1   41.70    4.10
  -5  -7  -1   41.20    4.20
   5   7   1   40.30    3.90
   5   7   1   33.30    4.30
  -7  -7  -1  542.85   40.30
  -7  -7  -1  502.85   40.00
   7   7   1  516.65   40.40
   7   7   1  558.44   40.00
  -9  -7  -1    8.80    2.40
  -9  -7  -1    9.00    2.30
   9   7   1   11.60    2.30
   9   7   1    6.80    2.40
 -11  -7  -1   27.30    3.60
 -11  -7  -1   24.20    3.80
  11   7   1   24.40    3.40
  11   7   1   24.60    4.00
 -13  -7  -1  109.19   10.10
 -13  -7  -1  114.09   10.60
  13   7   1  124.59   10.30
  13   7   1  113.19   10.70
 -15  -7  -1   12.00    3.50
 -15  -7  -1    8.20    3.00
  15   7   1   14.20    3.20
  15   7   1   13.70    3.90
  17  -7   1   24.50    3.30
  17  -7   1   22.90    3.40
 -17   7  -1   22.00    3.40
 -17   7  -1   27.30    3.40
  19  -7   1    7.30    2.50
  19  -7   1    6.90    2.60
 -19   7  -1    7.60    2.60
 -19   7  -1    9.00    2.50
  19   7   1   14.30    4.10
  21  -7   1   11.80    3.50
 -21  -7  -1    0.60    3.50
 -21  -7  -1    6.10    3.40
  21  -7   1   10.30    3.00
 -21   7  -1    7.40    3.10
 -21   7  -1   10.80    3.30
  21   7   1    4.60    3.40
  23  -7   1    5.70    3.50
 -23  -7  -1    2.60    4.00
  23  -7   1    6.20    3.30
 -23  -7  -1    1.40    3.20
 -23   7  -1    6.70    3.40
 -23   7  -1   12.70    3.60
  23   7   1    4.90    3.10
  23   7   1    1.90    4.00
 -25  -7  -1    1.40    3.80
  25  -7   1    2.10    3.50
  25  -7   1   -2.00    3.70
 -25  -7  -1    6.10    4.00
  25   7   1    2.00    3.10
  25   7   1    5.20    4.60
 -25   7  -1    7.20    3.80
 -25   7  -1    1.60    3.90
  27  -7   1   -1.00    4.50
 -27  -7  -1   11.10    5.40
 -27  -7  -1    6.00    5.80
  27  -7   1   -1.60    4.60
 -27   7  -1   -1.80    4.30
  27   7   1   11.50    5.70
  27   7   1    5.50    4.40
  26  -8  -1   25.00    5.60
 -26  -8   1   39.20    7.30
  26  -8  -1   26.30    5.40
 -24  -8   1  218.68   19.10
  24  -8  -1  167.38   16.20
  24  -8  -1  195.38   16.90
  24   8  -1  218.58   18.50
 -24   8   1  164.68   16.60
  24   8  -1  246.48   19.30
 -22  -8   1   22.30    5.30
 -22  -8   1   24.20    6.10
  22   8  -1   18.20    5.30
  22   8  -1   25.90    5.80
 -20  -8   1   35.80    5.80
 -20  -8   1   42.50    6.50
  20   8  -1   37.70    6.10
  20   8  -1   33.80    6.50
  18  -8  -1   94.59    8.10
  18  -8  -1   91.29    7.90
 -18  -8   1  108.49   10.40
 -18  -8   1   98.29    9.80
 -18   8   1  101.09    8.10
  18   8  -1  120.09   10.40
  18   8  -1   98.69   10.50
 -16  -8   1    3.60    2.30
 -16  -8   1    1.30    2.50
  16   8  -1    4.70    2.60
  16   8  -1    0.60    2.40
 -14  -8   1  104.19   10.00
 -14  -8   1  106.79   10.60
  14   8  -1  114.79   10.70
  14   8  -1  116.09   10.30
 -12  -8   1  205.58   17.70
 -12  -8   1  219.18   17.30
  12   8  -1  200.38   17.70
  12   8  -1  222.18   17.50
 -10  -8   1  137.59   11.40
 -10  -8   1  140.69   11.90
  10   8  -1  135.29   11.50
  10   8  -1  123.39   11.70
  -8  -8   1    3.30    1.80
  -8  -8   1    3.80    1.60
   8   8  -1    3.60    1.80
   8   8  -1    1.70    1.90
  -6  -8   1  807.42   58.39
  -6  -8   1  783.42   58.09
   6   8  -1  789.32   58.09
   6   8  -1  723.53   58.29
   4  -8  -1  345.17   24.00
  -4  -8   1  300.67   24.80
  -4  -8   1  295.77   24.50
   4   8  -1  274.57   24.80
  -4   8   1  366.96   24.40
   4   8  -1  307.17   24.60
  -4   8   1  353.76   24.00
  -2  -8   1   30.40    3.50
  -2  -8   1   33.50    3.40
   2   8  -1   32.30    3.30
   2   8  -1   29.00    3.60
   0  -8   1 1800.12  125.69
   0  -8  -1 1694.43  125.59
   0  -8   1 1804.82  125.69
   0  -8  -1 1729.73  125.79
   0   8  -1 1748.53  125.59
   0   8  -1 1596.94  125.69
   0   8   1 1553.74  125.79
   0   8   1 1697.33  125.49
   2  -8   1  902.71   66.19
  -2  -8  -1  880.81   66.59
   2  -8   1  912.71   66.19
  -2  -8  -1  909.91   66.59
   2   8   1  944.21   66.39
   2   8   1  835.92   66.69
  -2   8  -1  932.71   66.09
  -2   8  -1  830.82   66.29
  -4  -8  -1  205.48   15.00
   4  -8   1  183.88   14.10
   4  -8   1  163.68   14.00
  -4  -8  -1  222.88   15.20
  -4   8  -1  161.68   14.00
  -4   8  -1  174.48   14.10
   4   8   1  204.28   15.30
  -6  -8  -1   51.49    5.00
  -6  -8  -1   45.20    5.00
   6   8   1   48.50    4.70
   6   8   1   41.00    5.10
  -8  -8  -1  317.07   24.40
  -8  -8  -1  310.67   24.10
   8   8   1  289.97   24.40
   8   8   1  317.97   24.00
 -10  -8  -1    6.20    2.10
 -10  -8  -1    4.20    2.00
  10   8   1    2.00    2.20
  10   8   1    3.20    1.80
 -12  -8  -1    2.50    2.30
 -12  -8  -1    1.70    2.00
  12   8   1    8.00    2.50
  12   8   1    4.40    2.50
 -14  -8  -1  228.88   19.60
 -14  -8  -1  227.88   19.20
  14   8   1  233.88   19.80
  14   8   1  247.68   19.30
 -16  -8  -1   39.00    5.50
 -16  -8  -1   32.60    5.10
  16   8   1   35.40    5.90
  16   8   1   49.10    5.40
 -18  -8  -1   35.20    5.60
 -18  -8  -1   39.50    5.70
  18   8   1   38.50    6.20
  18   8   1   30.90    4.90
  20  -8   1  220.28   17.50
  20  -8   1  209.48   17.60
 -20  -8  -1  209.68   19.80
 -20  -8  -1  229.68   19.50
 -20   8  -1  263.07   17.80
  20   8   1  231.08   19.40
 -20   8  -1  221.38   17.50
  20   8   1  223.98   20.10
  22  -8   1   12.70    2.90
 -22  -8  -1   21.00    4.80
  22  -8   1    9.30    3.00
 -22   8  -1   10.10    2.90
 -22   8  -1   10.60    2.90
 -24  -8  -1    5.10    4.20
  24  -8   1    3.60    3.00
  24  -8   1    3.50    3.10
 -24  -8  -1    5.80    4.00
 -24   8  -1    2.00    2.90
 -24   8  -1    1.20    2.60
  24   8   1    9.30    4.00
  24   8   1    5.50    4.50
  26  -8   1   97.49   10.30
 -26  -8  -1  134.79   12.90
 -26  -8  -1  106.89   13.10
  26   8   1  119.89   12.20
 -26   8  -1   90.69   10.10
 -26   8  -1  103.69   10.60
 -25  -9   1  169.38   17.50
 -25  -9   1  170.98   16.50
  25   9  -1  183.98   17.50
  25   9  -1  170.38   17.20
 -23  -9   1  209.48   20.30
 -23  -9   1  274.27   21.90
  23   9  -1  226.08   21.20
 -21  -9   1  258.17   23.30
 -21  -9   1  277.57   22.90
  21   9  -1  252.47   23.00
  21   9  -1  291.47   23.70
 -19  -9   1   51.79    7.00
 -19  -9   1   48.40    6.70
  19   9  -1   48.60    6.90
  19   9  -1   42.30    7.20
 -17  -9   1  136.49   12.80
 -17  -9   1  126.39   12.20
  17   9  -1  129.99   12.90
  17   9  -1  137.49   12.50
 -15  -9   1  425.96   32.60
 -15  -9   1  398.76   31.90
  15   9  -1  399.36   32.50
  15   9  -1  398.96   32.10
 -13  -9   1  216.28   17.30
 -13  -9   1  199.68   17.70
  13   9  -1  200.58   17.80
  13   9  -1  214.38   17.50
 -11  -9   1    6.20    2.70
 -11  -9   1    3.40    2.20
  11   9  -1    8.80    3.30
  11   9  -1    5.90    2.50
  -9  -9   1  354.46   28.50
  -9  -9   1  352.76   28.90
   9   9  -1  388.66   28.70
   9   9  -1  372.66   29.00
  -7  -9   1  569.24   43.40
  -7  -9   1  585.34   43.80
   7   9  -1  583.04   43.50
   7   9  -1  554.54   43.80
   5  -9  -1    2.20    0.70
  -5  -9   1    3.50    1.80
   5  -9  -1    0.30    0.80
  -5  -9   1    5.40    2.10
  -5   9   1    1.30    0.70
  -5   9   1    1.80    0.60
   5   9  -1    1.50    2.00
   5   9  -1    5.20    1.90
   3  -9  -1  416.36   33.40
  -3  -9   1  472.05   34.30
  -3  -9   1  484.45   34.10
   3  -9  -1  452.75   33.90
   3   9  -1  425.56   34.20
   3   9  -1  487.25   34.10
  -3   9   1  418.16   33.40
  -3   9   1  428.36   33.90
   1  -9  -1  660.83   46.10
  -1  -9   1  594.44   46.00
   1  -9  -1  662.33   45.80
  -1  -9   1  584.04   45.90
   1   9  -1  614.34   45.90
   1   9  -1  536.65   46.00
  -1   9   1  597.54   46.10
  -1   9   1  645.54   45.70
  -1  -9  -1   29.10    3.40
  -1  -9  -1   30.70    3.60
  -1   9  -1   35.10    3.60
   1   9   1   26.40    3.10
   1   9   1   26.40    3.70
   3  -9   1  621.34   46.10
  -3  -9  -1  591.14   46.70
  -3  -9  -1  606.54   46.80
   3   9   1  604.14   46.50
   3   9   1  538.95   46.90
  -3   9  -1  663.63   46.40
  -3   9  -1  711.73   46.20
  -5  -9  -1  250.37   20.20
  -5  -9  -1  256.07   20.20
   5   9   1  278.77   20.10
   5   9   1  234.88   20.40
  -7  -9  -1    5.00    2.20
  -7  -9  -1    3.60    2.10
   7   9   1    4.90    2.40
   7   9   1    4.90    1.80
  -9  -9  -1  282.97   22.00
  -9  -9  -1  272.67   22.10
   9   9   1  268.77   22.40
   9   9   1  276.77   21.80
 -11  -9  -1  347.57   26.90
 -11  -9  -1  315.57   27.00
  11   9   1  358.46   26.90
  11   9   1  340.87   27.40
 -13  -9  -1  245.78   21.30
 -13  -9  -1  246.78   21.00
  13   9   1  262.77   21.70
  13   9   1  278.57   21.10
 -15  -9  -1  121.69   11.50
 -15  -9  -1  119.69   11.90
  15   9   1  118.39   12.20
  15   9   1  145.59   11.90
 -17  -9  -1  585.34   45.10
 -17  -9  -1  549.25   44.60
  17   9   1  602.04   44.70
  17   9   1  563.74   45.20
 -19  -9  -1   76.19    9.10
 -19  -9  -1   85.39    9.50
  19   9   1   88.59    9.40
  19   9   1   91.09   10.10
 -21  -9  -1   67.99    8.90
 -21  -9  -1   77.29    9.00
  21   9   1   71.89    8.70
  21   9   1   66.49    9.30
 -23  -9  -1  105.69   11.20
 -23  -9  -1   85.79   11.40
  23   9   1  103.19   11.20
  23   9   1   97.79   11.60
 -25  -9  -1  194.58   19.60
 -25  -9  -1  217.88   19.40
  25   9   1  205.08   19.30
  25   9   1  200.68   19.70
 -24 -10   1  277.77   23.80
 -24 -10   1  259.97   24.20
  24  10  -1  273.27   24.50
  24  10  -1  270.97   24.10
 -22 -10   1   65.09    8.50
 -22 -10   1   60.19    8.60
  22  10  -1   61.29    9.10
  22  10  -1   73.79    9.00
 -20 -10   1  103.69   11.60
 -20 -10   1  114.49   12.30
  20  10  -1  128.49   12.30
  20  10  -1  125.59   12.80
 -18 -10   1  341.07   29.00
 -18 -10   1  353.56   28.50
  18  10  -1  352.66   29.20
  18  10  -1  355.66   28.80
 -16 -10   1  203.78   16.80
 -16 -10   1  197.88   17.30
  16  10  -1  189.48   17.30
  16  10  -1  179.68   16.80
 -14 -10   1   65.99    7.90
 -14 -10   1   77.39    7.70
  14  10  -1   64.19    8.10
  14  10  -1   71.59    7.80
 -12 -10   1  207.68   17.30
 -12 -10   1  206.78   17.80
  12  10  -1  209.88   17.50
  12  10  -1  208.78   17.90
 -10 -10   1  494.75   38.00
 -10 -10   1  492.35   38.40
  10  10  -1  471.35   38.40
  10  10  -1  510.35   38.10
  -8 -10   1    8.50    2.80
  -8 -10   1    5.50    2.30
   8  10  -1    5.80    2.90
   8  10  -1    5.60    2.50
  -6 -10   1  814.12   61.29
  -6 -10   1  818.32   61.59
   6  10  -1  830.12   61.39
   6  10  -1  799.52   61.69
   4 -10  -1  511.05   34.10
  -4 -10   1  432.36   34.60
   4 -10  -1  441.56   33.60
  -4 -10   1  456.45   34.40
   4  10  -1  444.06   34.40
  -4  10   1  447.66   34.00
  -4  10   1  423.26   33.60
   4  10  -1  442.16   34.80
  -2 -10   1   40.50    4.40
  -2 -10   1   32.80    4.20
   2  10  -1   35.30    4.10
   2  10  -1   40.00    4.60
   0 -10   1  430.56   32.10
   0 -10  -1  397.46   32.00
   0 -10   1  453.35   32.20
   0 -10  -1  422.36   32.40
   0  10  -1  465.05   32.10
   0  10   1  406.56   31.80
   0  10   1  378.06   32.40
   0  10  -1  414.46   32.30
  -2 -10  -1  999.30   71.49
   2 -10   1  937.61   70.99
  -2 -10  -1 1019.70   71.69
   2 -10   1  924.81   71.09
   2  10   1  883.11   71.69
  -2  10  -1  912.31   71.29
  -2  10  -1  962.60   71.09
   2  10   1 1011.40   71.29
   4 -10   1   10.50    2.00
   4 -10   1    9.90    1.70
  -4  10  -1   11.90    2.00
  -4  10  -1    9.80    1.70
   4  10   1   16.10    3.20
   4  10   1   16.70    2.60
  -6 -10  -1  236.48   19.10
  -6 -10  -1  238.88   19.20
   6  10   1  238.58   18.80
   6  10   1  230.18   19.40
  -8 -10  -1  561.24   43.70
  -8 -10  -1  570.64   43.90
   8  10   1  580.54   43.60
   8  10   1  572.54   44.20
 -10 -10  -1   16.40    3.50
 -10 -10  -1   19.90    3.80
  10  10   1   22.60    4.40
  10  10   1   22.40    3.70
 -12 -10  -1   49.90    6.50
 -12 -10  -1   59.49    6.60
  12  10   1   55.99    7.10
  12  10   1   61.39    6.50
 -14 -10  -1  763.52   59.29
 -14 -10  -1  788.12   59.69
  14  10   1  733.63   59.69
  14  10   1  821.92   59.39
 -16 -10  -1  236.78   19.70
 -16 -10  -1  223.28   19.30
  16  10   1  229.58   19.30
  16  10   1  217.48   19.70
 -18 -10  -1  118.39   11.60
 -18 -10  -1  110.29   11.30
  18  10   1  104.89   11.80
  18  10   1  116.39   11.10
 -20 -10  -1  293.17   24.80
 -20 -10  -1  292.77   25.10
  20  10   1  292.37   24.70
  20  10   1  293.77   25.40
 -22 -10  -1   33.20    6.90
 -22 -10  -1   43.10    7.30
  22  10   1   42.10    7.90
  22  10   1   35.60    6.80
 -24 -10  -1    1.60    4.80
 -24 -10  -1   -1.00    3.70
  24  10   1    2.30    5.20
  24  10   1    0.70    4.40
 -23 -11   1   -0.50    4.40
 -23 -11   1    7.00    4.40
  23  11  -1    1.80    5.50
  23  11  -1   -0.20    4.70
 -21 -11   1  210.98   20.10
 -21 -11   1  245.18   20.00
  21  11  -1  203.88   19.90
 -19 -11   1   74.99    9.30
 -19 -11   1   79.29    9.10
  19  11  -1   85.69    9.70
  19  11  -1   74.09    9.70
 -17 -11   1   51.79    7.30
 -17 -11   1   51.59    7.10
  17  11  -1   57.89    7.40
  17  11  -1   54.99    7.90
 -15 -11   1  179.68   16.40
 -15 -11   1  186.78   16.90
  15  11  -1  186.78   16.70
  15  11  -1  203.88   17.40
 -13 -11   1  527.65   44.10
 -13 -11   1  573.14   44.70
  13  11  -1  574.14   44.80
  13  11  -1  611.34   44.60
 -11 -11   1   37.90    5.40
 -11 -11   1   39.70    5.70
  11  11  -1   42.60    5.60
  11  11  -1   36.30    5.90
  -9 -11   1  527.95   40.00
  -9 -11   1  481.75   40.20
   9  11  -1  555.04   40.20
   9  11  -1  504.25   40.40
  -7 -11   1  499.05   38.30
  -7 -11   1  485.15   37.90
   7  11  -1  517.75   38.10
   7  11  -1  466.05   38.30
   5 -11  -1   27.90    2.40
   5 -11  -1   26.30    2.70
  -5  11   1   21.30    2.40
  -5  11   1   25.30    2.30
  -3 -11   1  120.19   10.00
  -3 -11   1  115.69    9.90
   3 -11  -1  109.49    9.60
   3 -11  -1  102.99    9.00
   3  11  -1   98.49    9.90
   3  11  -1  119.09    9.80
  -3  11   1  104.29    9.00
  -3  11   1  112.89    9.80
  -1 -11   1  570.54   43.00
   1 -11  -1  584.14   42.70
  -1 -11   1  557.84   42.90
   1  11  -1  515.35   43.10
  -1  11   1  566.04   42.60
   1  11  -1  625.34   43.00
  -1  11   1  536.05   43.20
  -1 -11  -1   10.70    2.50
   1 -11   1    2.20    1.80
   1 -11   1    7.60    2.20
  -1 -11  -1   12.10    3.00
   1  11   1   12.30    3.20
  -1  11  -1    5.30    1.90
  -1  11  -1    7.30    2.40
  -3 -11  -1  184.58   15.90
  -3 -11  -1  205.98   15.90
   3 -11   1  188.08   15.10
   3 -11   1  193.08   15.30
   3  11   1  178.78   16.10
  -3  11  -1  195.78   15.10
   3  11   1  193.68   15.60
  -3  11  -1  191.88   15.40
  -5 -11  -1 1153.78   85.59
  -5 -11  -1 1147.29   85.69
   5  11   1 1194.58   85.39
   5  11   1 1072.39   85.79
  -7 -11  -1   54.59    6.10
  -7 -11  -1   47.70    5.90
   7  11   1   56.59    5.90
   7  11   1   44.60    6.30
  -9 -11  -1  308.27   25.40
  -9 -11  -1  308.67   25.50
   9  11   1  323.87   25.20
   9  11   1  323.67   25.90
 -11 -11  -1  539.25   40.40
 -11 -11  -1  494.05   40.30
  11  11   1  529.45   40.90
  11  11   1  506.35   40.00
 -13 -11  -1   36.30    5.70
 -13 -11  -1   46.00    5.90
  13  11   1   41.20    6.50
  13  11   1   35.00    5.40
 -15 -11  -1  110.59   10.70
 -15 -11  -1   96.09   10.40
  15  11   1  108.39   10.40
  15  11   1   94.29   10.80
 -17 -11  -1  195.38   18.00
 -17 -11  -1  198.08   17.80
  17  11   1  189.28   17.60
  17  11   1  224.28   18.80
 -19 -11  -1    6.20    3.80
 -19 -11  -1    4.90    3.00
  19  11   1    5.20    3.40
  19  11   1    5.10    4.50
 -21 -11  -1   99.89   10.80
 -21 -11  -1   74.69   10.20
  21  11   1   82.19   10.20
  21  11   1   92.49   11.40
 -23 -11  -1   29.50    7.00
 -23 -11  -1   45.50    8.10
  23  11   1   49.30    8.70
 -22 -12   1   71.39    9.50
  22  12  -1   59.59   10.60
 -20 -12   1   33.00    6.80
 -20 -12   1   28.10    6.50
  20  12  -1   25.30    6.80
  20  12  -1   36.90    7.60
 -18 -12   1   16.40    5.00
 -18 -12   1   12.90    4.70
  18  12  -1   16.40    5.70
  18  12  -1   17.10    5.30
 -16 -12   1    0.30    3.10
 -16 -12   1    1.30    3.10
  16  12  -1    3.30    3.80
  16  12  -1    4.70    3.40
 -14 -12   1  102.09   10.50
 -14 -12   1   97.19    9.90
  14  12  -1   84.19    9.80
  14  12  -1   95.99   10.60
 -12 -12   1   46.60    6.80
 -12 -12   1   41.10    6.40
  12  12  -1   56.19    6.60
  12  12  -1   47.20    7.00
 -10 -12   1  143.59   12.90
 -10 -12   1  134.89   13.10
  10  12  -1  150.58   13.00
  10  12  -1  135.29   13.30
  -8 -12   1   76.19    8.00
  -8 -12   1   75.99    8.20
   8  12  -1   73.19    7.90
   8  12  -1   79.99    8.50
  -6 -12   1  301.97   24.10
  -6 -12   1  290.37   24.10
   6  12  -1  312.47   24.10
   6  12  -1  290.07   24.40
  -4 -12   1  453.25   34.00
   4 -12  -1  442.46   33.10
   4 -12  -1  410.06   32.70
  -4 -12   1  463.05   34.00
   4  12  -1  483.35   34.00
  -4  12   1  390.16   33.00
  -4  12   1  425.56   32.80
   4  12  -1  415.06   34.20
   2 -12  -1   20.30    3.10
   2 -12  -1   18.90    3.70
  -2 -12   1   19.50    3.90
  -2 -12   1   19.90    3.60
  -2  12   1   16.40    3.70
  -2  12   1   18.20    3.00
   2  12  -1   16.60    4.00
   2  12  -1   16.50    3.60
   0 -12   1  281.47   23.00
   0 -12  -1  290.77   22.80
   0 -12  -1  297.07   23.20
   0 -12   1  265.17   22.70
   0  12  -1  266.77   23.10
   0  12   1  266.67   23.30
   0  12   1  324.67   22.80
   0  12  -1  311.37   22.90
   2 -12   1  609.64   50.49
  -2 -12  -1  716.13   51.09
  -2 -12  -1  724.93   51.49
   2 -12   1  715.23   50.89
   2  12   1  734.13   50.99
  -2  12  -1  626.74   50.49
   2  12   1  638.54   51.49
  -2  12  -1  610.84   50.89
  -4 -12  -1  196.68   15.10
  -4 -12  -1  194.88   15.40
   4 -12   1  184.48   13.80
   4 -12   1  159.58   13.60
  -4  12  -1  160.08   13.60
  -4  12  -1  156.78   13.70
   4  12   1  164.48   15.30
   4  12   1  192.48   14.80
  -6 -12  -1   27.10    4.70
  -6 -12  -1   30.70    4.70
   6  12   1   34.70    4.50
   6  12   1   23.40    4.80
  -8 -12  -1  110.89   11.30
  -8 -12  -1  118.29   11.30
   8  12   1  130.79   11.20
   8  12   1  122.49   11.80
 -10 -12  -1   34.00    5.50
 -10 -12  -1   31.50    5.60
  10  12   1   42.20    5.40
  10  12   1   35.60    6.00
 -12 -12  -1  188.28   16.40
 -12 -12  -1  176.08   16.40
  12  12   1  212.58   16.40
  12  12   1  159.68   16.50
 -14 -12  -1  163.98   15.60
 -14 -12  -1  180.78   15.70
  14  12   1  180.38   15.40
  14  12   1  152.88   15.80
 -16 -12  -1   11.70    4.20
 -16 -12  -1   11.80    4.30
  16  12   1   17.20    5.30
  16  12   1    6.80    4.00
 -18 -12  -1   23.50    6.00
 -18 -12  -1   11.30    4.60
  18  12   1   11.00    5.50
  18  12   1   17.50    5.00
 -20 -12  -1   94.79   10.90
 -20 -12  -1   90.19   11.00
  20  12   1   95.59   11.60
  20  12   1   94.49   11.00
  22  12   1   25.40    7.30
 -21 -13   1   10.00    5.00
  21  13  -1    5.00    5.90
 -19 -13   1  114.29   12.80
 -19 -13   1   99.49   11.80
  19  13  -1   92.59   11.90
  19  13  -1  125.49   13.10
 -17 -13   1    5.40    4.10
 -17 -13   1    4.30    4.40
  17  13  -1    4.10    4.80
  17  13  -1    4.70    4.30
 -15 -13   1   71.89    8.70
 -15 -13   1   65.69    8.90
  15  13  -1   67.49    9.20
  15  13  -1   64.69    8.50
 -13 -13   1   58.49    7.70
 -13 -13   1   54.59    7.80
  13  13  -1   59.29    8.30
  13  13  -1   67.59    8.00
 -11 -13   1   10.50    3.80
 -11 -13   1   -0.70    2.90
  11  13  -1    2.30    2.90
  11  13  -1   -1.00    3.20
  -9 -13   1    1.10    2.90
  -9 -13   1    4.30    3.20
   9  13  -1    0.50    3.00
   9  13  -1    6.00    3.30
  -7 -13   1   26.50    4.70
  -7 -13   1   28.70    4.70
   7  13  -1   20.60    5.00
   7  13  -1   24.90    4.50
  -5 -13   1  125.19   11.00
  -5 -13   1   98.89   10.70
   5  13  -1  108.29   11.20
   5  13  -1  114.09   10.70
   3 -13  -1    8.50    2.90
   3 -13  -1    7.90    2.40
  -3  13   1    5.90    2.70
  -3  13   1    9.50    2.40
  -1 -13   1   30.60    5.00
  -1 -13   1   34.80    4.80
   1 -13  -1   33.90    5.10
   1 -13  -1   34.60    4.50
   1  13  -1   30.10    4.60
  -1  13   1   37.90    5.70
  -1  13   1   29.00    4.20
   1  13  -1   26.70    5.20
  -1 -13  -1    3.60    2.30
   1 -13   1    8.70    2.60
  -1 -13  -1    3.90    3.00
   1  13   1    2.90    2.20
   1  13   1    6.10    3.60
  -1  13  -1   10.40    3.60
  -1  13  -1    5.50    2.40
   3 -13   1   18.20    3.10
   3 -13   1   22.20    3.70
  -3 -13  -1   18.90    3.80
  -3 -13  -1   10.50    3.70
  -3  13  -1   19.70    3.80
   3  13   1   13.10    3.40
   3  13   1   18.00    4.90
  -3  13  -1   21.70    3.30
  -5 -13  -1   10.80    3.40
  -5 -13  -1    6.10    3.30
   5  13   1    6.80    3.80
   5  13   1    7.80    3.00
  -7 -13  -1    3.30    2.30
  -7 -13  -1    7.30    3.50
   7  13   1    7.00    3.80
   7  13   1    4.90    2.50
  -9 -13  -1   78.09    8.90
  -9 -13  -1   86.49    9.30
   9  13   1   79.89    9.80
   9  13   1   83.79    8.70
 -11 -13  -1   12.60    4.60
 -11 -13  -1   12.30    3.90
  11  13   1   16.40    5.20
 -13 -13  -1    3.20    3.30
 -13 -13  -1    1.70    3.60
  13  13   1    4.50    4.20
  13  13   1    5.30    3.30
 -15 -13  -1   30.90    6.80
 -15 -13  -1   39.40    6.90
  15  13   1   47.80    8.00
  15  13   1   33.90    6.40
 -17 -13  -1   56.39    8.70
 -17 -13  -1   58.49    8.60
  17  13   1   62.69    8.30
 -19 -13  -1    4.20    4.70
 -19 -13  -1    8.70    5.30
  19  13   1    3.70    4.30
  19  13   1   -1.50    4.90
 -21 -13  -1   45.00    8.80
 -20 -14   1   23.00    8.00
  20  14  -1   14.30    7.00
 -18 -14   1   21.80    6.60
 -18 -14   1   21.60    6.80
  18  14  -1   34.80    7.90
  18  14  -1   13.60    5.70
 -16 -14   1   48.60    8.50
 -16 -14   1   69.99    8.90
  16  14  -1   48.10    8.30
  16  14  -1   55.99    9.10
 -14 -14   1   43.30    7.10
 -14 -14   1   43.40    7.90
  14  14  -1   43.40    8.00
 -12 -14   1   16.60    5.00
 -12 -14   1   12.10    4.70
  12  14  -1   11.40    5.20
  12  14  -1   11.30    4.30
 -10 -14   1   93.79   10.20
 -10 -14   1   86.09    9.90
  10  14  -1   85.09    9.80
  10  14  -1   91.49   10.90
  -8 -14   1   21.50    5.50
  -8 -14   1   20.40    5.10
   8  14  -1   31.90    5.50
   8  14  -1   15.40    4.60
  -6 -14   1   54.39    7.40
  -6 -14   1   53.39    6.90
   6  14  -1   44.70    6.70
   6  14  -1   51.59    7.80
   4 -14  -1   77.69    6.60
  -4 -14   1   71.39    8.60
   4 -14  -1   77.59    6.80
  -4 -14   1   70.19    8.30
   4  14  -1   66.79    8.30
  -4  14   1   83.79    6.70
   4  14  -1   71.59    9.10
  -4  14   1   77.49    6.50
  -2 -14   1    1.90    3.10
   2 -14  -1    2.00    2.30
  -2 -14   1    4.40    2.90
   2 -14  -1    3.80    3.10
   2  14  -1    5.40    3.20
   2  14  -1    3.50    3.10
  -2  14   1    5.10    3.30
  -2  14   1    2.30    2.20
   0 -14  -1    7.60    3.30
   0 -14   1   11.80    3.40
   0 -14  -1    5.90    2.50
   0  14  -1   10.40    3.80
   0  14  -1    9.10    3.20
   0  14   1    8.20    2.90
   0  14   1   14.50    4.60
  -2 -14  -1   64.99    7.90
  -2 -14  -1   68.69    7.20
   2 -14   1   56.29    6.30
   2 -14   1   42.50    6.40
   2  14   1   73.59    7.20
  -2  14  -1   45.30    6.70
  -2  14  -1   55.29    6.40
   2  14   1   57.79    7.90
  -4 -14  -1   18.10    5.00
  -4 -14  -1   18.90    4.50
   4  14   1   34.80    6.90
   4  14   1   23.50    4.60
  -6 -14  -1    0.40    3.60
  -6 -14  -1    3.80    3.00
   6  14   1    3.40    3.90
   6  14   1    6.00    3.20
  -8 -14  -1   21.50    5.50
  -8 -14  -1   19.40    5.10
   8  14   1   19.10    6.00
   8  14   1   22.90    5.10
 -10 -14  -1   40.10    6.80
 -10 -14  -1   48.30    7.20
  10  14   1   39.70    6.50
  10  14   1   40.50    7.60
 -12 -14  -1   62.19    8.70
 -12 -14  -1   77.09    8.90
  12  14   1   53.79    7.90
  12  14   1   75.59   10.00
 -14 -14  -1  191.78   17.60
 -14 -14  -1  196.38   17.60
  14  14   1  185.28   17.20
  14  14   1  162.38   17.50
 -16 -14  -1  206.78   19.60
 -16 -14  -1  195.88   19.40
  16  14   1  209.28   20.20
  16  14   1  233.38   19.70
 -18 -14  -1    6.00    4.90
 -18 -14  -1    4.10    5.20
  18  14   1    8.70    6.10
  18  14   1   -0.60    4.30
  20  14   1   87.49   12.30
 -17 -15   1    8.90    6.10
 -17 -15   1   11.10    6.40
  17  15  -1   15.00    6.50
  17  15  -1   23.20    7.30
 -15 -15   1  233.08   21.80
 -15 -15   1  232.28   21.90
  15  15  -1  234.48   21.80
  15  15  -1  258.77   22.70
 -13 -15   1   22.60    6.40
 -13 -15   1   17.00    5.90
  13  15  -1   21.10    6.80
 -11 -15   1   -1.30    3.70
 -11 -15   1    1.50    4.30
  11  15  -1   -1.80    3.80
  11  15  -1   -3.70    4.20
  -9 -15   1  199.08   19.10
  -9 -15   1  216.18   19.50
   9  15  -1  204.28   19.10
   9  15  -1  231.48   20.10
  -7 -15   1   40.60    7.40
  -7 -15   1   57.59    8.30
   7  15  -1   54.09    7.90
   7  15  -1   57.79    9.20
  -5 -15   1    2.30    3.90
  -5 -15   1    3.80    3.60
   5  15  -1    2.00    3.30
   5  15  -1   13.70    5.70
   3 -15  -1  200.48   17.00
   3 -15  -1  223.38   17.40
  -3  15   1  218.38   17.20
  -3  15   1  209.28   17.40
   1 -15  -1  477.35   39.80
   1 -15  -1  507.65   40.40
  -1 -15   1  476.95   40.30
   1  15  -1  528.75   41.30
  -1  15   1  570.04   41.10
   1  15  -1  538.35   40.70
   1 -15   1   13.00    3.80
   1 -15   1    8.20    3.50
  -1 -15  -1    1.40    3.70
  -1 -15  -1    4.60    3.20
   1  15   1    8.90    4.60
   1  15   1    3.30    2.80
  -1  15  -1   11.30    4.30
  -3 -15  -1  124.99   11.60
   3 -15   1  113.89    9.60
   3 -15   1  118.89    9.60
   3  15   1  102.79   12.30
  -3  15  -1  108.59    9.60
  -3  15  -1  120.49    9.60
   3  15   1   95.19   11.10
  -5 -15  -1  118.39   11.80
  -5 -15  -1  101.89   12.00
   5  15   1  123.69   13.10
   5  15   1  118.99   11.70
  -7 -15  -1   -0.20    3.40
  -7 -15  -1    2.70    4.00
   7  15   1    3.60    3.80
   7  15   1   -0.60    4.80
  -9 -15  -1    8.60    4.60
  -9 -15  -1    5.50    4.00
   9  15   1    7.00    4.20
   9  15   1    9.30    5.80
 -11 -15  -1  311.17   29.30
 -11 -15  -1  348.47   30.00
  11  15   1  368.26   29.70
  11  15   1  394.66   30.90
 -13 -15  -1   31.00    7.10
 -13 -15  -1   26.80    6.90
  13  15   1   31.90    7.20
  13  15   1   29.50    7.60
 -15 -15  -1   31.80    7.70
 -15 -15  -1   17.80    6.30
  15  15   1   12.00    5.50
  15  15   1   31.40    7.80
 -17 -15  -1  401.56   33.00
 -17 -15  -1  367.96   32.60
  17  15   1  397.56   33.30
  17  15   1  365.96   32.40
 -14 -16   1   46.20    9.60
 -14 -16   1   29.90    8.50
  14  16  -1   38.60    9.10
  14  16  -1   41.30    8.70
 -12 -16   1  260.17   24.70
 -12 -16   1  232.98   24.00
  12  16  -1  288.97   24.60
  12  16  -1  305.97   25.60
 -10 -16   1  307.67   26.20
 -10 -16   1  285.57   25.80
  10  16  -1  281.87   25.90
  10  16  -1  304.57   26.70
  -8 -16   1   36.30    7.90
  -8 -16   1   39.70    8.00
   8  16  -1   41.90    8.20
   8  16  -1   44.30    9.20
  -6 -16   1  171.78   17.90
  -6 -16   1  187.78   18.50
   6  16  -1  213.78   19.70
   6  16  -1  214.08   18.80
  -4 -16   1  422.56   36.40
  -4 -16   1  437.96   36.30
   4  16  -1  428.76   36.30
   4  16  -1  507.25   37.70
   2 -16  -1    3.50    2.50
   2 -16  -1    2.30    2.90
  -2 -16   1    4.80    4.00
  -2  16   1   -0.40    2.60
  -2  16   1   -0.50    3.00
   2  16  -1    6.40    5.10
   2  16  -1   -0.70    3.50
   0 -16  -1  129.09   13.40
   0 -16   1  134.69   13.40
   0 -16  -1  138.19   13.00
   0  16   1  125.19   14.00
   0  16  -1  139.69   13.80
   0  16   1  152.78   13.30
   2 -16   1  161.58   14.30
  -2 -16  -1  173.38   16.40
  -2 -16  -1  184.78   16.00
  -2  16  -1  164.58   14.30
  -2  16  -1  135.79   14.10
   2  16   1  202.78   17.80
   2  16   1  187.58   16.00
  -4 -16  -1    2.00    3.60
   4  16   1    8.40    6.00
   4  16   1    2.70    3.40
  -6 -16  -1  114.09   13.40
  -6 -16  -1  117.89   13.00
   6  16   1  117.99   13.10
   6  16   1  152.48   15.20
  -8 -16  -1  400.86   33.30
  -8 -16  -1  353.76   32.30
   8  16   1  392.36   33.80
   8  16   1  422.26   32.90
 -10 -16  -1  179.98   17.30
 -10 -16  -1  175.08   18.10
  10  16   1  177.68   18.60
  10  16   1  164.68   16.80
 -12 -16  -1  145.09   15.60
 -12 -16  -1  154.48   16.60
  12  16   1  129.09   15.90
  12  16   1  162.88   15.50
 -14 -16  -1  277.87   25.20
 -14 -16  -1  282.47   24.60
  14  16   1  245.68   23.90
  14  16   1  267.27   25.20
 -11 -17   1    5.80    7.10
 -11 -17   1    2.90    5.90
  11  17  -1    8.20    7.00
  11  17  -1    2.10    5.60
  -9 -17   1  253.57   26.60
  -9 -17   1  313.47   26.60
   9  17  -1  317.67   26.90
  -7 -17   1  291.07   26.80
   7  17  -1  319.07   28.10
  -5 -17   1   10.20    6.00
  -5 -17   1    3.30    4.90
   5  17  -1    2.40    6.10
   5  17  -1    1.20    5.10
  -3 -17   1  297.47   28.70
  -3 -17   1  368.56   28.90
   3  17  -1  347.67   29.70
  -1 -17   1  323.77   24.90
   1 -17  -1  244.08   23.20
   1  17  -1  303.57   25.00
  -1  17   1  269.17   23.50
  -1  17   1  286.27   23.20
  -1 -17  -1   48.30    7.50
  -1 -17  -1   48.20    8.50
   1 -17   1   37.30    5.80
   1 -17   1   33.50    6.20
  -1  17  -1   29.10    5.50
  -1  17  -1   27.10    5.80
   1  17   1   46.60    8.70
  -3 -17  -1  237.58   20.80
  -3 -17  -1  193.08   21.20
   3  17   1  260.27   22.40
  -5 -17  -1  451.35   36.60
   5  17   1  395.56   36.20
   5  17   1  489.15   38.40
  -7 -17  -1  128.39   15.90
  -7 -17  -1  120.69   14.60
   7  17   1  146.09   16.80
   7  17   1  167.48   15.60
  -9 -17  -1  128.39   14.80
  -9 -17  -1  109.39   13.50
   9  17   1   93.09   13.10
   9  17   1  137.29   15.50
 -11 -17  -1  221.78   23.40
 -11 -17  -1  256.17   23.30
  11  17   1  257.57   24.70
  11  17   1  249.58   23.20
  -6 -18   1   26.20    8.20
   6  18  -1   47.70   10.30
   6  18  -1   28.70    9.10
  -4 -18   1   89.99   13.20
  -4 -18   1   87.79   11.80
   4  18  -1   71.29   12.50
   4  18  -1   66.09   11.50
  -2 -18   1   22.10    7.30
   0 -18  -1   19.90    5.30
   0 -18   1    8.30    5.70
   0 -18  -1   18.80    5.80
  -2 -18  -1  109.69   13.20
   2  18   1  141.79   17.80
  -4 -18  -1   25.20    8.20
  -4 -18  -1   45.80    9.30
   4  18   1   40.90    8.60
   4  18   1   31.30    8.90
  -6 -18  -1  196.98   20.50
  -6 -18  -1  191.38   22.10
   6  18   1  219.08   21.10
   6  18   1  252.47   23.10
  30   0  -2  327.97   29.60
 -30   0   2  310.67   30.10
  30   0  -2  354.16   29.30
 -30   0   2  339.37   28.70
  28   0  -2    9.90    5.10
 -28   0   2    9.50    4.40
 -28   0   2    6.40    5.70
  28   0  -2    7.70    5.00
  26   0  -2  234.58   20.50
 -26   0   2  256.87   21.30
  26   0  -2  196.08   19.60
 -26   0   2  222.18   19.40
  24   0  -2  305.37   24.00
  24   0  -2  266.47   23.30
 -24   0   2  291.27   24.40
 -24   0   2  258.07   22.70
  22   0  -2  425.96   33.40
  22   0  -2  395.36   33.00
 -22   0   2  453.05   34.00
 -22   0   2  397.86   32.50
 -20   0   2  668.33   50.99
 -20   0   2  642.94   49.90
  20   0  -2  692.83   50.69
  20   0  -2  630.24   50.39
 -18   0   2  924.91   64.49
 -18   0   2  799.42   63.19
  18   0  -2  843.12   63.89
  18   0  -2  814.72   63.79
  16   0  -2  519.15   39.00
  16   0  -2  505.45   38.90
 -16   0   2  510.35   38.40
 -16   0   2  496.45   39.20
  14   0  -2  146.49   12.10
 -14   0   2  142.49   11.60
 -14   0   2  148.59   12.30
  14   0  -2  138.09   11.90
  12   0  -2  295.97   23.40
  12   0  -2  310.17   23.50
 -12   0   2  329.67   23.80
 -12   0   2  279.97   23.00
  10   0  -2 3288.67  249.58
 -10   0   2 3501.85  249.88
   8   0  -2   33.40    3.20
  -8   0   2   34.50    3.30
  -8   0   2   32.40    3.00
   8   0  -2   28.80    3.10
  -6   0   2   56.19    4.60
   6   0  -2   52.69    4.50
  -6   0   2   52.29    4.30
   6   0  -2   48.60    4.40
   2   0  -2   85.69    7.40
  -2   0   2   92.29    7.40
   2   0  -2   98.99    7.40
  -2   0   2  111.19    7.50
  -4   0  -2  356.06   24.10
   4   0   2  325.77   24.00
  -4   0  -2  320.37   24.00
   4   0   2  289.27   24.00
   6   0   2  244.28   19.70
  -6   0  -2  283.87   20.00
   6   0   2  259.97   19.90
  -6   0  -2  265.77   19.80
   8   0   2 3312.47  250.47
  -8   0  -2 3504.85  250.27
  10   0   2   61.09    6.10
  10   0   2   67.09    5.90
 -10   0  -2   76.59    6.30
 -10   0  -2   75.69    6.00
  12   0   2  962.50   72.59
  12   0   2  963.40   72.29
 -12   0  -2 1020.50   72.69
 -12   0  -2  951.40   72.29
 -14   0  -2  136.99   11.70
  14   0   2  144.09   12.10
  14   0   2  151.18   11.90
 -14   0  -2  147.99   12.20
 -16   0  -2  262.37   22.70
  16   0   2  280.27   22.80
 -16   0  -2  335.37   23.60
  16   0   2  295.47   23.20
 -18   0  -2   69.89    7.10
  18   0   2   62.99    6.70
  18   0   2   56.49    6.40
 -18   0  -2   65.49    6.40
 -20   0  -2  247.98   19.70
  20   0   2  225.38   19.80
 -20   0  -2  240.08   20.20
  20   0   2  247.38   19.80
  22   0   2  316.47   25.70
 -22   0  -2  320.57   25.40
 -22   0  -2  308.07   25.90
  22   0   2  309.47   25.40
 -24   0  -2  232.08   20.30
  24   0   2  226.18   19.80
  24   0   2  237.28   19.80
 -24   0  -2  220.78   19.50
  26   0   2   11.40    4.60
  26   0   2   17.50    5.20
 -26   0  -2   14.10    4.70
 -26   0  -2   18.40    5.50
  28   0   2  266.07   23.50
 -28   0  -2  253.97   23.20
  28   0   2  292.57   23.90
 -28   0  -2  238.78   23.90
  30   0   2   63.59   11.00
 -30   0  -2   84.19   11.10
 -30   0  -2   69.59   12.00
  30   0   2   78.29   11.10
 -31  -1   2  326.87   32.00
 -31  -1   2  398.36   31.00
  31  -1  -2  371.06   31.50
 -31   1   2  338.77   30.50
  31   1  -2  381.86   31.50
 -31   1   2  313.47   32.00
  29  -1  -2   93.89   11.90
 -29  -1   2   83.59   12.30
 -29  -1   2   90.49   11.00
  29  -1  -2   90.89   12.20
 -29   1   2  116.29   11.50
  29   1  -2   97.39   12.20
  29   1  -2   89.79   11.50
 -29   1   2  105.69   13.30
  27  -1  -2   22.40    6.10
 -27  -1   2   11.60    4.60
  27  -1  -2    7.30    4.70
 -27  -1   2    4.70    4.50
  27   1  -2   12.40    4.80
 -27   1   2   16.80    4.60
 -27   1   2   15.60    5.70
  27   1  -2   17.60    5.30
  25  -1  -2 1078.99   85.69
  25  -1  -2 1237.78   85.69
 -25  -1   2 1120.19   84.89
 -25  -1   2 1194.28   86.49
 -25   1   2  993.40   84.59
  25   1  -2 1201.98   85.99
 -25   1   2  960.80   85.69
  25   1  -2 1209.48   85.69
 -23  -1   2   18.30    5.10
  23  -1  -2   24.50    4.90
  23  -1  -2   27.40    5.10
 -23  -1   2   17.20    4.10
 -23   1   2   21.50    4.20
  23   1  -2   16.40    4.60
 -23   1   2   21.20    5.20
  23   1  -2   18.40    4.80
 -21  -1   2   16.50    3.50
  21  -1  -2   21.50    4.50
 -21  -1   2   24.70    4.70
  21  -1  -2   15.00    4.00
  21   1  -2   17.80    4.40
  21   1  -2   16.70    4.30
 -21   1   2   16.90    4.40
 -21   1   2   17.10    3.50
 -19  -1   2 2012.90  136.19
 -19  -1   2 1789.72  134.89
  19  -1  -2 1746.23  135.29
  19  -1  -2 1787.32  135.49
 -19   1   2 1718.13  134.79
 -19   1   2 1786.62  135.79
  19   1  -2 1906.41  135.59
  19   1  -2 1818.22  135.49
 -17  -1   2   11.10    2.30
 -17  -1   2   13.60    3.40
  17  -1  -2   17.60    3.20
 -17   1   2   14.50    2.60
  17   1  -2   14.40    3.20
  17   1  -2    8.20    2.70
 -15  -1   2  520.35   35.50
 -15  -1   2  465.15   34.60
  15  -1  -2  414.46   34.70
  15  -1  -2  413.56   34.80
 -15   1   2  488.45   35.30
  15   1  -2  497.05   35.10
  15   1  -2  452.95   35.00
 -15   1   2  397.86   34.30
 -13  -1   2 2099.89  162.68
  13  -1  -2 2402.06  163.18
 -13  -1   2 2273.37  163.48
  13  -1  -2 2233.48  163.08
  13   1  -2 2089.19  163.18
  13   1  -2 2127.99  163.08
 -13   1   2 2008.10  162.58
 -13   1   2 2439.36  163.38
  11  -1  -2 1603.64  124.29
 -11  -1   2 1666.63  124.19
 -11  -1   2 1900.71  124.79
  11  -1  -2 1625.74  124.29
 -11   1   2 1595.84  124.39
  11   1  -2 1674.83  124.59
 -11   1   2 1610.14  123.99
  11   1  -2 1792.42  124.49
   9  -1  -2   84.29    6.60
  -9  -1   2   75.29    6.80
   9  -1  -2   78.69    6.60
  -9  -1   2   65.09    6.30
   9   1  -2   90.89    6.80
  -9   1   2   84.79    6.80
   9   1  -2   65.29    6.50
  -9   1   2   80.49    6.40
  -3  -1   2  429.86   31.10
  -3  -1   2  383.96   31.00
   3  -1  -2  477.85   31.00
   3   1  -2  396.66   31.10
  -3   1   2  429.76   31.00
   3   1  -2  392.76   31.00
   3  -1   2  369.66   30.60
  -3  -1  -2  456.85   30.80
  -3   1  -2  385.26   30.60
  -3   1  -2  395.26   30.60
   3   1   2  470.35   30.80
   5  -1   2   14.70    1.40
  -5   1  -2   13.80    1.50
  -5   1  -2   16.70    1.60
  -9  -1  -2  856.11   61.29
  -9  -1  -2  936.21   61.69
   9  -1   2  785.52   61.09
   9  -1   2  785.22   61.29
  -9   1  -2  823.82   61.29
  -9   1  -2  785.82   61.09
   9   1   2  854.61   61.29
   9   1   2  779.42   61.49
 -11  -1  -2  467.55   33.40
  11  -1   2  414.96   33.20
  11  -1   2  412.36   33.40
 -11   1  -2  401.36   33.10
  11   1   2  497.05   33.40
 -11   1  -2  403.76   33.40
  11   1   2  501.95   33.80
 -13  -1  -2 1712.63  116.09
 -13  -1  -2 1531.05  115.49
  13  -1   2 1595.94  115.49
  13  -1   2 1429.46  115.59
  13   1   2 1563.04  115.59
 -13   1  -2 1512.15  115.39
 -13   1  -2 1676.43  115.89
  13   1   2 1477.85  115.79
  15  -1   2   10.00    2.30
  15  -1   2   11.90    2.70
 -15   1  -2    9.80    2.70
 -15   1  -2    9.10    2.10
  15   1   2    6.40    2.40
  17  -1   2  675.23   52.29
 -17  -1  -2  725.93   52.89
  17  -1   2  670.93   52.39
 -17  -1  -2  715.13   52.39
 -17   1  -2  641.44   52.09
  17   1   2  744.33   52.49
 -17   1  -2  687.23   52.69
  17   1   2  681.73   52.69
  19  -1   2  320.67   23.20
 -19  -1  -2  262.07   22.60
 -19  -1  -2  299.07   23.40
  19  -1   2  301.67   22.80
  19   1   2  243.78   22.80
 -19   1  -2  273.17   22.50
 -19   1  -2  325.47   23.40
  19   1   2  252.17   22.60
 -21  -1  -2   40.90    5.60
  21  -1   2   21.00    4.70
  21  -1   2   29.50    4.60
 -21  -1  -2   37.60    5.00
  21   1   2   28.90    5.00
 -21   1  -2   26.40    4.90
  21   1   2   38.90    5.00
 -21   1  -2   31.40    4.80
 -23  -1  -2  900.01   65.59
 -23  -1  -2  895.11   66.39
  23  -1   2  855.21   65.69
  23  -1   2  804.22   65.59
 -23   1  -2  811.92   66.09
  23   1   2  887.61   65.99
 -23   1  -2  868.31   65.49
  25  -1   2   57.39    7.70
 -25  -1  -2   47.00    7.10
  25  -1   2   59.59    7.80
 -25  -1  -2   63.29    8.30
 -25   1  -2   59.69    8.20
 -25   1  -2   45.30    7.10
  25   1   2   66.89    7.80
  25   1   2   49.99    7.60
 -27  -1  -2  287.57   25.60
 -27  -1  -2  283.37   24.70
  27  -1   2  286.37   25.00
  27  -1   2  325.57   25.60
  27   1   2  310.27   25.30
 -27   1  -2  273.97   24.60
  27   1   2  285.27   25.00
 -27   1  -2  261.17   25.30
 -29  -1  -2  273.37   23.40
 -29  -1  -2  294.37   24.80
  29  -1   2  231.18   23.20
 -29   1  -2  237.28   23.20
  29   1   2  264.67   23.70
 -29   1  -2  278.17   24.60
  29   1   2  250.67   23.50
 -30  -2   2   81.29   13.70
  30  -2  -2  103.59   13.10
  30  -2  -2  122.39   14.00
 -30  -2   2  119.59   12.20
  30   2  -2  107.49   12.80
 -30   2   2  107.99   14.80
 -30   2   2   88.89   12.40
  30   2  -2   91.09   13.00
  28  -2  -2   -1.30    4.30
  28  -2  -2   -2.40    3.70
 -28  -2   2    7.60    5.00
 -28  -2   2    4.20    3.90
 -28   2   2    2.20    4.00
 -28   2   2   -3.50    4.40
  28   2  -2    5.70    4.40
  28   2  -2    0.80    4.40
 -26  -2   2  695.73   50.09
 -26  -2   2  665.43   51.29
  26  -2  -2  617.74   50.19
  26   2  -2  715.93   50.69
 -26   2   2  603.04   50.99
  26   2  -2  673.43   50.89
 -26   2   2  525.65   49.30
  24  -2  -2  349.57   28.40
 -24  -2   2  365.96   29.50
  24  -2  -2  364.06   29.10
 -24  -2   2  332.47   28.00
 -24   2   2  334.07   27.90
  24   2  -2  364.76   29.00
 -24   2   2  326.57   29.20
  24   2  -2  362.56   28.80
 -22  -2   2   45.80    6.80
 -22  -2   2   39.70    5.50
  22  -2  -2   57.59    6.70
  22  -2  -2   54.89    6.20
 -22   2   2   46.30    5.50
  22   2  -2   37.60    6.00
  22   2  -2   40.30    6.10
 -20  -2   2  960.50   65.89
 -20  -2   2  925.41   64.69
  20  -2  -2  816.52   64.99
  20  -2  -2  769.22   64.59
  20   2  -2  924.41   65.39
 -20   2   2  812.62   65.29
 -20   2   2  745.73   64.09
  20   2  -2  905.51   65.29
  18  -2  -2  877.91   68.19
 -18  -2   2  890.11   67.99
 -18  -2   2  978.50   69.09
  18  -2  -2  999.10   68.59
  18   2  -2  883.01   68.49
 -18   2   2  852.01   67.69
  18   2  -2  869.91   68.49
 -16  -2   2   60.29    5.60
  16  -2  -2   45.80    5.60
 -16  -2   2   63.19    6.50
  16  -2  -2   56.19    5.80
 -16   2   2   47.30    5.20
  16   2  -2   60.79    6.20
 -16   2   2   54.99    6.00
  16   2  -2   65.79    6.20
 -14  -2   2 1126.99   73.79
 -14  -2   2 1037.50   72.99
  14  -2  -2  879.11   72.89
  14  -2  -2  899.51   72.99
 -14   2   2  945.71   73.19
  14   2  -2 1065.89   73.39
 -14   2   2  887.91   72.49
  14   2  -2  995.50   73.39
 -12  -2   2   81.19    8.00
  12  -2  -2   92.79    7.60
  12  -2  -2   92.59    7.70
 -12   2   2   85.19    7.20
  10  -2  -2  916.11   70.09
 -10  -2   2  972.30   70.19
 -10  -2   2 1050.69   70.79
  10  -2  -2  977.90   70.29
 -10   2   2  904.31   69.89
  10   2  -2  950.40   70.39
  10   2  -2  930.51   70.59
 -10   2   2  873.01   70.29
  -8  -2   2    4.40    1.20
   8  -2  -2    6.60    1.20
   8   2  -2    3.70    1.40
   8   2  -2    5.40    1.30
  -8   2   2    6.30    1.00
  -6  -2   2 2395.66  166.78
  -6  -2   2 2196.98  166.48
   6   2  -2 2235.58  166.58
   6   2  -2 2230.88  166.68
  -4  -2   2   47.20    4.10
  -4  -2   2   51.69    4.40
   4  -2  -2   57.89    4.10
   4  -2  -2   54.49    4.10
  -4   2   2   50.99    4.10
   4   2  -2   43.70    4.30
  -4   2   2   50.69    4.00
   4   2  -2   45.90    4.20
   2  -2  -2   30.00    2.50
  -2   2   2   26.90    2.50
  -2   2   2   32.20    2.50
   0  -2  -2  105.39    7.90
   0   2   2  112.99    7.90
   0   2   2   93.09    8.00
  -2  -2  -2  412.96   35.00
  -2  -2  -2  512.75   35.10
   2  -2   2  453.75   34.70
   2   2   2  458.35   35.10
  -2   2  -2  521.45   34.80
   2   2   2  475.85   35.00
   4  -2   2  201.18   13.10
  -4  -2  -2  156.38   13.30
  -4  -2  -2  166.68   13.50
   4  -2   2  183.78   13.00
   4   2   2  158.58   13.30
  -4   2  -2  199.38   13.10
   4   2   2  159.88   13.50
  -6  -2  -2 2049.09  154.88
  -6  -2  -2 2218.18  155.08
   6   2   2 2050.79  155.08
  -8  -2  -2 1042.20   74.69
  -8  -2  -2 1106.09   75.09
   8  -2   2  848.42   74.39
   8  -2   2  882.81   74.29
   8   2   2 1111.09   74.69
  -8   2  -2  949.21   74.49
   8   2   2 1129.79   75.09
  10  -2   2  373.86   25.00
 -10  -2  -2  289.67   25.10
  10  -2   2  360.56   25.20
 -10  -2  -2  333.87   25.60
  10   2   2  284.67   25.40
  10   2   2  319.07   25.20
 -10   2  -2  369.36   25.30
 -10   2  -2  320.67   24.90
 -12  -2  -2   90.09    9.40
  12  -2   2  120.69    9.00
 -12  -2  -2  104.69    9.20
  12  -2   2  125.69    9.30
  12   2   2   89.29    9.00
 -12   2  -2  123.99    9.40
 -12   2  -2  117.79    9.00
  14  -2   2  568.94   48.30
 -14  -2  -2  644.94   48.60
 -14  -2  -2  719.73   49.20
  14   2   2  709.43   48.70
  14   2   2  667.23   49.10
 -14   2  -2  667.63   48.80
 -14   2  -2  549.45   48.20
 -16  -2  -2  384.56   28.20
  16  -2   2  375.96   27.70
 -16  -2  -2  355.16   27.60
  16  -2   2  358.46   27.40
 -16   2  -2  358.26   27.80
  16   2   2  342.57   27.60
  16   2   2  351.06   28.00
 -16   2  -2  318.97   27.20
 -18  -2  -2   13.90    3.20
 -18  -2  -2   18.80    4.00
  18   2   2   17.70    3.40
  18   2   2   15.80    3.70
 -20  -2  -2    2.70    2.40
 -20  -2  -2    1.90    2.50
  20  -2   2    8.50    2.90
  20  -2   2    2.80    2.20
  20   2   2    1.30    2.30
  20   2   2    1.70    2.50
 -20   2  -2    5.20    2.50
 -20   2  -2    8.80    3.30
  22  -2   2  622.94   47.20
 -22  -2  -2  657.63   47.90
 -22  -2  -2  598.24   47.00
  22  -2   2  622.24   47.20
 -22   2  -2  572.04   46.70
  22   2   2  628.04   47.20
 -22   2  -2  577.34   47.40
  22   2   2  592.04   47.40
  24  -2   2  240.48   22.30
 -24  -2  -2  291.47   22.60
  24  -2   2  250.87   22.50
 -24   2  -2  273.27   23.10
  24   2   2  301.77   23.10
 -24   2  -2  244.18   22.20
  26  -2   2    1.20    4.10
 -26  -2  -2    1.60    3.90
  26  -2   2    4.10    3.90
 -26  -2  -2    5.80    3.80
 -26   2  -2   -1.20    3.30
 -26   2  -2    1.40    4.30
  26   2   2    5.70    3.70
  26   2   2    1.80    3.80
  28  -2   2   92.19   12.00
 -28  -2  -2  112.99   12.20
  28  -2   2  115.09   12.90
 -28  -2  -2  111.89   12.90
  28   2   2  122.49   12.60
 -28   2  -2   87.09   12.80
 -28   2  -2  113.59   12.40
  28   2   2  106.69   12.20
 -30  -2  -2   29.10    8.50
 -30   2  -2   21.90    7.60
  30   2   2   30.50    7.70
  29  -3  -2   49.80    9.00
  29  -3  -2   51.39    9.40
 -29  -3   2   33.30    7.30
  29   3  -2   44.30    9.00
 -29   3   2   61.19   11.60
 -29   3   2   58.69    8.90
 -27  -3   2   76.99   10.50
  27  -3  -2   59.49    9.40
 -27  -3   2   92.79    9.40
  27  -3  -2   71.39    9.50
  27   3  -2   87.69    9.90
  27   3  -2   73.49    9.70
 -27   3   2   59.39    8.90
 -25  -3   2   93.59    9.30
  25  -3  -2   64.69    9.00
  25   3  -2   97.99   10.00
 -25   3   2   64.09    9.90
  25   3  -2   94.29    9.90
  23  -3  -2  570.14   39.50
  23  -3  -2  528.95   39.80
 -23  -3   2  466.75   40.00
 -23  -3   2  457.25   38.80
  23   3  -2  451.55   39.40
 -23   3   2  525.35   38.90
  21  -3  -2   41.10    5.30
  21  -3  -2   31.40    5.30
 -21   3   2   38.50    6.00
 -21   3   2   35.30    4.60
  19  -3  -2   77.49    8.20
  19  -3  -2   82.99    8.00
 -19   3   2   83.99    7.50
 -19   3   2   79.99    8.50
 -17  -3   2  195.78   16.10
 -17  -3   2  217.28   17.20
  17   3  -2  189.48   16.60
  17   3  -2  196.18   16.80
 -15  -3   2  266.67   21.50
  15  -3  -2  310.27   21.70
  15  -3  -2  308.47   21.90
 -15  -3   2  264.47   22.20
 -15   3   2  258.07   21.10
  15   3  -2  244.98   21.90
  15   3  -2  254.27   21.80
 -15   3   2  302.87   22.10
  13  -3  -2   11.50    2.10
 -13  -3   2    4.70    2.20
  13  -3  -2   10.80    2.10
 -13   3   2    7.20    1.60
 -13   3   2   11.20    2.40
  13   3  -2    7.90    2.30
  13   3  -2    8.40    2.20
  11  -3  -2   18.80    2.70
  11  -3  -2   25.80    2.70
 -11   3   2   22.10    2.90
 -11   3   2   29.10    2.60
   9  -3  -2   25.40    3.00
   9  -3  -2   34.80    3.10
  -9   3   2   30.50    2.80
  -9   3   2   36.50    3.30
  -7  -3   2  132.59   10.30
  -7  -3   2  118.79    9.80
   7  -3  -2  124.59    9.60
   7  -3  -2  109.09    9.60
   7   3  -2  125.99   10.00
  -7   3   2  133.09    9.80
   7   3  -2  132.29   10.20
  -7   3   2  121.79    9.50
   5  -3  -2  860.21   64.79
  -5  -3   2  805.92   64.99
  -5  -3   2  896.91   65.29
   5  -3  -2  949.01   64.79
   5   3  -2  873.01   65.29
  -5   3   2  970.00   64.79
   5   3  -2  800.52   65.09
  -3  -3   2  531.25   35.40
   3  -3  -2  439.66   35.10
  -3   3   2  457.05   35.20
   1  -3   2  725.33   58.89
  -1  -3  -2  886.21   59.09
   1  -3   2  689.33   58.79
  -1  -3  -2  803.72   59.09
   1   3   2  899.91   58.99
  -3  -3  -2  142.29   12.20
  -3  -3  -2  176.08   12.40
   3   3   2  161.18   12.40
   3   3   2  157.38   12.10
  -5  -3  -2  780.22   59.79
  -5  -3  -2  883.41   60.09
   5  -3   2  708.13   59.39
   5   3   2  875.21   59.79
   5   3   2  795.32   59.99
  -7  -3  -2 1027.00   73.79
   7  -3   2 1034.70   73.19
   7  -3   2  974.40   73.09
  -7  -3  -2  903.81   73.49
   7   3   2  918.61   73.79
  -7   3  -2 1129.79   73.19
  -7   3  -2  971.70   73.09
   7   3   2  985.60   73.49
  -9  -3  -2  743.63   51.79
   9  -3   2  633.54   51.29
   9  -3   2  589.84   51.19
   9   3   2  775.72   51.69
   9   3   2  745.23   52.09
  -9   3  -2  672.43   51.39
  11  -3   2  179.78   11.80
 -11  -3  -2  132.19   12.20
  11   3   2  130.29   11.80
 -13  -3  -2  204.18   15.60
  13  -3   2  182.18   14.80
 -13  -3  -2  187.68   15.10
  13  -3   2  171.18   14.70
  13   3   2  188.08   15.10
 -13   3  -2  208.18   15.10
 -13   3  -2  187.58   14.70
  13   3   2  178.18   15.40
  15  -3   2  195.28   17.20
 -15  -3  -2  257.47   17.80
  15  -3   2  195.98   17.30
 -15   3  -2  215.98   17.50
  15   3   2  255.17   18.30
 -15   3  -2  202.38   17.10
 -17  -3  -2   19.40    3.80
 -17  -3  -2   18.70    3.00
  17   3   2   12.10    3.10
  17   3   2   14.90    3.20
 -19  -3  -2  361.66   28.30
  19  -3   2  350.06   28.10
  19  -3   2  415.16   28.40
 -19  -3  -2  371.46   28.90
  19   3   2  350.66   28.20
  19   3   2  333.47   28.50
 -19   3  -2  357.76   28.50
 -19   3  -2  323.07   27.80
 -21  -3  -2  240.78   21.60
 -21  -3  -2  275.77   22.40
  21  -3   2  304.17   22.00
  21  -3   2  264.27   21.70
 -21   3  -2  299.27   21.80
  21   3   2  228.28   21.50
  21   3   2  229.18   21.90
 -21   3  -2  276.67   22.20
 -23  -3  -2   31.10    5.90
 -23  -3  -2   25.00    5.00
  23   3   2   29.80    5.20
  23   3   2   29.20    5.60
 -25  -3  -2   29.30    6.50
 -25  -3  -2   25.80    5.70
  25  -3   2   23.90    5.60
  25  -3   2   26.10    5.50
  25   3   2   31.20    5.40
 -25   3  -2   29.50    6.60
 -25   3  -2   29.00    6.40
  25   3   2   28.80    5.80
 -27  -3  -2   35.60    6.70
 -27  -3  -2   38.90    8.20
  27   3   2   36.60    7.20
  27   3   2   34.00    7.20
 -29  -3  -2   56.99   10.20
 -29  -3  -2   56.19    9.20
  29  -3   2   77.59   10.70
 -29   3  -2   77.19   11.70
  29   3   2   56.59    9.60
  29   3   2   58.99    9.30
  30  -4  -2    2.20    7.00
  30  -4  -2   -1.80    5.40
 -30   4   2    3.10    7.40
 -30   4   2   14.10    6.00
 -28  -4   2  194.58   19.60
 -28  -4   2  201.58   18.20
  28  -4  -2  196.78   18.70
  28  -4  -2  164.28   18.90
  28   4  -2  200.48   19.00
 -28   4   2  210.88   20.60
  28   4  -2  191.48   18.70
 -28   4   2  218.78   18.90
 -26  -4   2   80.19   10.30
 -26  -4   2   69.39    8.60
  26   4  -2   65.29    8.90
  24  -4  -2    5.00    3.20
 -24  -4   2    3.60    4.00
  24  -4  -2    9.10    3.90
 -24  -4   2    3.00    2.80
  24   4  -2    1.30    2.80
  24   4  -2    5.60    3.60
 -24   4   2    4.80    3.10
 -24   4   2    4.80    3.80
 -22  -4   2  342.37   29.20
  22  -4  -2  421.36   30.30
  22  -4  -2  422.26   29.70
 -22  -4   2  372.46   30.50
  22   4  -2  326.57   29.80
 -22   4   2  337.27   28.90
  22   4  -2  345.37   29.80
 -22   4   2  396.46   30.40
  20  -4  -2   28.70    4.60
 -20  -4   2   13.70    3.70
  20  -4  -2   25.00    4.10
 -20   4   2   22.30    4.40
 -20   4   2   19.80    3.30
  18  -4  -2    5.90    2.50
 -18  -4   2    8.40    2.80
  18  -4  -2    5.70    2.40
 -18   4   2    4.80    1.80
 -18   4   2    6.60    2.80
  18   4  -2   11.70    3.00
  16  -4  -2  700.53   47.30
 -16  -4   2  600.54   47.60
  16  -4  -2  692.43   46.90
 -16  -4   2  565.74   46.80
  16   4  -2  536.35   47.30
  16   4  -2  565.84   47.20
 -16   4   2  698.13   47.40
 -16   4   2  598.24   46.40
 -14  -4   2   19.10    3.40
  14   4  -2   12.50    3.20
 -12  -4   2   84.29    7.80
 -12  -4   2   86.39    7.30
  12   4  -2   74.09    7.60
  12   4  -2   81.59    7.50
 -10  -4   2 1300.57   93.79
  10  -4  -2 1265.37   92.79
  10  -4  -2 1313.37   93.09
 -10  -4   2 1204.28   93.19
  10   4  -2 1291.37   93.69
 -10   4   2 1177.48   92.59
 -10   4   2 1292.37   93.09
  10   4  -2 1224.78   93.39
  -8  -4   2   52.39    5.20
  -8  -4   2   60.79    5.80
   8   4  -2   61.19    5.50
   8   4  -2   68.49    5.80
   6  -4  -2   21.50    2.20
   6  -4  -2   23.60    2.10
  -6   4   2   23.90    2.30
  -6   4   2   27.80    2.10
  -4  -4   2 1380.26  106.09
  -4  -4   2 1487.25  106.49
   4   4  -2 1405.16  106.19
   4   4  -2 1493.45  106.49
  -2  -4   2  154.98   13.70
   2  -4  -2  196.68   13.40
   2   4  -2  160.28   13.70
  -2   4   2  198.58   13.40
  -2   4   2  197.38   13.60
   2   4  -2  161.58   13.60
   0  -4   2   31.50    2.70
   0  -4   2   34.90    2.90
   0   4  -2   31.60    2.90
   0   4  -2   31.80    2.80
  -4  -4  -2   12.00    1.80
  -4  -4  -2    8.10    1.50
   4   4   2    9.20    1.70
   4   4   2   11.90    1.50
  -6  -4  -2 1356.86  101.49
  -6  -4  -2 1414.56  101.79
   6   4   2 1278.27  101.69
   6   4   2 1448.06  101.49
  -8  -4  -2   28.40    3.20
   8  -4   2   25.30    2.50
   8  -4   2   32.20    2.70
  -8   4  -2   30.80    2.60
  -8   4  -2   31.60    2.70
  10  -4   2  399.66   29.60
 -10  -4  -2  402.46   30.20
  10  -4   2  436.16   29.70
 -10  -4  -2  410.66   30.50
 -10   4  -2  359.56   29.50
  10   4   2  378.26   30.50
  10   4   2  408.26   30.10
 -10   4  -2  372.06   29.60
 -12  -4  -2  653.63   52.79
  12  -4   2  804.52   52.19
 -12  -4  -2  639.94   52.49
 -12   4  -2  771.72   52.09
  12   4   2  626.44   52.39
 -14  -4  -2   79.39    7.20
 -14  -4  -2   66.39    6.50
  14   4   2   59.59    6.80
  14   4   2   65.39    6.40
 -16  -4  -2   25.20    3.90
  16  -4   2   34.40    3.80
 -16  -4  -2   29.30    4.20
  16   4   2   26.10    3.60
  16   4   2   26.80    4.40
 -16   4  -2   30.00    3.50
  18  -4   2    2.40    2.10
 -18  -4  -2    8.60    2.90
  18  -4   2    3.30    2.10
 -18  -4  -2    9.20    3.40
  18   4   2    8.60    3.40
 -18   4  -2    1.60    2.00
 -18   4  -2    2.50    2.30
  18   4   2    5.20    2.60
  20  -4   2   24.50    4.60
  20  -4   2   23.90    4.10
 -20   4  -2   25.40    4.50
 -20   4  -2   19.30    3.80
 -22  -4  -2    5.30    3.50
  22  -4   2    3.00    3.00
  22  -4   2    3.40    3.10
 -22  -4  -2    6.00    3.60
 -22   4  -2   -0.60    2.50
  22   4   2    8.70    3.90
  22   4   2    5.30    2.90
 -22   4  -2    6.80    3.50
 -24  -4  -2   10.10    3.90
 -24  -4  -2    4.30    4.00
  24  -4   2    3.60    3.60
  24  -4   2    4.30    3.00
  24   4   2    4.30    3.30
 -24   4  -2    1.80    3.20
  24   4   2    9.50    4.30
 -24   4  -2    3.50    3.60
  26  -4   2    7.60    4.30
  26  -4   2    9.90    4.90
 -26  -4  -2    3.20    4.10
 -26  -4  -2    8.20    4.10
 -26   4  -2    5.40    4.40
  26   4   2    2.10    3.10
 -26   4  -2    7.80    4.80
  26   4   2   -0.10    3.90
  28  -4   2   60.79   10.00
 -28  -4  -2   63.99    9.00
 -28  -4  -2   55.19    9.70
  28   4   2   67.79    9.80
 -28   4  -2   60.89    9.90
  28   4   2   63.79    9.20
 -28   4  -2   54.29   10.30
  30  -4   2  189.38   21.40
 -30  -4  -2  256.47   21.50
  30   4   2  263.67   22.10
 -30   4  -2  189.28   20.80
 -30   4  -2  200.08   22.20
 -29  -5   2   54.19    9.10
  29  -5  -2   65.29   10.90
 -29  -5   2   55.29   11.60
 -29   5   2   72.69   10.50
  29   5  -2   72.09   10.60
  27  -5  -2  131.99   14.00
 -27   5   2  146.79   14.20
 -27   5   2  145.19   15.60
 -25  -5   2   30.60    7.40
  25  -5  -2   34.20    6.10
  25  -5  -2   32.40    6.90
 -25  -5   2   22.00    5.50
  25   5  -2   27.30    6.30
  25   5  -2   26.00    6.00
 -25   5   2   36.60    6.10
 -25   5   2   28.50    6.80
 -23  -5   2  156.38   15.30
  23  -5  -2  161.38   14.80
 -23  -5   2  154.38   14.10
 -23   5   2  189.08   14.10
  23   5  -2  144.09   14.50
  23   5  -2  130.39   14.40
  21  -5  -2  358.66   33.20
 -21  -5   2  488.35   33.60
  21  -5  -2  408.66   32.90
  21   5  -2  434.26   34.00
 -21   5   2  411.86   33.80
 -21   5   2  383.36   32.60
  21   5  -2  482.15   34.20
 -19  -5   2  100.49   11.30
 -19  -5   2  118.99   10.60
  19  -5  -2  123.79   10.90
 -19   5   2  141.69   11.40
 -19   5   2  126.59   10.10
  19   5  -2  100.79   11.10
  19   5  -2   98.19   10.80
  17  -5  -2  775.52   53.89
 -17  -5   2  686.73   54.89
  17  -5  -2  785.82   54.39
 -17  -5   2  628.34   53.99
 -17   5   2  702.73   53.49
  15  -5  -2    4.60    1.50
 -15  -5   2   12.30    3.20
 -15  -5   2    6.80    2.20
  15  -5  -2    5.20    1.90
  15   5  -2    7.90    2.50
 -15   5   2    3.00    1.30
  15   5  -2    8.50    2.80
 -15   5   2    4.80    2.10
  13  -5  -2 1734.63  120.69
 -13  -5   2 1627.24  121.19
 -13  -5   2 1676.03  121.89
 -13   5   2 1571.04  120.39
  13   5  -2 1587.24  121.49
  13   5  -2 1589.74  121.69
 -13   5   2 1666.93  121.09
 -11  -5   2 1964.80  148.19
  11  -5  -2 1976.00  147.89
  11  -5  -2 2153.18  147.69
 -11  -5   2 2040.20  148.79
  11   5  -2 1870.91  148.69
  11   5  -2 2039.70  148.49
   9  -5  -2   19.40    2.00
   9  -5  -2   24.50    2.30
  -9   5   2   20.90    1.90
  -9   5   2   18.70    2.30
  -7  -5   2 2878.81  206.48
  -7  -5   2 2651.63  206.08
   7   5  -2 2865.61  206.28
   7   5  -2 2812.02  206.48
  -5  -5   2  972.40   68.79
   5  -5  -2  926.61   67.99
  -5  -5   2  872.41   68.29
   5   5  -2  888.61   68.69
   5   5  -2  938.81   68.49
  -5   5   2  941.51   67.89
  -3  -5   2   53.79    4.60
  -3  -5   2   51.59    4.30
   3   5  -2   47.90    4.40
   3   5  -2   47.00    4.50
   1  -5  -2 2044.20  151.88
   1  -5  -2 2092.09  152.08
  -1  -5   2 2080.09  151.88
  -1   5   2 2081.29  152.08
   1   5  -2 2041.00  152.08
   1  -5   2    6.90    1.00
  -1  -5  -2   10.40    1.40
   1  -5   2    9.40    1.20
  -1   5  -2    8.20    1.20
  -1   5  -2    8.90    1.10
   1   5   2   10.00    1.20
   1   5   2    9.10    1.50
   3  -5   2   37.00    2.60
  -3   5  -2   32.80    2.70
  -3   5  -2   29.70    2.70
  -5  -5  -2 2031.40  155.88
  -5  -5  -2 2143.69  156.18
   5   5   2 2123.39  156.18
   5   5   2 2170.48  155.88
  -7  -5  -2 1511.15  108.59
  -7  -5  -2 1423.56  108.39
   7   5   2 1398.56  108.59
   7   5   2 1528.35  108.29
   9  -5   2    3.90    0.80
  -9  -5  -2    8.40    2.20
   9  -5   2    4.00    0.90
  -9  -5  -2    8.00    2.00
   9   5   2    6.00    1.80
   9   5   2    8.60    2.50
  -9   5  -2    4.60    0.90
  11  -5   2 1935.51  137.89
 -11  -5  -2 1832.92  138.59
 -11  -5  -2 1915.21  138.99
 -11   5  -2 1897.91  137.89
  11   5   2 1754.52  138.89
 -11   5  -2 1975.80  137.89
  11   5   2 1802.72  138.49
  13  -5   2  408.56   34.50
 -13  -5  -2  500.95   35.40
 -13  -5  -2  467.65   35.60
  13  -5   2  427.76   34.50
  13   5   2  446.46   35.10
 -13   5  -2  520.25   34.80
  13   5   2  462.25   35.70
 -13   5  -2  449.46   34.50
  15  -5   2   56.19    5.40
 -15   5  -2   54.39    5.40
 -15   5  -2   55.29    5.20
 -17  -5  -2  378.96   30.80
  17  -5   2  452.55   30.60
 -17  -5  -2  390.96   31.30
  17   5   2  361.86   30.70
  17   5   2  359.26   31.20
 -17   5  -2  418.96   30.30
 -19  -5  -2  394.36   29.80
  19  -5   2  421.46   29.40
  19  -5   2  344.37   29.20
 -19  -5  -2  408.26   30.30
 -19   5  -2  354.56   29.00
  19   5   2  346.47   29.90
 -19   5  -2  355.86   29.40
  19   5   2  365.06   29.50
 -21  -5  -2  141.09   13.90
  21  -5   2  172.48   14.00
 -21  -5  -2  153.78   14.60
  21  -5   2  180.58   14.00
  21   5   2  128.29   14.10
  21   5   2  140.29   13.70
 -21   5  -2  167.78   13.80
  23  -5   2   23.60    5.00
 -23  -5  -2   23.20    5.30
 -23  -5  -2   17.50    4.70
  23  -5   2   11.90    4.10
  23   5   2   12.00    3.70
  23   5   2   11.10    4.80
 -23   5  -2   25.00    5.20
 -23   5  -2   21.40    4.90
 -25  -5  -2  177.58   16.20
  25  -5   2  144.69   14.80
 -25  -5  -2  154.28   15.10
  25  -5   2  176.08   15.60
 -25   5  -2  159.58   15.20
  25   5   2  153.88   15.60
 -25   5  -2  154.68   15.60
 -27  -5  -2  288.47   25.30
  27  -5   2  310.07   25.70
  27  -5   2  323.27   26.00
 -27  -5  -2  320.67   26.30
  27   5   2  247.78   24.80
  27   5   2  267.07   25.50
 -27   5  -2  332.07   25.90
 -27   5  -2  266.17   25.80
  29  -5   2  116.19   13.50
  29  -5   2   95.99   12.90
 -29   5  -2   78.59   12.60
 -29   5  -2  104.69   14.00
 -28  -6   2  615.54   46.80
 -28  -6   2  619.84   45.30
  28   6  -2  581.44   45.80
  28   6  -2  548.65   45.60
 -28   6   2  488.75   45.70
 -28   6   2  531.65   44.70
  26  -6  -2   17.70    5.90
 -26  -6   2    8.00    5.40
  26  -6  -2   11.20    4.60
 -26  -6   2   10.40    4.70
 -26   6   2   16.50    4.80
 -26   6   2   11.60    5.40
  26   6  -2   14.40    5.60
  26   6  -2    3.30    4.00
 -24  -6   2   84.39    9.00
  24  -6  -2   73.39    9.20
 -24  -6   2   82.29   10.10
  24  -6  -2   65.89    8.40
  24   6  -2   85.09    9.80
  24   6  -2   83.49    9.40
 -24   6   2   71.69    8.50
 -24   6   2   76.39    9.50
  22  -6  -2 1735.83  119.49
 -22  -6   2 1613.14  119.99
  22  -6  -2 1682.43  118.59
 -22  -6   2 1628.44  118.99
  22   6  -2 1562.94  119.49
 -22   6   2 1441.06  118.19
 -22   6   2 1465.05  119.19
  22   6  -2 1590.34  119.59
  20  -6  -2   11.10    3.00
 -20  -6   2   12.50    3.60
 -20  -6   2   16.20    4.80
  20  -6  -2    6.80    3.10
  20   6  -2   10.50    3.50
 -20   6   2    4.50    3.00
  20   6  -2   12.80    4.10
  18  -6  -2  126.89   10.40
 -18  -6   2  132.99   12.10
 -18  -6   2  114.79   10.90
  18  -6  -2  118.89   10.80
 -18   6   2  128.99   11.10
 -18   6   2  112.09   10.10
  18   6  -2  119.49   11.40
  16  -6  -2 1897.51  130.99
  16  -6  -2 1951.30  131.59
 -16  -6   2 1738.83  131.59
 -16  -6   2 1707.33  132.29
  16   6  -2 1634.74  132.09
  16   6  -2 1679.93  131.89
 -16   6   2 1779.22  130.79
 -16   6   2 1793.42  131.59
 -14  -6   2  460.65   38.90
  14  -6  -2  531.15   37.70
  14  -6  -2  558.04   38.20
 -14  -6   2  460.05   38.30
  14   6  -2  494.95   39.00
 -14   6   2  521.35   38.20
 -14   6   2  480.25   37.50
  14   6  -2  516.45   38.80
  12  -6  -2  205.38   17.90
 -12  -6   2  252.27   19.20
  12  -6  -2  245.28   17.70
 -12  -6   2  223.58   18.40
  12   6  -2  248.18   19.10
 -12   6   2  221.88   17.50
  12   6  -2  231.38   18.70
 -12   6   2  240.88   18.00
 -10  -6   2 1381.66   99.29
 -10  -6   2 1329.57   98.69
  10   6  -2 1328.27   99.19
 -10   6   2 1418.56   98.09
 -10   6   2 1246.88   97.69
  10   6  -2 1281.17   98.89
  -8  -6   2 1833.32  126.49
  -8  -6   2 1690.73  125.89
   8   6  -2 1675.83  126.09
   8   6  -2 1621.84  126.29
  -6  -6   2  227.98   18.20
  -6  -6   2  268.07   18.80
   6  -6  -2  225.18   17.50
   6  -6  -2  223.38   17.50
   6   6  -2  252.27   18.70
  -6   6   2  213.68   17.40
   6   6  -2  253.97   18.50
   4  -6  -2 1263.67   87.29
  -4  -6   2 1259.47   87.89
  -4  -6   2 1151.18   87.39
   4   6  -2 1149.98   87.79
  -4   6   2 1151.28   87.29
   4   6  -2 1165.18   87.59
  -4   6   2 1146.99   86.89
   2   6  -2 3447.86  248.38
   2   6  -2 3313.67  248.48
   0  -6  -2 1791.92  136.19
   0  -6   2 1858.81  135.89
   0  -6  -2 1865.61  136.09
   0  -6   2 1844.52  136.09
   0   6  -2 1997.10  136.09
   0   6   2 1804.02  136.29
   0   6  -2 1739.93  136.09
   0   6   2 1890.71  135.89
  -2  -6  -2 1005.90   76.59
  -2  -6  -2 1021.70   76.59
   2  -6   2 1101.29   76.09
   2   6   2 1083.39   76.39
  -2   6  -2 1052.49   76.19
   2   6   2  939.41   76.69
  -4  -6  -2 5194.18  381.46
  -6  -6  -2  200.28   16.80
  -6  -6  -2  236.28   17.10
   6   6   2  202.08   17.00
   6   6   2  219.98   16.70
  -8  -6  -2 2262.07  162.18
  -8  -6  -2 2170.58  161.98
   8   6   2 2268.77  161.88
   8   6   2 2074.59  162.18
 -10  -6  -2 2116.89  161.18
 -10  -6  -2 2178.08  161.48
  10   6   2 2196.88  161.58
  10   6   2 2236.68  161.08
 -12  -6  -2    1.90    1.60
 -12  -6  -2    2.00    1.80
  12   6   2    1.70    2.10
  12   6   2    4.10    1.70
  14  -6   2  160.88   11.40
 -14  -6  -2  136.69   12.50
 -14  -6  -2  136.29   12.10
  14   6   2  138.59   12.60
  14   6   2  150.98   12.20
 -14   6  -2  124.89   11.20
  16  -6   2  734.23   50.29
  16  -6   2  584.14   50.19
 -16  -6  -2  678.93   51.09
 -16  -6  -2  663.03   51.49
  16   6   2  662.33   51.49
  16   6   2  630.64   50.89
 -16   6  -2  688.93   50.19
 -16   6  -2  713.53   50.49
 -18  -6  -2   13.90    3.50
  18  -6   2    4.50    2.30
  18  -6   2    7.10    2.50
 -18  -6  -2   10.90    3.20
 -18   6  -2    4.50    2.40
  18   6   2    8.00    2.90
 -18   6  -2    2.60    2.20
  18   6   2   11.60    3.80
 -20  -6  -2  639.24   45.70
 -20  -6  -2  631.34   45.10
  20  -6   2  544.55   44.10
 -20   6  -2  544.45   44.10
 -20   6  -2  529.65   44.40
  20   6   2  560.34   45.30
  20   6   2  601.24   44.90
  22  -6   2  290.67   24.80
 -22  -6  -2  316.57   26.10
 -22  -6  -2  313.77   25.60
  22   6   2  301.27   25.90
 -22   6  -2  273.07   24.80
  22   6   2  352.56   25.70
 -22   6  -2  314.47   25.50
  24  -6   2  230.48   22.40
 -24  -6  -2  306.97   23.40
 -24  -6  -2  292.77   24.00
  24  -6   2  246.68   22.80
  24   6   2  291.37   23.30
  24   6   2  318.17   24.20
 -24   6  -2  252.27   23.10
 -24   6  -2  242.78   22.60
 -26  -6  -2  455.35   35.60
  26  -6   2  393.06   34.90
 -26  -6  -2  442.96   36.30
  26  -6   2  387.56   35.20
  26   6   2  443.56   35.60
  26   6   2  432.46   36.00
 -26   6  -2  493.75   36.40
  28  -6   2    7.00    5.80
 -28  -6  -2   29.70    8.00
 -28  -6  -2   27.60    7.20
  28  -6   2    5.30    5.10
 -28   6  -2   19.80    7.10
  28   6   2   32.30    8.00
 -28   6  -2   16.40    6.10
  27  -7  -2   36.20    7.40
 -27  -7   2   47.70    7.70
 -27  -7   2   52.19    9.60
 -27   7   2   33.00    7.10
  27   7  -2   50.79    8.30
  27   7  -2   58.29    9.00
  25  -7  -2   45.50    7.60
  25  -7  -2   44.60    6.50
 -25  -7   2   46.90    8.30
 -25  -7   2   40.90    6.90
  25   7  -2   38.50    7.60
 -25   7   2   45.20    7.90
 -25   7   2   37.90    6.50
  25   7  -2   48.70    7.40
 -23  -7   2  232.48   20.10
  23  -7  -2  200.38   18.00
 -23  -7   2  229.98   19.00
  23   7  -2  215.58   19.60
 -23   7   2  201.98   18.90
 -23   7   2  203.58   18.00
  23   7  -2  243.68   19.70
 -21  -7   2  592.24   41.70
 -21  -7   2  523.25   40.30
  21  -7  -2  491.25   39.40
  21   7  -2  532.05   41.10
 -21   7   2  485.25   39.30
  21   7  -2  552.74   41.10
 -21   7   2  444.96   40.00
  19  -7  -2   11.60    2.60
  19  -7  -2    5.30    2.40
 -19  -7   2   18.10    4.60
 -19  -7   2    3.80    2.60
 -19   7   2    7.90    2.20
  19   7  -2    7.40    3.10
  19   7  -2    9.50    3.40
 -19   7   2    8.00    2.70
 -17  -7   2 1281.67  107.59
 -17  -7   2 1319.87  106.89
  17  -7  -2 1498.05  106.09
  17  -7  -2 1623.14  106.69
  17   7  -2 1345.17  107.49
 -17   7   2 1479.65  105.99
  17   7  -2 1449.85  107.49
 -17   7   2 1467.05  106.59
 -15  -7   2 1165.18   87.29
  15  -7  -2 1310.27   86.29
 -15  -7   2 1095.49   87.89
 -15   7   2 1025.90   86.09
  15   7  -2 1237.88   88.09
  15   7  -2 1170.88   87.69
  13  -7  -2  159.28   11.70
 -13  -7   2  143.99   13.40
 -13  -7   2  151.98   12.90
  13   7  -2  159.48   13.60
 -13   7   2  144.79   11.90
  13   7  -2  171.38   13.40
 -13   7   2  149.09   11.70
 -11  -7   2  731.83   56.89
 -11  -7   2  806.02   57.69
  11   7  -2  762.42   57.29
  11   7  -2  736.33   57.49
  -9  -7   2    4.90    1.70
  -9  -7   2    5.20    2.30
   9   7  -2    1.80    1.60
   9   7  -2    7.00    2.40
  -7  -7   2  709.73   52.79
  -7  -7   2  705.83   52.39
   7   7  -2  675.23   52.49
   7   7  -2  709.73   52.89
   5  -7  -2  166.58   14.10
   5  -7  -2  168.68   13.90
  -5  -7   2  214.98   14.70
  -5  -7   2  212.28   15.10
  -5   7   2  177.98   13.80
  -5   7   2  162.88   14.00
   5   7  -2  212.98   15.20
  -3  -7   2  272.67   20.80
   3  -7  -2  253.17   20.50
  -3  -7   2  291.47   21.20
   3  -7  -2  295.67   20.90
   3   7  -2  297.57   21.10
  -3   7   2  258.97   20.40
   3   7  -2  248.98   21.10
  -3   7   2  273.47   20.90
   1   7  -2 5007.60  367.56
  -1  -7  -2  398.56   29.60
  -1  -7  -2  394.96   29.50
   1  -7   2  412.76   29.20
   1   7   2  370.66   29.70
  -1   7  -2  389.66   29.30
   1   7   2  386.86   29.20
  -1   7  -2  375.46   29.20
   3  -7   2 1836.52  124.69
  -3  -7  -2 1759.42  125.29
   3  -7   2 1581.34  124.59
  -3  -7  -2 1680.33  125.19
  -3   7  -2 1630.34  124.59
   3   7   2 1618.44  125.39
  -3   7  -2 1707.63  124.59
   3   7   2 1744.93  124.99
  -7  -7  -2  110.69    9.40
  -7  -7  -2  111.99    9.50
   7   7   2  105.89    9.70
   7   7   2  109.99    9.20
  -9  -7  -2   33.60    3.90
   9   7   2   27.10    4.10
 -11  -7  -2 1454.45  104.39
 -11  -7  -2 1398.46  104.09
  11   7   2 1378.66  103.89
  11   7   2 1361.26  104.39
 -13  -7  -2   67.69    7.20
 -13  -7  -2   69.99    6.90
  13   7   2   68.29    6.80
  13   7   2   69.59    7.30
 -15  -7  -2   14.50    3.70
  15  -7   2    8.90    1.70
 -15  -7  -2   10.40    3.10
  15  -7   2   10.70    1.90
 -15   7  -2   13.20    1.80
 -15   7  -2   11.10    1.90
  15   7   2    4.20    2.90
  15   7   2    9.20    2.90
 -17  -7  -2  366.26   31.20
 -17  -7  -2  352.26   31.50
  17  -7   2  463.55   30.30
  17   7   2  363.66   31.70
 -17   7  -2  459.75   30.50
  17   7   2  363.56   31.10
  19  -7   2  434.76   33.30
 -19  -7  -2  473.55   34.60
 -19  -7  -2  469.45   35.00
  19   7   2  411.66   34.80
  19   7   2  454.95   34.40
 -19   7  -2  366.26   33.30
 -21  -7  -2  162.88   14.50
  21  -7   2  137.19   13.50
 -21  -7  -2  161.58   14.80
  21   7   2  164.98   14.30
  21   7   2  177.18   15.40
 -21   7  -2  143.29   13.70
 -23  -7  -2  206.88   16.60
  23  -7   2  162.98   15.20
 -23  -7  -2  166.78   16.50
  23   7   2  177.28   16.00
  23   7   2  164.88   16.50
  25  -7   2  162.88   16.50
 -25  -7  -2  207.38   17.40
 -25  -7  -2  182.78   17.70
  25   7   2  180.28   17.50
  25   7   2  176.68   16.80
 -27  -7  -2   70.69   10.00
 -27  -7  -2   57.19    9.10
  27   7   2   55.99    9.50
  27   7   2   51.49    8.20
 -26  -8   2    1.10    4.70
 -26  -8   2    8.30    5.30
  26  -8  -2    4.10    3.50
  26  -8  -2    4.10    4.10
  26   8  -2    7.80    4.20
 -26   8   2    3.60    4.10
  26   8  -2    3.80    5.10
  24  -8  -2   33.40    5.60
 -24  -8   2   53.09    7.10
 -24   8   2   34.90    5.60
  24   8  -2   50.99    6.90
  24   8  -2   56.99    8.40
  22  -8  -2  758.72   66.59
 -22  -8   2  962.00   69.39
 -22  -8   2  959.00   68.39
  22  -8  -2  786.22   67.09
  22   8  -2  953.90   69.09
  22   8  -2  952.40   68.99
  20  -8  -2  703.63   52.19
 -20  -8   2  715.53   53.29
 -20  -8   2  771.82   54.49
 -20   8   2  595.14   51.99
  20   8  -2  674.93   53.79
  20   8  -2  697.73   53.79
  18  -8  -2  210.48   16.50
  18  -8  -2  179.68   16.20
 -18  -8   2  210.68   17.90
 -18  -8   2  232.18   18.90
  18   8  -2  229.48   18.50
  18   8  -2  224.08   18.70
 -18   8   2  212.48   16.50
 -16  -8   2 1281.97   96.19
 -16  -8   2 1194.18   95.29
  16   8  -2 1311.77   95.89
  16   8  -2 1312.27   96.09
 -14  -8   2  101.09    9.50
 -14  -8   2  104.69   10.20
  14   8  -2  113.19   10.00
  14   8  -2   98.99   10.10
 -12  -8   2   40.10    5.50
 -12  -8   2   44.80    4.90
  12   8  -2   42.80    5.20
  12   8  -2   44.00    5.70
 -10  -8   2  364.06   28.20
 -10  -8   2  360.56   28.80
  10   8  -2  363.46   28.80
  10   8  -2  373.96   28.50
  -8  -8   2  592.34   45.20
  -8  -8   2  611.64   45.70
   8   8  -2  603.14   45.40
   8   8  -2  590.44   45.70
  -6  -8   2    5.90    1.60
  -6  -8   2    5.70    2.00
   6   8  -2    3.50    1.90
   6   8  -2    4.70    1.60
   4  -8  -2    7.80    1.20
   4  -8  -2    9.30    1.80
  -4  -8   2    3.80    1.60
   4   8  -2    8.30    2.00
  -4   8   2    7.40    1.60
  -4   8   2    6.10    1.10
   4   8  -2    6.50    2.20
  -2  -8   2   13.10    2.00
   2  -8  -2   10.70    1.80
  -2   8   2   11.60    2.30
  -2   8   2   10.90    1.50
   2   8  -2   12.40    2.30
   0  -8   2  159.08   12.10
   0  -8   2  159.58   12.30
   0   8  -2  137.49   12.20
   0   8  -2  160.08   12.20
   2  -8   2   12.80    1.80
  -2  -8  -2    9.60    2.20
  -2  -8  -2   14.20    2.30
  -2   8  -2   10.80    1.90
  -2   8  -2    9.00    1.70
   2   8   2    8.60    2.40
   2   8   2   11.60    1.90
  -4  -8  -2 2262.27  175.98
  -4  -8  -2 2575.74  176.18
   4   8   2 2419.16  175.78
   4   8   2 2222.08  176.18
  -4   8  -2 2449.75  175.18
  -6  -8  -2  779.22   57.29
  -6  -8  -2  817.32   57.49
   6   8   2  766.42   57.09
   6   8   2  688.73   57.49
  -8  -8  -2   98.89    9.10
  -8  -8  -2   97.19    9.00
   8   8   2  114.49    9.00
   8   8   2   96.79    9.40
 -10  -8  -2 1389.26  100.99
 -10  -8  -2 1345.37  100.79
  10   8   2 1356.66  101.19
  10   8   2 1318.27  100.49
 -12  -8  -2  409.76   31.90
 -12  -8  -2  416.86   32.20
  12   8   2  385.16   32.20
  12   8   2  423.56   31.70
 -14  -8  -2  140.89   13.10
 -14  -8  -2  147.49   13.50
  14   8   2  162.08   13.20
  14   8   2  153.18   13.80
 -16  -8  -2  627.64   48.90
 -16  -8  -2  580.64   48.40
  16   8   2  658.13   48.50
  16   8   2  657.73   49.20
 -18  -8  -2  244.18   20.40
 -18  -8  -2  223.08   19.90
  18   8   2  242.18   20.60
  18   8   2  239.08   19.90
 -20  -8  -2  462.85   35.40
 -20  -8  -2  466.85   34.90
  20  -8   2  401.46   32.70
  20  -8   2  371.86   32.50
 -20   8  -2  413.36   32.60
  20   8   2  481.35   35.60
  20   8   2  471.25   34.90
  22  -8   2   65.29    6.90
 -22  -8  -2   84.39    9.10
  22  -8   2   69.79    6.80
 -22  -8  -2   68.69    8.90
 -22   8  -2   64.09    6.60
  22   8   2   69.79    9.30
  22   8   2   75.39    8.80
 -22   8  -2   67.69    6.90
  24  -8   2   17.80    3.80
  24  -8   2   16.40    3.80
 -24  -8  -2   14.30    5.40
  24   8   2   16.50    4.60
  24   8   2   18.60    5.70
 -24   8  -2   15.20    3.70
 -24   8  -2   12.60    3.40
  26  -8   2   20.80    5.10
 -26  -8  -2   49.10    8.30
  26  -8   2   34.30    6.30
 -26   8  -2   29.10    5.70
  26   8   2   30.10    8.10
 -26   8  -2   36.50    5.40
 -25  -9   2  225.68   18.90
 -25  -9   2  199.28   19.60
  25   9  -2  198.38   19.40
  25   9  -2  177.28   18.90
 -23  -9   2  616.14   49.00
 -23  -9   2  647.34   48.00
  23   9  -2  608.54   48.50
  23   9  -2  567.64   48.30
 -21  -9   2  766.32   57.89
 -21  -9   2  729.33   56.89
  21   9  -2  737.03   57.49
  21   9  -2  719.63   57.49
 -19  -9   2  372.86   28.50
 -19  -9   2  326.17   27.30
  19   9  -2  326.07   27.90
  19   9  -2  333.07   27.90
 -17  -9   2  244.18   20.60
 -17  -9   2  220.98   19.60
  17   9  -2  258.67   20.40
  17   9  -2  225.68   20.30
 -15  -9   2  126.99   11.90
 -15  -9   2  120.19   11.10
  15   9  -2  121.29   11.80
  15   9  -2  119.29   11.40
 -13  -9   2   16.80    3.10
 -13  -9   2   22.40    4.20
  13   9  -2   12.20    3.40
  13   9  -2   16.10    4.00
 -11  -9   2   15.40    3.90
 -11  -9   2   17.90    3.20
  11   9  -2   13.60    3.60
  11   9  -2   11.00    3.20
  -9  -9   2   28.00    3.70
  -9  -9   2   31.10    4.30
   9   9  -2   26.00    3.90
   9   9  -2   25.80    4.30
  -7  -9   2   79.39    7.30
  -7  -9   2   80.89    7.80
   7   9  -2   79.99    7.80
   7   9  -2   79.49    7.50
  -5  -9   2    5.50    2.10
  -5  -9   2    3.20    1.70
   5   9  -2    2.70    2.00
   5   9  -2    1.90    1.40
   3  -9  -2   44.60    3.80
   3  -9  -2   38.80    4.30
  -3   9   2   39.30    3.60
  -3   9   2   38.80    4.30
   1  -9  -2   18.40    2.80
  -1  -9   2   11.20    2.30
  -1  -9   2   12.90    2.20
  -1   9   2   16.70    2.70
   1   9  -2   10.80    2.50
   1   9  -2   12.20    2.30
  -1  -9  -2    6.50    1.80
   1  -9   2    2.00    1.30
  -1  -9  -2    5.40    2.10
   1  -9   2    3.60    1.40
   1   9   2    4.20    1.90
  -1   9  -2    2.10    1.20
   1   9   2    4.50    1.30
  -3  -9  -2  274.77   22.30
  -3  -9  -2  293.87   22.50
   3   9   2  257.37   22.00
  -3   9  -2  320.57   22.00
  -5  -9  -2 1222.28   92.59
  -5  -9  -2 1223.58   92.59
   5   9   2 1141.99   92.79
   5   9   2 1385.76   92.39
  -7  -9  -2    1.90    1.80
  -7  -9  -2    0.50    1.60
   7   9   2    3.10    1.50
   7   9   2    2.90    2.30
  -9  -9  -2   70.19    6.90
  -9  -9  -2   64.69    6.90
   9   9   2   70.19    7.40
   9   9   2   64.69    6.50
 -11  -9  -2  231.58   19.50
 -11  -9  -2  231.38   19.30
  11   9   2  266.47   19.30
  11   9   2  215.08   19.60
 -13  -9  -2   55.59    6.70
 -13  -9  -2   75.29    7.30
  13   9   2   54.89    6.50
  13   9   2   57.59    7.30
 -15  -9  -2   35.70    5.60
 -15  -9  -2   40.50    6.00
  15   9   2   43.60    5.60
  15   9   2   51.69    6.80
 -17  -9  -2   12.00    4.20
 -17  -9  -2   15.50    4.20
  17   9   2   12.80    4.00
  17   9   2   19.30    4.50
 -19  -9  -2  449.16   35.60
 -19  -9  -2  446.66   35.80
  19   9   2  432.76   35.30
  19   9   2  449.86   36.10
 -21  -9  -2  151.38   13.30
 -21  -9  -2  120.09   12.80
  21   9   2  114.69   12.50
 -23  -9  -2    2.40    4.80
 -23  -9  -2   10.00    4.90
  23   9   2   10.70    4.70
  23   9   2   14.20    5.70
 -25  -9  -2   84.29   11.40
  25   9   2  112.99   12.30
  25   9   2   76.59   11.00
 -24 -10   2   76.29   10.10
  24  10  -2   73.99   10.30
 -22 -10   2   57.79    8.70
 -22 -10   2   72.99    8.70
  22  10  -2   63.79    9.20
  22  10  -2   62.29    9.20
 -20 -10   2   70.29    8.60
 -20 -10   2   81.89    9.30
  20  10  -2   66.49    8.80
  20  10  -2   67.09    9.30
 -18 -10   2   36.10    6.40
 -18 -10   2   38.70    6.10
  18  10  -2   47.00    7.20
  18  10  -2   48.20    6.60
 -16 -10   2  182.28   15.40
 -16 -10   2  163.38   14.60
  16  10  -2  151.88   15.00
  16  10  -2  157.78   14.80
 -14 -10   2  707.23   55.99
 -14 -10   2  757.92   56.79
  14  10  -2  759.32   56.49
  14  10  -2  716.53   56.59
 -12 -10   2   70.89    7.60
 -12 -10   2   60.29    6.90
  12  10  -2   77.59    7.80
  12  10  -2   64.29    7.20
 -10 -10   2   84.29    8.70
 -10 -10   2   94.39    8.30
  10  10  -2   92.79    9.00
  10  10  -2   74.09    8.30
  -8 -10   2   60.99    6.20
   8  10  -2   58.19    6.30
   8  10  -2   60.09    6.70
  -6 -10   2   10.50    3.00
  -6 -10   2   11.00    2.80
   6  10  -2   11.60    2.70
   6  10  -2   10.00    2.90
   4 -10  -2  490.75   39.90
  -4 -10   2  574.64   40.40
   4 -10  -2  491.65   39.50
  -4 -10   2  517.05   40.50
   4  10  -2  571.04   40.50
   4  10  -2  528.95   40.60
  -4  10   2  546.25   40.10
  -4  10   2  527.95   39.50
  -2 -10   2    9.30    2.20
   2 -10  -2    4.40    2.10
   2 -10  -2    4.80    1.50
   2  10  -2    8.70    2.50
  -2  10   2    4.80    1.40
   2  10  -2    9.80    2.30
  -2  10   2    4.40    2.00
   0 -10   2   96.49    8.40
   0 -10   2  114.89    8.70
   0  10  -2   87.99    8.40
   0  10  -2   93.39    8.60
  -2 -10  -2 1205.88   86.29
  -2 -10  -2 1204.38   86.59
   2 -10   2 1191.48   85.89
   2  10   2 1042.30   86.59
  -2  10  -2 1293.77   85.99
   2  10   2 1019.80   85.89
  -2  10  -2 1150.88   85.99
  -4 -10  -2  144.59   12.10
   4 -10   2  164.28   11.30
  -4 -10  -2  145.29   12.30
  -4  10  -2  153.88   11.30
   4  10   2  138.59   11.80
   4  10   2  122.29   12.30
  -4  10  -2  128.09   11.10
  -6 -10  -2  878.31   64.99
  -6 -10  -2  896.41   65.09
   6  10   2  822.02   65.29
   6  10   2  851.51   64.59
  -8 -10  -2  261.37   21.40
  -8 -10  -2  280.87   21.60
   8  10   2  264.67   21.10
   8  10   2  255.87   21.80
 -10 -10  -2    0.70    2.00
 -10 -10  -2    4.80    2.60
  10  10   2    4.90    2.90
  10  10   2    5.40    2.30
 -12 -10  -2  245.28   20.10
 -12 -10  -2  215.78   19.70
  12  10   2  263.77   19.80
  12  10   2  231.98   20.30
 -14 -10  -2   11.80    4.00
 -14 -10  -2   22.10    4.10
  14  10   2   16.30    4.70
 -16 -10  -2    4.10    3.50
 -16 -10  -2    8.00    3.40
  16  10   2   11.60    3.90
  16  10   2   10.00    4.60
 -18 -10  -2    2.60    2.90
 -18 -10  -2   -2.90    2.60
  18  10   2    2.80    3.40
  18  10   2   -3.50    3.00
 -20 -10  -2   12.40    4.50
 -20 -10  -2    5.00    3.70
  20  10   2    7.50    4.60
  20  10   2    8.20    4.30
 -22 -10  -2   24.80    6.80
 -22 -10  -2   33.60    6.90
  22  10   2   42.00    7.80
  22  10   2   21.80    5.90
 -24 -10  -2    4.90    4.70
 -24 -10  -2    9.40    5.90
  24  10   2    9.10    6.10
  24  10   2    7.30    4.80
 -23 -11   2    5.90    4.30
  23  11  -2    9.50    5.60
 -21 -11   2   31.40    6.10
 -21 -11   2   24.40    6.40
  21  11  -2   20.70    5.90
  21  11  -2   29.80    7.30
 -19 -11   2  259.57   24.40
 -19 -11   2  292.57   24.20
  19  11  -2  286.47   24.80
  19  11  -2  308.57   24.80
 -17 -11   2  140.69   14.00
 -17 -11   2  155.78   13.70
  17  11  -2  149.29   14.30
  17  11  -2  132.39   13.60
 -15 -11   2   88.39    9.60
 -15 -11   2   85.99    9.00
  15  11  -2   85.69    9.30
  15  11  -2   87.69    9.70
 -13 -11   2  707.13   53.09
 -13 -11   2  711.23   53.69
  13  11  -2  682.73   53.59
  13  11  -2  669.13   53.29
 -11 -11   2  169.38   14.80
 -11 -11   2  193.78   15.60
  11  11  -2  157.18   14.90
  11  11  -2  169.58   15.40
  -9 -11   2  361.26   28.90
  -9 -11   2  410.96   29.70
   9  11  -2  351.16   29.00
   9  11  -2  348.67   29.40
  -7 -11   2  507.45   38.20
  -7 -11   2  534.55   38.70
   7  11  -2  477.35   38.30
   7  11  -2  466.35   38.60
  -5 -11   2  458.75   37.20
  -5 -11   2  487.65   37.00
   5 -11  -2  493.85   36.10
   5 -11  -2  530.25   35.90
  -5  11   2  503.15   36.10
  -5  11   2  510.55   35.90
   5  11  -2  427.26   37.20
   5  11  -2  429.96   36.90
  -3 -11   2  328.77   24.80
   3 -11  -2  296.47   24.60
  -3 -11   2  364.06   25.20
   3 -11  -2  308.37   24.10
  -3  11   2  284.67   24.00
  -3  11   2  289.67   24.70
   3  11  -2  316.47   25.10
   3  11  -2  346.37   25.00
  -1 -11   2   75.09    7.20
  -1 -11   2   72.49    7.30
   1  11  -2   70.39    7.40
  -1  11   2   98.09    8.20
   1  11  -2   73.99    7.30
   1 -11   2 1585.94  128.79
  -1 -11  -2 1828.32  129.09
  -1  11  -2 1753.82  129.09
   1  11   2 1793.52  128.79
   1  11   2 1806.92  129.79
  -1  11  -2 1681.23  128.89
  -3 -11  -2  621.64   44.80
   3 -11   2  610.24   43.80
  -3 -11  -2  603.44   44.40
   3  11   2  574.94   44.10
  -3  11  -2  637.94   44.10
  -3  11  -2  522.65   43.70
   3  11   2  508.75   44.70
  -5 -11  -2  320.67   26.40
  -5 -11  -2  372.76   27.00
   5  11   2  335.77   26.20
   5  11   2  316.07   27.00
  -7 -11  -2 1011.00   72.59
  -7 -11  -2  990.60   72.39
   7  11   2  873.51   72.59
   7  11   2  959.70   71.99
  -9 -11  -2    6.60    2.80
  -9 -11  -2    6.70    2.80
   9  11   2    4.20    2.20
   9  11   2    5.30    2.90
 -11 -11  -2   45.20    6.00
 -11 -11  -2   60.19    6.60
  11  11   2   47.00    6.70
  11  11   2   43.60    5.70
 -13 -11  -2  226.48   19.30
 -13 -11  -2  218.98   19.20
  13  11   2  236.18   19.00
  13  11   2  221.38   19.80
 -15 -11  -2   15.20    4.40
 -15 -11  -2    8.90    3.90
  15  11   2   11.70    4.70
  15  11   2    5.70    3.30
 -17 -11  -2   28.30    5.90
 -17 -11  -2   24.10    5.70
  17  11   2   27.50    5.10
  17  11   2   23.50    6.10
 -19 -11  -2   68.59    9.00
 -19 -11  -2   71.49    8.80
  19  11   2   58.79    8.20
  19  11   2   76.19    9.70
 -21 -11  -2  105.69   11.80
 -21 -11  -2   92.89   11.40
  21  11   2   97.39   11.40
  21  11   2  115.09   12.40
 -23 -11  -2    8.20    5.40
  23  11   2   16.60    6.40
 -22 -12   2    9.00    4.80
  22  12  -2    9.10    6.40
 -20 -12   2  144.89   14.80
 -20 -12   2  169.18   15.80
  20  12  -2  160.18   15.50
  20  12  -2  136.09   15.20
 -18 -12   2  313.77   27.10
 -18 -12   2  325.47   26.50
  18  12  -2  313.77   26.90
  18  12  -2  316.07   27.10
 -16 -12   2   27.00    5.50
 -16 -12   2   28.50    5.80
  16  12  -2   30.00    6.60
  16  12  -2   33.00    6.40
 -14 -12   2  776.12   56.59
 -14 -12   2  700.43   55.69
  14  12  -2  720.13   56.09
  14  12  -2  704.33   56.29
 -12 -12   2  312.67   24.90
 -12 -12   2  281.87   25.10
  12  12  -2  316.97   25.20
  12  12  -2  305.47   25.40
 -10 -12   2 1120.19   88.19
 -10 -12   2 1241.28   88.89
  10  12  -2 1174.08   88.79
  10  12  -2 1159.48   88.49
  -8 -12   2  397.76   32.10
  -8 -12   2  418.96   32.60
   8  12  -2  401.36   32.30
   8  12  -2  420.06   32.70
  -6 -12   2   27.60    4.50
  -6 -12   2   32.00    5.00
   6  12  -2   34.70    4.90
   6  12  -2   34.20    5.30
  -4 -12   2 1917.91  134.59
  -4 -12   2 1825.42  134.69
   4 -12  -2 1662.63  133.79
   4 -12  -2 1855.31  133.49
   4  12  -2 1832.92  134.59
   4  12  -2 1762.32  134.79
   2 -12  -2  296.27   20.80
  -2 -12   2  247.38   20.40
  -2 -12   2  265.97   20.60
   2 -12  -2  253.47   19.90
  -2  12   2  263.27   20.80
  -2  12   2  241.38   19.80
   2  12  -2  208.68   20.20
   2  12  -2  253.57   20.80
   0 -12   2    0.20    1.90
   0 -12   2   -0.60    2.00
   0  12   2    4.10    3.00
   0  12  -2    3.10    1.90
   0  12   2    7.00    2.10
   0  12  -2    4.80    2.70
   2 -12   2 2317.67  159.88
  -2 -12  -2 2210.88  160.18
  -2 -12  -2 2031.80  160.48
   2  12   2 2226.98  159.98
   2  12   2 2086.09  160.88
  -2  12  -2 2097.39  159.98
   4 -12   2  652.23   48.20
  -4 -12  -2  736.03   49.70
   4 -12   2  699.63   48.30
  -4 -12  -2  650.13   49.90
   4  12   2  632.54   50.09
   4  12   2  595.14   49.10
  -4  12  -2  574.14   48.10
  -6 -12  -2    7.60    3.30
  -6 -12  -2    8.20    2.90
   6  12   2   10.70    3.90
   6  12   2    7.10    2.60
  -8 -12  -2  296.67   24.80
  -8 -12  -2  323.57   24.80
   8  12   2  308.97   25.30
   8  12   2  282.97   24.20
 -10 -12  -2   10.90    3.70
 -10 -12  -2   13.50    4.20
  10  12   2   11.00    4.30
  10  12   2   14.00    3.80
 -12 -12  -2   53.59    6.90
 -12 -12  -2   52.69    6.90
  12  12   2   49.50    7.40
  12  12   2   53.89    6.50
 -14 -12  -2  379.96   31.50
 -14 -12  -2  403.46   31.60
  14  12   2  377.86   32.00
  14  12   2  390.16   31.20
 -16 -12  -2  347.97   29.30
 -16 -12  -2  345.57   29.30
  16  12   2  365.26   29.10
  16  12   2  362.36   30.00
 -18 -12  -2    8.30    4.60
 -18 -12  -2    7.30    4.50
  18  12   2   17.30    5.90
  18  12   2   13.00    4.50
 -20 -12  -2  115.59   12.70
 -20 -12  -2  104.29   11.90
  20  12   2  111.49   13.20
  20  12   2  116.39   12.20
 -22 -12  -2  319.87   29.20
  22  12   2  362.36   30.20
 -21 -13   2   27.30    7.00
  21  13  -2   10.60    6.60
 -19 -13   2  699.43   56.89
 -19 -13   2  735.03   57.79
  19  13  -2  730.83   57.59
  19  13  -2  756.52   57.89
 -17 -13   2   49.99    7.90
 -17 -13   2   67.69    9.20
  17  13  -2   56.49    8.90
  17  13  -2   63.39    8.60
 -15 -13   2   89.09   10.20
 -15 -13   2  103.69   11.00
  15  13  -2   91.69   11.00
  15  13  -2   91.69   10.60
 -13 -13   2 1330.17  101.79
 -13 -13   2 1282.57  102.09
  13  13  -2 1363.66  102.39
  13  13  -2 1424.56  102.29
 -11 -13   2   59.29    7.10
 -11 -13   2   50.19    7.50
  11  13  -2   50.99    7.10
  11  13  -2   54.19    8.00
  -9 -13   2  265.37   22.90
  -9 -13   2  243.78   23.00
   9  13  -2  285.67   23.70
   9  13  -2  318.47   23.60
  -7 -13   2  617.34   48.50
  -7 -13   2  667.93   49.00
   7  13  -2  622.84   48.70
   7  13  -2  610.84   49.00
  -5 -13   2  688.23   46.40
  -5 -13   2  607.34   45.90
   5 -13  -2  510.95   43.80
   5  13  -2  589.54   46.30
   5  13  -2  585.14   45.90
  -3 -13   2   59.99    7.10
   3 -13  -2   65.19    6.80
   3 -13  -2   65.09    6.20
  -3 -13   2   59.69    7.20
   3  13  -2   58.69    7.40
   3  13  -2   60.49    7.10
  -3  13   2   72.29    7.20
  -1 -13   2  321.27   27.00
  -1 -13   2  312.07   27.00
   1 -13  -2  336.17   27.30
  -1  13   2  349.17   27.70
   1  13  -2  380.86   27.40
   1  13  -2  372.36   27.70
  -1  13   2  317.27   26.50
  -1 -13  -2  919.31   72.09
   1 -13   2 1031.80   72.19
   1  13   2  890.41   71.89
  -1  13  -2 1038.50   72.29
   1  13   2  895.31   72.99
  -1  13  -2  980.10   72.49
  -3 -13  -2   21.60    4.40
  -3 -13  -2   23.20    4.00
   3 -13   2   14.80    3.00
   3 -13   2    9.00    2.80
  -3  13  -2   16.20    3.00
   3  13   2   27.00    5.40
  -3  13  -2    9.70    2.80
  -5 -13  -2  537.75   41.70
  -5 -13  -2  521.65   41.20
   5  13   2  542.35   41.00
   5  13   2  520.35   42.00
  -7 -13  -2  518.95   39.40
  -7 -13  -2  500.85   39.70
   7  13   2  515.35   40.20
   7  13   2  470.35   38.90
  -9 -13  -2  256.07   21.70
  -9 -13  -2  264.27   21.40
   9  13   2  251.57   21.00
   9  13   2  236.68   21.90
 -11 -13  -2   27.90    5.70
 -11 -13  -2   17.90    5.00
  11  13   2   22.40    4.50
  11  13   2   13.10    5.00
 -13 -13  -2 1147.79   85.99
 -13 -13  -2 1085.09   85.89
  13  13   2 1154.98   86.59
  13  13   2 1127.59   85.59
 -15 -13  -2   20.40    5.60
 -15 -13  -2   12.90    5.20
  15  13   2   15.20    5.70
  15  13   2   29.00    6.10
 -17 -13  -2  192.18   18.20
 -17 -13  -2  185.38   18.30
  17  13   2  193.18   18.80
  17  13   2  212.68   18.20
 -19 -13  -2  301.97   27.30
 -19 -13  -2  340.67   27.80
  19  13   2  286.87   26.70
  19  13   2  337.37   28.10
 -21 -13  -2  112.09   13.20
  21  13   2  105.89   13.90
 -20 -14   2  221.68   22.30
  20  14  -2  244.98   22.50
 -18 -14   2  290.17   24.50
 -18 -14   2  275.17   25.00
  18  14  -2  253.87   24.50
  18  14  -2  288.47   25.10
 -16 -14   2    3.10    4.20
 -16 -14   2    7.80    4.60
  16  14  -2   -0.30    4.20
  16  14  -2    0.60    3.80
 -14 -14   2  257.67   22.20
 -14 -14   2  262.57   22.80
  14  14  -2  262.37   22.90
  14  14  -2  236.18   22.30
 -12 -14   2  126.59   12.60
 -12 -14   2  109.49   11.60
  12  14  -2  106.79   11.70
  12  14  -2  112.09   12.40
 -10 -14   2  291.97   24.00
  10  14  -2  308.77   24.30
  10  14  -2  249.88   24.10
  -8 -14   2   84.89    9.60
  -8 -14   2   89.09    9.80
   8  14  -2   81.39    9.70
   8  14  -2   91.79   10.40
  -6 -14   2   17.50    4.90
  -6 -14   2   16.80    4.80
   6  14  -2   26.40    5.50
   6  14  -2   29.30    6.30
  -4 -14   2 1073.59   81.89
   4 -14  -2 1066.49   80.19
  -4 -14   2 1069.69   81.99
  -4  14   2  972.70   80.39
  -4  14   2 1169.18   80.39
   4  14  -2 1099.19   82.09
   4  14  -2 1124.29   82.49
   2 -14  -2   21.10    4.40
  -2 -14   2   15.60    4.20
  -2 -14   2   26.20    5.10
  -2  14   2   14.30    4.20
   2  14  -2   25.00    5.60
  -2  14   2   19.90    3.70
   0 -14  -2  341.47   30.00
   0 -14   2  402.96   29.90
   0  14   2  365.86   30.60
   0  14  -2  358.56   29.70
   0  14   2  385.36   29.50
   0  14  -2  386.96   30.20
   2 -14   2 1549.14  115.79
  -2 -14  -2 1431.56  116.19
  -2  14  -2 1422.16  115.79
   2  14   2 1608.44  117.59
   2  14   2 1731.03  116.49
  -2  14  -2 1605.54  116.19
  -4 -14  -2   55.49    7.10
  -4 -14  -2   39.30    6.00
   4  14   2   41.60    7.20
   4  14   2   47.70    6.00
  -6 -14  -2    1.70    3.50
  -6 -14  -2    4.80    3.10
   6  14   2   -0.10    2.30
   6  14   2    1.20    3.80
  -8 -14  -2  652.13   47.50
  -8 -14  -2  604.04   46.80
   8  14   2  558.44   46.30
   8  14   2  576.54   47.50
 -10 -14  -2   14.80    4.60
 -10 -14  -2   13.40    5.00
  10  14   2    5.60    4.20
 -12 -14  -2  202.18   18.10
 -12 -14  -2  183.48   17.50
  12  14   2  189.08   18.40
  12  14   2  196.68   17.40
 -14 -14  -2  234.38   20.80
 -14 -14  -2  209.08   20.20
  14  14   2  242.58   21.50
  14  14   2  225.48   20.10
 -16 -14  -2   44.50    7.90
  16  14   2   45.40    7.70
  16  14   2   57.09    9.70
 -18 -14  -2    1.90    5.00
 -18 -14  -2   10.20    5.60
  18  14   2   10.30    4.80
  18  14   2   20.60    6.60
 -17 -15   2   19.60    7.00
  17  15  -2   21.90    7.10
  17  15  -2   18.60    7.20
 -15 -15   2  131.99   14.40
 -15 -15   2  127.39   14.10
  15  15  -2  139.59   14.90
  15  15  -2  124.79   14.10
 -13 -15   2  205.58   19.00
 -13 -15   2  174.58   18.80
  13  15  -2  216.68   19.40
  13  15  -2  221.18   19.70
 -11 -15   2    4.00    4.60
 -11 -15   2    8.30    4.30
  11  15  -2    0.80    3.50
  11  15  -2    6.00    4.70
  -9 -15   2   16.40    5.50
  -9 -15   2   19.60    5.40
   9  15  -2   16.50    5.60
   9  15  -2   13.00    5.10
  -7 -15   2   81.39    9.60
  -7 -15   2   58.29    9.10
   7  15  -2   95.89   10.80
   7  15  -2   81.99    9.90
  -5 -15   2  187.98   16.70
  -5 -15   2  145.59   16.10
   5  15  -2  192.78   16.70
   5  15  -2  192.08   17.40
  -3 -15   2  168.68   16.10
   3  15  -2  178.58   16.30
  -3  15   2  196.48   15.30
  -3  15   2  185.98   14.70
   3  15  -2  148.59   16.40
  -1 -15   2  141.79   12.70
   1 -15  -2  124.39   11.70
   1  15  -2  137.19   12.70
   1  15  -2  139.39   13.40
  -1  15   2  104.99   12.80
  -1 -15  -2  164.28   17.00
  -1 -15  -2  184.08   16.40
   1 -15   2  199.08   16.30
   1  15   2  168.28   17.60
   1  15   2  205.48   16.70
  -1  15  -2  204.68   16.50
   3 -15   2  304.07   22.80
   3 -15   2  269.97   22.70
  -3  15  -2  276.87   22.60
  -3  15  -2  300.97   22.70
   3  15   2  348.67   26.50
  -5 -15  -2   61.19    8.20
  -5 -15  -2   67.09    9.20
   5  15   2   68.69    8.10
   5  15   2   71.69   10.00
  -7 -15  -2  254.37   23.40
  -7 -15  -2  266.37   22.90
   7  15   2  259.67   22.60
   7  15   2  285.67   24.40
  -9 -15  -2  176.38   17.40
  -9 -15  -2  194.18   18.30
   9  15   2  198.58   18.70
   9  15   2  192.38   17.40
 -11 -15  -2   47.60    8.00
 -11 -15  -2   42.60    8.60
  11  15   2   45.10    7.50
  11  15   2   51.79    9.10
 -13 -15  -2  147.29   15.50
 -13 -15  -2  152.18   16.50
  13  15   2  155.88   15.50
  13  15   2  186.38   17.20
 -15 -15  -2    6.80    5.20
 -15 -15  -2    7.30    5.90
  15  15   2    7.20    5.80
  15  15   2   12.00    5.60
 -17 -15  -2   10.50    5.70
 -17 -15  -2   12.30    6.70
  17  15   2   23.20    6.80
  17  15   2   18.50    6.20
 -14 -16   2   36.10    9.10
 -14 -16   2   45.80    9.20
  14  16  -2   57.99   10.50
 -12 -16   2    9.50    5.90
 -12 -16   2   11.20    5.50
  12  16  -2    0.70    5.30
  12  16  -2    7.20    6.00
 -10 -16   2   65.89    9.90
 -10 -16   2   60.29   10.00
  10  16  -2   51.89   10.20
  10  16  -2   65.59    9.60
  -8 -16   2    6.10    5.60
  -8 -16   2   16.80    5.90
   8  16  -2    5.30    5.40
   8  16  -2    3.30    4.90
  -6 -16   2   67.79    9.20
  -6 -16   2   58.99    8.90
   6  16  -2   64.39   10.30
   6  16  -2   50.59    9.00
  -4 -16   2   15.30    5.20
  -4 -16   2   14.70    4.80
   4  16  -2   18.80    5.90
   4  16  -2   20.60    5.80
  -2 -16   2  115.99   12.50
   2  16  -2  132.69   13.90
  -2  16   2  106.69   11.70
  -2  16   2  136.99   11.40
   0 -16   2   80.39    8.60
   0 -16  -2   57.89    8.00
   0 -16   2   82.39    8.90
   0  16   2   59.49    9.60
   0  16  -2   74.29    9.30
   0  16   2   63.29    8.10
   2 -16   2   94.39    9.40
   2 -16   2  115.09    9.50
  -2  16  -2   96.89    9.40
   4  16   2  133.39   15.80
   4  16   2  152.28   14.20
  -6 -16  -2   45.80    8.60
  -6 -16  -2   39.30    7.10
   6  16   2   36.60    7.30
   6  16   2   31.50    7.90
  -8 -16  -2   81.19   10.20
  -8 -16  -2   61.89   11.00
   8  16   2   93.89   10.70
   8  16   2   80.89   11.80
 -10 -16  -2  151.58   17.00
 -10 -16  -2  167.48   16.00
  10  16   2  151.68   17.00
  10  16   2  158.98   15.90
 -12 -16  -2    6.00    6.10
 -12 -16  -2   -2.90    4.10
  12  16   2    0.80    5.30
  12  16   2    5.30    4.80
 -14 -16  -2   15.90    7.70
 -14 -16  -2   16.00    6.70
  14  16   2   29.20    8.70
  14  16   2   30.90    7.70
 -11 -17   2   -0.20    5.40
 -11 -17   2    5.90    6.50
  11  17  -2    7.40    7.00
  11  17  -2    6.50    6.10
  -9 -17   2   92.99   12.10
  -9 -17   2   77.39   12.40
   9  17  -2   86.49   13.10
   9  17  -2   92.19   12.60
  -7 -17   2  255.77   23.10
  -7 -17   2  239.58   23.30
   7  17  -2  247.08   23.10
  -5 -17   2   22.50    6.80
  -5 -17   2   31.00    7.70
   5  17  -2   42.30    9.00
   5  17  -2   31.20    8.20
  -3 -17   2   47.20    8.60
   3  17  -2   39.40    8.20
   1 -17  -2  453.45   34.20
  -1  17   2  362.36   33.80
  -1  17   2  489.15   35.00
  -1 -17  -2   13.80    5.70
  -1 -17  -2   12.40    4.90
   1 -17   2    7.90    3.80
   1 -17   2   10.10    4.00
   1  17   2   10.10    6.00
  -1  17  -2    7.80    3.40
   1  17   2   11.80    4.70
  -1  17  -2   14.20    3.90
  -3 -17  -2   98.59   11.80
  -3 -17  -2  113.09   13.50
   3  17   2   93.29   13.40
   3  17   2  117.09   12.30
  -5 -17  -2  329.87   28.50
   5  17   2  340.77   30.40
  -7 -17  -2   19.00    6.10
   7  17   2   37.00    7.80
   7  17   2   17.30    7.40
  -9 -17  -2   26.80    9.10
  -9 -17  -2   14.10    6.10
   9  17   2   33.20    8.30
   9  17   2   15.40    7.10
 -11 -17  -2   89.59   14.00
 -11 -17  -2   90.09   12.30
  11  17   2   87.99   13.00
  11  17   2   78.89   11.40
  -6 -18   2   77.49   12.60
   6  18  -2   95.19   13.20
  -4 -18   2   94.99   12.80
   4  18  -2   99.29   12.90
  -2 -18   2  264.97   23.40
   0 -18  -2   75.39   10.00
  -2 -18  -2   24.90    7.60
  -4 -18  -2  336.67   31.80
   4  18   2  363.06   31.10
   4  18   2  386.46   32.80
  -6 -18  -2   48.60   11.60
  -6 -18  -2   47.40    9.80
   6  18   2   72.29   12.80
   6  18   2   45.20    9.80
  30   0  -3   -2.30    5.00
 -30   0   3   -1.20    5.10
  30   0  -3   -2.50    5.20
 -30   0   3    2.80    4.40
 -28   0   3    2.00    3.60
 -28   0   3    3.50    5.00
  28   0  -3    3.00    4.70
  28   0  -3    3.50    4.40
  26   0  -3    3.30    3.60
  26   0  -3    4.20    3.50
 -26   0   3   -0.70    3.40
 -26   0   3   -1.90    2.60
  24   0  -3    2.60    3.10
  24   0  -3    6.40    3.10
 -24   0   3    1.60    2.40
 -24   0   3    4.10    3.70
 -22   0   3   -0.50    1.90
  22   0  -3    2.40    2.70
 -22   0   3    1.10    2.80
  22   0  -3    1.90    2.60
 -20   0   3    0.40    1.40
  20   0  -3    3.30    2.50
  20   0  -3   -0.60    2.10
 -20   0   3    3.70    2.80
 -18   0   3    5.40    1.80
 -18   0   3    7.50    2.80
  18   0  -3    3.80    2.20
  18   0  -3    5.80    2.50
  16   0  -3    2.50    1.80
 -16   0   3    0.50    1.30
 -16   0   3    1.40    2.00
  16   0  -3    1.10    1.60
 -14   0   3    4.20    1.40
 -14   0   3    2.70    1.80
  14   0  -3    2.30    1.50
  14   0  -3    4.40    1.80
 -12   0   3    2.30    1.40
  12   0  -3    1.70    1.20
  12   0  -3    1.20    1.20
 -12   0   3    0.70    0.90
  10   0  -3    1.40    1.10
 -10   0   3    1.20    1.20
  10   0  -3    0.90    1.00
 -10   0   3    0.60    0.80
   8   0  -3    1.40    0.80
  -8   0   3    1.50    0.70
  -8   0   3    0.00    0.80
   8   0  -3    1.00    0.80
   6   0  -3    0.20    0.70
   6   0  -3    0.10    0.70
  -6   0   3    0.90    0.80
  -6   0   3   -0.30    0.50
  -4   0   3    0.40    0.60
   4   0  -3   -0.30    0.50
   4   0  -3   -0.10    0.50
  -4   0   3    0.20    0.50
   2   0  -3    0.20    0.30
  -2   0   3    0.10    0.30
  -2   0   3    0.20    0.30
   2   0  -3    0.60    0.30
   0   0  -3    0.50    0.30
   0   0   3    0.60    0.30
   0   0   3    0.90    0.30
   2   0   3    0.40    0.30
   2   0   3    0.30    0.30
  -2   0  -3    0.80    0.40
  -2   0  -3    0.70    0.30
  -4   0  -3    2.30    0.60
   4   0   3    1.50    0.50
  -4   0  -3    2.50    0.70
   4   0   3    2.00    0.60
   6   0   3    1.00    0.50
  -6   0  -3    1.30    0.90
  -6   0  -3    0.80    0.60
   6   0   3    1.00    0.80
   8   0   3    1.50    0.90
   8   0   3    2.50    0.80
  -8   0  -3    2.90    1.10
  -8   0  -3    1.30    0.80
 -10   0  -3    3.10    1.30
 -10   0  -3    2.60    1.10
  10   0   3    2.60    1.30
  10   0   3    2.90    1.00
 -12   0  -3    0.40    1.20
 -12   0  -3   -1.00    0.90
  12   0   3    0.30    1.00
  12   0   3    0.40    1.10
  14   0   3    2.40    1.40
  14   0   3    2.90    1.60
 -14   0  -3    2.20    1.60
 -14   0  -3    1.00    1.30
  16   0   3    5.10    2.00
 -16   0  -3    0.90    1.70
  16   0   3    3.10    1.70
 -16   0  -3    2.40    1.60
 -18   0  -3    1.10    2.10
 -18   0  -3    1.60    1.80
  18   0   3    0.40    1.80
  18   0   3    3.30    1.90
  20   0   3    2.00    2.40
  20   0   3    5.20    2.50
 -20   0  -3    3.70    2.60
 -20   0  -3    1.30    2.00
 -22   0  -3   -1.20    2.40
  22   0   3    0.00    2.30
  22   0   3    0.90    2.70
 -22   0  -3   -0.70    2.20
  24   0   3    1.90    2.60
  24   0   3    6.80    3.30
 -24   0  -3    1.50    2.90
 -24   0  -3    5.50    3.10
 -26   0  -3    5.40    3.60
  26   0   3    1.00    3.50
  26   0   3    6.20    4.10
 -26   0  -3    3.50    4.00
  28   0   3   -0.40    3.70
 -28   0  -3    9.70    5.20
  28   0   3   -4.00    4.20
 -28   0  -3    5.40    5.20
  31  -1  -3   56.29   10.90
 -31  -1   3   30.40   10.10
 -31  -1   3   50.39    9.10
  31  -1  -3   52.79   10.90
  31   1  -3   49.80    9.70
  31   1  -3   48.50   10.10
 -31   1   3   36.10   11.00
 -31   1   3   55.99    9.90
 -29  -1   3    4.10    5.20
 -29  -1   3    1.70    4.00
  29  -1  -3    7.40    5.30
  29  -1  -3    5.40    5.00
 -29   1   3    9.30    5.80
  29   1  -3    0.30    4.60
  29   1  -3   -0.90    3.90
 -29   1   3   12.50    4.80
  27  -1  -3    2.00    4.00
 -27  -1   3    4.40    3.70
 -27  -1   3   11.10    5.60
  27  -1  -3    4.00    4.70
 -27   1   3    5.80    3.40
  27   1  -3   18.00    5.50
  27   1  -3   16.10    5.00
 -27   1   3    4.20    4.90
 -25  -1   3   14.00    3.90
  25  -1  -3    4.30    3.80
 -25  -1   3   12.00    4.90
  25  -1  -3    6.20    3.70
  25   1  -3   12.50    4.30
 -25   1   3   10.30    4.80
  25   1  -3    6.50    3.50
 -25   1   3   12.00    3.60
 -23  -1   3  107.89   10.70
 -23  -1   3  105.19   11.80
 -23   1   3  134.09   12.50
  23   1  -3  103.39   11.50
  23   1  -3  114.79   11.50
 -23   1   3  140.09   11.20
 -21  -1   3   23.00    5.00
 -21  -1   3   24.70    3.80
  21   1  -3   19.50    4.50
  21   1  -3   15.60    4.20
  19  -1  -3   12.40    3.30
 -19  -1   3   17.00    2.90
 -19  -1   3   12.90    3.70
  19  -1  -3    8.20    2.90
 -19   1   3    9.80    2.40
 -19   1   3   12.30    3.50
  19   1  -3   18.10    3.60
  17  -1  -3   27.40    3.90
  17  -1  -3   31.70    4.20
 -17   1   3   28.70    4.30
 -17   1   3   25.50    3.30
 -15  -1   3    1.40    1.90
 -15  -1   3    4.50    1.50
  15  -1  -3   10.80    2.50
  15  -1  -3    5.10    2.00
 -15   1   3    5.10    2.20
  13  -1  -3  190.38   13.90
 -13  -1   3  158.88   13.40
  13  -1  -3  169.68   13.70
 -13  -1   3  171.48   14.10
  13   1  -3  158.18   13.80
 -13   1   3  160.98   13.30
 -13   1   3  173.38   14.00
  13   1  -3  170.08   13.80
  11  -1  -3  487.75   35.70
  11  -1  -3  532.55   35.90
 -11  -1   3  451.85   35.50
 -11  -1   3  456.85   36.00
  11   1  -3  409.66   35.70
 -11   1   3  510.25   35.50
 -11   1   3  508.75   36.00
  11   1  -3  423.66   35.70
   9  -1  -3   92.39    7.40
  -9  -1   3   73.19    7.10
  -9  -1   3   82.79    7.60
   9  -1  -3   99.89    7.50
  -9   1   3   98.39    7.20
   9   1  -3   75.19    7.30
  -9   1   3   97.69    7.60
  -7  -1   3   28.00    3.20
   7  -1  -3   34.20    3.10
  -7  -1   3   28.50    2.90
   7  -1  -3   36.70    3.10
   7   1  -3   26.40    3.10
  -7   1   3   33.50    2.90
  -7   1   3   34.50    3.20
  -5  -1   3  215.78   17.40
   5  -1  -3  247.08   17.50
  -5  -1   3  229.28   17.60
   5  -1  -3  219.98   17.40
  -5   1   3  254.37   17.50
   5   1  -3  198.98   17.40
  -5   1   3  247.98   17.40
   5   1  -3  230.58   17.50
   3  -1  -3   27.30    2.40
   3  -1  -3   21.60    2.40
  -3  -1   3   27.90    2.40
  -3  -1   3   26.90    2.60
   3   1  -3   29.50    2.50
  -3   1   3   27.10    2.40
  -3   1   3   28.60    2.50
   3   1  -3   24.50    2.50
  -1  -1   3   25.20    2.10
   1  -1  -3   18.70    2.00
  -1  -1   3   19.70    1.90
  -1   1   3   24.70    2.00
   1   1  -3   23.60    2.00
   1   1  -3   22.20    2.00
  -1   1   3   21.80    2.00
   1  -1   3  257.57   19.20
  -1  -1  -3  257.77   19.30
  -1   1  -3  264.57   19.20
   1   1   3  250.77   19.20
   3  -1   3   64.19    5.40
  -3  -1  -3   74.99    5.60
   3  -1   3   69.39    5.40
  -3  -1  -3   65.19    5.50
  -3   1  -3   75.29    5.40
   3   1   3   64.69    5.60
   3   1   3   69.69    5.50
  -3   1  -3   71.49    5.40
   5  -1   3   94.19    6.90
  -5  -1  -3   73.49    6.80
  -5  -1  -3   75.59    6.90
   5  -1   3   97.29    6.70
  -5   1  -3  101.49    6.90
   5   1   3   76.59    6.80
   7  -1   3  211.68   14.50
  -7  -1  -3  164.28   14.40
  -7  -1  -3  169.98   14.60
   7  -1   3  199.48   14.20
  -7   1  -3  202.18   14.30
  -7   1  -3  209.68   14.50
   7   1   3  157.68   14.30
  -9  -1  -3   16.70    2.20
   9  -1   3   22.00    2.40
   9  -1   3   20.70    2.10
  -9  -1  -3   20.10    2.40
   9   1   3   17.50    2.10
   9   1   3   20.40    2.60
  -9   1  -3   18.10    2.30
  -9   1  -3   20.30    2.20
  11  -1   3    9.40    1.80
  11  -1   3    9.70    1.60
 -11   1  -3    7.80    1.60
 -11   1  -3    9.70    1.80
 -13  -1  -3   74.79    6.60
 -13  -1  -3   67.19    6.20
  13   1   3   63.19    6.40
  13   1   3   66.89    6.10
  15  -1   3   14.40    2.50
 -15  -1  -3   15.50    3.00
  15  -1   3   11.40    2.80
 -15  -1  -3   12.00    2.60
 -15   1  -3   14.80    2.90
  15   1   3   13.10    2.50
  15   1   3   13.80    3.00
 -15   1  -3   13.30    2.40
 -17  -1  -3   26.80    3.90
 -17  -1  -3   22.60    3.40
  17   1   3   17.40    3.20
  17   1   3   23.20    3.80
 -19  -1  -3   47.30    5.60
 -19  -1  -3   40.00    5.00
  19   1   3   41.40    5.00
  19   1   3   32.90    5.20
 -21  -1  -3   45.30    6.30
  21  -1   3   37.30    5.50
 -21  -1  -3   41.00    5.50
  21  -1   3   41.70    5.40
 -21   1  -3   35.30    5.50
  21   1   3   46.20    5.60
 -21   1  -3   38.10    5.30
  21   1   3   48.00    6.00
  23  -1   3    6.80    3.40
  23  -1   3    5.30    2.70
 -23  -1  -3    5.60    3.20
 -23  -1  -3    2.30    2.70
  23   1   3    4.40    3.40
  23   1   3    2.20    2.80
 -23   1  -3    7.90    3.60
 -23   1  -3    9.50    3.50
  25  -1   3    6.20    3.70
 -25  -1  -3    5.60    3.90
  25  -1   3    4.30    3.70
 -25  -1  -3   -1.50    3.10
  25   1   3    2.00    3.40
 -25   1  -3    3.40    3.70
  25   1   3    3.80    3.80
 -25   1  -3    2.30    3.50
  27  -1   3    9.40    5.00
 -27  -1  -3    9.10    4.50
  27  -1   3   20.40    5.90
 -27  -1  -3    8.50    5.10
  27   1   3   17.70    5.20
  27   1   3   14.60    5.40
 -27   1  -3   12.20    4.70
 -27   1  -3    7.00    4.70
 -29  -1  -3   43.80    8.70
  29  -1   3   28.40    7.20
  29  -1   3   27.00    7.50
 -29  -1  -3   44.00    7.90
 -29   1  -3   30.00    7.40
  29   1   3   42.70    7.50
 -29   1  -3   16.30    7.00
 -30  -2   3   24.40    6.10
  30  -2  -3   11.00    6.90
 -30  -2   3   21.40    8.20
  30  -2  -3   21.80    7.40
 -30   2   3   14.70    6.40
  30   2  -3   24.90    6.80
  30   2  -3   23.70    7.40
 -28  -2   3   77.69    9.30
  28  -2  -3   67.29   10.20
 -28  -2   3   75.79   10.40
  28  -2  -3   74.69    9.90
 -28   2   3   77.69    9.30
  28   2  -3   71.29    9.90
 -28   2   3   65.99   10.90
  28   2  -3   66.39    9.60
 -26  -2   3   41.60    7.60
 -26  -2   3   47.70    6.70
  26  -2  -3   51.89    8.00
  26  -2  -3   38.00    7.00
  26   2  -3   47.80    7.20
 -26   2   3   50.69    8.40
 -26   2   3   53.39    6.80
  26   2  -3   46.80    7.50
 -24  -2   3    7.90    3.30
 -24  -2   3   13.60    4.90
  24  -2  -3   13.70    4.70
  24  -2  -3   10.50    3.90
  24   2  -3   17.20    4.80
 -24   2   3   14.60    3.50
  24   2  -3   14.30    4.40
 -24   2   3    9.00    4.70
 -22  -2   3  199.78   16.40
  22  -2  -3  219.48   17.50
  22  -2  -3  206.68   16.90
 -22  -2   3  175.48   17.40
  22   2  -3  181.88   17.00
 -22   2   3  188.08   16.20
  22   2  -3  199.08   17.30
 -22   2   3  192.08   17.60
  20  -2  -3  350.66   24.90
  20  -2  -3  324.27   24.30
 -20  -2   3  278.17   24.80
 -20  -2   3  275.37   23.70
  20   2  -3  270.97   24.40
  20   2  -3  257.37   24.20
 -20   2   3  332.07   25.00
 -20   2   3  321.07   23.80
 -18  -2   3   15.40    4.00
  18  -2  -3   21.50    3.50
 -18  -2   3   16.50    3.10
 -18   2   3   26.10    4.10
 -18   2   3   22.00    2.90
  18   2  -3   18.80    3.80
  18   2  -3   16.50    3.50
 -16  -2   3  112.59   10.00
  16  -2  -3  112.39    9.50
 -16  -2   3  103.29    9.10
  16  -2  -3  109.29    9.60
  16   2  -3  111.59    9.70
  16   2  -3   94.69    9.60
 -16   2   3  110.89    9.00
 -16   2   3   96.19    9.60
  14  -2  -3  587.64   43.00
 -14  -2   3  559.64   43.60
 -14  -2   3  539.35   42.80
  14  -2  -3  631.14   43.30
  14   2  -3  547.55   43.30
 -14   2   3  581.14   42.60
  14   2  -3  513.05   43.20
 -14   2   3  594.04   43.40
  12  -2  -3   43.80    4.30
  12  -2  -3   44.90    4.20
 -12  -2   3   32.90    3.90
 -12  -2   3   33.00    4.40
 -12   2   3   47.20    4.60
 -12   2   3   48.10    4.00
  10  -2  -3  410.66   30.20
 -10  -2   3  401.26   30.60
  10  -2  -3  395.16   30.00
 -10  -2   3  388.96   30.00
 -10   2   3  393.76   29.80
 -10   2   3  405.56   30.30
  10   2  -3  390.06   30.40
  10   2  -3  402.06   30.40
  -8  -2   3  570.84   44.90
   8  -2  -3  649.83   45.00
   8  -2  -3  608.84   44.80
  -8  -2   3  592.34   45.20
  -8   2   3  644.84   45.00
   8   2  -3  559.74   45.10
   8   2  -3  583.84   45.10
  -8   2   3  609.44   44.70
   6  -2  -3  252.37   18.20
  -6  -2   3  230.78   18.40
  -6  -2   3  234.68   18.20
   6  -2  -3  238.58   18.10
   6   2  -3  232.38   18.30
   6   2  -3  224.68   18.30
  -6   2   3  249.48   18.20
  -6   2   3  250.57   18.00
  -4  -2   3  491.75   38.80
  -4  -2   3  508.95   38.60
   4  -2  -3  470.65   38.50
   4  -2  -3  506.45   38.60
  -4   2   3  553.14   38.60
  -4   2   3  521.65   38.50
   4   2  -3  530.65   38.80
   4   2  -3  578.14   38.80
   2  -2  -3  937.01   67.39
   2  -2  -3  774.32   67.39
  -2  -2   3  838.92   67.39
  -2  -2   3  885.21   67.49
  -2   2   3  910.61   67.49
   2   2  -3 1007.40   67.49
  -2   2   3 1033.80   67.49
   2   2  -3  933.51   67.49
   0  -2  -3  155.28   11.50
   0  -2   3  131.79   11.30
   0  -2   3  134.89   11.40
   0   2   3  158.68   11.50
   0   2  -3  166.48   11.40
   0   2   3  156.38   11.50
   0   2  -3  152.08   11.40
   2  -2   3  300.47   22.70
   2  -2   3  294.87   22.80
  -2  -2  -3  311.97   23.00
   2   2   3  255.77   23.00
   2   2   3  312.37   22.90
  -2   2  -3  341.37   22.80
  -2   2  -3  332.47   22.80
   4  -2   3  680.63   51.69
  -4  -2  -3  644.14   51.89
   4  -2   3  689.93   51.59
  -4  -2  -3  712.13   52.09
   4   2   3  720.43   51.89
   4   2   3  682.43   52.09
  -4   2  -3  781.82   51.69
   6  -2   3   11.90    1.40
   6  -2   3    8.90    1.10
  -6  -2  -3   11.30    1.80
  -6  -2  -3    8.30    1.50
  -6   2  -3    8.50    1.20
   6   2   3    8.60    1.40
  -6   2  -3    9.40    1.30
   6   2   3    9.50    1.80
  -8  -2  -3   35.40    3.90
  -8  -2  -3   36.60    4.20
   8  -2   3   49.20    3.70
   8  -2   3   46.20    3.90
  -8   2  -3   49.20    3.80
   8   2   3   35.90    3.80
  -8   2  -3   46.70    3.90
  10  -2   3  362.36   25.20
 -10  -2  -3  318.57   25.50
  10  -2   3  362.86   25.40
 -10  -2  -3  324.07   25.70
  10   2   3  311.07   25.30
 -10   2  -3  357.96   25.40
 -10   2  -3  350.66   25.30
  10   2   3  284.77   25.60
  12  -2   3   35.20    3.90
  12  -2   3   43.00    4.30
 -12  -2  -3   43.30    4.40
 -12  -2  -3   43.90    4.60
 -12   2  -3   41.80    4.30
 -12   2  -3   43.40    4.10
  12   2   3   46.00    4.30
  12   2   3   44.80    4.70
 -14  -2  -3   56.19    6.40
 -14  -2  -3   60.39    6.80
  14  -2   3   78.09    6.40
  14  -2   3   77.89    6.60
 -14   2  -3   80.39    6.50
  14   2   3   61.09    6.40
 -14   2  -3   82.29    6.80
 -16  -2  -3  248.08   20.60
  16  -2   3  284.47   20.50
  16  -2   3  291.17   20.80
 -16  -2  -3  228.88   20.80
 -16   2  -3  267.27   20.50
  16   2   3  240.98   20.50
  16   2   3  222.08   20.80
 -16   2  -3  295.37   21.00
  18  -2   3  518.95   39.00
 -18  -2  -3  528.55   39.70
 -18  -2  -3  541.45   39.30
  18  -2   3  519.45   39.20
  18   2   3  528.35   39.10
 -18   2  -3  508.45   39.30
 -18   2  -3  434.46   38.70
  18   2   3  494.55   39.50
 -20  -2  -3   16.30    4.20
  20  -2   3    1.80    2.20
  20  -2   3    6.50    2.80
 -20  -2  -3   10.80    3.20
  20   2   3   12.60    3.30
 -20   2  -3    2.00    2.30
 -20   2  -3    5.30    2.90
  22  -2   3  120.49   10.50
  22  -2   3  114.29   10.00
 -22  -2  -3   89.39   10.30
 -22  -2  -3   85.09    9.70
  22   2   3   83.39    9.90
 -22   2  -3  113.59   10.60
 -22   2  -3  106.19   10.10
  22   2   3   91.59    9.70
 -24  -2  -3   56.39    7.20
  24  -2   3   55.69    7.50
  24  -2   3   48.20    7.00
 -24  -2  -3   66.99    8.20
 -24   2  -3   47.40    7.10
 -24   2  -3   43.60    7.10
  24   2   3   52.79    7.60
  24   2   3   60.69    7.20
  26  -2   3   14.10    5.20
  26  -2   3   14.40    5.50
 -26  -2  -3   32.50    6.80
 -26   2  -3   20.60    5.60
  26   2   3   30.80    6.10
 -26   2  -3   17.90    5.50
  28  -2   3   68.49    9.80
 -28  -2  -3   68.19   10.00
  28  -2   3   60.49    9.30
  28   2   3   48.40    8.80
 -28   2  -3   73.79   10.60
 -28   2  -3   64.69    9.30
  28   2   3   66.09    9.30
 -30  -2  -3  135.09   15.90
 -30  -2  -3  122.19   14.20
  30  -2   3  135.89   15.60
  30  -2   3  124.59   15.00
 -30   2  -3  120.69   15.10
  30   2   3  136.09   14.80
  30   2   3  156.58   15.60
 -30   2  -3  109.49   15.30
 -29  -3   3  110.99   14.50
  29  -3  -3  130.19   14.70
 -29  -3   3  124.39   12.80
  29  -3  -3  124.39   13.90
  29   3  -3  115.49   13.70
 -29   3   3   94.69   14.70
 -29   3   3  144.79   13.90
  29   3  -3  118.69   13.40
 -27  -3   3   12.10    5.60
  27  -3  -3    8.50    4.70
 -27  -3   3   21.80    5.30
  27  -3  -3   10.60    5.10
 -27   3   3   13.10    4.60
  27   3  -3   24.90    6.40
  27   3  -3   17.00    5.40
 -27   3   3    3.30    4.50
 -25  -3   3  290.27   21.30
  25  -3  -3  224.08   21.00
  25  -3  -3  230.68   21.90
 -25  -3   3  263.27   22.60
 -25   3   3  204.28   21.60
  25   3  -3  271.77   21.80
  25   3  -3  288.37   22.30
 -25   3   3  223.48   20.60
  23  -3  -3  310.67   23.80
  23  -3  -3  280.67   24.10
 -23  -3   3  279.67   24.60
 -23  -3   3  296.17   23.50
  23   3  -3  311.97   24.50
 -23   3   3  268.47   23.00
  23   3  -3  266.37   23.90
 -23   3   3  285.67   24.50
  21  -3  -3    4.30    2.70
  21  -3  -3    8.40    3.00
 -21  -3   3    5.20    3.10
 -21  -3   3    5.50    2.40
  21   3  -3   11.90    3.60
 -21   3   3    3.10    3.20
  21   3  -3    8.20    3.10
 -21   3   3    3.40    2.40
 -19  -3   3  824.62   60.19
 -19  -3   3  806.02   59.09
  19  -3  -3  781.52   59.09
  19  -3  -3  774.12   59.49
 -19   3   3  724.63   58.59
  19   3  -3  751.62   59.59
  19   3  -3  824.52   59.79
 -19   3   3  770.32   59.69
  17  -3  -3  606.34   44.80
 -17  -3   3  606.94   45.70
 -17  -3   3  607.64   44.70
  17  -3  -3  620.04   45.20
 -17   3   3  597.54   45.30
 -17   3   3  556.04   44.20
  17   3  -3  535.55   45.10
  17   3  -3  584.84   45.30
 -15  -3   3    2.20    1.50
 -15  -3   3    1.30    2.00
  15  -3  -3    4.80    2.00
  15   3  -3    1.40    1.80
  15   3  -3    1.60    1.60
 -15   3   3    1.00    1.60
 -13  -3   3  969.20   67.29
 -13  -3   3  909.81   66.49
  13  -3  -3  900.21   66.59
  13  -3  -3  874.81   66.39
  13   3  -3  896.81   66.89
 -13   3   3  838.92   65.99
  13   3  -3  864.91   66.89
 -13   3   3  880.01   66.69
  11  -3  -3  775.52   55.49
 -11  -3   3  743.73   56.19
 -11  -3   3  724.73   55.59
  11  -3  -3  757.72   55.69
  11   3  -3  674.73   55.89
 -11   3   3  795.42   55.79
 -11   3   3  763.82   55.29
  11   3  -3  724.03   55.89
  -9  -3   3   97.99    8.90
  -9  -3   3   95.59    8.50
   9  -3  -3  109.59    8.60
   9  -3  -3  107.09    8.40
  -9   3   3  111.79    8.20
  -9   3   3  119.59    8.70
   9   3  -3   86.09    8.70
   9   3  -3  105.39    8.80
   7  -3  -3  225.98   18.50
   7  -3  -3  233.08   18.40
  -7  -3   3  260.47   19.10
  -7  -3   3  248.88   18.60
  -7   3   3  231.68   18.60
   7   3  -3  259.07   19.00
  -7   3   3  235.98   18.30
   7   3  -3  260.77   18.90
  -5  -3   3  951.20   69.49
   5  -3  -3  896.91   69.09
   5  -3  -3  872.41   68.99
  -5  -3   3  914.81   69.19
   5   3  -3  991.10   69.39
  -5   3   3  924.71   68.99
   5   3  -3  950.80   69.49
  -5   3   3  992.60   69.19
   3  -3  -3  179.38   14.20
   3  -3  -3  203.38   14.20
  -3  -3   3  176.78   14.40
  -3  -3   3  172.58   14.20
  -3   3   3  196.38   14.20
   3   3  -3  183.98   14.30
  -3   3   3  208.98   14.20
   3   3  -3  175.08   14.30
  -1  -3   3  961.40   69.89
   1  -3  -3  932.51   69.79
  -1  -3   3  926.91   69.69
   1   3  -3 1009.50   69.89
  -1   3   3  891.41   69.89
   1   3  -3  976.00   69.79
  -1   3   3  931.31   69.79
   1  -3   3 2169.98  166.28
  -1  -3  -3 2044.30  166.48
  -1  -3  -3 2343.37  166.48
   1   3   3 2370.76  166.48
  -1   3  -3 2402.56  166.38
   3  -3   3  288.87   24.60
  -3  -3  -3  385.86   25.30
  -3  -3  -3  334.37   25.10
   3   3   3  362.76   25.30
  -3   3  -3  334.67   24.70
  -3   3  -3  302.77   24.60
   5  -3   3  157.68   11.70
   5  -3   3  155.28   11.50
  -5  -3  -3  148.09   12.10
  -5  -3  -3  152.48   12.20
  -5   3  -3  157.68   11.60
  -5   3  -3  168.48   11.70
   5   3   3  132.99   12.10
   5   3   3  165.18   12.00
   7  -3   3  735.63   52.69
  -7  -3  -3  706.63   53.49
   7  -3   3  749.23   52.89
  -7  -3  -3  657.53   53.19
   7   3   3  731.83   53.19
   7   3   3  654.63   53.39
  -7   3  -3  750.92   52.89
  -7   3  -3  736.73   52.89
  -9  -3  -3  485.05   36.30
   9  -3   3  487.45   36.00
   9  -3   3  476.05   35.80
  -9  -3  -3  524.75   36.70
   9   3   3  489.95   36.20
  -9   3  -3  480.15   35.90
  -9   3  -3  464.75   35.90
   9   3   3  447.56   36.50
  11  -3   3   25.20    2.70
 -11  -3  -3   20.00    2.90
 -11  -3  -3   19.40    2.90
 -11   3  -3   27.40    2.80
  11   3   3   20.50    3.30
  11   3   3   22.80    2.70
 -11   3  -3   26.10    2.70
  13  -3   3  228.58   17.60
 -13  -3  -3  224.68   18.00
 -13  -3  -3  234.78   18.40
  13  -3   3  230.58   17.80
  13   3   3  234.88   18.00
  13   3   3  195.18   18.20
 -13   3  -3  229.98   17.90
 -13   3  -3  240.98   17.70
  15  -3   3  110.49    9.80
  15  -3   3  114.49    9.70
 -15  -3  -3  125.99   10.20
 -15   3  -3  112.49   10.00
  15   3   3  115.99   10.40
  15   3   3  122.79   10.10
 -15   3  -3  109.59    9.70
  17  -3   3   12.50    2.80
  17  -3   3    7.80    2.30
 -17   3  -3   10.40    2.80
 -17   3  -3    8.40    2.40
  19  -3   3  164.48   13.80
  19  -3   3  162.68   13.60
 -19  -3  -3  159.88   13.90
 -19  -3  -3  156.98   14.30
  19   3   3  169.38   13.90
  19   3   3  138.29   14.00
 -19   3  -3  159.18   14.00
 -19   3  -3  162.88   13.60
  21  -3   3  185.98   16.30
 -21  -3  -3  197.18   17.10
  21  -3   3  192.58   16.40
 -21  -3  -3  216.18   16.70
 -21   3  -3  170.88   16.10
  21   3   3  178.58   16.70
 -21   3  -3  172.88   16.50
  21   3   3  216.58   16.60
  23  -3   3   27.00    5.40
  23  -3   3   31.50    5.20
 -23  -3  -3   39.80    5.70
 -23   3  -3   26.70    5.50
 -23   3  -3   28.60    5.60
  23   3   3   39.70    6.00
 -25  -3  -3   33.20    7.20
  25  -3   3   34.00    6.00
  25  -3   3   41.10    6.50
 -25  -3  -3   45.90    6.50
 -25   3  -3   27.00    6.60
 -25   3  -3   35.40    6.70
  25   3   3   31.60    6.40
  25   3   3   42.70    6.10
  27  -3   3  210.58   20.40
 -27  -3  -3  244.88   20.60
 -27  -3  -3  254.07   21.40
  27  -3   3  233.88   21.00
 -27   3  -3  194.38   20.30
 -27   3  -3  192.58   20.80
  27   3   3  254.67   20.70
  27   3   3  234.88   20.90
  29  -3   3   48.80    9.40
 -29  -3  -3   33.60    8.10
 -29  -3  -3   43.20    8.10
  29  -3   3   27.90    7.80
 -29   3  -3   48.80   10.30
  29   3   3   51.09    9.20
 -29   3  -3   39.60    8.80
  30  -4  -3    6.10    6.30
 -30  -4   3    7.60    4.90
  30  -4  -3   -1.30    5.90
 -30   4   3   -1.40    5.60
 -30   4   3   -4.50    6.20
  30   4  -3    1.90    5.50
 -28  -4   3  141.49   13.50
 -28  -4   3  146.39   15.30
  28  -4  -3  109.39   14.10
  28  -4  -3  128.89   13.90
 -28   4   3  116.99   15.40
  28   4  -3  124.99   14.10
 -28   4   3  121.49   13.50
  28   4  -3  155.48   14.50
 -26  -4   3   62.59    8.80
  26  -4  -3   37.90    7.90
  26  -4  -3   47.80    7.30
  26   4  -3   45.10    7.30
  26   4  -3   57.49    7.70
 -26   4   3   36.20    6.60
 -24  -4   3   28.50    5.40
  24  -4  -3   39.00    6.00
 -24  -4   3   25.10    6.20
  24  -4  -3   39.40    6.50
  24   4  -3   34.20    5.80
 -24   4   3   30.10    5.20
  24   4  -3   38.30    6.50
 -24   4   3   36.50    6.80
  22  -4  -3  241.58   23.20
 -22  -4   3  302.67   24.40
 -22  -4   3  309.77   23.10
  22  -4  -3  277.97   23.00
  22   4  -3  290.47   23.80
 -22   4   3  260.27   23.70
 -22   4   3  266.67   22.50
  22   4  -3  310.27   23.90
  20  -4  -3  548.65   44.10
 -20  -4   3  624.84   45.60
  20  -4  -3  504.55   44.50
 -20  -4   3  644.64   44.50
  20   4  -3  582.54   45.00
 -20   4   3  514.05   43.70
 -20   4   3  538.75   44.80
  20   4  -3  670.13   45.30
  18  -4  -3   56.29    6.70
 -18  -4   3   74.79    6.80
  18  -4  -3   59.79    6.40
 -18  -4   3   65.79    7.30
 -18   4   3   58.19    7.00
 -18   4   3   68.69    6.10
  18   4  -3   65.29    7.30
  18   4  -3   64.49    6.90
  16  -4  -3  262.57   20.60
 -16  -4   3  275.97   21.70
  16  -4  -3  258.77   20.90
 -16  -4   3  280.17   20.80
  16   4  -3  253.77   21.30
  16   4  -3  268.37   21.30
 -16   4   3  260.77   21.10
 -16   4   3  242.18   20.10
  14  -4  -3  510.55   39.10
 -14  -4   3  534.25   39.80
  14  -4  -3  487.25   38.70
 -14  -4   3  563.44   39.10
  14   4  -3  523.25   39.60
  14   4  -3  484.85   39.30
 -14   4   3  516.55   39.20
 -14   4   3  493.55   38.40
 -12  -4   3   94.29    9.20
  12  -4  -3  107.89    8.70
 -12  -4   3   97.59    8.60
  12  -4  -3  101.09    8.30
 -12   4   3   99.19    8.00
 -12   4   3  112.89    8.80
  12   4  -3  110.49    9.10
  12   4  -3   82.39    8.90
  10  -4  -3  525.55   40.50
 -10  -4   3  568.34   41.20
 -10  -4   3  546.15   40.60
  10  -4  -3  510.55   40.20
 -10   4   3  566.64   40.60
 -10   4   3  497.85   40.00
  10   4  -3  567.54   40.90
  10   4  -3  543.35   41.10
   8  -4  -3  773.12   58.59
   8  -4  -3  716.53   58.79
  -8  -4   3  808.22   59.49
  -8  -4   3  820.82   58.99
  -8   4   3  843.32   58.89
   8   4  -3  807.32   59.19
   8   4  -3  822.12   59.39
  -8   4   3  758.72   58.49
   6  -4  -3  162.38   12.90
  -6  -4   3  170.68   13.20
  -6  -4   3  167.28   13.50
   6  -4  -3  181.18   13.10
  -6   4   3  172.28   13.10
  -6   4   3  166.38   12.90
   6   4  -3  169.88   13.50
   6   4  -3  170.28   13.40
   4  -4  -3   17.90    1.90
   4  -4  -3   15.60    1.90
  -4  -4   3   21.10    2.00
   4   4  -3   22.90    2.40
  -4   4   3   18.10    1.90
  -4   4   3   17.20    1.90
  -2  -4   3  388.96   29.50
   2  -4  -3  385.76   29.40
   2  -4  -3  390.66   29.20
  -2  -4   3  376.46   29.20
   2   4  -3  407.36   29.40
   2   4  -3  408.86   29.50
  -2   4   3  388.36   29.40
  -2   4   3  396.66   29.20
   0  -4   3   49.70    4.30
   0  -4   3   45.00    4.10
   0  -4  -3   59.09    4.60
   0  -4  -3   59.29    4.40
   0   4  -3   51.89    4.30
   0   4   3   57.29    4.60
   0   4  -3   44.00    4.20
  -2  -4  -3   46.60    4.10
   2  -4   3   43.70    3.60
  -2  -4  -3   45.30    4.10
   2  -4   3   44.10    3.80
  -2   4  -3   49.80    3.80
  -2   4  -3   44.50    3.60
   2   4   3   48.20    4.00
   2   4   3   49.70    4.30
  -4  -4  -3  467.45   36.80
  -4  -4  -3  492.55   36.90
   4   4   3  493.65   37.00
   4   4   3  514.95   36.70
   6  -4   3  532.55   42.50
  -6  -4  -3  640.14   43.60
   6  -4   3  533.45   42.60
  -6  -4  -3  607.84   43.40
  -6   4  -3  511.65   42.60
   6   4   3  587.04   43.60
  -6   4  -3  580.44   42.60
   6   4   3  647.14   43.20
  -8  -4  -3  170.88   14.20
  -8  -4  -3  163.98   13.90
   8  -4   3  192.98   13.50
   8  -4   3  193.58   13.30
   8   4   3  173.98   13.80
   8   4   3  149.99   14.10
  -8   4  -3  189.18   13.40
  -8   4  -3  173.38   13.40
  10  -4   3  651.03   50.09
 -10  -4  -3  687.13   51.09
 -10  -4  -3  667.63   50.79
  10  -4   3  698.03   50.29
 -10   4  -3  667.23   50.29
  10   4   3  659.93   51.09
 -10   4  -3  698.83   50.29
  10   4   3  690.43   50.69
  12  -4   3  104.29    9.10
 -12  -4  -3  113.49    9.80
 -12  -4  -3  128.39   10.30
  12  -4   3  119.99    9.30
  12   4   3  115.89   10.20
 -12   4  -3  103.49    9.20
  12   4   3  118.49    9.70
 -12   4  -3  111.39    9.30
  14  -4   3  118.89   10.20
  14  -4   3  124.09   10.30
 -14  -4  -3  125.59   10.70
 -14  -4  -3  145.79   11.40
 -14   4  -3  121.39   10.40
  14   4   3  117.19   11.00
  14   4   3  131.89   10.70
 -14   4  -3  119.09   10.20
 -16  -4  -3  321.77   24.50
  16  -4   3  304.77   23.50
 -16  -4  -3  331.97   24.10
  16  -4   3  299.17   23.60
 -16   4  -3  276.47   23.40
 -16   4  -3  291.27   23.70
  16   4   3  286.27   24.30
  16   4   3  311.17   23.90
  18  -4   3  286.47   22.50
 -18  -4  -3  310.07   23.00
  18  -4   3  295.67   22.60
 -18  -4  -3  283.67   23.30
 -18   4  -3  269.37   22.70
  18   4   3  266.37   22.60
 -18   4  -3  265.37   22.30
  18   4   3  290.27   23.30
  20  -4   3    6.60    3.00
 -20  -4  -3    3.30    3.00
  20  -4   3    7.30    2.80
 -20  -4  -3    5.10    2.90
 -20   4  -3    1.80    2.30
  20   4   3    4.10    2.60
  20   4   3    7.50    3.50
 -20   4  -3    3.40    2.50
 -22  -4  -3    4.40    3.20
  22  -4   3    3.00    2.80
  22  -4   3    3.50    2.70
 -22  -4  -3    2.70    3.50
  22   4   3    3.80    2.80
  22   4   3    2.60    3.30
 -22   4  -3   -0.90    2.60
 -22   4  -3    3.70    3.10
 -24  -4  -3  141.99   13.70
  24  -4   3  141.19   13.30
 -24  -4  -3  134.89   13.10
 -24   4  -3  126.69   13.10
  24   4   3  140.19   13.00
 -24   4  -3  128.39   13.30
  24   4   3  134.79   13.50
  26  -4   3    9.30    4.40
  26  -4   3    8.20    4.50
 -26  -4  -3    9.80    4.60
 -26  -4  -3    6.70    4.70
 -26   4  -3    5.80    4.90
  26   4   3    6.70    3.60
  26   4   3   12.70    5.20
 -26   4  -3    4.50    4.40
 -28  -4  -3   68.19   10.20
  28  -4   3   45.70   10.00
 -28  -4  -3   81.59    9.80
  28  -4   3   55.89    9.70
  28   4   3   69.19    9.90
  28   4   3   64.79    9.20
 -28   4  -3   58.99   10.00
 -28   4  -3   57.59   10.40
  30  -4   3   75.19   11.80
  30  -4   3   88.09   12.90
 -30   4  -3   72.59   11.50
 -30   4  -3   64.09   12.40
 -29  -5   3   62.09   10.30
  29  -5  -3   36.50    9.80
  29  -5  -3   53.49    9.80
 -29   5   3   47.30    9.50
 -29   5   3   31.00    8.90
  27  -5  -3    5.30    5.80
 -27  -5   3   19.10    6.80
  27  -5  -3   11.90    5.30
 -27   5   3   10.40    4.50
  27   5  -3   18.50    5.80
 -27   5   3   19.60    6.50
  25  -5  -3   37.70    6.40
 -25  -5   3   45.40    7.90
 -25  -5   3   43.80    6.50
 -25   5   3   36.20    8.00
 -25   5   3   39.80    6.40
  25   5  -3   44.70    7.20
 -23  -5   3   28.40    4.30
  23  -5  -3   17.90    4.20
 -23   5   3   14.90    4.80
 -23   5   3   21.60    4.40
  21  -5  -3   23.30    4.20
  21  -5  -3   17.30    4.20
 -21   5   3   18.90    4.50
 -21   5   3   13.10    3.30
 -19  -5   3  119.19    9.90
  19  -5  -3  107.49    9.50
  19  -5  -3   92.09    9.80
 -19  -5   3  115.59   11.00
 -19   5   3   98.99    9.00
 -19   5   3   88.99   10.00
  19   5  -3  101.99   10.40
  19   5  -3  111.79   10.40
 -17  -5   3  407.66   29.10
  17  -5  -3  356.36   29.10
 -17  -5   3  408.36   30.10
  17  -5  -3  355.46   28.60
  17   5  -3  377.56   29.70
 -17   5   3  343.17   28.20
  17   5  -3  377.16   29.60
 -17   5   3  356.06   29.20
  15  -5  -3   53.29    5.40
 -15  -5   3   68.49    6.10
  15  -5  -3   49.50    5.70
 -15  -5   3   64.69    6.90
  15   5  -3   54.69    6.50
 -15   5   3   59.49    6.00
  15   5  -3   70.69    6.60
 -15   5   3   55.89    5.10
 -13  -5   3  301.17   22.00
  13  -5  -3  245.58   21.60
  13  -5  -3  264.67   21.40
 -13  -5   3  321.07   22.80
  13   5  -3  303.47   22.60
 -13   5   3  247.18   21.10
  13   5  -3  311.77   22.40
 -13   5   3  260.17   21.80
 -11  -5   3 1092.49   78.89
  11  -5  -3  941.11   78.59
 -11  -5   3 1174.08   79.69
  11  -5  -3 1005.00   78.29
 -11   5   3  956.60   78.19
  11   5  -3 1170.38   79.39
  11   5  -3 1094.19   79.49
 -11   5   3 1064.59   78.79
   9  -5  -3  227.98   17.40
   9  -5  -3  223.38   17.20
  -9  -5   3  231.78   17.70
  -9  -5   3  237.28   18.30
   9   5  -3  250.37   18.10
  -9   5   3  215.78   17.10
   9   5  -3  222.68   18.10
  -9   5   3  216.88   17.40
   7  -5  -3  725.03   52.89
  -7  -5   3  735.73   53.19
   7  -5  -3  655.83   52.69
  -7  -5   3  753.92   53.69
  -7   5   3  709.33   52.89
   7   5  -3  772.12   53.49
  -7   5   3  639.94   52.59
   7   5  -3  728.53   53.59
   5  -5  -3  737.23   53.29
  -5  -5   3  741.73   53.99
   5  -5  -3  701.23   53.39
  -5  -5   3  719.43   53.59
   5   5  -3  724.23   53.99
   5   5  -3  761.02   53.89
  -5   5   3  671.03   53.29
  -3  -5   3  143.39   11.00
  -3  -5   3  138.99   11.30
   3  -5  -3  144.59   11.10
   3  -5  -3  142.49   10.80
  -3   5   3  148.89   11.10
   3   5  -3  140.39   11.20
  -3   5   3  144.09   10.80
   3   5  -3  130.69   11.20
   1  -5  -3  101.79    8.40
  -1  -5   3  109.79    8.60
  -1  -5   3  111.39    8.30
  -1   5   3  108.29    8.30
  -1   5   3  105.79    8.70
   1   5  -3  114.19    8.50
   1   5  -3   98.29    8.50
  -1  -5  -3  558.34   39.70
   1  -5   3  526.25   39.50
  -1  -5  -3  532.35   39.70
   1  -5   3  514.35   39.20
   1   5   3  546.65   39.50
  -1   5  -3  527.45   39.40
   1   5   3  550.34   39.90
  -1   5  -3  498.15   39.40
   3  -5   3  358.46   28.20
   3  -5   3  363.86   28.40
  -3  -5  -3  407.56   29.00
  -3  -5  -3  413.76   29.00
  -3   5  -3  377.76   28.40
   3   5   3  431.86   28.80
  -3   5  -3  323.27   28.20
   3   5   3  395.86   29.10
  -5  -5  -3   50.59    4.60
  -5  -5  -3   47.60    4.70
   5   5   3   56.39    4.50
   5   5   3   41.80    4.70
  -7  -5  -3  325.87   25.80
  -7  -5  -3  345.97   26.00
   7   5   3  325.67   26.10
   7   5   3  352.06   25.70
   9  -5   3  114.99   10.00
  -9  -5  -3  147.19   11.30
  -9  -5  -3  143.69   11.10
   9  -5   3  128.99   10.10
   9   5   3  149.29   10.90
  -9   5  -3  131.99   10.10
   9   5   3  133.59   11.30
  -9   5  -3  118.39   10.10
 -11  -5  -3  341.37   24.50
 -11  -5  -3  345.57   24.30
  11  -5   3  290.27   23.30
  11  -5   3  285.17   23.20
 -11   5  -3  294.27   23.30
  11   5   3  324.27   24.50
 -11   5  -3  292.07   23.30
  13  -5   3  187.88   15.90
  13  -5   3  201.38   16.10
 -13  -5  -3  236.58   17.30
 -13  -5  -3  233.78   17.00
 -13   5  -3  184.88   16.00
 -13   5  -3  192.78   16.00
  13   5   3  219.78   17.30
 -15  -5  -3   90.39    8.40
  15  -5   3   83.79    7.50
 -15  -5  -3   86.79    8.20
  15  -5   3   87.29    7.50
  15   5   3   89.99    7.90
 -15   5  -3   78.99    7.40
 -15   5  -3   84.79    7.60
  15   5   3   83.19    8.60
  17  -5   3    8.60    2.50
  17  -5   3    6.70    2.20
 -17  -5  -3   13.30    3.30
 -17  -5  -3   12.70    3.60
 -17   5  -3    8.20    2.40
  17   5   3   12.90    3.10
  17   5   3   14.30    3.90
 -17   5  -3    7.50    2.50
  19  -5   3   24.80    3.90
  19  -5   3   27.40    4.20
 -19  -5  -3   34.20    4.80
 -19   5  -3   20.60    4.10
 -19   5  -3   20.90    3.90
  21  -5   3   23.10    4.20
 -21  -5  -3   12.00    3.80
  21  -5   3   18.40    4.10
 -21  -5  -3   17.90    4.50
  21   5   3   15.80    3.40
 -21   5  -3   21.50    4.50
  21   5   3   17.90    4.80
 -21   5  -3   13.90    3.70
 -23  -5  -3    4.40    3.50
  23  -5   3    8.40    3.50
 -23  -5  -3   11.00    4.20
  23  -5   3    6.80    3.50
 -23   5  -3    6.90    3.50
  23   5   3    1.60    3.60
  23   5   3    2.60    2.90
 -23   5  -3    8.10    3.50
  25  -5   3   36.50    6.60
  25  -5   3   32.50    6.70
 -25  -5  -3   41.50    7.30
 -25   5  -3   33.90    7.00
 -25   5  -3   39.60    7.20
 -27  -5  -3  152.48   15.00
  27  -5   3  139.19   14.60
 -27   5  -3  114.99   14.50
  27   5   3  158.58   14.20
 -27   5  -3  124.49   14.30
  29  -5   3   19.00    7.10
  29  -5   3   16.60    6.30
 -29   5  -3   13.40    7.30
 -29   5  -3   10.30    6.50
  28  -6  -3   11.80    6.50
  28  -6  -3   17.50    6.30
 -28  -6   3   31.60    8.20
 -28   6   3   22.40    6.30
  28   6  -3   33.00    7.30
 -28   6   3   15.30    6.70
 -26  -6   3   18.80    5.20
 -26  -6   3   15.80    5.80
  26   6  -3   27.10    6.20
  26   6  -3   17.60    5.70
 -24  -6   3    3.50    3.60
 -24  -6   3    2.40    2.80
  24  -6  -3    9.80    3.80
  24  -6  -3    8.80    4.10
 -24   6   3    8.80    4.30
 -24   6   3    5.40    3.40
  24   6  -3    2.20    3.20
  24   6  -3    5.50    3.30
 -22  -6   3    4.50    3.40
  22  -6  -3    1.60    2.80
 -22  -6   3    7.10    3.10
  22  -6  -3    4.50    2.60
 -22   6   3    0.50    2.80
  22   6  -3    4.50    3.30
 -22   6   3    2.40    2.50
 -20  -6   3    5.00    3.20
  20  -6  -3    2.80    2.10
  20  -6  -3   -1.50    1.90
 -20  -6   3    2.30    2.50
 -20   6   3    2.50    2.50
  20   6  -3    1.50    2.60
 -20   6   3    0.10    1.90
  20   6  -3    1.60    2.70
 -18  -6   3   -0.20    1.50
  18  -6  -3    0.50    2.00
  18  -6  -3    2.30    1.80
 -18  -6   3   -0.30    2.70
  18   6  -3   -0.90    2.00
 -18   6   3    0.40    1.20
  18   6  -3    0.30    2.50
 -18   6   3    0.60    2.00
 -16  -6   3   10.00    2.40
  16  -6  -3    9.10    2.50
 -16  -6   3   10.80    3.10
  16  -6  -3    7.70    1.80
  16   6  -3    7.60    2.50
 -16   6   3    6.70    1.60
 -16   6   3    4.30    2.20
  16   6  -3   12.50    3.20
  14  -6  -3   36.30    3.60
  14  -6  -3   34.30    4.00
 -14   6   3   36.40    4.10
 -14   6   3   34.40    3.30
  12  -6  -3   17.50    2.10
  12  -6  -3   15.80    2.40
 -12  -6   3   21.20    2.90
 -12  -6   3   22.70    3.50
 -12   6   3   15.80    1.80
  12   6  -3   23.80    3.40
  12   6  -3   23.00    3.60
 -12   6   3   16.70    2.50
 -10  -6   3  161.48   13.10
  10  -6  -3  151.38   12.60
 -10  -6   3  171.98   13.80
  10   6  -3  170.58   13.70
   8  -6  -3  521.95   41.30
  -8  -6   3  611.74   42.10
  -8  -6   3  598.14   42.60
   8  -6  -3  505.65   41.40
  -8   6   3  541.15   41.40
  -8   6   3  503.55   41.20
   8   6  -3  595.14   42.40
   8   6  -3  612.14   42.60
   6  -6  -3    3.50    0.70
   6  -6  -3    5.30    0.90
   6   6  -3    3.10    1.50
  -6   6   3    3.50    0.80
  -6   6   3    3.70    0.70
   4  -6  -3   29.90    2.60
  -4  -6   3   27.90    2.90
   4  -6  -3   31.70    3.00
  -4  -6   3   28.40    3.30
   4   6  -3   29.00    3.10
  -4   6   3   35.00    3.00
   4   6  -3   23.90    3.20
  -4   6   3   30.70    2.60
   2  -6  -3  556.64   40.70
  -2  -6   3  537.35   40.40
   2  -6  -3  524.95   40.30
  -2  -6   3  540.45   40.70
   2   6  -3  573.84   40.70
  -2   6   3  536.05   40.70
  -2   6   3  538.85   40.20
   2   6  -3  541.05   40.70
   0  -6  -3  101.29    8.20
   0  -6  -3  109.29    8.50
   0  -6   3   97.09    8.20
   0  -6   3  100.89    7.90
   0   6  -3  104.39    8.20
   0   6  -3   86.09    8.10
   0   6   3  107.69    8.50
   0   6   3  109.39    8.00
   2  -6   3  196.38   15.30
  -2  -6  -3  209.08   15.70
   2  -6   3  193.58   15.10
  -2  -6  -3  201.58   15.70
   2   6   3  210.28   15.40
  -2   6  -3  209.28   15.30
   2   6   3  190.08   15.80
  -4  -6  -3  571.94   42.20
  -4  -6  -3  554.34   42.10
   4   6   3  581.44   41.90
   4   6   3  535.55   42.30
  -6  -6  -3    2.80    1.40
  -6  -6  -3    1.80    1.10
   6   6   3    5.80    1.40
   6   6   3    3.20    1.60
  -8  -6  -3    8.10    2.00
  -8  -6  -3   11.10    2.30
   8   6   3    9.70    1.90
   8   6   3    8.40    2.40
 -10  -6  -3   52.29    5.40
 -10  -6  -3   55.49    5.60
  10   6   3   54.19    5.20
  10   6   3   46.20    5.60
  12  -6   3   86.29    6.90
 -12  -6  -3   81.69    8.20
  12  -6   3   92.09    7.00
 -12  -6  -3   82.49    8.00
  12   6   3   75.99    8.30
 -12   6  -3   91.19    7.00
  12   6   3   95.59    7.90
 -12   6  -3   83.69    6.90
 -14  -6  -3   42.90    5.40
 -14  -6  -3   43.10    4.90
  14   6   3   42.80    4.90
  14   6   3   39.70    5.20
  16  -6   3   19.20    3.00
  16  -6   3   18.50    2.80
 -16   6  -3   15.50    2.80
 -16   6  -3   14.80    2.80
  18  -6   3   -0.50    1.70
  18  -6   3    0.90    1.90
 -18  -6  -3    2.90    2.80
 -18  -6  -3    0.30    2.20
 -18   6  -3   -1.50    1.70
  18   6   3    2.50    2.10
  18   6   3    1.50    2.60
 -18   6  -3    0.20    2.00
  20  -6   3   59.59    6.90
  20  -6   3   67.19    7.00
 -20   6  -3   53.39    6.80
  20   6   3   80.49    8.50
 -22  -6  -3   20.00    4.90
  22  -6   3   14.10    3.80
  22  -6   3   12.60    3.70
 -22   6  -3    9.60    3.70
 -22   6  -3    9.30    3.50
  24  -6   3   22.70    5.50
 -24  -6  -3   26.50    5.30
 -24  -6  -3   28.50    5.70
  24  -6   3   26.90    5.50
  24   6   3   19.80    4.20
  24   6   3   21.60    6.20
  26  -6   3    7.60    4.40
 -26  -6  -3   15.70    5.50
  26  -6   3   17.60    5.40
 -26  -6  -3   23.30    6.10
  26   6   3   14.50    5.60
 -26   6  -3   23.10    6.10
  26   6   3   17.10    4.70
  28  -6   3   -3.20    4.70
 -28  -6  -3    7.30    5.60
  28  -6   3    5.10    5.40
 -28   6  -3   -2.90    5.10
  28   6   3    9.20    5.70
 -27  -7   3   23.50    7.10
  27   7  -3   28.80    6.40
  25  -7  -3   14.00    4.00
  25  -7  -3    7.00    4.30
 -25  -7   3   19.20    5.60
 -25   7   3   10.20    4.20
 -25   7   3    6.80    4.60
  25   7  -3   15.60    5.10
  25   7  -3   22.60    5.50
 -23  -7   3   19.10    6.10
  23  -7  -3   30.70    4.80
 -23   7   3   29.90    5.90
 -23   7   3   29.00    5.10
  23   7  -3   32.80    5.70
  21  -7  -3    3.60    2.70
 -21  -7   3    6.50    3.00
  21  -7  -3    3.20    2.30
 -21  -7   3   11.30    4.60
  21   7  -3   12.60    4.00
 -21   7   3    2.10    2.10
 -21   7   3    1.90    2.80
  21   7  -3    8.80    3.80
 -19  -7   3   30.10    5.60
 -19  -7   3   28.40    4.60
  19  -7  -3   20.90    4.20
  19  -7  -3   26.40    3.60
 -19   7   3   29.10    4.50
  19   7  -3   35.90    5.50
 -19   7   3   20.70    3.40
  19   7  -3   27.40    5.50
 -17  -7   3    1.50    2.20
 -17  -7   3    4.40    2.50
  17  -7  -3    5.30    1.80
  17  -7  -3    6.90    2.40
  17   7  -3    0.50    2.10
  17   7  -3    2.50    2.70
 -17   7   3    5.90    1.70
 -17   7   3    4.60    2.40
  15  -7  -3   30.70    3.20
  15  -7  -3   28.80    3.60
 -15   7   3   33.00    3.80
 -15   7   3   29.20    3.00
 -13  -7   3   73.39    7.50
 -13  -7   3   68.69    6.60
  13  -7  -3   64.49    5.80
  13  -7  -3   73.29    5.60
  13   7  -3   77.49    7.50
 -13   7   3   61.69    5.40
 -13   7   3   64.09    5.90
  13   7  -3   72.79    7.20
 -11  -7   3   30.10    4.70
  11  -7  -3   45.60    3.30
 -11   7   3   44.40    3.40
  11   7  -3   32.60    4.50
 -11   7   3   38.40    3.20
  -9  -7   3    2.00    1.30
   9  -7  -3    2.80    0.40
  -9  -7   3    1.00    1.60
  -9   7   3    3.00    0.40
   9   7  -3    3.20    2.00
   9   7  -3    1.30    1.30
   7  -7  -3    4.30    0.70
  -7  -7   3    7.50    1.70
  -7  -7   3    7.90    2.20
   7  -7  -3    4.90    0.70
   7   7  -3    4.40    1.80
  -7   7   3    4.40    0.60
  -7   7   3    5.30    0.60
   7   7  -3    6.80    1.90
  -5  -7   3   97.89    8.40
   5  -7  -3   94.39    7.40
   5  -7  -3  102.79    7.70
  -5  -7   3   94.89    7.90
  -5   7   3   95.69    7.30
   5   7  -3   96.19    8.20
   5   7  -3   91.49    8.30
  -5   7   3   92.39    7.60
   3  -7  -3    3.50    1.20
  -3  -7   3    4.60    1.50
  -3  -7   3    3.40    1.10
   3  -7  -3    3.10    0.90
  -3   7   3    6.00    1.50
  -3   7   3    3.30    0.80
   3   7  -3    4.80    1.50
   3   7  -3    5.40    1.50
  -1  -7   3    3.60    1.20
   1  -7  -3    2.20    1.00
   1  -7  -3    1.10    1.10
  -1  -7   3    2.80    0.90
   1   7  -3    3.20    1.10
  -1   7   3    2.20    0.80
  -1   7   3    0.70    1.20
   1   7  -3    2.40    1.10
  -1  -7  -3  103.09    8.30
  -1  -7  -3   97.59    8.00
   1  -7   3   94.39    7.60
   1  -7   3   99.39    7.90
  -1   7  -3   94.29    7.80
   1   7   3  110.69    7.80
  -1   7  -3   82.39    7.70
   1   7   3   88.69    8.20
   3  -7   3    1.00    0.70
  -3  -7  -3    0.50    1.10
   3  -7   3    0.80    0.60
  -3  -7  -3    0.80    1.20
  -3   7  -3    1.00    0.80
   3   7   3    2.10    1.00
   3   7   3    1.20    1.20
  -3   7  -3    1.00    0.70
  -5  -7  -3   62.49    5.50
  -5  -7  -3   54.29    5.40
   5   7   3   50.89    5.60
   5   7   3   57.79    5.10
  -7  -7  -3  480.65   36.10
  -7  -7  -3  472.95   36.20
   7   7   3  516.85   35.90
   7   7   3  424.66   36.20
  -9  -7  -3   90.09    8.60
  -9  -7  -3  101.69    8.90
   9   7   3   99.09    8.40
   9   7   3   95.39    9.00
 -11  -7  -3   75.79    7.60
 -11  -7  -3   76.69    7.50
  11   7   3   81.89    7.90
  11   7   3   78.99    7.20
 -13  -7  -3    8.90    2.60
 -13  -7  -3    6.30    2.60
  13   7   3   11.10    2.80
  13   7   3    8.20    2.80
 -15  -7  -3  115.89   11.90
 -15  -7  -3  128.59   11.90
  15  -7   3  135.79   10.40
  15  -7   3  127.79   10.40
 -15   7  -3  148.99   10.50
  15   7   3  137.69   11.70
 -15   7  -3  116.99   10.30
  15   7   3  150.18   12.70
 -17  -7  -3    3.30    2.50
  17  -7   3    9.60    2.20
 -17  -7  -3    6.80    3.00
  17  -7   3    8.90    2.20
 -17   7  -3    8.90    2.20
  17   7   3    5.50    2.70
 -17   7  -3   11.40    2.40
  17   7   3    8.30    3.50
 -19  -7  -3   14.60    4.10
 -19  -7  -3   11.00    3.70
  19  -7   3    4.20    2.30
  19   7   3    8.00    3.80
  19   7   3   15.20    3.90
  21  -7   3    6.30    3.00
 -21  -7  -3   16.90    5.00
  21  -7   3    8.40    3.30
  21   7   3    8.20    4.10
 -21   7  -3    8.20    3.10
  21   7   3   12.20    3.80
 -23  -7  -3    1.00    3.10
 -23  -7  -3    7.10    3.80
  23  -7   3    3.50    3.10
  23  -7   3    7.10    3.50
  23   7   3    9.20    4.50
 -23   7  -3    3.00    3.00
  23   7   3    2.50    2.60
 -25  -7  -3   19.20    6.40
  25  -7   3   31.80    6.50
 -25  -7  -3   34.00    7.00
  25  -7   3   41.80    6.70
  25   7   3   30.10    6.10
 -25   7  -3   29.90    6.20
  25   7   3   34.30    8.00
 -27  -7  -3   -0.20    4.40
  27  -7   3   -2.70    4.50
  27  -7   3   -3.80    4.30
  27   7   3    2.30    3.20
 -27   7  -3   -5.00    4.10
 -27   7  -3   -1.40    3.90
  26  -8  -3   16.90    4.10
 -26  -8   3   13.90    5.20
  26   8  -3    7.70    5.10
 -26   8   3   11.80    4.50
 -26   8   3   17.90    4.30
 -24  -8   3   21.50    5.80
 -24  -8   3   19.70    4.90
  24   8  -3   17.70    5.40
  24   8  -3   14.30    5.00
  22  -8  -3   81.19    8.50
  22  -8  -3   81.49    7.80
 -22  -8   3  105.49   10.70
 -22   8   3   73.49    8.40
 -22   8   3   78.89    7.80
  20  -8  -3  137.99   12.30
 -20  -8   3  140.79   14.20
  20  -8  -3  169.18   12.00
 -20  -8   3  139.59   13.20
  20   8  -3  134.09   13.80
 -20   8   3  157.38   12.00
  20   8  -3  126.49   13.50
 -18  -8   3    8.60    3.30
 -18  -8   3   11.40    3.90
  18   8  -3   11.60    4.10
  18   8  -3   11.60    3.80
  16  -8  -3  269.17   20.70
 -16  -8   3  317.37   23.40
  16  -8  -3  262.77   20.60
 -16  -8   3  273.67   22.20
 -16   8   3  242.08   20.60
  16   8  -3  306.47   23.20
 -14  -8   3   60.89    7.30
 -14  -8   3   66.19    6.70
  14   8  -3   68.89    7.20
  14   8  -3   63.79    7.30
 -12  -8   3    9.60    2.60
 -12  -8   3    7.00    2.80
  12   8  -3    3.80    2.50
  12   8  -3    5.80    2.60
 -10  -8   3  269.07   21.70
 -10  -8   3  261.07   21.10
  10   8  -3  277.17   21.60
  10   8  -3  269.27   21.70
  -8  -8   3    4.10    1.70
  -8  -8   3    4.30    2.00
   8   8  -3    6.60    2.10
   8   8  -3    7.50    2.40
   6  -8  -3    5.10    1.10
   6  -8  -3    6.30    0.90
  -6   8   3    7.20    0.80
  -6   8   3    5.80    1.10
  -4  -8   3  931.31   65.29
   4  -8  -3  911.21   65.19
  -4  -8   3  909.41   65.69
   4  -8  -3  772.02   64.69
   4   8  -3  946.61   65.59
  -4   8   3  818.92   64.59
   4   8  -3  878.51   65.59
  -4   8   3  854.81   65.19
  -2  -8   3  996.10   75.89
   2  -8  -3 1032.50   75.49
   2  -8  -3 1085.19   75.99
  -2  -8   3  963.70   75.49
   2   8  -3  930.11   75.79
  -2   8   3 1048.50   75.29
  -2   8   3 1072.79   76.09
   2   8  -3 1033.40   75.79
   0  -8  -3   10.50    2.30
   0  -8   3    3.60    1.40
   0  -8   3    5.50    1.30
   0   8  -3    2.20    1.30
   0   8  -3    4.90    1.40
   2  -8   3   28.00    2.70
   2  -8   3   28.00    3.00
  -2   8  -3   28.30    3.00
  -4  -8  -3  189.28   17.20
  -4  -8  -3  183.18   17.20
   4  -8   3  243.68   16.40
   4  -8   3  252.07   16.40
   4   8   3  183.68   16.80
  -4   8  -3  248.18   16.40
  -6  -8  -3  740.93   53.79
  -6  -8  -3  720.43   53.69
   6   8   3  728.53   53.39
   6   8   3  658.53   53.89
  -8  -8  -3   82.89    7.90
  -8  -8  -3   89.99    8.00
   8   8   3   75.79    8.10
   8   8   3   90.49    7.70
 -10  -8  -3   71.39    7.10
 -10  -8  -3   75.59    7.10
  10   8   3   64.19    6.50
  10   8   3   66.59    7.10
 -12  -8  -3   19.90    3.70
 -12  -8  -3   19.70    3.70
  12   8   3   21.40    3.40
  12   8   3   20.50    4.20
 -14  -8  -3   30.40    4.70
 -14  -8  -3   21.80    4.20
  14   8   3   27.20    4.10
  14   8   3   26.00    5.30
 -16  -8  -3   99.69   10.10
 -16  -8  -3  102.19   10.30
  16   8   3  104.19   10.70
  16   8   3  109.09   10.00
 -18  -8  -3    7.60    3.40
 -18  -8  -3    3.90    2.90
  18   8   3    7.20    3.10
  18   8   3    2.00    3.30
 -20  -8  -3   22.10    5.50
 -20  -8  -3   28.40    5.60
  20   8   3   35.80    5.40
  20   8   3   29.70    6.40
 -22  -8  -3   36.90    6.50
 -22  -8  -3   36.40    6.90
  22  -8   3   41.90    4.90
  22  -8   3   44.20    4.80
 -22   8  -3   44.80    4.90
  22   8   3   36.60    6.50
  22   8   3   37.70    6.40
 -22   8  -3   37.30    4.50
  24  -8   3  138.79   11.60
  24  -8   3  121.59   11.20
 -24   8  -3  111.19   10.90
 -24   8  -3  136.39   11.40
 -26  -8  -3   23.80    6.50
 -26  -8  -3   18.30    6.50
  26   8   3   19.20    6.40
  26   8   3   16.10    5.20
 -25  -9   3  234.08   23.90
 -25  -9   3  267.17   23.10
  25   9  -3  253.47   23.70
  25   9  -3  307.67   24.40
 -23  -9   3   75.39    8.80
 -23  -9   3   66.89    9.70
  23   9  -3   68.69    9.40
  23   9  -3   61.79    9.00
 -19  -9   3  387.26   30.10
 -19  -9   3  341.77   28.90
  19   9  -3  367.36   29.70
  19   9  -3  352.96   29.70
 -17  -9   3  372.06   29.00
 -17  -9   3  398.36   30.00
  17   9  -3  342.07   29.40
  17   9  -3  342.97   29.50
 -15  -9   3    3.00    2.30
 -15  -9   3    7.10    3.10
  15   9  -3    1.80    2.30
  15   9  -3    4.60    2.70
 -13  -9   3  364.96   29.80
 -13  -9   3  365.86   29.10
  13   9  -3  386.86   29.70
  13   9  -3  372.86   29.80
 -11  -9   3  506.15   38.70
 -11  -9   3  505.45   39.30
  11   9  -3  485.45   39.20
  11   9  -3  523.15   39.10
  -9  -9   3   10.40    2.50
  -9  -9   3    8.30    2.70
   9   9  -3    7.80    2.60
   9   9  -3   11.40    3.30
  -7  -9   3  111.79   10.00
  -7  -9   3  125.69   10.70
   7   9  -3  117.39   10.60
   7   9  -3  122.89   10.50
   5  -9  -3  751.32   58.49
  -5  -9   3  791.72   59.69
   5  -9  -3  864.41   58.99
  -5  -9   3  775.32   59.19
  -5   9   3  763.02   58.39
  -5   9   3  855.21   58.99
   5   9  -3  776.42   59.49
   5   9  -3  764.92   59.69
  -3  -9   3  144.09   12.90
  -3  -9   3  138.89   12.50
   3  -9  -3  180.08   13.00
   3  -9  -3  167.88   12.30
  -3   9   3  172.78   12.20
   3   9  -3  134.29   12.80
  -3   9   3  178.28   13.10
   3   9  -3  141.09   12.80
  -1  -9   3  413.86   29.50
  -1  -9   3  421.86   29.80
   1  -9  -3  364.96   29.40
  -1   9   3  359.36   29.20
   1   9  -3  435.06   29.80
   1   9  -3  380.56   29.70
  -1   9   3  345.77   29.90
  -1  -9  -3  334.87   25.10
   1  -9   3  320.47   24.60
   1  -9   3  315.57   24.30
  -1  -9  -3  321.87   24.70
   1   9   3  324.17   24.40
  -1   9  -3  311.27   24.50
  -1   9  -3  324.27   24.60
   1   9   3  315.67   25.20
  -3  -9  -3   35.60    4.20
   3  -9   3   26.90    3.10
   3  -9   3   29.60    3.00
   3   9   3   33.40    4.20
  -3   9  -3   26.90    3.00
  -3   9  -3   29.00    3.10
  -5  -9  -3   20.70    3.10
  -5  -9  -3   17.80    3.20
   5   9   3   16.00    3.40
  -7  -9  -3  441.66   34.00
  -7  -9  -3  446.36   34.00
   7   9   3  458.15   33.60
   7   9   3  412.06   34.20
  -9  -9  -3  402.96   31.20
  -9  -9  -3  402.76   31.20
   9   9   3  400.86   30.80
   9   9   3  390.56   31.50
 -11  -9  -3    1.80    2.00
 -11  -9  -3    1.50    2.10
  11   9   3    2.90    1.90
  11   9   3    2.30    2.80
 -13  -9  -3   52.49    6.40
 -13  -9  -3   50.59    6.20
  13   9   3   57.09    7.10
  13   9   3   50.89    5.70
 -15  -9  -3  286.67   25.20
 -15  -9  -3  311.07   25.40
  15   9   3  316.47   25.90
  15   9   3  329.17   25.10
 -17  -9  -3  145.79   13.30
 -17  -9  -3  123.49   13.00
  17   9   3  153.38   13.10
  17   9   3  145.99   13.80
 -19  -9  -3   51.79    6.90
 -19  -9  -3   51.79    7.50
  19   9   3   59.49    8.20
  19   9   3   58.29    6.80
 -21  -9  -3  447.96   35.40
 -21  -9  -3  441.86   35.30
  21   9   3  421.76   35.60
  21   9   3  423.96   34.80
 -23  -9  -3   60.89    9.10
 -23  -9  -3   64.69    9.10
  23   9   3   62.89    9.30
  23   9   3   60.69    8.50
 -25  -9  -3  118.69   12.80
 -25  -9  -3   85.79   12.30
  25   9   3  119.99   13.20
 -24 -10   3    7.90    4.20
 -24 -10   3    7.30    4.60
  24  10  -3    5.10    4.60
  24  10  -3    6.70    5.20
 -22 -10   3  204.48   18.60
 -22 -10   3  202.58   19.40
  22  10  -3  221.18   19.50
  22  10  -3  203.08   19.30
 -20 -10   3  323.77   26.40
 -20 -10   3  315.97   27.20
  20  10  -3  323.57   27.10
  20  10  -3  317.27   27.10
 -18 -10   3    3.60    3.00
 -18 -10   3    1.30    2.90
  18  10  -3    6.00    4.30
  18  10  -3   -1.70    2.20
 -16 -10   3  802.92   61.89
 -16 -10   3  772.92   60.99
  16  10  -3  836.92   61.79
  16  10  -3  796.52   61.79
 -14 -10   3 1039.40   78.79
 -14 -10   3 1023.50   79.59
  14  10  -3 1102.49   79.49
  14  10  -3 1025.20   79.49
 -12 -10   3   17.00    3.50
 -12 -10   3   17.70    4.10
  12  10  -3   13.10    3.80
  12  10  -3   15.50    3.80
 -10 -10   3  824.22   66.19
 -10 -10   3  869.71   65.69
  10  10  -3  934.61   66.19
  10  10  -3  862.51   66.19
  -8 -10   3  649.74   49.90
  -8 -10   3  670.93   50.49
   8  10  -3  686.43   50.39
   8  10  -3  631.14   50.39
   6 -10  -3  224.38   17.30
  -6 -10   3  204.88   18.70
  -6 -10   3  217.48   18.30
   6 -10  -3  249.78   17.50
  -6  10   3  267.67   17.30
   6  10  -3  211.88   18.80
   6  10  -3  234.18   18.80
  -6  10   3  231.08   17.30
  -4 -10   3  261.77   19.20
  -4 -10   3  255.87   18.80
   4 -10  -3  215.08   18.00
   4 -10  -3  245.88   18.70
   4  10  -3  271.87   19.20
   4  10  -3  245.78   19.10
  -4  10   3  201.88   18.50
  -4  10   3  203.58   17.90
   2 -10  -3  995.70   70.79
  -2 -10   3  884.51   70.59
  -2 -10   3  965.10   70.39
   2 -10  -3  878.91   70.09
   2  10  -3  930.71   70.69
  -2  10   3  918.31   69.99
   2  10  -3 1019.20   70.79
  -2  10   3  967.50   70.99
   0 -10   3  198.98   16.90
   0 -10  -3  219.48   16.90
   0 -10   3  205.48   16.70
   0 -10  -3  237.68   17.50
   0  10  -3  199.68   16.90
   0  10   3  233.38   17.70
   0  10  -3  177.18   16.80
   0  10   3  241.98   16.70
  -2 -10  -3  215.78   18.20
   2 -10   3  262.47   18.00
  -2 -10  -3  214.98   18.60
   2 -10   3  261.87   18.20
  -2  10  -3  230.78   18.00
   2  10   3  189.98   18.60
   2  10   3  213.68   17.90
  -2  10  -3  250.77   18.20
  -4 -10  -3  578.54   41.00
  -4 -10  -3  513.35   40.50
   4 -10   3  508.15   39.60
   4 -10   3  564.24   39.60
  -4  10  -3  537.25   39.60
   4  10   3  569.14   40.40
  -4  10  -3  513.85   39.60
   4  10   3  475.05   40.90
  -6 -10  -3  453.15   34.00
  -6 -10  -3  450.85   33.80
   6  10   3  402.16   34.10
   6  10   3  438.86   33.40
  -8 -10  -3   83.49    7.70
  -8 -10  -3   80.19    7.90
   8  10   3   69.39    7.20
   8  10   3   71.89    8.00
 -10 -10  -3  761.42   58.99
 -10 -10  -3  756.12   58.89
  10  10   3  815.62   58.69
  10  10   3  766.42   59.39
 -12 -10  -3  222.28   20.10
 -12 -10  -3  242.28   20.20
  12  10   3  240.68   20.70
  12  10   3  266.67   20.00
 -14 -10  -3   15.70    4.20
 -14 -10  -3   15.90    4.20
  14  10   3   15.40    3.80
  14  10   3   14.30    4.50
 -16 -10  -3  228.38   19.30
 -16 -10  -3  206.18   19.00
  16  10   3  224.38   19.80
  16  10   3  229.98   18.90
 -18 -10  -3   18.30    4.80
 -18 -10  -3   18.10    5.00
  18  10   3   23.40    5.80
  18  10   3   20.20    4.80
 -20 -10  -3   25.20    6.10
 -20 -10  -3   29.10    5.60
  20  10   3   30.70    5.70
  20  10   3   36.80    7.50
 -22 -10  -3   75.19    9.70
 -22 -10  -3   89.79   10.70
  22  10   3   90.19   11.20
  22  10   3   78.29    9.90
 -24 -10  -3  192.78   19.50
 -24 -10  -3  220.38   19.50
  24  10   3  170.28   18.80
  24  10   3  203.48   19.50
 -23 -11   3  232.68   22.60
 -23 -11   3  261.37   22.10
  23  11  -3  234.78   22.70
  23  11  -3  266.97   23.00
 -21 -11   3  105.39   11.40
 -21 -11   3   88.09   10.30
  21  11  -3   96.79   11.20
  21  11  -3   89.49   11.40
 -19 -11   3   17.70    5.10
 -19 -11   3   19.90    4.90
  19  11  -3   16.10    4.80
  19  11  -3   16.40    5.50
 -17 -11   3  390.46   30.70
 -17 -11   3  357.16   31.20
  17  11  -3  386.36   31.40
  17  11  -3  389.16   31.30
 -15 -11   3   42.60    5.90
 -15 -11   3   45.10    6.50
  15  11  -3   41.30    6.70
  15  11  -3   48.10    6.60
 -13 -11   3  191.38   17.40
 -13 -11   3  192.78   16.80
  13  11  -3  203.28   17.60
  13  11  -3  211.48   17.50
 -11 -11   3  551.64   45.40
 -11 -11   3  584.74   44.90
  11  11  -3  614.24   45.50
  11  11  -3  588.94   45.50
  -9 -11   3    6.50    3.10
  -9 -11   3    8.50    2.80
   9  11  -3   12.50    3.20
   9  11  -3    5.00    3.00
  -7 -11   3  181.78   16.50
  -7 -11   3  198.58   16.20
   7  11  -3  185.38   16.60
   7  11  -3  216.28   16.70
  -5 -11   3 1072.59   75.79
  -5 -11   3 1001.30   75.19
   5 -11  -3 1056.79   74.69
   5 -11  -3  973.90   74.19
  -5  11   3  932.81   74.09
  -5  11   3  978.70   74.59
   5  11  -3  970.90   75.59
   5  11  -3 1052.89   75.59
  -3 -11   3   56.59    5.90
   3 -11  -3   63.29    5.50
  -3  11   3   63.79    5.30
   3  11  -3   51.99    6.00
   3  11  -3   49.40    6.20
  -3  11   3   63.49    6.30
  -1 -11   3   13.60    2.80
  -1 -11   3   15.80    3.20
   1 -11  -3    9.50    2.40
   1 -11  -3   10.40    3.10
  -1  11   3    9.00    3.10
  -1  11   3   10.40    2.10
   1  11  -3   14.80    3.20
   1  11  -3   14.90    3.10
   1 -11   3  638.04   46.70
   1 -11   3  639.14   46.50
  -1 -11  -3  622.24   46.60
  -1 -11  -3  648.84   47.30
  -1  11  -3  619.94   46.60
  -1  11  -3  596.64   46.60
   1  11   3  550.54   47.20
   1  11   3  614.14   46.40
   3 -11   3   20.10    3.00
  -3 -11  -3   30.10    4.30
  -3  11  -3   19.50    3.10
  -3  11  -3   21.20    3.10
   3  11   3   25.90    4.30
  -5 -11  -3   19.80    4.00
  -5 -11  -3   20.00    3.70
   5  11   3   22.70    4.40
   5  11   3   21.00    3.40
  -7 -11  -3  820.02   60.79
  -7 -11  -3  791.12   60.49
   7  11   3  771.12   60.99
   7  11   3  809.02   60.19
  -9 -11  -3  387.56   31.40
  -9 -11  -3  371.76   31.10
   9  11   3  409.16   31.90
   9  11   3  414.46   31.00
 -11 -11  -3  114.39   10.80
 -11 -11  -3  104.29   10.40
  11  11   3  108.19   10.10
  11  11   3  105.89   10.90
 -13 -11  -3  506.65   39.60
 -13 -11  -3  459.15   39.40
  13  11   3  521.35   40.10
  13  11   3  522.05   39.20
 -15 -11  -3   52.19    6.90
 -15 -11  -3   50.19    7.10
  15  11   3   54.89    6.70
  15  11   3   64.29    8.10
 -17 -11  -3   10.40    4.30
 -17 -11  -3   11.00    4.00
  17  11   3   14.90    5.20
  17  11   3   13.90    4.20
 -19 -11  -3   26.30    6.30
 -19 -11  -3   25.60    6.20
  19  11   3   25.40    5.80
  19  11   3   32.40    7.10
 -21 -11  -3  129.69   12.70
 -21 -11  -3  104.79   12.50
  21  11   3  108.29   12.20
  21  11   3  108.59   13.10
 -23 -11  -3   10.60    6.00
  23  11   3   -1.90    5.00
 -22 -12   3    4.10    4.30
  22  12  -3   -1.00    4.70
  22  12  -3    4.30    5.20
 -20 -12   3  151.08   14.60
 -20 -12   3  150.78   15.30
  20  12  -3  141.69   15.20
  20  12  -3  158.38   15.50
 -18 -12   3   85.19    9.20
  18  12  -3   72.39    9.80
  18  12  -3   78.69    9.80
 -16 -12   3   20.60    5.00
 -16 -12   3   16.00    5.10
  16  12  -3   23.70    5.80
  16  12  -3   15.10    5.00
 -14 -12   3  181.18   16.20
 -14 -12   3  170.88   15.30
  14  12  -3  165.38   15.70
  14  12  -3  170.18   16.00
 -12 -12   3   14.20    4.00
 -12 -12   3   21.20    5.00
  12  12  -3   16.70    4.90
  12  12  -3   18.70    4.80
 -10 -12   3    5.40    2.80
 -10 -12   3   10.70    3.60
  10  12  -3    5.30    3.60
  10  12  -3    5.30    3.10
  -8 -12   3  309.47   24.70
  -8 -12   3  307.47   25.20
   8  12  -3  325.37   25.20
   8  12  -3  289.97   25.10
  -6 -12   3  105.49   10.70
  -6 -12   3  120.89   10.60
   6  12  -3  111.59   10.70
   6  12  -3  121.39   11.20
   4 -12  -3  304.47   23.30
  -4 -12   3  297.27   23.60
   4 -12  -3  267.47   22.60
  -4 -12   3  318.77   24.10
  -4  12   3  313.97   23.50
   4  12  -3  294.57   23.90
   4  12  -3  301.97   23.90
  -4  12   3  274.77   22.60
   2 -12  -3  541.45   41.90
  -2 -12   3  563.44   42.40
   2 -12  -3  539.75   42.60
  -2 -12   3  591.44   42.80
   2  12  -3  600.84   42.80
   2  12  -3  509.95   42.60
  -2  12   3  500.85   42.80
  -2  12   3  590.64   41.90
   0 -12   3  223.28   17.10
   0 -12   3  194.98   17.10
   0 -12  -3  216.98   17.00
   0  12   3  209.28   16.70
   0  12   3  211.38   18.00
   0  12  -3  195.88   17.20
   0  12  -3  212.98   17.30
  -2 -12  -3  233.88   19.60
  -2 -12  -3  226.28   20.10
   2 -12   3  247.78   19.40
   2  12   3  237.68   20.60
  -2  12  -3  241.08   19.50
  -2  12  -3  254.77   19.50
   2  12   3  261.47   19.50
  -4 -12  -3  328.97   25.00
   4 -12   3  295.77   22.80
   4 -12   3  276.07   22.80
  -4 -12  -3  306.27   24.30
   4  12   3  342.77   24.10
  -4  12  -3  285.57   22.80
   4  12   3  298.17   25.00
  -6 -12  -3  122.59   11.70
  -6 -12  -3  130.89   12.20
   6  12   3  132.19   12.60
   6  12   3  133.49   11.40
  -8 -12  -3   24.10    4.80
  -8 -12  -3   31.00    4.70
   8  12   3   29.50    4.30
 -10 -12  -3  635.74   48.60
 -10 -12  -3  612.04   48.20
  10  12   3  635.24   47.90
  10  12   3  608.94   48.80
 -12 -12  -3    4.50    3.30
 -12 -12  -3    8.20    3.70
  12  12   3    7.20    3.80
  12  12   3    5.20    3.00
 -14 -12  -3    2.90    2.90
 -14 -12  -3    7.80    3.40
  14  12   3    1.90    3.40
 -16 -12  -3   77.89    9.30
 -16 -12  -3   58.69    8.30
  16  12   3   67.99    8.30
  16  12   3   77.09    9.60
 -18 -12  -3    3.60    4.40
 -18 -12  -3    4.70    3.30
  18  12   3    7.50    5.00
  18  12   3    3.00    3.20
 -20 -12  -3   14.00    5.80
 -20 -12  -3    8.90    4.30
  20  12   3   15.10    6.40
  20  12   3   11.10    4.50
 -22 -12  -3  116.39   13.90
  22  12   3  123.59   14.60
 -21 -13   3   27.00    6.90
  21  13  -3   25.70    7.70
 -19 -13   3   34.60    7.10
  19  13  -3   49.70    8.60
  17  13  -3   20.40    5.70
  17  13  -3   22.40    6.30
 -15 -13   3   23.90    5.80
 -15 -13   3   17.10    4.90
  15  13  -3   23.60    6.10
 -13 -13   3   20.00    5.30
 -13 -13   3   25.60    5.00
  13  13  -3   24.50    5.80
  13  13  -3   16.10    5.10
 -11 -13   3   34.20    6.10
 -11 -13   3   31.60    5.50
  11  13  -3   37.60    6.20
  11  13  -3   35.30    6.30
  -9 -13   3   57.79    7.50
  -9 -13   3   70.69    8.50
   9  13  -3   69.69    8.10
   9  13  -3   78.09    8.90
  -7 -13   3    7.40    3.20
  -7 -13   3   -1.20    2.40
   7  13  -3    5.00    3.00
   7  13  -3    4.40    2.90
   5 -13  -3   83.29    8.00
  -5 -13   3  107.79    9.90
   5  13  -3  109.29   10.30
  -5  13   3   96.49    7.70
  -5  13   3   93.99    7.80
   3 -13  -3    7.70    3.00
  -3 -13   3    0.40    2.30
  -3 -13   3    2.20    2.60
   3 -13  -3    5.10    2.00
  -3  13   3    6.60    2.90
   3  13  -3    2.90    2.90
  -3  13   3    8.60    2.20
   3  13  -3    3.50    2.60
  -1 -13   3   18.50    4.00
   1 -13  -3   24.60    4.60
  -1 -13   3   17.40    3.70
   1  13  -3   14.10    3.70
   1  13  -3   13.50    3.80
   1 -13   3    4.60    2.60
  -1 -13  -3   12.00    2.90
   1 -13   3    7.30    2.70
   1  13   3    6.20    3.70
  -1  13  -3   12.00    3.20
  -1  13  -3    5.30    2.70
  -3 -13  -3  155.28   13.80
  -3 -13  -3  158.48   13.10
   3 -13   3  125.99   11.90
  -3  13  -3  153.18   12.20
   3  13   3  154.38   14.10
  -3  13  -3  135.89   12.20
  -5 -13  -3   14.20    3.70
  -5 -13  -3   13.20    4.20
   5  13   3   14.50    4.60
   5  13   3   15.50    3.50
  -7 -13  -3  127.29   11.50
  -7 -13  -3  116.89   12.00
   7  13   3  115.39   12.20
   7  13   3  118.49   11.00
  -9 -13  -3    1.80    3.30
  -9 -13  -3    4.30    2.90
   9  13   3    4.20    2.80
   9  13   3    5.00    3.90
 -11 -13  -3   81.69    9.10
 -11 -13  -3   73.59    9.10
  11  13   3   76.29    9.80
 -13 -13  -3    6.30    4.00
 -13 -13  -3    7.60    3.50
  13  13   3   10.40    3.60
  13  13   3    3.40    4.30
 -15 -13  -3    2.60    3.60
  15  13   3    6.90    4.40
  15  13   3    6.50    3.80
 -17 -13  -3   67.39    9.10
 -17 -13  -3   51.29    8.50
  17  13   3   72.29    8.90
  17  13   3   64.79    9.60
 -19 -13  -3   90.49   11.10
 -19 -13  -3   69.09   10.70
  19  13   3  102.99   12.10
  19  13   3   84.99   10.70
 -21 -13  -3    7.90    5.60
  21  13   3   -2.70    5.60
 -20 -14   3   33.10    8.30
  20  14  -3   20.20    7.40
 -18 -14   3   26.90    6.70
  18  14  -3   19.00    6.70
 -16 -14   3   35.20    6.80
 -16 -14   3   33.80    7.60
  16  14  -3   24.90    6.50
  16  14  -3   42.50    8.10
 -14 -14   3  138.29   14.70
 -14 -14   3  143.79   14.00
  14  14  -3  137.29   14.30
  14  14  -3  149.49   14.90
 -12 -14   3   16.10    5.50
 -12 -14   3   17.80    5.10
  12  14  -3   23.40    5.70
  12  14  -3   23.80    6.20
 -10 -14   3  141.59   14.10
 -10 -14   3  136.59   13.60
  10  14  -3  144.59   13.90
  10  14  -3  146.59   14.30
  -8 -14   3   57.49    8.10
  -8 -14   3   66.99    7.90
   8  14  -3   56.49    8.40
   8  14  -3   76.19    9.10
  -6 -14   3   76.39    8.80
  -6 -14   3   90.19    9.40
   6  14  -3   74.19    8.90
   6  14  -3   78.89    9.50
   4 -14  -3   16.80    3.60
   4 -14  -3   18.60    3.10
  -4  14   3   21.20    3.90
  -4  14   3   19.60    3.20
  -2 -14   3  206.88   17.90
   2 -14  -3  202.38   16.80
   2 -14  -3  216.78   17.80
  -2 -14   3  198.18   17.60
  -2  14   3  177.98   17.70
   2  14  -3  220.98   18.20
  -2  14   3  201.48   16.80
   2  14  -3  222.88   18.10
   0 -14  -3    9.20    3.10
   0 -14   3   17.80    4.10
   0 -14   3   16.10    3.70
   0 -14  -3    7.20    3.90
   0  14   3    8.90    2.80
   0  14   3   11.30    4.30
   0  14  -3   10.80    3.50
  -2 -14  -3   15.40    3.70
   2 -14   3    4.70    2.80
   2 -14   3    7.60    2.90
  -2  14  -3    8.40    2.80
   2  14   3   11.80    4.40
  -2  14  -3    8.60    2.80
  -4 -14  -3  173.58   15.50
  -4 -14  -3  167.88   16.30
   4  14   3  172.38   16.70
   4  14   3  186.58   15.40
  -6 -14  -3   38.90    6.00
  -6 -14  -3   50.39    7.30
   6  14   3   35.60    7.50
   6  14   3   40.50    5.60
  -8 -14  -3   85.59   10.00
  -8 -14  -3   81.59    9.50
   8  14   3   82.69    9.00
   8  14   3   88.69   10.40
 -10 -14  -3   72.99    9.30
 -10 -14  -3   73.29    8.60
  10  14   3   74.89    8.40
  10  14   3   61.59    9.40
 -12 -14  -3  128.99   15.20
 -12 -14  -3  172.18   15.40
  12  14   3  167.08   14.80
  12  14   3  164.98   16.40
 -14 -14  -3    7.10    4.00
 -14 -14  -3    3.70    4.40
  14  14   3    4.20    3.20
  14  14   3    2.00    4.70
 -16 -14  -3    4.20    4.70
 -16 -14  -3    5.50    4.30
  16  14   3   -0.50    4.40
  16  14   3   -1.70    3.40
 -18 -14  -3   61.09    9.50
 -18 -14  -3   50.09    9.30
  18  14   3   48.40    8.50
  18  14   3   72.19   10.80
 -17 -15   3  162.98   17.10
  17  15  -3  162.48   17.40
  17  15  -3  185.68   17.70
 -15 -15   3    0.90    4.20
  15  15  -3    9.10    5.30
  15  15  -3   -2.10    4.50
 -13 -15   3  224.18   21.10
  13  15  -3  240.98   21.70
  13  15  -3  238.38   21.70
 -11 -15   3  213.28   18.00
 -11 -15   3  185.68   18.20
  11  15  -3  185.58   18.00
  11  15  -3  177.88   17.90
  -9 -15   3   -0.20    3.20
  -9 -15   3   -0.80    4.00
   9  15  -3   -2.40    3.80
   9  15  -3   -1.50    4.20
  -7 -15   3  214.38   19.40
  -7 -15   3  211.68   19.20
   7  15  -3  210.78   19.70
   7  15  -3  223.48   19.70
  -5 -15   3  172.28   15.70
  -5 -15   3  145.99   15.50
   5  15  -3  177.18   16.30
   5  15  -3  168.98   15.80
   3 -15  -3  162.48   12.90
   3 -15  -3  146.89   12.10
  -3 -15   3  126.79   13.40
   3  15  -3  123.09   13.80
  -3  15   3  134.79   12.70
   3  15  -3  130.09   13.60
  -3  15   3  156.98   12.30
   1 -15  -3  124.59   11.70
   1 -15  -3  125.79   12.50
  -1  15   3  128.19   13.10
  -1  15   3  132.29   11.80
   1 -15   3  192.08   18.20
  -1 -15  -3  244.58   18.80
   1 -15   3  202.48   18.20
  -1 -15  -3  246.78   19.90
   1  15   3  238.48   18.70
   1  15   3  219.58   20.10
  -1  15  -3  188.98   18.40
   3 -15   3   49.00    4.60
   3 -15   3   47.10    4.50
  -3  15  -3   48.00    4.30
  -3  15  -3   50.49    4.30
  -5 -15  -3   15.90    4.80
  -5 -15  -3    4.90    4.70
   5  15   3    6.90    3.60
   5  15   3    5.00    5.50
  -7 -15  -3  255.37   25.20
  -7 -15  -3  307.47   25.00
   7  15   3  314.47   26.30
   7  15   3  299.17   24.60
  -9 -15  -3   56.19    8.10
  -9 -15  -3   45.10    8.70
   9  15   3   42.90    8.90
   9  15   3   54.99    7.50
 -11 -15  -3   12.00    5.60
 -11 -15  -3   12.70    5.00
  11  15   3   16.50    5.10
  11  15   3   23.60    6.60
 -13 -15  -3  399.76   34.20
 -13 -15  -3  388.26   34.70
  13  15   3  432.86   34.20
  13  15   3  438.96   35.70
 -15 -15  -3   66.69    9.60
 -15 -15  -3   67.99   10.50
  15  15   3   68.59   10.80
  15  15   3   66.99    9.40
 -17 -15  -3    1.40    6.30
 -17 -15  -3    3.70    5.40
  17  15   3    8.20    6.40
  17  15   3    9.90    5.70
 -14 -16   3  256.87   24.60
 -14 -16   3  284.17   25.30
  14  16  -3  272.97   25.20
  14  16  -3  273.77   25.10
 -12 -16   3    0.40    5.30
 -12 -16   3   -1.10    4.00
  12  16  -3   -3.40    5.20
  12  16  -3    0.70    4.90
 -10 -16   3  152.18   16.60
 -10 -16   3  169.88   17.20
  10  16  -3  197.68   17.70
  10  16  -3  161.88   17.30
  -8 -16   3  834.02   66.19
  -8 -16   3  826.92   66.39
   8  16  -3  883.01   67.09
   8  16  -3  864.11   66.69
  -6 -16   3   44.20    8.10
  -6 -16   3   43.10    8.40
   6  16  -3   38.30    8.30
   6  16  -3   48.20    9.40
  -4 -16   3   82.39   10.00
  -4 -16   3   78.69    9.90
   4  16  -3   70.39    9.70
   4  16  -3   72.09   10.30
   2  16  -3  495.55   36.10
  -2  16   3  405.06   34.80
   2  16  -3  424.96   36.00
   0 -16  -3   29.10    6.20
   0 -16   3   21.00    5.20
   0 -16  -3   17.60    4.70
   0  16   3   28.00    6.70
   0  16   3   26.60    5.20
   0  16  -3   10.00    5.00
   0  16  -3   16.90    5.10
  -2 -16  -3   13.10    4.50
   2 -16   3   19.50    3.90
  -2 -16  -3   12.70    5.40
  -2  16  -3   22.60    3.90
   2  16   3   17.40    4.90
  -2  16  -3   12.50    3.20
   2  16   3   14.90    5.90
  -4 -16  -3  231.88   20.20
  -4 -16  -3  214.88   18.80
   4  16   3  193.68   18.50
   4  16   3  195.68   20.40
  -6 -16  -3   76.19    9.40
   6  16   3   83.79   11.80
   6  16   3   67.19    9.40
  -8 -16  -3    8.70    4.70
  -8 -16  -3    7.20    5.50
   8  16   3   11.00    5.00
   8  16   3    6.30    5.80
 -10 -16  -3  277.57   27.30
 -10 -16  -3  298.77   28.50
  10  16   3  379.26   29.90
  10  16   3  344.27   27.80
 -12 -16  -3  203.88   21.40
 -12 -16  -3  233.78   20.90
  12  16   3  216.58   20.30
  12  16   3  229.48   22.10
 -14 -16  -3   11.50    7.10
 -14 -16  -3   -0.40    4.80
  14  16   3   -1.10    6.30
  14  16   3    0.90    4.90
 -11 -17   3  258.27   25.60
 -11 -17   3  280.67   26.10
  11  17  -3  267.67   25.80
  11  17  -3  305.87   26.70
  -9 -17   3  147.69   17.40
  -9 -17   3  169.28   17.40
   9  17  -3  137.69   17.00
   9  17  -3  187.58   18.10
  -7 -17   3  267.97   26.40
  -7 -17   3  277.07   26.40
   7  17  -3  339.07   27.70
   7  17  -3  308.87   27.00
  -5 -17   3  219.48   23.20
   5  17  -3  284.77   24.70
   5  17  -3  282.47   24.30
  -3 -17   3   77.29   10.50
   3 -17  -3   71.99    6.30
   3  17  -3   80.09   11.00
   1 -17  -3  200.28   18.20
  -1 -17   3  256.47   19.80
  -1  17   3  197.28   19.00
   1 -17   3  177.08   14.60
   1 -17   3  177.68   14.70
  -1  17  -3  144.49   14.40
  -1  17  -3  181.68   14.70
  -3 -17  -3  322.47   29.00
   3  17   3  318.47   29.50
   3  17   3  347.97   28.00
  -5 -17  -3   90.89   13.30
  -5 -17  -3   76.79   10.60
   5  17   3   88.19   13.40
   5  17   3   89.89   11.10
  -7 -17  -3  320.47   30.60
   7  17   3  365.36   33.10
   7  17   3  418.36   31.70
  -9 -17  -3   83.29   11.40
  -9 -17  -3   86.39   13.10
   9  17   3   67.09   13.10
   9  17   3   75.69   10.90
 -11 -17  -3   14.30    6.70
 -11 -17  -3    7.70    7.00
  11  17   3    6.20    7.40
  11  17   3   22.60    7.10
  -6 -18   3   35.90    8.50
   6  18  -3   41.90    9.20
   6  18  -3   38.80    9.60
  -4 -18   3   10.20    6.10
   4  18  -3   19.90    7.20
   4  18  -3   33.70    8.70
  -2 -18   3   65.49   10.30
   0 -18  -3   -2.10    3.90
   0 -18  -3    1.10    4.70
  -2 -18  -3   40.80    9.10
  -2 -18  -3   21.10    6.70
   2  18   3   28.40    8.50
   2  18   3   33.50   11.40
  -4 -18  -3  128.59   17.90
   4  18   3  169.28   19.10
   4  18   3  175.58   16.90
  -6 -18  -3   15.40    9.40
  -6 -18  -3   36.90    8.50
   6  18   3   18.60    6.60
   6  18   3   25.50    9.20
 -30   0   4  138.49   14.20
 -30   0   4  129.79   16.60
  30   0  -4  139.39   14.80
  30   0  -4  122.99   15.10
 -28   0   4    4.30    5.00
 -28   0   4   22.50    5.30
  28   0  -4   14.60    5.40
  28   0  -4   15.90    5.70
  26   0  -4   34.10    6.50
 -26   0   4   24.70    6.30
  26   0  -4   30.30    6.80
 -26   0   4   27.20    5.40
  24   0  -4  642.34   51.39
 -24   0   4  664.13   50.89
  24   0  -4  671.63   51.99
 -24   0   4  675.13   52.39
 -22   0   4   14.10    4.60
  22   0  -4   11.80    3.70
 -22   0   4   15.00    3.50
  22   0  -4   18.10    4.50
 -20   0   4   35.50    5.40
  20   0  -4   29.90    4.70
  20   0  -4   31.30    4.90
 -20   0   4   31.50    4.10
  18   0  -4 2634.24  181.38
 -18   0   4 2459.85  181.48
  18   0  -4 2299.77  180.88
 -18   0   4 2383.86  180.38
  16   0  -4 1077.99   77.89
 -16   0   4  970.50   76.99
 -16   0   4 1025.80   77.99
  16   0  -4 1071.29   77.69
  14   0  -4   87.69    8.50
 -14   0   4  112.19    9.00
 -14   0   4   91.79    8.00
  14   0  -4   89.99    8.40
 -12   0   4 3570.04  258.77
  12   0  -4 3454.35  258.47
  10   0  -4   89.69    7.60
 -10   0   4   93.49    7.80
 -10   0   4   84.99    7.30
  10   0  -4   86.29    7.50
   8   0  -4 1188.28   88.29
  -8   0   4 1177.48   87.99
  -8   0   4 1208.18   88.39
   8   0  -4 1195.18   88.19
   6   0  -4 1943.51  147.79
  -6   0   4 2174.48  147.99
   6   0  -4 1908.01  147.89
   2   0   4 1526.65  114.09
  -2   0  -4 1576.44  114.09
  -8   0  -4  758.12   54.59
  -8   0  -4  765.02   54.69
   8   0   4  704.03   54.59
   8   0   4  710.43   54.39
  10   0   4 2080.99  158.28
 -10   0  -4 2210.08  158.68
 -10   0  -4 2095.29  158.48
  10   0   4 2220.38  158.68
  12   0   4    6.50    1.60
 -12   0  -4    7.60    2.00
  12   0   4   10.20    2.30
 -12   0  -4    9.40    1.80
  14   0   4  379.16   30.60
 -14   0  -4  377.36   30.80
 -14   0  -4  448.06   31.30
  14   0   4  411.06   31.10
  16   0   4  854.41   65.29
  16   0   4  879.31   64.89
 -16   0  -4  825.62   64.99
 -16   0  -4  907.31   65.39
 -18   0  -4  518.45   40.90
  18   0   4  548.05   40.90
  18   0   4  506.15   41.10
 -18   0  -4  566.44   41.50
 -20   0  -4    2.80    2.60
  20   0   4    5.30    3.00
  20   0   4    2.10    2.20
  22   0   4   11.50    3.40
 -22   0  -4    4.00    3.20
  22   0   4    9.30    3.60
 -24   0  -4  809.42   71.59
  24   0   4  991.00   71.89
  24   0   4 1016.30   72.39
 -24   0  -4  954.50   72.49
 -26   0  -4  250.97   23.40
  26   0   4  292.27   23.80
 -26   0  -4  266.57   23.30
  26   0   4  265.17   23.00
  28   0   4   19.60    6.40
 -28   0  -4   15.60    6.00
 -28   0  -4   10.40    5.40
  28   0   4   14.90    5.30
 -30   0  -4  684.53   58.09
  30   0   4  776.22   58.69
 -31  -1   4   25.50    7.30
  31  -1  -4   26.10    8.70
 -31  -1   4   13.50    7.90
  31  -1  -4   24.20    7.60
  31   1  -4   35.60    8.70
  31   1  -4   13.50    7.70
 -31   1   4   43.00    8.40
 -31   1   4   33.90   10.10
 -29  -1   4   51.29    9.40
 -29  -1   4   39.80    6.90
  29  -1  -4   37.00    7.80
  29  -1  -4   23.50    7.90
 -29   1   4   57.69   11.40
  29   1  -4   43.30    9.10
  29   1  -4   54.09    8.20
 -29   1   4   40.40    7.10
 -27  -1   4   86.39   11.00
 -27  -1   4   93.69    9.30
  27  -1  -4   71.49   10.10
  27  -1  -4   80.39    9.70
  27   1  -4   86.59    9.90
 -27   1   4   83.69   11.00
 -27   1   4   60.99    8.50
 -25  -1   4  195.78   17.80
 -25  -1   4  190.48   16.10
  25  -1  -4  166.38   16.90
 -25   1   4  186.38   17.70
 -25   1   4  161.78   15.80
  25   1  -4  215.18   17.60
  25   1  -4  177.88   16.70
 -23  -1   4  441.66   35.40
  23  -1  -4  431.66   34.90
  23  -1  -4  453.55   34.60
 -23  -1   4  403.76   33.70
 -23   1   4  456.15   35.50
 -23   1   4  443.96   33.90
  23   1  -4  449.06   35.00
  23   1  -4  390.46   34.30
  21  -1  -4   34.30    5.40
 -21  -1   4   42.70    4.80
  21  -1  -4   24.30    4.70
 -21  -1   4   39.00    5.90
  21   1  -4   34.60    5.20
 -21   1   4   31.90    4.30
  21   1  -4   32.50    5.40
 -21   1   4   29.00    5.30
 -19  -1   4  471.85   37.20
 -19  -1   4  548.35   38.70
  19  -1  -4  451.15   37.60
  19  -1  -4  499.15   38.10
  19   1  -4  509.15   38.20
  19   1  -4  450.05   37.70
 -19   1   4  464.65   37.10
 -19   1   4  509.65   38.40
 -17  -1   4 2632.44  205.68
  17  -1  -4 2648.54  206.08
  17  -1  -4 2767.92  206.38
 -17  -1   4 3108.09  206.98
 -17   1   4 2508.25  205.48
  17   1  -4 2658.53  206.28
 -17   1   4 3222.18  206.98
  17   1  -4 2787.92  206.48
 -15  -1   4   70.19    7.00
 -15  -1   4   65.39    6.10
  15   1  -4   62.79    6.50
 -15   1   4   81.39    6.20
  15   1  -4   56.39    6.50
 -13  -1   4  159.88   11.70
  13  -1  -4  129.59   11.70
 -13   1   4  124.09   11.40
 -13   1   4  146.79   12.20
  13   1  -4  160.68   12.10
 -11  -1   4 3025.10  232.98
  11  -1  -4 3006.30  233.28
 -11  -1   4 3410.06  233.68
  11   1  -4 3181.28  233.38
  11   1  -4 2981.30  233.28
 -11   1   4 3412.46  233.58
  -9  -1   4 3138.19  226.28
   9   1  -4 2942.21  225.98
   9   1  -4 3029.60  226.08
  -9   1   4 3179.88  226.18
   7  -1  -4 3894.71  264.77
  -7  -1   4 3503.15  264.57
   7   1  -4 3412.36  264.77
  -5  -1   4   34.80    3.50
   5  -1  -4   39.80    3.30
  -5  -1   4   33.10    3.20
   5  -1  -4   43.50    3.50
   5   1  -4   35.30    3.40
  -5   1   4   34.70    3.30
   5   1  -4   33.70    3.40
  -5   1   4   39.80    3.50
  -3  -1   4  795.42   60.59
   3  -1  -4  804.62   60.59
  -3  -1   4  882.91   60.79
   3   1  -4  845.92   60.69
   3   1  -4  834.82   60.69
  -3   1   4  842.22   60.69
  -3   1   4  738.83   60.59
   1  -1  -4  139.59   10.60
  -1  -1   4  128.09   10.50
   1  -1  -4  152.28   10.60
   1   1  -4  128.39   10.50
  -1   1   4  147.99   10.60
   1   1  -4  128.89   10.50
   1  -1   4  680.93   56.49
  -1  -1  -4  790.62   56.59
   1   1   4  814.62   56.69
  -1   1  -4  780.82   56.49
  -1   1  -4  761.52   56.49
   3  -1   4  642.04   48.70
  -3  -1  -4  710.73   48.90
   3  -1   4  703.73   48.70
  -3   1  -4  637.24   48.70
   3   1   4  613.94   48.90
   3   1   4  706.73   48.80
  -3   1  -4  599.94   48.70
   5  -1   4  635.44   50.79
   5  -1   4  645.64   50.99
  -5  -1  -4  766.12   51.19
  -5   1  -4  702.03   50.99
   5   1   4  611.44   50.89
   5   1   4  692.13   51.19
  -5   1  -4  771.32   51.09
  -7  -1  -4  132.69    9.50
   7  -1   4  101.09    8.90
   7  -1   4   96.49    9.10
  -7  -1  -4  124.89    9.30
   7   1   4  131.49    9.10
  -7   1  -4  114.49    9.10
   7   1   4  110.09    9.30
  -9  -1  -4 4884.01  342.07
  -9  -1  -4 4426.66  341.87
  11  -1   4  646.34   52.29
  11  -1   4  619.84   51.99
 -11  -1  -4  811.92   52.59
  11   1   4  748.33   52.69
  11   1   4  786.22   52.29
 -11   1  -4  624.64   52.09
 -11   1  -4  667.63   52.39
 -13  -1  -4 1762.62  138.79
  13  -1   4 1903.21  138.49
 -13  -1  -4 1746.63  138.99
  13  -1   4 2170.88  139.09
  13   1   4 1702.33  138.59
 -13   1  -4 1999.60  138.79
  13   1   4 1776.02  138.99
 -13   1  -4 1963.00  138.99
 -15  -1  -4 2185.78  149.29
  15  -1   4 2004.50  148.59
 -15  -1  -4 2023.20  148.89
  15  -1   4 1997.40  148.99
 -15   1  -4 1978.20  148.99
  15   1   4 2027.40  149.19
  15   1   4 2044.70  148.69
 -15   1  -4 1838.42  148.59
  17  -1   4   19.10    3.70
 -17  -1  -4   11.70    2.90
 -17  -1  -4   10.20    3.30
  17  -1   4   14.80    3.00
  17   1   4   11.10    3.20
 -17   1  -4   17.00    3.30
 -17   1  -4   17.50    3.50
  19  -1   4   31.50    4.50
 -19  -1  -4   18.90    4.10
  19  -1   4   30.50    4.10
 -19  -1  -4   23.00    4.30
  19   1   4   24.40    4.30
 -19   1  -4   33.70    4.50
  19   1   4   23.20    3.70
 -19   1  -4   29.10    4.40
  21  -1   4  560.94   40.80
 -21  -1  -4  510.65   40.80
 -21  -1  -4  530.55   41.30
  21  -1   4  530.85   41.00
  21   1   4  539.05   40.70
 -21   1  -4  492.05   40.70
  21   1   4  533.25   41.20
 -21   1  -4  506.95   41.10
 -23  -1  -4  423.46   34.10
 -23  -1  -4  393.56   33.50
  23  -1   4  418.66   33.80
  23  -1   4  437.76   33.60
  23   1   4  399.66   33.30
 -23   1  -4  448.26   33.70
 -23   1  -4  451.45   34.20
  23   1   4  399.56   33.80
 -25  -1  -4   39.10    6.30
  25  -1   4   27.80    5.60
  25  -1   4   31.30    6.50
 -25  -1  -4   33.90    6.50
 -25   1  -4   27.20    5.80
  25   1   4   39.00    6.40
 -25   1  -4   34.70    7.40
  25   1   4   38.80    5.90
 -27  -1  -4   99.39   10.90
 -27  -1  -4   86.29   11.20
  27  -1   4   96.79   10.70
  27  -1   4   84.69   10.90
  27   1   4   89.99   10.30
  27   1   4   86.19   10.70
 -27   1  -4   92.59   11.40
 -27   1  -4   85.79   10.60
  29  -1   4  335.77   29.10
 -29  -1  -4  325.57   29.60
  29  -1   4  344.77   29.60
 -29  -1  -4  286.97   28.60
 -29   1  -4  402.06   30.70
 -29   1  -4  352.16   29.40
  29   1   4  303.67   28.50
  29   1   4  342.17   29.40
 -30  -2   4   11.20    6.80
  30  -2  -4    4.90    6.00
  30  -2  -4    5.10    5.30
 -30  -2   4   13.10    5.30
  30   2  -4   11.70    5.90
 -30   2   4    5.80    7.10
  30   2  -4    4.50    5.70
 -30   2   4   13.50    5.90
 -28  -2   4    7.40    5.20
 -28  -2   4    4.10    3.90
  28  -2  -4    6.20    4.80
  28  -2  -4    3.00    4.70
 -28   2   4   -0.90    3.40
  28   2  -4   10.20    4.50
 -28   2   4    0.70    4.30
  28   2  -4    5.10    4.60
 -26  -2   4   16.00    5.50
 -26  -2   4   10.20    4.00
  26  -2  -4   14.30    4.60
  26  -2  -4    2.30    3.60
  26   2  -4   22.00    5.80
 -26   2   4    9.40    4.20
  24  -2  -4  271.47   25.30
 -24  -2   4  352.16   24.80
  24  -2  -4  274.97   24.70
  24   2  -4  342.27   25.60
 -24   2   4  290.07   24.30
 -24   2   4  280.27   25.80
  22  -2  -4 1187.98   85.99
  22  -2  -4 1179.78   85.39
 -22  -2   4 1130.29   86.19
 -22  -2   4 1086.49   84.79
  22   2  -4 1058.79   85.39
  22   2  -4 1099.59   85.79
 -22   2   4 1151.88   84.79
 -22   2   4 1157.38   86.19
  20  -2  -4   21.50    4.00
 -20  -2   4   20.60    4.90
 -20  -2   4   16.80    3.40
  20  -2  -4   19.80    4.20
 -20   2   4   25.80    4.90
  20   2  -4   19.00    4.40
  20   2  -4   18.30    4.40
 -20   2   4   26.40    3.50
 -18  -2   4 1886.31  140.69
  18  -2  -4 1825.42  141.29
 -18  -2   4 2137.09  142.09
  18  -2  -4 1642.14  140.69
  18   2  -4 2073.19  141.69
  18   2  -4 1908.91  141.29
 -18   2   4 1998.50  141.69
 -18   2   4 1736.63  140.39
 -16  -2   4  398.46   33.60
 -16  -2   4  434.56   34.60
  16  -2  -4  515.25   34.50
  16  -2  -4  492.95   34.10
  16   2  -4  391.76   34.10
 -16   2   4  455.95   34.50
 -16   2   4  446.66   33.50
  16   2  -4  403.96   34.20
 -14  -2   4    6.80    1.90
  14  -2  -4   13.00    2.70
 -14  -2   4    3.70    2.30
  14  -2  -4   11.60    2.40
 -14   2   4    9.70    1.80
  14   2  -4    5.80    2.20
 -14   2   4    8.20    2.40
  14   2  -4    6.50    2.20
  12  -2  -4  880.41   73.69
 -12  -2   4 1075.49   73.89
  12   2  -4 1067.89   74.29
  12   2  -4 1097.09   74.29
 -12   2   4  850.21   73.49
  10  -2  -4   19.50    2.70
  10  -2  -4   25.40    2.70
 -10   2   4   22.00    2.50
 -10   2   4   24.50    2.90
  -8  -2   4  858.61   66.89
   8  -2  -4  781.12   66.89
  -8  -2   4  950.10   67.39
   8  -2  -4  960.90   66.99
  -8   2   4  923.11   67.09
  -8   2   4  988.70   66.89
   8   2  -4  889.31   67.19
   8   2  -4  876.01   67.19
   6  -2  -4   30.80    2.90
  -6  -2   4   23.80    3.00
   6  -2  -4   30.70    2.80
   6   2  -4   21.50    2.80
  -6   2   4   30.00    2.70
  -4  -2   4  912.41   59.09
   4  -2  -4  716.53   58.89
  -4   2   4  763.92   58.99
  -2  -2   4  388.66   28.20
   2  -2  -4  338.77   28.20
  -2   2   4  342.47   28.20
   2   2  -4  401.46   28.30
   2   2  -4  419.46   28.30
   0  -2  -4    2.90    0.80
   0  -2  -4    2.50    0.80
   0  -2   4    2.40    0.80
   0  -2   4    2.00    0.70
   0   2  -4    3.30    0.80
   0   2  -4    1.40    0.60
  -2  -2  -4  426.16   31.70
  -2  -2  -4  433.26   31.60
  -2   2  -4  383.96   31.40
   2   2   4  454.25   31.80
  -4  -2  -4 1387.76   91.99
  -4  -2  -4 1292.07   91.99
   4   2   4 1313.47   91.89
  -4   2  -4 1083.09   91.69
   4   2   4 1269.67   92.09
  -4   2  -4 1133.79   91.59
   6  -2   4 2018.40  151.98
  -6  -2  -4 2208.78  152.28
  -6  -2  -4 2074.29  152.18
   6   2   4 2114.19  152.08
  -6   2  -4 1920.61  151.88
  -8  -2  -4  320.17   27.30
   8  -2   4  385.36   27.00
  -8  -2  -4  340.47   27.50
   8   2   4  326.27   27.20
   8   2   4  307.97   27.50
  -8   2  -4  428.66   27.30
  -8   2  -4  419.96   27.30
 -10  -2  -4 1192.98   80.69
  10  -2   4  965.10   79.99
 -10   2  -4 1057.59   80.19
  10   2   4 1197.08   80.39
  10   2   4 1126.99   80.79
 -10   2  -4  972.70   80.29
  12  -2   4  735.53   55.99
 -12  -2  -4  688.73   56.09
  12  -2   4  766.42   55.79
 -12  -2  -4  791.32   56.49
  12   2   4  750.32   55.99
  12   2   4  641.84   56.29
 -12   2  -4  787.82   55.99
 -12   2  -4  838.12   56.19
 -14  -2  -4  436.06   36.20
 -14  -2  -4  399.96   35.80
  14  -2   4  518.15   36.10
  14  -2   4  520.45   35.70
 -14   2  -4  537.85   36.00
  14   2   4  418.46   35.70
 -16  -2  -4 1151.08   77.49
  16  -2   4  866.31   76.39
 -16  -2  -4 1097.09   77.09
  16   2   4 1008.00   77.29
 -16   2  -4 1042.00   76.99
 -16   2  -4  960.00   76.59
  16   2   4 1074.99   76.79
 -18  -2  -4   65.19    6.80
  18  -2   4   55.49    6.20
 -18  -2  -4   59.29    6.30
  18  -2   4   65.59    6.20
 -18   2  -4   57.09    6.00
  18   2   4   55.69    6.10
  18   2   4   46.70    6.30
 -20  -2  -4   37.30    5.40
 -20  -2  -4   29.40    4.90
  20  -2   4   35.60    4.80
  20   2   4   34.30    4.80
 -20   2  -4   40.40    5.30
  20   2   4   29.50    5.10
 -20   2  -4   37.60    4.90
 -22  -2  -4    0.50    2.70
  22  -2   4    7.30    3.40
  22  -2   4    1.60    2.10
 -22  -2  -4    2.40    2.70
  22   2   4    2.10    2.40
 -22   2  -4    1.30    2.80
 -22   2  -4    2.50    3.00
  22   2   4    2.40    2.90
  24  -2   4  113.79   12.50
 -24  -2  -4  150.68   13.80
  24  -2   4  131.39   13.20
 -24  -2  -4  139.39   13.10
 -24   2  -4  129.09   13.10
  24   2   4  137.39   12.90
  24   2   4  151.58   13.70
  26  -2   4   21.80    5.90
  26  -2   4   18.10    5.10
 -26  -2  -4   10.60    4.80
 -26  -2  -4    9.10    4.40
  26   2   4   13.70    4.60
 -26   2  -4   17.40    5.60
 -26   2  -4   24.20    6.30
  26   2   4   18.00    5.50
 -28  -2  -4    2.80    4.30
  28  -2   4    2.10    4.00
  28  -2   4    9.40    5.30
 -28  -2  -4    5.70    4.80
 -28   2  -4   10.40    5.90
 -28   2  -4    5.50    5.40
  28   2   4    1.00    4.20
  28   2   4    5.70    4.50
  30  -2   4  372.56   34.60
 -30  -2  -4  416.96   35.00
 -30  -2  -4  437.36   34.60
  30  -2   4  386.86   34.30
 -30   2  -4  346.07   34.10
 -30   2  -4  454.75   36.00
  30   2   4  425.16   35.00
  30   2   4  381.16   33.90
  29  -3  -4    0.40    5.20
  29  -3  -4   13.80    5.90
 -29  -3   4   12.70    6.30
 -29   3   4    7.00    5.30
  29   3  -4   17.50    6.40
 -29   3   4    3.80    7.10
 -27  -3   4   -1.20    3.30
  27  -3  -4    3.50    4.20
  27  -3  -4    4.30    4.50
 -27  -3   4    2.70    4.80
  27   3  -4    3.10    4.10
 -27   3   4    6.60    6.20
  27   3  -4    0.20    3.20
 -27   3   4    1.40    3.60
  25  -3  -4  115.79   11.90
  25  -3  -4  110.99   12.60
 -25   3   4  126.39   13.20
 -25   3   4  127.39   11.50
  23  -3  -4  292.67   25.10
 -23  -3   4  340.97   25.00
  23  -3  -4  283.87   25.60
 -23   3   4  282.67   25.80
  23   3  -4  360.86   26.30
 -23   3   4  276.17   24.40
  23   3  -4  321.17   25.60
 -21  -3   4  262.97   21.60
 -21  -3   4  240.38   20.20
  21   3  -4  232.78   20.90
  21   3  -4  241.98   20.90
 -21   3   4  265.07   20.00
 -19  -3   4 2122.89  141.59
  19  -3  -4 1657.93  141.79
  19  -3  -4 1859.01  141.49
  19   3  -4 2157.38  142.49
 -19   3   4 1734.93  140.99
 -19   3   4 1769.52  142.09
  19   3  -4 2055.09  142.29
 -17  -3   4  120.69   10.10
 -17  -3   4  110.19    8.80
  17  -3  -4   95.19    9.20
  17  -3  -4   87.89    8.80
 -17   3   4   93.09    9.30
  17   3  -4   93.89    9.20
 -17   3   4   91.69    8.40
  15  -3  -4  124.59   10.00
  15  -3  -4  115.89   10.30
 -15   3   4  117.19   10.40
 -15   3   4  110.69    9.50
  13  -3  -4   83.99    8.00
 -13   3   4   88.79    7.60
 -13   3   4  103.99    8.40
 -11  -3   4  557.74   41.30
  11  -3  -4  527.45   41.10
 -11  -3   4  588.34   42.00
  11  -3  -4  518.45   41.40
 -11   3   4  528.85   40.90
  11   3  -4  549.05   41.70
  11   3  -4  548.45   41.70
 -11   3   4  581.74   41.60
  -9  -3   4  103.79    8.60
  -9  -3   4  104.89    9.10
   9   3  -4  107.49    9.00
  -7  -3   4   29.00    2.90
  -7  -3   4   28.40    3.40
   7   3  -4   30.00    3.30
   7   3  -4   32.70    3.30
  -5  -3   4 1938.71  147.79
  -5  -3   4 2058.59  148.09
  -5   3   4 2001.50  147.69
   5   3  -4 2035.50  147.99
   3  -3  -4   97.89    8.20
  -3  -3   4  116.79    8.30
   3  -3  -4   97.69    8.30
  -3  -3   4  111.59    8.50
  -3   3   4  111.89    8.30
  -3   3   4   94.69    8.30
   1  -3  -4   53.89    4.50
   1  -3  -4   44.70    4.30
  -1   3   4   51.79    4.50
  -1   3   4   60.79    4.50
   1   3   4 3543.55  260.27
   3  -3   4  236.78   16.80
  -3  -3  -4  205.38   17.10
  -3  -3  -4  198.58   17.10
   3   3   4  222.38   17.00
  -3   3  -4  246.48   16.80
  -3   3  -4  240.98   16.80
   3   3   4  216.88   17.30
  -5  -3  -4  621.04   45.00
  -5  -3  -4  541.35   44.80
   5  -3   4  664.23   44.30
   5   3   4  594.84   44.70
   5   3   4  539.85   45.00
  -5   3  -4  647.34   44.40
  -7  -3  -4  384.16   28.30
  -7  -3  -4  378.26   28.20
   7   3   4  341.47   28.30
   7   3   4  382.46   28.00
   9  -3   4    4.30    1.00
  -9  -3  -4    9.30    2.10
  -9  -3  -4    7.90    1.90
   9  -3   4    5.90    1.40
   9   3   4   10.00    2.40
   9   3   4    8.00    1.60
  -9   3  -4    4.90    1.30
 -11  -3  -4  633.54   50.09
  11  -3   4  737.43   49.40
 -11  -3  -4  606.24   49.80
 -11   3  -4  753.52   49.60
  11   3   4  587.64   49.60
 -13  -3  -4  340.97   27.70
 -13  -3  -4  355.36   28.00
 -13   3  -4  412.46   27.70
  13   3   4  329.17   27.50
  15  -3   4  663.53   51.49
 -15  -3  -4  767.92   52.29
  15  -3   4  608.04   51.09
 -15  -3  -4  690.23   51.79
 -15   3  -4  634.54   51.29
 -15   3  -4  728.63   51.69
  15   3   4  703.23   51.59
  15   3   4  680.13   52.09
  17  -3   4   15.80    3.10
  17  -3   4   14.60    3.30
 -17   3  -4   12.50    3.00
 -17   3  -4   15.70    3.40
  19  -3   4   51.79    5.90
  19  -3   4   56.59    6.30
 -19   3  -4   48.50    6.00
 -19   3  -4   60.49    6.50
 -21  -3  -4    1.30    2.50
  21  -3   4    2.60    2.30
  21  -3   4    4.10    3.40
 -21  -3  -4   -1.70    1.90
 -21   3  -4    1.00    2.60
  21   3   4    0.20    2.30
  21   3   4    1.80    2.60
 -21   3  -4    5.60    3.00
  23  -3   4   23.40    4.80
  23  -3   4   22.40    5.10
 -23  -3  -4   13.10    4.80
 -23  -3  -4   10.60    4.10
  23   3   4   14.10    4.80
  23   3   4   18.80    4.40
 -23   3  -4   14.90    4.50
 -23   3  -4   22.80    5.10
 -25  -3  -4    5.50    4.00
  25  -3   4   16.30    4.70
  25  -3   4   14.50    4.50
 -25   3  -4   18.00    4.70
 -25   3  -4   11.70    4.70
 -27  -3  -4   87.19   10.80
  27  -3   4   84.89   10.90
  27  -3   4   89.09   11.50
 -27  -3  -4  106.09   11.60
 -27   3  -4   93.89   11.50
  27   3   4   84.39   11.00
  27   3   4   92.79   10.50
 -27   3  -4   91.29   11.60
 -29  -3  -4   10.20    5.40
  29  -3   4    4.10    5.40
 -29  -3  -4    9.00    5.70
  29  -3   4    9.30    6.50
  29   3   4    9.30    6.20
  29   3   4    4.20    4.60
 -29   3  -4   -1.20    5.40
 -29   3  -4   17.50    6.60
  30  -4  -4   -2.10    5.70
  30  -4  -4    3.90    6.00
 -30  -4   4    8.50    5.00
 -30   4   4    9.90    6.20
 -30   4   4   -4.00    6.80
  30   4  -4   10.20    6.40
  28  -4  -4   19.40    6.40
 -28  -4   4   12.40    4.60
 -28  -4   4    4.50    5.50
  28  -4  -4   20.00    6.10
 -28   4   4   14.70    4.90
  28   4  -4    4.10    4.80
 -28   4   4   18.30    7.70
 -26  -4   4   37.60    7.20
 -26  -4   4   24.80    5.50
  26  -4  -4   26.70    6.70
  26  -4  -4   35.90    6.30
  26   4  -4   25.70    6.30
 -26   4   4   22.70    7.00
 -26   4   4   27.30    5.80
  26   4  -4   30.90    6.60
 -24  -4   4   41.60    5.90
 -24  -4   4   43.50    7.30
  24   4  -4   50.99    6.70
  24   4  -4   32.20    6.40
  22  -4  -4  643.94   49.30
  22  -4  -4  653.73   48.60
 -22  -4   4  606.84   49.60
 -22  -4   4  589.24   48.20
  22   4  -4  612.94   49.20
 -22   4   4  730.83   49.99
  22   4  -4  567.84   48.90
 -22   4   4  642.04   48.00
  20  -4  -4  264.17   22.70
 -20  -4   4  294.77   23.60
 -20  -4   4  266.87   22.00
  20  -4  -4  302.47   22.40
  20   4  -4  285.37   23.00
 -20   4   4  260.27   21.60
  20   4  -4  255.07   22.60
 -20   4   4  280.37   23.10
  18  -4  -4   17.20    3.30
  18  -4  -4   12.60    3.20
 -18   4   4   21.20    4.40
 -18   4   4   12.70    2.50
 -16  -4   4   16.70    2.60
 -16  -4   4   18.20    4.30
 -16   4   4   12.10    3.20
  16   4  -4   17.00    3.40
  16   4  -4   19.40    3.30
 -14  -4   4  344.87   30.20
  14  -4  -4  408.16   30.60
 -14  -4   4  405.46   31.20
  14  -4  -4  416.26   30.20
  14   4  -4  390.56   30.90
 -14   4   4  383.96   29.80
 -14   4   4  398.66   30.70
  14   4  -4  426.06   31.00
  12  -4  -4 1100.99   68.79
 -12  -4   4  913.11   69.49
 -12  -4   4  861.31   68.79
  12   4  -4  832.02   69.09
 -12   4   4 1006.30   68.49
  12   4  -4  827.02   69.19
  10  -4  -4   67.39    5.70
 -10   4   4   59.89    5.20
 -10   4   4   62.79    5.70
   8  -4  -4 1142.09   81.89
  -8  -4   4 1075.89   82.19
   8  -4  -4 1127.59   82.19
  -8  -4   4 1141.69   82.69
   8   4  -4 1077.39   82.49
   8   4  -4 1138.19   82.59
  -8   4   4 1101.69   81.89
  -8   4   4 1077.19   82.19
  -6  -4   4   95.99    8.30
   6  -4  -4  114.39    8.00
   6   4  -4   89.59    8.20
   6   4  -4   90.19    8.10
   4  -4  -4  460.55   30.20
  -4  -4   4  370.26   30.10
  -4  -4   4  369.06   30.40
   4   4  -4  386.46   30.30
  -4   4   4  446.86   30.20
   4   4  -4  382.46   30.30
   0  -4  -4 1238.78  100.29
   0  -4   4 1437.06  100.29
   0  -4  -4 1330.07  100.19
   0  -4   4 1235.38   99.99
   0   4  -4 1408.46  100.29
   0   4   4 1422.76  100.49
   0   4   4 1452.15  100.19
   2  -4   4  184.38   14.70
  -2  -4  -4  186.18   15.10
   2  -4   4  201.88   14.60
  -2  -4  -4  179.68   15.00
  -2   4  -4  223.28   14.60
   2   4   4  195.48   14.90
   2   4   4  180.98   15.10
  -2   4  -4  207.38   14.80
   4  -4   4   27.40    2.60
   4  -4   4   36.30    2.60
  -4   4  -4   37.50    2.70
  -4   4  -4   30.70    2.60
  -8  -4  -4  145.19   12.20
   8   4   4  154.78   12.50
   8   4   4  153.48   12.00
  10  -4   4  157.68   12.30
  10  -4   4  155.68   12.10
 -10   4  -4  158.88   12.20
 -10   4  -4  159.18   12.30
  12  -4   4 1433.26  103.29
 -12  -4  -4 1377.96  103.79
 -12  -4  -4 1523.25  104.19
  12   4   4 1368.16  103.49
  12   4   4 1282.87  103.99
 -12   4  -4 1411.46  103.19
 -12   4  -4 1379.06  103.19
  14  -4   4   92.79    7.70
  14  -4   4   88.69    7.90
 -14   4  -4   89.49    7.90
 -16  -4  -4   56.19    6.50
 -16  -4  -4   74.49    7.20
  16   4   4   66.59    7.10
  16   4   4   60.49    6.30
  18  -4   4  951.70   66.59
  18  -4   4  996.10   66.39
 -18  -4  -4  870.21   66.79
 -18  -4  -4  947.81   67.29
  18   4   4  786.92   66.89
 -18   4  -4  792.42   66.19
  18   4   4  847.22   66.39
 -18   4  -4  866.71   66.49
 -20  -4  -4   22.60    5.20
  20  -4   4   28.30    4.50
 -20  -4  -4   15.10    4.20
  20   4   4   17.90    3.80
 -20   4  -4   31.60    4.70
 -20   4  -4   25.50    4.30
  22  -4   4   23.10    4.70
  22  -4   4   26.10    4.90
 -22   4  -4   25.10    5.10
 -22   4  -4   23.60    4.90
 -24  -4  -4  355.56   28.80
 -24  -4  -4  361.66   28.40
  24  -4   4  282.37   27.60
  24  -4   4  345.47   28.20
  24   4   4  335.47   27.90
 -24   4  -4  336.77   28.20
  24   4   4  341.57   28.60
 -24   4  -4  376.26   28.70
  26  -4   4    7.60    4.10
  26  -4   4   17.50    5.40
  26   4   4   15.70    4.40
 -26   4  -4    8.30    4.60
 -26   4  -4   14.10    5.70
  26   4   4   29.60    6.70
 -28  -4  -4   14.00    6.20
 -28  -4  -4   20.70    6.30
  28  -4   4   46.40    9.60
  28   4   4   16.20    6.00
 -28   4  -4   33.70    7.80
 -28   4  -4   46.60    9.10
  28   4   4   32.50    7.90
  30  -4   4    0.30    6.10
 -30  -4  -4   23.40    6.60
  30  -4   4    2.80    7.40
 -30   4  -4   20.40    7.60
 -30   4  -4   10.10    7.60
  30   4   4   23.80    8.00
 -29  -5   4   34.00    7.10
 -29  -5   4   28.70    8.50
  29  -5  -4   25.50    7.60
  29   5  -4   44.00    8.60
 -29   5   4   32.50    8.00
 -29   5   4   32.90    9.80
  27  -5  -4  335.17   25.70
  27  -5  -4  281.67   26.40
 -27  -5   4  310.47   27.00
 -27  -5   4  322.57   25.40
  27   5  -4  288.37   26.00
 -27   5   4  303.37   27.00
 -27   5   4  268.67   24.90
  27   5  -4  280.67   25.70
 -25  -5   4  126.19   11.20
 -25  -5   4  123.69   12.80
  25  -5  -4   97.79   10.80
  25  -5  -4   87.49   11.60
 -25   5   4   94.99   12.00
 -25   5   4   98.19   10.60
  25   5  -4  115.39   11.80
  25   5  -4  118.29   11.90
  23  -5  -4   23.90    4.70
 -23  -5   4   23.20    6.20
 -23  -5   4   23.30    4.90
  23  -5  -4   17.00    4.80
  23   5  -4   15.00    5.10
 -23   5   4   26.40    6.00
  23   5  -4   17.30    4.90
 -23   5   4   21.70    4.30
  21  -5  -4  982.80   71.89
 -21  -5   4  958.20   71.99
  21  -5  -4  969.30   72.69
 -21  -5   4 1016.80   73.49
  21   5  -4  825.42   72.39
 -21   5   4  977.70   71.49
  21   5  -4  909.11   72.69
 -21   5   4  993.20   72.99
  19  -5  -4  772.02   59.39
 -19  -5   4  832.72   59.09
  19  -5  -4  777.92   58.79
 -19  -5   4  887.71   60.49
  19   5  -4  761.82   59.59
  19   5  -4  792.52   59.79
 -19   5   4  673.33   59.29
 -19   5   4  740.83   58.29
 -17  -5   4  361.46   27.40
  17  -5  -4  375.26   26.10
  17  -5  -4  312.77   26.30
 -17  -5   4  322.47   26.10
  17   5  -4  298.47   26.60
 -17   5   4  364.66   26.80
 -17   5   4  325.67   25.50
  17   5  -4  313.87   26.70
  15  -5  -4   88.49    7.40
 -15  -5   4   65.89    6.90
 -15  -5   4   59.89    7.60
 -15   5   4   84.49    6.50
 -15   5   4   86.69    7.50
  15   5  -4   65.29    7.40
  13  -5  -4   23.10    3.20
  13  -5  -4   32.10    3.10
 -13   5   4   26.50    2.60
 -13   5   4   18.10    3.20
 -11  -5   4  549.54   39.00
 -11  -5   4  506.55   38.20
  11  -5  -4  542.15   37.80
  11  -5  -4  474.25   38.00
 -11   5   4  473.55   37.50
  11   5  -4  530.85   38.70
  11   5  -4  462.15   38.60
  -9  -5   4  520.85   39.60
   9  -5  -4  514.65   38.90
  -9  -5   4  465.65   39.00
   9   5  -4  470.55   39.30
  -9   5   4  562.34   39.00
   9   5  -4  518.95   39.50
  -9   5   4  581.44   38.60
   7  -5  -4  452.45   37.00
   7  -5  -4  509.05   37.00
  -7  -5   4  574.94   38.00
  -7  -5   4  502.75   37.30
  -7   5   4  453.65   37.10
  -7   5   4  419.16   36.90
   7   5  -4  523.95   37.80
   7   5  -4  554.44   37.80
   5  -5  -4 1692.43  130.29
  -5  -5   4 1818.22  130.99
  -5  -5   4 1750.62  130.49
   5   5  -4 1758.02  130.79
   5   5  -4 1842.42  130.89
  -3  -5   4 2267.87  175.48
  -3  -5   4 2265.47  175.78
   3  -5  -4 2606.34  175.68
   3   5  -4 2638.94  175.88
  -3   5   4 2179.28  175.58
   3   5  -4 2369.56  175.78
   1  -5  -4 1116.29   79.79
  -1  -5   4 1095.29   79.89
   1  -5  -4 1208.48   80.09
  -1  -5   4  912.21   79.59
   1   5  -4 1009.40   79.79
   1   5  -4  948.71   79.79
  -1   5   4 1241.78   79.79
  -1   5   4 1114.79   80.09
  -3  -5  -4 3031.20  209.88
   3   5   4 2672.03  209.88
  -5  -5  -4  105.09    9.10
  -5  -5  -4  124.89    9.30
   5   5   4  104.99    8.80
   5   5   4  104.79    9.30
  -7  -5  -4  713.33   52.89
  -7  -5  -4  715.13   52.79
   7   5   4  659.93   52.99
   7   5   4  729.83   52.49
  -9  -5  -4 1556.44  119.39
   9  -5   4 1424.26  118.59
  -9  -5  -4 1791.92  119.79
  -9   5  -4 1594.84  118.59
  -9   5  -4 1725.63  118.49
   9   5   4 1677.23  119.19
   9   5   4 1520.95  119.69
 -11  -5  -4   32.00    3.90
 -11  -5  -4   34.10    4.10
  11   5   4   36.50    4.30
  11   5   4   35.40    3.70
 -13  -5  -4  584.44   49.70
  13  -5   4  737.43   49.00
  13  -5   4  772.82   49.30
 -13  -5  -4  635.94   49.99
 -13   5  -4  684.73   49.20
  13   5   4  566.34   49.90
  13   5   4  612.24   49.50
  15  -5   4    7.60    1.90
  15  -5   4    8.90    2.20
 -15  -5  -4    2.80    2.30
 -15  -5  -4    2.80    2.20
  15   5   4    5.70    2.90
 -15   5  -4    8.80    2.20
 -15   5  -4    6.50    2.00
  17  -5   4  240.98   21.40
 -17  -5  -4  308.77   22.80
 -17  -5  -4  306.47   22.50
  17   5   4  282.67   22.80
 -17   5  -4  255.67   21.60
 -17   5  -4  277.77   21.80
  17   5   4  260.27   21.90
  19  -5   4   40.90    5.00
  19  -5   4   48.30    5.40
 -19  -5  -4   42.80    5.80
 -19  -5  -4   35.00    5.80
 -19   5  -4   47.60    5.40
  19   5   4   35.40    5.10
  21  -5   4  183.68   16.00
 -21  -5  -4  199.08   17.00
  21  -5   4  193.38   16.30
 -21  -5  -4  197.38   16.70
 -21   5  -4  169.28   16.10
 -21   5  -4  181.48   16.20
  21   5   4  207.98   16.50
  21   5   4  171.48   16.80
  23  -5   4  106.09   11.70
  23  -5   4  107.69   12.00
  23   5   4  150.78   13.00
 -23   5  -4  117.99   12.20
  23   5   4  137.39   12.20
 -23   5  -4  137.49   12.60
 -25  -5  -4   55.59    8.00
  25  -5   4   35.50    7.10
  25  -5   4   36.50    7.10
 -25  -5  -4   55.19    7.80
  25   5   4   57.29    6.90
  25   5   4   62.09    8.30
 -25   5  -4   33.00    7.40
 -27  -5  -4  758.12   52.49
 -27  -5  -4  656.83   52.39
  27   5   4  669.73   52.39
 -27   5  -4  597.84   51.99
  27   5   4  709.43   51.89
 -27   5  -4  542.15   51.39
 -29  -5  -4   49.20    9.40
  29  -5   4   33.90    8.20
  29  -5   4   53.79   10.90
  29   5   4   47.70    9.90
 -29   5  -4   51.69   10.70
 -29   5  -4   74.89   11.10
  28  -6  -4    4.90    4.80
 -28  -6   4   10.40    7.00
  28  -6  -4   -1.20    5.20
 -28   6   4   -1.10    5.70
  28   6  -4   11.90    5.50
 -28   6   4    2.30    4.80
 -26  -6   4  344.17   25.80
  26  -6  -4  270.37   26.30
  26  -6  -4  287.87   25.30
 -26  -6   4  316.67   27.30
  26   6  -4  339.77   26.60
 -26   6   4  270.17   25.10
 -26   6   4  286.17   26.80
  26   6  -4  333.67   26.80
 -24  -6   4    0.50    3.10
 -24  -6   4    4.90    4.40
  24  -6  -4    3.80    4.00
  24  -6  -4    1.70    2.90
 -24   6   4    2.00    3.50
  24   6  -4    0.10    3.00
  24   6  -4    3.20    3.80
 -24   6   4    6.80    3.60
  22  -6  -4  249.58   21.10
 -22  -6   4  269.57   22.10
  22  -6  -4  240.68   20.10
 -22  -6   4  232.78   20.30
 -22   6   4  254.17   19.90
  22   6  -4  237.08   21.10
  22   6  -4  227.08   21.10
 -22   6   4  256.97   21.40
 -20  -6   4 1062.39   75.09
 -20  -6   4 1015.70   73.79
  20  -6  -4  871.31   73.79
  20  -6  -4 1031.10   73.29
  20   6  -4  861.41   74.19
 -20   6   4  919.61   72.89
  20   6  -4 1042.00   74.69
 -20   6   4 1018.50   74.39
  18  -6  -4    2.10    1.80
 -18  -6   4    0.10    2.90
  18  -6  -4    1.00    2.10
 -18  -6   4    0.80    2.00
  18   6  -4   -1.00    2.50
 -18   6   4    3.30    1.50
 -18   6   4    4.00    2.60
  18   6  -4   -0.70    2.20
 -16  -6   4   82.29    8.10
  16  -6  -4   96.29    7.80
 -16  -6   4   83.09    8.90
  16  -6  -4  102.39    8.40
  16   6  -4   73.89    8.60
 -16   6   4   97.49    8.50
 -16   6   4   90.19    7.30
  16   6  -4   74.29    8.40
 -14  -6   4  614.94   50.69
 -14  -6   4  702.73   51.79
  14  -6  -4  726.63   50.29
  14  -6  -4  666.53   50.69
 -14   6   4  645.94   49.99
  14   6  -4  669.13   51.39
  14   6  -4  684.03   51.49
 -14   6   4  680.83   50.79
  12  -6  -4  415.36   29.00
 -12  -6   4  371.46   29.50
 -12  -6   4  395.66   30.40
  12   6  -4  396.16   30.10
  12   6  -4  357.96   30.10
 -12   6   4  376.46   28.70
 -10  -6   4   44.80    5.10
  10  -6  -4   52.19    4.30
  10  -6  -4   45.50    3.90
 -10  -6   4   43.30    4.50
  10   6  -4   43.30    4.90
 -10   6   4   41.40    3.70
 -10   6   4   44.50    4.20
   8  -6  -4 1059.59   77.09
   8  -6  -4 1197.68   76.99
  -8  -6   4  985.20   77.49
  -8  -6   4 1076.29   78.09
   8   6  -4 1038.00   77.99
  -8   6   4 1029.80   76.89
  -8   6   4  955.20   77.09
   8   6  -4 1011.30   77.79
  -6  -6   4  884.31   65.29
   6  -6  -4  850.71   64.39
  -6  -6   4  873.91   64.79
   6  -6  -4  854.61   64.49
   6   6  -4  856.81   65.19
   6   6  -4  805.82   65.09
  -6   6   4  982.20   64.49
  -4  -6   4   49.50    4.80
   4  -6  -4   57.29    4.60
  -4  -6   4   57.59    5.30
   4  -6  -4   58.09    5.00
  -4   6   4   60.09    4.60
   4   6  -4   51.39    5.10
   4   6  -4   55.39    5.10
   2  -6  -4 1642.94  134.69
   2  -6  -4 1829.12  134.49
  -2  -6   4 1955.20  134.89
   2   6  -4 1846.72  134.79
   2   6  -4 1895.61  134.79
  -2   6   4 1795.92  134.89
   0  -6  -4 4643.74  341.17
  -2  -6  -4   60.89    6.00
   2  -6   4   84.59    5.90
  -2  -6  -4   73.99    6.30
   2  -6   4   72.79    5.50
  -2   6  -4   69.19    5.60
   2   6   4   60.19    6.20
   2   6   4   68.49    5.80
  -4  -6  -4  598.64   45.60
   4  -6   4  680.23   44.60
  -4  -6  -4  599.34   45.60
   4   6   4  587.64   45.20
   4   6   4  571.54   45.70
  -4   6  -4  601.64   44.60
  -6  -6  -4 1004.90   71.59
  -6  -6  -4  956.80   71.49
   6   6   4  967.50   71.19
   6   6   4  906.51   71.69
  -8  -6  -4   41.40    4.50
  -8  -6  -4   43.60    4.60
   8   6   4   39.40    4.10
   8   6   4   43.70    4.90
 -10  -6  -4  824.32   62.89
 -10  -6  -4  861.01   63.09
  10   6   4  855.81   62.59
  10   6   4  806.42   63.09
  12  -6   4 4069.49  270.37
 -12  -6  -4 3594.24  271.37
 -12  -6  -4 3582.04  271.57
 -12   6  -4 3713.43  270.27
  12   6   4 3671.43  271.07
  12   6   4 3455.45  271.67
 -14  -6  -4   49.50    5.80
 -14  -6  -4   43.40    5.90
  14  -6   4   56.39    5.10
  14  -6   4   61.29    4.90
 -14   6  -4   58.29    5.10
  14   6   4   53.59    5.70
  14   6   4   42.70    5.80
 -16  -6  -4    3.50    2.40
  16  -6   4   10.40    2.30
 -16  -6  -4    2.10    2.40
  16  -6   4    9.10    2.10
 -16   6  -4    5.40    1.90
  16   6   4    2.30    2.00
  16   6   4    1.80    2.60
 -18  -6  -4  794.62   61.59
 -18  -6  -4  871.81   62.09
  18  -6   4  869.11   60.99
  18  -6   4  765.52   60.69
  18   6   4  782.32   61.99
  18   6   4  767.42   61.19
 -18   6  -4  847.02   60.89
 -18   6  -4  772.12   60.79
 -20  -6  -4  271.77   22.30
  20  -6   4  247.98   21.40
 -20  -6  -4  282.67   22.70
  20  -6   4  255.07   21.50
  20   6   4  299.07   22.10
 -20   6  -4  247.28   21.40
  20   6   4  259.07   22.70
  22  -6   4   32.00    5.00
 -22  -6  -4   27.10    5.40
  22  -6   4   27.20    5.20
 -22  -6  -4   28.10    6.10
 -22   6  -4   23.10    5.00
  22   6   4   32.90    4.90
 -22   6  -4   33.60    5.60
  22   6   4   20.50    5.90
  24  -6   4  182.88   15.80
 -24  -6  -4  170.58   16.10
 -24  -6  -4  166.58   16.20
  24   6   4  170.38   16.50
 -24   6  -4  171.38   15.90
  24   6   4  165.68   15.40
 -24   6  -4  160.98   15.70
 -26  -6  -4  453.35   35.80
 -26  -6  -4  453.95   35.40
  26  -6   4  369.46   34.50
 -26   6  -4  382.76   34.90
  26   6   4  486.45   36.10
  28  -6   4  389.86   33.50
 -28  -6  -4  427.66   34.10
 -28   6  -4  356.66   33.60
  28   6   4  431.76   34.60
 -27  -7   4  287.07   24.80
  27  -7  -4  222.38   22.00
 -27  -7   4  288.97   23.00
  27   7  -4  273.17   23.90
 -27   7   4  222.78   21.90
  27   7  -4  292.77   23.80
 -25  -7   4  207.58   17.00
  25  -7  -4  183.48   17.60
  25  -7  -4  151.98   16.00
 -25  -7   4  193.38   18.50
 -25   7   4  196.18   16.50
  25   7  -4  193.78   17.90
 -25   7   4  170.78   17.50
  25   7  -4  204.08   18.00
 -23  -7   4   44.90    6.30
 -23  -7   4   45.50    7.70
  23  -7  -4   35.80    5.60
  23  -7  -4   43.70    6.90
  23   7  -4   47.20    7.20
 -23   7   4   43.60    5.80
  23   7  -4   44.90    6.80
 -23   7   4   43.00    6.90
 -21  -7   4 1528.35  108.99
  21  -7  -4 1326.17  107.49
 -21  -7   4 1531.65  107.59
  21  -7  -4 1449.76  106.79
  21   7  -4 1569.04  108.69
  21   7  -4 1452.75  108.29
 -21   7   4 1227.28  107.39
 -21   7   4 1404.16  106.59
  19  -7  -4  147.39   13.70
 -19  -7   4  154.68   13.80
  19  -7  -4  171.08   13.10
 -19  -7   4  155.78   14.80
  19   7  -4  146.89   14.40
  19   7  -4  159.18   14.60
 -19   7   4  168.88   12.90
  17  -7  -4  122.49    9.10
 -17  -7   4   93.39   10.60
 -17  -7   4  110.19    9.90
  17  -7  -4  102.99    9.60
  17   7  -4  106.89   10.40
 -17   7   4  116.29    9.90
  17   7  -4  100.19   10.40
 -17   7   4   97.39    8.70
  15  -7  -4 2883.31  206.58
  15  -7  -4 2828.62  207.08
 -15  -7   4 2831.42  207.38
 -15  -7   4 2731.33  208.28
  15   7  -4 2918.41  208.18
  15   7  -4 2889.11  208.08
 -15   7   4 2649.03  206.38
 -15   7   4 2743.03  207.08
  13  -7  -4  184.48   12.50
  13  -7  -4  137.29   12.70
 -13  -7   4  143.89   13.20
 -13  -7   4  163.18   14.20
  13   7  -4  168.98   14.00
 -13   7   4  173.28   12.90
 -13   7   4  154.08   12.20
  13   7  -4  165.98   14.10
 -11  -7   4   49.30    5.30
  11  -7  -4   65.29    4.80
  11  -7  -4   59.29    4.50
 -11  -7   4   52.79    6.00
 -11   7   4   56.59    4.40
  11   7  -4   45.20    5.50
  11   7  -4   46.80    5.80
  -9  -7   4 1539.55  114.19
  -9  -7   4 1622.54  114.99
   9   7  -4 1654.13  114.79
   9   7  -4 1576.44  114.79
  -9   7   4 1329.87  113.39
  -7  -7   4  183.38   14.20
  -7  -7   4  184.28   14.70
   7  -7  -4  176.78   13.60
   7  -7  -4  183.88   13.50
  -7   7   4  158.68   13.50
  -7   7   4  178.78   13.40
   7   7  -4  184.18   14.50
   7   7  -4  181.48   14.60
   5  -7  -4 1078.59   83.19
  -5  -7   4 1200.38   83.89
   5  -7  -4 1120.79   82.89
  -5  -7   4 1075.69   83.29
   5   7  -4 1145.79   83.79
  -5   7   4 1143.29   82.79
   5   7  -4 1047.70   83.59
  -5   7   4 1189.28   83.29
   3  -7  -4 1575.84  133.29
  -3  -7   4 1972.00  133.69
  -3  -7   4 1776.62  133.19
  -3   7   4 1927.61  133.59
   3   7  -4 1833.42  133.59
   3   7  -4 1763.12  133.49
  -1  -7   4  150.68   11.70
   1  -7  -4  147.29   11.90
  -1  -7   4  161.38   12.20
   1   7  -4  155.18   12.10
  -1   7   4  149.88   12.40
   1   7  -4  157.78   12.10
  -1   7   4  141.99   11.70
   1   7   4 4422.46  325.27
   3  -7   4  955.80   74.59
   3  -7   4 1047.20   74.39
  -3  -7  -4 1058.39   75.19
  -3  -7  -4 1071.19   75.39
   3   7   4  989.20   75.49
   3   7   4  990.10   74.79
  -3   7  -4 1034.90   74.59
  -3   7  -4  941.01   74.39
  -5  -7  -4 1589.14  119.39
  -5  -7  -4 1710.73  119.49
   5   7   4 1490.55  119.59
   5   7   4 1657.43  119.09
  -7  -7  -4 2901.81  216.48
  -7  -7  -4 2981.70  216.58
   7   7   4 2776.42  216.68
   7   7   4 3081.79  216.18
  -9  -7  -4  170.68   14.20
  -9  -7  -4  180.08   14.40
   9   7   4  169.48   13.80
   9   7   4  167.08   14.50
 -11  -7  -4 1578.54  113.79
 -11  -7  -4 1535.35  113.59
  11   7   4 1435.16  113.79
  11   7   4 1554.44  113.29
 -13  -7  -4 2421.06  178.78
 -13  -7  -4 2431.96  178.68
  13   7   4 2339.87  178.98
  13   7   4 2453.55  178.28
  15  -7   4   15.30    2.00
 -15  -7  -4   11.40    3.50
  15  -7   4   14.30    2.10
 -15  -7  -4   12.90    3.70
 -15   7  -4   15.30    2.00
  15   7   4   18.60    3.40
  15   7   4    7.50    3.40
 -15   7  -4   13.60    2.00
 -17  -7  -4  515.35   42.60
  17  -7   4  549.05   41.30
 -17  -7  -4  502.25   42.40
  17  -7   4  620.64   41.40
 -17   7  -4  510.85   41.20
 -17   7  -4  620.74   41.40
  17   7   4  522.45   42.10
  17   7   4  532.05   42.90
 -19  -7  -4  202.78   18.00
 -19  -7  -4  233.98   18.60
  19  -7   4  230.58   17.10
  19  -7   4  199.88   16.80
  19   7   4  192.38   18.40
 -19   7  -4  215.28   17.00
  19   7   4  218.28   17.80
 -19   7  -4  180.58   16.80
 -21  -7  -4   46.50    7.00
  21  -7   4   33.40    5.40
 -21  -7  -4   45.50    6.20
  21  -7   4   51.49    6.00
 -21   7  -4   45.90    5.90
  21   7   4   48.20    7.20
  21   7   4   50.59    6.10
 -21   7  -4   39.30    5.70
 -23  -7  -4  324.47   26.20
 -23  -7  -4  347.47   26.20
  23   7   4  314.17   25.40
  23   7   4  307.17   26.20
 -23   7  -4  279.37   24.80
 -23   7  -4  261.37   24.50
 -25  -7  -4   21.30    6.30
 -25  -7  -4   18.20    5.60
  25  -7   4   15.70    5.10
 -25   7  -4   18.50    5.20
 -25   7  -4   13.20    5.00
  25   7   4   14.70    4.50
  25   7   4   16.10    6.10
 -27  -7  -4  408.06   32.20
  27  -7   4  300.77   30.30
 -27  -7  -4  397.26   32.40
  27   7   4  396.86   32.40
 -26  -8   4  266.17   25.50
 -26  -8   4  277.67   24.00
  26   8  -4  284.87   25.20
  26   8  -4  300.27   25.10
  24  -8  -4   92.39    9.20
 -24  -8   4   87.99    9.80
 -24  -8   4  118.59   12.30
  24  -8  -4   83.89   10.10
 -24   8   4  100.29   10.40
  24   8  -4   89.19   11.10
  24   8  -4  108.49   11.30
 -22  -8   4  475.25   34.70
  22  -8  -4  375.96   33.10
 -22  -8   4  463.75   36.00
 -22   8   4  388.16   33.20
  22   8  -4  444.26   35.20
  22   8  -4  474.15   35.70
 -20  -8   4 1489.05  102.69
  20  -8  -4 1231.78   99.89
 -20  -8   4 1423.46  101.29
 -20   8   4 1275.47  100.59
 -20   8   4 1232.98   99.89
  20   8  -4 1433.56  102.19
  20   8  -4 1372.76  101.99
  18  -8  -4   31.20    3.40
 -18  -8   4   38.10    5.70
  18  -8  -4   30.70    4.10
 -18  -8   4   26.10    4.70
 -18   8   4   36.60    4.10
 -18   8   4   32.00    3.40
  18   8  -4   22.30    4.50
 -16  -8   4  623.14   47.20
  16  -8  -4  630.84   45.80
  16  -8  -4  582.84   46.10
 -16  -8   4  677.23   48.40
  16   8  -4  676.43   48.10
 -16   8   4  609.24   45.80
  16   8  -4  627.34   47.90
 -16   8   4  530.45   46.00
 -14  -8   4 1000.80   71.89
  14  -8  -4  971.10   69.39
 -14  -8   4  958.70   70.89
  14  -8  -4  984.70   69.49
  14   8  -4  957.70   71.49
 -14   8   4  880.71   69.49
 -14   8   4  804.32   69.29
  14   8  -4  999.90   71.69
 -12  -8   4   16.30    3.90
 -12  -8   4   18.00    3.10
  12   8  -4   14.70    3.80
  12   8  -4   19.50    3.30
 -10  -8   4  184.88   15.10
 -10  -8   4  178.18   14.30
  10   8  -4  168.88   14.70
  10   8  -4  171.28   14.80
  -8  -8   4 1395.66  101.29
  -8  -8   4 1443.16  101.99
   8   8  -4 1418.16  101.79
  -8   8   4 1179.28  100.19
  -8   8   4 1384.16  100.19
   8   8  -4 1382.36  101.79
   6  -8  -4  585.24   46.90
  -6  -8   4  667.33   47.60
   6  -8  -4  640.84   47.30
   6   8  -4  711.43   48.20
  -6   8   4  548.85   47.10
   6   8  -4  722.03   48.30
  -6   8   4  581.34   46.80
   4  -8  -4  242.88   18.70
   4  -8  -4  225.98   19.10
  -4   8   4  258.27   18.60
  -4   8   4  259.77   19.30
  -2  -8   4  152.38   10.40
   2  -8  -4  116.99   10.20
   2  -8  -4  112.69   10.60
   2   8  -4  142.49   10.70
  -2   8   4  115.79   10.70
  -2   8   4  112.99   10.00
   2   8  -4  149.88   10.80
   0  -8  -4   94.19    8.30
   0  -8  -4  106.59    8.80
   0   8   4   99.89    8.10
   0   8   4  102.29    8.90
   2  -8   4  484.95   40.10
   2  -8   4  557.24   39.90
  -2  -8  -4  618.64   40.70
  -2   8  -4  481.45   40.00
  -2   8  -4  488.65   40.20
   2   8   4  615.44   40.30
   2   8   4  518.15   40.90
  -4  -8  -4  131.69   10.70
   4  -8   4  142.99    9.70
  -4  -8  -4  111.49   10.70
   4   8   4  107.99   10.20
  -4   8  -4  134.49    9.70
  -6  -8  -4  553.84   40.50
  -6  -8  -4  546.25   40.40
   6   8   4  528.45   39.90
   6   8   4  489.25   40.50
  -8  -8  -4   15.60    3.00
  -8  -8  -4   14.20    2.80
   8   8   4   12.20    3.30
   8   8   4   13.70    2.30
 -10  -8  -4   66.19    7.10
 -10  -8  -4   74.29    7.30
  10   8   4   77.89    6.90
  10   8   4   65.59    7.40
 -12  -8  -4 1038.80   77.69
 -12  -8  -4 1041.40   77.59
  12   8   4 1035.40   77.19
  12   8   4 1007.30   77.89
 -14  -8  -4  265.37   21.70
 -14  -8  -4  251.47   21.70
  14   8   4  281.77   21.30
  14   8   4  256.47   22.10
 -16  -8  -4  342.07   27.10
 -16  -8  -4  296.27   26.70
  16   8   4  338.37   27.50
  16   8   4  358.16   26.70
 -18  -8  -4  532.15   39.70
 -18  -8  -4  479.35   39.30
  18   8   4  512.05   39.10
  18   8   4  474.75   39.70
  20  -8   4  259.77   21.70
 -20  -8  -4  300.27   24.40
  20  -8   4  286.67   21.70
 -20  -8  -4  297.27   24.30
  20   8   4  305.47   23.90
 -20   8  -4  254.57   21.50
  20   8   4  315.87   25.00
 -20   8  -4  293.37   21.50
 -22  -8  -4   18.20    5.70
  22  -8   4   16.90    3.40
 -22  -8  -4   22.00    5.80
  22   8   4   23.70    6.00
  22   8   4   27.60    5.40
  24  -8   4   38.20    5.60
 -24  -8  -4   41.40    7.20
 -24  -8  -4   41.80    7.80
  24  -8   4   26.70    5.00
  24   8   4   40.20    7.90
  26  -8   4   49.60    7.00
 -26  -8  -4   67.79   12.00
  26  -8   4   46.70    6.60
 -26   8  -4   47.60    6.50
 -25  -9   4  232.98   19.50
 -25  -9   4  193.28   20.30
 -23  -9   4  210.18   19.80
 -23  -9   4  265.67   21.60
  23   9  -4  191.18   20.30
  23   9  -4  259.37   21.40
 -21  -9   4  379.86   31.60
 -21  -9   4  374.76   30.50
  21   9  -4  387.66   31.40
  21   9  -4  370.56   31.20
 -19  -9   4  398.36   31.10
 -19  -9   4  391.06   32.10
  19   9  -4  387.86   31.80
  19   9  -4  382.76   31.70
 -17  -9   4   55.29    6.60
 -17  -9   4   66.89    7.60
  17   9  -4   53.19    7.40
  17   9  -4   50.59    6.70
 -15  -9   4  263.87   22.10
 -15  -9   4  245.28   21.10
  15   9  -4  264.57   22.00
  15   9  -4  273.47   21.80
 -13  -9   4    0.90    2.40
 -13  -9   4    2.80    2.40
  13   9  -4    4.90    3.00
  13   9  -4    3.90    2.80
 -11  -9   4   42.80    4.80
 -11  -9   4   35.50    5.40
  11   9  -4   44.20    5.30
  11   9  -4   37.70    5.40
  -9  -9   4  369.06   29.50
  -9  -9   4  381.36   28.90
   9   9  -4  352.06   29.40
   9   9  -4  392.76   29.40
  -7  -9   4   86.29    8.00
  -7  -9   4  100.29    8.90
   7   9  -4   83.29    8.40
  -7   9   4  104.19    7.10
   7   9  -4   82.09    8.50
  -5  -9   4  175.28   14.40
  -5  -9   4  156.98   13.70
   5  -9  -4  187.78   13.30
  -5   9   4  179.48   13.10
  -5   9   4  196.28   13.90
   5   9  -4  149.09   14.10
   5   9  -4  159.08   14.10
   3  -9  -4   37.40    3.90
   3  -9  -4   40.80    4.60
  -3  -9   4   39.80    4.60
  -3   9   4   44.30    4.70
  -3   9   4   40.00    3.70
   3   9  -4   50.79    4.90
   1  -9  -4    4.70    1.60
   1  -9  -4    9.20    2.40
  -1   9   4    3.90    1.90
  -1  -9  -4  539.45   37.70
   1  -9   4  461.15   37.00
  -1  -9  -4  559.34   37.30
   1  -9   4  471.35   36.70
  -1   9  -4  460.75   37.00
  -1   9  -4  447.46   36.80
   1   9   4  498.05   37.70
  -3  -9  -4   12.70    2.60
   3  -9   4   11.30    1.70
   3  -9   4    9.50    1.90
  -3  -9  -4   14.30    3.20
   3   9   4   14.80    2.30
  -3   9  -4    9.40    1.70
  -3   9  -4   11.60    1.90
   3   9   4   12.30    3.00
  -5  -9  -4  338.77   26.20
  -5  -9  -4  336.97   26.40
   5   9   4  338.17   25.80
   5   9   4  329.27   26.60
  -7  -9  -4  111.69   10.60
  -7  -9  -4  125.09   10.70
   7   9   4  105.49   10.80
   7   9   4  135.99   10.40
  -9  -9  -4  281.57   22.20
  -9  -9  -4  287.97   22.10
   9   9   4  254.67   22.40
   9   9   4  273.47   21.60
 -11  -9  -4    1.80    2.20
 -11  -9  -4    0.40    2.00
  11   9   4   -0.10    2.60
  11   9   4    4.00    2.00
 -13  -9  -4  879.61   68.19
 -13  -9  -4  922.11   68.29
  13   9   4  903.71   67.79
  13   9   4  890.61   68.69
 -15  -9  -4  342.77   27.20
 -15  -9  -4  329.37   27.20
  15   9   4  328.07   26.60
  15   9   4  338.87   27.70
 -17  -9  -4  122.89   12.80
 -17  -9  -4  145.09   13.10
  17   9   4  125.49   13.40
  17   9   4  151.28   12.80
 -19  -9  -4   53.89    7.70
 -19  -9  -4   61.99    8.20
  19   9   4   72.59    7.90
  19   9   4   60.49    8.50
 -21  -9  -4    3.00    3.70
 -21  -9  -4    9.10    3.50
  21   9   4   -1.90    2.70
  21   9   4    2.10    3.30
 -23  -9  -4   49.50    8.10
  23   9   4   51.39    7.70
 -25  -9  -4   14.40    5.90
 -25  -9  -4    5.20    5.40
  25   9   4    5.50    5.60
 -24 -10   4  120.89   14.00
  24  10  -4  114.29   13.90
  24  10  -4  152.98   14.60
 -22 -10   4  336.77   27.20
 -22 -10   4  290.47   27.70
  22  10  -4  360.56   28.20
  22  10  -4  320.07   27.90
 -20 -10   4   15.50    4.80
 -20 -10   4    5.20    3.40
  20  10  -4   13.80    5.00
  20  10  -4    9.20    4.70
 -18 -10   4   31.60    5.90
 -18 -10   4   28.40    5.00
  18  10  -4   24.20    5.90
  18  10  -4   32.00    5.90
 -16 -10   4  450.65   35.70
 -16 -10   4  470.65   36.70
  16  10  -4  482.55   36.60
  16  10  -4  423.16   36.30
 -14 -10   4   79.09    8.10
 -14 -10   4   71.89    8.70
  14  10  -4   90.39    9.10
  14  10  -4   80.89    8.60
 -12 -10   4   18.90    4.40
 -12 -10   4   11.30    3.10
  12  10  -4   15.50    4.00
  12  10  -4   13.40    3.60
 -10 -10   4  367.26   29.00
 -10 -10   4  358.36   28.30
  10  10  -4  359.06   28.90
  10  10  -4  366.66   28.80
  -8 -10   4   23.20    3.40
  -8 -10   4   24.50    4.40
   8  10  -4   30.90    4.20
   8  10  -4   19.30    4.10
  -6 -10   4  241.78   18.40
   6 -10  -4  243.58   16.70
  -6 -10   4  215.98   17.60
   6  10  -4  198.78   18.00
  -6  10   4  232.28   16.60
   6  10  -4  189.38   17.90
  -4 -10   4   41.00    5.20
  -4 -10   4   50.89    4.90
   4  10  -4   43.20    5.30
   4  10  -4   54.29    5.50
   2 -10  -4  222.28   18.10
  -2 -10   4  262.97   17.70
   2 -10  -4  220.98   17.40
  -2  10   4  208.78   18.20
   2  10  -4  198.68   17.80
  -2  10   4  196.28   17.10
   2  10  -4  257.27   18.10
   0 -10   4   22.70    3.30
   0 -10  -4   24.60    3.10
   0 -10   4   18.80    2.70
   0  10   4   21.50    2.70
   0  10   4   25.20    3.90
   0  10  -4   21.40    3.20
   0  10  -4   18.00    3.00
   2 -10   4  475.35   37.30
   2 -10   4  489.45   37.60
  -2  10  -4  519.45   37.70
  -2  10  -4  455.55   37.40
   2  10   4  498.65   38.60
   2  10   4  548.95   37.70
   4 -10   4  815.12   61.49
   4 -10   4  964.60   61.59
  -4 -10  -4  763.92   62.79
  -4 -10  -4  885.81   62.69
   4  10   4  777.12   63.09
   4  10   4  786.12   62.19
  -4  10  -4  826.22   61.49
  -6 -10  -4   33.10    4.20
  -6 -10  -4   31.20    4.60
   6  10   4   31.50    4.90
   6  10   4   26.60    3.60
  -8 -10  -4  314.07   23.80
  -8 -10  -4  297.87   24.00
   8  10   4  298.37   23.30
   8  10   4  274.07   24.10
 -10 -10  -4  431.96   34.30
 -10 -10  -4  438.36   34.50
  10  10   4  449.36   34.90
  10  10   4  434.16   33.90
 -12 -10  -4   14.90    4.20
 -12 -10  -4   15.70    3.90
  12  10   4   18.60    4.60
  12  10   4   16.20    3.20
 -14 -10  -4   54.29    7.10
 -14 -10  -4   53.39    6.80
  14  10   4   58.09    7.60
  14  10   4   57.69    6.50
 -16 -10  -4  134.79   12.90
 -16 -10  -4  123.29   12.80
  16  10   4  136.29   13.60
  16  10   4  146.99   12.70
 -18 -10  -4    4.90    3.80
 -18 -10  -4    6.00    3.10
  18  10   4    1.70    3.10
  18  10   4    0.30    3.90
 -20 -10  -4  217.18   19.10
 -20 -10  -4  199.28   18.90
  20  10   4  214.28   19.70
  20  10   4  216.28   18.60
 -22 -10  -4   31.60    6.60
 -22 -10  -4   39.60    7.20
  22  10   4   26.60    7.10
  22  10   4   23.90    5.70
 -23 -11   4  225.38   19.80
 -23 -11   4  229.08   20.90
  23  11  -4  225.88   20.70
  23  11  -4  190.28   20.30
 -21 -11   4   28.40    5.90
 -19 -11   4   78.59    9.30
 -19 -11   4   68.69    8.30
  19  11  -4   71.79    9.30
 -17 -11   4  506.55   38.30
 -17 -11   4  440.36   38.80
  17  11  -4  489.45   38.90
  17  11  -4  502.85   39.00
 -15 -11   4  201.28   16.40
 -15 -11   4  198.48   17.20
  15  11  -4  180.18   16.80
  15  11  -4  173.78   16.80
 -13 -11   4   29.70    5.00
 -13 -11   4   46.30    6.20
  13  11  -4   37.40    5.90
  13  11  -4   42.00    5.90
 -11 -11   4  462.85   34.60
 -11 -11   4  417.96   33.60
  11  11  -4  419.76   34.20
  11  11  -4  428.36   34.20
  -9 -11   4   17.20    4.00
  -9 -11   4   16.30    3.30
   9  11  -4   21.80    4.60
   9  11  -4   11.90    3.60
  -7 -11   4   56.09    6.10
  -7 -11   4   62.39    6.80
   7  11  -4   55.39    6.60
   7  11  -4   58.79    6.50
   5 -11  -4  660.93   48.80
  -5 -11   4  711.83   49.70
  -5 -11   4  642.14   50.09
   5 -11  -4  569.04   49.20
   5  11  -4  719.93   50.29
  -5  11   4  684.13   49.40
  -5  11   4  561.54   48.60
   5  11  -4  709.93   50.29
  -3 -11   4  365.96   29.50
   3 -11  -4  407.86   28.80
   3 -11  -4  424.66   29.60
  -3 -11   4  362.06   29.00
  -3  11   4  375.86   28.50
  -3  11   4  351.46   29.50
   3  11  -4  353.76   29.40
   1 -11  -4  199.48   15.80
  -1 -11   4  200.98   15.50
  -1 -11   4  201.98   15.00
   1  11  -4  196.08   15.40
  -1  11   4  153.58   15.50
   1  11  -4  165.58   15.20
  -1  11   4  179.68   14.60
   1 -11   4    7.50    2.30
   1 -11   4    9.50    2.20
  -1  11  -4   10.30    2.60
  -1  11  -4   14.20    2.80
  -3 -11  -4 1661.83  125.49
   3 -11   4 1882.01  125.09
  -3 -11  -4 1675.43  126.09
  -3  11  -4 1561.24  124.79
   3  11   4 1582.54  126.19
   3  11   4 1786.12  125.19
  -3  11  -4 1681.93  124.99
  -5 -11  -4  655.33   46.20
  -5 -11  -4  601.54   46.50
   5  11   4  596.14   45.70
   5  11   4  559.04   46.60
  -7 -11  -4  161.98   14.20
  -7 -11  -4  169.68   13.90
   7  11   4  142.69   14.30
   7  11   4  161.78   13.40
  -9 -11  -4  555.94   41.40
  -9 -11  -4  555.74   41.10
   9  11   4  517.45   41.60
   9  11   4  487.15   40.40
 -11 -11  -4   23.10    5.00
 -11 -11  -4   25.90    4.50
  11  11   4   30.30    4.40
  11  11   4   30.30    5.60
 -13 -11  -4   66.59    7.60
 -13 -11  -4   62.19    7.80
  13  11   4   63.19    7.20
  13  11   4   70.59    8.50
 -15 -11  -4  425.16   32.90
 -15 -11  -4  437.56   33.20
  15  11   4  383.56   33.30
  15  11   4  381.56   32.20
 -17 -11  -4  107.89   11.50
 -17 -11  -4  112.09   11.20
  17  11   4  105.59   12.00
  17  11   4  101.99   10.70
 -19 -11  -4    9.20    4.70
 -19 -11  -4    1.40    3.00
  19  11   4   -1.20    3.90
  19  11   4    5.20    3.10
 -21 -11  -4   90.09   11.30
 -21 -11  -4  102.69   11.00
  21  11   4   77.69   10.10
  21  11   4  109.89   12.50
 -23 -11  -4   55.49   10.00
  23  11   4   81.19   11.20
 -22 -12   4  263.87   23.90
  22  12  -4  292.67   25.10
 -20 -12   4  160.98   16.30
 -20 -12   4  173.08   17.20
  20  12  -4  190.38   17.50
  20  12  -4  184.08   17.40
 -18 -12   4  638.74   50.79
 -18 -12   4  688.13   51.99
  18  12  -4  642.44   51.49
  18  12  -4  643.54   51.59
 -16 -12   4  330.07   28.40
 -16 -12   4  329.17   27.50
  16  12  -4  354.46   28.40
  16  12  -4  338.47   28.30
 -14 -12   4   69.19    8.70
 -14 -12   4   71.99    8.00
  14  12  -4   70.49    8.50
  14  12  -4   72.09    8.60
 -12 -12   4  103.29    9.80
 -12 -12   4   92.99   10.20
  12  12  -4   94.99   10.20
  12  12  -4   93.79   10.20
 -10 -12   4   24.10    4.90
 -10 -12   4   38.70    5.70
  10  12  -4   37.80    5.50
  10  12  -4   33.50    5.80
  -8 -12   4  273.77   22.30
  -8 -12   4  264.77   21.60
   8  12  -4  263.57   22.20
   8  12  -4  264.57   22.10
  -6 -12   4  719.83   52.39
   6 -12  -4  684.33   50.79
   6 -12  -4  583.74   50.79
  -6 -12   4  698.33   52.89
  -6  12   4  671.73   50.69
   6  12  -4  723.93   52.89
   6  12  -4  744.53   52.99
   4 -12  -4   62.29    5.50
  -4 -12   4   54.79    6.10
  -4 -12   4   43.40    6.40
   4 -12  -4   67.39    6.30
   4  12  -4   51.19    6.50
  -4  12   4   65.79    6.60
  -4  12   4   56.99    5.30
  -2 -12   4 1367.26  106.89
   2 -12  -4 1433.86  106.69
  -2 -12   4 1614.64  107.69
   2 -12  -4 1448.16  107.49
  -2  12   4 1408.76  106.49
   2  12  -4 1434.76  107.29
   2  12  -4 1482.25  107.49
  -2  12   4 1317.17  107.59
   0 -12   4 1037.90   74.49
   0 -12  -4 1040.90   74.49
   0 -12  -4 1088.09   75.49
   0 -12   4 1130.99   74.99
   0  12  -4  836.92   74.49
   0  12   4  909.51   74.09
   0  12   4  967.20   75.49
   0  12  -4  950.80   74.59
   2 -12   4  206.48   17.20
   2 -12   4  197.28   16.90
  -2  12  -4  212.68   17.20
   2  12   4  247.48   18.90
  -2  12  -4  206.28   17.20
   4 -12   4  232.38   15.50
  -4 -12  -4  228.18   17.90
  -4 -12  -4  199.38   16.80
   4 -12   4  191.68   15.40
  -4  12  -4  206.88   15.40
   4  12   4  201.68   16.60
  -4  12  -4  174.48   15.30
   4  12   4  196.78   17.80
  -6 -12  -4 1026.30   75.39
  -6 -12  -4 1002.90   74.79
   6  12   4 1039.90   74.49
   6  12   4  892.21   75.29
  -8 -12  -4  206.18   17.10
  -8 -12  -4  194.78   17.50
   8  12   4  207.18   16.70
   8  12   4  188.88   17.80
 -10 -12  -4 1197.58   85.89
 -10 -12  -4 1189.18   86.19
  10  12   4 1087.99   86.39
  10  12   4 1065.19   85.19
 -12 -12  -4    1.80    3.40
 -12 -12  -4    5.90    3.40
  12  12   4    1.10    3.40
  12  12   4    0.30    2.20
 -14 -12  -4  660.53   50.09
 -14 -12  -4  632.84   50.19
  14  12   4  622.44   50.59
  14  12   4  644.34   49.50
 -16 -12  -4  125.89   12.70
 -16 -12  -4  130.79   13.40
  16  12   4  127.79   12.40
  16  12   4  130.59   13.90
 -18 -12  -4  121.39   12.80
 -18 -12  -4  129.99   13.50
  18  12   4  131.69   12.70
  18  12   4  117.09   13.80
 -20 -12  -4   78.59    9.90
 -20 -12  -4   73.09   10.40
  20  12   4   95.49   11.30
  20  12   4   74.69    9.80
 -22 -12  -4  104.39   12.50
  22  12   4   75.69   12.30
 -21 -13   4    4.80    4.80
  21  13  -4   13.40    6.40
 -19 -13   4  152.18   14.50
 -19 -13   4  141.39   15.40
  19  13  -4  145.79   15.20
  19  13  -4  138.79   15.20
 -17 -13   4 1169.18   95.69
 -17 -13   4 1282.17   95.09
  17  13  -4 1362.66   95.99
  17  13  -4 1202.68   95.69
 -15 -13   4    9.80    4.10
 -15 -13   4   19.50    5.70
  15  13  -4    8.00    5.10
  15  13  -4    8.70    4.40
 -13 -13   4  153.58   13.80
 -13 -13   4  148.79   14.60
  13  13  -4  145.19   14.30
  13  13  -4  147.89   14.50
 -11 -13   4  645.84   46.90
 -11 -13   4  597.44   47.40
  11  13  -4  596.84   47.30
  11  13  -4  568.74   47.20
  -9 -13   4  952.00   71.79
  -9 -13   4  932.91   70.99
   9  13  -4  926.51   71.59
  -7 -13   4   48.80    6.30
  -7 -13   4   49.00    6.60
   7  13  -4   49.99    6.50
   7  13  -4   48.20    6.50
   5 -13  -4  160.48   13.10
   5 -13  -4  194.08   13.70
  -5 -13   4  157.48   14.90
  -5 -13   4  180.38   14.70
  -5  13   4  143.79   13.00
   5  13  -4  171.68   15.10
  -5  13   4  156.28   13.40
   5  13  -4  181.18   15.10
  -3 -13   4  636.94   48.30
  -3 -13   4  666.63   47.90
  -3  13   4  538.95   47.80
   3  13  -4  637.54   48.30
  -3  13   4  643.94   47.10
   1 -13  -4    6.00    2.30
   1 -13  -4    5.10    3.30
  -1 -13   4    4.20    2.50
  -1 -13   4    7.80    3.00
   1  13  -4    5.40    2.80
  -1  13   4    7.70    2.40
  -1  13   4    5.60    3.20
   1  13  -4    1.30    2.30
   1 -13   4   66.99    7.00
  -1 -13  -4   67.39    8.00
   1 -13   4   67.79    6.80
  -1 -13  -4   58.89    6.70
   1  13   4   69.09    6.70
   1  13   4   59.69    8.20
  -1  13  -4   68.39    7.10
  -1  13  -4   61.19    6.90
   3 -13   4  247.48   19.60
  -3 -13  -4  276.57   21.50
  -3 -13  -4  253.87   20.50
   3 -13   4  223.48   19.40
   3  13   4  228.68   21.40
  -3  13  -4  249.97   19.70
   3  13   4  272.77   20.30
  -5 -13  -4   81.99    8.10
  -5 -13  -4   82.69    9.00
   5  13   4   67.79    7.50
   5  13   4   63.89    8.80
  -7 -13  -4   32.00    6.10
  -7 -13  -4   23.20    4.80
   7  13   4   36.70    4.80
   7  13   4   25.10    5.90
  -9 -13  -4 1511.65  117.49
  -9 -13  -4 1563.74  118.09
   9  13   4 1582.64  118.49
   9  13   4 1611.84  117.19
 -11 -13  -4  285.07   25.50
 -11 -13  -4  339.87   25.40
  11  13   4  277.27   25.70
  11  13   4  302.57   24.70
 -13 -13  -4   39.10    7.40
 -13 -13  -4   31.20    6.50
  13  13   4   25.90    5.30
  13  13   4   27.00    6.80
 -15 -13  -4 1013.40   78.49
 -15 -13  -4 1045.10   78.29
  15  13   4  967.80   77.59
  15  13   4 1057.69   79.19
 -17 -13  -4    3.20    4.10
 -17 -13  -4    4.00    4.50
  17  13   4    5.30    4.10
  17  13   4    4.90    5.70
 -19 -13  -4   36.70    7.50
 -19 -13  -4   23.40    7.00
  19  13   4   21.60    7.10
  19  13   4   38.50    7.00
  21  13   4  124.69   16.20
 -20 -14   4    9.30    6.60
  20  14  -4    0.10    5.90
 -18 -14   4  426.26   36.00
 -18 -14   4  405.46   34.80
  18  14  -4  435.86   35.80
  18  14  -4  438.86   35.90
 -16 -14   4  429.76   35.60
 -16 -14   4  443.66   36.50
  16  14  -4  469.65   36.50
  16  14  -4  411.86   36.10
 -14 -14   4    5.20    3.70
 -14 -14   4    4.20    4.30
  14  14  -4   13.50    5.10
  14  14  -4    7.00    4.40
 -12 -14   4  512.85   42.60
 -12 -14   4  553.24   42.20
  12  14  -4  519.05   42.60
  12  14  -4  543.15   42.80
 -10 -14   4   25.30    6.00
 -10 -14   4   15.10    4.60
  10  14  -4   18.00    5.40
  10  14  -4   15.70    5.40
  -8 -14   4   77.39    8.50
  -8 -14   4   75.69    9.20
   8  14  -4   66.99    9.20
   8  14  -4   76.09    9.30
  -6 -14   4  570.84   42.90
  -6 -14   4  506.75   43.00
   6  14  -4  562.04   43.30
   6  14  -4  552.24   43.40
   4 -14  -4   24.10    4.20
   4 -14  -4   25.00    3.40
  -4 -14   4   20.70    4.80
  -4 -14   4   27.00    5.30
  -4  14   4   20.80    4.30
  -4  14   4   17.70    3.30
   4  14  -4   27.20    5.60
   4  14  -4   26.20    5.60
  -2 -14   4  230.38   20.40
  -2 -14   4  245.98   20.20
   2 -14  -4  270.27   20.60
  -2  14   4  243.38   19.40
   2  14  -4  251.17   20.70
  -2  14   4  244.38   20.80
   2  14  -4  209.58   20.30
   0 -14  -4   19.80    4.20
   0 -14   4   23.60    4.70
   0 -14   4   35.40    5.00
   0 -14  -4   27.40    5.90
   0  14  -4   32.50    5.20
   0  14   4   22.50    5.80
   0  14   4   21.80    4.10
   0  14  -4   27.20    4.90
  -2 -14  -4  465.85   38.30
   2 -14   4  553.24   38.00
  -2 -14  -4  437.86   39.10
  -2  14  -4  506.05   38.10
   2  14   4  495.75   38.20
   2  14   4  493.55   39.90
  -4 -14  -4  131.29   13.40
  -4 -14  -4  120.99   12.20
   4  14   4  147.89   12.30
   4  14   4  135.39   14.00
  -6 -14  -4   85.39    9.10
  -6 -14  -4   90.39   10.30
   6  14   4   75.99    8.50
   6  14   4   86.79   10.60
  -8 -14  -4  339.07   26.60
  -8 -14  -4  311.17   27.20
   8  14   4  318.37   26.10
   8  14   4  311.67   27.60
 -10 -14  -4  383.56   30.20
 -10 -14  -4  354.26   30.70
  10  14   4  365.96   31.30
  10  14   4  367.46   29.80
 -12 -14  -4    8.00    4.10
 -12 -14  -4    7.50    4.90
  12  14   4    2.80    4.50
  12  14   4    2.20    3.20
 -14 -14  -4  283.87   26.00
 -14 -14  -4  314.57   25.70
  14  14   4  273.47   24.90
  14  14   4  325.77   26.90
 -16 -14  -4  240.18   23.90
 -16 -14  -4  262.47   24.70
  16  14   4  300.77   25.60
  16  14   4  310.87   24.40
 -18 -14  -4   47.40    9.80
 -18 -14  -4   29.60    7.70
  18  14   4   57.09   10.20
  18  14   4   45.40    8.10
 -17 -15   4  138.89   15.00
 -17 -15   4  102.49   13.10
  17  15  -4  116.59   13.80
 -15 -15   4   33.60    7.50
 -15 -15   4   20.40    7.00
  15  15  -4   34.40    8.00
  15  15  -4   33.80    7.50
 -13 -15   4  372.06   32.90
 -13 -15   4  405.86   32.40
  13  15  -4  431.46   33.20
  13  15  -4  353.56   32.60
 -11 -15   4  118.69   12.90
 -11 -15   4  113.19   13.40
  11  15  -4  129.39   13.70
  11  15  -4  139.59   13.80
  -9 -15   4    2.20    4.10
   9  15  -4    2.20    3.90
   9  15  -4   -0.60    4.40
  -7 -15   4   38.70    7.70
   7  15  -4   62.09    8.90
   7  15  -4   61.29    8.20
  -5 -15   4   54.89    7.50
  -5 -15   4   42.50    7.60
   5  15  -4   48.50    7.70
   5  15  -4   50.19    7.60
  -3 -15   4  103.59   10.50
  -3 -15   4   94.69   10.10
   3  15  -4   83.79   10.40
   3  15  -4   86.69   10.20
  -3  15   4   84.99    9.40
   1 -15  -4  109.59   11.00
   1 -15  -4  115.09    9.90
  -1  15   4  118.49   11.90
   1  15  -4   85.09   10.60
   1  15  -4   76.69   10.10
   1 -15   4   15.20    4.10
   1 -15   4    5.90    3.10
  -1 -15  -4    4.70    3.90
  -1  15  -4    7.40    3.60
  -1  15  -4    9.10    3.50
   1  15   4    8.10    3.00
   1  15   4   13.60    5.40
  -3 -15  -4  480.45   36.80
   3 -15   4  428.26   34.30
   3  15   4  477.75   38.50
   3  15   4  475.35   36.60
  -5 -15  -4  109.09   11.60
   5  15   4  125.29   11.70
   5  15   4  117.89   13.60
  -7 -15  -4  144.99   16.90
  -7 -15  -4  195.38   16.70
   7  15   4  176.68   16.10
   7  15   4  204.68   18.80
  -9 -15  -4  310.57   27.80
  -9 -15  -4  325.97   26.90
   9  15   4  299.97   28.00
   9  15   4  341.97   26.80
 -11 -15  -4  111.99   12.10
 -11 -15  -4   97.59   13.10
  11  15   4  118.49   12.20
  11  15   4  120.59   13.60
 -13 -15  -4   72.19   10.30
 -13 -15  -4   79.49    9.70
  13  15   4   71.69   10.60
  13  15   4   52.49    8.60
 -15 -15  -4   60.19    9.60
 -15 -15  -4   75.69   11.10
  15  15   4   68.59   10.80
  15  15   4   59.39    9.20
 -17 -15  -4   95.29   12.70
 -17 -15  -4   78.39   11.50
 -14 -16   4   85.79   11.70
 -14 -16   4   80.49   11.90
  14  16  -4  101.29   12.20
  14  16  -4   68.29   12.00
 -12 -16   4  108.79   13.70
  12  16  -4  102.99   13.80
  12  16  -4  140.19   14.40
 -10 -16   4    7.40    4.90
 -10 -16   4    0.60    4.70
  10  16  -4    4.90    5.40
  10  16  -4    6.30    5.80
  -8 -16   4   70.19    9.80
  -8 -16   4   64.99   10.10
   8  16  -4   66.79   10.30
   8  16  -4   76.79   10.60
  -6 -16   4    4.50    4.80
  -6 -16   4    2.40    4.50
   6  16  -4    1.40    5.80
  -4 -16   4    0.60    4.20
   4 -16  -4    2.30    1.40
  -4 -16   4   -2.50    3.70
   4  16  -4    9.10    5.40
   4  16  -4    5.00    3.90
   2 -16  -4    4.20    3.00
   2 -16  -4    9.00    4.00
  -2 -16   4    4.20    4.00
  -2 -16   4    3.50    3.90
  -2  16   4    5.60    2.90
  -2  16   4    5.10    3.70
   2  16  -4    4.00    4.10
   2  16  -4    2.10    4.70
   0 -16   4  176.48   15.00
   0 -16  -4  164.38   14.50
   0 -16  -4  138.29   15.20
   0  16   4  180.98   16.60
   0  16   4  177.38   14.70
   0  16  -4  126.89   14.40
   0  16  -4  150.18   14.90
   2 -16   4   11.50    3.10
  -2 -16  -4    8.40    5.20
   2 -16   4    6.70    2.60
  -2 -16  -4   13.60    4.40
  -2  16  -4   14.50    3.00
   2  16   4   10.00    5.70
   2  16   4    1.00    3.10
  -2  16  -4    7.70    2.40
  -4 -16  -4   72.09    9.50
  -4 -16  -4   76.19   11.00
   4  16   4   93.39    9.80
   4  16   4   84.79   12.00
  -6 -16  -4  177.48   17.60
   6  16   4  179.88   19.60
   6  16   4  219.78   18.00
  -8 -16  -4    1.30    4.20
  -8 -16  -4    3.70    5.40
   8  16   4    7.50    4.50
   8  16   4    5.90    5.80
 -10 -16  -4   95.49   12.60
 -10 -16  -4   83.69   10.70
  10  16   4   94.39   10.70
  10  16   4   94.99   12.80
 -12 -16  -4   21.50    6.50
 -12 -16  -4   29.10    8.70
  12  16   4   36.40    7.60
 -14 -16  -4    3.60    5.40
 -14 -16  -4    6.90    6.20
  14  16   4    0.40    6.60
  14  16   4    2.10    4.70
 -11 -17   4   37.40    9.70
 -11 -17   4   59.89   10.90
  11  17  -4   40.50    9.50
  11  17  -4   63.09   11.50
  -9 -17   4  137.99   15.80
  -9 -17   4  141.29   16.10
   9  17  -4  133.59   16.00
  -7 -17   4   65.59   10.90
  -7 -17   4   69.09   11.00
   7  17  -4   83.09   11.60
   7  17  -4   63.69   10.80
  -5 -17   4   70.39   10.60
   5  17  -4   66.19   11.30
   3 -17  -4   65.99    6.10
   3 -17  -4   59.39    6.40
  -3 -17   4   74.39   10.00
   3  17  -4   77.09   10.00
   3  17  -4   67.39   10.30
  -3  17   4   53.59    5.60
   1 -17  -4  109.69   10.60
   1  17  -4   90.29   11.40
  -1 -17  -4  262.27   23.30
   1  17   4  231.68   23.50
   1  17   4  277.97   22.40
  -3 -17  -4   45.50    7.60
  -3 -17  -4   49.50   10.00
   3  17   4   31.50    8.30
  -5 -17  -4  149.79   17.80
  -5 -17  -4  168.78   16.00
   5  17   4  163.68   16.10
   5  17   4  150.68   18.10
  -7 -17  -4   54.19    9.10
   7  17   4   40.70    9.90
   7  17   4   55.59    9.10
  -9 -17  -4   11.50    5.60
   9  17   4   28.90    8.50
   9  17   4   15.30    5.80
 -11 -17  -4   70.89   12.90
 -11 -17  -4   70.39   11.30
  11  17   4   69.89   10.60
  11  17   4   85.69   13.80
  -6 -18   4  115.89   15.30
   6  18  -4  114.09   15.30
  -4 -18   4   -4.40    5.80
   4  18  -4    5.90    8.10
   4  18  -4    2.00    6.30
  -2 -18   4   16.10    6.10
  -2 -18   4    3.60    5.70
  -2 -18  -4    5.20    6.50
  -2 -18  -4    0.20    4.60
   2  18   4   -0.30    8.10
   2  18   4    3.40    6.10
  -4 -18  -4    5.40    7.10
  -4 -18  -4    1.00    5.10
   4  18   4    3.50    5.50
   4  18   4    5.80    7.80
  -6 -18  -4  411.46   34.20
  -6 -18  -4  393.46   35.90
 -30   0   5   -2.70    5.60
  30   0  -5    1.60    5.60
 -30   0   5    1.40    4.20
  30   0  -5    1.00    5.40
 -28   0   5    0.30    3.00
  28   0  -5    1.40    4.40
 -28   0   5   -0.20    4.60
  28   0  -5   -3.70    3.40
  26   0  -5    1.20    3.40
  26   0  -5    0.50    4.10
 -26   0   5   -3.50    2.50
 -26   0   5    3.50    3.80
 -24   0   5    3.00    2.50
 -24   0   5    4.90    3.90
  24   0  -5    3.70    3.20
  24   0  -5    3.40    3.40
  22   0  -5    4.60    3.00
  22   0  -5    4.40    3.00
 -22   0   5    1.90    2.20
 -22   0   5    1.50    3.00
  20   0  -5   -1.20    1.80
  20   0  -5   -0.80    2.00
 -20   0   5   -0.30    2.30
  18   0  -5    4.90    2.30
 -18   0   5    2.70    1.60
  18   0  -5    3.60    2.40
 -18   0   5    2.70    2.40
  16   0  -5    4.80    2.10
 -16   0   5    2.70    2.00
  16   0  -5    5.50    2.20
 -16   0   5    4.30    1.60
 -14   0   5   -0.60    1.00
  14   0  -5    0.60    1.20
 -14   0   5   -1.50    1.40
  14   0  -5   -0.40    1.30
  12   0  -5    1.40    1.10
  12   0  -5   -0.20    1.20
 -12   0   5    2.10    1.60
 -12   0   5    2.30    1.10
 -10   0   5    0.30    1.10
  10   0  -5    0.00    1.00
 -10   0   5    1.00    0.90
  10   0  -5    0.00    1.00
  -8   0   5    0.20    1.00
   8   0  -5    0.20    0.90
  -8   0   5    0.50    0.80
   8   0  -5   -0.10    0.80
  -6   0   5    1.00    0.70
   6   0  -5    1.10    0.80
   6   0  -5   -0.50    0.80
  -6   0   5    1.30    1.00
   4   0  -5    0.10    0.50
   4   0  -5   -0.20    0.60
  -4   0   5    0.30    0.70
   2   0  -5   -0.40    0.50
  -2   0   5    1.10    0.80
   2   0  -5    0.00    0.80
  -2   0   5   -0.10    0.80
   0   0   5    0.50    0.50
   0   0  -5    0.80    0.60
   0   0   5    0.90    0.50
   0   0  -5    0.90    0.60
  -2   0  -5    1.60    0.80
   2   0   5    0.40    0.80
  -2   0  -5    1.10    0.80
  -4   0  -5    1.20    0.70
   4   0   5    0.40    0.50
   4   0   5    1.10    0.80
  -4   0  -5    1.10    0.70
  -6   0  -5    3.70    1.10
   6   0   5    2.40    0.80
   6   0   5    6.20    1.30
  -6   0  -5    5.40    1.30
   8   0   5    0.80    0.70
   8   0   5    0.00    0.90
  -8   0  -5   -0.10    0.80
  -8   0  -5    0.40    0.80
  10   0   5    3.00    1.40
 -10   0  -5    1.70    1.00
 -10   0  -5    2.60    1.30
  10   0   5    2.50    1.00
  12   0   5    5.40    1.80
 -12   0  -5    4.10    1.60
  12   0   5    2.40    1.20
 -12   0  -5    3.20    1.50
  14   0   5    0.50    1.50
 -14   0  -5    2.30    1.60
  14   0   5    1.00    1.10
 -14   0  -5    1.40    1.50
  16   0   5    2.60    1.40
 -16   0  -5    1.00    1.60
 -16   0  -5    1.00    1.60
  16   0   5    1.20    1.70
 -18   0  -5    6.20    2.80
  18   0   5    7.50    2.20
  18   0   5    7.30    2.70
 -18   0  -5    3.90    2.30
  20   0   5    1.10    2.00
 -20   0  -5   -1.60    1.80
 -20   0  -5   -0.50    2.10
  20   0   5    1.20    2.40
 -22   0  -5    0.00    2.50
  22   0   5    0.40    2.30
  22   0   5    6.30    3.20
 -22   0  -5    4.90    3.00
 -24   0  -5    1.30    3.10
  24   0   5    5.50    3.30
  24   0   5    1.00    3.30
 -24   0  -5    4.50    3.20
  26   0   5    4.20    4.60
  26   0   5   -0.30    2.90
 -26   0  -5    1.90    3.80
[truncated: 2,345,858 more chars]
