# Supplementary material for: A charged diatomic triple-bonded U≡N species trapped in C82 fullerene cages
Source: Nat Commun. 2022 Nov 23;13:7192. doi: 10.1038/s41467-022-34651-5 (PMC9684569; doi:10.1038/s41467-022-34651-5)
Supplement: Supplementary file 4 — Supplementary Data 1 [file 41467_2022_34651_MOESM4_ESM.zip › Supplementary Data 1/Cs6-185.cif]

data_cs6-185
_audit_creation_date               2021-10-12
_audit_creation_method
;
Olex2 1.2
(compiled 2018.05.29 svn.r3508 for OlexSys, GUI svn.r5506)
;
_shelx_SHELXL_version_number       '2018/1'
_audit_contact_author_address      ?
_audit_contact_author_email        ?
_audit_contact_author_name         ''
_audit_contact_author_phone        ?
_publ_contact_author_id_orcid      ?
_publ_section_references
;
Dolomanov, O.V., Bourhis, L.J., Gildea, R.J, Howard, J.A.K. & Puschmann, H.
 (2009), J. Appl. Cryst. 42, 339-341.

Sheldrick, G.M. (2015). Acta Cryst. A71, 3-8.

Sheldrick, G.M. (2015). Acta Cryst. C71, 3-8.
;
_chemical_name_common              ?
_chemical_name_systematic          ?
_chemical_formula_moiety          
 'C82 N U1, C36 H44 N4 Ni, 1.78(C6 H6), 0.22(C2 S2)'
_chemical_formula_sum              'C129.10 H54.65 N5 Ni S0.45 U'
_chemical_formula_weight           1986.82
_chemical_melting_point            ?
loop_
  _atom_type_symbol
  _atom_type_description
  _atom_type_scat_dispersion_real
  _atom_type_scat_dispersion_imag
  _atom_type_scat_source
 'C' 'C' 0.0050 0.0020 'International Tables Vol C Tables 4.2.6.8 and 6.1.1.4'
 'H' 'H' 0.0000 0.0000 'International Tables Vol C Tables 4.2.6.8 and 6.1.1.4'
 'N' 'N' 0.0090 0.0050 'International Tables Vol C Tables 4.2.6.8 and 6.1.1.4'
 'Ni' 'Ni' 0.3120 1.4720 'International Tables Vol C Tables 4.2.6.8 and 6.1.1.4'
 'S' 'S' 0.1246 0.1234 'International Tables Vol C Tables 4.2.6.8 and 6.1.1.4'
 'U' 'U' -6.3260 5.5940 'International Tables Vol C Tables 4.2.6.8 and 6.1.1.4'

_shelx_space_group_comment
;
The symmetry employed for this shelxl refinement is uniquely defined
by the following loop, which should always be used as a source of
symmetry information in preference to the above space-group names.
They are only intended as comments.
;
_space_group_crystal_system        'monoclinic'
_space_group_IT_number             12
_space_group_name_H-M_alt          'C 1 2/m 1'
_space_group_name_Hall             '-C 2y'
loop_
  _space_group_symop_operation_xyz
 'x, y, z'
 '-x, y, -z'
 'x+1/2, y+1/2, z'
 '-x+1/2, y+1/2, -z'
 '-x, -y, -z'
 'x, -y, z'
 '-x+1/2, -y+1/2, -z'
 'x+1/2, -y+1/2, z'

_cell_length_a                     25.3712(6)
_cell_length_b                     15.0697(3)
_cell_length_c                     19.9969(5)
_cell_angle_alpha                  90
_cell_angle_beta                   94.6860(10)
_cell_angle_gamma                  90
_cell_volume                       7620.0(3)
_cell_formula_units_Z              4
_cell_measurement_reflns_used      9673
_cell_measurement_temperature      185(2)
_cell_measurement_theta_max        31.802
_cell_measurement_theta_min        2.94
_shelx_estimated_absorpt_T_max     0.837
_shelx_estimated_absorpt_T_min     0.769
_exptl_absorpt_coefficient_mu      1.848
_exptl_absorpt_correction_T_max    0.831
_exptl_absorpt_correction_T_min    0.766
_exptl_absorpt_correction_type     multi-scan
_exptl_absorpt_process_details    
 'SADABS-2014/5 (Bruker,2014/5) was used for absorption correction. wR2(int) was 0.1528 before and 0.0924 after correction. The Ratio of minimum to maximum transmission is 0.4457. The \l/2 correction factor is Not present.'
_exptl_absorpt_special_details     ?
_exptl_crystal_colour              'clear dark black'
_exptl_crystal_colour_lustre       clear
_exptl_crystal_colour_modifier     dark
_exptl_crystal_colour_primary      black
_exptl_crystal_density_diffrn      1.732
_exptl_crystal_density_meas        ?
_exptl_crystal_density_method      ?
_exptl_crystal_description         block
_exptl_crystal_F_000               3966
_exptl_crystal_size_max            0.15
_exptl_crystal_size_mid            0.12
_exptl_crystal_size_min            0.1
_exptl_transmission_factor_max     ?
_exptl_transmission_factor_min     ?
_diffrn_reflns_av_R_equivalents    0.0673
_diffrn_reflns_av_unetI/netI       0.0430
_diffrn_reflns_Laue_measured_fraction_full  0.993
_diffrn_reflns_Laue_measured_fraction_max  0.981
_diffrn_reflns_limit_h_max         31
_diffrn_reflns_limit_h_min         -31
_diffrn_reflns_limit_k_max         18
_diffrn_reflns_limit_k_min         -18
_diffrn_reflns_limit_l_max         24
_diffrn_reflns_limit_l_min         -24
_diffrn_reflns_number              49345
_diffrn_reflns_point_group_measured_fraction_full  0.993
_diffrn_reflns_point_group_measured_fraction_max  0.981
_diffrn_reflns_theta_full          29.726
_diffrn_reflns_theta_max           30.670
_diffrn_reflns_theta_min           2.135
_diffrn_ambient_temperature        185
_diffrn_detector_area_resol_mean   ?
_diffrn_measured_fraction_theta_full  0.993
_diffrn_measured_fraction_theta_max  0.981
_diffrn_measurement_device_type    'Bruker APEX-II CCD'
_diffrn_measurement_method         '\f and \w scans'
_diffrn_radiation_type             synchrotron
_diffrn_radiation_wavelength       0.82641
_diffrn_source                     ?
_diffrn_standards_number           0
_reflns_Friedel_coverage           0.000
_reflns_Friedel_fraction_full      .
_reflns_Friedel_fraction_max       .
_reflns_number_gt                  7127
_reflns_number_total               7664
_reflns_special_details
;
 Reflections were merged by SHELXL according to the crystal
 class for the calculation of statistics and refinement.
 
 _reflns_Friedel_fraction is defined as the number of unique
 Friedel pairs measured divided by the number that would be
 possible theoretically, ignoring centric projections and
 systematic absences.
;
_reflns_threshold_expression       'I > 2\s(I)'
_computing_cell_refinement         'SAINT V8.35A (?, 2016)'
_computing_data_collection         ?
_computing_data_reduction          'SAINT V8.35A (?, 2016)'
_computing_molecular_graphics      'Olex2 (Dolomanov et al., 2009)'
_computing_publication_material    'Olex2 (Dolomanov et al., 2009)'
_computing_structure_refinement    'ShelXL (Sheldrick, 2015)'
_computing_structure_solution      'ShelXT (Sheldrick, 2015)'
_refine_diff_density_max           1.278
_refine_diff_density_min           -1.178
_refine_diff_density_rms           0.128
_refine_ls_extinction_coef         .
_refine_ls_extinction_method       none
_refine_ls_goodness_of_fit_ref     1.041
_refine_ls_hydrogen_treatment      constr
_refine_ls_matrix_type             full
_refine_ls_number_parameters       1048
_refine_ls_number_reflns           7664
_refine_ls_number_restraints       1383
_refine_ls_R_factor_all            0.0862
_refine_ls_R_factor_gt             0.0831
_refine_ls_restrained_S_all        1.246
_refine_ls_shift/su_max            0.000
_refine_ls_shift/su_mean           0.000
_refine_ls_structure_factor_coef   Fsqd
_refine_ls_weighting_details      
 'w=1/[\s^2^(Fo^2^)+(0.1486P)^2^+54.0352P] where P=(Fo^2^+2Fc^2^)/3'
_refine_ls_weighting_scheme        calc
_refine_ls_wR_factor_gt            0.2308
_refine_ls_wR_factor_ref           0.2342
_refine_special_details            ?
_olex2_refinement_description
;
1. Fixed Uiso
 At 1.2 times of:
  All C(H) groups, All C(H,H) groups
 At 1.5 times of:
  All C(H,H,H) groups
2. Restrained distances
 C18-C19
 1.44 with sigma of 0.02
 C1-C2 = C18-C38 = C5-C6 = C4-C3 = C13-C31 = C51-C52 = C56-C74 = C60-C61
 1.4 with sigma of 0.02
 C7S-C8S
 1.39 with sigma of 0.02
 C8S-C9S
 1.39 with sigma of 0.02
 C9S-C7S
 2.4 with sigma of 0.02
 C32-C31 \\sim C31-C30 \\sim C30-C52 \\sim C52-C53 \\sim C53-C32
 with sigma of 0.02
 C32-C30 \\sim C32-C52 \\sim C31-C52 \\sim C31-C53 \\sim C30-C53
 with sigma of 0.02
 C8-C9 \\sim C9-C1 \\sim C1-C6 \\sim C6-C7 \\sim C7-C8
 with sigma of 0.02
 C8-C1 \\sim C8-C6 \\sim C9-C6 \\sim C9-C7 \\sim C1-C7
 with sigma of 0.02
 C27-C26 \\sim C26-C25 \\sim C25-C46 \\sim C46-C47 \\sim C47-C27
 with sigma of 0.02
 C27-C25 \\sim C27-C46 \\sim C26-C46 \\sim C26-C47 \\sim C25-C47
 with sigma of 0.02
 C13-C12 \\sim C12-C2 \\sim C2-C3 \\sim C3-C14 \\sim C14-C13
 with sigma of 0.02
 C13-C2 \\sim C13-C3 \\sim C12-C3 \\sim C12-C14 \\sim C2-C14
 with sigma of 0.02
 C23-C22 \\sim C22-C42 \\sim C42-C43 \\sim C43-C44 \\sim C44-C23
 with sigma of 0.02
 C23-C42 \\sim C23-C43 \\sim C22-C43 \\sim C22-C44 \\sim C42-C44
 with sigma of 0.02
 C73-C82 \\sim C82-C81 \\sim C81-C75 \\sim C75-C74 \\sim C74-C73
 with sigma of 0.02
 C73-C81 \\sim C73-C75 \\sim C82-C75 \\sim C82-C74 \\sim C81-C74
 with sigma of 0.02
 C18-C19 \\sim C19-C5 \\sim C5-C4 \\sim C4-C17 \\sim C17-C18
 with sigma of 0.02
 C18-C5 \\sim C18-C4 \\sim C19-C4 \\sim C19-C17 \\sim C5-C17
 with sigma of 0.02
 C38-C37 \\sim C37-C59 \\sim C59-C60 \\sim C60-C39 \\sim C39-C38
 with sigma of 0.02
 C38-C59 \\sim C38-C60 \\sim C37-C60 \\sim C37-C39 \\sim C59-C39
 with sigma of 0.02
 C51-C50 \\sim C50-C49 \\sim C49-C70 \\sim C70-C71 \\sim C71-C51
 with sigma of 0.02
 C51-C49 \\sim C51-C70 \\sim C50-C70 \\sim C50-C71 \\sim C49-C71
 with sigma of 0.02
 C78-C63 \\sim C63-C62 \\sim C62-C61 \\sim C61-C77 \\sim C77-C78
 with sigma of 0.02
 C78-C62 \\sim C78-C61 \\sim C63-C61 \\sim C63-C77 \\sim C62-C77
 with sigma of 0.02
 C34-C55 \\sim C55-C56 \\sim C56-C57 \\sim C57-C35 \\sim C35-C34
 with sigma of 0.02
 C34-C56 \\sim C34-C57 \\sim C55-C57 \\sim C55-C35 \\sim C56-C35
 with sigma of 0.02
 C80-C68 \\sim C68-C67 \\sim C67-C66 \\sim C66-C65 \\sim C65-C80
 with sigma of 0.02
 C80-C67 \\sim C80-C66 \\sim C68-C66 \\sim C68-C65 \\sim C67-C65
 with sigma of 0.02
 C1-C3 \\sim C1-C12 \\sim C2-C6 \\sim C2-C9
 with sigma of 0.02
 C3-C5 \\sim C3-C17 \\sim C4-C2 \\sim C4-C14
 with sigma of 0.02
 C5-C7 \\sim C5-C1 \\sim C6-C4 \\sim C6-C19
 with sigma of 0.02
 C10-C9 \\sim C10-C11 \\sim C10-C26
 with sigma of 0.02
 C9-C11 \\sim C11-C26 \\sim C26-C9
 with sigma of 0.02
 C11-C10 \\sim C11-C12 \\sim C11-C29
 with sigma of 0.02
 C13-C30 \\sim C13-C32 \\sim C31-C12 \\sim C31-C14
 with sigma of 0.02
 C15-C14 \\sim C15-C16 \\sim C15-C33
 with sigma of 0.02
 C14-C16 \\sim C16-C33 \\sim C33-C14
 with sigma of 0.02
 C16-C15 \\sim C16-C17 \\sim C16-C36
 with sigma of 0.02
 C15-C17 \\sim C17-C36 \\sim C36-C15
 with sigma of 0.02
 C18-C37 \\sim C18-C39 \\sim C38-C17 \\sim C38-C19
 with sigma of 0.02
 C20-C19 \\sim C20-C21 \\sim C20-C40
 with sigma of 0.02
 C19-C21 \\sim C21-C40 \\sim C40-C19
 with sigma of 0.02
 C21-C20 \\sim C21-C22 \\sim C21-C7
 with sigma of 0.02
 C20-C22 \\sim C22-C7 \\sim C7-C20
 with sigma of 0.02
 C24-C23 \\sim C24-C25 \\sim C24-C8
 with sigma of 0.02
 C23-C25 \\sim C25-C8 \\sim C8-C23
 with sigma of 0.02
 C28-C27 \\sim C28-C29 \\sim C28-C50
 with sigma of 0.02
 C27-C29 \\sim C29-C50 \\sim C50-C27
 with sigma of 0.02
 C29-C28 \\sim C29-C30 \\sim C29-C11
 with sigma of 0.02
 C28-C30 \\sim C30-C11 \\sim C11-C28
 with sigma of 0.02
 C33-C32 \\sim C33-C34 \\sim C33-C15
 with sigma of 0.02
 C32-C34 \\sim C34-C15 \\sim C15-C32
 with sigma of 0.02
 C36-C35 \\sim C36-C37 \\sim C36-C16
 with sigma of 0.02
 C40-C39 \\sim C40-C20 \\sim C40-C41
 with sigma of 0.02
 C41-C40 \\sim C41-C42 \\sim C41-C62
 with sigma of 0.02
 C41-C39 \\sim C39-C20 \\sim C20-C41
 with sigma of 0.02
 C40-C42 \\sim C42-C62 \\sim C62-C40
 with sigma of 0.02
 C45-C44 \\sim C45-C46 \\sim C45-C66
 with sigma of 0.02
 C44-C46 \\sim C46-C66 \\sim C66-C44
 with sigma of 0.02
 C48-C47 \\sim C48-C49 \\sim C48-C67
 with sigma of 0.02
 C47-C49 \\sim C49-C67 \\sim C67-C47
 with sigma of 0.02
 C51-C30 \\sim C51-C53 \\sim C52-C50 \\sim C52-C71
 with sigma of 0.02
 C54-C53 \\sim C54-C55 \\sim C54-C72
 with sigma of 0.02
 C53-C55 \\sim C55-C72 \\sim C72-C53
 with sigma of 0.02
 C56-C73 \\sim C56-C75 \\sim C74-C55 \\sim C74-C57
 with sigma of 0.02
 C58-C57 \\sim C58-C59 \\sim C58-C76
 with sigma of 0.02
 C57-C59 \\sim C59-C76 \\sim C76-C57
 with sigma of 0.02
 C60-C62 \\sim C60-C77 \\sim C61-C59 \\sim C61-C39
 with sigma of 0.02
 C64-C63 \\sim C64-C65 \\sim C64-C43
 with sigma of 0.02
 C63-C65 \\sim C65-C43 \\sim C43-C63
 with sigma of 0.02
 C69-C68 \\sim C69-C70 \\sim C69-C82
 with sigma of 0.02
 C68-C70 \\sim C70-C82 \\sim C82-C68
 with sigma of 0.02
 C72-C71 \\sim C72-C73 \\sim C72-C54
 with sigma of 0.02
 C71-C73 \\sim C73-C54 \\sim C54-C71
 with sigma of 0.02
 C76-C75 \\sim C76-C77 \\sim C76-C58
 with sigma of 0.02
 C75-C77 \\sim C77-C58 \\sim C58-C75
 with sigma of 0.02
 C79-C78 \\sim C79-C80 \\sim C79-C81
 with sigma of 0.02
 C78-C80 \\sim C80-C81 \\sim C81-C78
 with sigma of 0.02
3. Restrained planarity
 C65, C66, C67, C68, C80
 with sigma of 0.1
 C30, C31, C32, C52, C53
 with sigma of 0.1
 C1, C6, C7, C8, C9
 with sigma of 0.1
 C25, C26, C27, C46, C47
 with sigma of 0.1
 C2, C3, C12, C13, C14
 with sigma of 0.1
 C22, C23, C42, C43, C44
 with sigma of 0.1
 C73, C74, C75, C81, C82
 with sigma of 0.1
 C4, C5, C17, C18, C19
 with sigma of 0.1
 C37, C38, C39, C59, C60
 with sigma of 0.1
 C49, C50, C51, C70, C71
 with sigma of 0.1
 C61, C62, C63, C77, C78
 with sigma of 0.1
 C34, C35, C55, C56, C57
 with sigma of 0.1
4. Uiso/Uaniso restraints and constraints
C1 \\sim C2 \\sim C3 \\sim C4 \\sim C5 \\sim C6 \\sim C7 \\sim C8 \\sim C9
\\sim C10 \\sim C11 \\sim C12 \\sim C13 \\sim C14 \\sim C15 \\sim C16 \\sim C17
\\sim C18 \\sim C19 \\sim C20 \\sim C21 \\sim C22 \\sim C23 \\sim C24 \\sim C25
\\sim C26 \\sim C27 \\sim C28 \\sim C29 \\sim C30 \\sim C31 \\sim C32 \\sim C33
\\sim C34 \\sim C35 \\sim C36 \\sim C37 \\sim C38 \\sim C39 \\sim C40 \\sim C41
\\sim C42 \\sim C43 \\sim C44 \\sim C45 \\sim C46 \\sim C47 \\sim C48 \\sim C49
\\sim C50 \\sim C51 \\sim C52 \\sim C53 \\sim C54 \\sim C55 \\sim C56 \\sim C57
\\sim C58 \\sim C59 \\sim C60 \\sim C61 \\sim C62 \\sim C63 \\sim C64 \\sim C65
\\sim C66 \\sim C67 \\sim C68 \\sim C69 \\sim C70 \\sim C71 \\sim C72 \\sim C73
\\sim C74 \\sim C75 \\sim C76 \\sim C77 \\sim C78 \\sim C79 \\sim C80 \\sim C81
\\sim C82: within 2A with sigma of 0.008 and sigma for terminal atoms of 0.016
U1 \\sim U2 \\sim U3 \\sim U4 \\sim U5: within 2A with sigma of 0.01 and sigma
for terminal atoms of 0.02
C7S \\sim C8S \\sim C9S \\sim S1S \\sim C10S: within 2A with sigma of 0.01 and
sigma for terminal atoms of 0.02
Uanis(C50) \\sim Ueq, Uanis(C42) \\sim Ueq: with sigma of 0.005 and sigma for
terminal atoms of 0.01
5. Others
 1*[Sof(U2)]+1*[Sof(U3)]+1*[Sof(U1)]+1*[Sof(U5)]+1*[Sof(U4)]=0.5 with esd of
 0.0001
 Sof(S1S)=Sof(C10S)=1-FVAR(6)
 Sof(C7S)=Sof(H7S)=Sof(C8S)=Sof(H8S)=Sof(C9S)=Sof(H9S)=FVAR(6)
 Fixed Sof: C2(0.5) C3(0.5) C4(0.5) C5(0.5) C6(0.5) C7(0.5) C8(0.5) C9(0.5)
 C10(0.5) C11(0.5) C12(0.5) C13(0.5) C14(0.5) C15(0.5) C16(0.5) C17(0.5)
 C18(0.5) C19(0.5) C20(0.5) C21(0.5) C22(0.5) C23(0.5) C24(0.5) C25(0.5)
 C26(0.5) C27(0.5) C28(0.5) C29(0.5) C30(0.5) C32(0.5) C33(0.5) C34(0.5)
 C35(0.5) C36(0.5) C37(0.5) C38(0.5) C39(0.5) C40(0.5) C41(0.5) C42(0.5)
 C43(0.5) C44(0.5) C45(0.5) C46(0.5) C47(0.5) C48(0.5) C49(0.5) C50(0.5)
 C51(0.5) C52(0.5) C53(0.5) C54(0.5) C55(0.5) C56(0.5) C57(0.5) C58(0.5)
 C59(0.5) C60(0.5) C61(0.5) C62(0.5) C64(0.5) C65(0.5) C66(0.5) C67(0.5)
 C68(0.5) C69(0.5) C70(0.5) C71(0.5) C72(0.5) C74(0.5) C75(0.5) C76(0.5)
 C77(0.5) C78(0.5) C79(0.5) C80(0.5) C82(0.5)
6.a Secondary CH2 refined with riding coordinates:
 C11P(H11A,H11B), C13P(H13A,H13B), C15P(H15A,H15B), C17P(H17A,H17B)
6.b Aromatic/amide H refined with riding coordinates:
 C3P(H3P), C8P(H8P), C1S(H1S), C2S(H2S), C3S(H3S), C4S(H4S), C5S(H5S),
 C6S(H6S), C7S(H7S), C8S(H8S), C9S(H9S)
6.c Idealised Me refined as rotating group:
 C12P(H12A,H12B,H12C), C14P(H14A,H14B,H14C), C16P(H16A,H16B,H16C), C18P(H18A,
 H18B,H18C)
;
_atom_sites_solution_hydrogens     geom
_atom_sites_solution_primary       dual
_atom_sites_solution_secondary     ?
loop_
  _atom_site_label
  _atom_site_type_symbol
  _atom_site_fract_x
  _atom_site_fract_y
  _atom_site_fract_z
  _atom_site_U_iso_or_equiv
  _atom_site_adp_type
  _atom_site_occupancy
  _atom_site_site_symmetry_order
  _atom_site_calc_flag
  _atom_site_refinement_flags_posn
  _atom_site_refinement_flags_adp
  _atom_site_refinement_flags_occupancy
  _atom_site_disorder_assembly
  _atom_site_disorder_group
 C1 C 0.5639(4) 0.000000 0.0435(5) 0.094(3) Uani 1 2 d DS TU P A .
 C2 C 0.5988(5) 0.0306(7) 0.0073(6) 0.090(3) Uani 0.5 1 d D U . . .
 C3 C 0.6160(5) 0.1186(7) 0.0156(6) 0.088(3) Uani 0.5 1 d D U . . .
 C4 C 0.5937(5) 0.1697(8) 0.0664(6) 0.080(3) Uani 0.5 1 d D U . . .
 C5 C 0.5569(5) 0.1303(7) 0.1053(6) 0.074(3) Uani 0.5 1 d D U . . .
 C6 C 0.5434(4) 0.0441(6) 0.0942(6) 0.082(3) Uani 0.5 1 d D U . A .
 C7 C 0.5364(4) -0.0135(7) 0.1464(5) 0.080(3) Uani 0.5 1 d D U . . .
 C8 C 0.5519(6) -0.0985(8) 0.1279(6) 0.083(3) Uani 0.5 1 d D U . A .
 C9 C 0.5716(5) -0.0915(7) 0.0654(6) 0.090(3) Uani 0.5 1 d D U . . .
 C10 C 0.6149(6) -0.1488(10) 0.0506(7) 0.091(3) Uani 0.5 1 d D U . A .
 C11 C 0.6527(5) -0.1115(10) 0.0098(9) 0.095(3) Uani 0.5 1 d D U . . .
 C12 C 0.6397(5) -0.0211(8) -0.0122(5) 0.092(3) Uani 0.5 1 d D U . . .
 C13 C 0.6809(5) 0.0346(8) -0.0197(6) 0.091(3) Uani 0.5 1 d D U . . .
 C14 C 0.6680(5) 0.1199(8) 0.0016(9) 0.096(3) Uani 0.5 1 d D U . . .
 C15 C 0.7006(5) 0.1850(10) 0.0402(7) 0.097(3) Uani 0.5 1 d D U . . .
 C16 C 0.6803(5) 0.2352(14) 0.0929(8) 0.090(3) Uani 0.5 1 d D U . A .
 C17 C 0.6231(5) 0.2288(10) 0.1066(6) 0.079(3) Uani 0.5 1 d D U . . .
 C18 C 0.6023(5) 0.2286(10) 0.1699(6) 0.078(3) Uani 0.5 1 d D U . A .
 C19 C 0.5639(6) 0.1624(9) 0.1694(5) 0.071(3) Uani 0.5 1 d D U . A .
 C20 C 0.5592(4) 0.1043(7) 0.2263(5) 0.070(2) Uani 0.5 1 d D U . . .
 C21 C 0.5437(4) 0.0167(8) 0.2121(5) 0.074(2) Uani 0.5 1 d D U . A .
 C22 C 0.5621(4) -0.0496(7) 0.2621(5) 0.075(2) Uani 0.5 1 d D U . . .
 C23 C 0.5722(6) -0.1376(9) 0.2457(7) 0.086(3) Uani 0.5 1 d D U . A .
 C24 C 0.5693(10) -0.1619(14) 0.1775(7) 0.086(3) Uani 0.5 1 d D U . . .
 C25 C 0.6105(6) -0.2223(13) 0.1599(7) 0.091(3) Uani 0.5 1 d D U . A .
 C26 C 0.6329(6) -0.2163(10) 0.0982(7) 0.086(3) Uani 0.5 1 d D U . . .
 C27 C 0.6853(5) -0.2445(13) 0.1084(7) 0.085(3) Uani 0.5 1 d D U . A .
 C28 C 0.7217(5) -0.2064(8) 0.0695(6) 0.084(3) Uani 0.5 1 d D U . . .
 C29 C 0.7057(5) -0.1404(9) 0.0174(6) 0.092(3) Uani 0.5 1 d D U . A .
 C30 C 0.7478(5) -0.0800(7) 0.0050(7) 0.091(3) Uani 0.5 1 d D U . . .
 C31 C 0.7316(4) 0.000000 -0.0112(5) 0.101(3) Uani 1 2 d DS TU P A .
 C32 C 0.7695(5) 0.0677(7) 0.0161(8) 0.097(3) Uani 0.5 1 d D U . . .
 C33 C 0.7584(5) 0.1566(8) 0.0475(6) 0.093(3) Uani 0.5 1 d D U . A .
 C34 C 0.7897(6) 0.1871(10) 0.1068(6) 0.096(3) Uani 0.5 1 d D U . . .
 C35 C 0.7697(6) 0.2361(11) 0.1572(8) 0.092(3) Uani 0.5 1 d D U . A .
 C36 C 0.7154(5) 0.2622(11) 0.1541(7) 0.085(3) Uani 0.5 1 d D U . . .
 C37 C 0.6880(5) 0.2708(8) 0.2164(6) 0.077(3) Uani 0.5 1 d D U . A .
 C38 C 0.6337(5) 0.2462(9) 0.2236(6) 0.081(3) Uani 0.5 1 d D U . . .
 C39 C 0.6290(4) 0.2067(8) 0.2844(6) 0.075(3) Uani 0.5 1 d D U . A .
 C40 C 0.5928(5) 0.1291(7) 0.2866(6) 0.079(3) Uani 0.5 1 d D U . A .
 C41 C 0.6107(5) 0.0607(8) 0.3352(6) 0.078(3) Uani 0.5 1 d D U . . .
 C42 C 0.5928(4) -0.0248(6) 0.3193(5) 0.063(2) Uani 0.5 1 d D U . A .
 C43 C 0.6254(5) -0.1021(8) 0.3407(6) 0.073(3) Uani 0.5 1 d D U . . .
 C44 C 0.6116(5) -0.1703(8) 0.2963(6) 0.076(3) Uani 0.5 1 d D U . A .
 C45 C 0.6542(5) -0.2322(10) 0.2760(7) 0.084(3) Uani 0.5 1 d D U . . .
 C46 C 0.6492(6) -0.2594(12) 0.2061(6) 0.088(3) Uani 0.5 1 d D U . A .
 C47 C 0.6969(5) -0.2665(10) 0.1776(6) 0.075(3) Uani 0.5 1 d D U . . .
 C48 C 0.7502(4) -0.2531(7) 0.2050(6) 0.066(2) Uani 0.5 1 d D U . A .
 C49 C 0.7881(5) -0.2206(9) 0.1648(6) 0.074(3) Uani 0.5 1 d D U . . .
 C50 C 0.7758(5) -0.1966(9) 0.0950(6) 0.080(3) Uani 0.5 1 d D U . A .
 C51 C 0.8130(5) -0.1267(8) 0.0832(6) 0.088(3) Uani 0.5 1 d D U . . .
 C52 C 0.8001(5) -0.0721(8) 0.0398(6) 0.094(3) Uani 0.5 1 d D U . A .
 C53 C 0.8126(4) 0.0186(7) 0.0499(5) 0.089(3) Uani 0.5 1 d D U . A .
 C54 C 0.8418(5) 0.0510(8) 0.1115(6) 0.087(3) Uani 0.5 1 d D U . . .
 C55 C 0.8295(6) 0.1370(9) 0.1355(6) 0.096(3) Uani 0.5 1 d D U . A .
 C56 C 0.8353(8) 0.1528(11) 0.2034(6) 0.088(3) Uani 0.5 1 d D U . . .
 C57 C 0.7962(5) 0.2148(8) 0.2165(6) 0.084(3) Uani 0.5 1 d D U . A .
 C58 C 0.7727(5) 0.2170(10) 0.2802(7) 0.072(3) Uani 0.5 1 d D U . . .
 C59 C 0.7174(4) 0.2469(8) 0.2780(6) 0.074(3) Uani 0.5 1 d D U . A .
 C60 C 0.6819(5) 0.2102(8) 0.3206(6) 0.076(3) Uani 0.5 1 d D U . . .
 C61 C 0.6960(5) 0.1497(9) 0.3632(7) 0.073(3) Uani 0.5 1 d D U . A .
 C62 C 0.6594(4) 0.0763(8) 0.3728(7) 0.076(3) Uani 0.5 1 d D U . A .
 C63 C 0.6912(4) 0.000000 0.3921(4) 0.073(2) Uani 1 2 d DS TU P . .
 C64 C 0.6761(5) -0.0904(8) 0.3744(8) 0.071(3) Uani 0.5 1 d D U . A .
 C65 C 0.7174(4) -0.1523(8) 0.3604(6) 0.062(2) Uani 0.5 1 d D U . . .
 C66 C 0.7078(4) -0.2205(8) 0.3094(6) 0.065(2) Uani 0.5 1 d D U . A .
 C67 C 0.7559(5) -0.2315(9) 0.2748(6) 0.065(3) Uani 0.5 1 d D U . . .
 C68 C 0.7953(4) -0.1718(8) 0.3037(6) 0.069(3) Uani 0.5 1 d D U . A .
 C69 C 0.8325(5) -0.1369(8) 0.2622(6) 0.076(3) Uani 0.5 1 d D U . . .
 C70 C 0.8290(7) -0.1630(11) 0.1950(6) 0.076(3) Uani 0.5 1 d D U . A .
 C71 C 0.8445(5) -0.1054(8) 0.1422(6) 0.081(3) Uani 0.5 1 d D U . A .
 C72 C 0.8596(4) -0.0160(8) 0.1612(6) 0.083(3) Uani 0.5 1 d D U . A .
 C73 C 0.8641(3) 0.000000 0.2306(5) 0.087(2) Uani 1 2 d DS TU P . .
 C74 C 0.8523(5) 0.0912(7) 0.2492(6) 0.085(3) Uani 0.5 1 d D U . A .
 C75 C 0.8315(5) 0.0900(7) 0.3137(5) 0.083(3) Uani 0.5 1 d D U . . .
 C76 C 0.7909(5) 0.1506(9) 0.3315(7) 0.076(3) Uani 0.5 1 d D U . A .
 C77 C 0.7494(4) 0.1172(8) 0.3732(6) 0.066(3) Uani 0.5 1 d D U . . .
 C78 C 0.7470(5) 0.0254(6) 0.3930(5) 0.072(3) Uani 0.5 1 d D U . A .
 C79 C 0.7880(5) -0.0329(7) 0.3741(6) 0.079(3) Uani 0.5 1 d D U . . .
 C80 C 0.7723(5) -0.1228(8) 0.3592(6) 0.068(3) Uani 0.5 1 d D U . A .
 C81 C 0.8292(4) 0.000000 0.3353(5) 0.088(2) Uani 1 2 d DS TU P A .
 C82 C 0.8506(5) -0.0533(7) 0.2832(6) 0.085(3) Uani 0.5 1 d D U . A .
 U1 U 0.66828(6) 0.08632(5) 0.22136(8) 0.0480(5) Uani 0.313(3) 1 d . U . A 1
 U2 U 0.6939(10) 0.000000 0.2718(12) 0.081(4) Uani 0.0192(13) 2 d S TU P A 1
 U3 U 0.6899(4) 0.0774(5) 0.2515(5) 0.0888(19) Uani 0.0630(17) 1 d . U . A 1
 U4 U 0.6500(3) 0.0744(6) 0.1885(5) 0.100(2) Uani 0.082(2) 1 d . U . A 1
 U5 U 0.6807(7) 0.1086(10) 0.1848(9) 0.090(3) Uani 0.0315(14) 1 d . U . A 1
 N1 N 0.7021(4) 0.000000 0.1859(5) 0.078(3) Uani 1 2 d S T P A 1
 Ni1P Ni 0.51876(2) 0.000000 0.41822(3) 0.0110(2) Uani 1 2 d S T P B 3
 N1P N 0.46364(16) 0.000000 0.3442(2) 0.0159(8) Uani 1 2 d S T P B 3
 N2P N 0.51981(10) 0.1305(2) 0.41682(14) 0.0148(6) Uani 1 1 d . . . B 3
 N3P N 0.57616(15) 0.000000 0.4896(2) 0.0140(8) Uani 1 2 d S T P B 3
 C1P C 0.40348(14) 0.0446(3) 0.25628(19) 0.0215(8) Uani 1 1 d . . . B 3
 C2P C 0.44032(13) 0.0722(3) 0.31098(17) 0.0172(7) Uani 1 1 d . . . B 3
 C3P C 0.45135(14) 0.1591(2) 0.32649(18) 0.0192(7) Uani 1 1 d . . . B 3
 H3P H 0.431451 0.203440 0.301912 0.023 Uiso 1 1 calc R . . B 3
 C4P C 0.48927(13) 0.1866(2) 0.37524(18) 0.0171(7) Uani 1 1 d . . . B 3
 C5P C 0.50303(15) 0.2780(2) 0.3880(2) 0.0220(8) Uani 1 1 d . . . B 3
 C6P C 0.54230(14) 0.2781(2) 0.4388(2) 0.0215(8) Uani 1 1 d . . . B 3
 C7P C 0.55216(13) 0.1865(2) 0.45592(17) 0.0161(7) Uani 1 1 d . . . B 3
 C8P C 0.59044(13) 0.1593(2) 0.50432(18) 0.0170(7) Uani 1 1 d . . . B 3
 H8P H 0.610013 0.203795 0.529137 0.020 Uiso 1 1 calc R . . B 3
 C9P C 0.60222(13) 0.0724(2) 0.51912(17) 0.0158(7) Uani 1 1 d . . . B 3
 C10P C 0.64466(13) 0.0453(3) 0.56701(17) 0.0175(7) Uani 1 1 d . . . B 3
 C11P C 0.37420(16) 0.1074(3) 0.2078(2) 0.0294(9) Uani 1 1 d . . . B 3
 H11A H 0.359033 0.156195 0.233229 0.035 Uiso 1 1 calc R . . B 3
 H11B H 0.344549 0.075318 0.183222 0.035 Uiso 1 1 calc R . . B 3
 C12P C 0.40969(18) 0.1468(3) 0.1572(2) 0.0363(10) Uani 1 1 d . . . B 3
 H12A H 0.388745 0.186041 0.126260 0.054 Uiso 1 1 calc GR . . B 3
 H12B H 0.424820 0.098819 0.131763 0.054 Uiso 1 1 calc GR . . B 3
 H12C H 0.438275 0.180841 0.181058 0.054 Uiso 1 1 calc GR . . B 3
 C13P C 0.47911(17) 0.3558(3) 0.3489(3) 0.0341(10) Uani 1 1 d . . . B 3
 H13A H 0.486490 0.410846 0.375106 0.041 Uiso 1 1 calc R . . B 3
 H13B H 0.440263 0.348129 0.342890 0.041 Uiso 1 1 calc R . . B 3
 C14P C 0.5006(2) 0.3658(4) 0.2801(3) 0.0525(14) Uani 1 1 d . . . B 3
 H14A H 0.482607 0.415151 0.255896 0.079 Uiso 1 1 calc GR . . B 3
 H14B H 0.494426 0.310882 0.254504 0.079 Uiso 1 1 calc GR . . B 3
 H14C H 0.538699 0.377904 0.285914 0.079 Uiso 1 1 calc GR . . B 3
 C15P C 0.57224(17) 0.3551(3) 0.4709(2) 0.0319(9) Uani 1 1 d . . . B 3
 H15A H 0.576727 0.345608 0.519993 0.038 Uiso 1 1 calc R . . B 3
 H15B H 0.551253 0.409900 0.462442 0.038 Uiso 1 1 calc R . . B 3
 C16P C 0.6265(2) 0.3676(4) 0.4446(3) 0.0495(13) Uani 1 1 d . . . B 3
 H16A H 0.622490 0.373816 0.395684 0.074 Uiso 1 1 calc GR . . B 3
 H16B H 0.648705 0.316009 0.456780 0.074 Uiso 1 1 calc GR . . B 3
 H16C H 0.643099 0.421208 0.464528 0.074 Uiso 1 1 calc GR . . B 3
 C17P C 0.68307(14) 0.1073(3) 0.60411(19) 0.0241(8) Uani 1 1 d . . . B 3
 H17A H 0.699422 0.077016 0.644583 0.029 Uiso 1 1 calc R . . B 3
 H17B H 0.663780 0.159869 0.618973 0.029 Uiso 1 1 calc R . . B 3
 C18P C 0.72645(17) 0.1375(4) 0.5606(2) 0.0398(11) Uani 1 1 d . . . B 3
 H18A H 0.710502 0.169337 0.521332 0.060 Uiso 1 1 calc GR . . B 3
 H18B H 0.745697 0.085566 0.545921 0.060 Uiso 1 1 calc GR . . B 3
 H18C H 0.750989 0.176878 0.586776 0.060 Uiso 1 1 calc GR . . B 3
 C1S C 0.6392(4) 0.500000 0.2635(4) 0.056(2) Uani 1 2 d S T P C 3
 H1S H 0.613572 0.500000 0.295555 0.067 Uiso 1 2 calc RS T P C 3
 C2S C 0.6230(4) 0.500000 0.1952(6) 0.079(3) Uani 1 2 d S T P C 3
 H2S H 0.586436 0.500000 0.180653 0.095 Uiso 1 2 calc RS T P C 3
 C3S C 0.6605(5) 0.500000 0.1486(4) 0.073(3) Uani 1 2 d S T P C 3
 H3S H 0.649487 0.500000 0.102063 0.087 Uiso 1 2 calc RS T P C 3
 C4S C 0.7153(4) 0.500000 0.1698(4) 0.052(2) Uani 1 2 d S T P C 3
 H4S H 0.741496 0.500000 0.138454 0.063 Uiso 1 2 calc RS T P C 3
 C5S C 0.7284(4) 0.500000 0.2366(4) 0.0517(19) Uani 1 2 d S T P C 3
 H5S H 0.764841 0.500000 0.251909 0.062 Uiso 1 2 calc RS T P C 3
 C6S C 0.6915(3) 0.500000 0.2844(4) 0.0506(19) Uani 1 2 d S T P C 3
 H6S H 0.702640 0.500000 0.330893 0.061 Uiso 1 2 calc RS T P C 3
 C7S C 0.4461(6) 0.3784(15) -0.0014(10) 0.146(5) Uani 0.775(11) 1 d D U . D 3
 H7S H 0.409107 0.388987 -0.003084 0.175 Uiso 0.775(11) 1 calc R . . D 3
 C8S C 0.4740(9) 0.366(2) 0.0621(14) 0.146(5) Uani 0.775(11) 1 d D U . D 3
 H8S H 0.456330 0.351626 0.100802 0.175 Uiso 0.775(11) 1 calc R . . D 3
 C9S C 0.5287(6) 0.3759(15) 0.0649(11) 0.150(5) Uani 0.775(11) 1 d D U . D 3
 H9S H 0.549122 0.380829 0.106719 0.180 Uiso 0.775(11) 1 calc R . . D 3
 S1S S 0.4672(10) 0.339(2) 0.0613(15) 0.154(6) Uani 0.225(11) 1 d . U . D 4
 C10S C 0.500000 0.310(4) 0.000000 0.151(5) Uani 0.45(2) 2 d S TU P D 4

loop_
  _atom_site_aniso_label
  _atom_site_aniso_U_11
  _atom_site_aniso_U_22
  _atom_site_aniso_U_33
  _atom_site_aniso_U_23
  _atom_site_aniso_U_13
  _atom_site_aniso_U_12
 C1 0.082(5) 0.096(5) 0.095(5) 0.000 -0.041(4) 0.000
 C2 0.095(6) 0.103(6) 0.066(5) -0.005(5) -0.032(5) 0.021(5)
 C3 0.099(6) 0.101(6) 0.061(5) 0.017(5) -0.016(5) 0.022(5)
 C4 0.078(5) 0.078(5) 0.079(5) 0.022(5) -0.014(5) 0.020(5)
 C5 0.053(5) 0.078(5) 0.089(5) 0.016(5) -0.018(5) 0.026(5)
 C6 0.053(5) 0.088(6) 0.100(5) 0.007(5) -0.026(5) 0.010(4)
 C7 0.033(3) 0.088(6) 0.115(5) 0.007(5) -0.010(4) -0.001(5)
 C8 0.049(5) 0.084(6) 0.113(6) -0.008(5) -0.022(5) -0.020(5)
 C9 0.074(5) 0.087(6) 0.100(5) -0.017(5) -0.043(5) -0.014(5)
 C10 0.100(6) 0.081(6) 0.085(5) -0.031(5) -0.037(5) -0.006(5)
 C11 0.115(6) 0.107(6) 0.058(5) -0.032(5) -0.024(5) 0.017(5)
 C12 0.115(6) 0.110(6) 0.045(4) -0.015(5) -0.026(5) 0.026(5)
 C13 0.119(6) 0.122(6) 0.033(4) 0.012(4) 0.006(5) 0.024(5)
 C14 0.116(6) 0.114(6) 0.057(5) 0.036(5) -0.002(5) 0.012(6)
 C15 0.116(6) 0.089(6) 0.089(6) 0.052(5) 0.018(5) -0.004(5)
 C16 0.107(6) 0.054(5) 0.108(6) 0.040(5) -0.001(5) -0.002(5)
 C17 0.083(6) 0.057(5) 0.095(6) 0.026(5) -0.005(5) 0.023(5)
 C18 0.074(5) 0.052(5) 0.106(6) 0.001(5) -0.004(5) 0.047(4)
 C19 0.045(5) 0.071(5) 0.097(5) 0.011(5) 0.002(5) 0.048(4)
 C20 0.041(4) 0.085(5) 0.088(5) 0.006(5) 0.025(4) 0.043(4)
 C21 0.030(3) 0.095(6) 0.100(5) 0.015(5) 0.027(4) 0.016(5)
 C22 0.047(4) 0.090(5) 0.094(5) 0.018(5) 0.044(4) -0.004(4)
 C23 0.065(5) 0.088(6) 0.108(6) 0.021(5) 0.021(5) -0.024(5)
 C24 0.065(6) 0.077(6) 0.114(6) -0.004(5) -0.002(5) -0.030(5)
 C25 0.094(6) 0.064(6) 0.112(6) -0.012(5) -0.014(5) -0.025(5)
 C26 0.098(6) 0.059(5) 0.095(6) -0.035(5) -0.028(5) -0.006(5)
 C27 0.109(6) 0.049(5) 0.094(6) -0.036(5) -0.012(5) 0.019(5)
 C28 0.111(5) 0.070(5) 0.070(5) -0.044(4) 0.013(5) 0.037(5)
 C29 0.125(6) 0.097(6) 0.053(5) -0.039(5) 0.007(5) 0.038(5)
 C30 0.115(6) 0.120(6) 0.043(4) -0.026(5) 0.037(5) 0.028(5)
 C31 0.123(6) 0.136(6) 0.048(4) 0.000 0.034(4) 0.000
 C32 0.104(6) 0.122(6) 0.071(5) 0.030(5) 0.052(5) -0.002(5)
 C33 0.107(6) 0.090(5) 0.088(5) 0.057(5) 0.038(5) -0.021(5)
 C34 0.096(6) 0.083(6) 0.115(6) 0.038(5) 0.041(5) -0.036(5)
 C35 0.098(6) 0.056(5) 0.121(6) 0.023(5) 0.013(5) -0.037(5)
 C36 0.101(6) 0.036(5) 0.117(6) 0.022(5) -0.003(5) -0.020(5)
 C37 0.091(5) 0.025(4) 0.112(6) -0.011(5) -0.013(5) 0.003(4)
 C38 0.095(5) 0.041(5) 0.105(6) -0.013(5) -0.001(5) 0.041(5)
 C39 0.081(5) 0.053(5) 0.093(5) -0.030(5) 0.025(5) 0.032(5)
 C40 0.076(5) 0.088(5) 0.078(5) -0.005(5) 0.034(5) 0.041(5)
 C41 0.085(5) 0.089(6) 0.067(5) -0.003(5) 0.050(4) 0.017(5)
 C42 0.054(4) 0.077(4) 0.062(4) 0.014(3) 0.037(3) 0.001(3)
 C43 0.069(5) 0.088(5) 0.066(5) 0.033(4) 0.033(4) -0.010(5)
 C44 0.072(5) 0.073(5) 0.086(5) 0.039(5) 0.032(5) -0.016(5)
 C45 0.100(6) 0.058(5) 0.093(5) 0.032(5) 0.007(5) -0.020(5)
 C46 0.101(6) 0.050(5) 0.112(6) 0.001(5) 0.003(5) -0.011(5)
 C47 0.097(6) 0.031(4) 0.095(5) -0.014(5) 0.002(5) 0.014(5)
 C48 0.083(5) 0.031(4) 0.083(5) 0.001(4) 0.007(4) 0.036(4)
 C49 0.074(5) 0.059(5) 0.090(5) -0.009(5) 0.011(5) 0.044(4)
 C50 0.086(4) 0.077(4) 0.080(4) -0.019(4) 0.021(4) 0.029(4)
 C51 0.078(5) 0.101(6) 0.091(5) -0.012(5) 0.040(5) 0.040(5)
 C52 0.096(5) 0.115(6) 0.079(5) -0.009(5) 0.056(5) 0.033(5)
 C53 0.081(5) 0.113(6) 0.084(5) 0.020(5) 0.068(4) 0.004(5)
 C54 0.052(5) 0.103(6) 0.114(5) 0.010(5) 0.062(4) -0.013(5)
 C55 0.072(5) 0.094(6) 0.126(6) 0.019(5) 0.042(5) -0.029(5)
 C56 0.058(5) 0.084(6) 0.125(6) -0.004(5) 0.021(5) -0.037(5)
 C57 0.080(5) 0.060(5) 0.113(6) -0.002(5) 0.003(5) -0.040(5)
 C58 0.074(5) 0.047(5) 0.093(5) -0.021(5) -0.007(5) -0.026(5)
 C59 0.086(5) 0.038(4) 0.097(5) -0.027(5) -0.001(5) -0.008(4)
 C60 0.093(6) 0.054(5) 0.081(5) -0.038(4) 0.005(5) 0.011(5)
 C61 0.099(6) 0.066(5) 0.054(5) -0.033(4) 0.008(5) 0.009(5)
 C62 0.099(6) 0.087(5) 0.047(4) -0.016(4) 0.035(5) 0.013(5)
 C63 0.112(5) 0.080(4) 0.031(3) 0.000 0.027(4) 0.000
 C64 0.087(5) 0.079(5) 0.051(4) 0.029(4) 0.028(5) 0.011(5)
 C65 0.077(5) 0.060(5) 0.050(4) 0.038(4) 0.014(5) 0.025(5)
 C66 0.083(5) 0.045(5) 0.065(5) 0.039(4) 0.006(5) 0.011(5)
 C67 0.082(5) 0.039(5) 0.073(5) 0.023(4) -0.007(5) 0.032(5)
 C68 0.066(5) 0.061(5) 0.076(5) 0.020(5) -0.015(4) 0.040(4)
 C69 0.047(4) 0.076(5) 0.100(5) 0.013(5) -0.020(4) 0.038(4)
 C70 0.052(5) 0.073(5) 0.105(5) 0.003(5) 0.021(5) 0.041(5)
 C71 0.045(4) 0.093(6) 0.111(5) -0.004(5) 0.037(4) 0.032(5)
 C72 0.029(3) 0.101(6) 0.122(5) 0.001(5) 0.034(4) 0.007(5)
 C73 0.026(3) 0.105(5) 0.128(5) 0.000 -0.002(4) 0.000
 C74 0.040(4) 0.094(6) 0.120(6) -0.011(5) -0.006(5) -0.026(5)
 C75 0.059(5) 0.084(5) 0.100(5) -0.020(5) -0.033(5) -0.017(4)
 C76 0.075(5) 0.069(5) 0.080(5) -0.027(5) -0.019(5) -0.020(5)
 C77 0.091(6) 0.064(5) 0.040(4) -0.026(4) -0.013(5) -0.003(5)
 C78 0.108(5) 0.075(5) 0.030(4) -0.008(4) -0.013(4) 0.008(4)
 C79 0.092(5) 0.083(5) 0.056(5) 0.008(4) -0.038(4) 0.013(4)
 C80 0.080(5) 0.067(5) 0.054(5) 0.022(4) -0.023(5) 0.031(5)
 C81 0.069(4) 0.094(5) 0.094(5) 0.000 -0.048(4) 0.000
 C82 0.039(4) 0.102(6) 0.110(6) 0.006(5) -0.026(5) 0.015(4)
 U1 0.0517(8) 0.0334(4) 0.0625(9) -0.0143(4) 0.0262(7) 0.0079(4)
 U2 0.088(7) 0.081(7) 0.077(7) 0.000 0.023(6) 0.000
 U3 0.087(4) 0.099(4) 0.081(4) -0.023(3) 0.011(3) 0.029(3)
 U4 0.072(3) 0.104(4) 0.125(4) -0.012(3) 0.007(3) 0.050(3)
 U5 0.090(5) 0.074(5) 0.107(6) -0.011(5) 0.023(5) 0.029(4)
 N1 0.083(6) 0.066(6) 0.088(6) 0.000 0.030(5) 0.000
 Ni1P 0.0063(3) 0.0102(3) 0.0164(3) 0.000 -0.0003(2) 0.000
 N1P 0.0116(18) 0.017(2) 0.020(2) 0.000 0.0018(15) 0.000
 N2P 0.0094(13) 0.0155(15) 0.0195(14) -0.0011(11) 0.0014(11) 0.0017(11)
 N3P 0.0107(18) 0.014(2) 0.0170(19) 0.000 0.0016(15) 0.000
 C1P 0.0127(16) 0.0241(19) 0.0268(18) 0.0016(15) -0.0031(14) 0.0018(14)
 C2P 0.0090(14) 0.0214(18) 0.0209(16) 0.0042(14) 0.0003(12) 0.0022(13)
 C3P 0.0139(15) 0.0179(17) 0.0255(17) 0.0035(14) 0.0004(13) 0.0041(13)
 C4P 0.0121(15) 0.0139(17) 0.0255(17) 0.0020(13) 0.0029(13) 0.0033(13)
 C5P 0.0181(17) 0.0137(17) 0.034(2) 0.0030(15) 0.0016(14) 0.0032(14)
 C6P 0.0156(16) 0.0126(17) 0.036(2) -0.0029(15) 0.0037(14) 0.0000(14)
 C7P 0.0114(15) 0.0142(16) 0.0231(17) -0.0014(13) 0.0034(13) -0.0012(13)
 C8P 0.0110(15) 0.0158(17) 0.0242(17) -0.0042(13) 0.0016(13) -0.0032(13)
 C9P 0.0103(14) 0.0196(17) 0.0174(16) -0.0021(13) 0.0012(12) -0.0027(13)
 C10P 0.0096(14) 0.0238(19) 0.0186(16) -0.0012(14) -0.0009(12) -0.0026(14)
 C11P 0.0215(18) 0.031(2) 0.034(2) 0.0041(17) -0.0139(16) 0.0068(17)
 C12P 0.037(2) 0.039(2) 0.031(2) 0.0068(19) -0.0071(18) 0.008(2)
 C13P 0.030(2) 0.0134(18) 0.057(3) 0.0057(18) -0.0069(19) 0.0057(16)
 C14P 0.053(3) 0.038(3) 0.066(3) 0.029(3) 0.001(3) 0.002(2)
 C15P 0.026(2) 0.0141(18) 0.054(3) -0.0048(18) -0.0028(18) -0.0034(16)
 C16P 0.036(3) 0.033(3) 0.080(4) 0.001(3) 0.006(2) -0.020(2)
 C17P 0.0160(16) 0.031(2) 0.0239(18) -0.0059(16) -0.0058(14) -0.0030(16)
 C18P 0.025(2) 0.051(3) 0.043(2) -0.017(2) 0.0047(18) -0.021(2)
 C1S 0.056(5) 0.058(5) 0.057(5) 0.000 0.022(4) 0.000
 C2S 0.058(6) 0.093(8) 0.082(7) 0.000 -0.021(5) 0.000
 C3S 0.095(8) 0.085(7) 0.036(4) 0.000 -0.012(5) 0.000
 C4S 0.081(6) 0.041(4) 0.037(4) 0.000 0.015(4) 0.000
 C5S 0.055(5) 0.057(5) 0.043(4) 0.000 0.003(3) 0.000
 C6S 0.053(5) 0.054(5) 0.044(4) 0.000 -0.003(3) 0.000
 C7S 0.080(7) 0.163(12) 0.200(11) -0.021(7) 0.039(7) 0.002(6)
 C8S 0.090(7) 0.157(12) 0.196(10) -0.012(7) 0.045(7) 0.003(6)
 C9S 0.097(7) 0.159(12) 0.196(10) 0.004(7) 0.026(7) 0.009(6)
 S1S 0.107(8) 0.168(15) 0.196(11) 0.011(9) 0.063(8) -0.001(8)
 C10S 0.096(8) 0.161(12) 0.199(11) 0.000 0.034(8) 0.000

_geom_special_details
;
 All esds (except the esd in the dihedral angle between two l.s. planes)
 are estimated using the full covariance matrix.  The cell esds are taken
 into account individually in the estimation of esds in distances, angles
 and torsion angles; correlations between esds in cell parameters are only
 used when they are defined by crystal symmetry.  An approximate (isotropic)
 treatment of cell esds is used for estimating esds involving l.s. planes.
;
loop_
  _geom_bond_atom_site_label_1
  _geom_bond_atom_site_label_2
  _geom_bond_distance
  _geom_bond_site_symmetry_2
  _geom_bond_publ_flag
 C1 C2 1.276(13) . ?
 C1 C2 1.276(13) 6 ?
 C1 C6 1.351(11) 6 ?
 C1 C6 1.351(11) . ?
 C1 C9 1.455(10) . ?
 C1 C9 1.455(10) 6 ?
 C2 C2 0.92(2) 6 ?
 C2 C3 1.400(12) . ?
 C2 C9 1.673(16) 6 ?
 C2 C10 2.008(18) 6 ?
 C2 C11 1.830(17) 6 ?
 C2 C12 1.379(12) . ?
 C2 C12 1.146(11) 6 ?
 C3 C4 1.427(15) . ?
 C3 C9 1.614(16) 6 ?
 C3 C10 0.837(17) 6 ?
 C3 C11 0.956(17) 6 ?
 C3 C12 1.698(17) 6 ?
 C3 C14 1.371(13) . ?
 C4 C5 1.395(12) . ?
 C4 C8 2.000(17) 6 ?
 C4 C9 1.305(15) 6 ?
 C4 C10 0.718(18) 6 ?
 C4 C17 1.377(12) . ?
 C4 C26 1.333(18) 6 ?
 C5 C6 1.357(14) . ?
 C5 C7 2.029(16) 6 ?
 C5 C8 0.678(16) 6 ?
 C5 C9 1.080(15) 6 ?
 C5 C10 1.924(18) 6 ?
 C5 C19 1.367(12) . ?
 C5 C24 1.527(18) 6 ?
 C5 U4 2.899(14) . ?
 C6 C6 1.329(19) 6 ?
 C6 C7 1.167(14) 6 ?
 C6 C7 1.379(12) . ?
 C6 C8 1.072(14) 6 ?
 C6 C9 1.192(15) 6 ?
 C7 C7 0.41(2) 6 ?
 C7 C8 1.399(13) . ?
 C7 C8 1.778(19) 6 ?
 C7 C21 1.314(12) 6 ?
 C7 C21 1.390(11) . ?
 C8 C9 1.388(14) . ?
 C8 C19 1.291(16) 6 ?
 C8 C20 1.963(16) 6 ?
 C8 C24 1.420(15) . ?
 C8 U4 2.702(16) 6 ?
 C9 C10 1.448(13) . ?
 C9 U4 3.046(16) 6 ?
 C10 C11 1.425(13) . ?
 C10 C14 1.782(19) 6 ?
 C10 C17 1.646(19) 6 ?
 C10 C26 1.440(13) . ?
 C10 U4 3.041(18) 6 ?
 C11 C12 1.461(12) . ?
 C11 C13 1.506(18) 6 ?
 C11 C14 0.450(18) 6 ?
 C11 C15 1.718(18) 6 ?
 C11 C29 1.408(12) . ?
 C12 C12 0.64(2) 6 ?
 C12 C13 1.088(11) 6 ?
 C12 C13 1.359(12) . ?
 C12 C14 1.666(17) 6 ?
 C13 C13 1.04(2) 6 ?
 C13 C14 1.401(12) . ?
 C13 C29 1.847(18) 6 ?
 C13 C30 1.857(16) 6 ?
 C13 C31 1.386(13) . ?
 C14 C15 1.463(13) . ?
 C14 C29 1.030(17) 6 ?
 C15 C16 1.427(13) . ?
 C15 C27 1.702(18) 6 ?
 C15 C28 0.826(16) 6 ?
 C15 C29 0.828(17) 6 ?
 C15 C33 1.523(13) . ?
 C16 C17 1.500(13) . ?
 C16 C26 1.25(2) 6 ?
 C16 C27 0.354(19) 6 ?
 C16 C28 1.262(18) 6 ?
 C16 C36 1.510(13) . ?
 C16 C47 1.775(19) 6 ?
 C16 U5 2.65(3) . ?
 C17 C18 1.410(13) . ?
 C17 C25 1.14(2) 6 ?
 C17 C26 0.36(2) 6 ?
 C17 C27 1.592(18) 6 ?
 C17 U4 2.894(18) . ?
 C17 U5 2.74(2) . ?
 C18 C19 1.395(11) . ?
 C18 C24 1.33(2) 6 ?
 C18 C25 0.31(2) 6 ?
 C18 C26 1.69(2) 6 ?
 C18 C38 1.310(14) . ?
 C18 C46 1.418(18) 6 ?
 C18 U1 2.860(16) . ?
 C18 U4 2.633(17) . ?
 C18 U5 2.69(2) . ?
 C19 C20 1.449(12) . ?
 C19 C23 1.569(18) 6 ?
 C19 C24 0.20(3) 6 ?
 C19 C25 1.511(19) 6 ?
 C19 U1 2.993(17) . ?
 C19 U4 2.558(18) . ?
 C19 U5 3.06(2) . ?
 C20 C21 1.399(12) . ?
 C20 C21 1.882(18) 6 ?
 C20 C22 1.090(16) 6 ?
 C20 C23 0.701(15) 6 ?
 C20 C24 1.35(2) 6 ?
 C20 C40 1.468(12) . ?
 C20 U1 2.790(12) . ?
 C20 U4 2.523(13) . ?
 C21 C21 0.50(2) 6 ?
 C21 C22 1.177(13) 6 ?
 C21 C22 1.463(11) . ?
 C21 U4 2.908(13) . ?
 C22 C22 1.50(2) 6 ?
 C22 C23 1.395(13) . ?
 C22 C40 1.490(15) 6 ?
 C22 C41 1.842(15) 6 ?
 C22 C42 1.740(13) 6 ?
 C22 C42 1.383(12) . ?
 C22 U1 2.931(11) 6 ?
 C22 U4 2.796(13) 6 ?
 C23 C24 1.409(15) . ?
 C23 C39 1.891(16) 6 ?
 C23 C40 0.943(15) 6 ?
 C23 C44 1.448(14) . ?
 C23 U1 2.641(15) 6 ?
 C23 U4 2.547(16) 6 ?
 C24 C25 1.451(15) . ?
 C24 U1 2.83(3) 6 ?
 C24 U4 2.43(3) 6 ?
 C24 U5 2.93(3) 6 ?
 C25 C26 1.403(15) . ?
 C25 C38 1.406(18) 6 ?
 C25 C46 1.408(14) . ?
 C25 U1 2.75(2) 6 ?
 C25 U4 2.49(2) 6 ?
 C25 U5 2.49(2) 6 ?
 C26 C27 1.396(14) . ?
 C26 U4 2.810(18) 6 ?
 C26 U5 2.60(2) 6 ?
 C27 C28 1.379(12) . ?
 C27 C36 1.174(19) 6 ?
 C27 C47 1.430(14) . ?
 C27 U5 2.56(3) 6 ?
 C28 C29 1.473(13) . ?
 C28 C33 1.301(17) 6 ?
 C28 C34 1.845(18) 6 ?
 C28 C36 1.908(17) 6 ?
 C28 C50 1.432(12) . ?
 C28 U5 2.99(2) 6 ?
 C29 C30 1.440(13) . ?
 C29 C32 1.958(18) 6 ?
 C29 C33 1.441(17) 6 ?
 C30 C31 1.306(10) . ?
 C30 C32 0.607(14) 6 ?
 C30 C33 1.445(17) 6 ?
 C30 C52 1.454(12) . ?
 C30 C53 2.031(15) 6 ?
 C31 C32 1.475(11) 6 ?
 C31 C32 1.475(11) . ?
 C32 C33 1.516(13) . ?
 C32 C51 1.890(16) 6 ?
 C32 C52 0.879(14) 6 ?
 C32 C53 1.441(13) . ?
 C32 C53 1.795(18) 6 ?
 C33 C34 1.447(13) . ?
 C33 C50 1.181(17) 6 ?
 C33 C51 1.573(17) 6 ?
 C33 C52 1.671(18) 6 ?
 C34 C35 1.380(14) . ?
 C34 C49 1.270(18) 6 ?
 C34 C50 0.432(18) 6 ?
 C34 C51 1.203(18) 6 ?
 C34 C55 1.351(14) . ?
 C34 C70 1.988(17) 6 ?
 C34 C71 1.948(18) 6 ?
 C35 C36 1.430(13) . ?
 C35 C47 1.978(19) 6 ?
 C35 C48 1.141(19) 6 ?
 C35 C49 0.533(17) 6 ?
 C35 C50 1.40(2) 6 ?
 C35 C57 1.354(14) . ?
 C35 C70 1.966(18) 6 ?
 C35 U5 3.05(3) . ?
 C36 C37 1.479(13) . ?
 C36 C47 0.693(16) 6 ?
 C36 C48 1.299(17) 6 ?
 C36 C49 1.944(17) 6 ?
 C36 U5 2.57(2) . ?
 C37 C38 1.447(13) . ?
 C37 C45 1.632(18) 6 ?
 C37 C46 1.004(17) 6 ?
 C37 C47 0.828(16) 6 ?
 C37 C48 1.633(17) 6 ?
 C37 C59 1.435(13) . ?
 C37 C66 2.035(16) 6 ?
 C37 U1 2.828(12) . ?
 C37 U3 2.997(15) . ?
 C37 U5 2.527(19) . ?
 C38 C39 1.369(12) . ?
 C38 C44 1.967(17) 6 ?
 C38 C45 1.152(17) 6 ?
 C38 C46 0.584(18) 6 ?
 C38 C47 1.937(18) 6 ?
 C38 U1 2.566(13) . ?
 C38 U3 2.947(16) . ?
 C38 U4 2.724(16) . ?
 C38 U5 2.544(17) . ?
 C39 C40 1.489(12) . ?
 C39 C43 1.944(16) 6 ?
 C39 C44 0.754(15) 6 ?
 C39 C45 0.778(15) 6 ?
 C39 C46 1.866(17) 6 ?
 C39 C60 1.473(12) . ?
 C39 C66 2.032(15) 6 ?
 C39 U1 2.467(12) . ?
 C39 U3 2.605(13) . ?
 C39 U4 2.849(15) . ?
 C40 C41 1.463(12) . ?
 C40 C42 1.703(15) 6 ?
 C40 C43 1.369(15) 6 ?
 C40 C44 0.796(15) 6 ?
 C40 U1 2.487(13) . ?
 C40 U3 2.728(15) . ?
 C40 U4 2.664(15) . ?
 C41 C41 1.83(2) 6 ?
 C41 C42 0.760(14) 6 ?
 C41 C42 1.394(12) . ?
 C41 C43 0.730(15) 6 ?
 C41 C44 1.827(17) 6 ?
 C41 C62 1.412(12) . ?
 C41 C64 1.831(17) 6 ?
 C41 U1 2.831(14) . ?
 C41 U2 2.71(3) . ?
 C41 U3 2.730(16) . ?
 C42 C42 0.746(19) 6 ?
 C42 C43 1.472(12) . ?
 C42 U1 2.997(10) 6 ?
 C42 U2 2.83(3) . ?
 C42 U3 3.014(13) 6 ?
 C43 C44 1.386(13) . ?
 C43 C61 1.949(16) 6 ?
 C43 C62 1.102(16) 6 ?
 C43 C64 1.413(13) . ?
 C43 U1 2.713(13) 6 ?
 C43 U2 2.77(2) . ?
 C43 U3 2.544(14) 6 ?
 C44 C45 1.509(14) . ?
 C44 C60 1.908(17) 6 ?
 C44 U1 2.504(13) 6 ?
 C44 U3 2.646(15) 6 ?
 C44 U4 2.834(16) 6 ?
 C45 C46 1.453(14) . ?
 C45 C59 1.616(17) 6 ?
 C45 C60 1.138(17) 6 ?
 C45 C66 1.475(14) . ?
 C45 U1 2.493(16) 6 ?
 C45 U3 2.563(17) 6 ?
 C45 U4 2.950(19) 6 ?
 C45 U5 2.73(2) 6 ?
 C46 C47 1.382(14) . ?
 C46 U1 2.665(19) 6 ?
 C46 U3 3.04(2) 6 ?
 C46 U4 2.81(2) 6 ?
 C46 U5 2.46(2) 6 ?
 C47 C48 1.432(13) . ?
 C47 U1 2.961(15) 6 ?
 C47 U5 2.42(2) 6 ?
 C48 C49 1.392(13) . ?
 C48 C57 1.307(16) 6 ?
 C48 C58 1.656(17) 6 ?
 C48 C59 1.740(16) 6 ?
 C48 C67 1.428(13) . ?
 C48 U5 2.81(2) 6 ?
 C49 C50 1.451(13) . ?
 C49 C55 1.771(17) 6 ?
 C49 C56 1.709(18) 6 ?
 C49 C57 1.041(17) 6 ?
 C49 C70 1.448(14) . ?
 C50 C51 1.447(13) . ?
 C50 C55 1.772(17) 6 ?
 C51 C52 1.222(14) . ?
 C51 C53 1.760(18) 6 ?
 C51 C54 1.445(17) 6 ?
 C51 C55 1.104(16) 6 ?
 C51 C71 1.407(12) . ?
 C52 C53 0.883(19) 6 ?
 C52 C53 1.413(13) . ?
 C52 C54 1.739(16) 6 ?
 C53 C53 0.56(2) 6 ?
 C53 C54 1.736(15) 6 ?
 C53 C54 1.467(12) . ?
 C54 C54 1.54(2) 6 ?
 C54 C55 1.426(12) . ?
 C54 C71 1.024(18) 6 ?
 C54 C72 1.182(14) 6 ?
 C54 C72 1.462(12) . ?
 C55 C56 1.373(13) . ?
 C55 C70 1.253(17) 6 ?
 C55 C71 0.618(17) 6 ?
 C55 C72 2.027(19) 6 ?
 C56 C57 1.402(13) . ?
 C56 C69 1.208(17) 6 ?
 C56 C70 0.269(19) 6 ?
 C56 C71 1.451(18) 6 ?
 C56 C74 1.350(15) . ?
 C57 C58 1.451(13) . ?
 C57 C67 1.632(17) 6 ?
 C57 C68 1.861(16) 6 ?
 C57 C69 1.709(16) 6 ?
 C57 C70 1.243(17) 6 ?
 C58 C59 1.469(13) . ?
 C58 C66 1.791(16) 6 ?
 C58 C67 0.482(16) 6 ?
 C58 C68 0.986(15) 6 ?
 C58 C69 1.995(17) 6 ?
 C58 C76 1.480(13) . ?
 C58 U3 2.995(19) . ?
 C59 C60 1.403(12) . ?
 C59 C66 0.798(15) 6 ?
 C59 C67 1.011(15) 6 ?
 C59 U1 2.909(12) . ?
 C59 U3 2.689(14) . ?
 C59 U5 2.90(2) . ?
 C60 C61 1.278(14) . ?
 C60 C65 1.446(16) 6 ?
 C60 C66 0.728(14) 6 ?
 C60 U1 2.725(13) . ?
 C60 U3 2.449(15) . ?
 C61 C62 1.468(13) . ?
 C61 C64 1.060(17) 6 ?
 C61 C65 0.552(14) 6 ?
 C61 C66 1.560(17) 6 ?
 C61 C77 1.440(12) . ?
 C61 C80 1.985(16) 6 ?
 C61 U1 3.021(14) . ?
 C61 U2 2.90(2) . ?
 C61 U3 2.479(17) . ?
 C62 C63 1.440(11) . ?
 C62 C64 0.473(15) 6 ?
 C62 C65 1.897(14) 6 ?
 C62 U1 3.058(15) . ?
 C62 U2 2.54(3) . ?
 C62 U3 2.605(17) . ?
 C63 C64 1.451(12) . ?
 C63 C64 1.451(12) 6 ?
 C63 C78 1.465(12) . ?
 C63 C78 1.465(12) 6 ?
 C63 U2 2.41(2) . ?
 C63 U3 3.042(12) . ?
 C63 U3 3.042(12) 6 ?
 C64 C65 1.448(12) . ?
 C64 C77 1.906(16) 6 ?
 C64 U1 3.051(17) 6 ?
 C64 U2 2.53(3) . ?
 C64 U3 2.518(19) 6 ?
 C65 C66 1.454(13) . ?
 C65 C76 1.998(16) 6 ?
 C65 C77 0.986(15) 6 ?
 C65 C80 1.463(13) . ?
 C65 U2 2.93(2) . ?
 C65 U3 2.501(16) 6 ?
 C66 C67 1.461(13) . ?
 C66 U1 2.812(11) 6 ?
 C66 U3 2.472(13) 6 ?
 C66 U5 3.040(19) 6 ?
 C67 C68 1.432(13) . ?
 C67 C76 1.843(16) 6 ?
 C67 U3 2.879(16) 6 ?
 C68 C69 1.407(13) . ?
 C68 C75 1.540(17) 6 ?
 C68 C76 0.658(15) 6 ?
 C68 C80 1.491(13) . ?
 C69 C70 1.396(13) . ?
 C69 C74 0.904(16) 6 ?
 C69 C75 1.251(15) 6 ?
 C69 C76 1.819(17) 6 ?
 C69 C82 1.395(13) . ?
 C70 C71 1.445(13) . ?
 C70 C74 1.609(16) 6 ?
 C71 C72 1.442(13) . ?
 C71 C72 1.90(2) 6 ?
 C72 C72 0.48(2) 6 ?
 C72 C73 1.405(11) . ?
 C73 C74 1.460(11) . ?
 C73 C74 1.460(11) 6 ?
 C73 C82 1.387(13) 6 ?
 C73 C82 1.387(12) . ?
 C74 C75 1.434(12) . ?
 C74 C82 0.892(13) 6 ?
 C75 C76 1.442(12) . ?
 C75 C79 1.906(16) 6 ?
 C75 C80 1.885(17) 6 ?
 C75 C81 1.426(11) . ?
 C75 C82 0.980(14) 6 ?
 C76 C77 1.485(13) . ?
 C76 C79 1.972(17) 6 ?
 C76 C80 0.866(15) 6 ?
 C77 C78 1.442(13) . ?
 C77 C79 1.603(17) 6 ?
 C77 C80 0.670(14) 6 ?
 C77 U2 2.96(2) . ?
 C77 U3 2.823(16) . ?
 C78 C78 0.764(19) 6 ?
 C78 C79 1.141(13) 6 ?
 C78 C79 1.435(12) . ?
 C78 C80 1.760(17) 6 ?
 C78 U2 2.70(3) . ?
 C79 C79 0.99(2) 6 ?
 C79 C80 1.438(13) . ?
 C79 C81 1.439(12) . ?
 C79 U2 3.06(3) . ?
 C80 U3 2.957(16) 6 ?
 C81 C82 1.456(13) 6 ?
 C81 C82 1.456(13) . ?
 C82 C82 1.61(2) 6 ?
 U1 U2 1.739(18) . ?
 U1 U3 0.792(11) . ?
 U1 U3 2.588(7) 6 ?
 U1 U4 2.542(7) 6 ?
 U1 U4 0.794(11) . ?
 U1 U5 0.88(2) . ?
 U1 N1 1.740(6) . ?
 U2 U3 1.237(12) . ?
 U2 U3 1.237(12) 6 ?
 U2 U4 2.23(2) . ?
 U2 U4 2.23(2) 6 ?
 U2 U5 2.39(3) 6 ?
 U2 U5 2.39(3) . ?
 U2 N1 1.75(2) . ?
 U3 U3 2.334(15) 6 ?
 U3 U4 1.551(16) . ?
 U3 U5 1.41(2) . ?
 U3 N1 1.801(10) . ?
 U4 U4 2.241(17) 6 ?
 U4 U5 0.942(18) . ?
 U4 N1 1.736(9) . ?
 U5 N1 1.724(13) . ?
 Ni1P N1P 1.951(4) . ?
 Ni1P N2P 1.967(3) 6 ?
 Ni1P N2P 1.967(3) . ?
 Ni1P N3P 1.954(4) . ?
 N1P C2P 1.382(4) 6 ?
 N1P C2P 1.382(4) . ?
 N2P C4P 1.379(4) . ?
 N2P C7P 1.375(4) . ?
 N3P C9P 1.383(4) . ?
 N3P C9P 1.383(4) 6 ?
 C1P C1P 1.344(8) 6 ?
 C1P C2P 1.441(5) . ?
 C1P C11P 1.507(5) . ?
 C2P C3P 1.369(5) . ?
 C3P C4P 1.377(5) . ?
 C4P C5P 1.439(5) . ?
 C5P C6P 1.363(6) . ?
 C5P C13P 1.508(5) . ?
 C6P C7P 1.439(5) . ?
 C6P C15P 1.502(5) . ?
 C7P C8P 1.376(5) . ?
 C8P C9P 1.370(5) . ?
 C9P C10P 1.440(5) . ?
 C10P C10P 1.366(8) 6 ?
 C10P C17P 1.501(5) . ?
 C11P C12P 1.528(7) . ?
 C13P C14P 1.529(8) . ?
 C15P C16P 1.524(7) . ?
 C17P C18P 1.526(6) . ?
 C1S C2S 1.394(14) . ?
 C1S C6S 1.357(12) . ?
 C2S C3S 1.385(17) . ?
 C3S C4S 1.419(15) . ?
 C4S C5S 1.351(11) . ?
 C5S C6S 1.391(12) . ?
 C7S C8S 1.416(19) . ?
 C7S C9S 1.47(3) 2_655 ?
 C8S C9S 1.392(18) . ?
 S1S C10S 1.60(3) . ?

loop_
  _geom_angle_atom_site_label_1
  _geom_angle_atom_site_label_2
  _geom_angle_atom_site_label_3
  _geom_angle
  _geom_angle_site_symmetry_1
  _geom_angle_site_symmetry_3
  _geom_angle_publ_flag
 C2 C1 C2 42.4(10) . 6 ?
 C2 C1 C6 158.7(10) 6 . ?
 C2 C1 C6 125.1(7) 6 6 ?
 C2 C1 C6 125.1(7) . . ?
 C2 C1 C6 158.7(10) . 6 ?
 C2 C1 C9 115.5(8) . . ?
 C2 C1 C9 115.5(8) 6 6 ?
 C2 C1 C9 75.2(7) 6 . ?
 C2 C1 C9 75.2(7) . 6 ?
 C6 C1 C6 58.9(8) . 6 ?
 C6 C1 C9 106.9(7) 6 6 ?
 C6 C1 C9 50.1(6) 6 . ?
 C6 C1 C9 106.9(7) . . ?
 C6 C1 C9 50.1(6) . 6 ?
 C9 C1 C9 142.8(11) . 6 ?
 C1 C2 C3 119.9(8) . . ?
 C1 C2 C9 57.2(6) . 6 ?
 C1 C2 C10 101.7(8) . 6 ?
 C1 C2 C11 141.1(10) . 6 ?
 C1 C2 C12 121.9(9) . . ?
 C2 C2 C1 68.8(5) 6 . ?
 C2 C2 C3 161.1(6) 6 . ?
 C2 C2 C9 123.2(5) 6 6 ?
 C2 C2 C10 152.5(6) 6 6 ?
 C2 C2 C11 131.7(6) 6 6 ?
 C2 C2 C12 55.6(5) 6 . ?
 C2 C2 C12 82.8(9) 6 6 ?
 C3 C2 C9 62.6(7) . 6 ?
 C3 C2 C10 19.8(6) . 6 ?
 C3 C2 C11 30.9(6) . 6 ?
 C9 C2 C10 45.2(5) 6 6 ?
 C9 C2 C11 88.0(8) 6 6 ?
 C11 C2 C10 43.3(5) 6 6 ?
 C12 C2 C1 146.8(12) 6 . ?
 C12 C2 C3 83.0(10) 6 . ?
 C12 C2 C3 109.6(7) . . ?
 C12 C2 C9 150.3(10) . 6 ?
 C12 C2 C9 137.8(12) 6 6 ?
 C12 C2 C10 119.5(8) . 6 ?
 C12 C2 C10 95.7(11) 6 6 ?
 C12 C2 C11 78.8(7) . 6 ?
 C12 C2 C11 52.9(8) 6 6 ?
 C12 C2 C12 27.3(11) 6 . ?
 C2 C3 C4 117.3(8) . . ?
 C2 C3 C9 67.0(7) . 6 ?
 C2 C3 C12 42.1(5) . 6 ?
 C4 C3 C9 50.4(7) . 6 ?
 C4 C3 C12 150.6(10) . 6 ?
 C9 C3 C12 105.5(8) 6 6 ?
 C10 C3 C2 125.8(16) 6 . ?
 C10 C3 C4 21.6(12) 6 . ?
 C10 C3 C9 63.4(12) 6 6 ?
 C10 C3 C11 105.1(18) 6 6 ?
 C10 C3 C12 141.4(18) 6 6 ?
 C10 C3 C14 105.0(16) 6 . ?
 C11 C3 C2 100.2(12) 6 . ?
 C11 C3 C4 126.4(14) 6 . ?
 C11 C3 C9 141.6(18) 6 6 ?
 C11 C3 C12 59.2(10) 6 6 ?
 C11 C3 C14 8.6(16) 6 . ?
 C14 C3 C2 106.5(7) . . ?
 C14 C3 C4 125.5(10) . . ?
 C14 C3 C9 149.4(12) . 6 ?
 C14 C3 C12 64.7(6) . 6 ?
 C3 C4 C8 114.1(8) . 6 ?
 C5 C4 C3 119.2(8) . . ?
 C5 C4 C8 10.5(7) . 6 ?
 C9 C4 C3 72.3(8) 6 . ?
 C9 C4 C5 47.0(7) 6 . ?
 C9 C4 C8 43.6(7) 6 6 ?
 C9 C4 C17 143.6(11) 6 . ?
 C9 C4 C26 141.8(15) 6 6 ?
 C10 C4 C3 25.4(14) 6 . ?
 C10 C4 C5 128.2(19) 6 . ?
 C10 C4 C8 119.4(19) 6 6 ?
 C10 C4 C9 86.2(16) 6 6 ?
 C10 C4 C17 98.7(17) 6 . ?
 C10 C4 C26 83.4(16) 6 6 ?
 C17 C4 C3 122.5(9) . . ?
 C17 C4 C5 107.8(7) . . ?
 C17 C4 C8 106.1(7) . 6 ?
 C26 C4 C3 107.5(10) 6 . ?
 C26 C4 C5 117.7(11) 6 . ?
 C26 C4 C8 113.7(12) 6 6 ?
 C26 C4 C17 15.3(9) 6 . ?
 C4 C5 C7 143.2(8) . 6 ?
 C4 C5 C10 17.1(7) . 6 ?
 C4 C5 C24 107.4(10) . 6 ?
 C4 C5 U4 83.8(7) . . ?
 C6 C5 C4 119.2(8) . . ?
 C6 C5 C7 33.4(5) . 6 ?
 C6 C5 C10 103.9(8) . 6 ?
 C6 C5 C19 120.2(9) . . ?
 C6 C5 C24 118.8(11) . 6 ?
 C6 C5 U4 89.9(7) . . ?
 C7 C5 U4 74.9(5) 6 . ?
 C8 C5 C4 147(2) 6 . ?
 C8 C5 C6 51.2(13) 6 . ?
 C8 C5 C7 17.8(12) 6 6 ?
 C8 C5 C9 101.8(18) 6 6 ?
 C8 C5 C10 133(2) 6 6 ?
 C8 C5 C19 69.1(15) 6 . ?
 C8 C5 C24 68.0(14) 6 6 ?
 C8 C5 U4 66.5(18) 6 . ?
 C9 C5 C4 62.1(9) 6 . ?
 C9 C5 C6 57.2(9) 6 . ?
 C9 C5 C7 86.8(10) 6 6 ?
 C9 C5 C10 48.1(8) 6 6 ?
 C9 C5 C19 149.1(14) 6 . ?
 C9 C5 C24 144.2(18) 6 6 ?
 C9 C5 U4 87.3(10) 6 . ?
 C10 C5 C7 126.1(8) 6 6 ?
 C10 C5 U4 75.2(6) 6 . ?
 C19 C5 C4 109.3(7) . . ?
 C19 C5 C7 86.9(7) . 6 ?
 C19 C5 C10 115.8(8) . 6 ?
 C19 C5 C24 5.0(17) . 6 ?
 C19 C5 U4 61.9(8) . . ?
 C24 C5 C7 85.8(8) 6 6 ?
 C24 C5 C10 112.7(12) 6 6 ?
 C24 C5 U4 56.9(12) 6 . ?
 C1 C6 C5 119.0(8) . . ?
 C1 C6 C7 109.8(7) . . ?
 C5 C6 C7 121.7(9) . . ?
 C6 C6 C1 60.5(4) 6 . ?
 C6 C6 C5 163.2(7) 6 . ?
 C6 C6 C7 51.0(5) 6 . ?
 C7 C6 C1 124.9(11) 6 . ?
 C7 C6 C5 106.7(10) 6 . ?
 C7 C6 C6 66.7(8) 6 6 ?
 C7 C6 C7 15.7(9) 6 . ?
 C7 C6 C9 144.1(13) 6 6 ?
 C8 C6 C1 141.1(12) 6 . ?
 C8 C6 C5 29.5(9) 6 . ?
 C8 C6 C6 139.9(10) 6 6 ?
 C8 C6 C7 77.2(9) 6 6 ?
 C8 C6 C7 92.2(12) 6 . ?
 C8 C6 C9 75.4(10) 6 6 ?
 C9 C6 C1 69.4(7) 6 . ?
 C9 C6 C5 49.6(7) 6 . ?
 C9 C6 C6 126.8(7) 6 6 ?
 C9 C6 C7 149.6(12) 6 . ?
 C6 C7 C5 100.8(7) . 6 ?
 C6 C7 C5 39.8(7) 6 6 ?
 C6 C7 C6 62.3(9) 6 . ?
 C6 C7 C8 37.0(6) . 6 ?
 C6 C7 C8 48.3(7) 6 . ?
 C6 C7 C8 97.9(9) 6 6 ?
 C6 C7 C8 108.7(7) . . ?
 C6 C7 C21 163.1(11) 6 . ?
 C6 C7 C21 149.3(13) 6 6 ?
 C6 C7 C21 119.6(9) . . ?
 C7 C7 C5 150.2(4) 6 6 ?
 C7 C7 C6 51.0(5) 6 . ?
 C7 C7 C6 113.3(8) 6 6 ?
 C7 C7 C8 18.4(4) 6 6 ?
 C7 C7 C8 156.3(6) 6 . ?
 C7 C7 C21 92.2(7) 6 6 ?
 C7 C7 C21 70.9(6) 6 . ?
 C8 C7 C5 8.5(6) . 6 ?
 C8 C7 C5 132.1(6) 6 6 ?
 C8 C7 C8 137.9(10) . 6 ?
 C21 C7 C5 130.4(8) . 6 ?
 C21 C7 C5 110.6(9) 6 6 ?
 C21 C7 C6 139.8(10) 6 . ?
 C21 C7 C8 82.6(7) . 6 ?
 C21 C7 C8 122.1(10) . . ?
 C21 C7 C8 103.2(9) 6 6 ?
 C21 C7 C8 102.1(10) 6 . ?
 C21 C7 C21 21.3(10) 6 . ?
 C4 C8 U4 80.3(6) 6 6 ?
 C5 C8 C4 22.0(15) 6 6 ?
 C5 C8 C6 99.3(17) 6 6 ?
 C5 C8 C7 153.6(17) 6 . ?
 C5 C8 C7 150.0(16) 6 6 ?
 C5 C8 C9 49.6(14) 6 . ?
 C5 C8 C19 81.6(16) 6 6 ?
 C5 C8 C20 129.0(17) 6 6 ?
 C5 C8 C24 85.7(16) 6 . ?
 C5 C8 U4 100.2(19) 6 6 ?
 C6 C8 C4 96.5(10) 6 6 ?
 C6 C8 C7 54.4(8) 6 . ?
 C6 C8 C7 50.8(9) 6 6 ?
 C6 C8 C9 56.3(8) 6 . ?
 C6 C8 C19 177.6(18) 6 6 ?
 C6 C8 C20 131.4(12) 6 6 ?
 C6 C8 C24 171.1(18) 6 . ?
 C6 C8 U4 108.0(11) 6 6 ?
 C7 C8 C4 145.9(9) . 6 ?
 C7 C8 C4 140.7(8) 6 6 ?
 C7 C8 C7 5.3(3) . 6 ?
 C7 C8 C20 80.7(6) 6 6 ?
 C7 C8 C20 77.4(8) . 6 ?
 C7 C8 C24 120.6(11) . . ?
 C7 C8 U4 89.5(6) 6 6 ?
 C7 C8 U4 91.5(8) . 6 ?
 C9 C8 C4 40.5(6) . 6 ?
 C9 C8 C7 102.5(7) . 6 ?
 C9 C8 C7 107.3(7) . . ?
 C9 C8 C20 153.5(12) . 6 ?
 C9 C8 C24 124.5(11) . . ?
 C9 C8 U4 90.4(9) . 6 ?
 C19 C8 C4 83.4(9) 6 6 ?
 C19 C8 C7 124.8(11) 6 . ?
 C19 C8 C7 128.2(10) 6 6 ?
 C19 C8 C9 123.5(11) 6 . ?
 C19 C8 C20 47.6(6) 6 6 ?
 C19 C8 C24 6.6(17) 6 . ?
 C19 C8 U4 69.7(10) 6 6 ?
 C20 C8 C4 125.5(8) 6 6 ?
 C20 C8 U4 63.2(5) 6 6 ?
 C24 C8 C4 85.3(8) . 6 ?
 C24 C8 C7 123.7(10) . 6 ?
 C24 C8 C20 43.3(8) . 6 ?
 C24 C8 U4 63.6(12) . 6 ?
 C1 C9 C2 47.5(6) . 6 ?
 C1 C9 C3 97.9(7) . 6 ?
 C1 C9 U4 103.0(7) . 6 ?
 C2 C9 U4 103.6(7) 6 6 ?
 C3 C9 C2 50.4(6) 6 6 ?
 C3 C9 U4 94.4(7) 6 6 ?
 C4 C9 C1 155.2(10) 6 . ?
 C4 C9 C2 107.7(9) 6 6 ?
 C4 C9 C3 57.4(7) 6 6 ?
 C4 C9 C8 95.9(9) 6 . ?
 C4 C9 C10 29.7(8) 6 . ?
 C4 C9 U4 79.2(8) 6 6 ?
 C5 C9 C1 133.6(11) 6 . ?
 C5 C9 C2 175.5(14) 6 6 ?
 C5 C9 C3 128.2(11) 6 6 ?
 C5 C9 C4 70.9(9) 6 6 ?
 C5 C9 C6 73.2(10) 6 6 ?
 C5 C9 C8 28.6(9) 6 . ?
 C5 C9 C10 98.1(11) 6 . ?
 C5 C9 U4 72.0(9) 6 6 ?
 C6 C9 C1 60.4(7) 6 . ?
 C6 C9 C2 107.8(9) 6 6 ?
 C6 C9 C3 157.7(10) 6 6 ?
 C6 C9 C4 143.9(11) 6 6 ?
 C6 C9 C8 48.4(7) 6 . ?
 C6 C9 C10 162.2(13) 6 . ?
 C6 C9 U4 86.3(9) 6 6 ?
 C8 C9 C1 107.1(7) . . ?
 C8 C9 C2 150.1(9) . 6 ?
 C8 C9 C3 148.9(10) . 6 ?
 C8 C9 C10 118.3(10) . . ?
 C8 C9 U4 62.5(8) . 6 ?
 C10 C9 C1 126.2(9) . . ?
 C10 C9 C2 79.8(8) . 6 ?
 C10 C9 C3 31.1(7) . 6 ?
 C10 C9 U4 76.1(8) . 6 ?
 C2 C10 U4 95.6(7) 6 6 ?
 C3 C10 C2 34.4(11) 6 6 ?
 C3 C10 C5 118.2(15) 6 6 ?
 C3 C10 C9 85.5(14) 6 . ?
 C3 C10 C11 40.4(12) 6 . ?
 C3 C10 C14 48.0(12) 6 6 ?
 C3 C10 C17 163.0(18) 6 6 ?
 C3 C10 C26 155.1(17) 6 . ?
 C3 C10 U4 121.9(16) 6 6 ?
 C4 C10 C2 116.4(17) 6 6 ?
 C4 C10 C3 133(3) 6 6 ?
 C4 C10 C5 34.7(13) 6 6 ?
 C4 C10 C9 64.1(14) 6 . ?
 C4 C10 C11 171(2) 6 . ?
 C4 C10 C14 167(2) 6 6 ?
 C4 C10 C17 55.8(14) 6 6 ?
 C4 C10 C26 66.9(16) 6 . ?
 C4 C10 U4 86.3(18) 6 6 ?
 C5 C10 C2 88.8(7) 6 6 ?
 C5 C10 U4 67.1(6) 6 6 ?
 C9 C10 C2 55.1(7) . 6 ?
 C9 C10 C5 33.8(6) . 6 ?
 C9 C10 C14 125.9(11) . 6 ?
 C9 C10 C17 110.7(10) . 6 ?
 C9 C10 U4 76.4(8) . 6 ?
 C11 C10 C2 61.7(7) . 6 ?
 C11 C10 C5 148.2(11) . 6 ?
 C11 C10 C9 116.0(10) . . ?
 C11 C10 C14 9.9(7) . 6 ?
 C11 C10 C17 128.7(11) . 6 ?
 C11 C10 C26 117.8(11) . . ?
 C11 C10 U4 102.3(11) . 6 ?
 C14 C10 C2 71.5(7) 6 6 ?
 C14 C10 C5 157.5(11) 6 6 ?
 C14 C10 U4 103.3(9) 6 6 ?
 C17 C10 C2 162.2(12) 6 6 ?
 C17 C10 C5 77.2(8) 6 6 ?
 C17 C10 C14 119.6(10) 6 6 ?
 C17 C10 U4 69.0(8) 6 6 ?
 C26 C10 C2 162.4(13) . 6 ?
 C26 C10 C5 86.6(9) . 6 ?
 C26 C10 C9 119.3(11) . . ?
 C26 C10 C14 108.9(10) . 6 ?
 C26 C10 C17 11.1(8) . 6 ?
 C26 C10 U4 66.9(9) . 6 ?
 C3 C11 C2 48.9(9) 6 6 ?
 C3 C11 C10 34.6(10) 6 . ?
 C3 C11 C12 86.6(12) 6 . ?
 C3 C11 C13 129.3(14) 6 6 ?
 C3 C11 C15 123.6(14) 6 6 ?
 C3 C11 C29 152.1(15) 6 . ?
 C10 C11 C2 75.1(8) . 6 ?
 C10 C11 C12 113.2(11) . . ?
 C10 C11 C13 153.0(14) . 6 ?
 C10 C11 C15 91.8(9) . 6 ?
 C12 C11 C2 38.8(5) . 6 ?
 C12 C11 C13 43.0(6) . 6 ?
 C12 C11 C15 147.6(12) . 6 ?
 C13 C11 C2 81.7(8) 6 6 ?
 C13 C11 C15 106.9(10) 6 6 ?
 C14 C11 C2 147(3) 6 6 ?
 C14 C11 C3 153(5) 6 6 ?
 C14 C11 C10 137(3) 6 . ?
 C14 C11 C12 110(3) 6 . ?
 C14 C11 C13 68(2) 6 6 ?
 C14 C11 C15 49(3) 6 6 ?
 C14 C11 C29 27(3) 6 . ?
 C15 C11 C2 160.8(12) 6 6 ?
 C29 C11 C2 156.0(13) . 6 ?
 C29 C11 C10 119.7(11) . . ?
 C29 C11 C12 120.8(11) . . ?
 C29 C11 C13 78.5(9) . 6 ?
 C29 C11 C15 28.6(7) . 6 ?
 C2 C12 C2 41.6(10) 6 . ?
 C2 C12 C3 95.8(8) . 6 ?
 C2 C12 C3 54.9(8) 6 6 ?
 C2 C12 C11 126.8(10) . . ?
 C2 C12 C11 88.3(11) 6 . ?
 C2 C12 C13 147.2(11) 6 . ?
 C2 C12 C14 141.5(9) . 6 ?
 C2 C12 C14 102.8(12) 6 6 ?
 C11 C12 C3 34.2(7) . 6 ?
 C11 C12 C14 14.7(7) . 6 ?
 C12 C12 C2 97.2(9) 6 6 ?
 C12 C12 C2 55.6(5) 6 . ?
 C12 C12 C3 149.9(5) 6 6 ?
 C12 C12 C11 158.8(8) 6 . ?
 C12 C12 C13 100.8(10) 6 6 ?
 C12 C12 C13 51.8(5) 6 . ?
 C12 C12 C14 153.4(6) 6 6 ?
 C13 C12 C2 106.6(7) . . ?
 C13 C12 C2 154.0(13) 6 . ?
 C13 C12 C2 158.5(18) 6 6 ?
 C13 C12 C3 104.7(12) 6 6 ?
 C13 C12 C3 150.1(10) . 6 ?
 C13 C12 C11 70.7(11) 6 . ?
 C13 C12 C11 116.9(10) . . ?
 C13 C12 C13 48.9(12) 6 . ?
 C13 C12 C14 56.6(8) 6 6 ?
 C13 C12 C14 104.2(8) . 6 ?
 C14 C12 C3 48.1(6) 6 6 ?
 C11 C13 C29 48.4(6) 6 6 ?
 C11 C13 C30 93.7(9) 6 6 ?
 C12 C13 C11 92.2(8) . 6 ?
 C12 C13 C11 66.3(9) 6 6 ?
 C12 C13 C12 27.4(11) 6 . ?
 C12 C13 C14 83.0(10) 6 . ?
 C12 C13 C14 109.4(7) . . ?
 C12 C13 C29 113.9(12) 6 6 ?
 C12 C13 C29 136.8(8) . 6 ?
 C12 C13 C30 154.1(13) 6 6 ?
 C12 C13 C30 153.2(10) . 6 ?
 C12 C13 C31 143.7(14) 6 . ?
 C12 C13 C31 118.0(9) . . ?
 C13 C13 C11 140.3(8) 6 6 ?
 C13 C13 C12 79.2(10) 6 6 ?
 C13 C13 C12 51.8(5) 6 . ?
 C13 C13 C14 156.5(7) 6 . ?
 C13 C13 C29 149.7(5) 6 6 ?
 C13 C13 C30 111.6(5) 6 6 ?
 C13 C13 C31 67.9(5) 6 . ?
 C14 C13 C11 17.3(7) . 6 ?
 C14 C13 C29 33.6(7) . 6 ?
 C14 C13 C30 79.2(8) . 6 ?
 C29 C13 C30 45.7(5) 6 6 ?
 C31 C13 C11 135.0(11) . 6 ?
 C31 C13 C14 123.2(9) . . ?
 C31 C13 C29 89.7(8) . 6 ?
 C31 C13 C30 44.6(5) . 6 ?
 C3 C14 C10 27.0(6) . 6 ?
 C3 C14 C12 67.2(6) . 6 ?
 C3 C14 C13 107.6(7) . . ?
 C3 C14 C15 114.5(9) . . ?
 C11 C14 C3 19(3) 6 . ?
 C11 C14 C10 33(2) 6 6 ?
 C11 C14 C12 56(2) 6 6 ?
 C11 C14 C13 95(3) 6 . ?
 C11 C14 C15 118(3) 6 . ?
 C11 C14 C29 141(5) 6 6 ?
 C12 C14 C10 88.6(8) 6 6 ?
 C13 C14 C10 126.7(10) . 6 ?
 C13 C14 C12 40.4(5) . 6 ?
 C13 C14 C15 129.7(11) . . ?
 C15 C14 C10 88.0(9) . 6 ?
 C15 C14 C12 154.7(15) . 6 ?
 C29 C14 C3 145.8(15) 6 . ?
 C29 C14 C10 118.8(13) 6 6 ?
 C29 C14 C12 134.1(14) 6 6 ?
 C29 C14 C13 97.6(12) 6 . ?
 C29 C14 C15 33.4(9) 6 . ?
 C14 C15 C11 13.4(8) . 6 ?
 C14 C15 C27 128.3(11) . 6 ?
 C14 C15 C33 111.1(9) . . ?
 C16 C15 C11 108.4(10) . 6 ?
 C16 C15 C14 121.5(10) . . ?
 C16 C15 C27 8.2(8) . 6 ?
 C16 C15 C33 118.8(9) . . ?
 C27 C15 C11 115.0(10) 6 6 ?
 C28 C15 C11 154(2) 6 6 ?
 C28 C15 C14 160(2) 6 . ?
 C28 C15 C16 61.4(12) 6 . ?
 C28 C15 C27 53.4(11) 6 6 ?
 C28 C15 C29 126(2) 6 6 ?
 C28 C15 C33 58.6(12) 6 . ?
 C29 C15 C11 54.5(11) 6 6 ?
 C29 C15 C14 43.3(11) 6 . ?
 C29 C15 C16 157(2) 6 . ?
 C29 C15 C27 158(2) 6 6 ?
 C29 C15 C33 68.4(12) 6 . ?
 C33 C15 C11 120.0(10) . 6 ?
 C33 C15 C27 110.6(9) . 6 ?
 C15 C16 C17 120.9(10) . . ?
 C15 C16 C36 121.1(10) . . ?
 C15 C16 C47 140.6(12) . 6 ?
 C15 C16 U5 98.6(13) . . ?
 C17 C16 C36 112.6(10) . . ?
 C17 C16 C47 90.0(9) . 6 ?
 C17 C16 U5 77.0(11) . . ?
 C26 C16 C15 110.5(12) 6 . ?
 C26 C16 C17 11.0(9) 6 . ?
 C26 C16 C28 142.1(17) 6 6 ?
 C26 C16 C36 120.1(14) 6 . ?
 C26 C16 C47 97.8(12) 6 6 ?
 C26 C16 U5 74.1(15) 6 . ?
 C27 C16 C15 137(4) 6 . ?
 C27 C16 C17 99(3) 6 . ?
 C27 C16 C26 107(4) 6 6 ?
 C27 C16 C28 102(4) 6 6 ?
 C27 C16 C36 16(3) 6 . ?
 C27 C16 C47 11(5) 6 6 ?
 C27 C16 U5 72(6) 6 . ?
 C28 C16 C15 35.1(8) 6 . ?
 C28 C16 C17 153.1(15) 6 . ?
 C28 C16 C36 86.5(10) 6 . ?
 C28 C16 C47 107.7(11) 6 6 ?
 C28 C16 U5 93.0(14) 6 . ?
 C36 C16 C47 22.6(6) . 6 ?
 C36 C16 U5 70.3(10) . . ?
 C47 C16 U5 62.7(9) 6 . ?
 C4 C17 C10 25.6(7) . 6 ?
 C4 C17 C16 114.9(9) . . ?
 C4 C17 C18 107.4(7) . . ?
 C4 C17 C27 126.7(10) . 6 ?
 C4 C17 U4 84.3(8) . . ?
 C4 C17 U5 98.3(9) . . ?
 C10 C17 U4 78.9(9) 6 . ?
 C10 C17 U5 86.4(9) 6 . ?
 C16 C17 C10 89.6(9) . 6 ?
 C16 C17 C27 12.7(7) . 6 ?
 C16 C17 U4 88.2(11) . . ?
 C16 C17 U5 70.7(11) . . ?
 C18 C17 C10 125.0(10) . 6 ?
 C18 C17 C16 127.0(10) . . ?
 C18 C17 C27 115.0(10) . 6 ?
 C18 C17 U4 65.1(7) . . ?
 C18 C17 U5 73.0(8) . . ?
 C25 C17 C4 108.0(12) 6 . ?
 C25 C17 C10 122.9(16) 6 6 ?
 C25 C17 C16 121.7(16) 6 . ?
 C25 C17 C18 7.3(16) 6 . ?
 C25 C17 C27 110.2(15) 6 6 ?
 C25 C17 U4 58.3(15) 6 . ?
 C25 C17 U5 65.6(15) 6 . ?
 C26 C17 C4 76(3) 6 . ?
 C26 C17 C10 50(3) 6 6 ?
 C26 C17 C16 41(3) 6 . ?
 C26 C17 C18 137(5) 6 . ?
 C26 C17 C25 130(6) 6 6 ?
 C26 C17 C27 51(3) 6 6 ?
 C26 C17 U4 73(5) 6 . ?
 C26 C17 U5 65(4) 6 . ?
 C27 C17 C10 101.2(10) 6 6 ?
 C27 C17 U4 85.4(10) 6 . ?
 C27 C17 U5 66.7(10) 6 . ?
 U5 C17 U4 19.0(4) . . ?
 C17 C18 C26 8.3(11) . 6 ?
 C17 C18 C46 95.6(10) . 6 ?
 C17 C18 U1 94.2(8) . . ?
 C17 C18 U4 85.8(8) . . ?
 C17 C18 U5 76.9(9) . . ?
 C19 C18 C17 107.9(7) . . ?
 C19 C18 C26 106.4(9) . 6 ?
 C19 C18 C46 142.6(14) . 6 ?
 C19 C18 U1 81.6(9) . . ?
 C19 C18 U4 71.5(9) . . ?
 C19 C18 U5 91.7(11) . . ?
 C24 C18 C17 113.0(11) 6 . ?
 C24 C18 C19 8.1(12) 6 . ?
 C24 C18 C26 110.5(13) 6 6 ?
 C24 C18 C46 134.5(16) 6 6 ?
 C24 C18 U1 75.3(14) 6 . ?
 C24 C18 U4 66.5(15) 6 . ?
 C24 C18 U5 86.9(16) 6 . ?
 C25 C18 C17 28(5) 6 . ?
 C25 C18 C19 106(4) 6 . ?
 C25 C18 C24 107(5) 6 6 ?
 C25 C18 C26 20(5) 6 6 ?
 C25 C18 C38 101(4) 6 . ?
 C25 C18 C46 82(4) 6 6 ?
 C25 C18 U1 67(6) 6 . ?
 C25 C18 U4 60(6) 6 . ?
 C25 C18 U5 49(6) 6 . ?
 C26 C18 U1 85.9(9) 6 . ?
 C26 C18 U4 77.6(9) 6 . ?
 C26 C18 U5 68.6(9) 6 . ?
 C38 C18 C17 119.3(9) . . ?
 C38 C18 C19 121.9(10) . . ?
 C38 C18 C24 114.0(13) . 6 ?
 C38 C18 C26 115.3(10) . 6 ?
 C38 C18 C46 24.3(8) . 6 ?
 C38 C18 U1 63.8(8) . . ?
 C38 C18 U4 79.7(9) . . ?
 C38 C18 U5 69.5(9) . . ?
 C46 C18 C26 92.6(11) 6 6 ?
 C46 C18 U1 67.6(10) 6 . ?
 C46 C18 U4 81.9(11) 6 . ?
 C46 C18 U5 65.2(11) 6 . ?
 U4 C18 U1 15.9(3) . . ?
 U4 C18 U5 20.4(4) . . ?
 U5 C18 U1 18.0(4) . . ?
 C5 C19 C18 107.3(7) . . ?
 C5 C19 C20 120.6(10) . . ?
 C5 C19 C23 145.5(12) . 6 ?
 C5 C19 C25 97.8(9) . 6 ?
 C5 C19 U1 103.5(9) . . ?
 C5 C19 U4 90.0(9) . . ?
 C5 C19 U5 92.9(9) . . ?
 C8 C19 C5 29.4(7) 6 . ?
 C8 C19 C18 131.8(11) 6 . ?
 C8 C19 C20 91.3(10) 6 . ?
 C8 C19 C23 117.0(11) 6 6 ?
 C8 C19 C25 120.7(13) 6 6 ?
 C8 C19 U1 95.3(11) 6 . ?
 C8 C19 U4 82.1(11) 6 . ?
 C8 C19 U5 92.5(12) 6 . ?
 C18 C19 C20 122.0(10) . . ?
 C18 C19 C23 97.2(9) . 6 ?
 C18 C19 C25 11.5(10) . 6 ?
 C18 C19 U1 70.9(8) . . ?
 C18 C19 U4 77.4(9) . . ?
 C18 C19 U5 61.2(9) . . ?
 C20 C19 C23 26.5(6) . 6 ?
 C20 C19 C25 125.1(12) . 6 ?
 C20 C19 U1 67.8(8) . . ?
 C20 C19 U4 72.1(8) . . ?
 C20 C19 U5 84.4(9) . . ?
 C23 C19 U1 61.8(8) 6 . ?
 C23 C19 U4 71.7(9) 6 . ?
 C23 C19 U5 77.7(9) 6 . ?
 C24 C19 C5 140(10) 6 . ?
 C24 C19 C8 126(10) 6 6 ?
 C24 C19 C18 66(6) 6 . ?
 C24 C19 C20 56(6) 6 . ?
 C24 C19 C23 36(7) 6 6 ?
 C24 C19 C25 69(6) 6 6 ?
 C24 C19 U1 36(10) 6 . ?
 C24 C19 U4 50(10) 6 . ?
 C24 C19 U5 48(10) 6 . ?
 C25 C19 C23 102.7(10) 6 6 ?
 C25 C19 U1 66.0(10) 6 . ?
 C25 C19 U4 70.2(11) 6 . ?
 C25 C19 U5 53.9(11) 6 . ?
 U1 C19 U5 16.7(4) . . ?
 U4 C19 U1 13.8(3) . . ?
 U4 C19 U5 16.3(4) . . ?
 C8 C20 U1 88.5(6) 6 . ?
 C8 C20 U4 72.9(6) 6 . ?
 C19 C20 C8 41.1(6) . 6 ?
 C19 C20 C21 119.8(8) . 6 ?
 C19 C20 C40 114.3(8) . . ?
 C19 C20 U1 83.4(8) . . ?
 C19 C20 U4 74.8(9) . . ?
 C21 C20 C8 78.8(6) 6 6 ?
 C21 C20 C8 75.7(7) . 6 ?
 C21 C20 C19 116.8(9) . . ?
 C21 C20 C21 5.1(3) . 6 ?
 C21 C20 C40 122.8(8) . . ?
 C21 C20 U1 95.5(5) 6 . ?
 C21 C20 U1 99.5(7) . . ?
 C21 C20 U4 91.1(7) . . ?
 C21 C20 U4 88.1(6) 6 . ?
 C22 C20 C8 128.4(10) 6 6 ?
 C22 C20 C19 165.4(14) 6 . ?
 C22 C20 C21 50.9(7) 6 6 ?
 C22 C20 C21 54.8(7) 6 . ?
 C22 C20 C24 163.2(18) 6 6 ?
 C22 C20 C40 69.5(8) 6 . ?
 C22 C20 U1 86.4(9) 6 . ?
 C22 C20 U4 92.8(9) 6 . ?
 C23 C20 C8 126.1(18) 6 6 ?
 C23 C20 C19 86.4(16) 6 . ?
 C23 C20 C21 149.5(17) 6 6 ?
 C23 C20 C21 154.2(17) 6 . ?
 C23 C20 C22 100.0(17) 6 6 ?
 C23 C20 C24 80.3(16) 6 6 ?
 C23 C20 C40 31.4(13) 6 . ?
 C23 C20 U1 70.6(18) 6 . ?
 C23 C20 U4 84.0(19) 6 . ?
 C24 C20 C8 46.4(7) 6 6 ?
 C24 C20 C19 7.2(11) 6 . ?
 C24 C20 C21 121.9(11) 6 . ?
 C24 C20 C21 124.4(10) 6 6 ?
 C24 C20 C40 107.4(10) 6 . ?
 C24 C20 U1 77.9(12) 6 . ?
 C24 C20 U4 70.5(13) 6 . ?
 C40 C20 C8 146.7(10) . 6 ?
 C40 C20 C21 118.1(7) . 6 ?
 C40 C20 U1 62.7(6) . . ?
 C40 C20 U4 78.9(7) . . ?
 U4 C20 U1 16.2(3) . . ?
 C7 C21 C7 17.0(9) 6 . ?
 C7 C21 C20 97.2(9) 6 6 ?
 C7 C21 C20 80.5(7) . 6 ?
 C7 C21 C20 120.9(9) . . ?
 C7 C21 C20 104.6(10) 6 . ?
 C7 C21 C22 115.7(9) . . ?
 C7 C21 C22 132.0(11) 6 . ?
 C7 C21 U4 84.6(7) 6 . ?
 C7 C21 U4 89.9(6) . . ?
 C20 C21 C20 146.2(9) . 6 ?
 C20 C21 C22 116.0(8) . . ?
 C20 C21 U4 60.1(6) . . ?
 C20 C21 U4 97.4(5) 6 . ?
 C21 C21 C7 87.9(7) 6 6 ?
 C21 C21 C7 70.9(6) 6 . ?
 C21 C21 C20 160.6(6) 6 . ?
 C21 C21 C20 14.3(4) 6 6 ?
 C21 C21 C22 46.9(6) 6 . ?
 C21 C21 C22 114.9(8) 6 6 ?
 C21 C21 U4 107.4(3) 6 . ?
 C22 C21 C7 151.6(13) 6 6 ?
 C22 C21 C7 162.6(11) 6 . ?
 C22 C21 C20 102.5(9) 6 6 ?
 C22 C21 C20 49.1(9) 6 . ?
 C22 C21 C20 35.3(6) . 6 ?
 C22 C21 C22 68.0(11) 6 . ?
 C22 C21 U4 93.9(6) . . ?
 C22 C21 U4 72.8(7) 6 . ?
 C20 C22 C21 76.1(9) 6 6 ?
 C20 C22 C21 93.8(10) 6 . ?
 C20 C22 C22 139.1(7) 6 6 ?
 C20 C22 C23 29.7(8) 6 . ?
 C20 C22 C40 67.3(9) 6 6 ?
 C20 C22 C41 117.2(11) 6 6 ?
 C20 C22 C42 138.7(10) 6 . ?
 C20 C22 C42 157.1(12) 6 6 ?
 C20 C22 U1 71.8(9) 6 6 ?
 C20 C22 U4 64.3(8) 6 6 ?
 C21 C22 C21 18.2(9) 6 . ?
 C21 C22 C22 46.9(6) . 6 ?
 C21 C22 C22 65.1(8) 6 6 ?
 C21 C22 C23 105.6(11) 6 . ?
 C21 C22 C40 154.5(10) . 6 ?
 C21 C22 C40 141.1(12) 6 6 ?
 C21 C22 C41 139.4(9) . 6 ?
 C21 C22 C41 154.8(12) 6 6 ?
 C21 C22 C42 138.2(12) 6 . ?
 C21 C22 C42 114.3(12) 6 6 ?
 C21 C22 C42 96.3(8) . 6 ?
 C21 C22 U1 100.8(6) . 6 ?
 C21 C22 U1 98.8(7) 6 6 ?
 C21 C22 U4 87.4(6) . 6 ?
 C21 C22 U4 83.5(7) 6 6 ?
 C22 C22 C41 95.2(5) 6 6 ?
 C22 C22 C42 49.9(5) 6 6 ?
 C22 C22 U1 100.9(2) 6 6 ?
 C22 C22 U4 97.7(3) 6 6 ?
 C23 C22 C21 123.0(10) . . ?
 C23 C22 C22 162.0(7) . 6 ?
 C23 C22 C40 38.0(6) . 6 ?
 C23 C22 C41 88.6(7) . 6 ?
 C23 C22 C42 133.3(8) . 6 ?
 C23 C22 U1 64.2(6) . 6 ?
 C23 C22 U4 65.2(7) . 6 ?
 C40 C22 C22 143.5(6) 6 6 ?
 C40 C22 C41 50.8(5) 6 6 ?
 C40 C22 C42 96.1(7) 6 6 ?
 C40 C22 U1 58.0(6) 6 6 ?
 C40 C22 U4 69.3(7) 6 6 ?
 C41 C22 U1 68.4(6) 6 6 ?
 C41 C22 U4 84.0(6) 6 6 ?
 C42 C22 C21 120.4(9) . . ?
 C42 C22 C22 74.3(5) . 6 ?
 C42 C22 C23 110.5(7) . . ?
 C42 C22 C40 72.6(6) . 6 ?
 C42 C22 C41 45.7(4) 6 6 ?
 C42 C22 C41 21.9(6) . 6 ?
 C42 C22 C42 24.4(6) . 6 ?
 C42 C22 U1 86.1(5) 6 6 ?
 C42 C22 U1 79.2(6) . 6 ?
 C42 C22 U4 93.0(6) . 6 ?
 C42 C22 U4 95.7(5) 6 6 ?
 U4 C22 U1 15.7(2) 6 6 ?
 C19 C23 C39 107.7(9) 6 6 ?
 C19 C23 U1 86.7(9) 6 6 ?
 C19 C23 U4 72.4(9) 6 6 ?
 C20 C23 C19 67.1(14) 6 6 ?
 C20 C23 C22 50.3(14) 6 . ?
 C20 C23 C24 70.3(15) 6 . ?
 C20 C23 C39 158(2) 6 6 ?
 C20 C23 C40 126(2) 6 6 ?
 C20 C23 C44 153.7(19) 6 . ?
 C20 C23 U1 94.9(19) 6 6 ?
 C20 C23 U4 80.1(18) 6 6 ?
 C22 C23 C19 116.2(10) . 6 ?
 C22 C23 C24 118.5(11) . . ?
 C22 C23 C39 125.1(8) . 6 ?
 C22 C23 C44 106.8(7) . . ?
 C22 C23 U1 87.4(7) . 6 ?
 C22 C23 U4 85.0(7) . 6 ?
 C24 C23 C19 4.8(12) . 6 ?
 C24 C23 C39 103.4(9) . 6 ?
 C24 C23 C44 124.5(11) . . ?
 C24 C23 U1 82.7(13) . 6 ?
 C24 C23 U4 69.1(13) . 6 ?
 C39 C23 U1 63.4(6) 6 6 ?
 C39 C23 U4 78.3(7) 6 6 ?
 C40 C23 C19 153.7(18) 6 6 ?
 C40 C23 C22 76.5(10) 6 . ?
 C40 C23 C24 148.9(19) 6 . ?
 C40 C23 C39 50.9(9) 6 6 ?
 C40 C23 C44 30.5(9) 6 . ?
 C40 C23 U1 70.3(13) 6 6 ?
 C40 C23 U4 86.6(14) 6 6 ?
 C44 C23 C19 128.9(11) . 6 ?
 C44 C23 C39 21.3(6) . 6 ?
 C44 C23 U1 68.5(7) . 6 ?
 C44 C23 U4 85.7(8) . 6 ?
 U4 C23 U1 17.5(3) 6 6 ?
 C5 C24 U1 106.0(14) 6 6 ?
 C5 C24 U4 91.3(13) 6 6 ?
 C5 C24 U5 94.8(13) 6 6 ?
 C8 C24 C5 26.3(7) . 6 ?
 C8 C24 C25 116.2(12) . . ?
 C8 C24 U1 99.4(14) . 6 ?
 C8 C24 U4 84.8(13) . 6 ?
 C8 C24 U5 95.4(14) . 6 ?
 C18 C24 C5 102.1(12) 6 6 ?
 C18 C24 C8 126.3(14) 6 . ?
 C18 C24 C20 137.0(15) 6 6 ?
 C18 C24 C23 108.9(12) 6 . ?
 C18 C24 C25 11.9(11) 6 . ?
 C18 C24 U1 77.7(14) 6 6 ?
 C18 C24 U4 83.4(15) 6 6 ?
 C18 C24 U5 66.2(14) 6 6 ?
 C19 C24 C5 36(10) 6 6 ?
 C19 C24 C8 47(9) 6 . ?
 C19 C24 C18 105(6) 6 6 ?
 C19 C24 C20 117(6) 6 6 ?
 C19 C24 C23 140(8) 6 . ?
 C19 C24 C25 103(6) 6 . ?
 C19 C24 U1 141(10) 6 6 ?
 C19 C24 U4 127(10) 6 6 ?
 C19 C24 U5 129(10) 6 6 ?
 C20 C24 C5 116.6(13) 6 6 ?
 C20 C24 C8 90.4(11) 6 . ?
 C20 C24 C23 29.4(7) 6 . ?
 C20 C24 C25 139.8(17) 6 . ?
 C20 C24 U1 74.5(12) 6 6 ?
 C20 C24 U4 78.1(13) 6 6 ?
 C20 C24 U5 91.5(14) 6 6 ?
 C23 C24 C5 145.6(14) . 6 ?
 C23 C24 C8 119.4(13) . . ?
 C23 C24 C25 114.6(12) . . ?
 C23 C24 U1 67.7(12) . 6 ?
 C23 C24 U4 78.2(13) . 6 ?
 C23 C24 U5 84.6(13) . 6 ?
 C25 C24 C5 93.6(11) . 6 ?
 C25 C24 U1 71.9(12) . 6 ?
 C25 C24 U4 75.2(13) . 6 ?
 C25 C24 U5 58.2(13) . 6 ?
 U1 C24 U5 17.6(4) 6 6 ?
 U4 C24 U1 15.0(3) 6 6 ?
 U4 C24 U5 17.2(4) 6 6 ?
 C17 C25 C19 116.8(14) 6 6 ?
 C17 C25 C24 122.9(13) 6 . ?
 C17 C25 C26 11.4(14) 6 . ?
 C17 C25 C38 134.0(14) 6 6 ?
 C17 C25 C46 110.1(11) 6 . ?
 C17 C25 U1 107.5(17) 6 6 ?
 C17 C25 U4 98.7(16) 6 6 ?
 C17 C25 U5 89.7(16) 6 6 ?
 C18 C25 C17 145(7) 6 6 ?
 C18 C25 C19 63(4) 6 6 ?
 C18 C25 C24 61(4) 6 . ?
 C18 C25 C26 156(6) 6 . ?
 C18 C25 C38 66(4) 6 6 ?
 C18 C25 C46 85(4) 6 . ?
 C18 C25 U1 107(6) 6 6 ?
 C18 C25 U4 114(6) 6 6 ?
 C18 C25 U5 125(6) 6 6 ?
 C19 C25 U1 83.9(11) 6 6 ?
 C19 C25 U4 75.0(11) 6 6 ?
 C19 C25 U5 96.8(13) 6 6 ?
 C24 C25 C19 7.5(11) . 6 ?
 C24 C25 U1 78.0(13) . 6 ?
 C24 C25 U4 70.6(13) . 6 ?
 C24 C25 U5 92.2(15) . 6 ?
 C26 C25 C19 116.7(12) . 6 ?
 C26 C25 C24 121.6(12) . . ?
 C26 C25 C38 130.1(11) . 6 ?
 C26 C25 C46 106.9(7) . . ?
 C26 C25 U1 96.1(10) . 6 ?
 C26 C25 U4 87.7(10) . 6 ?
 C26 C25 U5 78.3(10) . 6 ?
 C38 C25 C19 108.3(12) 6 6 ?
 C38 C25 C24 101.4(12) 6 . ?
 C38 C25 C46 23.9(8) 6 . ?
 C38 C25 U1 67.5(10) 6 6 ?
 C38 C25 U4 83.7(11) 6 6 ?
 C38 C25 U5 75.8(11) 6 6 ?
 C46 C25 C19 131.8(12) . 6 ?
 C46 C25 C24 124.6(12) . . ?
 C46 C25 U1 71.6(10) . 6 ?
 C46 C25 U4 87.6(11) . 6 ?
 C46 C25 U5 72.0(10) . 6 ?
 U4 C25 U1 16.5(3) 6 6 ?
 U4 C25 U5 21.8(5) 6 6 ?
 U5 C25 U1 18.6(5) 6 6 ?
 C4 C26 C10 29.7(8) 6 . ?
 C4 C26 C18 95.0(11) 6 6 ?
 C4 C26 C25 96.5(11) 6 . ?
 C4 C26 C27 153.3(13) 6 . ?
 C4 C26 U4 88.6(10) 6 6 ?
 C4 C26 U5 106.1(12) 6 6 ?
 C10 C26 C18 119.7(11) . 6 ?
 C10 C26 U4 84.9(9) . 6 ?
 C10 C26 U5 96.0(10) . 6 ?
 C16 C26 C4 139.9(14) 6 6 ?
 C16 C26 C10 111.1(12) 6 . ?
 C16 C26 C18 123.8(12) 6 6 ?
 C16 C26 C25 121.4(11) 6 . ?
 C16 C26 C27 14.0(9) 6 . ?
 C16 C26 U4 97.4(15) 6 6 ?
 C16 C26 U5 78.4(15) 6 6 ?
 C17 C26 C4 89(3) 6 6 ?
 C17 C26 C10 119(3) 6 . ?
 C17 C26 C16 128(4) 6 6 ?
 C17 C26 C18 34(4) 6 6 ?
 C17 C26 C25 39(4) 6 . ?
 C17 C26 C27 117(3) 6 . ?
 C17 C26 U4 100(5) 6 6 ?
 C17 C26 U5 108(5) 6 6 ?
 C18 C26 U4 66.3(9) 6 6 ?
 C18 C26 U5 74.1(9) 6 6 ?
 C25 C26 C10 119.9(11) . . ?
 C25 C26 C18 4.3(12) . 6 ?
 C25 C26 U4 62.4(9) . 6 ?
 C25 C26 U5 69.8(9) . 6 ?
 C27 C26 C10 123.8(12) . . ?
 C27 C26 C18 109.8(8) . 6 ?
 C27 C26 C25 107.5(7) . . ?
 C27 C26 U4 92.4(10) . 6 ?
 C27 C26 U5 72.8(10) . 6 ?
 U5 C26 U4 19.6(4) 6 6 ?
 C15 C27 U5 94.7(10) 6 6 ?
 C16 C27 C15 35(3) 6 6 ?
 C16 C27 C17 69(3) 6 6 ?
 C16 C27 C26 59(4) 6 . ?
 C16 C27 C28 63(3) 6 . ?
 C16 C27 C36 160(4) 6 6 ?
 C16 C27 C47 166(6) 6 . ?
 C16 C27 U5 100(7) 6 6 ?
 C17 C27 C15 101.2(9) 6 6 ?
 C17 C27 U5 78.6(10) 6 6 ?
 C26 C27 C15 90.0(10) . 6 ?
 C26 C27 C17 11.7(8) . 6 ?
 C26 C27 C47 109.3(7) . . ?
 C26 C27 U5 75.8(10) . 6 ?
 C28 C27 C15 28.7(6) . 6 ?
 C28 C27 C17 129.3(11) . 6 ?
 C28 C27 C26 117.7(12) . . ?
 C28 C27 C47 123.2(12) . . ?
 C28 C27 U5 93.9(11) . 6 ?
 C36 C27 C15 124.6(13) 6 6 ?
 C36 C27 C17 129.2(12) 6 6 ?
 C36 C27 C26 137.3(12) 6 . ?
 C36 C27 C28 96.4(12) 6 . ?
 C36 C27 C47 28.8(8) 6 . ?
 C36 C27 U5 77.0(13) 6 6 ?
 C47 C27 C15 148.7(14) . 6 ?
 C47 C27 C17 100.4(9) . 6 ?
 C47 C27 U5 67.9(9) . 6 ?
 C15 C28 C16 83.5(14) 6 6 ?
 C15 C28 C27 97.9(14) 6 . ?
 C15 C28 C29 27.1(12) 6 . ?
 C15 C28 C33 88.5(14) 6 6 ?
 C15 C28 C34 139.0(16) 6 6 ?
 C15 C28 C36 134.8(15) 6 6 ?
 C15 C28 C50 139.4(16) 6 . ?
 C15 C28 U5 96.3(16) 6 6 ?
 C16 C28 C27 14.5(9) 6 . ?
 C16 C28 C29 107.7(10) 6 . ?
 C16 C28 C33 164.9(16) 6 6 ?
 C16 C28 C34 133.2(11) 6 6 ?
 C16 C28 C36 52.2(7) 6 6 ?
 C16 C28 C50 135.0(12) 6 . ?
 C16 C28 U5 62.1(12) 6 6 ?
 C27 C28 C29 121.4(9) . . ?
 C27 C28 C34 119.0(10) . 6 ?
 C27 C28 C36 37.7(7) . 6 ?
 C27 C28 C50 120.6(10) . . ?
 C27 C28 U5 58.7(9) . 6 ?
 C29 C28 C34 112.0(9) . 6 ?
 C29 C28 C36 152.5(9) . 6 ?
 C29 C28 U5 96.9(8) . 6 ?
 C33 C28 C27 164.1(14) 6 . ?
 C33 C28 C29 62.3(8) 6 . ?
 C33 C28 C34 51.3(7) 6 6 ?
 C33 C28 C36 132.0(11) 6 6 ?
 C33 C28 C50 50.9(8) 6 . ?
 C33 C28 U5 106.3(9) 6 6 ?
 C34 C28 C36 81.7(7) 6 6 ?
 C34 C28 U5 89.1(7) 6 6 ?
 C36 C28 U5 58.3(6) 6 6 ?
 C50 C28 C29 112.6(9) . . ?
 C50 C28 C34 4.4(10) . 6 ?
 C50 C28 C36 82.9(8) . 6 ?
 C50 C28 U5 93.4(9) . 6 ?
 C11 C29 C13 53.1(7) . 6 ?
 C11 C29 C28 119.4(10) . . ?
 C11 C29 C30 120.0(10) . . ?
 C11 C29 C32 127.4(10) . 6 ?
 C11 C29 C33 160.3(14) . 6 ?
 C13 C29 C32 76.4(7) 6 6 ?
 C14 C29 C11 11.6(14) 6 . ?
 C14 C29 C13 48.8(8) 6 6 ?
 C14 C29 C28 127.9(13) 6 . ?
 C14 C29 C30 116.1(13) 6 . ?
 C14 C29 C32 125.2(13) 6 6 ?
 C14 C29 C33 170.1(18) 6 6 ?
 C15 C29 C11 97.0(15) 6 . ?
 C15 C29 C13 149.2(17) 6 6 ?
 C15 C29 C14 103.3(16) 6 6 ?
 C15 C29 C28 27.0(11) 6 . ?
 C15 C29 C30 139.3(15) 6 . ?
 C15 C29 C32 128.9(15) 6 6 ?
 C15 C29 C33 79.3(12) 6 6 ?
 C28 C29 C13 158.7(11) . 6 ?
 C28 C29 C32 101.9(8) . 6 ?
 C30 C29 C13 67.5(7) . 6 ?
 C30 C29 C28 112.5(9) . . ?
 C30 C29 C32 10.8(6) . 6 ?
 C30 C29 C33 60.2(8) . 6 ?
 C33 C29 C13 125.9(11) 6 6 ?
 C33 C29 C28 53.0(8) 6 . ?
 C33 C29 C32 50.2(6) 6 6 ?
 C13 C30 C53 129.6(8) 6 6 ?
 C29 C30 C13 66.7(7) . 6 ?
 C29 C30 C33 60.0(8) . 6 ?
 C29 C30 C52 129.1(9) . . ?
 C29 C30 C53 142.8(10) . 6 ?
 C31 C30 C13 48.2(6) . 6 ?
 C31 C30 C29 113.9(9) . . ?
 C31 C30 C33 157.3(13) . 6 ?
 C31 C30 C52 107.3(7) . . ?
 C31 C30 C53 85.1(7) . 6 ?
 C32 C30 C13 140.1(19) 6 6 ?
 C32 C30 C29 143(2) 6 . ?
 C32 C30 C31 93.7(16) 6 . ?
 C32 C30 C33 84.8(16) 6 6 ?
 C32 C30 C52 14.4(15) 6 . ?
 C32 C30 C53 11.4(17) 6 6 ?
 C33 C30 C13 124.9(10) 6 6 ?
 C33 C30 C52 70.4(8) 6 . ?
 C33 C30 C53 89.9(7) 6 6 ?
 C52 C30 C13 151.1(9) . 6 ?
 C52 C30 C53 22.4(6) . 6 ?
 C13 C31 C13 44.2(10) 6 . ?
 C13 C31 C32 110.8(7) . . ?
 C13 C31 C32 110.8(7) 6 6 ?
 C13 C31 C32 151.1(9) 6 . ?
 C13 C31 C32 151.1(9) . 6 ?
 C30 C31 C13 87.2(7) . 6 ?
 C30 C31 C13 130.3(8) . . ?
 C30 C31 C13 130.3(8) 6 6 ?
 C30 C31 C13 87.2(7) 6 . ?
 C30 C31 C30 134.9(10) . 6 ?
 C30 C31 C32 111.5(7) 6 6 ?
 C30 C31 C32 111.5(7) . . ?
 C30 C31 C32 24.2(6) 6 . ?
 C30 C31 C32 24.2(6) . 6 ?
 C32 C31 C32 87.5(9) 6 . ?
 C30 C32 C29 26.5(17) 6 6 ?
 C30 C32 C31 62.1(13) 6 . ?
 C30 C32 C33 71.7(17) 6 . ?
 C30 C32 C51 125(2) 6 6 ?
 C30 C32 C52 156(3) 6 6 ?
 C30 C32 C53 164(2) 6 . ?
 C30 C32 C53 150(2) 6 6 ?
 C31 C32 C29 83.0(6) . 6 ?
 C31 C32 C33 128.8(9) . . ?
 C31 C32 C51 156.0(11) . 6 ?
 C31 C32 C53 89.8(7) . 6 ?
 C33 C32 C29 46.9(6) . 6 ?
 C33 C32 C51 53.7(7) . 6 ?
 C33 C32 C53 127.8(9) . 6 ?
 C51 C32 C29 99.4(8) 6 6 ?
 C52 C32 C29 130.3(15) 6 6 ?
 C52 C32 C31 140.5(15) 6 . ?
 C52 C32 C33 84.0(13) 6 . ?
 C52 C32 C51 30.9(10) 6 6 ?
 C52 C32 C53 35.2(12) 6 . ?
 C52 C32 C53 50.8(10) 6 6 ?
 C53 C32 C29 151.6(11) 6 6 ?
 C53 C32 C29 151.3(12) . 6 ?
 C53 C32 C31 105.3(7) . . ?
 C53 C32 C33 114.8(10) . . ?
 C53 C32 C51 76.7(6) 6 6 ?
 C53 C32 C51 62.1(8) . 6 ?
 C53 C32 C53 15.5(6) . 6 ?
 C15 C33 C51 158.4(11) . 6 ?
 C15 C33 C52 144.9(10) . 6 ?
 C28 C33 C15 32.8(7) 6 . ?
 C28 C33 C29 64.8(8) 6 6 ?
 C28 C33 C30 123.7(11) 6 6 ?
 C28 C33 C32 144.4(11) 6 . ?
 C28 C33 C34 84.2(10) 6 . ?
 C28 C33 C51 129.8(11) 6 6 ?
 C28 C33 C52 161.3(12) 6 6 ?
 C29 C33 C15 32.3(7) 6 . ?
 C29 C33 C30 59.8(7) 6 6 ?
 C29 C33 C32 82.9(9) 6 . ?
 C29 C33 C34 145.5(11) 6 . ?
 C29 C33 C51 153.5(12) 6 6 ?
 C29 C33 C52 114.0(10) 6 6 ?
 C30 C33 C15 92.1(8) 6 . ?
 C30 C33 C32 23.5(6) 6 . ?
 C30 C33 C34 143.0(11) 6 . ?
 C30 C33 C51 98.9(9) 6 6 ?
 C30 C33 C52 55.0(7) 6 6 ?
 C32 C33 C15 114.8(9) . . ?
 C32 C33 C51 75.4(8) . 6 ?
 C32 C33 C52 31.5(5) . 6 ?
 C34 C33 C15 116.6(9) . . ?
 C34 C33 C32 120.8(10) . . ?
 C34 C33 C51 46.7(8) . 6 ?
 C34 C33 C52 90.5(9) . 6 ?
 C50 C33 C15 103.1(10) 6 . ?
 C50 C33 C28 70.3(9) 6 6 ?
 C50 C33 C29 134.0(13) 6 6 ?
 C50 C33 C30 157.1(14) 6 6 ?
 C50 C33 C32 135.7(12) 6 . ?
 C50 C33 C34 14.9(9) 6 . ?
 C50 C33 C51 61.5(8) 6 6 ?
 C50 C33 C52 105.4(11) 6 6 ?
 C51 C33 C52 44.1(6) 6 6 ?
 C28 C34 C70 140.5(10) 6 6 ?
 C28 C34 C71 149.6(10) 6 6 ?
 C33 C34 C28 44.5(7) . 6 ?
 C33 C34 C70 150.6(12) . 6 ?
 C33 C34 C71 115.1(10) . 6 ?
 C35 C34 C28 79.8(10) . 6 ?
 C35 C34 C33 124.0(11) . . ?
 C35 C34 C70 68.7(7) . 6 ?
 C35 C34 C71 111.5(8) . 6 ?
 C49 C34 C28 102.0(11) 6 6 ?
 C49 C34 C33 145.0(13) 6 . ?
 C49 C34 C35 22.7(8) 6 . ?
 C49 C34 C55 85.0(9) 6 . ?
 C49 C34 C70 46.6(7) 6 6 ?
 C49 C34 C71 89.6(9) 6 6 ?
 C50 C34 C28 15(3) 6 6 ?
 C50 C34 C33 45(2) 6 . ?
 C50 C34 C35 84(3) 6 . ?
 C50 C34 C49 106(3) 6 6 ?
 C50 C34 C51 116(3) 6 6 ?
 C50 C34 C55 165(3) 6 . ?
 C50 C34 C70 151(3) 6 6 ?
 C50 C34 C71 159(3) 6 6 ?
 C51 C34 C28 115.8(11) 6 6 ?
 C51 C34 C33 72.2(10) 6 . ?
 C51 C34 C35 156.0(13) 6 . ?
 C51 C34 C49 135.4(15) 6 6 ?
 C51 C34 C55 50.8(9) 6 . ?
 C51 C34 C70 88.9(10) 6 6 ?
 C51 C34 C71 45.9(7) 6 6 ?
 C55 C34 C28 154.3(12) . 6 ?
 C55 C34 C33 120.8(11) . . ?
 C55 C34 C35 107.1(8) . . ?
 C55 C34 C70 38.4(6) . 6 ?
 C55 C34 C71 5.7(7) . 6 ?
 C71 C34 C70 43.1(5) 6 6 ?
 C34 C35 C36 121.7(13) . . ?
 C34 C35 C47 132.8(11) . 6 ?
 C34 C35 C50 17.9(8) . 6 ?
 C34 C35 C70 70.4(7) . 6 ?
 C34 C35 U5 96.7(9) . . ?
 C36 C35 C47 14.5(7) . 6 ?
 C36 C35 C70 151.2(13) . 6 ?
 C36 C35 U5 57.0(9) . . ?
 C47 C35 U5 52.4(6) 6 . ?
 C48 C35 C34 160.6(15) 6 . ?
 C48 C35 C36 59.5(10) 6 . ?
 C48 C35 C47 45.5(8) 6 6 ?
 C48 C35 C50 158.0(18) 6 6 ?
 C48 C35 C57 62.5(10) 6 . ?
 C48 C35 C70 100.1(11) 6 6 ?
 C48 C35 U5 67.1(10) 6 . ?
 C49 C35 C34 67(2) 6 . ?
 C49 C35 C36 162(3) 6 . ?
 C49 C35 C47 149(3) 6 6 ?
 C49 C35 C48 107(3) 6 6 ?
 C49 C35 C50 85(2) 6 6 ?
 C49 C35 C57 44.3(19) 6 . ?
 C49 C35 C70 11(3) 6 6 ?
 C49 C35 U5 108(3) 6 . ?
 C50 C35 C36 104.7(12) 6 . ?
 C50 C35 C47 117.0(11) 6 6 ?
 C50 C35 C70 88.1(10) 6 6 ?
 C50 C35 U5 91.7(11) 6 . ?
 C57 C35 C34 109.1(8) . . ?
 C57 C35 C36 120.8(13) . . ?
 C57 C35 C47 106.3(10) . 6 ?
 C57 C35 C50 126.5(11) . 6 ?
 C57 C35 C70 38.7(6) . 6 ?
 C57 C35 U5 90.8(10) . . ?
 C70 C35 C47 138.6(10) 6 6 ?
 C70 C35 U5 97.6(9) 6 . ?
 C16 C36 C28 41.3(7) . 6 ?
 C16 C36 C49 119.6(9) . 6 ?
 C16 C36 U5 76.1(11) . . ?
 C27 C36 C16 4.7(10) 6 . ?
 C27 C36 C28 45.9(8) 6 6 ?
 C27 C36 C35 122.3(14) 6 . ?
 C27 C36 C37 110.8(12) 6 . ?
 C27 C36 C48 160.7(19) 6 6 ?
 C27 C36 C49 124.3(12) 6 6 ?
 C27 C36 U5 76.5(13) 6 . ?
 C28 C36 C49 78.9(7) 6 6 ?
 C28 C36 U5 82.5(7) 6 . ?
 C35 C36 C16 117.6(12) . . ?
 C35 C36 C28 76.5(9) . 6 ?
 C35 C36 C37 120.3(12) . . ?
 C35 C36 C49 4.8(9) . 6 ?
 C35 C36 U5 95.1(11) . . ?
 C37 C36 C16 114.8(11) . . ?
 C37 C36 C28 149.7(11) . 6 ?
 C37 C36 C49 116.2(10) . 6 ?
 C37 C36 U5 71.6(8) . . ?
 C47 C36 C16 100.7(17) 6 . ?
 C47 C36 C27 96.6(19) 6 6 ?
 C47 C36 C28 139(2) 6 6 ?
 C47 C36 C35 134(2) 6 . ?
 C47 C36 C37 14.7(13) 6 . ?
 C47 C36 C48 86.3(17) 6 6 ?
 C47 C36 C49 130(2) 6 6 ?
 C47 C36 U5 70(2) 6 . ?
 C48 C36 C16 157.7(15) 6 . ?
 C48 C36 C28 123.2(11) 6 6 ?
 C48 C36 C35 49.1(9) 6 . ?
 C48 C36 C37 71.7(9) 6 . ?
 C48 C36 C49 45.7(7) 6 6 ?
 C48 C36 U5 86.6(10) 6 . ?
 C49 C36 U5 91.3(8) 6 . ?
 C36 C37 C45 153.4(12) . 6 ?
 C36 C37 C48 49.0(7) . 6 ?
 C36 C37 C66 129.7(10) . 6 ?
 C36 C37 U1 92.3(8) . . ?
 C36 C37 U3 96.5(9) . . ?
 C36 C37 U5 74.7(9) . . ?
 C38 C37 C36 125.3(10) . . ?
 C38 C37 C45 43.4(6) . 6 ?
 C38 C37 C48 155.6(10) . 6 ?
 C38 C37 C66 88.8(6) . 6 ?
 C38 C37 U1 64.6(6) . . ?
 C38 C37 U3 74.0(6) . . ?
 C38 C37 U5 74.1(7) . . ?
 C45 C37 C48 127.9(10) 6 6 ?
 C45 C37 C66 45.8(6) 6 6 ?
 C45 C37 U1 61.2(7) 6 . ?
 C45 C37 U3 58.7(7) 6 . ?
 C45 C37 U5 78.7(8) 6 . ?
 C46 C37 C36 109.4(13) 6 . ?
 C46 C37 C38 18.2(10) 6 . ?
 C46 C37 C45 61.6(10) 6 6 ?
 C46 C37 C48 152.2(16) 6 6 ?
 C46 C37 C59 124.5(13) 6 . ?
 C46 C37 C66 106.7(13) 6 6 ?
 C46 C37 U1 70.4(14) 6 . ?
 C46 C37 U3 82.9(14) 6 . ?
 C46 C37 U5 74.4(14) 6 . ?
 C47 C37 C36 12.2(11) 6 . ?
 C47 C37 C38 114.0(14) 6 . ?
 C47 C37 C45 148.8(17) 6 6 ?
 C47 C37 C46 97.5(17) 6 6 ?
 C47 C37 C48 61.2(11) 6 6 ?
 C47 C37 C59 128.6(16) 6 . ?
 C47 C37 C66 139.7(17) 6 6 ?
 C47 C37 U1 91.0(15) 6 . ?
 C47 C37 U3 98.2(16) 6 . ?
 C47 C37 U5 73.2(15) 6 . ?
 C48 C37 C66 84.1(7) 6 6 ?
 C48 C37 U1 91.1(7) 6 . ?
 C48 C37 U3 82.9(6) 6 . ?
 C48 C37 U5 81.9(8) 6 . ?
 C59 C37 C36 117.0(11) . . ?
 C59 C37 C38 106.4(7) . . ?
 C59 C37 C45 63.2(7) . 6 ?
 C59 C37 C48 68.8(8) . 6 ?
 C59 C37 C66 17.7(5) . 6 ?
 C59 C37 U1 78.7(7) . . ?
 C59 C37 U3 63.7(7) . . ?
 C59 C37 U5 89.6(8) . . ?
 C66 C37 U1 68.4(5) 6 . ?
 C66 C37 U3 54.9(5) 6 . ?
 C66 C37 U5 82.8(7) 6 . ?
 U1 C37 U3 15.3(2) . . ?
 U5 C37 U1 17.9(4) . . ?
 U5 C37 U3 28.0(5) . . ?
 C18 C38 C25 12.6(11) . 6 ?
 C18 C38 C37 119.3(9) . . ?
 C18 C38 C39 123.4(10) . . ?
 C18 C38 C44 107.3(8) . 6 ?
 C18 C38 C47 96.5(8) . 6 ?
 C18 C38 U1 89.0(9) . . ?
 C18 C38 U3 103.5(9) . . ?
 C18 C38 U4 72.0(8) . . ?
 C18 C38 U5 81.6(9) . . ?
 C25 C38 C37 107.9(11) 6 . ?
 C25 C38 C44 113.4(10) 6 6 ?
 C25 C38 C47 85.0(10) 6 6 ?
 C25 C38 U1 82.1(11) 6 . ?
 C25 C38 U3 96.4(12) 6 . ?
 C25 C38 U4 65.4(11) 6 . ?
 C25 C38 U5 71.8(11) 6 . ?
 C37 C38 C44 123.7(8) . 6 ?
 C37 C38 C47 23.0(6) . 6 ?
 C37 C38 U1 84.8(6) . . ?
 C37 C38 U3 77.9(6) . . ?
 C37 C38 U4 93.0(7) . . ?
 C37 C38 U5 72.8(8) . . ?
 C39 C38 C25 129.3(12) . 6 ?
 C39 C38 C37 110.7(7) . . ?
 C39 C38 C44 16.1(6) . 6 ?
 C39 C38 C47 128.8(8) . 6 ?
 C39 C38 U1 70.2(6) . . ?
 C39 C38 U3 62.1(6) . . ?
 C39 C38 U4 80.9(7) . . ?
 C39 C38 U5 89.6(8) . . ?
 C44 C38 U1 65.5(5) 6 . ?
 C44 C38 U3 61.4(5) 6 . ?
 C44 C38 U4 72.3(6) 6 . ?
 C44 C38 U5 85.4(8) 6 . ?
 C45 C38 C18 155.3(14) 6 . ?
 C45 C38 C25 154.5(18) 6 6 ?
 C45 C38 C37 76.9(9) 6 . ?
 C45 C38 C39 34.6(8) 6 . ?
 C45 C38 C44 49.9(8) 6 6 ?
 C45 C38 C47 97.5(10) 6 6 ?
 C45 C38 U1 73.3(11) 6 . ?
 C45 C38 U3 59.5(10) 6 . ?
 C45 C38 U4 89.6(11) 6 . ?
 C45 C38 U5 86.5(12) 6 . ?
 C46 C38 C18 88.4(19) 6 . ?
 C46 C38 C25 78(2) 6 6 ?
 C46 C38 C37 32.4(18) 6 . ?
 C46 C38 C39 143(2) 6 . ?
 C46 C38 C44 153(3) 6 6 ?
 C46 C38 C45 109(2) 6 6 ?
 C46 C38 C47 15(2) 6 6 ?
 C46 C38 U1 93(3) 6 . ?
 C46 C38 U3 94(3) 6 . ?
 C46 C38 U4 93(3) 6 . ?
 C46 C38 U5 75(3) 6 . ?
 C47 C38 C44 137.7(9) 6 6 ?
 C47 C38 U1 80.9(7) 6 . ?
 C47 C38 U3 79.6(6) 6 . ?
 C47 C38 U4 83.0(7) 6 . ?
 C47 C38 U5 63.7(8) 6 . ?
 U1 C38 U3 14.50(19) . . ?
 U1 C38 U4 16.9(2) . . ?
 U4 C38 U3 31.4(3) . . ?
 U5 C38 U1 19.9(5) . . ?
 U5 C38 U3 28.7(5) . . ?
 U5 C38 U4 20.2(4) . . ?
 C23 C39 C43 73.8(7) 6 6 ?
 C23 C39 C66 149.1(9) 6 6 ?
 C23 C39 U1 73.3(6) 6 . ?
 C23 C39 U3 86.1(7) 6 . ?
 C23 C39 U4 61.1(6) 6 . ?
 C38 C39 C23 89.7(8) . 6 ?
 C38 C39 C40 117.8(9) . . ?
 C38 C39 C43 151.5(9) . 6 ?
 C38 C39 C46 11.0(7) . 6 ?
 C38 C39 C60 106.2(7) . . ?
 C38 C39 C66 91.1(7) . 6 ?
 C38 C39 U1 78.3(7) . . ?
 C38 C39 U3 90.2(7) . . ?
 C38 C39 U4 70.8(7) . . ?
 C40 C39 C23 29.4(6) . 6 ?
 C40 C39 C43 44.6(6) . 6 ?
 C40 C39 C46 124.8(9) . 6 ?
 C40 C39 C66 132.0(9) . 6 ?
 C40 C39 U1 73.3(7) . . ?
 C40 C39 U3 78.4(7) . . ?
 C40 C39 U4 67.6(7) . . ?
 C43 C39 C66 91.8(7) 6 6 ?
 C43 C39 U1 74.9(5) 6 . ?
 C43 C39 U3 66.2(5) 6 . ?
 C43 C39 U4 80.9(5) 6 . ?
 C44 C39 C23 44.1(12) 6 6 ?
 C44 C39 C38 133.7(16) 6 . ?
 C44 C39 C40 16.6(12) 6 . ?
 C44 C39 C43 34.1(12) 6 6 ?
 C44 C39 C45 160(2) 6 6 ?
 C44 C39 C46 141.3(16) 6 6 ?
 C44 C39 C60 113.9(15) 6 . ?
 C44 C39 C66 125.9(15) 6 6 ?
 C44 C39 U1 84.1(15) 6 . ?
 C44 C39 U3 84.8(15) 6 . ?
 C44 C39 U4 81.3(15) 6 . ?
 C45 C39 C23 142.8(17) 6 6 ?
 C45 C39 C38 57.2(13) 6 . ?
 C45 C39 C40 156(2) 6 . ?
 C45 C39 C43 127.2(16) 6 6 ?
 C45 C39 C46 47.1(12) 6 6 ?
 C45 C39 C60 49.8(12) 6 . ?
 C45 C39 C66 36.0(12) 6 6 ?
 C45 C39 U1 82.9(16) 6 . ?
 C45 C39 U3 78.3(16) 6 . ?
 C45 C39 U4 89.8(16) 6 . ?
 C46 C39 C23 98.2(8) 6 6 ?
 C46 C39 C43 149.3(10) 6 6 ?
 C46 C39 C66 80.2(6) 6 6 ?
 C46 C39 U1 74.5(7) 6 . ?
 C46 C39 U3 84.0(8) 6 . ?
 C46 C39 U4 69.6(7) 6 . ?
 C60 C39 C23 148.6(9) . 6 ?
 C60 C39 C40 123.5(9) . . ?
 C60 C39 C43 80.1(7) . 6 ?
 C60 C39 C46 95.4(7) . 6 ?
 C60 C39 C66 15.5(5) . 6 ?
 C60 C39 U1 83.5(6) . . ?
 C60 C39 U3 67.3(7) . . ?
 C60 C39 U4 98.1(7) . . ?
 C66 C39 U1 76.7(5) 6 . ?
 C66 C39 U3 63.0(5) 6 . ?
 C66 C39 U4 90.1(5) 6 . ?
 U1 C39 U3 17.7(2) . . ?
 U1 C39 U4 15.10(16) . . ?
 U3 C39 U4 32.7(3) . . ?
 C20 C40 C22 43.2(7) . 6 ?
 C20 C40 C39 119.6(9) . . ?
 C20 C40 C42 93.6(8) . 6 ?
 C20 C40 U1 85.6(7) . . ?
 C20 C40 U3 101.1(8) . . ?
 C20 C40 U4 68.3(7) . . ?
 C22 C40 C42 50.8(6) 6 6 ?
 C22 C40 U1 91.4(7) 6 . ?
 C22 C40 U3 98.4(7) 6 . ?
 C22 C40 U4 79.1(7) 6 . ?
 C23 C40 C20 22.8(10) 6 . ?
 C23 C40 C22 65.5(9) 6 6 ?
 C23 C40 C39 99.7(12) 6 . ?
 C23 C40 C41 142.4(13) 6 . ?
 C23 C40 C42 116.2(12) 6 6 ?
 C23 C40 C43 169.4(17) 6 6 ?
 C23 C40 U1 88.8(14) 6 . ?
 C23 C40 U3 105.4(14) 6 . ?
 C23 C40 U4 72.7(13) 6 . ?
 C39 C40 C22 158.3(11) . 6 ?
 C39 C40 C42 139.1(9) . 6 ?
 C39 C40 U1 71.8(7) . . ?
 C39 C40 U3 69.3(7) . . ?
 C39 C40 U4 81.3(7) . . ?
 C41 C40 C20 119.6(8) . . ?
 C41 C40 C22 77.2(8) . 6 ?
 C41 C40 C39 114.5(8) . . ?
 C41 C40 C42 26.4(5) . 6 ?
 C41 C40 U1 87.5(8) . . ?
 C41 C40 U3 74.5(8) . . ?
 C41 C40 U4 96.6(8) . . ?
 C42 C40 U1 89.3(6) 6 . ?
 C42 C40 U3 82.2(6) 6 . ?
 C42 C40 U4 90.9(6) 6 . ?
 C43 C40 C20 147.9(10) 6 . ?
 C43 C40 C22 106.7(9) 6 6 ?
 C43 C40 C39 85.6(9) 6 . ?
 C43 C40 C41 29.6(6) 6 . ?
 C43 C40 C42 56.0(6) 6 6 ?
 C43 C40 U1 84.1(8) 6 . ?
 C43 C40 U3 67.6(8) 6 . ?
 C43 C40 U4 99.3(9) 6 . ?
 C44 C40 C20 133.9(15) 6 . ?
 C44 C40 C22 173(2) 6 6 ?
 C44 C40 C23 112.5(17) 6 6 ?
 C44 C40 C39 15.7(12) 6 . ?
 C44 C40 C41 104.0(13) 6 . ?
 C44 C40 C42 130.3(14) 6 6 ?
 C44 C40 C43 74.4(11) 6 6 ?
 C44 C40 U1 82.0(15) 6 . ?
 C44 C40 U3 75.7(15) 6 . ?
 C44 C40 U4 94.1(16) 6 . ?
 U1 C40 U3 16.7(2) . . ?
 U1 C40 U4 17.3(2) . . ?
 U4 C40 U3 33.4(4) . . ?
 C22 C41 U1 74.3(5) 6 . ?
 C22 C41 U2 95.4(8) 6 . ?
 C22 C41 U3 90.0(7) 6 . ?
 C40 C41 C22 52.1(6) . 6 ?
 C40 C41 C41 134.8(6) . 6 ?
 C40 C41 C44 25.0(6) . 6 ?
 C40 C41 C64 109.4(8) . 6 ?
 C40 C41 U1 61.4(7) . . ?
 C40 C41 U2 97.9(9) . . ?
 C40 C41 U3 74.4(8) . . ?
 C41 C41 C22 84.8(5) 6 6 ?
 C41 C41 C64 104.1(6) 6 6 ?
 C41 C41 U1 97.8(2) 6 . ?
 C41 C41 U2 70.3(3) 6 . ?
 C41 C41 U3 95.3(3) 6 . ?
 C42 C41 C22 42.7(10) 6 6 ?
 C42 C41 C22 63.3(6) . 6 ?
 C42 C41 C40 94.7(14) 6 . ?
 C42 C41 C40 115.0(9) . . ?
 C42 C41 C41 44.5(13) 6 6 ?
 C42 C41 C41 22.5(6) . 6 ?
 C42 C41 C42 22.0(10) 6 . ?
 C42 C41 C44 138.9(10) . 6 ?
 C42 C41 C44 119.6(15) 6 6 ?
 C42 C41 C62 122.0(10) . . ?
 C42 C41 C62 143.9(18) 6 . ?
 C42 C41 C64 126.1(10) . 6 ?
 C42 C41 C64 147.4(18) 6 6 ?
 C42 C41 U1 95.2(16) 6 . ?
 C42 C41 U1 97.1(9) . . ?
 C42 C41 U2 91.5(17) 6 . ?
 C42 C41 U2 80.4(9) . . ?
 C42 C41 U3 100.8(10) . . ?
 C42 C41 U3 104.7(17) 6 . ?
 C43 C41 C22 119.9(17) 6 6 ?
 C43 C41 C40 68.0(14) 6 . ?
 C43 C41 C41 148.6(15) 6 6 ?
 C43 C41 C42 162(3) 6 6 ?
 C43 C41 C42 167(2) 6 . ?
 C43 C41 C44 43.0(12) 6 6 ?
 C43 C41 C62 50.5(13) 6 . ?
 C43 C41 C64 45.0(12) 6 6 ?
 C43 C41 U1 73.3(17) 6 . ?
 C43 C41 U2 87.1(18) 6 . ?
 C43 C41 U3 67.7(17) 6 . ?
 C44 C41 C22 76.9(7) 6 6 ?
 C44 C41 C41 154.7(6) 6 6 ?
 C44 C41 C64 85.4(7) 6 6 ?
 C44 C41 U1 60.6(6) 6 . ?
 C44 C41 U2 93.9(7) 6 . ?
 C44 C41 U3 67.7(6) 6 . ?
 C62 C41 C22 159.6(12) . 6 ?
 C62 C41 C40 116.5(9) . . ?
 C62 C41 C41 99.6(6) . 6 ?
 C62 C41 C44 92.1(8) . 6 ?
 C62 C41 C64 7.8(8) . 6 ?
 C62 C41 U1 85.3(8) . . ?
 C62 C41 U2 67.9(10) . . ?
 C62 C41 U3 69.8(8) . . ?
 C64 C41 C22 152.4(10) 6 6 ?
 C64 C41 U1 78.5(7) 6 . ?
 C64 C41 U2 64.5(8) 6 . ?
 C64 C41 U3 63.5(7) 6 . ?
 U2 C41 U1 36.5(4) . . ?
 U2 C41 U3 26.3(3) . . ?
 U3 C41 U1 16.2(2) . . ?
 C22 C42 C22 55.8(8) . 6 ?
 C22 C42 C40 56.6(5) . 6 ?
 C22 C42 C41 126.2(9) . . ?
 C22 C42 C43 106.9(7) . . ?
 C22 C42 U1 73.9(5) . 6 ?
 C22 C42 U1 92.6(5) 6 6 ?
 C22 C42 U2 93.6(6) 6 . ?
 C22 C42 U2 102.8(8) . . ?
 C22 C42 U3 89.0(6) . 6 ?
 C22 C42 U3 102.2(5) 6 6 ?
 C40 C42 C22 110.9(8) 6 6 ?
 C40 C42 U1 56.1(5) 6 6 ?
 C40 C42 U2 87.9(6) 6 . ?
 C40 C42 U3 63.7(6) 6 6 ?
 C41 C42 C22 162.7(18) 6 6 ?
 C41 C42 C22 115.4(14) 6 . ?
 C41 C42 C22 71.0(7) . 6 ?
 C41 C42 C40 58.9(12) 6 6 ?
 C41 C42 C40 158.5(12) . 6 ?
 C41 C42 C41 113.0(18) 6 . ?
 C41 C42 C43 120.0(9) . . ?
 C41 C42 C43 8.7(13) 6 . ?
 C41 C42 U1 70.1(15) 6 6 ?
 C41 C42 U1 102.8(9) . 6 ?
 C41 C42 U2 70.6(8) . . ?
 C41 C42 U2 73.0(16) 6 . ?
 C41 C42 U3 94.8(9) . 6 ?
 C41 C42 U3 61.2(15) 6 6 ?
 C42 C42 C22 49.9(5) 6 6 ?
 C42 C42 C22 105.7(5) 6 . ?
 C42 C42 C40 157.4(5) 6 6 ?
 C42 C42 C41 22.5(6) 6 . ?
 C42 C42 C41 135.5(13) 6 6 ?
 C42 C42 C43 142.3(5) 6 . ?
 C42 C42 U1 108.03(18) 6 6 ?
 C42 C42 U2 82.4(2) 6 . ?
 C42 C42 U3 105.3(2) 6 6 ?
 C43 C42 C22 155.7(8) . 6 ?
 C43 C42 C40 50.4(6) . 6 ?
 C43 C42 U1 64.6(6) . 6 ?
 C43 C42 U2 72.5(7) . . ?
 C43 C42 U3 57.4(6) . 6 ?
 U1 C42 U3 15.1(2) 6 6 ?
 U2 C42 U1 34.6(4) . 6 ?
 U2 C42 U3 24.2(2) . 6 ?
 C39 C43 C61 75.5(6) 6 6 ?
 C39 C43 U1 61.4(5) 6 6 ?
 C39 C43 U2 95.8(7) 6 . ?
 C39 C43 U3 69.5(5) 6 6 ?
 C40 C43 C39 49.8(7) 6 6 ?
 C40 C43 C42 73.6(7) 6 . ?
 C40 C43 C44 33.6(6) 6 . ?
 C40 C43 C61 123.8(10) 6 6 ?
 C40 C43 C64 151.7(13) 6 . ?
 C40 C43 U1 65.8(8) 6 6 ?
 C40 C43 U2 97.7(10) 6 . ?
 C40 C43 U3 82.5(9) 6 6 ?
 C41 C43 C39 130.8(17) 6 6 ?
 C41 C43 C40 82.4(14) 6 6 ?
 C41 C43 C42 9.0(13) 6 . ?
 C41 C43 C44 115.9(15) 6 . ?
 C41 C43 C61 143.0(18) 6 6 ?
 C41 C43 C62 98.8(17) 6 6 ?
 C41 C43 C64 113.5(17) 6 . ?
 C41 C43 U1 91.7(18) 6 6 ?
 C41 C43 U2 77.6(18) 6 . ?
 C41 C43 U3 96.9(18) 6 6 ?
 C42 C43 C39 121.7(7) . 6 ?
 C42 C43 C61 147.5(9) . 6 ?
 C42 C43 U1 86.1(6) . 6 ?
 C42 C43 U2 77.1(7) . . ?
 C42 C43 U3 93.4(7) . 6 ?
 C44 C43 C39 17.8(6) . 6 ?
 C44 C43 C42 107.1(7) . . ?
 C44 C43 C61 93.1(8) . 6 ?
 C44 C43 C64 124.8(11) . . ?
 C44 C43 U1 66.4(7) . 6 ?
 C44 C43 U2 103.2(9) . . ?
 C44 C43 U3 78.6(8) . 6 ?
 C61 C43 U1 78.9(6) 6 6 ?
 C61 C43 U2 73.6(7) 6 . ?
 C61 C43 U3 65.4(6) 6 6 ?
 C62 C43 C39 123.5(10) 6 6 ?
 C62 C43 C40 163.3(16) 6 6 ?
 C62 C43 C42 106.5(11) 6 . ?
 C62 C43 C44 141.3(12) 6 . ?
 C62 C43 C61 48.3(7) 6 6 ?
 C62 C43 C64 16.4(8) 6 . ?
 C62 C43 U1 97.5(11) 6 6 ?
 C62 C43 U2 66.5(12) 6 . ?
 C62 C43 U3 80.8(11) 6 6 ?
 C64 C43 C39 107.1(9) . 6 ?
 C64 C43 C42 120.5(10) . . ?
 C64 C43 C61 32.0(6) . 6 ?
 C64 C43 U1 89.6(9) . 6 ?
 C64 C43 U2 65.4(10) . . ?
 C64 C43 U3 72.8(9) . 6 ?
 U1 C43 U2 37.0(4) 6 . ?
 U3 C43 U1 16.9(3) 6 6 ?
 U3 C43 U2 26.5(4) 6 . ?
 C23 C44 C38 84.5(8) . 6 ?
 C23 C44 C41 87.6(7) . 6 ?
 C23 C44 C45 119.5(10) . . ?
 C23 C44 C60 149.6(11) . 6 ?
 C23 C44 U1 79.0(7) . 6 ?
 C23 C44 U3 94.5(8) . 6 ?
 C23 C44 U4 63.7(7) . 6 ?
 C38 C44 U1 68.9(6) 6 6 ?
 C38 C44 U3 77.9(6) 6 6 ?
 C38 C44 U4 66.3(5) 6 6 ?
 C39 C44 C23 114.7(16) 6 . ?
 C39 C44 C38 30.2(11) 6 6 ?
 C39 C44 C40 148(2) 6 6 ?
 C39 C44 C41 145.0(17) 6 6 ?
 C39 C44 C43 128.1(17) 6 . ?
 C39 C44 C45 10.0(13) 6 . ?
 C39 C44 C60 44.9(11) 6 6 ?
 C39 C44 U1 78.5(15) 6 6 ?
 C39 C44 U3 78.7(15) 6 6 ?
 C39 C44 U4 83.5(15) 6 6 ?
 C40 C44 C23 37.0(11) 6 . ?
 C40 C44 C38 118.3(15) 6 6 ?
 C40 C44 C41 51.0(10) 6 6 ?
 C40 C44 C43 72.0(12) 6 . ?
 C40 C44 C45 147.5(19) 6 . ?
 C40 C44 C60 146.6(17) 6 6 ?
 C40 C44 U1 79.7(15) 6 6 ?
 C40 C44 U3 87.4(15) 6 6 ?
 C40 C44 U4 69.7(15) 6 6 ?
 C41 C44 C38 148.8(10) 6 6 ?
 C41 C44 C60 102.7(8) 6 6 ?
 C41 C44 U1 80.0(7) 6 6 ?
 C41 C44 U3 72.6(7) 6 6 ?
 C41 C44 U4 83.1(7) 6 6 ?
 C43 C44 C23 108.6(7) . . ?
 C43 C44 C38 146.4(11) . 6 ?
 C43 C44 C41 21.1(5) . 6 ?
 C43 C44 C45 118.7(11) . . ?
 C43 C44 C60 83.5(8) . 6 ?
 C43 C44 U1 83.1(8) . 6 ?
 C43 C44 U3 70.5(8) . 6 ?
 C43 C44 U4 91.4(8) . 6 ?
 C45 C44 C38 35.7(6) . 6 ?
 C45 C44 C41 135.0(10) . 6 ?
 C45 C44 C60 36.6(6) . 6 ?
 C45 C44 U1 72.0(8) . 6 ?
 C45 C44 U3 70.2(8) . 6 ?
 C45 C44 U4 79.2(8) . 6 ?
 C60 C44 C38 71.8(6) 6 6 ?
 C60 C44 U1 74.9(6) 6 6 ?
 C60 C44 U3 62.6(6) 6 6 ?
 C60 C44 U4 89.0(7) 6 6 ?
 U1 C44 U3 17.4(2) 6 6 ?
 U1 C44 U4 15.59(18) 6 6 ?
 U3 C44 U4 32.7(3) 6 6 ?
 C37 C45 U1 83.8(7) 6 6 ?
 C37 C45 U3 88.3(8) 6 6 ?
 C37 C45 U4 81.4(7) 6 6 ?
 C37 C45 U5 65.3(8) 6 6 ?
 C38 C45 C37 59.7(8) 6 6 ?
 C38 C45 C44 94.4(11) 6 . ?
 C38 C45 C46 22.3(8) 6 . ?
 C38 C45 C59 111.9(12) 6 6 ?
 C38 C45 C66 140.1(13) 6 . ?
 C38 C45 U1 80.4(11) 6 6 ?
 C38 C45 U3 97.7(12) 6 6 ?
 C38 C45 U4 67.4(10) 6 6 ?
 C38 C45 U5 68.6(10) 6 6 ?
 C39 C45 C37 145.8(18) 6 6 ?
 C39 C45 C38 88.2(14) 6 6 ?
 C39 C45 C44 9.7(12) 6 . ?
 C39 C45 C46 109.8(15) 6 . ?
 C39 C45 C59 153.7(19) 6 6 ?
 C39 C45 C60 98.8(16) 6 6 ?
 C39 C45 C66 126.0(16) 6 . ?
 C39 C45 U1 79.1(16) 6 6 ?
 C39 C45 U3 84.4(16) 6 6 ?
 C39 C45 U4 74.9(16) 6 6 ?
 C39 C45 U5 93.5(17) 6 6 ?
 C44 C45 C37 148.0(11) . 6 ?
 C44 C45 C59 144.1(11) . 6 ?
 C44 C45 U1 72.8(8) . 6 ?
 C44 C45 U3 76.2(8) . 6 ?
 C44 C45 U4 70.7(7) . 6 ?
 C44 C45 U5 88.8(9) . 6 ?
 C46 C45 C37 37.4(7) . 6 ?
 C46 C45 C44 115.1(10) . . ?
 C46 C45 C59 89.7(9) . 6 ?
 C46 C45 C66 118.4(10) . . ?
 C46 C45 U1 80.3(9) . 6 ?
 C46 C45 U3 94.4(10) . 6 ?
 C46 C45 U4 70.1(9) . 6 ?
 C46 C45 U5 63.6(10) . 6 ?
 C59 C45 C37 52.4(6) 6 6 ?
 C59 C45 U1 87.4(8) 6 6 ?
 C59 C45 U3 76.4(8) 6 6 ?
 C59 C45 U4 96.5(8) 6 6 ?
 C59 C45 U5 79.2(8) 6 6 ?
 C60 C45 C37 110.5(11) 6 6 ?
 C60 C45 C38 166.2(18) 6 6 ?
 C60 C45 C44 91.1(11) 6 . ?
 C60 C45 C46 146.7(14) 6 . ?
 C60 C45 C59 58.2(8) 6 6 ?
 C60 C45 C66 28.8(7) 6 . ?
 C60 C45 U1 89.1(11) 6 6 ?
 C60 C45 U3 71.3(11) 6 6 ?
 C60 C45 U4 102.7(12) 6 6 ?
 C60 C45 U5 98.9(12) 6 6 ?
 C66 C45 C37 81.6(9) . 6 ?
 C66 C45 C44 117.3(10) . . ?
 C66 C45 C59 29.5(6) . 6 ?
 C66 C45 U1 86.2(8) . 6 ?
 C66 C45 U3 69.6(8) . 6 ?
 C66 C45 U4 99.2(8) . 6 ?
 C66 C45 U5 87.3(9) . 6 ?
 U1 C45 U3 17.9(3) 6 6 ?
 U1 C45 U4 13.76(15) 6 6 ?
 U1 C45 U5 18.8(4) 6 6 ?
 U3 C45 U4 31.7(3) 6 6 ?
 U3 C45 U5 30.8(5) 6 6 ?
 U5 C45 U4 18.6(4) 6 6 ?
 C18 C46 C39 90.7(9) 6 6 ?
 C18 C46 C45 113.8(11) 6 . ?
 C18 C46 U1 82.9(10) 6 6 ?
 C18 C46 U3 96.2(11) 6 6 ?
 C18 C46 U4 68.1(10) 6 6 ?
 C18 C46 U5 83.2(11) 6 6 ?
 C25 C46 C18 12.7(10) . 6 ?
 C25 C46 C39 99.0(10) . 6 ?
 C25 C46 C45 121.4(12) . . ?
 C25 C46 U1 78.3(11) . 6 ?
 C25 C46 U3 92.3(11) . 6 ?
 C25 C46 U4 62.4(10) . 6 ?
 C25 C46 U5 74.9(11) . 6 ?
 C37 C46 C18 158.2(18) 6 6 ?
 C37 C46 C25 145.4(15) 6 . ?
 C37 C46 C39 103.5(14) 6 6 ?
 C37 C46 C45 81.0(12) 6 . ?
 C37 C46 C47 36.4(10) 6 . ?
 C37 C46 U1 88.8(15) 6 6 ?
 C37 C46 U3 77.9(14) 6 6 ?
 C37 C46 U4 100.4(15) 6 6 ?
 C37 C46 U5 82.4(15) 6 6 ?
 C38 C46 C18 67.4(17) 6 6 ?
 C38 C46 C25 78(2) 6 . ?
 C38 C46 C37 129(3) 6 6 ?
 C38 C46 C39 26.5(16) 6 6 ?
 C38 C46 C45 48.4(17) 6 . ?
 C38 C46 C47 159(3) 6 . ?
 C38 C46 U1 74(3) 6 6 ?
 C38 C46 U3 75(3) 6 6 ?
 C38 C46 U4 76(3) 6 6 ?
 C38 C46 U5 92(3) 6 6 ?
 C39 C46 U1 63.1(7) 6 6 ?
 C39 C46 U3 58.4(6) 6 6 ?
 C39 C46 U4 71.9(7) 6 6 ?
 C39 C46 U5 82.4(9) 6 6 ?
 C45 C46 C39 23.1(6) . 6 ?
 C45 C46 U1 67.2(9) . 6 ?
 C45 C46 U3 57.2(8) . 6 ?
 C45 C46 U4 80.8(9) . 6 ?
 C45 C46 U5 84.3(11) . 6 ?
 C47 C46 C18 122.7(11) . 6 ?
 C47 C46 C25 110.4(8) . . ?
 C47 C46 C39 133.6(13) . 6 ?
 C47 C46 C45 114.1(12) . . ?
 C47 C46 U1 88.1(10) . 6 ?
 C47 C46 U3 84.7(10) . 6 ?
 C47 C46 U4 90.6(10) . 6 ?
 C47 C46 U5 72.1(10) . 6 ?
 U1 C46 U3 14.1(2) 6 6 ?
 U1 C46 U4 16.4(2) 6 6 ?
 U4 C46 U3 30.4(3) 6 6 ?
 U5 C46 U1 19.3(5) 6 6 ?
 U5 C46 U3 27.2(5) 6 6 ?
 U5 C46 U4 19.1(4) 6 6 ?
 C16 C47 C35 84.0(8) 6 6 ?
 C16 C47 C38 105.7(9) 6 6 ?
 C16 C47 U1 89.6(9) 6 6 ?
 C16 C47 U5 76.6(10) 6 6 ?
 C27 C47 C16 2.8(11) . 6 ?
 C27 C47 C35 82.5(9) . 6 ?
 C27 C47 C38 108.1(8) . 6 ?
 C27 C47 C48 116.8(11) . . ?
 C27 C47 U1 92.1(9) . 6 ?
 C27 C47 U5 78.9(10) . 6 ?
 C35 C47 U1 96.0(7) 6 6 ?
 C35 C47 U5 87.2(8) 6 6 ?
 C36 C47 C16 56.7(14) 6 6 ?
 C36 C47 C27 54.6(16) 6 . ?
 C36 C47 C35 31.1(15) 6 6 ?
 C36 C47 C37 153(2) 6 6 ?
 C36 C47 C38 160(2) 6 6 ?
 C36 C47 C46 159.3(19) 6 . ?
 C36 C47 C48 64.9(16) 6 . ?
 C36 C47 U1 108(2) 6 6 ?
 C36 C47 U5 94(2) 6 6 ?
 C37 C47 C16 148.6(16) 6 6 ?
 C37 C47 C27 151.1(14) 6 . ?
 C37 C47 C35 122.7(15) 6 6 ?
 C37 C47 C38 43.0(10) 6 6 ?
 C37 C47 C46 46.1(12) 6 . ?
 C37 C47 C48 88.4(13) 6 . ?
 C37 C47 U1 72.7(14) 6 6 ?
 C37 C47 U5 87.7(15) 6 6 ?
 C38 C47 C35 152.2(10) 6 6 ?
 C38 C47 U1 58.8(5) 6 6 ?
 C38 C47 U5 70.4(7) 6 6 ?
 C46 C47 C16 103.0(8) . 6 ?
 C46 C47 C27 105.3(7) . . ?
 C46 C47 C35 158.4(13) . 6 ?
 C46 C47 C38 6.3(9) . 6 ?
 C46 C47 C48 131.4(11) . . ?
 C46 C47 U1 64.1(9) . 6 ?
 C46 C47 U5 74.9(10) . 6 ?
 C48 C47 C16 118.1(10) . 6 ?
 C48 C47 C35 34.6(7) . 6 ?
 C48 C47 C38 126.0(9) . 6 ?
 C48 C47 U1 90.2(8) . 6 ?
 C48 C47 U5 89.9(9) . 6 ?
 U5 C47 U1 15.0(4) 6 6 ?
 C35 C48 C36 71.4(10) 6 6 ?
 C35 C48 C37 130.0(12) 6 6 ?
 C35 C48 C47 99.9(11) 6 . ?
 C35 C48 C49 21.5(9) 6 . ?
 C35 C48 C57 66.7(10) 6 6 ?
 C35 C48 C58 123.1(12) 6 6 ?
 C35 C48 C59 163.8(13) 6 6 ?
 C35 C48 C67 138.6(13) 6 . ?
 C35 C48 U5 90.9(11) 6 6 ?
 C36 C48 C37 59.3(7) 6 6 ?
 C36 C48 C47 28.9(7) 6 . ?
 C36 C48 C49 92.4(10) 6 . ?
 C36 C48 C57 136.5(12) 6 6 ?
 C36 C48 C58 155.2(11) 6 6 ?
 C36 C48 C59 108.8(10) 6 6 ?
 C36 C48 C67 142.9(11) 6 . ?
 C36 C48 U5 65.9(9) 6 6 ?
 C37 C48 C58 101.1(8) 6 6 ?
 C37 C48 C59 50.2(6) 6 6 ?
 C37 C48 U5 62.9(6) 6 6 ?
 C47 C48 C37 30.4(6) . 6 ?
 C47 C48 C58 129.7(10) . 6 ?
 C47 C48 C59 80.1(8) . 6 ?
 C47 C48 U5 59.5(7) . 6 ?
 C49 C48 C37 149.1(10) . 6 ?
 C49 C48 C47 120.2(10) . . ?
 C49 C48 C58 101.9(9) . 6 ?
 C49 C48 C59 149.9(10) . 6 ?
 C49 C48 C67 117.6(10) . . ?
 C49 C48 U5 95.7(8) . 6 ?
 C57 C48 C37 155.2(11) 6 6 ?
 C57 C48 C47 158.9(12) 6 . ?
 C57 C48 C49 45.2(8) 6 . ?
 C57 C48 C58 57.2(7) 6 6 ?
 C57 C48 C59 108.1(10) 6 6 ?
 C57 C48 C67 73.1(9) 6 . ?
 C57 C48 U5 103.0(9) 6 6 ?
 C58 C48 C59 51.2(6) 6 6 ?
 C58 C48 U5 92.4(8) 6 6 ?
 C59 C48 U5 75.0(6) 6 6 ?
 C67 C48 C37 85.7(8) . 6 ?
 C67 C48 C47 115.1(9) . . ?
 C67 C48 C58 15.9(6) . 6 ?
 C67 C48 C59 35.5(6) . 6 ?
 C67 C48 U5 88.7(8) . 6 ?
 C34 C49 C36 97.4(10) 6 6 ?
 C34 C49 C48 138.0(12) 6 . ?
 C34 C49 C50 16.6(8) 6 . ?
 C34 C49 C55 49.5(7) 6 6 ?
 C34 C49 C56 95.8(11) 6 6 ?
 C34 C49 C70 93.8(10) 6 . ?
 C35 C49 C34 90(2) 6 6 ?
 C35 C49 C36 13(2) 6 6 ?
 C35 C49 C48 52(2) 6 . ?
 C35 C49 C50 74(2) 6 . ?
 C35 C49 C55 138(3) 6 6 ?
 C35 C49 C56 163(3) 6 6 ?
 C35 C49 C57 115(3) 6 6 ?
 C35 C49 C70 165(3) 6 . ?
 C48 C49 C36 41.9(7) . 6 ?
 C48 C49 C50 122.6(10) . . ?
 C48 C49 C55 153.9(12) . 6 ?
 C48 C49 C56 116.2(10) . 6 ?
 C48 C49 C70 118.5(11) . . ?
 C50 C49 C36 81.2(8) . 6 ?
 C50 C49 C55 65.9(6) . 6 ?
 C50 C49 C56 111.8(9) . 6 ?
 C55 C49 C36 140.9(10) 6 6 ?
 C56 C49 C36 150.0(11) 6 6 ?
 C56 C49 C55 46.4(6) 6 6 ?
 C57 C49 C34 148.8(18) 6 6 ?
 C57 C49 C36 104.3(11) 6 6 ?
 C57 C49 C48 63.1(10) 6 . ?
 C57 C49 C50 160.7(15) 6 . ?
 C57 C49 C55 101.2(12) 6 6 ?
 C57 C49 C56 55.0(8) 6 6 ?
 C57 C49 C70 57.2(11) 6 . ?
 C70 C49 C36 151.9(12) . 6 ?
 C70 C49 C50 110.0(7) . . ?
 C70 C49 C55 44.4(6) . 6 ?
 C70 C49 C56 2.3(8) . 6 ?
 C28 C50 C49 116.2(10) . . ?
 C28 C50 C51 129.5(10) . . ?
 C28 C50 C55 153.3(13) . 6 ?
 C33 C50 C28 58.8(9) 6 . ?
 C33 C50 C35 150.7(15) 6 6 ?
 C33 C50 C49 159.8(15) 6 . ?
 C33 C50 C51 72.7(9) 6 . ?
 C33 C50 C55 109.4(11) 6 6 ?
 C34 C50 C28 161(4) 6 . ?
 C34 C50 C33 120(3) 6 6 ?
 C34 C50 C35 79(3) 6 6 ?
 C34 C50 C49 57(2) 6 . ?
 C34 C50 C51 48(2) 6 . ?
 C34 C50 C55 11(3) 6 6 ?
 C35 C50 C28 95.8(10) 6 . ?
 C35 C50 C49 21.4(8) 6 . ?
 C35 C50 C51 125.1(10) 6 . ?
 C35 C50 C55 86.9(9) 6 6 ?
 C49 C50 C55 65.8(6) . 6 ?
 C51 C50 C49 104.2(7) . . ?
 C51 C50 C55 38.5(6) . 6 ?
 C33 C51 C32 50.9(6) 6 6 ?
 C33 C51 C53 96.5(8) 6 6 ?
 C34 C51 C32 110.9(11) 6 6 ?
 C34 C51 C33 61.1(8) 6 6 ?
 C34 C51 C50 15.5(8) 6 . ?
 C34 C51 C52 132.5(12) 6 . ?
 C34 C51 C53 149.3(13) 6 6 ?
 C34 C51 C54 134.0(12) 6 6 ?
 C34 C51 C71 96.2(9) 6 . ?
 C50 C51 C32 96.1(8) . 6 ?
 C50 C51 C33 45.8(7) . 6 ?
 C50 C51 C53 138.7(9) . 6 ?
 C52 C51 C32 21.7(7) . 6 ?
 C52 C51 C33 72.2(9) . 6 ?
 C52 C51 C50 117.7(9) . . ?
 C52 C51 C53 27.6(7) . 6 ?
 C52 C51 C54 80.9(9) . 6 ?
 C52 C51 C71 122.9(10) . . ?
 C53 C51 C32 46.3(5) 6 6 ?
 C54 C51 C32 98.8(9) 6 6 ?
 C54 C51 C33 143.3(11) 6 6 ?
 C54 C51 C50 145.8(10) 6 . ?
 C54 C51 C53 53.4(7) 6 6 ?
 C55 C51 C32 153.1(15) 6 6 ?
 C55 C51 C33 129.9(13) 6 6 ?
 C55 C51 C34 71.6(11) 6 6 ?
 C55 C51 C50 86.8(10) 6 . ?
 C55 C51 C52 145.7(14) 6 . ?
 C55 C51 C53 118.6(13) 6 6 ?
 C55 C51 C54 66.5(9) 6 6 ?
 C55 C51 C71 25.0(8) 6 . ?
 C71 C51 C32 138.3(10) . 6 ?
 C71 C51 C33 149.9(10) . 6 ?
 C71 C51 C50 111.3(7) . . ?
 C71 C51 C53 95.2(9) . 6 ?
 C71 C51 C54 42.1(8) . 6 ?
 C30 C52 C33 54.5(7) . 6 ?
 C30 C52 C54 151.6(11) . 6 ?
 C32 C52 C30 9.9(11) 6 . ?
 C32 C52 C33 64.4(12) 6 6 ?
 C32 C52 C51 127.5(16) 6 . ?
 C32 C52 C53 109.8(16) 6 6 ?
 C32 C52 C53 100.5(12) 6 . ?
 C32 C52 C54 151.8(18) 6 6 ?
 C33 C52 C54 114.3(9) 6 6 ?
 C51 C52 C30 117.8(10) . . ?
 C51 C52 C33 63.7(8) . 6 ?
 C51 C52 C53 120.4(10) . . ?
 C51 C52 C54 55.1(8) . 6 ?
 C53 C52 C30 118.7(10) 6 . ?
 C53 C52 C30 109.4(7) . . ?
 C53 C52 C33 153.0(16) 6 6 ?
 C53 C52 C33 149.2(11) . 6 ?
 C53 C52 C51 112.5(12) 6 . ?
 C53 C52 C53 9.3(5) 6 . ?
 C53 C52 C54 57.5(9) 6 6 ?
 C53 C52 C54 65.9(7) . 6 ?
 C32 C53 C30 4.8(7) . 6 ?
 C32 C53 C30 73.6(4) 6 6 ?
 C32 C53 C32 77.3(7) . 6 ?
 C32 C53 C51 71.6(8) . 6 ?
 C32 C53 C54 155.0(9) . 6 ?
 C32 C53 C54 122.3(10) . . ?
 C51 C53 C30 74.1(7) 6 6 ?
 C51 C53 C32 143.0(8) 6 6 ?
 C52 C53 C30 102.4(7) . 6 ?
 C52 C53 C30 38.9(7) 6 6 ?
 C52 C53 C32 28.8(5) . 6 ?
 C52 C53 C32 35.0(8) 6 . ?
 C52 C53 C32 106.1(7) . . ?
 C52 C53 C32 112.3(9) 6 6 ?
 C52 C53 C51 39.9(9) 6 6 ?
 C52 C53 C51 160.8(11) . 6 ?
 C52 C53 C52 141.1(12) 6 . ?
 C52 C53 C54 92.0(11) 6 . ?
 C52 C53 C54 66.1(7) . 6 ?
 C52 C53 C54 122.2(9) . . ?
 C52 C53 C54 146.9(13) 6 6 ?
 C53 C53 C30 117.1(4) 6 6 ?
 C53 C53 C32 43.6(4) 6 6 ?
 C53 C53 C32 120.9(5) 6 . ?
 C53 C53 C51 157.8(5) 6 6 ?
 C53 C53 C52 155.9(8) 6 6 ?
 C53 C53 C52 14.8(5) 6 . ?
 C53 C53 C54 109.4(6) 6 . ?
 C53 C53 C54 52.9(5) 6 6 ?
 C54 C53 C30 123.7(9) . 6 ?
 C54 C53 C30 150.7(8) 6 6 ?
 C54 C53 C32 92.4(7) 6 6 ?
 C54 C53 C32 143.9(9) . 6 ?
 C54 C53 C51 52.2(6) . 6 ?
 C54 C53 C51 107.5(7) 6 6 ?
 C54 C53 C54 56.6(8) . 6 ?
 C51 C54 C52 43.9(6) 6 6 ?
 C51 C54 C53 74.4(8) 6 . ?
 C51 C54 C53 91.6(7) 6 6 ?
 C51 C54 C54 142.2(7) 6 6 ?
 C51 C54 C72 158.3(10) 6 . ?
 C53 C54 C52 30.5(7) . 6 ?
 C53 C54 C52 48.0(5) 6 6 ?
 C53 C54 C53 17.7(7) . 6 ?
 C53 C54 C54 70.6(6) . 6 ?
 C54 C54 C52 100.5(5) 6 6 ?
 C54 C54 C53 52.9(5) 6 6 ?
 C55 C54 C51 45.2(7) . 6 ?
 C55 C54 C52 88.6(9) . 6 ?
 C55 C54 C53 118.4(10) . . ?
 C55 C54 C53 134.0(10) . 6 ?
 C55 C54 C54 155.4(7) . 6 ?
 C55 C54 C72 117.5(9) . . ?
 C71 C54 C51 67.0(10) 6 6 ?
 C71 C54 C52 110.8(11) 6 6 ?
 C71 C54 C53 155.9(13) 6 6 ?
 C71 C54 C53 140.8(12) 6 . ?
 C71 C54 C54 143.2(8) 6 6 ?
 C71 C54 C55 22.4(9) 6 . ?
 C71 C54 C72 81.3(9) 6 6 ?
 C71 C54 C72 98.1(11) 6 . ?
 C72 C54 C51 145.8(13) 6 6 ?
 C72 C54 C52 145.1(9) . 6 ?
 C72 C54 C52 160.0(12) 6 6 ?
 C72 C54 C53 133.6(12) 6 . ?
 C72 C54 C53 116.6(9) . . ?
 C72 C54 C53 116.0(13) 6 6 ?
 C72 C54 C53 99.0(8) . 6 ?
 C72 C54 C54 46.4(6) . 6 ?
 C72 C54 C54 63.5(9) 6 6 ?
 C72 C54 C55 101.6(11) 6 . ?
 C72 C54 C72 17.2(9) 6 . ?
 C34 C55 C49 45.6(6) . 6 ?
 C34 C55 C50 3.6(8) . 6 ?
 C34 C55 C54 122.8(11) . . ?
 C34 C55 C56 109.8(8) . . ?
 C34 C55 C72 149.7(11) . 6 ?
 C49 C55 C50 48.4(5) 6 6 ?
 C49 C55 C72 141.1(9) 6 6 ?
 C50 C55 C72 146.3(10) 6 6 ?
 C51 C55 C34 57.6(11) 6 . ?
 C51 C55 C49 103.0(11) 6 6 ?
 C51 C55 C50 54.7(8) 6 6 ?
 C51 C55 C54 68.3(10) 6 . ?
 C51 C55 C56 163.9(15) 6 . ?
 C51 C55 C70 155.5(17) 6 6 ?
 C51 C55 C72 102.7(11) 6 6 ?
 C54 C55 C49 155.6(13) . 6 ?
 C54 C55 C50 119.2(10) . 6 ?
 C54 C55 C72 34.8(5) . 6 ?
 C56 C55 C49 64.4(7) . 6 ?
 C56 C55 C50 112.3(9) . 6 ?
 C56 C55 C54 118.8(10) . . ?
 C56 C55 C72 84.1(8) . 6 ?
 C70 C55 C34 99.5(10) 6 . ?
 C70 C55 C49 54.0(7) 6 6 ?
 C70 C55 C50 102.1(11) 6 6 ?
 C70 C55 C54 128.6(12) 6 . ?
 C70 C55 C56 10.5(8) 6 . ?
 C70 C55 C72 94.2(10) 6 6 ?
 C71 C55 C34 162(2) 6 . ?
 C71 C55 C49 148.0(19) 6 6 ?
 C71 C55 C50 158(2) 6 6 ?
 C71 C55 C51 106.0(19) 6 6 ?
 C71 C55 C54 39.1(15) 6 . ?
 C71 C55 C56 84.5(17) 6 . ?
 C71 C55 C70 95.0(17) 6 6 ?
 C71 C55 C72 15.8(19) 6 6 ?
 C55 C56 C49 69.1(7) . 6 ?
 C55 C56 C57 106.3(7) . . ?
 C55 C56 C71 25.1(7) . 6 ?
 C57 C56 C49 37.5(6) . 6 ?
 C57 C56 C71 130.6(11) . 6 ?
 C69 C56 C49 117.6(12) 6 6 ?
 C69 C56 C55 157(2) 6 . ?
 C69 C56 C57 81.4(11) 6 . ?
 C69 C56 C71 138.5(14) 6 6 ?
 C69 C56 C74 40.9(8) 6 . ?
 C70 C56 C49 12(5) 6 6 ?
 C70 C56 C55 58(4) 6 . ?
 C70 C56 C57 49(4) 6 . ?
 C70 C56 C69 130(5) 6 6 ?
 C70 C56 C71 83(4) 6 6 ?
 C70 C56 C74 163(9) 6 . ?
 C71 C56 C49 94.0(10) 6 6 ?
 C74 C56 C49 153.0(15) . 6 ?
 C74 C56 C55 123.6(11) . . ?
 C74 C56 C57 121.5(11) . . ?
 C74 C56 C71 99.7(10) . 6 ?
 C35 C57 C56 107.6(8) . . ?
 C35 C57 C58 123.5(11) . . ?
 C35 C57 C67 107.0(10) . 6 ?
 C35 C57 C68 149.3(11) . 6 ?
 C35 C57 C69 147.0(10) . 6 ?
 C48 C57 C35 50.8(9) 6 . ?
 C48 C57 C56 153.7(12) 6 . ?
 C48 C57 C58 73.6(9) 6 . ?
 C48 C57 C67 56.9(7) 6 6 ?
 C48 C57 C68 103.8(10) 6 6 ?
 C48 C57 C69 146.3(11) 6 6 ?
 C49 C57 C35 20.9(9) 6 . ?
 C49 C57 C48 71.7(10) 6 6 ?
 C49 C57 C56 87.5(10) 6 . ?
 C49 C57 C58 143.8(13) 6 . ?
 C49 C57 C67 127.6(13) 6 6 ?
 C49 C57 C68 160.4(15) 6 6 ?
 C49 C57 C69 130.0(13) 6 6 ?
 C49 C57 C70 78.1(12) 6 6 ?
 C56 C57 C58 121.9(10) . . ?
 C56 C57 C67 136.9(10) . 6 ?
 C56 C57 C68 90.4(8) . 6 ?
 C56 C57 C69 44.4(7) . 6 ?
 C58 C57 C67 16.7(6) . 6 ?
 C58 C57 C68 31.7(6) . 6 ?
 C58 C57 C69 77.8(8) . 6 ?
 C67 C57 C68 47.8(6) 6 6 ?
 C67 C57 C69 93.8(9) 6 6 ?
 C69 C57 C68 46.2(5) 6 6 ?
 C70 C57 C35 98.3(9) 6 . ?
 C70 C57 C48 146.2(15) 6 6 ?
 C70 C57 C56 9.4(8) 6 . ?
 C70 C57 C58 130.9(12) 6 . ?
 C70 C57 C67 145.2(12) 6 6 ?
 C70 C57 C68 99.5(10) 6 6 ?
 C70 C57 C69 53.7(7) 6 6 ?
 C48 C58 C66 91.7(8) 6 6 ?
 C48 C58 C69 104.2(9) 6 6 ?
 C48 C58 U3 82.7(7) 6 . ?
 C57 C58 C48 49.2(7) . 6 ?
 C57 C58 C59 116.2(10) . . ?
 C57 C58 C66 137.9(11) . 6 ?
 C57 C58 C69 56.9(7) . 6 ?
 C57 C58 C76 117.6(10) . . ?
 C57 C58 U3 98.5(10) . . ?
 C59 C58 C48 67.4(8) . 6 ?
 C59 C58 C66 26.0(6) . 6 ?
 C59 C58 C69 156.6(13) . 6 ?
 C59 C58 C76 118.2(9) . . ?
 C59 C58 U3 63.7(8) . . ?
 C66 C58 C69 144.0(11) 6 6 ?
 C66 C58 U3 55.6(6) 6 . ?
 C67 C58 C48 54(2) 6 6 ?
 C67 C58 C57 103(2) 6 . ?
 C67 C58 C59 15(2) 6 . ?
 C67 C58 C66 40.9(19) 6 6 ?
 C67 C58 C68 153(3) 6 6 ?
 C67 C58 C69 155(3) 6 6 ?
 C67 C58 C76 133(2) 6 . ?
 C67 C58 U3 72(3) 6 . ?
 C68 C58 C48 143.5(16) 6 6 ?
 C68 C58 C57 97.8(12) 6 . ?
 C68 C58 C59 138.1(14) 6 . ?
 C68 C58 C66 112.4(13) 6 6 ?
 C68 C58 C69 40.9(9) 6 6 ?
 C68 C58 C76 20.7(9) 6 . ?
 C68 C58 U3 88.8(13) 6 . ?
 C69 C58 U3 94.2(7) 6 . ?
 C76 C58 C48 156.4(14) . 6 ?
 C76 C58 C66 92.2(8) . 6 ?
 C76 C58 C69 61.0(7) . 6 ?
 C76 C58 U3 80.4(9) . . ?
 C37 C59 C45 64.4(7) . 6 ?
 C37 C59 C48 61.0(8) . 6 ?
 C37 C59 C58 122.0(10) . . ?
 C37 C59 U1 72.4(6) . . ?
 C37 C59 U3 87.7(7) . . ?
 C37 C59 U5 60.7(7) . . ?
 C45 C59 C48 121.8(9) 6 6 ?
 C45 C59 U1 58.9(7) 6 . ?
 C45 C59 U3 67.9(7) 6 . ?
 C45 C59 U5 67.6(8) 6 . ?
 C48 C59 U1 86.4(6) 6 . ?
 C48 C59 U3 91.1(6) 6 . ?
 C48 C59 U5 69.5(7) 6 . ?
 C58 C59 C45 154.3(12) . 6 ?
 C58 C59 C48 61.4(7) . 6 ?
 C58 C59 U1 97.7(9) . . ?
 C58 C59 U3 87.0(9) . . ?
 C58 C59 U5 93.1(9) . . ?
 C60 C59 C37 107.8(7) . . ?
 C60 C59 C45 43.6(7) . 6 ?
 C60 C59 C48 154.8(11) . 6 ?
 C60 C59 C58 121.3(10) . . ?
 C60 C59 U1 68.4(7) . . ?
 C60 C59 U3 64.9(7) . . ?
 C60 C59 U5 85.3(8) . . ?
 C66 C59 C37 129.1(14) 6 . ?
 C66 C59 C45 65.5(11) 6 6 ?
 C66 C59 C48 152.2(17) 6 6 ?
 C66 C59 C58 100.2(14) 6 . ?
 C66 C59 C60 22.1(11) 6 . ?
 C66 C59 C67 107.2(18) 6 6 ?
 C66 C59 U1 75.1(13) 6 . ?
 C66 C59 U3 65.8(13) 6 . ?
 C66 C59 U5 92.6(14) 6 . ?
 C67 C59 C37 116.1(13) 6 . ?
 C67 C59 C45 158.3(16) 6 6 ?
 C67 C59 C48 55.2(9) 6 6 ?
 C67 C59 C58 7.0(9) 6 . ?
 C67 C59 C60 128.3(12) 6 . ?
 C67 C59 U1 99.8(12) 6 . ?
 C67 C59 U3 90.4(12) 6 . ?
 C67 C59 U5 93.2(12) 6 . ?
 U3 C59 U1 15.6(2) . . ?
 U3 C59 U5 29.0(4) . . ?
 U5 C59 U1 17.5(4) . . ?
 C39 C60 C44 21.2(6) . 6 ?
 C39 C60 U1 64.1(6) . . ?
 C39 C60 U3 79.0(7) . . ?
 C44 C60 U1 62.5(5) 6 . ?
 C44 C60 U3 73.6(6) 6 . ?
 C45 C60 C39 31.5(8) 6 . ?
 C45 C60 C44 52.3(8) 6 6 ?
 C45 C60 C59 78.2(9) 6 . ?
 C45 C60 C61 148.3(14) 6 . ?
 C45 C60 C65 157.5(16) 6 6 ?
 C45 C60 U1 66.2(10) 6 . ?
 C45 C60 U3 82.5(11) 6 . ?
 C59 C60 C39 108.8(7) . . ?
 C59 C60 C44 127.1(8) . 6 ?
 C59 C60 C65 99.8(9) . 6 ?
 C59 C60 U1 83.0(7) . . ?
 C59 C60 U3 83.9(8) . . ?
 C61 C60 C39 119.8(9) . . ?
 C61 C60 C44 98.7(9) . 6 ?
 C61 C60 C59 121.8(10) . . ?
 C61 C60 C65 22.3(6) . 6 ?
 C61 C60 U1 90.5(9) . . ?
 C61 C60 U3 76.3(9) . . ?
 C65 C60 C39 138.7(10) 6 . ?
 C65 C60 C44 118.6(9) 6 6 ?
 C65 C60 U1 91.4(8) 6 . ?
 C65 C60 U3 75.0(8) 6 . ?
 C66 C60 C39 131.8(16) 6 . ?
 C66 C60 C44 147.0(18) 6 6 ?
 C66 C60 C45 102.2(16) 6 6 ?
 C66 C60 C59 24.3(13) 6 . ?
 C66 C60 C61 98.4(15) 6 . ?
 C66 C60 C65 76.1(14) 6 6 ?
 C66 C60 U1 89.3(16) 6 . ?
 C66 C60 U3 83.3(16) 6 . ?
 U3 C60 U1 16.5(3) . . ?
 C43 C61 C80 142.8(10) 6 6 ?
 C43 C61 U1 61.8(5) 6 . ?
 C43 C61 U2 66.4(8) 6 . ?
 C43 C61 U3 69.0(6) 6 . ?
 C60 C61 C43 84.6(8) . 6 ?
 C60 C61 C62 118.5(9) . . ?
 C60 C61 C66 27.5(6) . 6 ?
 C60 C61 C77 123.0(10) . . ?
 C60 C61 C80 109.8(9) . 6 ?
 C60 C61 U1 64.4(8) . . ?
 C60 C61 U2 98.3(10) . . ?
 C60 C61 U3 73.7(8) . . ?
 C62 C61 C43 34.1(6) . 6 ?
 C62 C61 C66 139.8(10) . 6 ?
 C62 C61 C80 118.8(8) . 6 ?
 C62 C61 U1 77.4(7) . . ?
 C62 C61 U2 61.1(8) . . ?
 C62 C61 U3 78.0(7) . . ?
 C64 C61 C43 44.9(8) 6 6 ?
 C64 C61 C60 129.0(13) 6 . ?
 C64 C61 C62 11.0(9) 6 . ?
 C64 C61 C66 147.5(17) 6 6 ?
 C64 C61 C77 98.3(10) 6 . ?
 C64 C61 C80 108.7(12) 6 6 ?
 C64 C61 U1 81.5(14) 6 . ?
 C64 C61 U2 59.5(14) 6 . ?
 C64 C61 U3 79.8(14) 6 . ?
 C65 C61 C43 154(3) 6 6 ?
 C65 C61 C60 96(2) 6 . ?
 C65 C61 C62 135(2) 6 . ?
 C65 C61 C64 125(3) 6 6 ?
 C65 C61 C66 68.7(19) 6 6 ?
 C65 C61 C77 27.7(18) 6 . ?
 C65 C61 C80 16.2(18) 6 6 ?
 C65 C61 U1 95(3) 6 . ?
 C65 C61 U2 88(3) 6 . ?
 C65 C61 U3 86(3) 6 . ?
 C66 C61 C43 108.5(8) 6 6 ?
 C66 C61 C80 82.5(7) 6 6 ?
 C66 C61 U1 67.2(7) 6 . ?
 C66 C61 U2 95.3(9) 6 . ?
 C66 C61 U3 71.4(7) 6 . ?
 C77 C61 C43 138.1(9) . 6 ?
 C77 C61 C62 108.9(7) . . ?
 C77 C61 C66 95.6(8) . 6 ?
 C77 C61 C80 13.2(6) . 6 ?
 C77 C61 U1 99.7(8) . . ?
 C77 C61 U2 78.0(8) . . ?
 C77 C61 U3 88.0(8) . . ?
 C80 C61 U1 92.9(7) 6 . ?
 C80 C61 U2 77.5(8) 6 . ?
 C80 C61 U3 82.2(7) 6 . ?
 U2 C61 U1 34.1(4) . . ?
 U3 C61 U1 12.1(2) . . ?
 U3 C61 U2 25.0(4) . . ?
 C41 C62 C61 126.3(9) . . ?
 C41 C62 C63 117.2(10) . . ?
 C41 C62 C65 133.3(10) . 6 ?
 C41 C62 U1 67.3(8) . . ?
 C41 C62 U2 81.1(11) . . ?
 C41 C62 U3 79.6(9) . . ?
 C43 C62 C41 30.7(8) 6 . ?
 C43 C62 C61 97.6(10) 6 . ?
 C43 C62 C63 146.4(13) 6 . ?
 C43 C62 C65 106.9(10) 6 6 ?
 C43 C62 U1 61.6(10) 6 . ?
 C43 C62 U2 90.1(12) 6 . ?
 C43 C62 U3 74.6(10) 6 . ?
 C61 C62 C65 11.9(6) . 6 ?
 C61 C62 U1 74.6(6) . . ?
 C61 C62 U2 88.5(8) . . ?
 C61 C62 U3 68.5(6) . . ?
 C63 C62 C61 106.8(7) . . ?
 C63 C62 C65 95.3(7) . 6 ?
 C63 C62 U1 102.7(7) . . ?
 C63 C62 U2 68.3(8) . . ?
 C63 C62 U3 93.0(7) . . ?
 C64 C62 C41 148(3) 6 . ?
 C64 C62 C43 122(3) 6 6 ?
 C64 C62 C61 25(2) 6 . ?
 C64 C62 C63 82(2) 6 . ?
 C64 C62 C65 16(2) 6 6 ?
 C64 C62 U1 85(3) 6 . ?
 C64 C62 U2 84(4) 6 . ?
 C64 C62 U3 74(3) 6 . ?
 C65 C62 U1 73.8(6) 6 . ?
 C65 C62 U2 81.2(8) 6 . ?
 C65 C62 U3 65.3(6) 6 . ?
 U2 C62 U1 34.7(4) . . ?
 U2 C62 U3 27.8(3) . . ?
 U3 C62 U1 13.2(2) . . ?
 C62 C63 C62 106.0(11) . 6 ?
 C62 C63 C64 18.8(6) 6 . ?
 C62 C63 C64 123.5(9) 6 6 ?
 C62 C63 C64 123.5(9) . . ?
 C62 C63 C64 18.8(6) . 6 ?
 C62 C63 C78 137.1(7) . 6 ?
 C62 C63 C78 137.1(7) 6 . ?
 C62 C63 C78 108.4(6) . . ?
 C62 C63 C78 108.4(6) 6 6 ?
 C62 C63 U2 78.1(8) 6 . ?
 C62 C63 U2 78.1(8) . . ?
 C62 C63 U3 58.8(6) 6 6 ?
 C62 C63 U3 95.4(7) 6 . ?
 C62 C63 U3 58.8(6) . . ?
 C62 C63 U3 95.4(7) . 6 ?
 C64 C63 C64 139.6(12) . 6 ?
 C64 C63 C78 118.9(8) . . ?
 C64 C63 C78 89.7(6) . 6 ?
 C64 C63 C78 118.9(8) 6 6 ?
 C64 C63 C78 89.7(6) 6 . ?
 C64 C63 U2 77.6(8) 6 . ?
 C64 C63 U2 77.6(8) . . ?
 C64 C63 U3 55.3(8) . 6 ?
 C64 C63 U3 98.7(8) . . ?
 C64 C63 U3 98.7(8) 6 6 ?
 C64 C63 U3 55.3(8) 6 . ?
 C78 C63 C78 30.2(8) 6 . ?
 C78 C63 U2 84.6(8) 6 . ?
 C78 C63 U2 84.6(8) . . ?
 C78 C63 U3 92.8(5) 6 . ?
 C78 C63 U3 92.8(5) . 6 ?
 C78 C63 U3 81.3(5) . . ?
 C78 C63 U3 81.3(5) 6 6 ?
 U2 C63 U3 22.67(15) . 6 ?
 U2 C63 U3 22.67(15) . . ?
 U3 C63 U3 45.1(3) . 6 ?
 C41 C64 C77 153.9(12) 6 6 ?
 C41 C64 U1 65.4(6) 6 6 ?
 C41 C64 U2 74.8(9) 6 . ?
 C41 C64 U3 75.9(7) 6 6 ?
 C43 C64 C41 21.4(6) . 6 ?
 C43 C64 C63 116.5(10) . . ?
 C43 C64 C65 118.2(10) . . ?
 C43 C64 C77 145.0(11) . 6 ?
 C43 C64 U1 62.8(8) . 6 ?
 C43 C64 U2 84.1(11) . . ?
 C43 C64 U3 74.8(9) . 6 ?
 C61 C64 C41 123.2(13) 6 6 ?
 C61 C64 C43 103.0(12) 6 . ?
 C61 C64 C63 136.2(13) 6 . ?
 C61 C64 C65 18.2(9) 6 . ?
 C61 C64 C77 48.4(7) 6 6 ?
 C61 C64 U1 78.4(13) 6 6 ?
 C61 C64 U2 99.4(15) 6 . ?
 C61 C64 U3 75.7(13) 6 6 ?
 C62 C64 C41 24(2) 6 6 ?
 C62 C64 C43 41(2) 6 . ?
 C62 C64 C61 144(3) 6 6 ?
 C62 C64 C63 79(2) 6 . ?
 C62 C64 C65 159(3) 6 . ?
 C62 C64 C77 165(3) 6 6 ?
 C62 C64 U1 86(3) 6 6 ?
 C62 C64 U2 86(4) 6 . ?
 C62 C64 U3 95(4) 6 6 ?
 C63 C64 C41 95.0(8) . 6 ?
 C63 C64 C77 87.9(8) . 6 ?
 C63 C64 U1 102.7(9) . 6 ?
 C63 C64 U2 68.4(8) . . ?
 C63 C64 U3 96.4(9) . 6 ?
 C65 C64 C41 136.1(11) . 6 ?
 C65 C64 C63 118.1(10) . . ?
 C65 C64 C77 30.4(6) . 6 ?
 C65 C64 U1 78.9(8) . 6 ?
 C65 C64 U2 90.6(10) . . ?
 C65 C64 U3 72.6(8) . 6 ?
 C77 C64 U1 88.6(7) 6 6 ?
 C77 C64 U2 82.3(9) 6 . ?
 C77 C64 U3 78.0(7) 6 6 ?
 U2 C64 U1 34.7(5) . 6 ?
 U3 C64 U1 12.1(2) 6 6 ?
 U3 C64 U2 28.3(4) 6 . ?
 C60 C65 C62 88.9(7) 6 6 ?
 C60 C65 C64 93.8(9) 6 . ?
 C60 C65 C66 29.1(6) 6 . ?
 C60 C65 C76 113.7(9) 6 6 ?
 C60 C65 C80 136.5(9) 6 . ?
 C60 C65 U2 93.0(9) 6 . ?
 C60 C65 U3 71.0(8) 6 6 ?
 C61 C65 C60 61.6(18) 6 6 ?
 C61 C65 C62 33.3(17) 6 6 ?
 C61 C65 C64 37.0(19) 6 . ?
 C61 C65 C66 91(2) 6 . ?
 C61 C65 C76 168(3) 6 6 ?
 C61 C65 C77 137(3) 6 6 ?
 C61 C65 C80 158(2) 6 . ?
 C61 C65 U2 82(3) 6 . ?
 C61 C65 U3 81(2) 6 6 ?
 C62 C65 C76 141.5(10) 6 6 ?
 C62 C65 U2 59.0(8) 6 . ?
 C62 C65 U3 71.1(7) 6 6 ?
 C64 C65 C62 5.1(7) . 6 ?
 C64 C65 C66 120.5(10) . . ?
 C64 C65 C76 139.1(10) . 6 ?
 C64 C65 C80 120.9(10) . . ?
 C64 C65 U2 59.8(8) . . ?
 C64 C65 U3 73.9(8) . 6 ?
 C66 C65 C62 115.5(9) . 6 ?
 C66 C65 C76 85.0(6) . 6 ?
 C66 C65 C80 108.0(7) . . ?
 C66 C65 U2 96.6(8) . . ?
 C66 C65 U3 71.9(6) . 6 ?
 C76 C65 U2 87.9(8) 6 . ?
 C76 C65 U3 86.7(6) 6 6 ?
 C77 C65 C60 158.5(14) 6 6 ?
 C77 C65 C62 105.9(13) 6 6 ?
 C77 C65 C64 101.5(13) 6 . ?
 C77 C65 C66 130.5(11) 6 . ?
 C77 C65 C76 45.5(8) 6 6 ?
 C77 C65 C80 22.6(9) 6 . ?
 C77 C65 U2 82.0(13) 6 . ?
 C77 C65 U3 98.7(13) 6 6 ?
 C80 C65 C62 124.7(10) . 6 ?
 C80 C65 C76 23.0(5) . 6 ?
 C80 C65 U2 84.2(8) . . ?
 C80 C65 U3 92.7(7) . 6 ?
 U3 C65 U2 24.7(4) 6 . ?
 C37 C66 U1 69.3(5) 6 6 ?
 C37 C66 U3 82.8(6) 6 6 ?
 C37 C66 U5 55.6(5) 6 6 ?
 C39 C66 C37 69.4(6) 6 6 ?
 C39 C66 U1 58.6(4) 6 6 ?
 C39 C66 U3 69.9(5) 6 6 ?
 C39 C66 U5 65.8(6) 6 6 ?
 C45 C66 C37 52.5(7) . 6 ?
 C45 C66 C39 18.0(6) . 6 ?
 C45 C66 C58 133.8(10) . 6 ?
 C45 C66 C61 100.0(9) . 6 ?
 C45 C66 U1 62.2(7) . 6 ?
 C45 C66 U3 76.4(8) . 6 ?
 C45 C66 U5 63.7(7) . 6 ?
 C58 C66 C37 82.9(7) 6 6 ?
 C58 C66 C39 146.0(9) 6 6 ?
 C58 C66 U1 93.7(7) 6 6 ?
 C58 C66 U3 87.7(8) 6 6 ?
 C58 C66 U5 82.5(8) 6 6 ?
 C59 C66 C37 33.2(10) 6 6 ?
 C59 C66 C39 102.5(14) 6 6 ?
 C59 C66 C45 85.0(13) 6 . ?
 C59 C66 C58 53.8(11) 6 6 ?
 C59 C66 C61 166.1(18) 6 6 ?
 C59 C66 C65 149.2(15) 6 . ?
 C59 C66 C67 41.3(12) 6 . ?
 C59 C66 U1 89.0(14) 6 6 ?
 C59 C66 U3 97.0(14) 6 6 ?
 C59 C66 U5 72.2(14) 6 6 ?
 C60 C66 C37 101.4(15) 6 6 ?
 C60 C66 C39 32.7(11) 6 6 ?
 C60 C66 C45 48.9(13) 6 . ?
 C60 C66 C58 166.0(19) 6 6 ?
 C60 C66 C59 134(2) 6 6 ?
 C60 C66 C61 54.2(12) 6 6 ?
 C60 C66 C65 74.8(14) 6 . ?
 C60 C66 C67 168.4(19) 6 . ?
 C60 C66 U1 75.7(16) 6 6 ?
 C60 C66 U3 79.7(16) 6 6 ?
 C60 C66 U5 89.0(16) 6 6 ?
 C61 C66 C37 147.0(9) 6 6 ?
 C61 C66 C39 81.9(7) 6 6 ?
 C61 C66 C58 115.9(9) 6 6 ?
 C61 C66 U1 82.0(7) 6 6 ?
 C61 C66 U3 71.9(8) 6 6 ?
 C61 C66 U5 98.2(9) 6 6 ?
 C65 C66 C37 156.9(9) . 6 ?
 C65 C66 C39 101.9(8) . 6 ?
 C65 C66 C45 119.9(10) . . ?
 C65 C66 C58 95.9(7) . 6 ?
 C65 C66 C61 20.7(6) . 6 ?
 C65 C66 C67 108.3(7) . . ?
 C65 C66 U1 87.8(6) . 6 ?
 C65 C66 U3 74.1(7) . 6 ?
 C65 C66 U5 101.3(7) . 6 ?
 C67 C66 C37 71.2(7) . 6 ?
 C67 C66 C39 137.6(9) . 6 ?
 C67 C66 C45 123.1(10) . . ?
 C67 C66 C58 12.5(6) . 6 ?
 C67 C66 C61 128.2(9) . 6 ?
 C67 C66 U1 93.1(7) . 6 ?
 C67 C66 U3 90.3(7) . 6 ?
 C67 C66 U5 79.4(8) . 6 ?
 U1 C66 U5 16.8(4) 6 6 ?
 U3 C66 U1 15.6(3) 6 6 ?
 U3 C66 U5 27.3(4) 6 6 ?
 C48 C67 C57 50.0(7) . 6 ?
 C48 C67 C66 117.8(10) . . ?
 C48 C67 C68 123.3(10) . . ?
 C48 C67 C76 139.2(11) . 6 ?
 C48 C67 U3 90.8(7) . 6 ?
 C57 C67 C76 92.2(8) 6 6 ?
 C57 C67 U3 98.6(8) 6 6 ?
 C58 C67 C48 110(3) 6 . ?
 C58 C67 C57 60(2) 6 6 ?
 C58 C67 C59 158(3) 6 6 ?
 C58 C67 C66 127(2) 6 . ?
 C58 C67 C68 18(2) 6 . ?
 C58 C67 C76 36(2) 6 6 ?
 C58 C67 U3 99(3) 6 6 ?
 C59 C67 C48 89.3(11) 6 . ?
 C59 C67 C57 138.3(13) 6 6 ?
 C59 C67 C66 31.5(9) 6 . ?
 C59 C67 C68 139.9(12) 6 . ?
 C59 C67 C76 122.2(12) 6 6 ?
 C59 C67 U3 69.1(11) 6 6 ?
 C66 C67 C57 156.6(11) . 6 ?
 C66 C67 C76 90.7(7) . 6 ?
 C66 C67 U3 59.2(6) . 6 ?
 C68 C67 C57 74.5(8) . 6 ?
 C68 C67 C66 108.7(7) . . ?
 C68 C67 C76 18.2(5) . 6 ?
 C68 C67 U3 86.3(7) . 6 ?
 C76 C67 U3 79.1(7) 6 6 ?
 C58 C68 C57 50.6(9) 6 6 ?
 C58 C68 C67 8.9(11) 6 . ?
 C58 C68 C69 111.7(13) 6 . ?
 C58 C68 C75 159.0(15) 6 6 ?
 C58 C68 C80 116.6(12) 6 . ?
 C67 C68 C57 57.7(7) . 6 ?
 C67 C68 C75 160.9(11) . 6 ?
 C67 C68 C80 107.9(7) . . ?
 C69 C68 C57 61.2(7) . 6 ?
 C69 C68 C67 118.5(10) . . ?
 C69 C68 C75 50.0(7) . 6 ?
 C69 C68 C80 125.2(10) . . ?
 C75 C68 C57 110.3(9) 6 6 ?
 C76 C68 C57 167(2) 6 6 ?
 C76 C68 C58 127(2) 6 6 ?
 C76 C68 C67 119.0(17) 6 . ?
 C76 C68 C69 119.0(18) 6 . ?
 C76 C68 C75 69.0(15) 6 6 ?
 C76 C68 C80 13.6(16) 6 . ?
 C80 C68 C57 154.8(9) . 6 ?
 C80 C68 C75 76.9(8) . 6 ?
 C56 C69 C57 54.2(8) 6 6 ?
 C56 C69 C58 99.3(10) 6 6 ?
 C56 C69 C68 126.5(12) 6 . ?
 C56 C69 C70 8.5(10) 6 . ?
 C56 C69 C75 156.9(15) 6 6 ?
 C56 C69 C76 143.4(12) 6 6 ?
 C56 C69 C82 115.3(12) 6 . ?
 C57 C69 C58 45.3(5) 6 6 ?
 C57 C69 C76 90.5(8) 6 6 ?
 C68 C69 C57 72.6(8) . 6 ?
 C68 C69 C58 27.3(6) . 6 ?
 C68 C69 C76 18.4(6) . 6 ?
 C70 C69 C57 45.9(7) . 6 ?
 C70 C69 C58 90.9(8) . 6 ?
 C70 C69 C68 118.1(10) . . ?
 C70 C69 C76 135.0(10) . 6 ?
 C74 C69 C56 78.0(13) 6 6 ?
 C74 C69 C57 131.1(14) 6 6 ?
 C74 C69 C58 164.4(15) 6 6 ?
 C74 C69 C68 150.4(14) 6 . ?
 C74 C69 C70 86.0(12) 6 . ?
 C74 C69 C75 81.7(12) 6 6 ?
 C74 C69 C76 132.6(13) 6 6 ?
 C74 C69 C82 38.8(9) 6 . ?
 C75 C69 C57 141.5(12) 6 6 ?
 C75 C69 C58 97.3(10) 6 6 ?
 C75 C69 C68 70.5(9) 6 . ?
 C75 C69 C70 161.3(13) 6 . ?
 C75 C69 C76 52.1(7) 6 6 ?
 C75 C69 C82 43.1(7) 6 . ?
 C76 C69 C58 45.4(5) 6 6 ?
 C82 C69 C57 158.7(10) . 6 ?
 C82 C69 C58 136.9(10) . 6 ?
 C82 C69 C68 112.4(10) . . ?
 C82 C69 C70 122.5(11) . . ?
 C82 C69 C76 94.1(8) . 6 ?
 C35 C70 C34 40.8(5) 6 6 ?
 C49 C70 C34 39.6(6) . 6 ?
 C49 C70 C35 4.1(9) . 6 ?
 C49 C70 C74 153.6(14) . 6 ?
 C55 C70 C34 42.1(7) 6 6 ?
 C55 C70 C35 82.9(10) 6 6 ?
 C55 C70 C49 81.6(9) 6 . ?
 C55 C70 C69 145.2(14) 6 . ?
 C55 C70 C71 25.2(7) 6 . ?
 C55 C70 C74 113.4(11) 6 6 ?
 C56 C70 C34 152(5) 6 6 ?
 C56 C70 C35 162(6) 6 6 ?
 C56 C70 C49 165(6) 6 . ?
 C56 C70 C55 111(5) 6 6 ?
 C56 C70 C57 121(5) 6 6 ?
 C56 C70 C69 42(5) 6 . ?
 C56 C70 C71 86(4) 6 . ?
 C56 C70 C74 14(8) 6 6 ?
 C57 C70 C34 83.7(10) 6 6 ?
 C57 C70 C35 42.9(7) 6 6 ?
 C57 C70 C49 44.7(9) 6 . ?
 C57 C70 C55 125.7(15) 6 6 ?
 C57 C70 C69 80.5(10) 6 . ?
 C57 C70 C71 149.2(13) 6 . ?
 C57 C70 C74 114.1(11) 6 6 ?
 C69 C70 C34 153.2(13) . 6 ?
 C69 C70 C35 120.9(10) . 6 ?
 C69 C70 C49 123.8(11) . . ?
 C69 C70 C71 122.3(11) . . ?
 C69 C70 C74 34.1(7) . 6 ?
 C71 C70 C34 67.0(6) . 6 ?
 C71 C70 C35 107.5(8) . 6 ?
 C71 C70 C49 106.5(7) . . ?
 C71 C70 C74 88.9(9) . 6 ?
 C74 C70 C34 148.3(12) 6 6 ?
 C74 C70 C35 149.7(12) 6 6 ?
 C51 C71 C34 37.9(6) . 6 ?
 C51 C71 C56 118.3(9) . 6 ?
 C51 C71 C70 107.8(7) . . ?
 C51 C71 C72 118.6(9) . 6 ?
 C51 C71 C72 123.7(9) . . ?
 C54 C71 C34 106.1(10) 6 6 ?
 C54 C71 C51 71.0(9) 6 . ?
 C54 C71 C56 153.3(16) 6 6 ?
 C54 C71 C70 155.7(16) 6 . ?
 C54 C71 C72 54.1(8) 6 . ?
 C54 C71 C72 49.6(8) 6 6 ?
 C55 C71 C34 12.6(15) 6 6 ?
 C55 C71 C51 49.0(15) 6 . ?
 C55 C71 C54 119(2) 6 6 ?
 C55 C71 C56 70.4(16) 6 6 ?
 C55 C71 C70 59.7(15) 6 . ?
 C55 C71 C72 157(3) 6 . ?
 C55 C71 C72 154(3) 6 6 ?
 C56 C71 C34 80.5(9) 6 6 ?
 C56 C71 C72 110.5(9) 6 6 ?
 C70 C71 C34 70.0(6) . 6 ?
 C70 C71 C56 10.7(7) . 6 ?
 C70 C71 C72 119.7(9) . 6 ?
 C72 C71 C34 148.5(10) . 6 ?
 C72 C71 C34 143.9(9) 6 6 ?
 C72 C71 C56 107.2(10) . 6 ?
 C72 C71 C70 116.8(10) . . ?
 C72 C71 C72 5.2(3) . 6 ?
 C54 C72 C54 70.1(11) 6 . ?
 C54 C72 C55 43.6(8) 6 6 ?
 C54 C72 C55 111.1(8) . 6 ?
 C54 C72 C71 44.6(9) 6 . ?
 C54 C72 C71 101.8(10) 6 6 ?
 C54 C72 C71 32.2(6) . 6 ?
 C54 C72 C73 154.5(12) 6 . ?
 C71 C72 C54 113.9(9) . . ?
 C71 C72 C55 138.6(7) 6 6 ?
 C71 C72 C55 6.7(8) . 6 ?
 C71 C72 C71 143.2(10) . 6 ?
 C72 C72 C54 46.4(6) 6 . ?
 C72 C72 C54 116.5(9) 6 6 ?
 C72 C72 C55 154.1(5) 6 6 ?
 C72 C72 C71 15.8(5) 6 6 ?
 C72 C72 C71 159.0(6) 6 . ?
 C72 C72 C73 80.1(5) 6 . ?
 C73 C72 C54 123.3(9) . . ?
 C73 C72 C55 113.8(7) . 6 ?
 C73 C72 C71 114.7(9) . . ?
 C73 C72 C71 91.8(7) . 6 ?
 C72 C73 C72 19.7(10) 6 . ?
 C72 C73 C74 114.2(7) . . ?
 C72 C73 C74 95.1(7) 6 . ?
 C72 C73 C74 95.1(7) . 6 ?
 C72 C73 C74 114.2(7) 6 6 ?
 C74 C73 C74 140.4(9) 6 . ?
 C82 C73 C72 130.2(7) . . ?
 C82 C73 C72 147.5(8) . 6 ?
 C82 C73 C72 130.2(7) 6 6 ?
 C82 C73 C72 147.5(8) 6 . ?
 C82 C73 C74 36.4(6) 6 . ?
 C82 C73 C74 106.5(7) . . ?
 C82 C73 C74 36.4(6) . 6 ?
 C82 C73 C74 106.5(7) 6 6 ?
 C82 C73 C82 70.7(9) . 6 ?
 C56 C74 C70 2.8(15) . 6 ?
 C56 C74 C73 122.3(9) . . ?
 C56 C74 C75 119.9(9) . . ?
 C69 C74 C56 61.1(11) 6 . ?
 C69 C74 C70 59.9(10) 6 6 ?
 C69 C74 C73 156.9(15) 6 . ?
 C69 C74 C75 59.7(11) 6 . ?
 C73 C74 C70 122.2(9) . 6 ?
 C75 C74 C70 118.2(9) . 6 ?
 C75 C74 C73 108.3(7) . . ?
 C82 C74 C56 157.6(17) 6 . ?
 C82 C74 C69 101.9(15) 6 6 ?
 C82 C74 C70 155.0(17) 6 6 ?
 C82 C74 C73 67.3(10) 6 . ?
 C82 C74 C75 42.4(9) 6 . ?
 C68 C75 C79 94.3(8) 6 6 ?
 C68 C75 C80 50.4(6) 6 6 ?
 C69 C75 C68 59.5(7) 6 6 ?
 C69 C75 C74 38.6(7) 6 . ?
 C69 C75 C76 84.7(9) 6 . ?
 C69 C75 C79 145.9(11) 6 6 ?
 C69 C75 C80 108.6(10) 6 6 ?
 C69 C75 C81 142.3(10) 6 . ?
 C74 C75 C68 97.6(8) . 6 ?
 C74 C75 C76 122.4(9) . . ?
 C74 C75 C79 148.3(8) . 6 ?
 C74 C75 C80 142.9(9) . 6 ?
 C76 C75 C68 25.2(6) . 6 ?
 C76 C75 C79 70.6(7) . 6 ?
 C76 C75 C80 26.1(6) . 6 ?
 C80 C75 C79 44.6(5) 6 6 ?
 C81 C75 C68 139.6(10) . 6 ?
 C81 C75 C74 108.2(7) . . ?
 C81 C75 C76 118.7(9) . . ?
 C81 C75 C79 48.6(5) . 6 ?
 C81 C75 C80 92.8(7) . 6 ?
 C82 C75 C68 133.7(13) 6 6 ?
 C82 C75 C69 76.3(10) 6 6 ?
 C82 C75 C74 37.8(8) 6 . ?
 C82 C75 C76 155.5(14) 6 . ?
 C82 C75 C79 118.8(11) 6 6 ?
 C82 C75 C80 154.5(13) 6 6 ?
 C82 C75 C81 71.8(9) 6 . ?
 C58 C76 C65 86.8(8) . 6 ?
 C58 C76 C67 11.0(6) . 6 ?
 C58 C76 C69 73.6(7) . 6 ?
 C58 C76 C77 115.0(9) . . ?
 C58 C76 C79 152.5(12) . 6 ?
 C67 C76 C65 75.8(6) 6 6 ?
 C67 C76 C79 145.9(10) 6 6 ?
 C68 C76 C58 32.0(14) 6 . ?
 C68 C76 C65 117.7(18) 6 6 ?
 C68 C76 C67 42.8(13) 6 6 ?
 C68 C76 C69 42.6(14) 6 6 ?
 C68 C76 C75 85.8(17) 6 . ?
 C68 C76 C77 145(2) 6 . ?
 C68 C76 C79 145(2) 6 6 ?
 C68 C76 C80 156(3) 6 6 ?
 C69 C76 C65 146.6(10) 6 6 ?
 C69 C76 C67 83.5(7) 6 6 ?
 C69 C76 C79 105.8(8) 6 6 ?
 C75 C76 C58 116.6(9) . . ?
 C75 C76 C65 141.4(11) . 6 ?
 C75 C76 C67 125.9(10) . 6 ?
 C75 C76 C69 43.2(6) . 6 ?
 C75 C76 C77 118.5(10) . . ?
 C75 C76 C79 65.8(7) . 6 ?
 C77 C76 C65 28.3(6) . 6 ?
 C77 C76 C67 104.0(9) . 6 ?
 C77 C76 C69 150.7(12) . 6 ?
 C77 C76 C79 53.0(7) . 6 ?
 C79 C76 C65 79.5(7) 6 6 ?
 C80 C76 C58 127.8(14) 6 . ?
 C80 C76 C65 41.3(9) 6 6 ?
 C80 C76 C67 116.9(14) 6 6 ?
 C80 C76 C69 144.5(17) 6 6 ?
 C80 C76 C75 106.9(15) 6 . ?
 C80 C76 C77 13.0(10) 6 . ?
 C80 C76 C79 41.1(11) 6 6 ?
 C61 C77 C64 33.4(6) . 6 ?
 C61 C77 C76 120.6(9) . . ?
 C61 C77 C78 107.7(7) . . ?
 C61 C77 C79 147.0(9) . 6 ?
 C61 C77 U2 73.6(8) . . ?
 C61 C77 U3 61.3(7) . . ?
 C64 C77 U2 58.1(8) 6 . ?
 C64 C77 U3 60.7(6) 6 . ?
 C65 C77 C61 15.1(9) 6 . ?
 C65 C77 C64 48.1(8) 6 6 ?
 C65 C77 C76 106.2(12) 6 . ?
 C65 C77 C78 122.2(12) 6 . ?
 C65 C77 C79 156.6(15) 6 6 ?
 C65 C77 U2 78.8(12) 6 . ?
 C65 C77 U3 61.1(11) 6 . ?
 C76 C77 C64 144.7(10) . 6 ?
 C76 C77 C79 79.3(8) . 6 ?
 C76 C77 U2 97.8(9) . . ?
 C76 C77 U3 86.6(8) . . ?
 C78 C77 C64 74.3(6) . 6 ?
 C78 C77 C76 121.8(10) . . ?
 C78 C77 C79 43.6(6) . 6 ?
 C78 C77 U2 65.6(6) . . ?
 C78 C77 U3 90.0(7) . . ?
 C79 C77 C64 115.3(9) 6 6 ?
 C79 C77 U2 77.9(7) 6 . ?
 C79 C77 U3 97.2(7) 6 . ?
 C80 C77 C61 137.3(18) 6 . ?
 C80 C77 C64 156(2) 6 6 ?
 C80 C77 C65 123(2) 6 6 ?
 C80 C77 C76 16.9(13) 6 . ?
 C80 C77 C78 107.1(18) 6 . ?
 C80 C77 C79 63.7(14) 6 6 ?
 C80 C77 U2 100(2) 6 . ?
 C80 C77 U3 94.9(18) 6 . ?
 U3 C77 U2 24.6(4) . . ?
 C63 C78 C80 126.5(7) . 6 ?
 C63 C78 U2 62.7(7) . . ?
 C77 C78 C63 108.0(6) . . ?
 C77 C78 C80 21.3(6) . 6 ?
 C77 C78 U2 85.4(6) . . ?
 C78 C78 C63 74.9(4) 6 . ?
 C78 C78 C77 163.7(6) 6 . ?
 C78 C78 C79 52.3(6) 6 . ?
 C78 C78 C79 95.7(8) 6 6 ?
 C78 C78 C80 146.6(4) 6 6 ?
 C78 C78 U2 81.9(2) 6 . ?
 C79 C78 C63 158.2(11) 6 . ?
 C79 C78 C63 123.9(8) . . ?
 C79 C78 C77 75.7(10) 6 . ?
 C79 C78 C77 117.8(9) . . ?
 C79 C78 C79 43.4(11) 6 . ?
 C79 C78 C80 54.5(8) 6 6 ?
 C79 C78 C80 96.6(8) . 6 ?
 C79 C78 U2 96.8(10) 6 . ?
 C79 C78 U2 89.8(8) . . ?
 C80 C78 U2 86.8(6) 6 . ?
 C75 C79 C76 43.6(5) 6 6 ?
 C75 C79 U2 96.3(7) 6 . ?
 C76 C79 U2 84.9(6) 6 . ?
 C77 C79 C75 91.1(8) 6 6 ?
 C77 C79 C76 47.7(5) 6 6 ?
 C77 C79 U2 71.2(6) 6 . ?
 C78 C79 C75 155.8(10) . 6 ?
 C78 C79 C75 147.6(11) 6 6 ?
 C78 C79 C76 135.8(9) . 6 ?
 C78 C79 C76 107.4(10) 6 6 ?
 C78 C79 C77 60.6(8) 6 6 ?
 C78 C79 C77 91.8(9) . 6 ?
 C78 C79 C78 32.0(9) 6 . ?
 C78 C79 C80 85.2(10) 6 . ?
 C78 C79 C80 115.9(9) . . ?
 C78 C79 C81 120.3(9) . . ?
 C78 C79 C81 150.0(12) 6 . ?
 C78 C79 U2 62.2(7) . . ?
 C78 C79 U2 61.4(9) 6 . ?
 C79 C79 C75 116.8(5) 6 6 ?
 C79 C79 C76 154.1(5) 6 6 ?
 C79 C79 C77 142.4(6) 6 6 ?
 C79 C79 C78 84.3(8) 6 6 ?
 C79 C79 C78 52.3(6) 6 . ?
 C79 C79 C80 160.6(6) 6 . ?
 C79 C79 C81 69.9(5) 6 . ?
 C79 C79 U2 80.7(2) 6 . ?
 C80 C79 C75 66.9(7) . 6 ?
 C80 C79 C76 23.3(6) . 6 ?
 C80 C79 C77 24.7(6) . 6 ?
 C80 C79 C81 114.5(9) . . ?
 C80 C79 U2 79.9(7) . . ?
 C81 C79 C75 48.0(5) . 6 ?
 C81 C79 C76 91.3(7) . 6 ?
 C81 C79 C77 137.4(9) . 6 ?
 C81 C79 U2 98.3(8) . . ?
 C61 C80 U3 56.1(5) 6 6 ?
 C65 C80 C61 6.0(6) . 6 ?
 C65 C80 C68 107.1(7) . . ?
 C65 C80 C75 152.2(9) . 6 ?
 C65 C80 C78 82.5(7) . 6 ?
 C65 C80 U3 57.7(6) . 6 ?
 C68 C80 C61 111.8(7) . 6 ?
 C68 C80 C75 52.7(7) . 6 ?
 C68 C80 C78 151.2(10) . 6 ?
 C68 C80 U3 82.5(6) . 6 ?
 C75 C80 C61 153.0(9) 6 6 ?
 C75 C80 U3 97.6(6) 6 6 ?
 C76 C80 C61 120.9(14) 6 6 ?
 C76 C80 C65 115.8(13) 6 . ?
 C76 C80 C68 10.3(12) 6 . ?
 C76 C80 C75 47.0(11) 6 6 ?
 C76 C80 C78 152.2(16) 6 6 ?
 C76 C80 C79 115.6(15) 6 . ?
 C76 C80 U3 92.1(14) 6 6 ?
 C77 C80 C61 29.5(12) 6 6 ?
 C77 C80 C65 34.4(14) 6 . ?
 C77 C80 C68 141.3(17) 6 . ?
 C77 C80 C75 157(2) 6 6 ?
 C77 C80 C76 150(2) 6 6 ?
 C77 C80 C78 51.5(15) 6 6 ?
 C77 C80 C79 91.6(17) 6 . ?
 C77 C80 U3 72.0(17) 6 6 ?
 C78 C80 C61 76.6(6) 6 6 ?
 C78 C80 C75 107.2(7) 6 6 ?
 C78 C80 U3 80.1(6) 6 6 ?
 C79 C80 C61 116.1(9) . 6 ?
 C79 C80 C65 122.1(10) . . ?
 C79 C80 C68 120.1(10) . . ?
 C79 C80 C75 68.5(7) . 6 ?
 C79 C80 C78 40.3(5) . 6 ?
 C79 C80 U3 95.8(7) . 6 ?
 C75 C81 C75 143.9(9) . 6 ?
 C75 C81 C79 122.7(8) 6 6 ?
 C75 C81 C79 83.4(6) 6 . ?
 C75 C81 C79 83.4(6) . 6 ?
 C75 C81 C79 122.7(8) . . ?
 C75 C81 C82 39.8(6) 6 . ?
 C75 C81 C82 39.8(6) . 6 ?
 C75 C81 C82 106.3(7) . . ?
 C75 C81 C82 106.3(7) 6 6 ?
 C79 C81 C79 40.3(9) 6 . ?
 C79 C81 C82 121.7(7) . . ?
 C79 C81 C82 154.9(9) . 6 ?
 C79 C81 C82 121.7(7) 6 6 ?
 C79 C81 C82 154.9(9) 6 . ?
 C82 C81 C82 66.9(8) . 6 ?
 C69 C82 C81 125.5(9) . . ?
 C69 C82 C82 154.6(7) . 6 ?
 C73 C82 C69 113.0(9) . . ?
 C73 C82 C81 110.6(7) . . ?
 C73 C82 C82 54.6(4) . 6 ?
 C74 C82 C69 39.4(10) 6 . ?
 C74 C82 C73 76.3(10) 6 . ?
 C74 C82 C75 99.8(14) 6 6 ?
 C74 C82 C81 160.6(17) 6 . ?
 C74 C82 C82 129.8(10) 6 6 ?
 C75 C82 C69 60.6(9) 6 . ?
 C75 C82 C73 164.2(15) 6 . ?
 C75 C82 C81 68.5(9) 6 . ?
 C75 C82 C82 124.3(9) 6 6 ?
 C81 C82 C82 56.5(4) . 6 ?
 C38 U1 U3 163.2(3) . 6 ?
 C39 U1 C38 31.5(3) . . ?
 C39 U1 C40 35.0(3) . . ?
 C39 U1 C44 17.4(3) . 6 ?
 C39 U1 C45 18.0(4) . 6 ?
 C39 U1 U3 132.0(3) . 6 ?
 C39 U1 U4 139.5(3) . 6 ?
 C40 U1 C38 57.9(4) . . ?
 C40 U1 C44 18.3(3) . 6 ?
 C40 U1 C45 53.0(4) . 6 ?
 C40 U1 U3 106.4(3) . 6 ?
 C40 U1 U4 104.5(3) . 6 ?
 C44 U1 C38 45.6(4) 6 . ?
 C44 U1 U3 117.6(3) 6 6 ?
 C44 U1 U4 122.3(3) 6 6 ?
 C45 U1 C38 26.3(4) 6 . ?
 C45 U1 C44 35.2(3) 6 6 ?
 C45 U1 U3 140.7(4) 6 6 ?
 C45 U1 U4 157.5(4) 6 6 ?
 U2 U1 C38 143.6(7) . . ?
 U2 U1 C39 113.7(7) . . ?
 U2 U1 C40 99.1(8) . . ?
 U2 U1 C44 103.7(8) . 6 ?
 U2 U1 C45 117.8(7) . 6 ?
 U2 U1 U3 24.5(7) . 6 ?
 U2 U1 U4 59.3(7) . 6 ?
 U2 U1 N1 60.2(7) . . ?
 U3 U1 C38 111.2(6) . . ?
 U3 U1 C39 91.1(5) . . ?
 U3 U1 C40 99.1(5) . . ?
 U3 U1 C44 91.5(5) . 6 ?
 U3 U1 C45 86.0(6) . 6 ?
 U3 U1 U2 39.6(9) . . ?
 U3 U1 U3 62.7(6) . 6 ?
 U3 U1 U4 97.8(6) . 6 ?
 U3 U1 U4 155.9(7) . . ?
 U3 U1 U5 114.9(12) . . ?
 U3 U1 N1 81.4(6) . . ?
 U4 U1 C38 147.5(3) 6 . ?
 U4 U1 C38 92.8(6) . . ?
 U4 U1 C39 110.9(5) . . ?
 U4 U1 C40 94.0(5) . . ?
 U4 U1 C44 106.5(5) . 6 ?
 U4 U1 C45 117.9(6) . 6 ?
 U4 U1 U2 118.4(9) . . ?
 U4 U1 U3 35.2(4) 6 6 ?
 U4 U1 U3 94.3(6) . 6 ?
 U4 U1 U4 59.2(7) . 6 ?
 U4 U1 U5 68.0(10) . . ?
 U4 U1 N1 76.5(5) . . ?
 U5 U1 C38 78.6(8) . . ?
 U5 U1 C39 109.2(8) . . ?
 U5 U1 C40 132.4(8) . . ?
 U5 U1 C44 124.2(8) . 6 ?
 U5 U1 C45 95.7(9) . 6 ?
 U5 U1 U2 128.4(11) . . ?
 U5 U1 U3 118.2(8) . 6 ?
 U5 U1 U4 102.6(9) . 6 ?
 U5 U1 N1 74.2(8) . . ?
 N1 U1 C38 152.8(4) . . ?
 N1 U1 C39 172.5(4) . . ?
 N1 U1 C40 146.4(3) . . ?
 N1 U1 C44 161.4(4) . 6 ?
 N1 U1 C45 158.5(4) . 6 ?
 N1 U1 U3 44.0(3) . 6 ?
 N1 U1 U4 43.0(3) . 6 ?
 C63 U2 C64 34.0(4) . 6 ?
 C63 U2 C64 34.0(4) . . ?
 C64 U2 C64 65.0(8) 6 . ?
 U1 U2 C63 122.6(8) 6 . ?
 U1 U2 C63 122.6(8) . . ?
 U1 U2 C64 89.1(5) 6 . ?
 U1 U2 C64 89.1(5) . 6 ?
 U1 U2 C64 142.0(13) 6 6 ?
 U1 U2 C64 142.0(13) . . ?
 U1 U2 U1 96.8(13) 6 . ?
 U1 U2 U4 18.3(4) 6 6 ?
 U1 U2 U4 78.6(10) 6 . ?
 U1 U2 U4 78.6(10) . 6 ?
 U1 U2 U4 18.3(4) . . ?
 U1 U2 U5 16.9(5) 6 6 ?
 U1 U2 U5 16.9(5) . . ?
 U1 U2 U5 93.9(11) 6 . ?
 U1 U2 U5 93.9(11) . 6 ?
 U1 U2 N1 59.9(7) 6 . ?
 U1 U2 N1 59.9(7) . . ?
 U3 U2 C63 108.6(11) 6 . ?
 U3 U2 C63 108.6(11) . . ?
 U3 U2 C64 139.2(14) . . ?
 U3 U2 C64 75.1(9) 6 . ?
 U3 U2 C64 139.2(14) 6 6 ?
 U3 U2 C64 75.1(9) . 6 ?
 U3 U2 U1 119.9(18) . 6 ?
 U3 U2 U1 119.9(18) 6 . ?
 U3 U2 U1 24.1(7) 6 6 ?
 U3 U2 U1 24.1(7) . . ?
 U3 U2 U3 141(2) . 6 ?
 U3 U2 U4 101.9(16) 6 . ?
 U3 U2 U4 42.1(10) 6 6 ?
 U3 U2 U4 42.1(10) . . ?
 U3 U2 U4 101.9(16) . 6 ?
 U3 U2 U5 27.5(8) . . ?
 U3 U2 U5 113.9(16) . 6 ?
 U3 U2 U5 27.5(8) 6 6 ?
 U3 U2 U5 113.9(16) 6 . ?
 U3 U2 N1 72.0(11) . . ?
 U3 U2 N1 72.0(11) 6 . ?
 U4 U2 C63 133.8(9) 6 . ?
 U4 U2 C63 133.8(9) . . ?
 U4 U2 C64 102.9(6) . 6 ?
 U4 U2 C64 139.8(12) . . ?
 U4 U2 C64 102.9(6) 6 . ?
 U4 U2 C64 139.8(12) 6 6 ?
 U4 U2 U4 60.4(9) 6 . ?
 U4 U2 U5 76.7(9) 6 . ?
 U4 U2 U5 23.2(4) 6 6 ?
 U4 U2 U5 76.7(9) . 6 ?
 U4 U2 U5 23.2(4) . . ?
 U5 U2 C63 135.3(5) 6 . ?
 U5 U2 C63 135.3(5) . . ?
 U5 U2 C64 158.8(12) . . ?
 U5 U2 C64 101.3(5) . 6 ?
 U5 U2 C64 158.8(12) 6 6 ?
 U5 U2 C64 101.3(5) 6 . ?
 U5 U2 U5 86.4(11) 6 . ?
 N1 U2 C63 174.9(16) . . ?
 N1 U2 C64 147.1(5) . . ?
 N1 U2 C64 147.1(5) . 6 ?
 N1 U2 U4 50.0(7) . 6 ?
 N1 U2 U4 50.0(7) . . ?
 N1 U2 U5 46.1(5) . . ?
 N1 U2 U5 46.1(5) . 6 ?
 C60 U3 C43 53.0(4) . 6 ?
 C60 U3 C61 30.1(3) . . ?
 C60 U3 C64 50.3(4) . 6 ?
 C60 U3 C65 33.9(4) . 6 ?
 C60 U3 C66 17.0(3) . 6 ?
 C61 U3 C43 45.6(4) . 6 ?
 C61 U3 C64 24.5(4) . 6 ?
 C61 U3 C65 12.7(3) . 6 ?
 C64 U3 C43 32.4(3) 6 6 ?
 C65 U3 C43 58.2(4) 6 6 ?
 C65 U3 C64 33.5(3) 6 6 ?
 C66 U3 C43 69.4(4) 6 6 ?
 C66 U3 C61 36.7(4) 6 . ?
 C66 U3 C64 60.6(4) 6 6 ?
 C66 U3 C65 34.0(3) 6 6 ?
 U1 U3 C43 93.7(6) . 6 ?
 U1 U3 C60 102.0(6) . . ?
 U1 U3 C61 126.9(6) . . ?
 U1 U3 C64 125.9(7) . 6 ?
 U1 U3 C65 135.5(7) . 6 ?
 U1 U3 C66 107.4(7) . 6 ?
 U1 U3 U2 116.3(15) . . ?
 U1 U3 U3 99.7(5) . 6 ?
 U1 U3 U4 12.1(4) . . ?
 U1 U3 U5 34.6(9) . . ?
 U1 U3 N1 72.8(6) . . ?
 U2 U3 C43 87.1(12) . 6 ?
 U2 U3 C60 126.5(12) . . ?
 U2 U3 C61 97.0(12) . . ?
 U2 U3 C64 76.6(11) . 6 ?
 U2 U3 C65 97.5(13) . 6 ?
 U2 U3 C66 131.4(13) . 6 ?
 U2 U3 U3 19.4(12) . 6 ?
 U2 U3 U4 105.6(14) . . ?
 U2 U3 U5 128.7(13) . . ?
 U2 U3 N1 67.2(11) . . ?
 U3 U3 C43 98.4(3) 6 6 ?
 U3 U3 C60 144.8(3) 6 . ?
 U3 U3 C61 116.1(3) 6 . ?
 U3 U3 C64 94.4(3) 6 6 ?
 U3 U3 C65 116.8(3) 6 6 ?
 U3 U3 C66 150.7(4) 6 6 ?
 U4 U3 C43 99.2(5) . 6 ?
 U4 U3 C60 113.9(6) . . ?
 U4 U3 C61 137.2(5) . . ?
 U4 U3 C64 131.4(6) . 6 ?
 U4 U3 C65 147.0(6) . 6 ?
 U4 U3 C66 119.3(6) . 6 ?
 U4 U3 U3 88.3(4) . 6 ?
 U4 U3 N1 61.9(5) . . ?
 U5 U3 C43 123.1(9) . 6 ?
 U5 U3 C60 104.2(7) . . ?
 U5 U3 C61 134.1(7) . . ?
 U5 U3 C64 150.3(7) . 6 ?
 U5 U3 C65 133.1(8) . 6 ?
 U5 U3 C66 99.3(8) . 6 ?
 U5 U3 U3 109.4(6) . 6 ?
 U5 U3 U4 36.7(8) . . ?
 U5 U3 N1 63.5(6) . . ?
 N1 U3 C43 139.8(6) . 6 ?
 N1 U3 C60 165.3(6) . . ?
 N1 U3 C61 159.9(7) . . ?
 N1 U3 C64 143.8(6) . 6 ?
 N1 U3 C65 150.9(7) . 6 ?
 N1 U3 C66 150.5(5) . 6 ?
 N1 U3 U3 49.6(3) . 6 ?
 C20 U4 C19 33.1(3) . . ?
 C20 U4 C23 15.9(3) . 6 ?
 C20 U4 U1 104.2(4) . 6 ?
 C23 U4 C19 35.8(4) 6 . ?
 C24 U4 C19 3.7(5) 6 . ?
 C24 U4 C20 31.5(4) 6 . ?
 C24 U4 C23 32.8(3) 6 6 ?
 C24 U4 C25 34.3(4) 6 6 ?
 C24 U4 U1 132.5(5) 6 6 ?
 C25 U4 C19 34.8(4) 6 . ?
 C25 U4 C20 63.2(4) 6 . ?
 C25 U4 C23 57.0(4) 6 6 ?
 C25 U4 U1 166.7(5) 6 6 ?
 U1 U4 C19 132.0(5) 6 . ?
 U1 U4 C19 116.1(7) . . ?
 U1 U4 C20 101.4(7) . . ?
 U1 U4 C23 111.8(4) 6 6 ?
 U1 U4 C23 88.0(7) . 6 ?
 U1 U4 C24 112.5(7) . 6 ?
 U1 U4 C25 100.6(8) . 6 ?
 U1 U4 U1 85.4(5) . 6 ?
 U1 U4 U2 43.3(5) . . ?
 U1 U4 U3 12.0(3) . . ?
 U1 U4 U4 103.1(5) . 6 ?
 U1 U4 U5 60.5(13) . . ?
 U1 U4 N1 77.1(5) . . ?
 U2 U4 C19 137.8(7) . . ?
 U2 U4 C20 106.2(7) . . ?
 U2 U4 C23 102.2(7) . 6 ?
 U2 U4 C24 134.9(8) . 6 ?
 U2 U4 C25 142.0(7) . 6 ?
 U2 U4 U1 42.1(4) . 6 ?
 U2 U4 U4 59.8(4) . 6 ?
 U3 U4 C19 126.7(6) . . ?
 U3 U4 C20 107.6(6) . . ?
 U3 U4 C23 95.8(6) . 6 ?
 U3 U4 C24 123.1(6) . 6 ?
 U3 U4 C25 112.5(7) . 6 ?
 U3 U4 U1 74.0(4) . 6 ?
 U3 U4 U2 32.3(5) . . ?
 U3 U4 U4 91.7(4) . 6 ?
 U3 U4 N1 66.1(5) . . ?
 U4 U4 C19 121.3(3) 6 . ?
 U4 U4 C20 100.3(3) 6 . ?
 U4 U4 C23 112.0(4) 6 6 ?
 U4 U4 C24 122.9(4) 6 6 ?
 U4 U4 C25 153.5(4) 6 6 ?
 U4 U4 U1 17.7(2) 6 6 ?
 U5 U4 C19 113.9(10) . . ?
 U5 U4 C20 134.9(11) . . ?
 U5 U4 C23 120.3(12) . 6 ?
 U5 U4 C24 113.0(10) . 6 ?
 U5 U4 C25 79.1(10) . 6 ?
 U5 U4 U1 114.0(9) . 6 ?
 U5 U4 U2 88.1(13) . . ?
 U5 U4 U3 63.7(13) . . ?
 U5 U4 U4 123.2(8) . 6 ?
 U5 U4 N1 73.5(8) . . ?
 N1 U4 C19 166.7(8) . . ?
 N1 U4 C20 147.1(6) . . ?
 N1 U4 C23 151.0(6) . 6 ?
 N1 U4 C24 170.1(8) . 6 ?
 N1 U4 C25 149.7(6) . 6 ?
 N1 U4 U1 43.1(3) . 6 ?
 N1 U4 U2 50.4(6) . . ?
 N1 U4 U4 49.8(4) . 6 ?
 C25 U5 C27 53.0(5) 6 6 ?
 C25 U5 C36 65.6(6) 6 . ?
 C25 U5 C37 54.7(5) 6 . ?
 C25 U5 C38 32.4(4) 6 . ?
 C27 U5 C36 26.4(4) 6 . ?
 C37 U5 C27 51.0(5) . 6 ?
 C37 U5 C36 33.7(4) . . ?
 C37 U5 C38 33.1(3) . . ?
 C38 U5 C27 64.9(5) . 6 ?
 C38 U5 C36 61.1(5) . . ?
 C46 U5 C25 33.1(4) 6 6 ?
 C46 U5 C27 52.8(5) 6 6 ?
 C46 U5 C36 48.0(5) 6 . ?
 C46 U5 C37 23.2(4) 6 . ?
 C46 U5 C38 13.3(4) 6 . ?
 C47 U5 C25 55.6(5) 6 6 ?
 C47 U5 C27 33.2(4) 6 6 ?
 C47 U5 C36 15.6(4) 6 . ?
 C47 U5 C37 19.1(4) 6 . ?
 C47 U5 C38 45.8(5) 6 . ?
 C47 U5 C46 32.9(4) 6 6 ?
 U1 U5 C25 97.5(11) . 6 ?
 U1 U5 C27 146.4(10) . 6 ?
 U1 U5 C36 133.8(12) . . ?
 U1 U5 C37 100.7(10) . . ?
 U1 U5 C38 81.5(9) . . ?
 U1 U5 C46 93.8(9) . 6 ?
 U1 U5 C47 119.8(11) . 6 ?
 U1 U5 U2 34.7(8) . . ?
 U1 U5 U3 30.5(7) . . ?
 U1 U5 U4 51.4(13) . . ?
 U1 U5 N1 76.2(10) . . ?
 U2 U5 C25 132.2(10) . 6 ?
 U2 U5 C27 165.9(10) . 6 ?
 U2 U5 C36 139.5(10) . . ?
 U2 U5 C37 118.5(8) . . ?
 U2 U5 C38 112.2(9) . . ?
 U2 U5 C46 122.4(9) . 6 ?
 U2 U5 C47 134.6(9) . 6 ?
 U3 U5 C25 118.5(9) . 6 ?
 U3 U5 C27 144.7(10) . 6 ?
 U3 U5 C36 119.5(10) . . ?
 U3 U5 C37 94.8(8) . . ?
 U3 U5 C38 91.7(8) . . ?
 U3 U5 C46 100.1(8) . 6 ?
 U3 U5 C47 111.6(9) . 6 ?
 U3 U5 U2 23.8(6) . . ?
 U3 U5 N1 69.2(8) . . ?
 U4 U5 C25 79.1(10) . 6 ?
 U4 U5 C27 124.2(13) . 6 ?
 U4 U5 C36 144.5(12) . . ?
 U4 U5 C37 123.8(12) . . ?
 U4 U5 C38 90.7(11) . . ?
 U4 U5 C46 102.2(11) . 6 ?
 U4 U5 C47 133.5(11) . 6 ?
 U4 U5 U2 68.7(13) . . ?
 U4 U5 U3 79.6(16) . . ?
 U4 U5 N1 74.9(10) . . ?
 N1 U5 C25 150.9(11) . 6 ?
 N1 U5 C27 137.4(10) . 6 ?
 N1 U5 C36 138.2(11) . . ?
 N1 U5 C37 154.0(10) . . ?
 N1 U5 C38 157.6(12) . . ?
 N1 U5 C46 169.2(11) . 6 ?
 N1 U5 C47 151.5(11) . 6 ?
 N1 U5 U2 46.8(7) . . ?
 U1 N1 U1 96.7(4) 6 . ?
 U1 N1 U2 59.8(5) 6 . ?
 U1 N1 U2 59.8(5) . . ?
 U1 N1 U3 25.8(3) . . ?
 U1 N1 U3 93.9(5) . 6 ?
 U1 N1 U3 93.9(5) 6 . ?
 U1 N1 U3 25.8(3) 6 6 ?
 U2 N1 U3 40.8(4) . 6 ?
 U2 N1 U3 40.8(4) . . ?
 U3 N1 U3 80.8(7) 6 . ?
 U4 N1 U1 26.4(4) . . ?
 U4 N1 U1 26.4(4) 6 6 ?
 U4 N1 U1 94.0(5) . 6 ?
 U4 N1 U1 94.0(5) 6 . ?
 U4 N1 U2 79.6(8) 6 . ?
 U4 N1 U2 79.6(8) . . ?
 U4 N1 U3 102.7(6) . 6 ?
 U4 N1 U3 52.0(6) 6 6 ?
 U4 N1 U3 52.0(6) . . ?
 U4 N1 U3 102.7(6) 6 . ?
 U4 N1 U4 80.4(8) 6 . ?
 U5 N1 U1 29.6(6) . . ?
 U5 N1 U1 123.4(9) 6 . ?
 U5 N1 U1 29.6(6) 6 6 ?
 U5 N1 U1 123.4(9) . 6 ?
 U5 N1 U2 87.1(7) . . ?
 U5 N1 U2 87.1(7) 6 . ?
 U5 N1 U3 123.5(9) . 6 ?
 U5 N1 U3 47.2(7) . . ?
 U5 N1 U3 123.5(9) 6 . ?
 U5 N1 U3 47.2(7) 6 6 ?
 U5 N1 U4 111.9(10) . 6 ?
 U5 N1 U4 31.6(6) 6 6 ?
 U5 N1 U4 111.9(10) 6 . ?
 U5 N1 U4 31.6(6) . . ?
 U5 N1 U5 143.4(15) . 6 ?
 N1P Ni1P N2P 89.94(8) . . ?
 N1P Ni1P N3P 177.61(17) . . ?
 N3P Ni1P N2P 90.01(8) . . ?
 C2P N1P Ni1P 128.1(2) 6 . ?
 C2P N1P Ni1P 128.1(2) . . ?
 C2P N1P C2P 103.8(4) 6 . ?
 C4P N2P Ni1P 127.9(2) . . ?
 C7P N2P Ni1P 127.8(2) . . ?
 C7P N2P C4P 104.3(3) . . ?
 C9P N3P Ni1P 127.85(19) 6 . ?
 C9P N3P Ni1P 127.85(19) . . ?
 C9P N3P C9P 104.2(4) 6 . ?
 C1P C1P C2P 106.8(2) 6 . ?
 C1P C1P C11P 128.9(2) 6 . ?
 C2P C1P C11P 124.2(4) . . ?
 N1P C2P C1P 111.3(3) . . ?
 C3P C2P N1P 124.9(3) . . ?
 C3P C2P C1P 123.8(3) . . ?
 C2P C3P C4P 124.5(3) . . ?
 N2P C4P C5P 111.4(3) . . ?
 C3P C4P N2P 124.6(3) . . ?
 C3P C4P C5P 124.0(3) . . ?
 C4P C5P C13P 124.8(3) . . ?
 C6P C5P C4P 106.5(3) . . ?
 C6P C5P C13P 128.6(4) . . ?
 C5P C6P C7P 106.2(3) . . ?
 C5P C6P C15P 129.2(4) . . ?
 C7P C6P C15P 124.6(3) . . ?
 N2P C7P C6P 111.6(3) . . ?
 N2P C7P C8P 124.9(3) . . ?
 C8P C7P C6P 123.5(3) . . ?
 C9P C8P C7P 124.4(3) . . ?
 N3P C9P C10P 111.4(3) . . ?
 C8P C9P N3P 125.0(3) . . ?
 C8P C9P C10P 123.5(3) . . ?
 C9P C10P C17P 124.9(3) . . ?
 C10P C10P C9P 106.5(2) 6 . ?
 C10P C10P C17P 128.5(2) 6 . ?
 C1P C11P C12P 112.6(3) . . ?
 C5P C13P C14P 112.6(4) . . ?
 C6P C15P C16P 112.9(4) . . ?
 C10P C17P C18P 111.9(3) . . ?
 C6S C1S C2S 120.3(9) . . ?
 C3S C2S C1S 119.7(9) . . ?
 C2S C3S C4S 120.6(8) . . ?
 C5S C4S C3S 116.8(8) . . ?
 C4S C5S C6S 123.7(9) . . ?
 C1S C6S C5S 119.0(8) . . ?
 C9S C8S C7S 116.4(19) . . ?
 S1S C10S S1S 148(5) . 2_655 ?

_shelx_res_file
;
TITL cs6-185_a.res in C2/m
    cs6-185.res
    created by SHELXL-2018/1 at 11:22:19 on 12-Oct-2021
REM Old TITL Cs6-185 in C2/m
REM SHELXT solution in C2/m
REM R1 0.311, Rweak 0.035, Alpha 0.091, Orientation as input
REM Formula found by SHELXT: C72 N23 Ni3
CELL 0.82641 25.3712 15.0697 19.9969 90 94.686 90
ZERR 4 0.0006 0.0003 0.0005 0 0.001 0
LATT 7
SYMM -X,+Y,-Z
SFAC C H N Ni S U
DISP C 0.005 0.002 16.098
DISP N 0.009 0.005 28.748
DISP Ni 0.312 1.472 6901.319
DISP U -6.326 5.594 25802.327
UNIT 516.41 218.61 20 4 1.8 4
DFIX 1.44 C18 C19
DFIX 1.4 C1 C2 C18 C38 C5 C6 C4 C3 C13 C31 C51 C52 C56 C74 C60 C61
DFIX 1.39 C7S C8S
DFIX 1.39 C8S C9S
DFIX 2.4 C9S C7S
SADI C32 C31 C31 C30 C30 C52 C52 C53 C53 C32
SADI C32 C30 C32 C52 C31 C52 C31 C53 C30 C53
SADI C8 C9 C9 C1 C1 C6 C6 C7 C7 C8
SADI C8 C1 C8 C6 C9 C6 C9 C7 C1 C7
SADI C27 C26 C26 C25 C25 C46 C46 C47 C47 C27
SADI C27 C25 C27 C46 C26 C46 C26 C47 C25 C47
SADI C13 C12 C12 C2 C2 C3 C3 C14 C14 C13
SADI C13 C2 C13 C3 C12 C3 C12 C14 C2 C14
SADI C23 C22 C22 C42 C42 C43 C43 C44 C44 C23
SADI C23 C42 C23 C43 C22 C43 C22 C44 C42 C44
SADI C73 C82 C82 C81 C81 C75 C75 C74 C74 C73
SADI C73 C81 C73 C75 C82 C75 C82 C74 C81 C74
SADI C18 C19 C19 C5 C5 C4 C4 C17 C17 C18
SADI C18 C5 C18 C4 C19 C4 C19 C17 C5 C17
SADI C38 C37 C37 C59 C59 C60 C60 C39 C39 C38
SADI C38 C59 C38 C60 C37 C60 C37 C39 C59 C39
SADI C51 C50 C50 C49 C49 C70 C70 C71 C71 C51
SADI C51 C49 C51 C70 C50 C70 C50 C71 C49 C71
SADI C78 C63 C63 C62 C62 C61 C61 C77 C77 C78
SADI C78 C62 C78 C61 C63 C61 C63 C77 C62 C77
SADI C34 C55 C55 C56 C56 C57 C57 C35 C35 C34
SADI C34 C56 C34 C57 C55 C57 C55 C35 C56 C35
SADI C80 C68 C68 C67 C67 C66 C66 C65 C65 C80
SADI C80 C67 C80 C66 C68 C66 C68 C65 C67 C65
SADI C1 C3 C1 C12 C2 C6 C2 C9
SADI C3 C5 C3 C17 C4 C2 C4 C14
SADI C5 C7 C5 C1 C6 C4 C6 C19
SADI C10 C9 C10 C11 C10 C26
SADI C9 C11 C11 C26 C26 C9
SADI C11 C10 C11 C12 C11 C29
SADI C13 C30 C13 C32 C31 C12 C31 C14
SADI C15 C14 C15 C16 C15 C33
SADI C14 C16 C16 C33 C33 C14
SADI C16 C15 C16 C17 C16 C36
SADI C15 C17 C17 C36 C36 C15
SADI C18 C37 C18 C39 C38 C17 C38 C19
SADI C20 C19 C20 C21 C20 C40
SADI C19 C21 C21 C40 C40 C19
SADI C21 C20 C21 C22 C21 C7
SADI C20 C22 C22 C7 C7 C20
SADI C24 C23 C24 C25 C24 C8
SADI C23 C25 C25 C8 C8 C23
SADI C28 C27 C28 C29 C28 C50
SADI C27 C29 C29 C50 C50 C27
SADI C29 C28 C29 C30 C29 C11
SADI C28 C30 C30 C11 C11 C28
SADI C33 C32 C33 C34 C33 C15
SADI C32 C34 C34 C15 C15 C32
SADI C36 C35 C36 C37 C36 C16
SADI C40 C39 C40 C20 C40 C41
SADI C41 C40 C41 C42 C41 C62
SADI C41 C39 C39 C20 C20 C41
SADI C40 C42 C42 C62 C62 C40
SADI C45 C44 C45 C46 C45 C66
SADI C44 C46 C46 C66 C66 C44
SADI C48 C47 C48 C49 C48 C67
SADI C47 C49 C49 C67 C67 C47
SADI C51 C30 C51 C53 C52 C50 C52 C71
SADI C54 C53 C54 C55 C54 C72
SADI C53 C55 C55 C72 C72 C53
SADI C56 C73 C56 C75 C74 C55 C74 C57
SADI C58 C57 C58 C59 C58 C76
SADI C57 C59 C59 C76 C76 C57
SADI C60 C62 C60 C77 C61 C59 C61 C39
SADI C64 C63 C64 C65 C64 C43
SADI C63 C65 C65 C43 C43 C63
SADI C69 C68 C69 C70 C69 C82
SADI C68 C70 C70 C82 C82 C68
SADI C72 C71 C72 C73 C72 C54
SADI C71 C73 C73 C54 C54 C71
SADI C76 C75 C76 C77 C76 C58
SADI C75 C77 C77 C58 C58 C75
SADI C79 C78 C79 C80 C79 C81
SADI C78 C80 C80 C81 C81 C78
FLAT C65 C66 C67 C68 C80
FLAT C30 C31 C32 C52 C53
FLAT C1 C6 C7 C8 C9
FLAT C25 C26 C27 C46 C47
FLAT C2 C3 C12 C13 C14
FLAT C22 C23 C42 C43 C44
FLAT C73 C74 C75 C81 C82
FLAT C4 C5 C17 C18 C19
FLAT C37 C38 C39 C59 C60
FLAT C49 C50 C51 C70 C71
FLAT C61 C62 C63 C77 C78
FLAT C34 C35 C55 C56 C57
SIMU 0.008 0.016 2 C1 > C82
SIMU 0.01 0.02 2 U1 > U5
SIMU 0.01 0.02 2 C7S > C10S
ISOR 0.005 0.01 C50 C42
SUMP 0.5 0.0001 1 6 1 5 1 3 1 2 1 4

L.S. 10
PLAN  1
SIZE 0.15 0.12 0.1
TEMP -88.15
LIST 6
fmap 2
acta
REM <olex2.extras>
REM <HklSrc "%.\\Cs6-185.hkl">
REM </olex2.extras>

WGHT    0.148600   54.035198
FVAR       0.07673   0.03146   0.31350   0.08232   0.06300   0.00960   0.77541
C1    1    0.563904    0.000000    0.043518    10.50000    0.08171    0.09589 =
         0.09530    0.00000   -0.04137    0.00000
C2    1    0.598817    0.030640    0.007278    10.50000    0.09543    0.10301 =
         0.06603   -0.00476   -0.03228    0.02057
C3    1    0.615971    0.118551    0.015632    10.50000    0.09921    0.10055 =
         0.06122    0.01712   -0.01637    0.02221
C4    1    0.593745    0.169697    0.066423    10.50000    0.07762    0.07841 =
         0.07926    0.02166   -0.01392    0.02043
C5    1    0.556948    0.130316    0.105308    10.50000    0.05293    0.07779 =
         0.08883    0.01587   -0.01780    0.02634
C6    1    0.543420    0.044093    0.094227    10.50000    0.05296    0.08766 =
         0.09974    0.00729   -0.02606    0.00950
C7    1    0.536392   -0.013459    0.146353    10.50000    0.03275    0.08825 =
         0.11492    0.00702   -0.01039   -0.00149
C8    1    0.551911   -0.098517    0.127889    10.50000    0.04883    0.08384 =
         0.11278   -0.00835   -0.02214   -0.02017
C9    1    0.571618   -0.091488    0.065383    10.50000    0.07442    0.08680 =
         0.10040   -0.01736   -0.04295   -0.01445
C10   1    0.614945   -0.148844    0.050591    10.50000    0.09991    0.08055 =
         0.08472   -0.03052   -0.03704   -0.00600
C11   1    0.652739   -0.111488    0.009782    10.50000    0.11513    0.10707 =
         0.05779   -0.03211   -0.02393    0.01681
C12   1    0.639699   -0.021115   -0.012187    10.50000    0.11492    0.10990 =
         0.04515   -0.01503   -0.02647    0.02581
C13   1    0.680932    0.034623   -0.019661    10.50000    0.11898    0.12221 =
         0.03314    0.01153    0.00617    0.02370
C14   1    0.667960    0.119915    0.001608    10.50000    0.11567    0.11440 =
         0.05742    0.03613   -0.00174    0.01235
C15   1    0.700593    0.185004    0.040217    10.50000    0.11633    0.08884 =
         0.08881    0.05195    0.01819   -0.00394
C16   1    0.680256    0.235222    0.092899    10.50000    0.10652    0.05415 =
         0.10809    0.03994   -0.00076   -0.00164
C17   1    0.623128    0.228771    0.106590    10.50000    0.08325    0.05668 =
         0.09496    0.02580   -0.00457    0.02304
C18   1    0.602339    0.228643    0.169874    10.50000    0.07375    0.05241 =
         0.10581    0.00125   -0.00432    0.04702
C19   1    0.563895    0.162409    0.169361    10.50000    0.04510    0.07083 =
         0.09740    0.01062    0.00186    0.04752
C20   1    0.559200    0.104275    0.226266    10.50000    0.04112    0.08547 =
         0.08767    0.00602    0.02522    0.04340
C21   1    0.543694    0.016736    0.212113    10.50000    0.02985    0.09535 =
         0.09960    0.01473    0.02671    0.01640
C22   1    0.562065   -0.049641    0.262102    10.50000    0.04690    0.09045 =
         0.09353    0.01754    0.04436   -0.00435
C23   1    0.572163   -0.137640    0.245727    10.50000    0.06480    0.08813 =
         0.10821    0.02058    0.02087   -0.02368
C24   1    0.569267   -0.161874    0.177478    10.50000    0.06458    0.07694 =
         0.11440   -0.00365   -0.00198   -0.03047
C25   1    0.610457   -0.222286    0.159888    10.50000    0.09405    0.06439 =
         0.11180   -0.01204   -0.01415   -0.02477
C26   1    0.632851   -0.216273    0.098171    10.50000    0.09849    0.05950 =
         0.09450   -0.03457   -0.02754   -0.00623
C27   1    0.685286   -0.244460    0.108380    10.50000    0.10879    0.04865 =
         0.09352   -0.03588   -0.01244    0.01852
C28   1    0.721679   -0.206351    0.069549    10.50000    0.11125    0.07047 =
         0.07026   -0.04361    0.01327    0.03701
C29   1    0.705671   -0.140433    0.017402    10.50000    0.12474    0.09678 =
         0.05326   -0.03927    0.00730    0.03789
C30   1    0.747754   -0.080035    0.005001    10.50000    0.11520    0.11987 =
         0.04333   -0.02580    0.03665    0.02750
C31   1    0.731643    0.000000   -0.011195    10.50000    0.12281    0.13623 =
         0.04848    0.00000    0.03358    0.00000
C32   1    0.769509    0.067692    0.016087    10.50000    0.10357    0.12223 =
         0.07107    0.03019    0.05182   -0.00171
C33   1    0.758381    0.156574    0.047479    10.50000    0.10652    0.08993 =
         0.08820    0.05658    0.03812   -0.02077
C34   1    0.789675    0.187104    0.106787    10.50000    0.09595    0.08314 =
         0.11519    0.03841    0.04113   -0.03598
C35   1    0.769699    0.236138    0.157237    10.50000    0.09826    0.05597 =
         0.12092    0.02294    0.01270   -0.03691
C36   1    0.715374    0.262240    0.154136    10.50000    0.10077    0.03562 =
         0.11742    0.02204   -0.00253   -0.01989
C37   1    0.688022    0.270826    0.216363    10.50000    0.09058    0.02509 =
         0.11212   -0.01053   -0.01290    0.00318
C38   1    0.633670    0.246201    0.223572    10.50000    0.09459    0.04099 =
         0.10541   -0.01340   -0.00075    0.04068
C39   1    0.628957    0.206712    0.284446    10.50000    0.08112    0.05289 =
         0.09277   -0.02957    0.02549    0.03214
C40   1    0.592847    0.129086    0.286580    10.50000    0.07564    0.08777 =
         0.07763   -0.00450    0.03391    0.04079
C41   1    0.610688    0.060718    0.335219    10.50000    0.08488    0.08852 =
         0.06670   -0.00299    0.04976    0.01711
C42   1    0.592786   -0.024757    0.319342    10.50000    0.05362    0.07721 =
         0.06239    0.01434    0.03732    0.00089
C43   1    0.625400   -0.102062    0.340706    10.50000    0.06945    0.08829 =
         0.06595    0.03266    0.03343   -0.01042
C44   1    0.611556   -0.170301    0.296253    10.50000    0.07212    0.07292 =
         0.08581    0.03946    0.03198   -0.01622
C45   1    0.654240   -0.232184    0.275986    10.50000    0.09996    0.05777 =
         0.09342    0.03226    0.00737   -0.01972
C46   1    0.649226   -0.259352    0.206051    10.50000    0.10075    0.04986 =
         0.11165    0.00125    0.00277   -0.01117
C47   1    0.696863   -0.266506    0.177572    10.50000    0.09677    0.03078 =
         0.09546   -0.01404    0.00153    0.01414
C48   1    0.750176   -0.253106    0.205043    10.50000    0.08304    0.03117 =
         0.08321    0.00135    0.00655    0.03629
C49   1    0.788082   -0.220613    0.164844    10.50000    0.07382    0.05855 =
         0.09033   -0.00888    0.01116    0.04354
C50   1    0.775788   -0.196630    0.095037    10.50000    0.08600    0.07715 =
         0.08047   -0.01944    0.02087    0.02886
C51   1    0.813049   -0.126740    0.083240    10.50000    0.07785    0.10080 =
         0.09088   -0.01189    0.04041    0.04026
C52   1    0.800130   -0.072092    0.039793    10.50000    0.09633    0.11540 =
         0.07887   -0.00896    0.05632    0.03327
C53   1    0.812556    0.018580    0.049935    10.50000    0.08072    0.11282 =
         0.08410    0.02024    0.06844    0.00404
C54   1    0.841803    0.050968    0.111464    10.50000    0.05200    0.10334 =
         0.11447    0.01030    0.06166   -0.01344
C55   1    0.829488    0.137002    0.135520    10.50000    0.07249    0.09431 =
         0.12623    0.01861    0.04213   -0.02854
C56   1    0.835256    0.152755    0.203366    10.50000    0.05787    0.08375 =
         0.12473   -0.00426    0.02147   -0.03685
C57   1    0.796238    0.214778    0.216529    10.50000    0.07984    0.05950 =
         0.11310   -0.00174    0.00347   -0.03979
C58   1    0.772659    0.217013    0.280222    10.50000    0.07372    0.04707 =
         0.09306   -0.02117   -0.00714   -0.02642
C59   1    0.717437    0.246872    0.278039    10.50000    0.08584    0.03823 =
         0.09696   -0.02729   -0.00056   -0.00752
C60   1    0.681906    0.210153    0.320588    10.50000    0.09314    0.05359 =
         0.08072   -0.03751    0.00547    0.01128
C61   1    0.696024    0.149702    0.363199    10.50000    0.09917    0.06626 =
         0.05359   -0.03299    0.00836    0.00877
C62   1    0.659367    0.076297    0.372755    10.50000    0.09889    0.08704 =
         0.04659   -0.01626    0.03450    0.01286
C63   1    0.691220    0.000000    0.392103    10.50000    0.11176    0.07973 =
         0.03145    0.00000    0.02673    0.00000
C64   1    0.676087   -0.090361    0.374370    10.50000    0.08728    0.07881 =
         0.05073    0.02938    0.02835    0.01073
C65   1    0.717416   -0.152260    0.360405    10.50000    0.07652    0.06019 =
         0.04973    0.03760    0.01371    0.02522
C66   1    0.707798   -0.220476    0.309443    10.50000    0.08335    0.04519 =
         0.06550    0.03925    0.00598    0.01055
C67   1    0.755916   -0.231512    0.274816    10.50000    0.08211    0.03899 =
         0.07319    0.02311   -0.00667    0.03209
C68   1    0.795336   -0.171767    0.303691    10.50000    0.06573    0.06128 =
         0.07616    0.02023   -0.01505    0.03956
C69   1    0.832480   -0.136918    0.262211    10.50000    0.04682    0.07582 =
         0.10024    0.01308   -0.01958    0.03814
C70   1    0.829047   -0.162994    0.194993    10.50000    0.05153    0.07336 =
         0.10524    0.00267    0.02055    0.04083
C71   1    0.844480   -0.105350    0.142247    10.50000    0.04524    0.09293 =
         0.11131   -0.00446    0.03694    0.03204
C72   1    0.859595   -0.015982    0.161197    10.50000    0.02935    0.10090 =
         0.12237    0.00144    0.03430    0.00727
C73   1    0.864070    0.000000    0.230641    10.50000    0.02578    0.10541 =
         0.12804    0.00000   -0.00181    0.00000
C74   1    0.852341    0.091193    0.249187    10.50000    0.03980    0.09371 =
         0.11987   -0.01099   -0.00609   -0.02641
C75   1    0.831503    0.089971    0.313702    10.50000    0.05943    0.08373 =
         0.09955   -0.01994   -0.03279   -0.01689
C76   1    0.790948    0.150582    0.331457    10.50000    0.07476    0.06925 =
         0.08019   -0.02652   -0.01852   -0.01993
C77   1    0.749441    0.117186    0.373248    10.50000    0.09113    0.06395 =
         0.04047   -0.02585   -0.01316   -0.00280
C78   1    0.747023    0.025353    0.392992    10.50000    0.10825    0.07487 =
         0.03026   -0.00806   -0.01267    0.00754
C79   1    0.788032   -0.032882    0.374126    10.50000    0.09168    0.08270 =
         0.05632    0.00770   -0.03776    0.01331
C80   1    0.772288   -0.122830    0.359201    10.50000    0.07974    0.06672 =
         0.05426    0.02174   -0.02269    0.03052
C81   1    0.829206    0.000000    0.335336    10.50000    0.06850    0.09399 =
         0.09397    0.00000   -0.04779    0.00000
C82   1    0.850631   -0.053278    0.283212    10.50000    0.03898    0.10161 =
         0.10972    0.00564   -0.02647    0.01481
PART 1
U1    6    0.668284    0.086319    0.221358    31.00000    0.05172    0.03339 =
         0.06253   -0.01434    0.02624    0.00788
U2    6    0.693930    0.000000    0.271757    61.00000    0.08784    0.08146 =
         0.07679    0.00000    0.02349    0.00000
U3    6    0.689868    0.077425    0.251486    51.00000    0.08651    0.09921 =
         0.08142   -0.02263    0.01073    0.02895
U4    6    0.649985    0.074359    0.188457    41.00000    0.07182    0.10417 =
         0.12491   -0.01217    0.00687    0.04959
U5    6    0.680687    0.108648    0.184849    21.00000    0.09043    0.07409 =
         0.10654   -0.01147    0.02275    0.02887
N1    3    0.702068    0.000000    0.185912    10.50000    0.08256    0.06639 =
         0.08772    0.00000    0.03032    0.00000

PART 0
PART 3
NI1P  4    0.518757    0.000000    0.418224    10.50000    0.00628    0.01020 =
         0.01645    0.00000   -0.00026    0.00000
N1P   3    0.463639    0.000000    0.344205    10.50000    0.01155    0.01652 =
         0.01985    0.00000    0.00180    0.00000
N2P   3    0.519814    0.130518    0.416822    11.00000    0.00936    0.01549 =
         0.01954   -0.00110    0.00142    0.00166
N3P   3    0.576157    0.000000    0.489602    10.50000    0.01075    0.01442 =
         0.01701    0.00000    0.00161    0.00000
C1P   1    0.403482    0.044602    0.256281    11.00000    0.01273    0.02411 =
         0.02682    0.00159   -0.00315    0.00182
C2P   1    0.440315    0.072200    0.310979    11.00000    0.00905    0.02141 =
         0.02086    0.00416    0.00030    0.00222
C3P   1    0.451347    0.159091    0.326491    11.00000    0.01389    0.01795 =
         0.02546    0.00351    0.00040    0.00412
AFIX  43
H3P   2    0.431451    0.203440    0.301912    11.00000   -1.20000
AFIX   0
C4P   1    0.489275    0.186632    0.375241    11.00000    0.01213    0.01388 =
         0.02547    0.00197    0.00295    0.00332
C5P   1    0.503032    0.278049    0.387969    11.00000    0.01807    0.01370 =
         0.03415    0.00295    0.00165    0.00320
C6P   1    0.542296    0.278055    0.438767    11.00000    0.01556    0.01263 =
         0.03649   -0.00291    0.00373    0.00003
C7P   1    0.552155    0.186452    0.455917    11.00000    0.01143    0.01421 =
         0.02308   -0.00142    0.00338   -0.00123
C8P   1    0.590437    0.159291    0.504318    11.00000    0.01103    0.01577 =
         0.02423   -0.00419    0.00156   -0.00324
AFIX  43
H8P   2    0.610013    0.203795    0.529137    11.00000   -1.20000
AFIX   0
C9P   1    0.602220    0.072409    0.519125    11.00000    0.01034    0.01958 =
         0.01741   -0.00207    0.00115   -0.00266
C10P  1    0.644661    0.045319    0.567014    11.00000    0.00960    0.02382 =
         0.01865   -0.00121   -0.00090   -0.00264
C11P  1    0.374199    0.107410    0.207752    11.00000    0.02154    0.03059 =
         0.03356    0.00414   -0.01390    0.00677
AFIX  23
H11A  2    0.359033    0.156195    0.233229    11.00000   -1.20000
H11B  2    0.344549    0.075318    0.183222    11.00000   -1.20000
AFIX   0
C12P  1    0.409693    0.146811    0.157173    11.00000    0.03682    0.03941 =
         0.03094    0.00681   -0.00706    0.00769
AFIX 137
H12A  2    0.388745    0.186041    0.126260    11.00000   -1.50000
H12B  2    0.424820    0.098819    0.131763    11.00000   -1.50000
H12C  2    0.438275    0.180841    0.181058    11.00000   -1.50000
AFIX   0
C13P  1    0.479112    0.355827    0.348948    11.00000    0.03012    0.01338 =
         0.05703    0.00570   -0.00691    0.00572
AFIX  23
H13A  2    0.486490    0.410846    0.375106    11.00000   -1.20000
H13B  2    0.440263    0.348129    0.342890    11.00000   -1.20000
AFIX   0
C14P  1    0.500643    0.365839    0.280140    11.00000    0.05310    0.03771 =
         0.06601    0.02937    0.00058    0.00225
AFIX 137
H14A  2    0.482607    0.415151    0.255896    11.00000   -1.50000
H14B  2    0.494426    0.310882    0.254504    11.00000   -1.50000
H14C  2    0.538699    0.377904    0.285914    11.00000   -1.50000
AFIX   0
C15P  1    0.572243    0.355068    0.470865    11.00000    0.02634    0.01406 =
         0.05416   -0.00478   -0.00285   -0.00343
AFIX  23
H15A  2    0.576727    0.345608    0.519993    11.00000   -1.20000
H15B  2    0.551253    0.409900    0.462442    11.00000   -1.20000
AFIX   0
C16P  1    0.626473    0.367648    0.444623    11.00000    0.03591    0.03271 =
         0.08029    0.00127    0.00645   -0.02024
AFIX 137
H16A  2    0.622490    0.373816    0.395684    11.00000   -1.50000
H16B  2    0.648705    0.316009    0.456780    11.00000   -1.50000
H16C  2    0.643099    0.421208    0.464528    11.00000   -1.50000
AFIX   0
C17P  1    0.683072    0.107266    0.604108    11.00000    0.01595    0.03125 =
         0.02388   -0.00586   -0.00581   -0.00298
AFIX  23
H17A  2    0.699422    0.077016    0.644583    11.00000   -1.20000
H17B  2    0.663780    0.159869    0.618973    11.00000   -1.20000
AFIX   0
C18P  1    0.726447    0.137464    0.560645    11.00000    0.02510    0.05108 =
         0.04347   -0.01717    0.00469   -0.02063
AFIX 137
H18A  2    0.710502    0.169337    0.521332    11.00000   -1.50000
H18B  2    0.745697    0.085566    0.545921    11.00000   -1.50000
H18C  2    0.750989    0.176878    0.586776    11.00000   -1.50000
AFIX   0

C1S   1    0.639219    0.500000    0.263498    10.50000    0.05553    0.05801 =
         0.05676    0.00000    0.02212    0.00000
AFIX  43
H1S   2    0.613572    0.500000    0.295555    10.50000   -1.20000
AFIX   0
C2S   1    0.623032    0.500000    0.195190    10.50000    0.05786    0.09308 =
         0.08231    0.00000   -0.02098    0.00000
AFIX  43
H2S   2    0.586436    0.500000    0.180653    10.50000   -1.20000
AFIX   0
C3S   1    0.660526    0.500000    0.148618    10.50000    0.09495    0.08494 =
         0.03578    0.00000   -0.01236    0.00000
AFIX  43
H3S   2    0.649487    0.500000    0.102063    10.50000   -1.20000
AFIX   0
C4S   1    0.715297    0.500000    0.169789    10.50000    0.08080    0.04100 =
         0.03711    0.00000    0.01459    0.00000
AFIX  43
H4S   2    0.741496    0.500000    0.138454    10.50000   -1.20000
AFIX   0
C5S   1    0.728386    0.500000    0.236643    10.50000    0.05486    0.05664 =
         0.04345    0.00000    0.00259    0.00000
AFIX  43
H5S   2    0.764841    0.500000    0.251909    10.50000   -1.20000
AFIX   0
C6S   1    0.691452    0.500000    0.284381    10.50000    0.05288    0.05387 =
         0.04386    0.00000   -0.00329    0.00000
AFIX  43
H6S   2    0.702640    0.500000    0.330893    10.50000   -1.20000
AFIX   0

C7S   1    0.446105    0.378418   -0.001432    71.00000    0.07984    0.16265 =
         0.19957   -0.02050    0.03943    0.00181
AFIX  43
H7S   2    0.409107    0.388987   -0.003084    71.00000   -1.20000
AFIX   0
C8S   1    0.473993    0.365968    0.062120    71.00000    0.08969    0.15670 =
         0.19577   -0.01202    0.04494    0.00342
AFIX  43
H8S   2    0.456330    0.351626    0.100802    71.00000   -1.20000
AFIX   0
C9S   1    0.528690    0.375866    0.064909    71.00000    0.09681    0.15911 =
         0.19634    0.00370    0.02644    0.00940
AFIX  43
H9S   2    0.549122    0.380829    0.106719    71.00000   -1.20000
AFIX   0

PART 0
PART 4
S1S   5    0.467224    0.338846    0.061275   -71.00000    0.10668    0.16760 =
         0.19620    0.01132    0.06335   -0.00135
C10S  1    0.500000    0.309620    0.000000   -71.00000    0.09582    0.16114 =
         0.19904    0.00000    0.03372    0.00000
HKLF 4


REM  cs6-185_a.res in C2/m
REM R1 =  0.0831 for    7127 Fo > 4sig(Fo)  and  0.0862 for all    7664 data
REM   1048 parameters refined using   1383 restraints

END

WGHT      0.1486     54.0354

REM Highest difference peak  1.278,  deepest hole -1.178,  1-sigma level  0.128
Q1    1   0.5793 -0.0784  0.2887  11.00000  0.05    1.28
;
_shelx_res_checksum                85302
_shelx_hkl_file
;
  -4   0   0    7.51    0.67
   4   0   0    7.30    0.67
  -4   0   0    7.94    0.69
   8   0   0   99.31    9.53
   8   0   0  107.38    9.51
  -8   0   0  114.56    9.51
  -8   0   0  121.31    9.55
 -10   0   0   49.18    4.14
  10   0   0   42.03    4.12
  10   0   0   48.57    4.10
 -10   0   0   48.81    4.09
  12   0   0   63.22    6.21
  12   0   0   73.18    6.17
 -12   0   0   77.43    6.23
 -12   0   0   71.40    6.16
 -14   0   0    8.29    0.77
  14   0   0    6.45    0.82
  14   0   0    8.81    0.79
 -14   0   0    8.61    0.85
  16   0   0   14.60    1.50
 -16   0   0   17.11    1.53
  16   0   0   14.94    1.45
 -16   0   0   16.31    1.44
  18   0   0   34.29    3.01
  18   0   0   30.84    3.06
 -18   0   0   34.25    2.99
 -18   0   0   35.36    3.09
  20   0   0    8.41    0.86
 -20   0   0    8.38    0.94
 -20   0   0    7.88    0.83
  20   0   0    8.25    0.94
 -22   0   0   -0.03    0.26
  22   0   0    0.18    0.23
 -22   0   0    0.38    0.17
  22   0   0   -0.02    0.18
 -24   0   0    5.17    0.65
 -24   0   0    6.03    0.76
  24   0   0    5.83    0.68
  24   0   0    4.02    0.73
  26   0   0   57.81    5.48
 -26   0   0   59.53    5.45
 -26   0   0   62.80    5.60
  26   0   0   66.76    5.60
 -28   0   0   22.12    2.22
  28   0   0   24.19    2.39
 -28   0   0   25.38    2.42
  28   0   0   22.44    2.25
 -30   0   0    1.80    0.68
 -30   0   0    2.65    0.53
  30   0   0    2.21    0.66
  -3  -1   0   34.08    3.02
   3  -1   0   29.32    2.99
  -3  -1   0   34.15    3.00
  -3   1   0   31.64    2.99
  -3   1   0   40.12    3.00
   3   1   0   39.95    3.01
   5  -1   0  137.92   12.72
   5  -1   0  154.76   12.70
  -5  -1   0  161.18   12.71
   5   1   0  138.79   12.73
   7  -1   0   98.01    8.25
  -7  -1   0   98.18    8.26
  -7  -1   0  109.68    8.31
   7  -1   0   89.00    8.27
   7   1   0   82.69    8.28
   7   1   0   90.53    8.26
  -7   1   0   97.52    8.25
  -7   1   0  102.78    8.28
  -9  -1   0  126.78   10.70
   9  -1   0  126.53   10.69
   9  -1   0  110.47   10.71
  -9  -1   0  134.98   10.75
   9   1   0  125.75   10.70
  -9   1   0  127.93   10.69
   9   1   0  106.45   10.73
  -9   1   0  136.37   10.73
  11  -1   0  107.38    9.66
 -11  -1   0  110.94    9.62
 -11  -1   0  119.09    9.69
  11  -1   0  112.22    9.62
  11   1   0  109.72    9.63
 -11   1   0  111.77    9.61
 -11   1   0  122.61    9.67
  11   1   0  100.49    9.67
 -13  -1   0    4.42    0.49
  13  -1   0    3.43    0.39
 -13  -1   0    3.78    0.40
  13  -1   0    3.91    0.45
  13   1   0    3.39    0.40
 -13   1   0    3.99    0.46
  13   1   0    2.89    0.45
 -13   1   0    3.67    0.39
 -15  -1   0  125.37   10.20
  15  -1   0  109.51   10.24
  15  -1   0  116.20   10.20
 -15  -1   0  132.47   10.29
 -15   1   0  119.69   10.18
  15   1   0  118.48   10.20
  15   1   0  105.04   10.25
 -17  -1   0    2.65    0.35
 -17  -1   0    3.06    0.45
  17  -1   0    2.98    0.45
  17  -1   0    2.73    0.37
 -17   1   0    3.55    0.47
  17   1   0    3.07    0.44
 -17   1   0    3.06    0.36
  17   1   0    2.78    0.37
  19  -1   0    0.14    0.15
 -19  -1   0   -0.06    0.22
  19  -1   0    0.20    0.23
 -19  -1   0    0.40    0.16
 -19   1   0    0.20    0.15
  19   1   0    0.39    0.19
  19   1   0   -0.04    0.15
 -19   1   0   -0.01    0.19
  21  -1   0    7.39    0.78
 -21  -1   0    7.18    0.76
 -21  -1   0    8.31    0.91
  21  -1   0    7.64    0.87
 -21   1   0    6.17    0.84
  21   1   0    7.43    0.88
 -21   1   0    6.64    0.74
  21   1   0    6.48    0.77
  23  -1   0    4.14    0.65
  23  -1   0    4.83    0.58
 -23  -1   0    4.64    0.70
 -23  -1   0    4.38    0.55
  23   1   0    2.91    0.64
  23   1   0    4.55    0.58
 -23   1   0    4.23    0.54
 -23   1   0    4.05    0.66
  25  -1   0   29.36    3.05
 -25  -1   0   30.88    3.03
  25  -1   0   35.25    3.17
 -25  -1   0   39.44    3.23
  25   1   0   32.58    3.16
 -25   1   0   30.34    3.03
 -25   1   0   37.59    3.20
  25   1   0   34.50    3.08
 -27  -1   0   42.37    3.65
 -27  -1   0   39.97    3.48
  27  -1   0   39.41    3.60
  27  -1   0   33.39    3.47
 -27   1   0   40.96    3.63
  27   1   0   39.15    3.50
 -27   1   0   33.89    3.45
  27   1   0   36.99    3.59
 -29  -1   0    7.29    1.08
 -29  -1   0    7.20    0.87
  29  -1   0    5.97    0.90
  29  -1   0    6.31    1.05
 -29   1   0    7.38    1.08
  29   1   0    6.83    0.93
  29   1   0    7.71    1.05
 -29   1   0    8.37    0.90
 -31  -1   0    4.01    0.69
  31  -1   0    3.75    0.70
 -31  -1   0    3.28    0.84
  31  -1   0    4.10    0.94
  31   1   0    6.21    1.06
 -31   1   0    3.52    0.67
  31   1   0    2.84    0.66
 -31   1   0    3.12    0.85
  -2  -2   0   21.51    1.92
  -2  -2   0   21.16    1.94
   2   2   0   24.78    1.92
   2   2   0   21.40    1.94
  -4  -2   0  346.99   29.22
  -4  -2   0  334.67   29.19
  -6  -2   0  257.59   21.61
   6   2   0  245.74   21.62
   8  -2   0   18.28    1.68
  -8  -2   0   19.16    1.69
  -8  -2   0   21.80    1.75
   8  -2   0   17.86    1.70
   8   2   0   18.72    1.70
  -8   2   0   18.64    1.67
  -8   2   0   21.80    1.71
   8   2   0   17.77    1.73
  10  -2   0  125.10   11.26
 -10  -2   0  139.93   11.27
  10  -2   0  121.69   11.28
 -10  -2   0  142.82   11.34
 -10   2   0  144.10   11.30
  10   2   0  128.32   11.27
 -10   2   0  134.42   11.25
  10   2   0  111.74   11.31
 -12  -2   0   51.14    4.31
 -12  -2   0   53.05    4.39
  12  -2   0   43.31    4.32
  12  -2   0   51.08    4.30
  12   2   0   48.78    4.32
 -12   2   0   56.36    4.35
  12   2   0   42.78    4.35
 -12   2   0   49.64    4.29
 -14  -2   0   13.75    1.23
 -14  -2   0   15.32    1.33
  14  -2   0   12.47    1.22
  14  -2   0   12.14    1.26
  14   2   0   11.85    1.28
  14   2   0   13.04    1.24
 -14   2   0   14.01    1.21
 -14   2   0   14.38    1.28
 -16  -2   0   49.66    4.08
 -16  -2   0   47.33    3.98
  16  -2   0   44.41    3.97
  16  -2   0   42.22    4.01
 -16   2   0   49.58    4.04
  16   2   0   45.23    3.99
 -16   2   0   42.95    3.95
  16   2   0   41.42    4.04
 -18  -2   0   28.83    2.43
  18  -2   0   24.16    2.31
  18  -2   0   26.37    2.37
 -18  -2   0   26.49    2.31
 -18   2   0   23.20    2.28
  18   2   0   25.55    2.32
  18   2   0   24.17    2.38
 -18   2   0   27.01    2.39
  20  -2   0   14.30    1.34
  20  -2   0   14.00    1.40
 -20  -2   0   14.41    1.45
 -20  -2   0   13.19    1.32
  20   2   0   13.35    1.34
 -20   2   0   13.35    1.31
  20   2   0   12.42    1.39
 -20   2   0   16.49    1.44
  22  -2   0   14.20    1.46
 -22  -2   0   17.13    1.48
 -22  -2   0   15.26    1.57
  22  -2   0   15.19    1.54
 -22   2   0   17.24    1.58
  22   2   0   13.86    1.56
  22   2   0   15.49    1.47
 -22   2   0   13.70    1.43
 -24  -2   0   40.16    3.51
  24  -2   0   34.03    3.36
 -24  -2   0   38.78    3.36
  24  -2   0   36.93    3.44
 -24   2   0   35.23    3.45
  24   2   0   34.99    3.46
  24   2   0   42.40    3.40
 -24   2   0   35.14    3.34
  26  -2   0   16.33    1.76
  26  -2   0   17.70    1.87
 -26  -2   0   18.85    1.75
 -26  -2   0   19.50    1.92
 -26   2   0   18.88    1.89
  26   2   0   19.98    1.80
  26   2   0   19.20    1.88
 -26   2   0   15.73    1.74
 -28  -2   0    3.43    0.57
  28  -2   0    3.59    0.72
 -28  -2   0    3.39    0.76
  28  -2   0    2.37    0.52
  28   2   0    4.08    0.78
  28   2   0    2.62    0.56
 -28   2   0    3.45    0.57
 -28   2   0    2.95    0.68
  30  -2   0    0.32    0.48
  30  -2   0   -0.07    0.32
 -30  -2   0    0.67    0.56
 -30  -2   0    0.34    0.31
  30   2   0   -0.18    0.50
 -30   2   0    0.06    0.46
 -30   2   0    0.54    0.32
  30   2   0    0.00    0.39
   1  -3   0   46.09    3.90
   1  -3   0   38.46    3.89
  -1  -3   0   43.19    3.92
  -1  -3   0   42.56    3.90
  -1   3   0   46.60    3.90
   1   3   0   51.95    3.91
   1   3   0   43.33    3.92
  -1   3   0   50.90    3.90
  -5  -3   0  231.23   19.83
   7  -3   0   42.17    4.06
   7  -3   0   44.70    4.07
  -7  -3   0   50.33    4.14
  -7  -3   0   48.87    4.09
  -7   3   0   47.51    4.06
   7   3   0   51.47    4.09
   7   3   0   42.26    4.12
  -7   3   0   50.22    4.08
  -9  -3   0    0.33    0.10
   9  -3   0    0.37    0.11
  -9  -3   0    0.55    0.18
   9  -3   0    0.23    0.08
   9   3   0    0.66    0.13
  -9   3   0    0.39    0.08
  -9   3   0    0.35    0.11
   9   3   0    0.17    0.13
 -11  -3   0    3.19    0.43
 -11  -3   0    2.96    0.33
  11  -3   0    2.94    0.31
  11  -3   0    2.71    0.35
 -11   3   0    3.14    0.35
 -11   3   0    3.12    0.31
  11   3   0    2.63    0.38
  11   3   0    3.12    0.35
 -13  -3   0    0.19    0.16
  13  -3   0    0.32    0.13
  13  -3   0    0.28    0.11
 -13  -3   0    0.24    0.11
 -13   3   0    0.29    0.10
  13   3   0    0.49    0.13
 -13   3   0    0.45    0.16
  13   3   0    0.30    0.16
  15  -3   0    8.19    0.91
 -15  -3   0    9.47    0.98
 -15  -3   0    9.07    0.90
  15  -3   0    9.68    0.89
 -15   3   0   10.59    0.95
  15   3   0    8.92    0.98
  15   3   0    8.74    0.90
 -15   3   0    9.65    0.87
  17  -3   0   34.80    3.18
 -17  -3   0   36.83    3.15
  17  -3   0   32.90    3.13
 -17  -3   0   38.45    3.26
 -17   3   0   35.39    3.12
  17   3   0   35.37    3.16
 -17   3   0   40.27    3.21
  17   3   0   29.79    3.21
  19  -3   0    9.21    0.95
  19  -3   0    9.60    1.01
 -19  -3   0   10.29    1.09
 -19  -3   0   10.43    0.97
 -19   3   0    8.94    0.93
  19   3   0   10.24    0.99
 -19   3   0    8.65    1.01
 -21  -3   0   22.96    2.05
  21  -3   0   23.29    2.11
 -21  -3   0   24.42    2.17
  21  -3   0   20.61    2.04
 -21   3   0   21.39    2.02
  21   3   0   20.12    2.14
  21   3   0   22.01    2.05
 -21   3   0   22.54    2.12
 -23  -3   0   22.19    2.00
  23  -3   0   19.72    1.85
  23  -3   0   21.91    1.93
 -23  -3   0   19.85    1.84
  23   3   0   17.35    1.94
 -23   3   0   18.22    1.81
 -23   3   0   16.01    1.88
  23   3   0   21.26    1.87
  25  -3   0    0.02    0.19
 -25  -3   0    0.29    0.35
 -25  -3   0   -0.11    0.20
  25  -3   0   -0.12    0.28
  25   3   0   -0.09    0.34
  25   3   0   -0.21    0.18
 -25   3   0    0.20    0.23
 -25   3   0   -0.11    0.25
 -27  -3   0    0.40    0.36
 -27  -3   0    0.03    0.19
  27  -3   0    0.13    0.24
  27  -3   0    0.48    0.36
 -27   3   0   -0.06    0.28
 -27   3   0    0.24    0.26
  27   3   0    0.12    0.25
  27   3   0   -0.29    0.20
 -29  -3   0    5.24    0.88
 -29  -3   0    3.34    0.60
  29  -3   0    3.21    0.75
  29  -3   0    2.73    0.57
 -29   3   0    2.25    0.64
  29   3   0    2.82    0.61
 -29   3   0    3.17    0.57
   0  -4   0  111.34    9.54
   0  -4   0  111.87    9.56
   0   4   0  110.64    9.56
  -2  -4   0  176.41   14.66
  -2  -4   0  173.18   14.69
   2   4   0  163.30   14.69
  -4  -4   0  119.65   10.12
  -4  -4   0  116.11   10.08
   4   4   0  123.60   10.08
   4   4   0  109.90   10.11
   6  -4   0    4.65    0.49
  -6  -4   0    5.83    0.53
  -6  -4   0    5.76    0.57
   6  -4   0    5.61    0.49
  -6   4   0    5.59    0.49
   6   4   0    6.32    0.54
   6   4   0    5.84    0.59
   8  -4   0  166.78   14.51
  -8  -4   0  177.33   14.54
  -8  -4   0  173.90   14.59
   8   4   0  178.66   14.54
   8   4   0  160.92   14.58
  -8   4   0  157.41   14.51
  10  -4   0   28.50    2.54
 -10  -4   0   30.81    2.56
  10  -4   0   26.69    2.52
 -10  -4   0   28.93    2.62
 -10   4   0   30.14    2.54
  10   4   0   25.74    2.61
 -10   4   0   29.98    2.52
  10   4   0   31.32    2.57
  12  -4   0  130.58   11.28
  12  -4   0  127.65   11.26
 -12  -4   0  137.45   11.37
 -12  -4   0  133.96   11.29
 -12   4   0  134.25   11.25
  12   4   0  128.30   11.29
 -12   4   0  133.37   11.29
  12   4   0  121.99   11.35
 -14  -4   0   18.13    1.60
  14  -4   0   17.02    1.52
  14  -4   0   15.77    1.48
 -14  -4   0   17.18    1.51
 -14   4   0   16.47    1.47
  14   4   0   16.25    1.51
 -14   4   0   15.82    1.51
  14   4   0   15.34    1.58
  16  -4   0    4.06    0.49
 -16  -4   0    5.57    0.62
  16  -4   0    5.18    0.55
 -16  -4   0    4.44    0.51
 -16   4   0    4.90    0.48
 -16   4   0    4.42    0.54
  16   4   0    4.81    0.52
  16   4   0    3.68    0.56
  18  -4   0   99.48    8.27
 -18  -4   0   98.54    8.24
 -18  -4   0  106.09    8.36
  18  -4   0   93.29    8.22
  18   4   0   81.38    8.30
 -18   4   0   89.67    8.20
  18   4   0   89.87    8.24
 -18   4   0  100.90    8.28
 -20  -4   0    8.37    0.87
  20  -4   0    8.77    0.88
  20  -4   0   10.27    0.96
 -20   4   0   10.76    0.98
 -20   4   0    7.75    0.85
  20   4   0    7.24    0.95
  20   4   0    7.71    0.89
  22  -4   0    0.40    0.21
 -22  -4   0    1.04    0.40
 -22  -4   0    1.16    0.27
  22  -4   0    1.18    0.33
  22   4   0    0.67    0.26
 -22   4   0    1.44    0.36
 -22   4   0    0.88    0.23
  22   4   0    0.86    0.33
 -24  -4   0    9.67    0.98
  24  -4   0    7.68    0.97
  24  -4   0    8.59    1.05
  24   4   0    9.10    1.09
 -24   4   0   10.10    1.08
  24   4   0   10.34    1.00
 -24   4   0    9.29    0.97
  26  -4   0    0.92    0.38
  26  -4   0    0.61    0.29
 -26  -4   0    1.50    0.51
 -26  -4   0    0.99    0.30
 -26   4   0    0.34    0.27
  26   4   0    1.12    0.35
  26   4   0    1.79    0.49
 -26   4   0    1.11    0.40
 -28  -4   0    5.48    0.93
  28  -4   0    4.82    0.75
  28  -4   0    5.52    0.87
 -28  -4   0    6.56    0.78
  28   4   0    5.96    0.98
 -28   4   0    5.82    0.92
  28   4   0    5.54    0.80
  30  -4   0    3.32    0.75
 -30  -4   0    1.71    0.51
  30  -4   0    1.80    0.49
 -30   4   0    2.53    0.62
  30   4   0    2.49    0.78
 -30   4   0    2.34    0.49
   1  -5   0   22.81    2.19
  -1  -5   0   24.97    2.22
  -1  -5   0   25.29    2.20
   1  -5   0   27.64    2.21
   1   5   0   27.53    2.20
  -1   5   0   26.42    2.19
  -1   5   0   25.01    2.21
   1   5   0   22.78    2.22
  -5  -5   0   86.35    7.22
  -5  -5   0   86.16    7.26
   5   5   0   75.65    7.26
   5   5   0   86.61    7.22
  -7  -5   0    2.82    0.31
  -7  -5   0    3.23    0.39
   7   5   0    2.70    0.32
   7   5   0    3.08    0.38
   9  -5   0  156.48   12.87
  -9  -5   0  152.32   12.97
  -9  -5   0  153.10   12.91
   9   5   0  155.65   12.92
   9   5   0  132.04   12.96
 -11  -5   0    6.36    0.59
  11  -5   0    5.20    0.53
 -11  -5   0    6.47    0.66
  11   5   0    6.44    0.67
  11   5   0    6.06    0.59
 -11   5   0    5.07    0.55
 -11   5   0    5.52    0.52
  13  -5   0    9.12    0.89
  13  -5   0    9.80    0.91
 -13  -5   0    9.62    1.00
 -13  -5   0   11.06    0.94
 -13   5   0    8.98    0.87
  13   5   0    9.02    1.00
 -13   5   0    8.78    0.90
  13   5   0   11.37    0.95
 -15  -5   0   15.56    1.56
  15  -5   0   15.37    1.44
  15  -5   0   17.64    1.48
 -15  -5   0   17.17    1.49
  15   5   0   13.37    1.55
 -15   5   0   15.38    1.47
  15   5   0   16.71    1.49
 -15   5   0   16.14    1.43
  17  -5   0   82.30    7.49
 -17  -5   0   93.75    7.53
  17  -5   0   98.41    7.54
 -17  -5   0   92.68    7.63
  17   5   0   73.86    7.59
 -17   5   0   88.86    7.53
 -17   5   0   85.69    7.48
  17   5   0   76.43    7.52
  19  -5   0    8.36    0.82
 -19  -5   0    7.66    0.95
 -19  -5   0    8.85    0.85
  19  -5   0    8.60    0.86
 -19   5   0    7.97    0.79
  19   5   0    6.66    0.92
  19   5   0    7.86    0.85
 -19   5   0    7.61    0.85
 -21  -5   0   -0.21    0.17
 -21  -5   0    0.00    0.29
  21  -5   0    0.04    0.20
  21  -5   0    0.11    0.16
 -21   5   0   -0.17    0.14
  21   5   0    0.18    0.33
  21   5   0    0.22    0.19
 -21   5   0    0.12    0.20
 -23  -5   0   29.26    2.59
  23  -5   0   27.76    2.61
 -23  -5   0   33.85    2.76
  23  -5   0   25.05    2.56
 -23   5   0   23.81    2.52
  23   5   0   29.65    2.72
  23   5   0   31.23    2.62
 -23   5   0   26.21    2.62
 -25  -5   0    4.14    0.65
  25  -5   0    3.97    0.63
  25  -5   0    3.48    0.55
 -25  -5   0    4.01    0.57
  25   5   0    4.32    0.76
  25   5   0    3.75    0.52
 -25   5   0    3.02    0.51
 -25   5   0    2.81    0.59
 -27  -5   0    0.47    0.44
 -27  -5   0    0.43    0.30
  27  -5   0    0.42    0.37
  27  -5   0    0.10    0.26
  27   5   0    0.51    0.31
  27   5   0    0.18    0.43
 -27   5   0    0.39    0.27
 -27   5   0    0.74    0.40
  29  -5   0   15.19    1.55
 -29   5   0   12.47    1.52
 -29   5   0   12.79    1.39
   0  -6   0   24.93    2.18
   0  -6   0   23.75    2.19
   0   6   0   24.74    2.20
   0   6   0   26.51    2.18
  -4  -6   0  327.52   26.97
  -4  -6   0  324.92   27.01
   4   6   0  290.79   27.01
   4   6   0  314.71   26.97
  -6  -6   0  166.58   13.97
  -6  -6   0  168.43   14.03
   6   6   0  167.59   13.98
   6   6   0  147.41   14.02
  -8  -6   0   24.68    2.16
  -8  -6   0   23.76    2.09
   8   6   0   23.30    2.10
   8   6   0   22.54    2.15
 -10  -6   0  138.49   11.02
  10  -6   0  127.01   10.94
 -10  -6   0  139.02   11.09
  10  -6   0  117.61   10.94
 -10   6   0  108.69   10.95
  10   6   0  141.41   11.03
  10   6   0  123.12   11.08
  12  -6   0   69.71    7.11
  12  -6   0   88.27    7.12
 -12  -6   0   89.20    7.18
 -12  -6   0   94.17    7.27
 -12   6   0   72.54    7.12
 -12   6   0   73.14    7.10
  12   6   0   83.69    7.25
  12   6   0   92.90    7.19
 -14  -6   0   47.49    4.06
 -14  -6   0   51.46    4.16
  14  -6   0   40.71    4.00
  14  -6   0   49.64    4.02
  14   6   0   48.65    4.07
 -14   6   0   38.33    3.98
  14   6   0   48.40    4.15
  16  -6   0    3.07    0.38
 -16  -6   0    3.96    0.45
  16  -6   0    3.83    0.42
 -16  -6   0    3.45    0.56
  16   6   0    3.64    0.46
 -16   6   0    3.43    0.41
  16   6   0    3.37    0.56
 -16   6   0    2.81    0.36
  18  -6   0   98.74    9.26
 -18  -6   0  118.90    9.31
  18  -6   0  118.55    9.29
 -18  -6   0  124.00    9.44
 -18   6   0  102.57    9.29
  18   6   0   96.08    9.38
 -18   6   0  100.26    9.24
  18   6   0   99.04    9.31
  20  -6   0    9.37    0.91
  20  -6   0    8.30    0.87
 -20  -6   0    8.48    0.92
 -20  -6   0   10.69    1.08
 -20   6   0    7.74    0.90
  20   6   0    7.73    1.03
  20   6   0    9.29    0.93
  22  -6   0    0.68    0.24
  22  -6   0    0.41    0.21
 -22  -6   0    0.43    0.24
 -22  -6   0    0.64    0.38
  22   6   0    0.66    0.26
 -22   6   0    0.30    0.18
  22   6   0    0.14    0.26
 -22   6   0    0.31    0.23
  24  -6   0   12.98    1.38
 -24  -6   0   15.38    1.41
  24  -6   0   14.79    1.43
 -24   6   0   12.07    1.34
  24   6   0   15.71    1.44
 -24   6   0   14.53    1.46
  24   6   0   14.19    1.53
 -26  -6   0    5.00    0.74
  26  -6   0    3.14    0.57
  26  -6   0    3.21    0.63
 -26  -6   0    4.41    0.58
 -26   6   0    4.60    0.67
  26   6   0    4.75    0.59
  26   6   0    4.32    0.71
 -26   6   0    2.81    0.51
  28  -6   0    9.75    1.17
  28  -6   0    9.11    1.12
 -28  -6   0   12.75    1.41
 -28   6   0    9.44    1.05
 -28   6   0    9.95    1.22
  28   6   0   11.69    1.29
  -1  -7   0   10.68    0.97
  -1  -7   0   10.81    0.94
   1  -7   0    9.68    0.93
   1  -7   0   10.08    0.95
  -1   7   0   10.61    0.96
  -1   7   0   10.95    0.93
   1   7   0   10.07    0.98
   1   7   0   10.54    0.94
  -3  -7   0  712.59   61.03
  -5  -7   0   32.40    2.61
  -5  -7   0   29.05    2.55
   5   7   0   29.79    2.55
   5   7   0   24.60    2.59
  -7  -7   0   90.59    7.43
  -7  -7   0   88.93    7.37
   7   7   0   79.34    7.37
   7   7   0   82.06    7.43
  -9  -7   0  180.83   14.74
  -9  -7   0  175.40   14.67
   9   7   0  171.28   14.67
   9   7   0  153.78   14.72
 -11  -7   0   11.21    1.05
 -11  -7   0   11.40    1.12
  11   7   0   10.70    1.13
  11   7   0   10.63    1.04
  13  -7   0    1.12    0.14
 -13  -7   0    1.77    0.37
 -13  -7   0    1.68    0.28
  13  -7   0    1.28    0.14
 -13   7   0    1.51    0.15
  13   7   0    1.00    0.33
 -15  -7   0    0.79    0.32
  15  -7   0    1.46    0.19
 -15  -7   0    1.17    0.26
  15  -7   0    1.13    0.17
 -15   7   0    0.96    0.18
  15   7   0    1.47    0.36
 -15   7   0    0.89    0.14
  15   7   0    1.40    0.27
 -17  -7   0   56.87    5.14
  17  -7   0   53.42    5.08
 -17  -7   0   63.27    5.26
  17  -7   0   63.17    5.10
  17   7   0   61.96    5.17
  17   7   0   59.50    5.26
 -17   7   0   52.65    5.10
  19  -7   0   18.10    1.63
 -19  -7   0   21.16    1.81
 -19  -7   0   18.89    1.68
  19  -7   0   17.37    1.62
 -19   7   0   16.58    1.64
  19   7   0   16.93    1.77
  19   7   0   19.95    1.70
 -19   7   0   14.64    1.58
  21  -7   0    2.15    0.35
 -21  -7   0    2.21    0.49
 -21  -7   0    1.75    0.38
  21  -7   0    1.39    0.29
 -21   7   0    1.59    0.33
  21   7   0    2.01    0.38
 -21   7   0    1.59    0.27
  21   7   0    1.58    0.47
 -23  -7   0    3.85    0.61
  23  -7   0    2.96    0.47
 -23  -7   0    3.93    0.49
  23  -7   0    2.77    0.46
  23   7   0    3.73    0.62
 -23   7   0    2.65    0.50
 -23   7   0    2.72    0.41
  23   7   0    3.82    0.50
  25  -7   0    1.63    0.37
  25  -7   0    1.33    0.36
 -25  -7   0    2.55    0.57
  25   7   0    2.15    0.42
 -25   7   0    1.63    0.43
  25   7   0    3.18    0.63
  27  -7   0    0.32    0.30
 -27  -7   0    0.07    0.47
  27  -7   0    0.15    0.28
 -27  -7   0    0.65    0.34
 -27   7   0   -0.19    0.29
  27   7   0   -0.10    0.25
 -27   7   0    0.13    0.19
  27   7   0    0.60    0.47
   0  -8   0  503.11   40.81
   0   8   0  448.82   40.81
  -2  -8   0    5.73    0.54
   2  -8   0    5.97    0.54
  -2  -8   0    5.98    0.59
   2  -8   0    4.69    0.51
  -2   8   0    5.99    0.52
   2   8   0    5.48    0.59
  -2   8   0    4.97    0.53
   2   8   0    5.39    0.54
  -4  -8   0  180.93   14.47
  -4  -8   0  192.34   14.53
   4  -8   0  163.41   14.42
   4  -8   0  153.34   14.42
  -4   8   0  153.37   14.42
   4   8   0  164.77   14.52
   4   8   0  189.26   14.48
  -4   8   0  150.01   14.41
  -6  -8   0   18.60    1.73
  -6  -8   0   18.98    1.68
   6   8   0   19.93    1.68
   6   8   0   16.76    1.74
  -8  -8   0   61.03    5.19
  -8  -8   0   61.28    5.12
   8   8   0   52.84    5.18
   8   8   0   59.59    5.12
 -10  -8   0   11.09    1.15
 -10  -8   0   11.65    1.08
  10   8   0   11.86    1.09
  10   8   0   10.33    1.15
 -12  -8   0   10.45    0.91
 -12  -8   0    9.22    0.97
  12   8   0    9.26    0.91
  12   8   0    7.26    0.95
 -14  -8   0    0.38    0.26
 -14  -8   0   -0.01    0.16
  14   8   0   -0.06    0.24
  14   8   0    0.18    0.18
 -16  -8   0    2.11    0.36
 -16  -8   0    2.21    0.44
  16   8   0    1.10    0.39
  16   8   0    2.08    0.33
  18  -8   0   41.53    3.23
 -18  -8   0   36.65    3.33
 -18   8   0   34.22    3.23
  18   8   0   39.09    3.47
 -18   8   0   34.62    3.23
 -20  -8   0   89.91    7.31
 -20  -8   0   93.00    7.44
  20  -8   0   76.51    7.21
  20   8   0   87.32    7.43
 -20   8   0   79.71    7.23
  20   8   0   75.47    7.30
  22  -8   0    6.42    0.76
 -22  -8   0    7.86    0.87
 -22  -8   0    8.03    1.02
 -22   8   0    7.11    0.80
  22   8   0    9.48    1.06
  22   8   0    9.20    0.92
 -24  -8   0    5.99    0.67
 -24  -8   0    5.52    0.86
  24   8   0    4.96    0.78
  24   8   0    5.75    0.71
 -24   8   0    4.14    0.63
  26  -8   0    0.75    0.27
 -26  -8   0    1.65    0.61
 -26  -8   0    1.01    0.40
  26  -8   0    0.76    0.28
 -26   8   0    0.80    0.30
  26   8   0    1.44    0.39
 -26   8   0    0.34    0.29
  26   8   0    1.03    0.55
   1  -9   0    0.30    0.10
  -1  -9   0    0.57    0.17
   1  -9   0    0.19    0.12
  -1  -9   0    0.32    0.12
   1   9   0    0.19    0.14
  -1   9   0    0.30    0.10
  -1   9   0    0.34    0.13
   3  -9   0    6.05    0.62
  -3  -9   0    8.06    0.71
   3  -9   0    7.23    0.62
  -3  -9   0    6.40    0.64
   3   9   0    7.48    0.65
   3   9   0    5.88    0.69
  -3   9   0    5.25    0.61
  -3   9   0    6.59    0.60
  -5  -9   0   43.94    3.73
  -5  -9   0   42.02    3.67
   5   9   0   43.51    3.68
   5   9   0   37.84    3.73
  -7  -9   0   25.60    2.26
  -7  -9   0   24.76    2.19
   7   9   0   24.65    2.27
   7   9   0   22.88    2.19
  -9  -9   0    1.01    0.21
  -9  -9   0    0.69    0.26
   9   9   0    0.92    0.20
   9   9   0    0.93    0.29
 -11  -9   0   23.66    2.13
 -11  -9   0   22.52    2.04
  11   9   0   22.60    2.05
  11   9   0   20.89    2.13
 -13  -9   0   13.63    1.27
 -13  -9   0   13.12    1.34
  13   9   0   12.01    1.34
  13   9   0   13.81    1.27
 -15  -9   0    2.03    0.36
 -15  -9   0    1.70    0.43
  15   9   0    1.84    0.35
  15   9   0    1.63    0.45
 -17  -9   0   -0.12    0.15
 -17  -9   0    0.29    0.23
  17   9   0   -0.02    0.31
  17   9   0    0.13    0.14
 -19  -9   0   72.00    6.06
 -19  -9   0   64.66    5.93
  19   9   0   66.11    5.95
  19   9   0   67.40    6.07
 -21  -9   0   94.34    7.86
 -21  -9   0   86.35    7.73
  21   9   0   85.26    7.74
  21   9   0   87.30    7.85
 -23  -9   0   14.25    1.48
 -23  -9   0   11.62    1.36
  23   9   0   15.16    1.56
  23   9   0   13.74    1.38
 -25  -9   0    5.76    0.80
 -25  -9   0    4.42    0.62
  25   9   0    5.14    0.87
  25   9   0    3.70    0.63
   0 -10   0   60.42    4.94
   0  10   0   50.04    4.93
   0  10   0   58.93    4.91
  -2 -10   0    0.04    0.10
  -2 -10   0    0.07    0.14
   2 -10   0    0.21    0.11
   2  10   0   -0.04    0.09
   2  10   0   -0.20    0.11
  -2  10   0    0.14    0.09
  -2  10   0    0.07    0.11
  -4 -10   0   13.84    1.18
   4 -10   0   10.85    1.11
   4 -10   0   12.07    1.11
  -4 -10   0   14.94    1.25
  -4  10   0   10.87    1.10
  -4  10   0   11.38    1.11
   4  10   0   13.69    1.26
   4  10   0   14.72    1.19
  -6 -10   0  176.31   15.94
  -6 -10   0  187.82   15.90
   6  10   0  186.17   15.90
   6  10   0  187.76   15.98
  -8 -10   0    6.44    0.63
  -8 -10   0    5.79    0.71
   8  10   0    6.46    0.65
   8  10   0    4.85    0.68
 -10 -10   0    0.11    0.18
 -10 -10   0    0.27    0.17
  10  10   0    0.47    0.27
  10  10   0    0.14    0.13
 -12 -10   0    3.21    0.42
 -12 -10   0    3.28    0.49
  12  10   0    3.82    0.44
  12  10   0    2.29    0.49
 -14 -10   0   16.42    1.61
 -14 -10   0   20.15    1.73
  14  10   0   17.12    1.62
  14  10   0   14.94    1.71
 -16 -10   0    1.80    0.35
 -16 -10   0    2.66    0.52
  16  10   0    2.15    0.43
  16  10   0    1.69    0.45
 -18 -10   0    5.70    0.73
 -18 -10   0    4.98    0.63
  18  10   0    3.84    0.76
  18  10   0    4.69    0.63
 -20 -10   0   33.71    3.13
 -20 -10   0   34.21    3.02
  20  10   0   29.97    3.02
  20  10   0   34.55    3.17
 -22 -10   0   10.51    1.10
 -22 -10   0   11.08    1.22
  22  10   0    9.80    1.22
  22  10   0   10.30    1.12
 -24 -10   0    0.36    0.31
 -24 -10   0    0.80    0.38
  24  10   0    0.61    0.30
  24  10   0    0.99    0.53
  -1 -11   0  239.83   18.13
   1 -11   0  237.06   18.10
  -1 -11   0  196.70   18.07
   1  11   0  195.95   18.12
  -1  11   0  202.04   18.06
  -1  11   0  190.34   18.09
  -3 -11   0   10.93    0.97
  -3 -11   0    9.42    0.90
   3 -11   0    9.94    0.88
   3 -11   0    7.99    0.87
  -3  11   0    8.03    0.85
   3  11   0   10.37    0.99
   3  11   0    9.62    0.91
  -5 -11   0  210.16   16.99
  -5 -11   0  190.05   16.92
   5  11   0  191.12   16.99
   5  11   0  194.67   16.92
  -7 -11   0   21.26    1.86
  -7 -11   0   17.95    1.77
   7  11   0   18.44    1.86
   7  11   0   19.51    1.78
  -9 -11   0   52.22    4.90
  -9 -11   0   59.01    4.99
   9  11   0   57.62    5.01
   9  11   0   54.57    4.91
 -11 -11   0   43.79    3.72
 -11 -11   0   39.25    3.62
  11  11   0   38.22    3.72
  11  11   0   41.40    3.63
 -13 -11   0    5.62    0.69
 -13 -11   0    6.53    0.76
  13  11   0    5.74    0.82
 -15 -11   0   10.73    1.13
 -15 -11   0   12.49    1.24
  15  11   0   10.13    1.12
  15  11   0   11.36    1.27
 -17 -11   0   22.89    2.22
 -17 -11   0   21.86    2.11
  17  11   0   20.67    2.12
  17  11   0   25.85    2.27
 -19 -11   0    0.15    0.28
 -19 -11   0    0.25    0.20
  19  11   0    0.24    0.25
  19  11   0    0.61    0.35
 -21 -11   0   36.78    3.26
 -21 -11   0   32.23    3.11
  21  11   0   33.90    3.25
  21  11   0   33.52    3.14
 -23 -11   0    0.08    0.23
 -23 -11   0    0.04    0.26
  23  11   0    0.81    0.39
  23  11   0    0.58    0.31
   0 -12   0  182.33   17.13
   0  12   0  195.34   17.19
   0  12   0  220.38   17.16
   2 -12   0    4.50    0.47
  -2 -12   0    5.51    0.57
  -2 -12   0    3.36    0.46
   2 -12   0    4.05    0.48
  -2  12   0    3.18    0.46
   2  12   0    3.82    0.54
   2  12   0    4.80    0.50
  -2  12   0    4.52    0.45
  -4 -12   0    0.64    0.25
  -4 -12   0    0.51    0.19
   4 -12   0    0.47    0.10
   4 -12   0    0.60    0.12
  -4  12   0    0.52    0.10
   4  12   0    0.50    0.27
   4  12   0    0.79    0.22
  -4  12   0    0.46    0.11
  -6 -12   0   60.97    5.81
  -6 -12   0   72.99    5.90
   6  12   0   63.49    5.90
   6  12   0   68.66    5.83
  -8 -12   0   52.38    4.80
  -8 -12   0   57.92    4.89
   8  12   0   53.45    4.81
   8  12   0   54.57    4.91
 -10 -12   0    9.44    1.03
 -10 -12   0    7.69    0.93
  10  12   0    9.59    0.96
  10  12   0   10.16    1.08
 -12 -12   0   50.75    4.29
 -12 -12   0   44.37    4.18
  12  12   0   46.05    4.30
  12  12   0   47.28    4.20
 -14 -12   0   18.68    1.81
 -14 -12   0   21.74    1.94
  14  12   0   17.60    1.81
  14  12   0   18.32    1.93
 -16 -12   0    9.71    0.95
 -16 -12   0    7.85    1.03
  16  12   0    9.28    1.11
  16  12   0    7.71    0.95
 -18 -12   0    2.57    0.59
 -18 -12   0    2.54    0.50
  18  12   0    2.80    0.53
  18  12   0    3.66    0.71
 -20 -12   0   11.56    1.31
 -20 -12   0   11.71    1.23
  20  12   0   10.36    1.21
  20  12   0   13.78    1.43
 -22 -12   0   14.17    1.65
 -22 -12   0   14.77    1.54
  22  12   0   16.75    1.70
  22  12   0   14.73    1.57
  -1 -13   0   21.89    2.16
   1 -13   0   25.56    2.21
   1 -13   0   26.82    2.20
   1  13   0   23.94    2.18
  -1  13   0   26.00    2.17
  -1  13   0   21.34    2.19
   1  13   0   23.05    2.23
  -3 -13   0    2.31    0.34
  -3 -13   0    1.88    0.37
   3 -13   0    1.45    0.26
   3 -13   0    1.98    0.29
   3  13   0    2.02    0.33
  -3  13   0    1.98    0.26
   3  13   0    1.79    0.38
  -3  13   0    1.70    0.28
  -5 -13   0    1.30    0.33
  -5 -13   0    0.53    0.20
   5  13   0    0.93    0.25
   5  13   0    1.14    0.35
  -7 -13   0    2.45    0.43
  -7 -13   0    2.99    0.50
   7  13   0    3.37    0.54
   7  13   0    2.84    0.42
  -9 -13   0   12.57    1.22
  -9 -13   0   10.06    1.10
   9  13   0    9.94    1.21
   9  13   0   11.27    1.12
 -11 -13   0   13.51    1.27
 -11 -13   0   11.94    1.34
  11  13   0   11.26    1.36
  11  13   0   12.92    1.27
 -13 -13   0    0.11    0.22
 -13 -13   0    0.35    0.28
  13  13   0    0.43    0.25
  13  13   0    0.26    0.26
 -15 -13   0   25.29    2.42
 -15 -13   0   29.13    2.57
  15  13   0   25.52    2.55
  15  13   0   24.68    2.44
 -17 -13   0    2.71    0.51
 -17 -13   0    2.39    0.61
  17  13   0    2.45    0.50
  17  13   0    2.38    0.60
 -19 -13   0    0.62    0.46
 -19 -13   0    1.56    0.41
  19  13   0    2.04    0.59
  19  13   0    0.85    0.38
 -21 -13   0   22.39    2.27
  21  13   0   25.07    2.47
   0 -14   0  135.08   11.12
   0 -14   0  142.66   11.11
   0  14   0  125.14   11.07
   0  14   0  109.19   11.09
   2 -14   0   32.71    3.10
  -2 -14   0   33.62    3.10
   2 -14   0   35.57    3.09
  -2  14   0   32.96    3.07
   2  14   0   40.89    3.14
   2  14   0   36.61    3.20
  -2  14   0   31.96    3.10
  -4 -14   0   12.43    1.39
  -4 -14   0   16.47    1.50
   4  14   0   14.59    1.50
   4  14   0   15.87    1.44
  -6 -14   0   10.97    1.11
  -6 -14   0    9.92    1.03
   6  14   0    9.94    1.04
   6  14   0    9.20    1.14
  -8 -14   0    0.73    0.33
  -8 -14   0    1.01    0.29
   8  14   0    0.29    0.25
   8  14   0    0.46    0.34
 -10 -14   0    4.19    0.61
 -10 -14   0    5.76    0.74
  10  14   0    4.11    0.74
  10  14   0    4.79    0.62
 -12 -14   0    1.31    0.44
 -12 -14   0    1.21    0.32
  12  14   0    1.37    0.37
  12  14   0    1.24    0.47
 -14 -14   0    1.75    0.43
 -14 -14   0    1.22    0.43
  14  14   0    1.27    0.38
  14  14   0    0.61    0.45
 -16 -14   0    9.04    1.17
 -16 -14   0    9.71    1.13
  16  14   0   10.42    1.14
  16  14   0   11.91    1.31
 -18 -14   0    0.59    0.43
 -18 -14   0    0.19    0.34
  18  14   0    0.70    0.36
  18  14   0    0.50    0.49
 -20 -14   0    5.89    0.86
  20  14   0    6.26    1.01
  -1 -15   0    6.58    0.72
   1 -15   0    5.03    0.62
  -1 -15   0    6.69    0.68
   1 -15   0    5.27    0.60
  -1  15   0    4.00    0.62
   1  15   0    4.31    0.60
  -1  15   0    5.49    0.59
   1  15   0    4.88    0.67
  -3 -15   0   31.96    3.08
   3 -15   0   33.81    2.99
   3  15   0   40.06    3.14
  -3  15   0   32.44    2.99
  -3  15   0   32.76    2.99
   3  15   0   36.75    3.20
  -5 -15   0   11.35    1.22
  -5 -15   0   10.54    1.13
   5  15   0   11.23    1.25
   5  15   0   11.63    1.16
  -7 -15   0    0.47    0.26
  -7 -15   0   -0.19    0.24
   7  15   0    0.16    0.24
   7  15   0    0.41    0.34
  -9 -15   0    5.42    0.80
  -9 -15   0    7.50    0.92
   9  15   0    7.73    0.98
   9  15   0    8.02    0.87
 -11 -15   0    1.01    0.43
 -11 -15   0    0.86    0.33
  11  15   0    1.17    0.48
  11  15   0    0.72    0.32
 -13 -15   0    0.23    0.31
 -13 -15   0    1.09    0.46
  13  15   0    1.41    0.54
  13  15   0    1.06    0.39
 -15 -15   0    1.16    0.50
 -15 -15   0    0.87    0.37
  15  15   0    0.69    0.38
  15  15   0    1.06    0.48
 -17 -15   0    7.44    1.07
 -17 -15   0    5.75    0.85
  17  15   0    6.69    0.90
  17  15   0    6.18    1.02
   0 -16   0    0.07    0.23
   0  16   0    0.19    0.23
   0  16   0    0.16    0.19
   2 -16   0   15.29    1.58
   2 -16   0   17.40    1.60
   2  16   0   19.94    1.77
  -2  16   0   16.49    1.58
  -2  16   0   16.55    1.60
   2  16   0   21.76    1.72
  -4 -16   0   23.02    2.04
  -4 -16   0   17.09    1.92
   4  16   0   22.01    2.07
   4  16   0   21.81    1.99
  -6 -16   0   -0.06    0.22
  -6 -16   0    0.12    0.29
   6  16   0    0.20    0.34
   6  16   0    0.19    0.25
  -8 -16   0   30.28    3.00
   8  16   0   31.21    2.95
   8  16   0   33.78    3.08
 -10 -16   0    0.68    0.37
 -10 -16   0    1.95    0.51
  10  16   0    1.12    0.52
  10  16   0    0.78    0.39
 -12 -16   0    5.30    0.84
 -12 -16   0    3.67    0.66
  12  16   0    5.54    0.87
  12  16   0    3.94    0.69
 -14 -16   0    3.62    0.66
 -14 -16   0    3.37    0.73
  14  16   0    3.35    0.80
  14  16   0    3.77    0.70
   1 -17   0    5.32    0.62
   1 -17   0    6.04    0.64
  -1 -17   0    6.44    0.78
  -1  17   0    5.15    0.61
   1  17   0    6.17    0.71
  -3 -17   0   61.58    5.35
  -3 -17   0   62.20    5.33
   3  17   0   55.22    5.33
   3  17   0   59.13    5.28
  -5 -17   0    0.27    0.31
   5  17   0    0.42    0.37
   5  17   0   -0.01    0.27
  -7 -17   0    0.58    0.42
  -7 -17   0    1.14    0.37
   7  17   0    0.74    0.48
   7  17   0    1.05    0.40
  -9 -17   0   15.56    1.59
  -9 -17   0   12.11    1.44
   9  17   0   14.27    1.50
   9  17   0   15.49    1.66
 -11 -17   0    0.92    0.47
 -11 -17   0    0.69    0.37
  11  17   0    1.39    0.59
  11  17   0    0.74    0.38
   0 -18   0    0.17    0.24
   0 -18   0    0.04    0.22
  -2 -18   0    9.80    1.01
   2  18   0    7.18    1.00
  -4 -18   0    6.02    0.82
  -4 -18   0    5.67    0.89
   4  18   0    5.51    0.83
   4  18   0    4.84    0.74
  -6 -18   0    1.51    0.50
   6  18   0    0.66    0.39
   6  18   0    2.55    0.60
 -30   0   1   19.81    1.95
 -30   0   1   16.39    1.71
  30   0  -1   15.06    1.74
  30   0  -1   17.51    1.90
  28   0  -1    1.32    0.57
  28   0  -1    1.02    0.41
 -28   0   1    1.97    0.56
 -28   0   1    1.82    0.41
 -26   0   1   21.38    1.97
  26   0  -1   19.10    2.00
  26   0  -1   18.64    2.08
 -26   0   1   24.56    2.17
  24   0  -1   12.21    1.43
  24   0  -1   13.16    1.37
 -24   0   1   13.37    1.33
 -24   0   1   16.02    1.51
 -22   0   1   13.85    1.35
  22   0  -1   11.54    1.30
 -22   0   1   12.63    1.20
  22   0  -1   11.95    1.24
 -20   0   1   64.42    5.29
 -20   0   1   60.39    5.16
  20   0  -1   57.35    5.19
  20   0  -1   53.72    5.24
 -18   0   1   65.50    5.60
  18   0  -1   57.76    5.67
  18   0  -1   66.08    5.63
 -18   0   1   67.63    5.71
 -16   0   1   20.84    1.73
  16   0  -1   14.74    1.67
  16   0  -1   16.30    1.63
 -16   0   1   19.73    1.62
  14   0  -1   11.64    1.08
 -14   0   1   11.75    1.06
 -14   0   1   12.94    1.14
  14   0  -1    9.75    1.11
  12   0  -1   14.06    1.32
  12   0  -1   13.26    1.35
 -12   0   1   15.61    1.38
 -12   0   1   15.19    1.31
  10   0  -1  268.90   21.95
  10   0  -1  232.31   21.97
 -10   0   1  266.00   21.94
   8   0  -1    7.51    0.72
  -8   0   1    7.59    0.71
  -8   0   1    8.35    0.75
   8   0  -1    7.89    0.75
   6   0  -1    5.10    0.52
  -6   0   1    6.30    0.53
   6   0  -1    5.04    0.50
  -6   0   1    5.22    0.49
   2   0  -1    5.08    0.48
  -2   0   1    5.76    0.49
   2   0  -1    5.40    0.48
   4   0   1   52.68    4.65
  -4   0  -1   57.02    4.65
   4   0   1   51.75    4.62
  -6   0  -1   32.01    2.72
  -6   0  -1   33.41    2.75
   6   0   1   29.45    2.74
   6   0   1   30.75    2.72
   8   0   1  319.82   28.47
   8   0   1  341.12   28.44
  -8   0  -1  334.49   28.48
 -10   0  -1    0.76    0.18
  10   0   1    0.33    0.14
 -10   0  -1    0.23    0.08
  10   0   1    0.24    0.09
 -12   0  -1   76.35    6.28
  12   0   1   63.03    6.25
 -12   0  -1   76.18    6.21
  12   0   1   71.61    6.21
  14   0   1    9.26    0.81
 -14   0  -1    8.48    0.79
 -14   0  -1    7.79    0.86
  14   0   1    7.52    0.84
 -16   0  -1   10.88    0.98
  16   0   1   10.74    0.98
 -16   0  -1   10.03    1.05
  16   0   1    8.97    1.03
 -18   0  -1    1.29    0.25
 -18   0  -1    2.08    0.41
  18   0   1    0.89    0.23
  18   0   1    1.46    0.35
 -20   0  -1   12.26    1.23
 -20   0  -1   11.22    1.11
  20   0   1   11.88    1.13
  20   0   1   10.44    1.19
  22   0   1   14.48    1.50
 -22   0  -1   15.52    1.51
  22   0   1   13.99    1.40
 -22   0  -1   14.53    1.40
  24   0   1   40.53    3.78
 -24   0  -1   46.68    3.83
 -24   0  -1   36.83    3.66
  24   0   1   40.43    3.68
  26   0   1    2.07    0.46
 -26   0  -1    2.73    0.49
 -26   0  -1    3.02    0.61
  26   0   1    2.80    0.63
  28   0   1   12.19    1.28
 -28   0  -1   12.14    1.43
 -28   0  -1   10.81    1.23
  28   0   1   12.26    1.41
  30   0   1   10.67    1.37
 -30   0  -1   11.90    1.41
 -30   0  -1   10.11    1.18
  30   0   1    9.91    1.22
 -31  -1   1   17.34    2.04
  31  -1  -1   17.57    2.06
 -31  -1   1   20.23    1.88
  31  -1  -1   19.41    1.91
 -31   1   1   15.74    2.01
 -31   1   1   20.41    1.88
  31   1  -1   15.62    1.88
  31   1  -1   19.81    2.09
  29  -1  -1    5.49    0.87
  29  -1  -1    9.29    1.13
 -29  -1   1    7.37    0.86
 -29  -1   1    6.70    1.05
 -29   1   1    6.96    1.05
 -29   1   1    7.07    0.86
  29   1  -1    7.58    1.06
  29   1  -1    6.00    0.88
 -27  -1   1    1.88    0.42
 -27  -1   1    1.97    0.49
  27  -1  -1    1.21    0.53
  27   1  -1    1.81    0.45
 -27   1   1    1.69    0.53
  27   1  -1    1.22    0.55
 -27   1   1    1.55    0.37
  25  -1  -1   66.77    6.15
 -25  -1   1   74.14    6.28
 -25  -1   1   71.67    6.13
  25  -1  -1   70.13    6.24
  25   1  -1   73.60    6.17
 -25   1   1   61.75    6.10
 -25   1   1   68.62    6.25
  25   1  -1   70.22    6.25
  23  -1  -1    3.29    0.59
 -23  -1   1    2.68    0.38
  23  -1  -1    2.21    0.41
 -23  -1   1    2.10    0.53
  23   1  -1    2.51    0.47
  23   1  -1    2.82    0.49
 -23   1   1    2.23    0.52
 -23   1   1    2.44    0.39
 -21  -1   1    9.37    1.09
  21  -1  -1    9.21    1.07
  21  -1  -1    8.95    0.99
 -21  -1   1   10.38    0.98
 -21   1   1    9.93    0.97
 -21   1   1   11.12    1.10
  21   1  -1    8.68    1.07
  21   1  -1    9.96    1.01
  19  -1  -1   95.85    9.10
 -19  -1   1  117.71    9.21
 -19  -1   1  112.82    9.09
  19  -1  -1   96.43    9.15
  19   1  -1   91.25    9.15
 -19   1   1  107.19    9.08
  19   1  -1  100.83    9.11
 -19   1   1  117.28    9.20
 -17  -1   1    6.21    0.64
 -17  -1   1    7.01    0.77
  17  -1  -1    6.29    0.67
  17  -1  -1    7.10    0.75
 -17   1   1    6.37    0.64
  17   1  -1    5.65    0.71
 -17   1   1    6.68    0.74
  17   1  -1    5.93    0.67
  15  -1  -1   79.89    7.09
 -15  -1   1   89.98    7.17
 -15  -1   1   81.85    7.07
  15  -1  -1   72.75    7.12
 -15   1   1   94.62    7.16
 -15   1   1   81.22    7.07
  15   1  -1   71.37    7.13
  15   1  -1   82.59    7.10
 -13  -1   1  128.75   11.45
 -13  -1   1  147.56   11.54
  13  -1  -1  122.46   11.49
  13  -1  -1  136.58   11.46
  13   1  -1  115.61   11.50
  13   1  -1  130.72   11.47
 -13   1   1  145.34   11.52
 -13   1   1  137.26   11.44
 -11  -1   1  160.99   12.44
  11  -1  -1  145.99   12.38
 -11  -1   1  149.01   12.37
  11  -1  -1  121.97   12.39
 -11   1   1  142.73   12.36
 -11   1   1  161.58   12.42
  11   1  -1  123.10   12.41
  11   1  -1  145.74   12.38
  -9  -1   1    4.71    0.46
   9  -1  -1    3.91    0.40
   9  -1  -1    3.96    0.43
  -9  -1   1    3.90    0.40
  -9   1   1    4.76    0.45
  -9   1   1    3.90    0.39
   9   1  -1    4.37    0.45
   9   1  -1    3.76    0.41
   7   1  -1  458.05   39.27
  -3  -1   1   51.21    4.40
   3  -1  -1   44.20    4.39
   3   1  -1   55.97    4.41
   3   1  -1   54.76    4.42
  -3   1   1   51.79    4.40
  -3   1   1   49.21    4.39
   3  -1   1   48.27    4.30
  -3  -1  -1   50.58    4.33
  -3  -1  -1   49.68    4.31
  -3   1  -1   44.00    4.30
   3   1   1   53.52    4.31
  -3   1  -1   54.64    4.31
  -5  -1  -1    6.07    0.55
  -5  -1  -1    6.22    0.58
   5  -1   1    6.52    0.54
   5   1   1    5.13    0.57
  -5   1  -1    5.97    0.54
  -9  -1  -1  105.30    8.68
   9  -1   1  106.11    8.67
   9  -1   1   94.57    8.70
  -9  -1  -1  102.45    8.73
  -9   1  -1  106.17    8.67
   9   1   1   86.65    8.71
  -9   1  -1  100.61    8.71
   9   1   1  104.35    8.68
  11  -1   1   36.78    3.15
 -11  -1  -1   38.65    3.23
 -11  -1  -1   37.61    3.16
 -11   1  -1   36.35    3.20
  11   1   1   32.11    3.20
 -11   1  -1   35.76    3.15
  11   1   1   35.98    3.16
  13  -1   1  127.67   10.63
 -13  -1  -1  127.50   10.64
  13  -1   1  114.80   10.67
 -13  -1  -1  128.90   10.71
 -13   1  -1  120.86   10.63
 -13   1  -1  128.29   10.69
  13   1   1  130.97   10.64
  13   1   1  108.13   10.68
  15  -1   1    0.93    0.17
  15  -1   1    0.63    0.22
 -15  -1  -1    0.91    0.19
 -15  -1  -1    0.84    0.27
  15   1   1    0.58    0.21
 -15   1  -1    0.84    0.18
 -15   1  -1    1.30    0.27
  15   1   1    1.23    0.22
 -17  -1  -1   38.79    3.46
  17  -1   1   39.59    3.37
 -17  -1  -1   39.96    3.38
  17  -1   1   37.57    3.43
 -17   1  -1   41.58    3.46
 -17   1  -1   37.22    3.36
  17   1   1   32.21    3.42
  17   1   1   38.34    3.38
 -19  -1  -1    7.18    0.83
  19  -1   1    7.32    0.72
 -19  -1  -1    6.53    0.71
  19  -1   1    6.78    0.79
  19   1   1    6.04    0.80
 -19   1  -1    8.66    0.84
  19   1   1    6.38    0.71
 -19   1  -1    5.87    0.69
 -21  -1  -1    4.84    0.67
  21  -1   1    5.40    0.66
 -21  -1  -1    4.48    0.55
  21  -1   1    3.97    0.54
  21   1   1    3.82    0.54
 -21   1  -1    5.60    0.68
 -21   1  -1    4.27    0.53
  21   1   1    4.28    0.65
  23  -1   1   56.97    5.05
 -23  -1  -1   56.77    4.96
  23  -1   1   55.49    4.96
 -23  -1  -1   60.50    5.08
  23   1   1   54.43    5.05
 -23   1  -1   54.42    5.05
 -23   1  -1   52.58    4.94
  23   1   1   57.08    4.97
  25  -1   1   17.65    1.80
  25  -1   1   19.98    1.93
 -25  -1  -1   20.19    1.95
 -25  -1  -1   18.06    1.80
 -25   1  -1   17.01    1.90
  25   1   1   19.23    1.94
  25   1   1   19.96    1.83
  27  -1   1   11.26    1.31
 -27  -1  -1   12.24    1.37
  27  -1   1   10.97    1.21
 -27  -1  -1   13.01    1.21
 -27   1  -1   10.00    1.31
  27   1   1   11.39    1.34
  27   1   1   11.58    1.22
 -27   1  -1    9.75    1.16
 -29  -1  -1   16.51    1.67
 -29  -1  -1   15.91    1.82
 -29   1  -1   15.81    1.66
  29   1   1   15.43    1.80
 -29   1  -1   16.06    1.82
  29   1   1   18.44    1.71
  31  -1   1    3.03    0.81
 -31  -1  -1    3.96    0.87
 -31  -1  -1    4.60    0.71
  31  -1   1    3.07    0.66
  31   1   1    3.40    0.89
 -31   1  -1    3.30    0.65
  31   1   1    3.17    0.66
 -31   1  -1    2.29    0.76
 -30  -2   1    2.96    0.56
  30  -2  -1    2.89    0.78
 -30  -2   1    2.69    0.77
  30  -2  -1    1.75    0.51
 -30   2   1    2.61    0.71
  30   2  -1    3.66    0.79
  30   2  -1    3.56    0.68
 -30   2   1    3.60    0.61
  28  -2  -1    1.11    0.56
 -28  -2   1    1.11    0.38
 -28  -2   1    1.36    0.48
  28  -2  -1    0.66    0.36
 -28   2   1    1.82    0.56
 -28   2   1    1.56    0.39
  28   2  -1    1.39    0.42
  28   2  -1    1.51    0.57
  26  -2  -1   38.69    3.62
 -26  -2   1   44.44    3.53
  26  -2  -1   32.93    3.51
  26   2  -1   41.13    3.56
  26   2  -1   38.69    3.64
 -26   2   1   36.41    3.49
 -26   2   1   39.48    3.65
  24  -2  -1   29.13    3.04
 -24  -2   1   38.69    3.06
  24  -2  -1   35.62    3.15
 -24   2   1   32.85    3.03
  24   2  -1   31.99    3.15
  24   2  -1   34.73    3.08
 -24   2   1   31.72    3.14
 -22  -2   1   13.43    1.22
  22  -2  -1   10.96    1.28
 -22  -2   1   13.36    1.36
  22  -2  -1   11.45    1.22
  22   2  -1   12.45    1.24
  22   2  -1   11.18    1.31
 -22   2   1   13.90    1.34
 -22   2   1   12.11    1.19
  20  -2  -1   82.40    7.28
 -20  -2   1   92.52    7.35
 -20  -2   1   85.05    7.21
  20  -2  -1   77.09    7.22
  20   2  -1   74.13    7.28
 -20   2   1   91.92    7.31
  20   2  -1   80.64    7.23
 -20   2   1   79.10    7.19
  18  -2  -1   72.27    6.65
  18  -2  -1   71.98    6.69
 -18  -2   1   83.95    6.76
 -18  -2   1   80.21    6.64
 -18   2   1   81.99    6.73
  18   2  -1   67.67    6.71
  18   2  -1   78.34    6.67
 -18   2   1   74.60    6.62
 -16  -2   1    0.13    0.21
 -16  -2   1    0.14    0.12
  16  -2  -1    0.13    0.12
  16  -2  -1    0.11    0.17
  16   2  -1    0.20    0.16
 -16   2   1   -0.09    0.08
  16   2  -1   -0.06    0.13
 -16   2   1    0.24    0.19
  14  -2  -1   72.22    7.02
  14  -2  -1   75.63    6.99
 -14  -2   1   89.00    7.09
 -14  -2   1   84.68    7.00
 -14   2   1   88.46    7.05
  14   2  -1   70.50    7.05
  14   2  -1   83.94    7.02
 -14   2   1   82.09    6.98
 -12  -2   1    2.50    0.29
  12  -2  -1    2.28    0.29
 -12  -2   1    2.72    0.36
  12  -2  -1    2.55    0.34
 -12   2   1    2.52    0.34
  12   2  -1    3.14    0.37
  12   2  -1    2.42    0.31
 -12   2   1    2.63    0.28
 -10  -2   1   69.85    5.87
 -10  -2   1   74.73    5.94
  10  -2  -1   62.97    5.86
  10  -2  -1   64.38    5.89
 -10   2   1   74.38    5.90
  10   2  -1   66.04    5.88
  10   2  -1   62.31    5.92
 -10   2   1   69.15    5.86
  -8  -2   1    1.55    0.23
   8  -2  -1    1.22    0.17
   8  -2  -1    1.47    0.20
  -8   2   1    1.49    0.19
  -8   2   1    1.83    0.17
   8   2  -1    1.29    0.18
  -6  -2   1  292.61   23.24
   6  -2  -1  260.98   23.19
   6   2  -1  261.65   23.20
   6   2  -1  267.44   23.23
   4  -2  -1    1.46    0.17
   4  -2  -1    1.94    0.18
  -4  -2   1    1.69    0.18
  -4  -2   1    1.88    0.21
   4   2  -1    2.05    0.22
  -4   2   1    1.59    0.17
  -4   2   1    1.73    0.18
   4   2  -1    2.03    0.19
  -2  -2   1    1.93    0.20
  -2  -2   1    2.38    0.22
  -2   2   1    1.86    0.19
   2   2  -1    2.01    0.22
   2   2  -1    2.20    0.20
   0  -2   1   19.07    1.62
   0  -2   1   16.77    1.61
   0   2   1   17.92    1.62
   0   2  -1   20.82    1.62
   0   2  -1   19.37    1.61
   0   2   1   18.14    1.61
  -2  -2  -1   67.99    5.23
  -2  -2  -1   56.51    5.21
  -2   2  -1   63.20    5.20
  -2   2  -1   54.97    5.20
   4  -2   1    5.81    0.51
  -4  -2  -1    5.63    0.56
  -4  -2  -1    5.79    0.53
   4  -2   1    5.73    0.52
  -4   2  -1    6.11    0.52
   4   2   1    5.60    0.56
  -6  -2  -1  293.33   24.44
  -6  -2  -1  296.17   24.41
   6   2   1  264.65   24.44
   8  -2   1   98.43    8.62
  -8  -2  -1  101.07    8.62
   8  -2   1  103.02    8.60
  -8  -2  -1   98.78    8.66
   8   2   1   87.85    8.65
  -8   2  -1   97.67    8.59
  -8   2  -1  112.95    8.63
   8   2   1  100.54    8.61
 -10  -2  -1   57.62    5.00
  10  -2   1   59.34    4.98
  10  -2   1   52.40    5.01
 -10  -2  -1   56.00    5.05
  10   2   1   58.77    5.00
 -10   2  -1   62.90    5.03
 -10   2  -1   56.64    4.98
 -12  -2  -1   18.71    1.56
  12  -2   1   15.15    1.49
 -12  -2  -1   17.18    1.48
  12  -2   1   17.56    1.46
 -12   2  -1   16.81    1.51
  12   2   1   15.28    1.47
 -12   2  -1   16.16    1.45
  12   2   1   13.45    1.51
 -14  -2  -1   40.60    3.55
  14  -2   1   40.27    3.58
  14  -2   1   39.52    3.53
 -14  -2  -1   41.33    3.62
  14   2   1   36.92    3.60
  14   2   1   41.57    3.55
 -14   2  -1   42.25    3.53
  16  -2   1   11.87    1.12
  16  -2   1   11.94    1.18
 -16  -2  -1   12.28    1.23
 -16  -2  -1   12.70    1.14
 -16   2  -1   13.99    1.21
  16   2   1   11.15    1.20
  16   2   1   10.73    1.13
 -16   2  -1   11.69    1.12
  18  -2   1    2.84    0.45
 -18  -2  -1    4.24    0.55
 -18  -2  -1    2.80    0.39
  18  -2   1    2.56    0.37
  18   2   1    2.58    0.39
 -18   2  -1    3.34    0.47
  18   2   1    2.64    0.49
 -18   2  -1    2.71    0.37
 -20  -2  -1    0.81    0.24
 -20  -2  -1    1.54    0.36
  20  -2   1    0.86    0.24
  20  -2   1    1.19    0.33
  20   2   1    0.65    0.32
 -20   2  -1    1.07    0.24
 -20   2  -1    0.63    0.29
 -22  -2  -1   38.89    3.75
 -22  -2  -1   49.88    3.92
  22  -2   1   43.63    3.84
  22  -2   1   41.32    3.76
  22   2   1   41.97    3.77
 -22   2  -1   37.88    3.74
  22   2   1   41.47    3.86
 -22   2  -1   43.95    3.86
 -24  -2  -1   35.46    3.17
  24  -2   1   31.78    3.02
 -24  -2  -1   32.63    3.02
  24  -2   1   34.23    3.11
 -24   2  -1   33.73    3.12
  24   2   1   34.05    3.13
  24   2   1   35.20    3.05
 -24   2  -1   29.75    3.00
 -26  -2  -1    0.43    0.26
  26  -2   1    0.25    0.24
  26  -2   1    0.49    0.34
 -26  -2  -1   -0.10    0.25
 -26   2  -1    0.04    0.25
 -26   2  -1    0.54    0.41
  26   2   1    0.40    0.36
 -28  -2  -1    0.61    0.49
 -28  -2  -1    1.45    0.40
  28  -2   1    1.55    0.55
  28  -2   1    1.09    0.36
  28   2   1    1.57    0.46
 -28   2  -1    1.35    0.52
  28   2   1    1.52    0.57
 -28   2  -1    1.69    0.38
 -30  -2  -1    3.33    0.81
  30  -2   1    2.59    0.62
  30  -2   1    6.04    0.98
  30   2   1    5.44    0.95
 -30   2  -1    3.17    0.64
 -30   2  -1    3.64    0.85
  30   2   1    4.16    0.71
  29  -3  -1    1.54    0.47
  29  -3  -1    1.15    0.51
 -29  -3   1    2.21    0.49
 -29  -3   1    1.54    0.58
 -29   3   1    1.06    0.41
 -29   3   1    2.71    0.64
  29   3  -1    2.06    0.47
  29   3  -1    1.91    0.65
 -27  -3   1    6.99    1.00
  27  -3  -1    6.94    0.87
  27  -3  -1    7.60    1.00
 -27  -3   1    8.46    0.84
 -27   3   1    5.68    0.81
 -27   3   1    6.74    0.98
  27   3  -1    7.14    0.96
  27   3  -1    7.75    0.91
  25  -3  -1    7.60    0.92
 -25  -3   1    9.39    0.93
  25  -3  -1    8.47    1.01
 -25  -3   1    8.97    1.10
 -25   3   1    7.62    0.89
  25   3  -1    8.38    0.94
  25   3  -1    8.07    1.06
  23  -3  -1   40.12    3.91
 -23  -3   1   48.49    4.07
  23  -3  -1   45.34    3.99
 -23  -3   1   44.30    3.90
 -23   3   1   41.56    3.99
 -23   3   1   43.70    3.89
  23   3  -1   42.27    4.01
  23   3  -1   44.88    3.94
 -21  -3   1   18.37    1.65
 -21  -3   1   14.81    1.47
  21  -3  -1   14.61    1.55
  21   3  -1   15.98    1.52
 -21   3   1   15.26    1.47
  21   3  -1   14.31    1.59
 -21   3   1   17.26    1.59
 -19  -3   1    6.33    0.67
  19  -3  -1    5.31    0.67
  19  -3  -1    6.93    0.74
 -19  -3   1    5.61    0.78
 -19   3   1    5.85    0.73
  19   3  -1    6.61    0.71
  19   3  -1    6.40    0.80
 -19   3   1    6.46    0.65
  17  -3  -1   33.17    3.22
  17  -3  -1   35.52    3.19
 -17  -3   1   38.88    3.30
 -17  -3   1   38.96    3.19
  17   3  -1   33.94    3.21
 -17   3   1   38.56    3.25
 -17   3   1   36.95    3.17
  17   3  -1   31.93    3.26
 -15  -3   1   13.38    1.26
  15  -3  -1   12.01    1.15
 -15  -3   1   12.83    1.15
  15  -3  -1   10.63    1.17
  15   3  -1   10.65    1.21
  15   3  -1   12.83    1.18
 -15   3   1   13.69    1.20
 -15   3   1   12.97    1.13
 -13  -3   1    7.11    0.63
 -13  -3   1    6.37    0.69
  13  -3  -1    6.45    0.65
  13  -3  -1    5.96    0.61
 -13   3   1    6.07    0.59
  13   3  -1    4.71    0.67
 -13   3   1    6.51    0.65
  13   3  -1    6.64    0.64
  11  -3  -1    6.98    0.74
 -11  -3   1    8.21    0.81
 -11   3   1    7.76    0.74
  11   3  -1    7.67    0.74
  11   3  -1    8.23    0.80
 -11   3   1    7.34    0.70
  -9  -3   1   17.04    1.42
   9  -3  -1   14.42    1.40
  -9  -3   1   16.84    1.49
   9  -3  -1   16.09    1.42
   9   3  -1   16.27    1.43
  -9   3   1   16.25    1.42
  -9   3   1   16.42    1.39
   9   3  -1   13.68    1.46
   7  -3  -1   30.85    2.50
  -7  -3   1   28.40    2.50
  -7  -3   1   29.99    2.55
   7   3  -1   25.51    2.54
  -7   3   1   29.39    2.48
   7   3  -1   30.03    2.51
  -7   3   1   26.51    2.49
  -5  -3   1  125.96   10.18
  -5  -3   1  113.68   10.13
   5  -3  -1  113.78   10.12
   5   3  -1  119.35   10.17
   5   3  -1  122.17   10.14
  -5   3   1  113.25   10.11
  -3  -3   1   72.37    6.19
   3  -3  -1   57.00    6.17
  -3  -3   1   76.70    6.22
   3   3  -1   75.75    6.22
   3   3  -1   78.62    6.20
  -1  -3  -1   94.57    9.46
   1  -3   1  102.37    9.46
  -1  -3  -1  108.78    9.48
  -1   3  -1  121.22    9.46
   1   3   1  112.06    9.48
   1   3   1  123.00    9.47
  -3  -3  -1    9.05    0.85
  -3  -3  -1    9.40    0.88
   3   3   1    9.23    0.89
   3   3   1   10.51    0.85
   5  -3   1   80.55    6.86
  -5  -3  -1   79.04    6.89
  -5  -3  -1   84.28    6.93
   5  -3   1   67.56    6.86
   5   3   1   75.94    6.92
   5   3   1   89.24    6.89
  -5   3  -1   83.72    6.87
  -7  -3  -1   88.25    7.96
   7  -3   1   96.66    7.91
   7  -3   1   96.98    7.89
  -7  -3  -1   91.51    7.92
  -7   3  -1   95.86    7.91
  -7   3  -1   86.00    7.89
   7   3   1   84.56    7.96
   7   3   1   95.69    7.92
   9  -3   1   91.27    8.08
   9  -3   1  102.15    8.11
  -9  -3  -1   94.96    8.16
  -9  -3  -1   96.73    8.11
   9   3   1   79.52    8.14
  -9   3  -1   88.23    8.08
   9   3   1   91.86    8.10
  -9   3  -1  107.18    8.11
  11  -3   1   17.62    1.59
 -11  -3  -1   18.68    1.65
 -11  -3  -1   17.44    1.59
  11  -3   1   17.71    1.56
  11   3   1   16.24    1.64
 -11   3  -1   18.25    1.60
 -11   3  -1   16.54    1.56
  11   3   1   18.87    1.59
 -13  -3  -1   10.47    1.00
  13  -3   1   11.20    1.02
  13  -3   1   10.74    0.98
 -13  -3  -1   11.10    1.07
 -13   3  -1   10.12    0.97
  13   3   1    8.94    1.04
  13   3   1   10.21    0.99
 -13   3  -1   12.15    1.03
  15  -3   1   26.56    2.43
 -15  -3  -1   26.73    2.45
 -15  -3  -1   28.18    2.54
  15  -3   1   28.20    2.48
 -15   3  -1   28.50    2.49
 -15   3  -1   25.43    2.42
  15   3   1   29.12    2.46
  17  -3   1    3.49    0.45
  17  -3   1    3.22    0.39
 -17  -3  -1    4.27    0.54
 -17  -3  -1    3.31    0.42
 -17   3  -1    2.75    0.37
  17   3   1    2.93    0.41
 -17   3  -1    3.49    0.48
  17   3   1    2.63    0.50
 -19  -3  -1   43.85    3.63
  19  -3   1   40.73    3.51
 -19  -3  -1   40.48    3.52
  19  -3   1   42.31    3.57
 -19   3  -1   35.84    3.48
 -19   3  -1   38.26    3.56
  19   3   1   34.99    3.59
  19   3   1   40.05    3.52
  21  -3   1   25.19    2.44
 -21  -3  -1   26.69    2.45
 -21  -3  -1   31.79    2.61
  21  -3   1   27.63    2.52
 -21   3  -1   24.69    2.43
  21   3   1   26.90    2.46
 -21   3  -1   27.48    2.53
  21   3   1   26.25    2.55
  23  -3   1    1.73    0.43
  23  -3   1    1.35    0.32
 -23  -3  -1    1.90    0.37
 -23  -3  -1    2.26    0.53
 -23   3  -1    1.49    0.33
 -23   3  -1    2.12    0.44
  23   3   1    1.98    0.47
  23   3   1    1.84    0.39
  25  -3   1    0.33    0.24
  25  -3   1    0.51    0.32
 -25  -3  -1    0.39    0.23
 -25  -3  -1    0.76    0.33
  25   3   1    0.24    0.29
 -25   3  -1    0.55    0.25
  25   3   1    0.48    0.22
 -25   3  -1    0.67    0.38
 -27  -3  -1    3.35    0.71
  27  -3   1    3.46    0.66
 -27  -3  -1    2.86    0.46
  27  -3   1    2.18    0.46
  27   3   1    2.52    0.52
  27   3   1    2.76    0.62
 -27   3  -1    2.65    0.63
 -27   3  -1    2.10    0.44
  29  -3   1    7.14    1.03
 -29  -3  -1    6.15    0.81
  29  -3   1    5.96    0.82
 -29  -3  -1    7.83    1.05
  29   3   1    4.93    0.81
 -29   3  -1    4.24    0.76
 -29   3  -1    6.72    0.97
  29   3   1    6.74    1.01
  30  -4  -1    0.92    0.58
  30  -4  -1   -0.01    0.35
  30   4  -1    0.59    0.45
 -30   4   1    0.41    0.44
 -30   4   1    0.66    0.34
 -28  -4   1   12.11    1.24
  28  -4  -1   13.12    1.37
  28  -4  -1   10.02    1.25
 -28  -4   1   11.98    1.45
  28   4  -1   11.97    1.30
  28   4  -1   13.10    1.44
 -28   4   1   10.90    1.36
 -28   4   1   10.67    1.22
  26  -4  -1    4.90    0.71
  26  -4  -1    4.51    0.67
 -26  -4   1    4.32    0.58
 -26  -4   1    5.11    0.75
  26   4  -1    5.08    0.63
  26   4  -1    5.23    0.75
 -26   4   1    3.47    0.58
 -26   4   1    4.26    0.76
  24  -4  -1    1.67    0.44
 -24  -4   1    2.12    0.51
 -24  -4   1    1.18    0.32
  24  -4  -1    1.22    0.35
 -24   4   1    1.46    0.32
  24   4  -1    1.10    0.41
 -24   4   1    1.21    0.38
  24   4  -1    1.92    0.40
  22  -4  -1   33.16    2.91
 -22  -4   1   35.35    2.99
 -22  -4   1   31.79    2.84
  22  -4  -1   29.34    2.84
  22   4  -1   30.42    2.96
 -22   4   1   31.17    2.82
 -22   4   1   28.95    2.90
  22   4  -1   31.79    2.87
  20  -4  -1    2.97    0.46
  20  -4  -1    2.93    0.41
 -20  -4   1    3.13    0.42
 -20  -4   1    2.52    0.51
 -20   4   1    1.78    0.41
  20   4  -1    2.85    0.55
 -20   4   1    2.54    0.36
  20   4  -1    3.03    0.41
  18  -4  -1    0.48    0.17
  18  -4  -1    0.47    0.23
 -18  -4   1    0.92    0.21
 -18  -4   1    0.98    0.31
  18   4  -1    0.26    0.21
 -18   4   1    0.51    0.16
  18   4  -1    0.60    0.19
 -18   4   1    0.40    0.21
  16  -4  -1   50.81    4.47
  16  -4  -1   49.10    4.49
 -16  -4   1   53.28    4.47
 -16  -4   1   57.23    4.59
  16   4  -1   43.32    4.53
  16   4  -1   49.39    4.49
 -16   4   1   53.13    4.44
 -16   4   1   52.15    4.50
 -14  -4   1    0.10    0.10
 -14  -4   1    0.28    0.23
  14  -4  -1    0.09    0.10
  14  -4  -1    0.05    0.12
  14   4  -1    0.01    0.16
  14   4  -1   -0.08    0.14
 -14   4   1    0.08    0.08
 -14   4   1    0.15    0.12
  12  -4  -1    4.68    0.49
  12  -4  -1    3.90    0.51
 -12  -4   1    5.36    0.59
 -12  -4   1    5.73    0.52
 -12   4   1    4.14    0.50
  12   4  -1    4.84    0.58
 -12   4   1    5.45    0.48
  12   4  -1    6.12    0.54
  10  -4  -1  151.44   14.36
 -10  -4   1  176.25   14.39
  10  -4  -1  164.90   14.38
 -10  -4   1  178.07   14.47
 -10   4   1  154.15   14.38
  10   4  -1  158.16   14.45
 -10   4   1  174.53   14.36
  10   4  -1  181.88   14.41
   8  -4  -1    0.92    0.14
   8   4  -1    1.26    0.23
  -8   4   1    1.34    0.16
  -8   4   1    1.14    0.13
  -6  -4   1    1.94    0.23
  -6  -4   1    2.26    0.29
   6  -4  -1    2.30    0.20
  -6   4   1    1.81    0.18
   6   4  -1    2.10    0.24
  -6   4   1    1.69    0.19
   6   4  -1    1.62    0.27
  -4  -4   1  166.54   13.38
  -4  -4   1  155.40   13.33
   4   4  -1  147.43   13.37
   4   4  -1  164.99   13.34
  -4   4   1  142.76   13.31
  -2  -4   1   17.23    1.38
   2  -4  -1   16.40    1.35
  -2  -4   1   16.14    1.35
   2   4  -1   14.94    1.38
  -2   4   1   13.00    1.34
  -2   4   1   15.51    1.34
   2   4  -1   14.90    1.36
   0  -4   1    7.46    0.66
   0  -4  -1    7.18    0.67
   0  -4   1    6.82    0.64
   0   4  -1    6.90    0.66
   0   4   1    7.89    0.65
  -4  -4  -1    3.90    0.40
  -4  -4  -1    4.04    0.44
   4   4   1    4.20    0.40
   4   4   1    4.53    0.45
  -6  -4  -1  193.66   16.16
  -6  -4  -1  180.50   16.20
   6   4   1  202.17   16.16
   6   4   1  176.25   16.20
  -8  -4  -1    7.80    0.68
  -8  -4  -1    6.62    0.72
   8  -4   1    7.02    0.65
   8  -4   1    7.20    0.64
  -8   4  -1    6.20    0.63
   8   4   1    7.59    0.68
  -8   4  -1    7.77    0.65
   8   4   1    7.09    0.73
 -10  -4  -1   65.92    5.33
  10  -4   1   58.37    5.28
 -10  -4  -1   61.80    5.38
  10  -4   1   64.39    5.30
  10   4   1   55.65    5.37
 -10   4  -1   55.87    5.28
 -10   4  -1   67.03    5.31
  10   4   1   61.53    5.32
  12  -4   1   78.70    6.64
  12  -4   1   73.86    6.61
 -12  -4  -1   76.22    6.65
 -12  -4  -1   81.74    6.73
 -12   4  -1   85.52    6.65
  12   4   1   67.42    6.70
 -12   4  -1   72.67    6.61
  12   4   1   77.45    6.65
  14  -4   1    7.82    0.72
 -14  -4  -1    7.99    0.76
 -14  -4  -1    6.41    0.82
  14  -4   1    8.07    0.76
  14   4   1    6.44    0.82
 -14   4  -1    7.15    0.71
 -14   4  -1    8.07    0.76
  14   4   1    7.76    0.76
  16  -4   1    6.74    0.67
  16  -4   1    5.92    0.61
 -16  -4  -1    6.24    0.65
 -16  -4  -1    6.41    0.73
 -16   4  -1    6.85    0.68
  16   4   1    5.70    0.63
 -16   4  -1    5.40    0.60
  16   4   1    5.59    0.73
  18  -4   1    0.15    0.18
  18  -4   1   -0.07    0.12
 -18  -4  -1    0.18    0.25
 -18  -4  -1    0.56    0.19
  18   4   1    0.03    0.18
 -18   4  -1   -0.14    0.14
  18   4   1   -0.19    0.14
 -18   4  -1    0.19    0.13
 -20  -4  -1    0.75    0.28
  20  -4   1    0.60    0.19
  20  -4   1    0.69    0.27
 -20  -4  -1    0.46    0.24
  20   4   1    0.52    0.19
 -20   4  -1    0.76    0.28
 -20   4  -1    0.60    0.20
  20   4   1    0.90    0.36
  22  -4   1    0.63    0.22
 -22  -4  -1    1.36    0.42
 -22  -4  -1    1.13    0.29
  22  -4   1    0.83    0.32
  22   4   1    0.80    0.26
 -22   4  -1    0.69    0.24
  22   4   1    1.01    0.39
 -22   4  -1    0.64    0.29
 -24  -4  -1    0.08    0.18
 -24  -4  -1    0.20    0.35
  24  -4   1    0.16    0.30
  24  -4   1    0.04    0.19
 -24   4  -1    0.40    0.23
  24   4   1    0.52    0.31
  24   4   1    0.51    0.24
 -24   4  -1   -0.04    0.22
  26  -4   1    0.06    0.25
 -26  -4  -1    0.50    0.24
 -26  -4  -1    0.52    0.37
  26  -4   1    0.24    0.23
 -26   4  -1    0.26    0.35
  26   4   1    0.81    0.36
 -26   4  -1    0.13    0.23
  26   4   1    0.30    0.23
  28  -4   1    2.51    0.58
 -28  -4  -1    2.52    0.64
 -28  -4  -1    2.33    0.49
  28  -4   1    1.34    0.41
 -28   4  -1    2.37    0.60
  28   4   1    3.00    0.65
  28   4   1    2.20    0.51
 -28   4  -1    2.12    0.44
  30  -4   1    8.47    1.17
  30  -4   1    7.33    0.97
 -30   4  -1    7.95    1.10
 -30   4  -1    7.22    0.93
 -29  -5   1    8.37    0.87
  29  -5  -1    8.33    1.06
  29  -5  -1    5.03    0.87
 -29  -5   1    7.75    1.03
 -29   5   1    6.26    1.01
  29   5  -1    9.28    1.08
 -29   5   1    5.62    0.82
  27  -5  -1    4.95    0.79
 -27  -5   1    7.53    1.01
 -27  -5   1    8.06    0.84
  27  -5  -1    7.43    0.91
 -27   5   1    4.93    0.91
  27   5  -1    7.41    0.86
  27   5  -1    6.17    0.98
 -27   5   1    5.95    0.78
  25  -5  -1    0.07    0.22
 -25  -5   1    0.09    0.25
 -25  -5   1    0.11    0.35
  25  -5  -1    0.04    0.29
 -25   5   1   -0.19    0.19
  25   5  -1    0.21    0.23
  25   5  -1    0.36    0.39
 -25   5   1   -0.02    0.25
  23  -5  -1   22.07    2.05
 -23  -5   1   23.77    2.17
  23  -5  -1   18.49    1.99
 -23  -5   1   24.66    2.02
 -23   5   1   19.05    2.04
  23   5  -1   19.68    2.11
  23   5  -1   22.48    2.04
 -23   5   1   21.04    1.96
  21  -5  -1   12.62    1.37
  21  -5  -1   15.36    1.44
 -21  -5   1   17.42    1.56
 -21  -5   1   15.49    1.38
 -21   5   1   13.01    1.42
  21   5  -1   15.71    1.43
  21   5  -1   13.36    1.47
 -21   5   1   13.00    1.34
  19  -5  -1    2.22    0.37
  19  -5  -1    1.80    0.31
 -19  -5   1    2.35    0.32
 -19  -5   1    2.10    0.48
  19   5  -1    1.57    0.41
 -19   5   1    1.72    0.34
  19   5  -1    1.77    0.35
 -19   5   1    1.55    0.27
 -17  -5   1   81.26    6.60
  17  -5  -1   69.22    6.57
  17  -5  -1   82.50    6.62
 -17  -5   1   84.86    6.72
  17   5  -1   65.52    6.60
 -17   5   1   77.42    6.55
 -17   5   1   79.05    6.62
  17   5  -1   66.21    6.66
  15  -5  -1    0.88    0.20
 -15  -5   1    0.64    0.18
  15  -5  -1    0.73    0.17
 -15  -5   1    0.94    0.29
  15   5  -1    0.80    0.25
  15   5  -1    0.45    0.19
 -13  -5   1  165.68   12.87
 -13  -5   1  151.27   12.77
  13  -5  -1  132.63   12.73
  13  -5  -1  147.62   12.75
 -13   5   1  146.04   12.75
  13   5  -1  136.15   12.83
 -13   5   1  151.03   12.72
  13   5  -1  155.04   12.79
  11  -5  -1  252.38   19.79
 -11  -5   1  213.32   19.87
 -11  -5   1  239.56   19.81
  11  -5  -1  211.78   19.77
  11   5  -1  233.15   19.88
 -11   5   1  210.39   19.78
  11   5  -1  253.31   19.83
  -9  -5   1    1.31    0.27
   9   5  -1    0.71    0.23
   9   5  -1    1.20    0.22
  -9   5   1    1.31    0.13
  -7  -5   1  382.46   31.30
   7   5  -1  361.77   31.25
   7   5  -1  348.85   31.29
  -5  -5   1   91.27    7.06
  -5  -5   1   88.63    7.01
   5  -5  -1   80.02    6.97
   5  -5  -1   78.87    6.97
   5   5  -1   77.74    7.05
  -5   5   1   81.74    6.97
  -5   5   1   71.33    6.96
  -3  -5   1   10.21    0.91
   3  -5  -1    9.50    0.90
  -3  -5   1   10.94    0.95
   3   5  -1   10.91    0.92
   3   5  -1    9.31    0.95
  -3   5   1   11.15    0.89
  -3   5   1    9.20    0.90
  -1  -5   1  235.94   19.02
   1   5  -1  201.05   19.04
   1   5  -1  228.68   19.03
   1  -5   1    2.24    0.22
  -1  -5  -1    2.19    0.24
  -1  -5  -1    2.68    0.27
   1  -5   1    2.42    0.24
   1   5   1    2.31    0.27
  -1   5  -1    2.57    0.23
  -1   5  -1    1.97    0.24
   3  -5   1   10.19    0.98
  -3  -5  -1   11.18    1.02
  -3  -5  -1   11.57    1.05
   3   5   1   12.40    1.02
  -3   5  -1   11.82    0.99
   3   5   1   11.14    1.06
  -5  -5  -1  269.42   21.78
  -5  -5  -1  241.47   21.81
   5   5   1  229.64   21.81
   5   5   1  274.21   21.77
  -7  -5  -1  159.01   14.17
  -7  -5  -1  167.14   14.13
   7   5   1  181.99   14.13
   7   5   1  148.66   14.17
   9  -5   1    0.64    0.08
  -9  -5  -1    0.69    0.22
  -9  -5  -1    0.65    0.16
   9  -5   1    0.40    0.08
  -9   5  -1    0.58    0.09
   9   5   1    0.37    0.17
   9   5   1    0.57    0.14
  11  -5   1  209.62   18.13
 -11  -5  -1  219.28   18.24
  11  -5   1  196.17   18.11
 -11  -5  -1  213.09   18.17
 -11   5  -1  225.27   18.14
  11   5   1  219.17   18.17
  11   5   1  196.41   18.23
  13  -5   1   30.00    2.48
 -13  -5  -1   30.26    2.51
  13  -5   1   25.81    2.46
 -13  -5  -1   27.79    2.58
  13   5   1   27.45    2.58
 -13   5  -1   25.20    2.45
  13   5   1   28.97    2.51
 -13   5  -1   29.83    2.49
 -15  -5  -1    3.82    0.48
  15  -5   1    3.43    0.39
  15  -5   1    2.79    0.34
 -15  -5  -1    3.41    0.39
 -15   5  -1    2.74    0.33
  15   5   1    2.52    0.44
  15   5   1    3.37    0.39
 -15   5  -1    2.88    0.38
  17  -5   1   35.52    3.22
  17  -5   1   36.40    3.20
 -17  -5  -1   38.39    3.24
 -17  -5  -1   40.17    3.35
 -17   5  -1   35.46    3.18
  17   5   1   35.05    3.23
 -17   5  -1   38.43    3.24
  17   5   1   31.00    3.29
  19  -5   1   19.08    1.56
 -19  -5  -1   17.00    1.54
  19  -5   1   15.34    1.50
 -19  -5  -1   17.69    1.64
 -19   5  -1   14.69    1.48
  19   5   1   15.58    1.52
 -19   5  -1   17.66    1.56
  19   5   1   12.81    1.61
  21  -5   1   23.31    2.17
 -21  -5  -1   26.81    2.35
 -21  -5  -1   23.30    2.19
  21  -5   1   25.39    2.23
  21   5   1   25.67    2.22
 -21   5  -1   24.07    2.23
 -21   5  -1   21.39    2.15
  21   5   1   21.25    2.28
  23  -5   1    0.43    0.27
 -23  -5  -1    1.24    0.32
  23  -5   1    0.43    0.24
 -23  -5  -1    1.18    0.40
 -23   5  -1    0.47    0.20
 -23   5  -1    0.71    0.29
  23   5   1    0.94    0.26
  23   5   1    0.88    0.43
 -25  -5  -1   10.77    1.16
  25  -5   1    7.21    0.98
 -25  -5  -1    9.67    0.99
  25  -5   1    7.73    0.93
 -25   5  -1    6.99    0.90
  25   5   1    8.98    0.97
  25   5   1   10.44    1.14
 -25   5  -1    8.85    1.03
 -27  -5  -1   31.63    2.79
 -27  -5  -1   31.11    2.66
  27  -5   1   22.77    2.59
  27  -5   1   24.38    2.65
  27   5   1   30.73    2.66
  27   5   1   30.53    2.80
 -27   5  -1   27.35    2.70
 -29  -5  -1   12.93    1.35
  29  -5   1   11.03    1.39
  29   5   1   14.52    1.57
 -29   5  -1   10.88    1.40
  28  -6  -1   15.91    1.73
  28  -6  -1   19.09    1.80
 -28   6   1   19.74    1.85
 -28   6   1   15.80    1.67
 -26  -6   1    0.54    0.42
 -26  -6   1    0.30    0.28
  26  -6  -1    0.27    0.28
  26  -6  -1    0.08    0.27
  26   6  -1    0.30    0.27
  26   6  -1    0.16    0.40
 -26   6   1   -0.06    0.27
 -26   6   1    0.12    0.20
 -24  -6   1    0.38    0.34
 -24  -6   1    0.48    0.22
  24  -6  -1   -0.06    0.24
  24  -6  -1    0.06    0.19
 -24   6   1   -0.01    0.24
  24   6  -1    0.26    0.29
 -24   6   1    0.31    0.20
  24   6  -1    0.23    0.25
  22  -6  -1   75.14    6.54
 -22  -6   1   80.96    6.54
 -22   6   1   67.34    6.47
 -22   6   1   69.00    6.55
  22   6  -1   82.00    6.58
  22   6  -1   72.27    6.64
 -20  -6   1    6.47    0.66
  20  -6  -1    6.77    0.69
 -20  -6   1    5.44    0.78
  20  -6  -1    5.10    0.63
  20   6  -1    6.20    0.70
 -20   6   1    5.70    0.61
 -20   6   1    5.50    0.68
  20   6  -1    5.04    0.74
 -18  -6   1   20.32    1.94
 -18  -6   1   23.52    1.85
  18  -6  -1   19.36    1.81
  18   6  -1   17.37    1.92
 -18   6   1   19.42    1.84
 -18   6   1   20.82    1.78
  18   6  -1   17.68    1.84
 -16  -6   1  135.88   10.94
 -16  -6   1  133.40   11.05
  16  -6  -1  119.08   10.90
  16  -6  -1  139.95   10.93
 -16   6   1  123.58   10.92
  16   6  -1  118.23   10.95
 -16   6   1  125.17   10.88
  16   6  -1  116.14   11.02
 -14  -6   1   40.71    3.67
 -14  -6   1   43.12    3.77
  14  -6  -1   45.34    3.65
  14  -6  -1   38.29    3.63
 -14   6   1   43.45    3.61
 -14   6   1   36.62    3.64
  14   6  -1   39.78    3.75
  14   6  -1   46.56    3.71
  12  -6  -1   16.88    1.44
  12  -6  -1   14.21    1.43
 -12  -6   1   17.75    1.58
 -12  -6   1   16.67    1.48
  12   6  -1   16.40    1.57
 -12   6   1   16.09    1.42
 -12   6   1   15.00    1.44
  12   6  -1   17.40    1.51
 -10  -6   1  149.12   13.08
  10  -6  -1  143.20   12.96
 -10  -6   1  165.06   13.02
  10  -6  -1  158.87   12.96
 -10   6   1  149.04   12.94
  10   6  -1  164.90   13.03
  10   6  -1  144.93   13.08
 -10   6   1  133.82   12.96
  -8  -6   1  211.57   17.47
  -8  -6   1  206.00   17.54
   8   6  -1  184.16   17.53
   8   6  -1  211.46   17.49
  -6  -6   1   38.97    3.73
  -6  -6   1   44.08    3.69
  -6   6   1   43.92    3.63
   6   6  -1   44.10    3.70
   6   6  -1   40.36    3.74
   4  -6  -1   91.37    8.09
  -4  -6   1   98.45    8.16
  -4  -6   1  100.28    8.12
   4   6  -1   90.73    8.16
  -4   6   1   83.36    8.09
   4   6  -1   95.81    8.13
  -4   6   1   99.82    8.08
   0  -6   1  221.74   16.92
   0  -6  -1  207.03   16.93
   0  -6  -1  174.96   16.90
   0   6  -1  210.78   16.90
   0   6   1  181.42   16.92
   0   6  -1  186.51   16.92
  -2  -6  -1   73.78    6.60
   2  -6   1   76.42    6.58
   2  -6   1   78.73    6.59
  -2  -6  -1   74.93    6.63
   2   6   1   75.92    6.64
  -2   6  -1   72.47    6.59
   2   6   1   87.80    6.60
  -2   6  -1   72.77    6.58
  -4  -6  -1  486.12   40.79
   4   6   1  465.05   40.80
  -6  -6  -1    7.54    0.70
  -6  -6  -1    6.67    0.74
   6   6   1    6.28    0.74
   6   6   1    8.33    0.70
  -8  -6  -1  163.65   14.29
  -8  -6  -1  165.57   14.23
   8   6   1  152.95   14.29
   8   6   1  179.20   14.23
 -10  -6  -1  127.52   10.14
 -10  -6  -1  130.02   10.21
  10  -6   1  113.67   10.05
 -10   6  -1  103.18   10.05
  10   6   1  129.51   10.14
  10   6   1  120.86   10.21
 -10   6  -1   99.07   10.05
 -12  -6  -1    1.13    0.22
 -12  -6  -1    1.70    0.35
  12  -6   1    1.35    0.16
  12  -6   1    1.19    0.17
  12   6   1    1.08    0.29
  12   6   1    1.33    0.25
 -12   6  -1    1.60    0.18
 -14  -6  -1    4.00    0.45
  14  -6   1    3.61    0.37
 -14  -6  -1    2.85    0.52
  14  -6   1    3.74    0.39
  14   6   1    4.02    0.45
  14   6   1    3.63    0.55
 -14   6  -1    3.90    0.40
 -14   6  -1    3.14    0.36
 -16  -6  -1   36.11    3.18
 -16  -6  -1   37.21    3.10
  16  -6   1   36.72    3.06
  16  -6   1   34.09    3.04
 -16   6  -1   31.46    3.02
  16   6   1   35.27    3.09
  16   6   1   34.17    3.19
 -16   6  -1   32.69    3.06
  18  -6   1    0.12    0.15
 -18  -6  -1    0.12    0.20
  18  -6   1   -0.03    0.12
 -18  -6  -1    0.14    0.20
  18   6   1   -0.11    0.26
 -18   6  -1    0.04    0.14
  18   6   1    0.15    0.13
 -18   6  -1    0.12    0.12
  20  -6   1   30.04    2.70
  20  -6   1   30.23    2.72
 -20  -6  -1   32.72    2.75
 -20  -6  -1   32.88    2.87
 -20   6  -1   25.39    2.66
  20   6   1   29.19    2.83
  20   6   1   32.52    2.75
 -20   6  -1   28.99    2.73
  22  -6   1    2.19    0.40
 -22  -6  -1    3.74    0.50
  22  -6   1    3.26    0.46
 -22  -6  -1    3.01    0.58
  22   6   1    2.98    0.42
 -22   6  -1    2.15    0.37
  22   6   1    2.61    0.60
 -22   6  -1    2.74    0.46
  24  -6   1    7.58    0.90
  24  -6   1    6.25    0.84
 -24  -6  -1    9.98    0.92
 -24  -6  -1    9.94    1.09
  24   6   1   10.16    1.06
 -24   6  -1    6.17    0.81
  24   6   1    8.47    0.91
 -24   6  -1    8.12    0.93
 -26  -6  -1   38.08    3.19
  26  -6   1   29.08    3.14
  26   6   1   37.95    3.19
 -26   6  -1   29.59    3.17
  26   6   1   38.88    3.35
  28  -6   1   11.30    1.48
 -28  -6  -1   14.90    1.51
 -28  -6  -1   15.45    1.63
  28   6   1   15.06    1.55
  28   6   1   16.08    1.69
 -27  -7   1   -0.12    0.44
  27  -7  -1    0.64    0.33
  27  -7  -1    0.03    0.31
 -27  -7   1    0.61    0.26
  27   7  -1    0.16    0.34
  27   7  -1    0.15    0.27
 -27   7   1   -0.10    0.29
 -27   7   1    0.02    0.18
 -25  -7   1    0.02    0.17
  25  -7  -1   -0.02    0.23
  25  -7  -1    0.42    0.28
  25   7  -1   -0.17    0.22
  25   7  -1    0.08    0.31
 -25   7   1    0.07    0.25
 -25   7   1    0.12    0.17
  23  -7  -1    6.74    0.87
  23  -7  -1    9.07    0.91
 -23  -7   1   11.30    1.14
  23   7  -1    9.33    0.95
 -23   7   1    8.06    0.93
  23   7  -1    9.39    1.05
 -23   7   1    7.05    0.83
  21  -7  -1   38.17    3.22
 -21  -7   1   41.18    3.26
  21  -7  -1   31.47    3.20
  21   7  -1   40.72    3.29
 -21   7   1   34.57    3.24
  21   7  -1   36.26    3.37
 -21   7   1   30.60    3.16
  19  -7  -1    8.99    0.83
 -19  -7   1    9.40    0.98
 -19  -7   1    7.47    0.85
  19  -7  -1    7.03    0.80
 -19   7   1    7.43    0.77
 -19   7   1    8.40    0.84
  19   7  -1    8.93    0.88
  19   7  -1    7.38    0.97
 -17  -7   1  122.17   10.32
 -17  -7   1  129.43   10.22
  17  -7  -1  129.35   10.17
  17  -7  -1  101.34   10.15
 -17   7   1  111.02   10.18
  17   7  -1  126.50   10.25
 -17   7   1  105.63   10.13
  17   7  -1  118.13   10.32
 -15  -7   1   63.13    5.13
 -15  -7   1   62.73    5.23
  15  -7  -1   61.49    5.07
  15  -7  -1   51.82    5.06
 -15   7   1   54.46    5.04
  15   7  -1   62.69    5.24
 -15   7   1   50.59    5.07
  15   7  -1   62.53    5.15
 -13  -7   1    0.69    0.16
  13  -7  -1    0.56    0.10
  13  -7  -1    0.35    0.09
 -13  -7   1    0.65    0.24
  13   7  -1    0.49    0.16
 -13   7   1    0.32    0.09
  13   7  -1    0.42    0.21
 -13   7   1    0.38    0.07
 -11  -7   1   63.20    5.40
 -11  -7   1   62.05    5.31
  11   7  -1   57.34    5.38
  11   7  -1   61.11    5.33
  -9  -7   1    0.25    0.13
  -9  -7   1    0.09    0.14
   9   7  -1    0.38    0.14
   9   7  -1    0.36    0.20
  -7  -7   1   36.00    3.17
  -7  -7   1   39.92    3.25
   7   7  -1   36.07    3.19
   7   7  -1   32.98    3.23
   5  -7  -1    5.25    0.46
  -5  -7   1    5.06    0.51
  -5  -7   1    5.80    0.57
   5   7  -1    4.55    0.56
  -5   7   1    5.13    0.45
   5   7  -1    5.06    0.51
   3  -7  -1   27.57    2.64
   3  -7  -1   27.01    2.64
  -3  -7   1   33.07    2.66
   3   7  -1   30.39    2.66
  -3   7   1   34.85    2.63
   3   7  -1   29.29    2.70
   1  -7  -1  379.53   35.17
   1   7  -1  441.75   35.22
  -1  -7  -1   33.50    2.95
  -1  -7  -1   30.45    2.92
   1  -7   1   36.11    2.93
   1  -7   1   34.06    2.91
   1   7   1   32.06    2.96
  -1   7  -1   33.43    2.91
  -1   7  -1   32.12    2.93
   1   7   1   36.57    2.92
  -3  -7  -1  170.04   13.23
   3  -7   1  143.90   13.18
  -3  -7  -1  172.97   13.27
   3  -7   1  134.95   13.17
   3   7   1  162.94   13.27
  -3   7  -1  147.84   13.18
  -3   7  -1  144.73   13.18
  -5  -7  -1  657.20   54.35
   5   7   1  610.31   54.35
  -7  -7  -1   52.55    4.75
  -7  -7  -1   55.08    4.70
   7   7   1   59.34    4.70
   7   7   1   48.45    4.75
  -9  -7  -1    3.76    0.42
  -9  -7  -1    3.48    0.48
   9   7   1    2.78    0.48
   9   7   1    3.72    0.41
 -11  -7  -1   76.79    6.79
 -11  -7  -1   80.60    6.73
  11   7   1   76.50    6.71
  11   7   1   75.21    6.80
 -13  -7  -1    2.17    0.39
 -13   7  -1    1.19    0.12
 -13   7  -1    1.30    0.13
  13   7   1    1.12    0.35
  15  -7   1    3.92    0.41
  15  -7   1    4.11    0.40
 -15  -7  -1    4.67    0.49
 -15  -7  -1    5.55    0.64
 -15   7  -1    3.44    0.41
  15   7   1    4.68    0.51
 -15   7  -1    3.56    0.41
  15   7   1    4.26    0.58
 -17  -7  -1   25.30    2.42
  17  -7   1   27.01    2.36
  17  -7   1   26.70    2.37
 -17  -7  -1   29.05    2.55
  17   7   1   28.39    2.44
 -17   7  -1   24.43    2.37
  17   7   1   26.96    2.53
  19  -7   1    5.41    0.58
  19  -7   1    4.82    0.56
 -19  -7  -1    6.95    0.75
  19   7   1    5.45    0.73
 -19   7  -1    4.81    0.58
  19   7   1    5.80    0.63
 -21  -7  -1    5.49    0.69
  21  -7   1    3.66    0.49
 -21  -7  -1    4.86    0.59
  21  -7   1    3.48    0.49
  21   7   1    4.03    0.53
 -21   7  -1    3.65    0.52
  21   7   1    4.97    0.73
  23  -7   1    5.84    0.74
 -23  -7  -1    7.91    0.80
  23  -7   1    6.53    0.76
 -23  -7  -1    8.43    0.99
 -23   7  -1    6.33    0.78
  23   7   1    7.79    0.94
 -25  -7  -1    4.60    0.76
 -25  -7  -1    4.02    0.59
  25  -7   1    3.62    0.53
  25  -7   1    2.60    0.50
  25   7   1    2.56    0.53
  25   7   1    4.48    0.78
 -27  -7  -1   13.04    1.28
  27   7   1   12.43    1.23
  27   7   1   13.25    1.45
 -27   7  -1    8.09    1.20
 -26  -8   1    0.28    0.34
 -26  -8   1    0.41    0.26
  26  -8  -1    0.47    0.26
  26  -8  -1    0.65    0.26
  26   8  -1    0.41    0.36
  26   8  -1    0.19    0.23
 -26   8   1    0.30    0.27
  24  -8  -1   10.94    1.30
  24  -8  -1   13.43    1.33
 -24  -8   1   15.63    1.41
  24   8  -1   15.67    1.44
  24   8  -1   16.28    1.58
 -24   8   1   12.86    1.36
 -22  -8   1   59.34    5.11
 -22  -8   1   55.80    4.96
  22   8  -1   54.06    4.99
  22   8  -1   54.65    5.09
 -20  -8   1   78.44    5.86
  20  -8  -1   58.25    5.75
  20  -8  -1   62.82    5.75
  20   8  -1   73.98    5.99
 -20   8   1   59.85    5.77
  18  -8  -1   37.51    3.61
 -18  -8   1   47.88    3.71
  18  -8  -1   36.20    3.60
  18   8  -1   47.10    3.74
 -18   8   1   38.05    3.62
  18   8  -1   44.19    3.82
 -16  -8   1   62.84    5.31
  16  -8  -1   53.26    5.08
 -16  -8   1   62.44    5.19
 -16   8   1   56.59    5.09
  16   8  -1   59.86    5.30
  16   8  -1   61.02    5.22
 -14  -8   1    2.01    0.42
 -14  -8   1    1.82    0.33
  14   8  -1    1.74    0.43
  14   8  -1    2.24    0.36
 -12  -8   1    0.65    0.20
 -12  -8   1    0.40    0.20
  12   8  -1    0.38    0.25
  12   8  -1    0.45    0.16
 -10  -8   1    9.97    0.93
 -10  -8   1    9.37    1.01
  10   8  -1    9.89    1.01
  10   8  -1    9.43    0.95
  -8  -8   1   52.62    4.73
  -8  -8   1   54.63    4.67
   8   8  -1   56.12    4.69
   8   8  -1   50.48    4.74
  -6  -8   1    7.95    0.80
  -6  -8   1    7.77    0.74
   6   8  -1    7.16    0.80
   6   8  -1    7.69    0.75
   4  -8  -1   37.16    2.97
  -4  -8   1   34.91    3.05
  -4  -8   1   37.21    3.00
   4  -8  -1   29.75    2.97
   4   8  -1   34.63    3.01
   4   8  -1   30.41    3.05
  -4   8   1   35.32    2.95
   2  -8  -1    1.03    0.17
  -2  -8   1    0.66    0.14
  -2  -8   1    0.72    0.17
   2  -8  -1    0.81    0.15
  -2   8   1    0.75    0.12
  -2   8   1    0.44    0.13
   2   8  -1    0.57    0.19
   2   8  -1    0.60    0.14
   0  -8   1    6.76    0.60
   0  -8  -1    5.25    0.60
   0  -8   1    7.80    0.64
   0  -8  -1    6.91    0.64
   0   8  -1    6.06    0.64
   0   8  -1    6.28    0.61
   0   8   1    5.82    0.64
  -2  -8  -1   57.03    4.50
   2  -8   1   46.82    4.41
  -2  -8  -1   48.21    4.45
   2  -8   1   54.05    4.44
  -2   8  -1   48.76    4.44
   2   8   1   58.84    4.45
   2   8   1   46.46    4.49
  -2   8  -1   49.93    4.43
   4  -8   1  137.80   12.21
  -4  -8  -1  140.61   12.27
  -4  -8  -1  151.75   12.32
   4   8   1  140.16   12.33
  -6  -8  -1  118.65   10.55
  -6  -8  -1  127.77   10.61
   6   8   1  130.53   10.55
   6   8   1  112.01   10.60
  -8  -8  -1    1.61    0.22
  -8  -8  -1    0.86    0.26
   8   8   1    0.97    0.26
   8   8   1    1.10    0.22
 -10  -8  -1   94.23    7.88
 -10  -8  -1   88.07    7.80
  10   8   1   88.36    7.80
  10   8   1   89.28    7.89
 -12  -8  -1   36.62    3.25
 -12  -8  -1   37.23    3.32
  12   8   1   38.13    3.25
  12   8   1   33.99    3.32
 -14  -8  -1    1.36    0.37
 -14  -8  -1    1.54    0.32
  14   8   1    1.90    0.44
  14   8   1    1.78    0.32
 -16  -8  -1   19.10    1.85
 -16  -8  -1   17.20    1.74
  16   8   1   19.83    1.86
  16   8   1   19.12    1.76
 -18  -8  -1    5.76    0.72
 -18  -8  -1    4.82    0.57
  18  -8   1    4.23    0.44
  18  -8   1    4.22    0.44
 -18   8  -1    4.66    0.45
  18   8   1    4.88    0.59
  18   8   1    6.10    0.75
 -20  -8  -1   25.05    2.31
 -20  -8  -1   24.73    2.19
  20   8   1   25.83    2.32
 -20   8  -1   21.81    2.08
  20   8   1   26.53    2.21
 -20   8  -1   18.90    2.08
  22  -8   1    0.00    0.14
 -22  -8  -1    0.44    0.25
  22  -8   1   -0.11    0.14
 -22  -8  -1    0.50    0.30
  22   8   1    0.01    0.17
 -22   8  -1    0.06    0.19
 -22   8  -1    0.05    0.16
  22   8   1    0.27    0.31
  24  -8   1    0.09    0.19
 -24  -8  -1    0.53    0.30
  24  -8   1    0.27    0.20
 -24  -8  -1    0.09    0.25
  24   8   1    0.24    0.44
 -24   8  -1    0.02    0.20
  24   8   1    0.53    0.24
 -24   8  -1    0.20    0.20
 -26  -8  -1    2.48    0.66
 -26  -8  -1    2.70    0.50
  26  -8   1    1.28    0.35
  26   8   1    2.27    0.43
  26   8   1    2.95    0.68
 -26   8  -1    0.88    0.32
 -26   8  -1    1.48    0.35
  25  -9  -1   12.92    1.15
 -25   9   1   12.13    1.16
 -25   9   1   14.20    1.17
 -23  -9   1   53.43    4.59
 -23  -9   1   49.76    4.44
  23   9  -1   48.43    4.47
  23   9  -1   46.90    4.56
 -21  -9   1   56.45    5.24
 -21  -9   1   65.82    5.41
  21   9  -1   58.74    5.28
  21   9  -1   56.94    5.37
 -19  -9   1   72.07    6.18
 -19  -9   1   72.12    6.30
  19   9  -1   70.16    6.21
  19   9  -1   66.70    6.29
 -17  -9   1    8.02    0.88
 -17  -9   1   10.44    1.02
  17   9  -1    7.26    1.00
  17   9  -1    8.24    0.90
 -15  -9   1    6.66    0.77
 -15  -9   1    5.85    0.66
  15   9  -1    5.88    0.76
  15   9  -1    6.08    0.68
 -13  -9   1   12.73    1.21
 -13  -9   1   11.21    1.09
  13   9  -1   10.85    1.11
  13   9  -1   10.00    1.18
 -11  -9   1    6.34    0.65
 -11  -9   1    7.02    0.74
  11   9  -1    6.28    0.66
  11   9  -1    4.49    0.72
  -9  -9   1    0.13    0.20
  -9  -9   1    0.07    0.14
   9   9  -1    0.10    0.21
   9   9  -1   -0.09    0.12
  -7  -9   1    0.49    0.22
   7   9  -1    0.07    0.18
   7   9  -1    0.35    0.16
   5  -9  -1    5.39    0.48
   5  -9  -1    4.42    0.48
  -5  -9   1    6.77    0.63
   5   9  -1    5.93    0.63
  -5   9   1    4.52    0.47
   5   9  -1    5.26    0.56
  -5   9   1    5.89    0.47
  -3  -9   1   15.15    1.26
  -3  -9   1   13.23    1.19
   3  -9  -1   11.47    1.18
   3  -9  -1   13.82    1.18
  -3   9   1   13.30    1.15
   3   9  -1   13.34    1.20
   3   9  -1   10.91    1.23
  -1  -9   1   10.21    0.92
  -1  -9   1    9.85    0.88
  -1   9   1    9.61    0.87
   1   9  -1    9.01    0.88
   1   9  -1    9.82    0.93
  -1   9   1    8.32    0.90
  -1  -9  -1    6.62    0.67
   1  -9   1    7.64    0.68
   1  -9   1    5.98    0.64
  -1  -9  -1    8.13    0.72
  -1   9  -1    6.48    0.68
  -1   9  -1    6.51    0.65
   1   9   1    6.81    0.71
   1   9   1    7.47    0.66
  -3  -9  -1   39.68    3.43
   3  -9   1   38.62    3.39
  -3   9  -1   37.66    3.38
   3   9   1   38.90    3.48
   3   9   1   46.34    3.43
  -3   9  -1   33.41    3.38
  -5  -9  -1   86.60    7.39
  -5  -9  -1   79.39    7.34
   5   9   1   81.28    7.40
   5   9   1   91.57    7.34
  -7  -9  -1    2.80    0.44
  -7  -9  -1    2.93    0.38
   7   9   1    3.31    0.48
   7   9   1    3.71    0.39
  -9  -9  -1    4.52    0.60
  -9  -9  -1    4.98    0.55
   9   9   1    4.59    0.53
   9   9   1    5.21    0.65
 -11  -9  -1    9.44    1.00
 -11  -9  -1    8.41    0.91
  11   9   1    8.62    1.00
  11   9   1   10.51    0.94
 -13  -9  -1   26.11    2.36
 -13  -9  -1   25.96    2.44
  13   9   1   24.52    2.44
  13   9   1   26.94    2.36
 -15  -9  -1    4.96    0.60
 -15  -9  -1    5.44    0.69
  15   9   1    5.02    0.70
  15   9   1    5.26    0.60
 -17  -9  -1   13.11    1.28
 -17  -9  -1   13.22    1.37
  17   9   1   12.02    1.39
  17   9   1   12.98    1.28
 -19  -9  -1   23.48    1.99
 -19  -9  -1   17.91    1.84
  19   9   1   18.64    1.85
  19   9   1   18.63    1.97
 -21  -9  -1   10.32    1.17
 -21  -9  -1   12.86    1.30
  21   9   1   11.33    1.31
  21   9   1   10.67    1.17
 -23  -9  -1    4.97    0.83
 -23  -9  -1    6.10    0.75
  23   9   1    6.93    0.90
  23   9   1    6.65    0.80
 -25  -9  -1    1.28    0.48
 -25  -9  -1    0.72    0.37
  25   9   1    0.58    0.31
  25   9   1    0.96    0.52
 -24 -10   1   13.62    1.36
 -24 -10   1   14.47    1.55
  24  10  -1   13.95    1.58
  24  10  -1   11.86    1.40
 -22 -10   1    1.69    0.49
  22  10  -1    1.76    0.55
  22  10  -1    1.62    0.42
 -20 -10   1   15.15    1.45
 -20 -10   1   14.61    1.56
  20  10  -1   14.62    1.47
  20  10  -1   14.42    1.57
 -18 -10   1    3.44    0.51
 -18 -10   1    2.58    0.56
  18  10  -1    3.98    0.54
  18  10  -1    3.89    0.70
 -16 -10   1   29.42    2.65
 -16 -10   1   28.73    2.53
  16  10  -1   25.95    2.55
  16  10  -1   26.71    2.65
 -14 -10   1   97.64    8.45
 -14 -10   1  104.52    8.57
  14  10  -1   93.98    8.47
  14  10  -1   92.54    8.55
 -12 -10   1   14.40    1.42
 -12 -10   1   15.01    1.33
  12  10  -1   13.28    1.34
  12  10  -1   12.23    1.41
 -10 -10   1   37.64    3.29
 -10 -10   1   36.88    3.21
  10  10  -1   34.31    3.30
  10  10  -1   35.18    3.22
  -8 -10   1   12.96    1.23
  -8 -10   1   14.57    1.33
   8  10  -1   12.14    1.32
   8  10  -1   12.88    1.25
  -6 -10   1    0.02    0.13
  -6 -10   1    0.47    0.20
   6  10  -1    0.30    0.24
   6  10  -1    0.22    0.15
   4 -10  -1   75.31    6.22
  -4 -10   1   81.87    6.33
  -4 -10   1   74.37    6.26
   4 -10  -1   62.82    6.23
  -4  10   1   67.18    6.21
   4  10  -1   74.15    6.28
   4  10  -1   69.95    6.33
   2 -10  -1    3.50    0.40
   2 -10  -1    2.94    0.37
  -2 -10   1    3.43    0.37
  -2 -10   1    3.77    0.43
   2  10  -1    2.96    0.38
   2  10  -1    3.18    0.44
  -2  10   1    2.85    0.38
  -2  10   1    3.24    0.34
   0 -10   1    4.51    0.44
   0 -10  -1    4.54    0.49
   0 -10   1    4.65    0.48
   0 -10  -1    3.73    0.44
   0  10   1    3.65    0.48
   0  10  -1    4.20    0.45
   0  10  -1    4.30    0.49
   2 -10   1  146.38   12.36
  -2 -10  -1  134.32   12.37
  -2 -10  -1  165.49   12.43
  -2  10  -1  134.77   12.36
   2  10   1  138.06   12.42
  -2  10  -1  142.74   12.35
  -4 -10  -1   13.45    1.30
   4 -10   1   15.37    1.24
   4 -10   1   13.54    1.23
   4  10   1   14.54    1.38
   4  10   1   16.89    1.31
  -4  10  -1   13.16    1.23
  -4  10  -1   12.11    1.23
  -6 -10  -1   74.97    6.24
  -6 -10  -1   68.35    6.18
   6  10   1   64.73    6.24
   6  10   1   75.59    6.18
  -8 -10  -1   48.57    4.20
  -8 -10  -1   42.26    4.12
   8  10   1   45.18    4.21
   8  10   1   51.36    4.13
 -10 -10  -1    3.41    0.45
 -10 -10  -1    2.99    0.47
  10  10   1    3.13    0.55
  10  10   1    3.30    0.41
 -12 -10  -1   27.05    2.46
 -12 -10  -1   24.27    2.36
  12  10   1   26.78    2.37
  12  10   1   26.15    2.48
 -14 -10  -1   10.58    1.13
 -14 -10  -1    8.93    1.03
  14  10   1   10.67    1.16
  14  10   1   10.80    1.05
 -16 -10  -1    1.75    0.34
 -16 -10  -1    1.86    0.44
  16  10   1    1.13    0.32
  16  10   1    1.97    0.45
 -18 -10  -1    1.50    0.39
 -18 -10  -1    1.15    0.33
  18  10   1    1.00    0.45
  18  10   1    0.97    0.29
 -20 -10  -1    1.68    0.48
 -20 -10  -1    0.56    0.30
  20  10   1    0.50    0.28
  20  10   1    0.99    0.47
 -22 -10  -1    3.45    0.59
 -22 -10  -1    3.55    0.70
  22  10   1    3.53    0.74
  22  10   1    3.15    0.57
 -24 -10  -1    0.44    0.36
 -24 -10  -1   -0.21    0.21
  24  10   1   -0.25    0.27
  24  10   1    0.64    0.40
 -23 -11   1    0.79    0.35
 -23 -11   1   -0.20    0.35
  23  11  -1    0.63    0.40
  23  11  -1    1.31    0.56
 -21 -11   1    1.30    0.41
 -21 -11   1    1.00    0.34
  21  11  -1    0.41    0.44
  21  11  -1    0.63    0.27
 -19 -11   1   14.71    1.50
 -19 -11   1   15.88    1.64
  19  11  -1   16.32    1.65
  19  11  -1   15.13    1.55
 -17 -11   1   14.80    1.43
 -17 -11   1   15.35    1.55
  17  11  -1   12.85    1.51
  17  11  -1   14.78    1.46
 -15 -11   1    4.31    0.56
 -15 -11   1    3.57    0.63
  15  11  -1    4.69    0.60
  15  11  -1    4.34    0.72
 -13 -11   1   88.13    7.86
 -13 -11   1   91.57    7.97
  13  11  -1   89.51    7.98
  13  11  -1   91.85    7.90
 -11 -11   1   35.78    3.18
 -11 -11   1   37.77    3.28
  11  11  -1   34.35    3.20
  11  11  -1   34.26    3.28
  -9 -11   1   37.45    3.37
  -9 -11   1   39.93    3.46
   9  11  -1   36.08    3.38
   9  11  -1   38.21    3.47
  -7 -11   1   56.45    4.97
  -7 -11   1   58.19    5.05
   7  11  -1   57.38    5.07
   7  11  -1   55.15    4.99
  -5 -11   1   65.99    5.14
   5 -11  -1   47.61    4.96
  -5 -11   1   61.66    5.06
   5  11  -1   60.90    5.14
   5  11  -1   59.11    5.07
  -5  11   1   53.84    4.96
  -3 -11   1   38.30    3.31
   3 -11  -1   30.93    3.23
   3 -11  -1   40.24    3.23
  -3 -11   1   39.93    3.26
  -3  11   1   33.87    3.20
   3  11  -1   37.81    3.32
   3  11  -1   37.26    3.26
  -1 -11   1   12.07    1.06
  -1 -11   1   10.46    1.00
   1 -11  -1   11.26    1.05
  -1  11   1    9.98    0.98
   1  11  -1   11.66    1.02
  -1  11   1    8.92    1.02
   1  11  -1   10.53    1.06
   1 -11   1  204.85   15.78
   1 -11   1  171.66   15.73
  -1 -11  -1  169.31   15.75
   1  11   1  179.11   15.81
  -1  11  -1  186.88   15.77
  -1  11  -1  186.81   15.75
  -3 -11  -1   98.43    7.46
   3 -11   1   87.69    7.36
  -3 -11  -1   78.23    7.39
   3 -11   1   89.93    7.36
  -3  11  -1   75.40    7.34
   3  11   1   82.12    7.46
  -5 -11  -1   30.49    2.81
  -5 -11  -1   31.05    2.76
   5  11   1   28.85    2.83
   5  11   1   32.90    2.76
  -7 -11  -1   97.27    8.91
  -7 -11  -1  102.09    8.97
   7  11   1   95.36    8.99
   7  11   1  115.73    8.92
  -9 -11  -1    0.23    0.23
  -9 -11  -1    0.45    0.21
   9  11   1    0.67    0.21
   9  11   1    0.35    0.27
 -11 -11  -1    9.69    1.07
 -11 -11  -1    9.63    1.00
  11  11   1    9.16    0.98
  11  11   1   10.89    1.13
 -13 -11  -1   29.94    2.61
 -13 -11  -1   25.05    2.50
  13  11   1   27.81    2.51
  13  11   1   27.33    2.63
 -15 -11  -1    5.49    0.69
 -15 -11  -1    6.52    0.77
  15  11   1    5.87    0.67
  15  11   1    5.15    0.81
 -17 -11  -1    2.73    0.57
 -17 -11  -1    2.74    0.45
  17  11   1    4.11    0.61
  17  11   1    3.08    0.50
 -19 -11  -1   -0.06    0.20
 -19 -11  -1    0.19    0.26
  19  11   1    0.28    0.20
  19  11   1    0.39    0.43
 -21 -11  -1    0.84    0.41
 -21 -11  -1    0.74    0.34
  21  11   1    0.82    0.47
  21  11   1    0.59    0.28
 -23 -11  -1    2.47    0.59
 -23 -11  -1    2.06    0.51
  23  11   1    2.93    0.68
  23  11   1    2.37    0.51
  22  12  -1    0.82    0.54
  22  12  -1    1.20    0.41
 -20 -12   1   20.09    1.96
 -20 -12   1   18.50    1.82
  20  12  -1   19.55    1.99
  20  12  -1   17.02    1.84
 -18 -12   1    7.49    0.90
 -18 -12   1    7.45    1.00
  18  12  -1   10.15    1.13
  18  12  -1    7.67    0.94
 -16 -12   1    0.06    0.16
 -16 -12   1    0.41    0.29
  16  12  -1   -0.25    0.23
  16  12  -1    0.01    0.23
 -14 -12   1   67.88    6.15
 -14 -12   1   73.09    6.27
  14  12  -1   69.87    6.18
  14  12  -1   69.11    6.27
 -12 -12   1    5.41    0.67
 -12 -12   1    6.70    0.80
  12  12  -1    5.82    0.81
  12  12  -1    5.07    0.67
 -10 -12   1   52.97    4.82
 -10 -12   1   56.85    4.92
  10  12  -1   55.95    4.94
  10  12  -1   53.31    4.84
  -8 -12   1   19.29    1.76
  -8 -12   1   18.07    1.67
   8  12  -1   17.36    1.68
   8  12  -1   16.56    1.76
  -6 -12   1    4.42    0.54
  -6 -12   1    4.40    0.61
   6  12  -1    4.35    0.63
   6  12  -1    5.06    0.56
   4 -12  -1  146.20   12.73
   4 -12  -1  136.29   12.74
  -4 -12   1  164.05   12.79
   4  12  -1  160.08   12.88
   4  12  -1  156.49   12.81
  -4  12   1  126.75   12.71
   2 -12  -1   11.56    1.00
   2 -12  -1   10.69    0.97
  -2 -12   1   11.09    1.03
  -2 -12   1    9.31    0.96
   2  12  -1    9.10    1.02
  -2  12   1    8.42    0.97
   2  12  -1   10.04    0.98
  -2  12   1    9.89    0.93
   0 -12  -1    1.68    0.30
   0 -12   1    1.07    0.23
   0 -12   1    1.78    0.31
   0  12   1    1.66    0.26
   0  12  -1    1.45    0.26
   0  12  -1    2.31    0.34
   0  12   1    1.07    0.29
  -2 -12  -1  171.49   16.44
   2 -12   1  190.91   16.44
  -2  12  -1  180.10   16.43
  -2  12  -1  185.39   16.42
   2  12   1  194.99   16.52
   2  12   1  223.27   16.46
  -4 -12  -1   50.98    4.77
   4  12   1   56.25    4.86
   4  12   1   56.01    4.77
  -6 -12  -1    0.08    0.16
  -6 -12  -1    0.10    0.20
   6  12   1    0.31    0.17
   6  12   1    0.23    0.24
  -8 -12  -1   10.88    1.11
  -8 -12  -1   10.98    1.16
   8  12   1   10.23    1.19
   8  12   1   11.96    1.11
 -10 -12  -1    0.14    0.23
 -10 -12  -1    0.33    0.20
  10  12   1    0.39    0.22
  10  12   1    0.33    0.25
 -12 -12  -1    1.26    0.34
 -12 -12  -1    1.78    0.44
  12  12   1    1.56    0.46
  12  12   1    1.51    0.32
 -14 -12  -1   33.28    3.17
 -14 -12  -1   36.42    3.27
  14  12   1   36.76    3.18
  14  12   1   33.34    3.28
 -16 -12  -1    9.92    1.05
 -16 -12  -1   10.04    1.16
  16  12   1   10.40    1.07
  16  12   1    9.21    1.17
 -18 -12  -1    1.12    0.40
 -18 -12  -1    1.10    0.36
  18  12   1    0.57    0.39
  18  12   1    0.74    0.32
 -20 -12  -1    5.90    0.92
 -20 -12  -1    7.15    0.82
  20  12   1    6.93    1.02
  20  12   1    7.05    0.85
 -22 -12  -1    7.11    0.97
  22  12   1    9.37    1.22
 -21 -13   1   11.99    1.30
  21  13  -1   12.93    1.46
 -19 -13   1   33.22    3.04
 -19 -13   1   31.53    2.89
  19  13  -1   32.35    3.05
  19  13  -1   28.08    2.91
 -17 -13   1    5.77    0.72
 -17 -13   1    6.37    0.88
  17  13  -1    4.01    0.70
  17  13  -1    5.27    0.88
 -15 -13   1   24.06    2.29
 -15 -13   1   21.93    2.15
  15  13  -1   22.01    2.19
  15  13  -1   23.98    2.29
 -13 -13   1   63.59    5.54
 -13 -13   1   58.36    5.42
  13  13  -1   59.94    5.45
  13  13  -1   64.04    5.56
 -11 -13   1    0.70    0.31
 -11 -13   1    0.47    0.25
  11  13  -1    0.37    0.23
  11  13  -1    0.30    0.33
  -9 -13   1    4.89    0.60
  -9 -13   1    4.75    0.68
   9  13  -1    4.75    0.61
   9  13  -1    4.79    0.70
  -7 -13   1   18.36    1.81
  -7 -13   1   20.98    1.91
   7  13  -1   21.47    1.94
   7  13  -1   17.79    1.82
  -5 -13   1   45.62    3.69
  -5 -13   1   38.95    3.59
   5  13  -1   37.93    3.61
   5  13  -1   39.74    3.69
   3 -13  -1    1.78    0.26
  -3 -13   1    1.67    0.30
   3 -13  -1    0.89    0.26
  -3 -13   1    1.92    0.36
  -3  13   1    1.78    0.30
   3  13  -1    1.79    0.38
   3  13  -1    1.36    0.28
  -3  13   1    1.36    0.23
   1 -13  -1   16.28    1.56
   1 -13  -1   17.09    1.54
  -1 -13   1   18.44    1.58
  -1 -13   1   15.11    1.50
   1  13  -1   14.95    1.52
   1  13  -1   16.69    1.58
  -1  13   1   16.64    1.51
   1 -13   1   42.04    3.78
  -1 -13  -1   48.27    3.83
  -1  13  -1   40.50    3.76
   1  13   1   39.62    3.83
   1  13   1   47.44    3.78
  -1  13  -1   38.70    3.78
   3 -13   1    3.07    0.35
  -3 -13  -1    2.93    0.42
   3 -13   1    3.12    0.36
   3  13   1    3.73    0.43
  -3  13  -1    2.65    0.35
   3  13   1    3.34    0.51
  -3  13  -1    3.03    0.34
  -5 -13  -1   25.17    2.08
  -5 -13  -1   18.29    1.97
   5  13   1   22.73    2.00
   5  13   1   20.66    2.07
  -7 -13  -1    6.55    0.73
  -7 -13  -1    7.08    0.81
   7  13   1    6.84    0.84
   7  13   1    5.87    0.72
  -9 -13  -1   39.81    3.44
  -9 -13  -1   33.26    3.34
   9  13   1   39.81    3.36
   9  13   1   36.00    3.45
 -11 -13  -1    1.60    0.42
 -11 -13  -1    1.53    0.35
  11  13   1    1.30    0.44
  11  13   1    1.66    0.35
 -13 -13  -1   33.58    3.21
 -13 -13  -1   37.55    3.32
  13  13   1   36.66    3.35
  13  13   1   33.99    3.21
 -15 -13  -1    0.99    0.31
 -15 -13  -1    0.96    0.43
  15  13   1    0.50    0.27
  15  13   1    0.98    0.45
 -17 -13  -1    3.72    0.69
 -17 -13  -1    3.32    0.53
  17  13   1    3.60    0.69
  17  13   1    3.66    0.57
 -19 -13  -1    5.76    0.90
 -19 -13  -1    8.01    1.06
  19  13   1    8.20    1.10
  19  13   1    8.51    0.93
 -21 -13  -1    1.50    0.44
  21  13   1    1.47    0.50
 -20 -14   1   17.01    1.76
  20  14  -1   17.98    1.95
 -18 -14   1    7.26    1.12
 -18 -14   1    8.93    0.98
  18  14  -1    6.49    0.96
  18  14  -1    9.35    1.09
 -16 -14   1   10.49    1.13
 -16 -14   1   10.28    1.25
  16  14  -1    9.55    1.14
  16  14  -1   10.89    1.32
 -14 -14   1    8.23    0.98
 -14 -14   1    6.48    0.82
  14  14  -1    6.77    0.86
  14  14  -1    6.59    0.98
 -12 -14   1    3.54    0.57
 -12 -14   1    4.77    0.72
  12  14  -1    4.14    0.61
  12  14  -1    4.58    0.75
 -10 -14   1    0.39    0.25
 -10 -14   1    0.46    0.33
  10  14  -1    0.53    0.35
  10  14  -1    0.13    0.24
  -8 -14   1    0.21    0.22
  -8 -14   1    0.25    0.27
   8  14  -1    0.70    0.39
   8  14  -1    0.22    0.23
  -6 -14   1    3.78    0.54
  -6 -14   1    4.79    0.64
   6  14  -1    4.14    0.57
   6  14  -1    5.37    0.72
   4 -14  -1   22.82    2.13
  -4 -14   1   26.22    2.32
  -4 -14   1   22.95    2.23
   4  14  -1   24.32    2.26
   4  14  -1   26.73    2.35
  -4  14   1   24.88    2.13
   2 -14  -1    6.52    0.72
  -2 -14   1    5.37    0.67
  -2 -14   1    7.99    0.79
   2 -14  -1    6.50    0.69
   2  14  -1    6.45    0.72
   2  14  -1    6.75    0.79
  -2  14   1    6.30    0.71
  -2  14   1    6.70    0.66
   0 -14   1   41.98    3.51
   0 -14  -1   43.69    3.52
   0 -14  -1   41.39    3.54
   0  14  -1   36.03    3.50
   0  14   1   40.56    3.47
   0  14  -1   35.80    3.47
   0  14   1   34.87    3.52
   2 -14   1   59.26    5.14
   2 -14   1   57.31    5.13
  -2  14  -1   61.86    5.13
  -2  14  -1   54.79    5.14
   2  14   1   60.97    5.25
  -4 -14  -1    1.71    0.40
  -4 -14  -1    1.46    0.31
   4  14   1    2.46    0.37
  -6 -14  -1    0.38    0.25
  -6 -14  -1    0.36    0.24
   6  14   1    0.58    0.30
   6  14   1    0.19    0.19
  -8 -14  -1   18.45    1.72
  -8 -14  -1   16.17    1.63
   8  14   1   17.26    1.76
   8  14   1   15.91    1.62
 -10 -14  -1   10.58    1.15
 -10 -14  -1   10.91    1.23
  10  14   1   10.49    1.26
  10  14   1   11.98    1.16
 -12 -14  -1   12.05    1.23
 -12 -14  -1    8.99    1.09
  12  14   1   11.29    1.26
  12  14   1    9.78    1.09
 -14 -14  -1    3.54    0.60
 -14 -14  -1    4.10    0.73
  14  14   1    4.02    0.77
  14  14   1    3.48    0.59
 -16 -14  -1    0.93    0.43
 -16 -14  -1    0.98    0.37
  16  14   1    1.15    0.48
  16  14   1    0.60    0.34
 -18 -14  -1    0.14    0.32
 -18 -14  -1    0.05    0.40
  18  14   1    0.03    0.29
  18  14   1    0.79    0.46
 -20 -14  -1    5.57    0.83
  20  14   1    5.71    1.04
 -17 -15   1    4.68    0.79
 -17 -15   1    6.55    0.96
  17  15  -1    5.96    0.98
  17  15  -1    5.22    0.81
 -15 -15   1   16.18    1.68
 -15 -15   1   18.12    1.83
  15  15  -1   15.85    1.71
  15  15  -1   16.89    1.85
 -13 -15   1    1.53    0.41
 -13 -15   1    1.33    0.48
  13  15  -1    1.04    0.41
  13  15  -1    1.59    0.55
 -11 -15   1    3.63    0.70
 -11 -15   1    4.32    0.61
  11  15  -1    3.78    0.75
  11  15  -1    4.09    0.64
  -9 -15   1    0.64    0.35
   9  15  -1    0.86    0.31
   9  15  -1    0.86    0.42
  -7 -15   1    0.16    0.29
  -7 -15   1    0.52    0.21
   7  15  -1   -0.07    0.34
   7  15  -1    0.33    0.25
  -5 -15   1    5.88    0.71
  -5 -15   1    3.96    0.57
   5  15  -1    4.25    0.69
   5  15  -1    4.45    0.61
   3 -15  -1    8.32    0.79
  -3 -15   1    8.13    0.93
  -3 -15   1    7.69    0.84
  -3  15   1    7.32    0.76
  -3  15   1    8.38    0.79
   3  15  -1    8.43    0.89
  -1 -15   1   33.44    2.98
   1 -15  -1   33.50    2.97
   1 -15  -1   33.47    2.94
   1  15  -1   34.48    2.96
   1  15  -1   33.22    2.99
  -1  15   1   30.66    2.96
  -1  15   1   30.14    2.91
   1 -15   1    8.43    0.87
   1 -15   1    9.32    0.90
  -1 -15  -1    9.40    0.98
  -1  15  -1    7.70    0.86
   1  15   1    9.42    0.90
   1  15   1    6.94    0.93
  -3 -15  -1   29.72    2.49
   3  15   1   27.30    2.42
   3  15   1   22.02    2.48
  -5 -15  -1   19.04    1.90
   5  15   1   18.34    1.94
   5  15   1   20.58    1.85
  -7 -15  -1    9.74    1.06
  -7 -15  -1    8.26    0.96
   7  15   1    9.97    1.13
   7  15   1    8.58    0.97
  -9 -15  -1   14.54    1.55
  -9 -15  -1   12.12    1.44
   9  15   1   16.40    1.48
   9  15   1   15.11    1.58
 -11 -15  -1   15.94    1.81
 -11 -15  -1   18.45    1.92
  11  15   1   20.17    1.85
  11  15   1   21.09    1.99
 -13 -15  -1    0.14    0.31
 -13 -15  -1    0.81    0.43
  13  15   1    0.31    0.41
  13  15   1    0.61    0.33
 -15 -15  -1    1.38    0.42
 -15 -15  -1    1.08    0.47
  15  15   1    1.49    0.53
  15  15   1    0.98    0.39
 -17 -15  -1    4.28    0.81
 -17 -15  -1    4.68    0.72
  17  15   1    4.72    0.88
  17  15   1    2.83    0.66
 -14 -16   1   -0.26    0.32
 -14 -16   1    0.49    0.42
  14  16  -1    1.11    0.52
  14  16  -1    0.30    0.37
 -12 -16   1    0.15    0.38
 -12 -16   1    1.18    0.39
  12  16  -1    0.68    0.44
  12  16  -1    1.08    0.40
 -10 -16   1   14.43    1.53
 -10 -16   1   15.34    1.64
  10  16  -1   14.72    1.69
  10  16  -1   16.02    1.59
  -8 -16   1    9.72    1.09
  -8 -16   1    6.50    0.92
   8  16  -1    8.37    0.99
   8  16  -1   10.41    1.16
  -6 -16   1    3.12    0.51
  -6 -16   1    2.55    0.58
   6  16  -1    2.76    0.59
   6  16  -1    3.88    0.55
  -4 -16   1    0.56    0.30
  -4 -16   1    0.95    0.28
   4  16  -1    1.02    0.35
   4  16  -1    0.35    0.26
  -2 -16   1   18.81    1.65
   2 -16  -1   13.47    1.50
   2 -16  -1   16.71    1.53
   2  16  -1   17.22    1.64
  -2  16   1   16.08    1.53
   2  16  -1   16.94    1.60
  -2  16   1   16.66    1.50
   0 -16   1   12.02    1.13
   0 -16  -1   11.66    1.17
   0 -16   1   10.17    1.11
   0 -16  -1   12.81    1.13
   0  16   1    9.96    1.13
   0  16   1   10.93    1.08
   0  16  -1   10.17    1.11
   0  16  -1    9.93    1.08
  -2 -16  -1    2.58    0.49
   2 -16   1    1.73    0.26
   2  16   1    2.15    0.49
  -2  16  -1    1.78    0.25
  -2  16  -1    1.51    0.24
   2  16   1    1.91    0.37
  -4 -16  -1   17.91    1.69
   4  16   1   14.15    1.69
   4  16   1   17.97    1.64
  -6 -16  -1    8.12    1.01
  -6 -16  -1    9.84    1.12
   6  16   1   10.41    1.21
   6  16   1   10.37    1.06
  -8 -16  -1    0.46    0.29
  -8 -16  -1    0.65    0.38
   8  16   1    0.51    0.41
   8  16   1    0.20    0.28
 -10 -16  -1   25.08    2.77
 -10 -16  -1   31.85    2.90
  10  16   1   31.66    2.82
  10  16   1   32.19    2.97
 -12 -16  -1    0.84    0.42
 -12 -16  -1    0.66    0.37
  12  16   1    0.20    0.43
  12  16   1    0.05    0.31
 -14 -16  -1    0.62    0.48
 -14 -16  -1    0.45    0.38
  14  16   1    0.61    0.52
  14  16   1    0.36    0.34
 -11 -17   1    2.42    0.55
 -11 -17   1    2.47    0.68
  11  17  -1    2.64    0.66
  -9 -17   1    1.47    0.51
  -9 -17   1    1.10    0.40
   9  17  -1    2.23    0.53
  -7 -17   1   23.61    2.16
  -7 -17   1   18.52    2.01
   7  17  -1   21.55    2.08
   7  17  -1   21.52    2.18
  -5 -17   1    2.36    0.54
  -5 -17   1    2.07    0.43
   5  17  -1    2.89    0.60
   5  17  -1    2.21    0.48
  -3 -17   1    3.23    0.57
   3  17  -1    3.39    0.59
   3  17  -1    2.34    0.48
  -1 -17   1   61.22    5.07
   1 -17  -1   53.76    5.00
  -1 -17   1   55.56    5.05
   1  17  -1   61.17    5.05
  -1  17   1   53.65    4.98
   1 -17   1    0.16    0.17
   1 -17   1    0.41    0.18
  -1 -17  -1    0.06    0.30
  -1 -17  -1    0.62    0.29
   1  17   1    0.58    0.26
  -1  17  -1   -0.11    0.13
  -1  17  -1    0.20    0.15
   1  17   1   -0.22    0.18
  -3 -17  -1    9.22    1.07
  -3 -17  -1    9.66    1.03
   3  17   1    7.91    0.95
   3  17   1    7.67    1.04
  -5 -17  -1   41.49    3.34
  -5 -17  -1   33.83    3.34
   5  17   1   30.95    3.32
   5  17   1   35.60    3.26
  -7 -17  -1    7.66    0.98
   7  17   1    6.72    0.90
   7  17   1    7.01    1.04
  -9 -17  -1    0.65    0.45
  -9 -17  -1    0.51    0.35
   9  17   1    0.12    0.35
   9  17   1    1.12    0.52
 -11 -17  -1   13.98    1.57
  11  17   1   12.60    1.46
  11  17   1   14.49    1.66
  -6 -18   1    1.80    0.50
   6  18  -1    0.58    0.38
   6  18  -1    1.20    0.49
  -4 -18   1    2.35    0.55
  -4 -18   1    1.80    0.48
   4  18  -1    1.33    0.41
   4  18  -1    2.19    0.51
  -2 -18   1   13.38    1.45
  -2 -18   1   15.66    1.50
   0 -18  -1    4.02    0.57
   0 -18   1    4.26    0.53
  -2 -18  -1    0.96    0.39
  -2 -18  -1    0.74    0.33
   2  18   1    1.13    0.35
   2  18   1    0.55    0.28
  -4 -18  -1   19.62    1.80
  -4 -18  -1   17.11    1.81
   4  18   1   15.76    1.72
  -6 -18  -1    6.73    1.04
  -6 -18  -1    8.35    1.19
   6  18   1    9.85    1.14
   6  18   1    7.33    0.99
 -30   0   2    7.12    1.15
 -30   0   2    8.46    0.97
  30   0  -2    8.62    1.19
  30   0  -2    7.93    1.02
  28   0  -2   -0.12    0.39
 -28   0   2   -0.12    0.38
  28   0  -2    0.19    0.30
 -28   0   2    0.25    0.23
  26   0  -2    0.11    0.32
  26   0  -2    0.22    0.27
 -26   0   2    0.18    0.23
 -26   0   2    0.11    0.33
 -24   0   2   37.76    3.39
  24   0  -2   36.26    3.51
 -24   0   2   42.32    3.57
  24   0  -2   35.52    3.44
 -22   0   2    0.09    0.15
  22   0  -2    0.15    0.21
 -22   0   2    0.07    0.24
  22   0  -2    0.23    0.24
  20   0  -2    0.74    0.29
  20   0  -2    1.42    0.31
 -20   0   2    1.05    0.35
 -20   0   2    1.35    0.23
  18   0  -2  196.67   16.50
 -18   0   2  192.16   16.46
 -18   0   2  207.99   16.58
  18   0  -2  168.22   16.52
  16   0  -2   94.29    9.04
 -16   0   2  105.30    8.98
 -16   0   2  113.86    9.08
  16   0  -2  102.39    9.01
  14   0  -2   20.30    2.17
 -14   0   2   28.21    2.22
  14   0  -2   23.29    2.15
 -14   0   2   24.47    2.13
 -12   0   2  301.94   25.33
 -12   0   2  324.21   25.40
  12   0  -2  270.19   25.37
  12   0  -2  284.99   25.35
  10   0  -2   10.79    0.98
 -10   0   2    9.18    0.93
  10   0  -2    9.76    0.95
 -10   0   2   11.85    0.99
  -8   0   2  110.90    9.61
  -8   0   2  127.21    9.66
   8   0  -2  102.80    9.64
   8   0  -2  106.51    9.62
   6   0  -2  174.42   16.60
  -6   0   2  191.86   16.59
  -6   0   2  212.84   16.62
   6   0  -2  194.99   16.61
  -2   0  -2  163.28   13.16
   2   0   2  132.72   13.15
  -2   0  -2  164.36   13.16
   8   0   2   82.75    6.92
  -8   0  -2   80.27    6.92
  -8   0  -2   77.15    6.89
   8   0   2   79.61    6.88
 -10   0  -2  241.34   20.95
 -10   0  -2  242.98   20.91
  10   0   2  246.71   20.95
 -12   0  -2    4.92    0.49
  12   0   2    4.29    0.53
 -12   0  -2    4.85    0.53
  12   0   2    4.80    0.47
 -14   0  -2   30.32    2.87
 -14   0  -2   34.60    2.95
  14   0   2   33.18    2.87
  14   0   2   32.64    2.93
 -16   0  -2   80.10    7.03
  16   0   2   83.78    7.03
 -16   0  -2   74.27    6.95
  16   0   2   82.69    6.96
 -18   0  -2   14.36    1.54
  18   0   2   15.60    1.54
 -18   0  -2   15.19    1.46
  18   0   2   17.55    1.47
 -20   0  -2    0.47    0.20
 -20   0  -2    0.90    0.33
  20   0   2    0.74    0.31
  20   0   2    0.88    0.22
 -22   0  -2    0.40    0.30
  22   0   2    0.30    0.31
 -22   0  -2    0.18    0.19
  22   0   2    0.22    0.19
  24   0   2   35.08    3.15
 -24   0  -2   31.95    3.13
 -24   0  -2   36.71    3.27
  24   0   2   35.13    3.25
 -26   0  -2    8.11    0.95
  26   0   2    8.37    0.96
 -26   0  -2    9.52    1.11
  26   0   2    8.74    1.08
 -28   0  -2    1.41    0.38
  28   0   2    1.15    0.45
  28   0   2    0.64    0.34
 -28   0  -2    1.46    0.51
  30   0   2   40.80    3.92
 -30   0  -2   36.36    3.75
  30   0   2   39.51    3.77
 -30   0  -2   48.89    4.00
 -31  -1   2    0.24    0.31
 -31  -1   2    0.12    0.50
  31  -1  -2   -0.14    0.63
  31  -1  -2    0.53    0.38
 -31   1   2    0.58    0.54
 -31   1   2    0.45    0.36
  31   1  -2   -0.58    0.47
  31   1  -2    0.48    0.36
  29  -1  -2    0.51    0.31
 -29  -1   2    0.14    0.24
  29  -1  -2    0.02    0.39
 -29  -1   2   -0.48    0.29
 -29   1   2   -0.10    0.27
  29   1  -2   -0.28    0.42
 -29   1   2   -0.41    0.33
  29   1  -2   -0.05    0.28
  27  -1  -2    1.76    0.45
  27  -1  -2    1.50    0.54
 -27  -1   2    2.08    0.59
 -27  -1   2    2.84    0.46
  27   1  -2    2.84    0.61
 -27   1   2    2.00    0.59
  27   1  -2    1.59    0.45
  25  -1  -2   22.32    2.40
 -25  -1   2   26.71    2.46
 -25  -1   2   28.02    2.31
 -25   1   2   22.81    2.28
  25   1  -2   23.61    2.42
 -25   1   2   25.06    2.44
  25   1  -2   24.91    2.35
  23  -1  -2   17.61    1.83
 -23  -1   2   19.88    1.81
 -23  -1   2   22.64    1.97
  23  -1  -2   16.28    1.88
 -23   1   2   20.62    1.94
 -23   1   2   19.31    1.80
  23   1  -2   19.93    1.86
  23   1  -2   18.97    1.93
 -21  -1   2    0.01    0.24
 -21  -1   2   -0.07    0.17
  21  -1  -2    0.14    0.18
  21  -1  -2    0.20    0.26
 -21   1   2    0.05    0.14
 -21   1   2   -0.06    0.22
  21   1  -2    0.06    0.16
  21   1  -2   -0.06    0.25
  19  -1  -2   62.80    6.33
  19  -1  -2   69.55    6.29
 -19  -1   2   73.58    6.27
 -19  -1   2   79.50    6.40
 -19   1   2   74.90    6.26
 -19   1   2   81.06    6.38
  19   1  -2   63.05    6.34
  19   1  -2   71.42    6.30
  17  -1  -2  215.05   20.01
  17  -1  -2  227.48   19.97
 -17  -1   2  260.94   20.07
 -17  -1   2  238.68   19.95
 -17   1   2  249.61   20.04
  17   1  -2  224.88   19.98
  17   1  -2  204.65   20.01
 -17   1   2  235.14   19.94
 -15  -1   2   26.14    2.31
  15  -1  -2   22.86    2.36
 -15  -1   2   30.75    2.42
  15  -1  -2   25.30    2.33
  15   1  -2   22.39    2.36
  15   1  -2   25.73    2.34
 -15   1   2   25.27    2.30
 -15   1   2   30.74    2.40
 -13  -1   2   23.49    1.98
  13  -1  -2   21.46    1.94
 -13  -1   2   23.09    1.90
  13  -1  -2   19.99    1.90
  13   1  -2   18.31    1.94
  13   1  -2   19.67    1.91
 -13   1   2   20.96    1.88
 -13   1   2   23.59    1.96
 -11  -1   2  316.05   25.00
  11  -1  -2  298.48   24.97
  11  -1  -2  267.16   24.94
 -11  -1   2  296.33   24.93
  11   1  -2  283.07   24.95
 -11   1   2  321.07   24.98
  11   1  -2  252.80   24.97
  -9  -1   2  278.04   23.93
   9  -1  -2  281.44   23.95
  -9  -1   2  300.88   23.98
  -9   1   2  289.00   23.96
   9   1  -2  268.88   23.94
   9   1  -2  257.16   23.96
  -9   1   2  277.85   23.92
   7  -1  -2  393.87   33.92
  -7  -1   2  430.11   33.95
  -7  -1   2  386.37   33.91
   7   1  -2  372.87   33.94
  -5  -1   2    1.02    0.13
  -5  -1   2    1.03    0.15
   5  -1  -2    1.12    0.14
  -5   1   2    0.92    0.13
   5   1  -2    1.43    0.16
   5   1  -2    1.47    0.16
   3  -1  -2   62.33    5.95
  -3  -1   2   72.19    5.96
  -3   1   2   61.52    5.95
   3   1  -2   75.14    5.97
  -3   1   2   67.21    5.96
   3   1  -2   77.30    5.96
  -1  -1   2   15.96    1.42
   1  -1  -2   14.38    1.42
  -1  -1   2   15.47    1.42
  -1   1   2   17.10    1.42
   1   1  -2   18.66    1.42
   1  -1   2   65.13    5.88
  -1  -1  -2   72.26    5.89
  -1   1  -2   69.78    5.88
  -1   1  -2   75.41    5.88
   1   1   2   60.62    5.88
   1   1   2   67.64    5.89
  -3  -1  -2   91.37    8.00
   3   1   2   96.05    8.00
   3   1   2   91.31    8.01
  -3   1  -2   85.39    8.00
  -3   1  -2  101.47    8.00
  -5  -1  -2   95.00    7.66
  -5  -1  -2   86.64    7.64
   5  -1   2   83.26    7.64
   5  -1   2   87.49    7.62
   5   1   2   85.39    7.66
  -5   1  -2   77.35    7.62
  -5   1  -2  100.01    7.65
   5   1   2   95.46    7.63
  -7  -1  -2    2.72    0.32
   7  -1   2    2.67    0.30
  -7   1  -2    2.97    0.28
  -7   1  -2    2.84    0.31
   7   1   2    2.30    0.32
  -9  -1  -2  430.98   36.25
   9   1   2  401.39   36.24
  -9   1  -2  434.90   36.23
 -11  -1  -2  132.40   11.29
 -11  -1  -2  124.81   11.24
  11  -1   2  133.50   11.22
  11  -1   2  128.03   11.27
 -11   1  -2  125.36   11.23
  11   1   2  138.48   11.23
  11   1   2  124.22   11.28
 -11   1  -2  137.40   11.28
  13  -1   2  222.40   18.37
 -13  -1  -2  225.95   18.39
 -13  -1  -2  204.10   18.32
  13  -1   2  217.38   18.31
 -13   1  -2  213.43   18.37
 -13   1  -2  201.05   18.31
  13   1   2  206.03   18.38
  13   1   2  215.29   18.32
 -15  -1  -2  166.28   14.36
  15  -1   2  174.42   14.34
 -15  -1  -2  158.93   14.28
  15  -1   2  161.38   14.27
 -15   1  -2  178.58   14.35
  15   1   2  171.16   14.28
  15   1   2  151.95   14.34
 -15   1  -2  164.16   14.28
 -17  -1  -2    0.85    0.31
  17  -1   2    0.90    0.20
 -17  -1  -2    1.01    0.24
  17  -1   2    0.49    0.24
 -17   1  -2    1.15    0.23
 -17   1  -2    0.77    0.28
  17   1   2    1.25    0.34
  17   1   2    1.51    0.25
 -19  -1  -2    2.25    0.34
 -19  -1  -2    3.20    0.51
  19  -1   2    2.52    0.44
  19  -1   2    2.86    0.37
 -19   1  -2    2.23    0.35
  19   1   2    2.33    0.36
  19   1   2    3.00    0.44
 -19   1  -2    2.58    0.47
 -21  -1  -2   19.88    2.04
 -21  -1  -2   25.93    2.19
  21  -1   2   23.47    2.05
  21  -1   2   21.61    2.12
  21   1   2   22.14    2.04
 -21   1  -2   25.16    2.16
  21   1   2   20.04    2.12
 -21   1  -2   20.06    2.03
  23  -1   2   21.74    2.14
 -23  -1  -2   25.78    2.21
  23  -1   2   20.15    2.04
 -23  -1  -2   19.37    2.04
  23   1   2   23.56    2.06
  23   1   2   22.94    2.16
 -23   1  -2   24.50    2.18
 -23   1  -2   19.38    2.03
  25  -1   2    4.57    0.70
 -25  -1  -2    4.12    0.73
 -25  -1  -2    4.36    0.56
  25  -1   2    4.11    0.59
 -25   1  -2    4.16    0.71
  25   1   2    4.94    0.61
 -25   1  -2    3.50    0.58
  25   1   2    4.84    0.68
  27  -1   2    2.09    0.57
  27  -1   2    2.35    0.48
 -27  -1  -2    2.61    0.49
 -27  -1  -2    2.83    0.66
 -27   1  -2    2.36    0.47
  27   1   2    3.06    0.64
 -27   1  -2    2.25    0.59
  27   1   2    2.34    0.47
 -29  -1  -2   15.33    1.72
  29  -1   2   17.04    1.89
 -29  -1  -2   19.25    1.93
  29  -1   2   16.48    1.74
  29   1   2   17.10    1.74
 -29   1  -2   15.20    1.71
 -29   1  -2   18.89    1.91
  29   1   2   19.89    1.92
 -30  -2   2    0.49    0.36
  30  -2  -2    0.74    0.42
  30  -2  -2    1.43    0.61
 -30  -2   2    1.30    0.58
 -30   2   2    0.54    0.34
  30   2  -2    0.87    0.45
 -30   2   2    0.53    0.52
  30   2  -2    0.26    0.51
  28  -2  -2    1.12    0.50
  28  -2  -2    0.91    0.35
 -28  -2   2    1.08    0.35
 -28  -2   2    0.50    0.45
  28   2  -2    1.02    0.49
 -28   2   2    0.49    0.39
 -28   2   2    0.79    0.32
 -26  -2   2    0.70    0.42
  26  -2  -2    0.36    0.37
 -26  -2   2    0.91    0.29
  26  -2  -2    0.14    0.26
  26   2  -2    0.16    0.27
 -26   2   2    0.37    0.37
  26   2  -2    0.19    0.35
 -26   2   2    0.60    0.28
  24  -2  -2   24.86    2.57
 -24  -2   2   29.48    2.66
  24  -2  -2   25.70    2.51
 -24  -2   2   30.76    2.49
 -24   2   2   26.13    2.47
  24   2  -2   22.65    2.55
  24   2  -2   26.94    2.53
 -24   2   2   30.57    2.64
  22  -2  -2   58.88    5.61
  22  -2  -2   58.82    5.55
 -22  -2   2   67.34    5.53
 -22  -2   2   69.34    5.69
 -22   2   2   64.59    5.52
  22   2  -2   63.10    5.58
 -22   2   2   63.33    5.64
  22   2  -2   58.52    5.62
 -20  -2   2   27.83    2.31
  20  -2  -2   23.95    2.38
  20  -2  -2   22.96    2.32
 -20  -2   2   28.31    2.44
 -20   2   2   28.28    2.42
  20   2  -2   22.63    2.39
 -20   2   2   24.98    2.29
  20   2  -2   25.29    2.34
 -18  -2   2  169.93   12.87
 -18  -2   2  152.12   12.73
  18  -2  -2  138.47   12.74
  18  -2  -2  139.62   12.79
  18   2  -2  132.26   12.80
 -18   2   2  155.60   12.72
 -18   2   2  150.79   12.81
  18   2  -2  141.72   12.76
  16  -2  -2   38.76    3.87
  16  -2  -2   42.86    3.85
 -16  -2   2   50.46    3.95
 -16  -2   2   43.94    3.83
 -16   2   2   44.24    3.90
 -16   2   2   44.30    3.82
  16   2  -2   40.03    3.90
  16   2  -2   45.25    3.87
  14  -2  -2    8.19    0.84
 -14  -2   2    9.12    0.81
  14  -2  -2    7.92    0.80
 -14  -2   2    8.65    0.88
 -14   2   2    8.35    0.78
 -14   2   2    8.43    0.85
  14   2  -2    8.68    0.82
  14   2  -2    6.97    0.86
 -12  -2   2   81.96    6.87
 -12  -2   2   86.76    6.95
  12  -2  -2   74.75    6.87
  12  -2  -2   76.99    6.90
  12   2  -2   70.69    6.92
  12   2  -2   77.03    6.89
 -12   2   2   88.38    6.92
 -12   2   2   79.56    6.86
 -10  -2   2   11.45    1.11
  10  -2  -2   10.92    1.06
 -10  -2   2   12.87    1.07
  10  -2  -2   11.92    1.09
  10   2  -2   10.11    1.10
 -10   2   2   11.64    1.08
  10   2  -2   12.45    1.08
 -10   2   2   11.79    1.05
  -8  -2   2   82.45    6.32
   8  -2  -2   81.56    6.28
   8  -2  -2   64.84    6.25
  -8   2   2   70.42    6.25
   8   2  -2   70.08    6.30
   8   2  -2   67.62    6.27
  -8   2   2   71.60    6.27
  -6  -2   2    6.29    0.54
   6  -2  -2    4.64    0.48
  -6  -2   2    5.04    0.49
   6  -2  -2    5.31    0.49
   6   2  -2    5.35    0.53
   6   2  -2    5.04    0.49
  -6   2   2    5.01    0.47
  -6   2   2    4.76    0.49
   4  -2  -2   87.09    8.16
  -4  -2   2  106.52    8.17
  -4   2   2   97.06    8.17
  -4   2   2   89.70    8.16
   2  -2  -2   51.80    4.25
  -2  -2   2   48.56    4.25
  -2   2   2   47.56    4.25
   0  -2  -2    0.24    0.07
   0  -2  -2    0.17    0.06
   0  -2   2    0.25    0.06
   0   2  -2    0.21    0.05
   0   2   2    0.20    0.05
   0   2   2    0.22    0.06
   2  -2   2   38.65    3.67
  -2   2  -2   41.46    3.67
  -2   2  -2   37.38    3.67
   2   2   2   47.50    3.68
   2   2   2   48.35    3.70
   4  -2   2   78.61    7.82
  -4  -2  -2   93.01    7.86
   4  -2   2   81.76    7.81
  -4  -2  -2   90.89    7.84
  -4   2  -2   88.69    7.83
   4   2   2   98.94    7.87
  -4   2  -2  106.47    7.83
  -6  -2  -2  227.09   19.12
  -6  -2  -2  213.12   19.09
   6   2   2  227.96   19.13
  -6   2  -2  222.09   19.09
   8  -2   2   37.19    3.07
  -8  -2  -2   33.99    3.07
  -8  -2  -2   37.59    3.12
   8  -2   2   36.18    3.04
   8   2   2   37.20    3.12
  -8   2  -2   33.63    3.05
  -8   2  -2   34.76    3.08
   8   2   2   31.35    3.06
 -10  -2  -2  123.64   10.69
  10  -2   2  132.64   10.65
 -10  -2  -2  123.44   10.64
  10  -2   2  125.94   10.61
 -10   2  -2  125.05   10.66
  10   2   2  115.88   10.68
  10   2   2  123.44   10.63
 -10   2  -2  117.87   10.62
 -12  -2  -2  113.03    9.96
  12  -2   2  122.54    9.94
 -12  -2  -2  121.00   10.02
  12  -2   2  118.68    9.98
 -12   2  -2  104.54    9.94
  12   2   2  106.33   10.01
 -12   2  -2  125.01   10.00
  12   2   2  112.56    9.95
  14  -2   2   51.22    4.41
 -14  -2  -2   47.74    4.38
 -14  -2  -2   51.21    4.45
  14  -2   2   52.02    4.36
  14   2   2   47.09    4.44
  14   2   2   50.79    4.37
 -14   2  -2   53.17    4.43
 -14   2  -2   47.30    4.36
 -16  -2  -2   86.69    7.81
  16  -2   2   94.86    7.79
  16  -2   2   94.85    7.85
 -16  -2  -2   93.99    7.89
  16   2   2   90.53    7.80
  16   2   2   83.47    7.87
 -16   2  -2   93.03    7.86
 -16   2  -2   82.71    7.79
 -18  -2  -2   19.05    1.88
  18  -2   2   21.64    1.94
 -18  -2  -2   21.92    1.99
  18  -2   2   20.82    1.87
 -18   2  -2   17.41    1.86
  18   2   2   18.99    1.96
 -18   2  -2   23.81    1.98
  18   2   2   21.65    1.89
 -20  -2  -2    1.07    0.29
  20  -2   2    0.73    0.29
  20  -2   2    1.39    0.28
 -20  -2  -2    1.40    0.40
  20   2   2    0.79    0.34
 -20   2  -2    1.26    0.27
  20   2   2    1.23    0.28
 -20   2  -2    0.67    0.30
  22  -2   2    0.37    0.21
 -22  -2  -2    1.05    0.28
  22  -2   2    0.46    0.31
 -22  -2  -2    1.03    0.38
 -22   2  -2    0.98    0.34
 -22   2  -2    0.64    0.24
  22   2   2    1.40    0.39
  22   2   2    0.51    0.23
 -24  -2  -2    5.00    0.65
  24  -2   2    3.91    0.61
  24  -2   2    5.71    0.75
 -24   2  -2    4.73    0.63
 -24   2  -2    4.71    0.75
  24   2   2    5.35    0.65
  24   2   2    5.87    0.79
  26  -2   2    0.02    0.23
 -26  -2  -2    0.21    0.25
 -26  -2  -2    1.41    0.46
  26  -2   2    0.10    0.32
  26   2   2   -0.08    0.33
 -26   2  -2   -0.13    0.31
 -26   2  -2    0.09    0.23
  26   2   2    0.87    0.32
 -28  -2  -2    0.24    0.32
  28  -2   2    0.16    0.26
 -28  -2  -2    0.28    0.37
  28  -2   2    0.27    0.40
 -28   2  -2    0.17    0.25
  28   2   2    0.29    0.30
  28   2   2    0.15    0.40
 -28   2  -2    0.16    0.43
 -30  -2  -2   18.08    1.93
 -30  -2  -2   16.24    1.72
  30  -2   2   18.65    1.90
  30   2   2   18.53    1.93
  30   2   2   16.07    1.72
 -30   2  -2   17.20    1.90
 -30   2  -2   13.96    1.68
  29  -3  -2    0.14    0.42
  29  -3  -2    0.14    0.30
 -29  -3   2    1.02    0.51
 -29  -3   2   -0.06    0.27
 -29   3   2   -0.16    0.33
  29   3  -2    0.23    0.35
  29   3  -2    0.36    0.48
 -29   3   2    0.21    0.31
  27  -3  -2    1.04    0.51
 -27  -3   2    1.51    0.55
 -27  -3   2    1.39    0.35
  27  -3  -2    0.53    0.29
 -27   3   2    0.66    0.39
  27   3  -2    0.50    0.33
 -27   3   2    1.30    0.35
  27   3  -2    1.27    0.48
  25  -3  -2   10.83    1.24
 -25  -3   2   11.83    1.33
 -25  -3   2   11.86    1.15
 -25   3   2    9.68    1.23
 -25   3   2   10.76    1.13
  25   3  -2   12.13    1.20
  25   3  -2   10.43    1.28
  23  -3  -2   16.81    1.79
  23  -3  -2   15.75    1.72
 -23  -3   2   22.11    1.91
 -23  -3   2   19.52    1.71
 -23   3   2   17.70    1.69
 -23   3   2   15.61    1.79
  23   3  -2   18.11    1.82
  23   3  -2   20.14    1.78
  21  -3  -2   32.87    3.07
  21  -3  -2   32.87    3.01
 -21  -3   2   37.43    3.14
 -21  -3   2   34.89    2.99
  21   3  -2   28.82    3.07
 -21   3   2   33.30    3.08
 -21   3   2   34.74    2.97
  21   3  -2   31.42    3.02
  19  -3  -2  191.25   16.95
  19  -3  -2  175.08   16.89
 -19  -3   2  203.25   16.89
 -19  -3   2  222.43   17.03
 -19   3   2  204.75   16.87
  19   3  -2  177.00   16.97
 -19   3   2  203.92   16.97
  19   3  -2  190.85   16.92
  17  -3  -2    6.97    0.72
 -17  -3   2    6.48    0.78
 -17  -3   2    6.72    0.65
  17  -3  -2    5.18    0.65
  17   3  -2    5.48    0.68
 -17   3   2    6.43    0.63
 -17   3   2    7.40    0.73
  15  -3  -2    8.60    0.91
 -15  -3   2   10.65    0.92
 -15  -3   2   10.22    1.02
  15  -3  -2    8.20    0.94
  15   3  -2    7.93    0.96
  15   3  -2    9.88    0.95
 -15   3   2   10.97    0.97
 -15   3   2   10.02    0.89
 -13  -3   2   26.51    2.13
 -13  -3   2   23.05    2.02
  13  -3  -2   21.50    2.04
  13  -3  -2   20.42    2.01
  13   3  -2   20.64    2.08
 -13   3   2   23.29    2.00
  13   3  -2   22.32    2.04
 -13   3   2   23.82    2.05
  11  -3  -2   48.15    4.19
 -11  -3   2   53.78    4.25
 -11  -3   2   48.82    4.17
  11  -3  -2   42.43    4.16
  11   3  -2   44.65    4.22
 -11   3   2   48.86    4.19
  11   3  -2   47.22    4.19
 -11   3   2   49.74    4.15
  -9  -3   2    9.77    0.88
   9  -3  -2   10.04    0.89
   9  -3  -2    8.94    0.87
   9   3  -2    8.31    0.92
   9   3  -2    9.72    0.91
  -9   3   2    9.08    0.89
  -9   3   2   11.12    0.87
  -7  -3   2    4.69    0.49
   7  -3  -2    5.03    0.48
  -7  -3   2    6.05    0.55
   7  -3  -2    5.24    0.49
  -7   3   2    4.57    0.49
   7   3  -2    5.26    0.54
   7   3  -2    5.73    0.51
  -7   3   2    5.09    0.48
  -5  -3   2  224.27   20.50
  -5  -3   2  242.03   20.54
   5   3  -2  251.94   20.54
   5   3  -2  238.30   20.51
  -3  -3   2    5.08    0.46
   3  -3  -2    4.77    0.42
  -3  -3   2    4.68    0.43
   3   3  -2    4.83    0.44
  -3   3   2    3.96    0.42
  -3   3   2    4.22    0.42
  -1  -3   2    0.76    0.12
   1  -3  -2    0.89    0.11
  -1  -3   2    0.77    0.10
   1   3  -2    0.87    0.12
   1   3  -2    0.78    0.11
  -1   3   2    0.85    0.10
  -1   3   2    0.85    0.11
  -3  -3  -2   10.35    0.96
  -3  -3  -2   12.11    0.99
   3  -3   2    9.62    0.94
   3  -3   2   12.37    0.95
  -3   3  -2    9.98    0.94
  -3   3  -2   10.44    0.94
  -5  -3  -2   66.22    5.90
  -5  -3  -2   61.60    5.87
   5  -3   2   63.57    5.84
  -5   3  -2   72.14    5.86
   5   3   2   71.12    5.87
   5   3   2   74.23    5.92
   7  -3   2   80.15    6.43
   7  -3   2   67.72    6.44
  -7  -3  -2   74.05    6.50
  -7  -3  -2   73.09    6.46
   7   3   2   76.85    6.51
  -7   3  -2   74.76    6.45
   7   3   2   77.33    6.46
  -9  -3  -2    2.09    0.32
   9  -3   2    2.18    0.22
  -9  -3  -2    1.91    0.25
   9  -3   2    1.87    0.24
   9   3   2    1.68    0.29
   9   3   2    2.37    0.26
  -9   3  -2    1.87    0.22
  -9   3  -2    2.21    0.26
  11  -3   2   50.62    4.05
 -11  -3  -2   42.85    4.09
 -11  -3  -2   47.57    4.05
  11  -3   2   50.21    4.01
 -11   3  -2   50.44    4.06
  11   3   2   42.62    4.09
  11   3   2   44.28    4.03
 -11   3  -2   41.46    4.01
  13  -3   2   62.57    5.04
 -13  -3  -2   57.63    5.03
  13  -3   2   58.59    4.99
 -13  -3  -2   58.23    5.09
 -13   3  -2   53.69    4.99
  13   3   2   57.06    5.01
  13   3   2   48.68    5.07
 -13   3  -2   64.47    5.05
 -15  -3  -2   51.86    4.68
  15  -3   2   57.86    4.71
 -15  -3  -2   55.22    4.76
  15  -3   2   56.94    4.66
  15   3   2   51.24    4.75
 -15   3  -2   57.11    4.72
  15   3   2   51.62    4.67
 -15   3  -2   46.48    4.65
  17  -3   2    7.78    0.82
  17  -3   2    6.70    0.76
 -17  -3  -2    7.34    0.88
 -17  -3  -2    8.64    0.80
  17   3   2    6.94    0.85
  17   3   2    9.29    0.81
 -17   3  -2    9.25    0.86
 -17   3  -2    6.77    0.76
 -19  -3  -2    7.92    0.91
 -19  -3  -2    9.57    1.04
  19  -3   2   10.67    0.98
  19  -3   2    9.87    0.90
 -19   3  -2    9.22    0.97
  19   3   2    8.30    0.91
  19   3   2    8.23    1.01
 -19   3  -2    8.44    0.89
  21  -3   2    1.33    0.29
 -21  -3  -2    1.20    0.41
  21  -3   2    1.28    0.35
 -21  -3  -2    1.98    0.36
  21   3   2    1.90    0.47
  21   3   2    1.30    0.31
 -21   3  -2    1.67    0.32
 -21   3  -2    1.97    0.42
  23  -3   2    0.08    0.17
 -23  -3  -2    0.07    0.21
  23  -3   2   -0.10    0.23
 -23  -3  -2   -0.05    0.31
 -23   3  -2    0.35    0.29
  23   3   2    0.34    0.21
  23   3   2    0.27    0.31
 -23   3  -2    0.12    0.18
  25  -3   2    0.84    0.38
 -25  -3  -2    1.14    0.43
 -25  -3  -2    0.94    0.34
  25  -3   2    1.04    0.28
 -25   3  -2    0.45    0.36
  25   3   2    1.55    0.47
 -25   3  -2    1.06    0.32
  25   3   2    1.33    0.33
 -27  -3  -2    4.48    0.61
 -27  -3  -2    4.67    0.81
  27  -3   2    4.34    0.64
  27  -3   2    4.12    0.75
 -27   3  -2    3.92    0.76
 -27   3  -2    4.05    0.61
  27   3   2    4.81    0.62
  27   3   2    4.95    0.75
 -29  -3  -2    1.17    0.37
  29  -3   2   -0.09    0.37
 -29  -3  -2    0.81    0.42
  29  -3   2    0.22    0.28
  29   3   2    0.38    0.32
 -29   3  -2    0.54    0.32
 -29   3  -2    1.18    0.52
  29   3   2    0.79    0.44
 -30  -4   2    0.47    0.36
  30  -4  -2    0.71    0.56
  30  -4  -2   -0.18    0.33
  30   4  -2    0.29    0.58
 -30   4   2    0.54    0.50
 -30   4   2   -0.01    0.29
  28  -4  -2    3.18    0.69
 -28  -4   2    3.02    0.53
  28  -4  -2    2.54    0.55
 -28  -4   2    2.32    0.60
 -28   4   2    2.34    0.65
  28   4  -2    3.39    0.71
 -28   4   2    2.65    0.50
  28   4  -2    2.11    0.52
 -26  -4   2    1.30    0.35
 -26  -4   2    1.79    0.51
  26  -4  -2    0.65    0.32
  26  -4  -2    1.18    0.42
 -26   4   2    1.82    0.45
  26   4  -2    1.93    0.54
  26   4  -2    2.69    0.46
 -26   4   2    1.46    0.34
 -24  -4   2    1.41    0.31
  24  -4  -2    1.04    0.38
 -24  -4   2    1.24    0.42
  24  -4  -2    0.80    0.28
  24   4  -2    1.79    0.39
 -24   4   2    1.48    0.42
  24   4  -2    1.00    0.43
 -24   4   2    0.99    0.28
  22  -4  -2   56.64    5.28
  22  -4  -2   51.04    5.23
 -22  -4   2   70.00    5.41
 -22  -4   2   66.34    5.24
  22   4  -2   62.57    5.28
 -22   4   2   56.91    5.30
  22   4  -2   55.75    5.33
 -22   4   2   56.87    5.20
 -20  -4   2   39.53    3.28
 -20  -4   2   37.52    3.41
  20  -4  -2   33.39    3.28
  20  -4  -2   36.23    3.33
  20   4  -2   35.42    3.31
 -20   4   2   36.09    3.24
 -20   4   2   38.87    3.35
 -18  -4   2    0.13    0.19
 -18  -4   2    0.29    0.17
  18  -4  -2    0.28    0.16
  18  -4  -2    0.19    0.22
 -18   4   2    0.54    0.22
  18   4  -2    0.20    0.26
 -18   4   2    0.36    0.14
  18   4  -2    0.26    0.21
 -16  -4   2    0.10    0.11
 -16  -4   2    0.10    0.25
  16  -4  -2    0.25    0.18
 -16   4   2    0.47    0.13
 -16   4   2    0.55    0.19
  16   4  -2    0.12    0.17
  16   4  -2    0.24    0.18
  14  -4  -2   48.92    4.10
 -14  -4   2   52.66    4.18
 -14  -4   2   49.61    4.08
  14  -4  -2   42.33    4.06
  14   4  -2   45.85    4.10
  14   4  -2   40.13    4.13
 -14   4   2   48.47    4.05
 -14   4   2   44.81    4.09
 -12  -4   2   91.74    7.08
  12  -4  -2   74.95    6.96
  12  -4  -2   78.57    6.99
 -12  -4   2   86.52    6.98
 -12   4   2   78.53    6.99
  12   4  -2   70.44    7.03
 -12   4   2   85.89    6.95
  12   4  -2   78.75    7.00
 -10  -4   2    2.14    0.25
  10  -4  -2    1.62    0.25
  10  -4  -2    2.19    0.24
 -10  -4   2    2.19    0.32
 -10   4   2    1.66    0.24
  10   4  -2    1.52    0.31
  10   4  -2    2.29    0.27
 -10   4   2    2.23    0.22
  -8  -4   2  143.50   12.07
   8  -4  -2  152.64   12.06
  -8  -4   2  153.95   12.14
  -8   4   2  119.69   12.05
  -8   4   2  138.75   12.04
   8   4  -2  131.67   12.12
   8   4  -2  142.67   12.09
  -6  -4   2   18.50    1.57
  -6  -4   2   17.98    1.52
   6  -4  -2   17.29    1.51
   6   4  -2   18.74    1.54
   6   4  -2   17.16    1.57
  -6   4   2   15.54    1.51
  -6   4   2   15.57    1.50
   4  -4  -2   41.04    3.99
  -4  -4   2   50.65    4.00
   4   4  -2   53.22    4.04
   4   4  -2   47.29    4.01
  -4   4   2   41.50    3.98
  -4   4   2   44.40    3.99
   0  -4   2  118.25   10.26
   0  -4  -2  129.14   10.27
   0  -4   2  122.67   10.25
   0   4  -2  114.97   10.25
   0   4   2  112.17   10.27
   2  -4   2   30.52    2.61
  -2  -4  -2   32.13    2.66
  -2  -4  -2   26.61    2.63
   2  -4   2   27.38    2.62
   2   4   2   33.68    2.63
  -2   4  -2   32.36    2.62
   2   4   2   32.84    2.67
  -2   4  -2   27.42    2.61
   4  -4   2    4.65    0.49
  -4  -4  -2    5.44    0.53
   4   4   2    6.34    0.58
  -4   4  -2    5.65    0.49
  -4   4  -2    6.13    0.49
  -8  -4  -2    6.14    0.65
   8  -4   2    7.34    0.56
   8  -4   2    5.28    0.57
  -8  -4  -2    6.12    0.61
   8   4   2    6.73    0.60
   8   4   2    5.73    0.65
  10  -4   2   23.73    1.86
  10  -4   2   20.77    1.88
 -10  -4  -2   20.18    1.90
 -10  -4  -2   19.83    1.95
 -10   4  -2   22.04    1.89
  10   4   2   19.07    1.95
  10   4   2   22.53    1.90
 -12  -4  -2  151.74   12.98
  12  -4   2  158.24   12.94
  12  -4   2  157.29   12.96
 -12  -4  -2  150.33   13.04
 -12   4  -2  166.31   12.98
  12   4   2  139.50   13.04
  12   4   2  152.15   12.97
 -12   4  -2  129.04   12.93
  14  -4   2   11.47    1.02
  14  -4   2   11.53    0.99
 -14  -4  -2   10.86    1.02
 -14  -4  -2   10.35    1.08
 -14   4  -2    8.91    0.97
  14   4   2   11.08    1.01
  14   4   2    9.34    1.08
 -14   4  -2   11.64    1.04
 -16  -4  -2    2.49    0.40
 -16  -4  -2    2.14    0.31
  16  -4   2    2.04    0.32
  16  -4   2    2.23    0.29
  16   4   2    2.11    0.31
 -16   4  -2    1.72    0.27
  16   4   2    1.88    0.40
 -16   4  -2    2.45    0.37
  18  -4   2   87.60    7.52
  18  -4   2   86.73    7.47
 -18  -4  -2   93.24    7.60
 -18  -4  -2   85.99    7.50
 -18   4  -2   74.32    7.46
  18   4   2   83.84    7.49
 -18   4  -2   95.49    7.55
  18   4   2   82.43    7.58
 -20  -4  -2    2.25    0.43
 -20  -4  -2    3.26    0.51
  20  -4   2    3.05    0.46
  20  -4   2    3.01    0.41
  20   4   2    2.31    0.50
 -20   4  -2    3.01    0.49
 -20   4  -2    3.05    0.38
  20   4   2    3.24    0.41
  22  -4   2    0.65    0.22
  22  -4   2    0.54    0.27
 -22  -4  -2    0.41    0.25
 -22  -4  -2    0.58    0.32
 -22   4  -2   -0.04    0.22
  22   4   2    0.17    0.19
 -22   4  -2    0.77    0.23
  22   4   2    0.35    0.32
  24  -4   2   22.49    2.27
  24  -4   2   20.79    2.20
 -24  -4  -2   26.19    2.26
 -24  -4  -2   27.05    2.40
 -24   4  -2   22.77    2.30
  24   4   2   25.87    2.39
  24   4   2   27.04    2.26
 -24   4  -2   20.42    2.19
 -26  -4  -2    1.30    0.49
  26  -4   2    0.52    0.27
  26  -4   2    1.59    0.46
 -26  -4  -2    1.58    0.37
 -26   4  -2    1.21    0.42
  26   4   2    1.28    0.44
 -26   4  -2    2.03    0.40
  26   4   2    0.96    0.33
 -28  -4  -2    3.70    0.72
  28  -4   2    2.99    0.66
 -28  -4  -2    3.33    0.52
  28   4   2    3.98    0.76
 -28   4  -2    2.47    0.63
  28   4   2    2.38    0.50
 -28   4  -2    1.86    0.48
  30  -4   2    1.37    0.44
 -30  -4  -2    2.50    0.53
  30  -4   2    1.44    0.55
 -30   4  -2    1.95    0.61
  30   4   2    2.52    0.67
 -30   4  -2    1.37    0.42
  29  -5  -2   -0.03    0.30
  29  -5  -2    0.34    0.42
 -29  -5   2    0.33    0.58
 -29  -5   2    0.95    0.36
 -29   5   2    0.54    0.31
  29   5  -2    0.27    0.46
 -29   5   2   -0.21    0.33
 -27  -5   2   23.94    1.96
 -27  -5   2   22.55    2.16
  27  -5  -2   19.44    2.02
  27  -5  -2   18.70    1.97
 -27   5   2   17.28    2.03
 -27   5   2   17.81    1.91
  27   5  -2   19.99    2.07
  27   5  -2   22.97    2.03
 -25  -5   2    3.64    0.70
 -25  -5   2    3.08    0.50
  25  -5  -2    3.32    0.60
  25  -5  -2    1.96    0.47
  25   5  -2    3.30    0.68
  25   5  -2    3.81    0.56
 -25   5   2    2.30    0.44
 -25   5   2    4.10    0.62
  23  -5  -2    0.29    0.20
  23  -5  -2   -0.04    0.25
 -23  -5   2    0.34    0.22
 -23  -5   2   -0.12    0.30
 -23   5   2    0.48    0.20
  23   5  -2    0.29    0.30
 -23   5   2    0.11    0.21
  23   5  -2   -0.35    0.17
 -21  -5   2   99.01    7.99
  21  -5  -2   90.49    8.02
  21  -5  -2   87.13    7.99
 -21  -5   2  106.18    8.15
  21   5  -2   83.96    8.07
 -21   5   2   89.73    7.94
 -21   5   2   80.80    8.02
  21   5  -2   96.24    8.03
  19  -5  -2   53.69    4.93
  19  -5  -2   50.11    4.89
 -19  -5   2   63.69    5.05
 -19  -5   2   58.99    4.90
 -19   5   2   54.02    4.94
  19   5  -2   53.38    4.93
 -19   5   2   57.27    4.86
  17  -5  -2   20.83    2.11
  17  -5  -2   23.72    2.14
 -17  -5   2   24.80    2.13
 -17  -5   2   25.71    2.24
 -17   5   2   24.67    2.08
  17   5  -2   22.11    2.15
  17   5  -2   19.99    2.20
 -17   5   2   25.52    2.16
 -15  -5   2    4.49    0.61
  15  -5  -2    4.43    0.51
  15  -5  -2    4.26    0.48
 -15  -5   2    4.50    0.48
 -15   5   2    5.13    0.46
  15   5  -2    4.01    0.56
  15   5  -2    3.87    0.53
  13  -5  -2    3.41    0.36
  13  -5  -2    2.14    0.32
 -13  -5   2    2.70    0.34
 -13  -5   2    4.13    0.50
 -13   5   2    2.88    0.35
  13   5  -2    3.43    0.44
  13   5  -2    3.28    0.40
 -13   5   2    2.72    0.30
 -11  -5   2   47.73    4.11
  11  -5  -2   42.48    4.08
 -11  -5   2   52.57    4.20
  11  -5  -2   51.61    4.10
  11   5  -2   43.45    4.17
 -11   5   2   41.46    4.09
 -11   5   2   47.03    4.06
  11   5  -2   50.67    4.14
  -9  -5   2   58.13    4.98
   9  -5  -2   57.25    4.96
  -9  -5   2   65.68    5.07
  -9   5   2   55.48    4.96
   9   5  -2   58.07    5.00
  -9   5   2   57.40    4.94
   9   5  -2   50.28    5.03
   7  -5  -2   82.28    6.68
  -7  -5   2   77.58    6.70
   7  -5  -2   74.89    6.68
  -7  -5   2   84.77    6.77
  -7   5   2   69.28    6.67
   7   5  -2   81.19    6.72
   7   5  -2   73.78    6.75
   5  -5  -2  178.36   17.21
  -5  -5   2  219.00   17.24
   5   5  -2  206.22   17.28
   5   5  -2  199.98   17.25
   3   5  -2  249.53   20.92
   3   5  -2  237.73   20.90
  -1  -5   2   96.23    8.15
  -1  -5   2   97.97    8.12
   1  -5  -2   99.91    8.14
   1  -5  -2   92.63    8.14
   1   5  -2   94.64    8.13
  -1   5   2   81.31    8.13
  -1   5   2   91.16    8.12
   1   5  -2  102.56    8.15
  -3  -5  -2  332.49   26.86
  -3  -5  -2  286.56   26.83
   3   5   2  320.04   26.87
  -5  -5  -2   12.84    1.18
  -5  -5  -2   11.52    1.14
   5   5   2   12.43    1.19
   5   5   2   13.51    1.13
   7  -5   2   63.57    6.27
  -7  -5  -2   74.30    6.38
   7  -5   2   63.89    6.28
  -7  -5  -2   74.39    6.34
  -7   5  -2   82.39    6.28
   7   5   2   81.64    6.33
   7   5   2   73.09    6.39
  -9  -5  -2  145.57   13.00
  -9  -5  -2  152.08   12.96
   9  -5   2  127.49   12.90
  -9   5  -2  171.92   12.91
   9   5   2  168.43   12.95
   9   5   2  147.95   13.02
  -9   5  -2  139.76   12.91
 -11  -5  -2   11.60    1.20
 -11  -5  -2   12.49    1.15
  11  -5   2   12.66    1.09
  11  -5   2   11.48    1.10
  11   5   2   11.14    1.21
 -11   5  -2   13.46    1.12
  11   5   2   12.55    1.14
 -13  -5  -2   60.18    5.16
 -13  -5  -2   59.06    5.22
  13  -5   2   63.92    5.10
  13  -5   2   53.06    5.11
  13   5   2   51.39    5.21
 -13   5  -2   63.37    5.13
  13   5   2   61.15    5.14
 -15  -5  -2    0.33    0.24
 -15  -5  -2    0.63    0.18
  15  -5   2    0.44    0.12
  15  -5   2    0.28    0.14
 -15   5  -2    0.67    0.14
  15   5   2    0.58    0.18
  15   5   2    0.35    0.20
 -15   5  -2    0.12    0.14
 -17  -5  -2   21.28    1.82
 -17  -5  -2   20.94    1.90
  17  -5   2   20.62    1.80
  17  -5   2   18.54    1.76
  17   5   2   17.81    1.88
 -17   5  -2   17.34    1.75
 -17   5  -2   23.17    1.83
  17   5   2   17.18    1.78
  19  -5   2    8.22    0.88
 -19  -5  -2    8.88    0.88
  19  -5   2    8.48    0.84
 -19  -5  -2    9.81    0.99
 -19   5  -2    7.25    0.82
  19   5   2    8.99    0.87
  19   5   2    7.64    0.95
 -19   5  -2    8.59    0.90
 -21  -5  -2    8.68    1.01
 -21  -5  -2    8.33    0.89
  21  -5   2    8.90    0.90
  21  -5   2    7.56    0.83
  21   5   2    8.10    0.87
 -21   5  -2    8.90    0.92
  21   5   2    8.86    1.02
 -21   5  -2    6.80    0.82
 -23  -5  -2    5.95    0.69
 -23  -5  -2    6.24    0.78
  23  -5   2    5.25    0.64
  23  -5   2    4.61    0.68
  23   5   2    6.12    0.65
 -23   5  -2    4.12    0.60
  23   5   2    5.31    0.82
 -23   5  -2    6.23    0.74
 -25  -5  -2    2.00    0.50
 -25  -5  -2    2.62    0.48
  25  -5   2    1.18    0.39
 -25   5  -2    1.02    0.40
  25   5   2    1.70    0.55
 -25   5  -2    1.63    0.36
  25   5   2    2.24    0.37
 -27  -5  -2   41.00    3.66
 -27  -5  -2   45.09    3.83
  27  -5   2   36.27    3.67
 -27   5  -2   34.44    3.69
  27   5   2   40.94    3.66
  27   5   2   43.90    3.81
  29  -5   2    8.90    1.21
  29  -5   2   10.25    1.12
 -29  -5  -2   11.46    1.13
 -29   5  -2    8.09    1.05
 -29   5  -2   10.81    1.25
 -28  -6   2    2.39    0.70
  28  -6  -2    1.43    0.49
 -28  -6   2    1.80    0.41
  28  -6  -2    1.32    0.47
 -28   6   2    1.00    0.35
  28   6  -2    2.07    0.46
  28   6  -2    1.65    0.54
 -28   6   2    1.63    0.49
  26  -6  -2    6.40    0.89
 -26  -6   2    9.57    0.92
 -26  -6   2    9.38    1.10
  26  -6  -2    6.70    0.93
  26   6  -2    9.30    1.11
  26   6  -2    8.51    0.92
 -26   6   2    6.85    0.83
 -26   6   2    6.67    0.96
 -24  -6   2    1.53    0.49
 -24  -6   2    1.33    0.32
  24  -6  -2    0.81    0.34
  24  -6  -2    0.62    0.29
 -24   6   2    1.01    0.36
  24   6  -2    1.31    0.45
 -24   6   2    0.68    0.25
  24   6  -2    0.83    0.32
  22  -6  -2   30.33    3.22
  22  -6  -2   37.39    3.27
 -22  -6   2   41.35    3.42
 -22  -6   2   41.07    3.25
  22   6  -2   33.69    3.34
  22   6  -2   38.64    3.30
 -22   6   2   33.83    3.19
 -22   6   2   32.97    3.28
  20  -6  -2   62.31    5.19
  20  -6  -2   51.36    5.15
 -20  -6   2   66.61    5.18
 -20   6   2   57.83    5.11
 -20   6   2   52.98    5.18
  20   6  -2   61.42    5.21
 -18  -6   2    0.80    0.21
  18  -6  -2    1.26    0.27
  18  -6  -2    0.85    0.22
 -18  -6   2    0.87    0.37
 -18   6   2    0.70    0.22
  18   6  -2    0.68    0.30
  18   6  -2    0.66    0.25
 -18   6   2    1.07    0.19
 -16  -6   2   15.12    1.24
  16  -6  -2   11.17    1.20
 -16  -6   2   12.16    1.32
  16  -6  -2   13.54    1.24
  16   6  -2   13.44    1.27
 -16   6   2   11.82    1.23
  16   6  -2   12.80    1.33
 -16   6   2   14.13    1.18
 -14  -6   2   34.65    2.91
 -14  -6   2   37.87    3.03
  14  -6  -2   32.83    2.89
  14  -6  -2   31.71    2.88
  14   6  -2   34.03    2.94
 -14   6   2   27.27    2.88
 -14   6   2   33.75    2.85
  14   6  -2   30.82    2.98
 -12  -6   2   35.77    2.91
  12  -6  -2   30.93    2.88
 -12  -6   2   37.33    3.02
  12  -6  -2   29.06    2.87
 -12   6   2   30.78    2.88
  12   6  -2   31.31    2.98
  12   6  -2   34.72    2.94
 -12   6   2   34.18    2.85
  10  -6  -2    5.87    0.58
 -10  -6   2    6.38    0.69
  10  -6  -2    5.30    0.57
 -10  -6   2    6.77    0.62
  10   6  -2    6.22    0.64
  10   6  -2    6.55    0.69
 -10   6   2    7.19    0.57
 -10   6   2    5.74    0.58
  -8  -6   2  122.73   10.14
   8  -6  -2  125.45   10.10
  -8  -6   2  129.47   10.21
   8   6  -2  123.39   10.16
  -8   6   2  105.57   10.10
  -8   6   2  106.29   10.08
   8   6  -2  111.03   10.19
  -6  -6   2   78.66    6.05
   6  -6  -2   65.33    6.01
   6  -6  -2   64.77    6.02
   6   6  -2   77.27    6.07
   6   6  -2   68.73    6.10
  -6   6   2   65.55    6.01
  -4  -6   2    9.01    0.76
   4  -6  -2    8.03    0.74
   4  -6  -2    7.21    0.74
   4   6  -2    7.93    0.77
  -4   6   2    8.66    0.73
   4   6  -2    8.19    0.80
  -2  -6   2  241.04   18.97
  -2  -6   2  235.74   18.92
   2  -6  -2  223.59   18.93
   2  -6  -2  212.72   18.94
   2   6  -2  207.28   18.93
   2   6  -2  203.58   18.96
  -2  -6  -2   20.38    1.79
   2  -6   2   23.07    1.73
   2  -6   2   17.63    1.74
  -2  -6  -2   18.46    1.76
  -2   6  -2   21.02    1.74
  -2   6  -2   18.71    1.74
   2   6   2   19.76    1.79
  -4  -6  -2   86.70    7.15
  -4  -6  -2   79.79    7.12
  -4   6  -2   76.36    7.06
   4   6   2   95.48    7.11
   4   6   2   84.40    7.16
  -4   6  -2   72.46    7.06
  -6  -6  -2   87.82    7.77
  -6  -6  -2   86.76    7.81
   6   6   2   89.46    7.83
   6   6   2   95.64    7.76
  -8  -6  -2    0.77    0.22
  -8  -6  -2    1.19    0.19
   8   6   2    1.25    0.26
   8   6   2    0.98    0.18
 -10  -6  -2   70.85    6.05
 -10  -6  -2   73.60    6.00
  10  -6   2   64.45    5.91
  10  -6   2   62.64    5.91
  10   6   2   71.56    6.07
  10   6   2   74.08    5.98
 -10   6  -2   66.13    5.91
  12  -6   2  223.17   22.21
 -12  -6  -2  272.21   22.35
  12  -6   2  241.43   22.20
 -12  -6  -2  266.67   22.28
  12   6   2  262.88   22.36
 -12   6  -2  263.67   22.22
  12   6   2  290.48   22.27
 -12   6  -2  253.38   22.22
  14  -6   2   16.93    1.71
 -14  -6  -2   19.09    1.84
  14  -6   2   18.41    1.70
 -14  -6  -2   19.83    1.78
  14   6   2   18.93    1.86
 -14   6  -2   20.71    1.73
  14   6   2   21.09    1.76
  16  -6   2   -0.09    0.11
  16  -6   2    0.01    0.09
 -16  -6  -2    0.11    0.23
 -16  -6  -2   -0.20    0.12
  16   6   2   -0.12    0.13
 -16   6  -2    0.01    0.12
  16   6   2   -0.20    0.20
 -18  -6  -2   39.87    3.36
  18  -6   2   37.55    3.29
  18  -6   2   37.45    3.31
 -18  -6  -2   40.22    3.44
 -18   6  -2   39.20    3.33
  18   6   2   39.22    3.34
  18   6   2   34.57    3.43
 -18   6  -2   31.38    3.27
 -20  -6  -2    6.18    0.70
  20  -6   2    5.60    0.62
 -20  -6  -2    7.03    0.83
  20  -6   2    4.76    0.64
  20   6   2    6.15    0.68
 -20   6  -2    4.81    0.60
 -20   6  -2    6.74    0.69
  20   6   2    6.79    0.80
  22  -6   2    1.18    0.32
  22  -6   2    0.97    0.26
 -22  -6  -2    1.87    0.45
 -22  -6  -2    1.64    0.37
 -22   6  -2    1.45    0.28
 -22   6  -2    1.45    0.34
  22   6   2    0.97    0.44
  22   6   2    1.54    0.31
  24  -6   2    3.04    0.55
 -24  -6  -2    5.83    0.79
 -24  -6  -2    4.57    0.56
  24  -6   2    3.65    0.51
 -24   6  -2    2.36    0.53
  24   6   2    4.55    0.69
 -24   6  -2    3.23    0.49
  24   6   2    4.67    0.57
 -26  -6  -2   13.77    1.35
  26  -6   2   10.37    1.29
 -26  -6  -2   14.33    1.50
 -26   6  -2   10.81    1.32
  26   6   2   13.19    1.49
  26   6   2   14.23    1.33
  28  -6   2   24.50    2.35
 -28   6  -2   24.21    2.37
  27  -7  -2   12.55    1.28
  27  -7  -2   10.29    1.25
  27   7  -2   13.74    1.31
 -27   7   2   10.92    1.31
 -25  -7   2    5.89    0.71
 -25  -7   2    6.65    0.92
  25  -7  -2    5.26    0.70
  25  -7  -2    5.11    0.69
  25   7  -2    6.26    0.91
 -25   7   2    4.98    0.62
 -25   7   2    5.03    0.74
 -23  -7   2    1.29    0.32
 -23  -7   2    1.84    0.53
  23  -7  -2    1.02    0.31
  23  -7  -2    0.72    0.29
  23   7  -2    1.23    0.32
 -23   7   2    1.02    0.34
 -23   7   2    0.82    0.24
  23   7  -2    0.98    0.45
 -21  -7   2  105.47    8.08
 -21  -7   2   97.63    7.91
  21  -7  -2   80.59    7.88
  21  -7  -2   92.00    7.89
  21   7  -2   98.01    7.97
  21   7  -2   90.63    8.03
 -21   7   2   83.85    7.91
 -21   7   2   78.85    7.83
  19  -7  -2   13.29    1.40
 -19  -7   2   16.01    1.59
  19  -7  -2   16.67    1.42
 -19  -7   2   14.92    1.43
  19   7  -2   16.68    1.49
 -19   7   2   15.16    1.36
 -19   7   2   14.27    1.43
  19   7  -2   12.90    1.53
 -17  -7   2    0.11    0.18
  17  -7  -2    0.20    0.13
  17  -7  -2    0.17    0.16
 -17  -7   2    0.31    0.22
 -17   7   2    0.08    0.14
  17   7  -2   -0.15    0.24
 -17   7   2    0.34    0.11
  17   7  -2    0.21    0.17
 -15  -7   2  232.30   18.59
  15  -7  -2  217.36   18.55
 -15  -7   2  227.52   18.70
  15   7  -2  229.56   18.63
 -15   7   2  190.01   18.55
 -15   7   2  215.78   18.52
  15   7  -2  199.25   18.67
 -13  -7   2   14.93    1.37
  13  -7  -2   12.98    1.22
 -13  -7   2   14.06    1.27
  13  -7  -2   14.16    1.22
  13   7  -2   13.21    1.35
  13   7  -2   14.02    1.30
 -13   7   2   13.62    1.20
 -13   7   2   12.30    1.23
 -11  -7   2   -0.04    0.16
 -11  -7   2    0.06    0.12
  11  -7  -2    0.15    0.07
  11  -7  -2    0.07    0.06
 -11   7   2    0.08    0.06
 -11   7   2    0.14    0.04
  11   7  -2    0.13    0.15
  11   7  -2    0.00    0.17
  -9  -7   2  153.51   12.67
   9  -7  -2  144.50   12.61
   9   7  -2  137.21   12.73
   9   7  -2  153.03   12.70
   7  -7  -2   28.79    2.39
  -7  -7   2   31.15    2.52
   7  -7  -2   27.11    2.40
  -7   7   2   25.59    2.38
   7   7  -2   25.74    2.50
   7   7  -2   28.15    2.47
  -5  -7   2   71.47    5.99
   5  -7  -2   59.98    5.91
   5  -7  -2   67.48    5.91
  -5  -7   2   76.04    5.94
   5   7  -2   67.73    5.99
   5   7  -2   73.63    5.96
  -5   7   2   59.02    5.90
  -5   7   2   74.09    5.90
   3  -7  -2  117.44   10.91
  -3  -7   2  142.52   10.91
   3  -7  -2  131.69   10.91
  -3  -7   2  133.77   10.96
   3   7  -2  120.23   10.92
   3   7  -2  121.46   10.95
  -3   7   2  139.28   10.89
  -3   7   2  108.27   10.90
  -1  -7   2   30.85    2.65
   1  -7  -2   29.50    2.64
  -1  -7   2   31.30    2.62
   1  -7  -2   29.33    2.65
   1   7  -2   28.70    2.63
   1   7  -2   27.64    2.65
  -1   7   2   32.84    2.61
  -1  -7  -2  369.95   35.25
  -1  -7  -2  452.27   35.29
  -1   7  -2  411.97   35.26
  -3  -7  -2   26.65    2.39
   3  -7   2   24.72    2.35
   3  -7   2   30.32    2.34
  -3  -7  -2   29.53    2.43
   3   7   2   28.56    2.44
  -3   7  -2   25.41    2.35
  -3   7  -2   25.03    2.35
  -5  -7  -2  135.88   12.28
  -5  -7  -2  140.69   12.32
   5   7   2  155.93   12.28
   5   7   2  137.96   12.34
  -7  -7  -2  182.38   16.43
  -7  -7  -2  186.06   16.48
   7   7   2  186.27   16.50
   7   7   2  209.26   16.43
  -9  -7  -2    0.16    0.14
  -9  -7  -2    0.21    0.18
   9   7   2    0.42    0.14
   9   7   2    0.23    0.20
 -11  -7  -2  153.32   13.37
 -11  -7  -2  149.67   13.31
  11   7   2  158.65   13.30
  11   7   2  155.58   13.40
 -13  -7  -2  217.62   18.09
 -13  -7  -2  219.28   18.02
  13  -7   2  190.71   17.91
  13   7   2  221.84   18.12
 -13   7  -2  177.18   17.91
  13   7   2  230.25   18.01
 -15  -7  -2   12.51    1.17
  15  -7   2   10.36    1.08
  15  -7   2   12.97    1.08
 -15  -7  -2   11.45    1.23
  15   7   2   12.69    1.27
  15   7   2   14.08    1.17
 -15   7  -2   11.61    1.09
 -15   7  -2   11.14    1.08
 -17  -7  -2   21.71    1.98
  17  -7   2   19.13    1.80
 -17  -7  -2   20.23    1.88
  17  -7   2   18.63    1.78
 -17   7  -2   18.45    1.81
  17   7   2   21.88    1.87
 -17   7  -2   19.57    1.81
  17   7   2   22.94    2.01
  19  -7   2   11.16    1.12
 -19  -7  -2   12.24    1.20
 -19  -7  -2   12.85    1.28
  19  -7   2   10.35    1.10
 -19   7  -2   11.71    1.13
  19   7   2   13.07    1.18
  19   7   2   12.87    1.33
 -19   7  -2   11.46    1.15
 -21  -7  -2    0.01    0.26
  21  -7   2    0.39    0.18
 -21  -7  -2    0.11    0.33
  21  -7   2    0.32    0.17
  21   7   2    0.17    0.19
 -21   7  -2    0.35    0.18
  21   7   2    0.32    0.34
 -21   7  -2    0.29    0.22
  23  -7   2    6.56    0.78
 -23  -7  -2    8.29    0.84
  23  -7   2    6.12    0.75
 -23   7  -2    8.15    0.86
  23   7   2    8.73    0.97
 -23   7  -2    5.99    0.79
  25  -7   2    0.26    0.22
 -25  -7  -2    1.32    0.38
  25  -7   2    0.50    0.28
 -25  -7  -2    1.45    0.53
  25   7   2    0.98    0.51
  25   7   2    0.89    0.32
 -25   7  -2    0.27    0.26
 -25   7  -2    0.28    0.31
 -27  -7  -2   17.36    1.81
 -27  -7  -2   18.00    1.96
  27   7   2   19.38    1.90
  27   7   2   19.21    1.97
  26  -8  -2    5.59    0.70
 -26  -8   2    7.00    0.77
 -26   8   2    4.35    0.59
  26   8  -2    8.12    1.02
  24  -8  -2    9.54    0.96
  24  -8  -2    9.63    0.93
 -24   8   2    7.36    0.86
 -24   8   2   10.10    1.00
  22  -8  -2   38.38    3.71
 -22  -8   2   48.33    3.79
 -22   8   2   36.43    3.74
  22   8  -2   44.79    3.83
  22   8  -2   43.39    3.92
 -20  -8   2   83.63    6.95
  20  -8  -2   70.94    6.73
 -20  -8   2   84.99    6.81
  20   8  -2   74.10    6.91
  20   8  -2   79.20    6.85
 -20   8   2   73.70    6.77
 -18  -8   2   15.96    1.51
  18  -8  -2   13.50    1.29
  18  -8  -2   12.55    1.29
 -18  -8   2   14.49    1.35
 -18   8   2   12.58    1.26
  18   8  -2   14.79    1.48
  18   8  -2   16.46    1.42
 -18   8   2   14.73    1.32
 -16  -8   2   83.39    6.59
  16  -8  -2   61.49    6.37
  16  -8  -2   70.37    6.37
 -16  -8   2   77.49    6.46
 -16   8   2   67.75    6.39
  16   8  -2   75.60    6.57
  16   8  -2   84.15    6.51
  14  -8  -2   52.00    4.41
  14  -8  -2   44.04    4.41
 -14  -8   2   55.68    4.51
  14   8  -2   53.43    4.61
 -14   8   2   47.29    4.42
  14   8  -2   56.73    4.55
 -12  -8   2    0.38    0.24
 -12  -8   2    0.27    0.16
  12   8  -2    0.52    0.27
  12   8  -2    0.35    0.19
 -10  -8   2   25.10    2.25
 -10  -8   2   27.79    2.36
  10   8  -2   23.66    2.34
  10   8  -2   24.48    2.28
  -8  -8   2  102.33    9.01
  -8  -8   2  113.35    9.10
   8   8  -2  105.38    9.04
   8   8  -2   96.65    9.08
  -6  -8   2   38.57    3.38
   6  -8  -2   35.50    3.26
   6  -8  -2   33.91    3.26
   6   8  -2   40.33    3.34
  -6   8   2   40.18    3.25
   6   8  -2   38.72    3.38
   4  -8  -2   42.74    4.28
   4  -8  -2   49.65    4.27
  -4  -8   2   49.65    4.34
  -4  -8   2   55.07    4.29
   4   8  -2   51.89    4.31
  -4   8   2   44.50    4.27
   4   8  -2   45.76    4.34
  -4   8   2   55.24    4.25
   2  -8  -2   29.50    2.82
  -2  -8   2   32.38    2.85
  -2  -8   2   36.29    2.81
   2  -8  -2   31.76    2.82
   2   8  -2   30.64    2.85
  -2   8   2   33.26    2.79
   2   8  -2   30.51    2.82
   0  -8  -2    4.17    0.47
   0  -8   2    3.95    0.45
   0  -8   2    4.70    0.42
   0   8   2    3.77    0.46
   0   8  -2    4.02    0.46
   0   8  -2    4.55    0.44
   0   8   2    4.41    0.42
  -2  -8  -2   68.10    5.93
  -2  -8  -2   63.19    5.90
   2  -8   2   75.84    5.86
   2  -8   2   72.46    5.89
  -2   8  -2   60.02    5.87
   2   8   2   75.34    5.89
   2   8   2   66.48    5.94
  -2   8  -2   63.09    5.88
  -4  -8  -2   35.21    2.80
   4  -8   2   28.72    2.68
  -4  -8  -2   32.00    2.75
  -4   8  -2   29.65    2.68
  -4   8  -2   31.35    2.68
   4   8   2   30.66    2.80
  -6  -8  -2    8.20    0.82
  -6  -8  -2    8.12    0.86
   6   8   2    9.60    0.81
   6   8   2    7.29    0.86
  -8  -8  -2    3.18    0.40
  -8  -8  -2    2.88    0.47
   8   8   2    4.34    0.42
   8   8   2    3.77    0.49
 -10  -8  -2   19.78    1.82
 -10  -8  -2   19.17    1.87
  10   8   2   19.04    1.90
  10   8   2   21.12    1.80
 -12  -8  -2   68.12    6.16
 -12  -8  -2   69.50    6.22
  12   8   2   71.78    6.25
  12   8   2   72.74    6.15
 -14  -8  -2   55.36    5.03
 -14  -8  -2   55.07    4.96
  14   8   2   55.81    4.94
  14   8   2   59.33    5.07
 -16  -8  -2   29.32    3.14
 -16  -8  -2   35.03    3.24
  16   8   2   39.23    3.30
  16   8   2   37.90    3.16
  18  -8   2    8.27    0.82
 -18  -8  -2    9.63    1.07
  18  -8   2    8.23    0.82
 -18  -8  -2    9.94    0.97
  18   8   2   10.13    0.98
 -18   8  -2    9.84    0.84
  18   8   2   10.16    1.09
 -20  -8  -2    0.85    0.32
  20  -8   2    0.73    0.18
 -20  -8  -2    0.88    0.28
  20   8   2    1.15    0.39
 -20   8  -2    0.93    0.20
  20   8   2    1.34    0.30
 -20   8  -2    0.72    0.18
 -22  -8  -2    0.13    0.34
  22  -8   2    0.01    0.13
 -22  -8  -2    0.27    0.20
  22  -8   2    0.09    0.15
  22   8   2    0.63    0.35
  22   8   2   -0.13    0.21
 -22   8  -2    0.19    0.17
 -22   8  -2    0.00    0.17
  24  -8   2    0.19    0.19
 -24  -8  -2   -0.03    0.30
  24  -8   2    0.10    0.19
 -24  -8  -2    0.20    0.38
 -24   8  -2    0.27    0.20
  24   8   2   -0.09    0.38
 -24   8  -2    0.11    0.20
  24   8   2    0.08    0.20
  26  -8   2    0.76    0.25
 -26  -8  -2    0.10    0.23
 -26  -8  -2   -0.44    0.28
  26  -8   2    0.56    0.27
 -26   8  -2   -0.14    0.22
 -26   8  -2    0.22    0.25
  26   8   2    0.19    0.20
  26   8   2    0.46    0.49
 -25  -9   2    7.05    0.99
 -25  -9   2    7.68    0.85
  25   9  -2    6.56    0.98
  25   9  -2    8.00    0.92
  23  -9  -2   25.10    2.46
  23   9  -2   34.45    2.79
 -23   9   2   27.32    2.49
 -21  -9   2   23.56    2.07
 -21   9   2   18.52    1.77
 -19  -9   2   22.79    2.17
 -19  -9   2   27.09    2.34
  19   9  -2   23.20    2.22
  19   9  -2   21.50    2.29
 -17  -9   2   33.68    3.31
 -17  -9   2   36.24    3.20
  17   9  -2   37.67    3.26
  17   9  -2   35.20    3.32
 -15  -9   2   20.81    1.86
 -15  -9   2   18.82    1.72
  15   9  -2   17.44    1.76
  15   9  -2   17.31    1.84
 -13  -9   2    3.84    0.49
 -13  -9   2    5.09    0.63
  13   9  -2    3.70    0.61
  13   9  -2    3.76    0.52
 -11  -9   2    6.03    0.60
 -11  -9   2    6.06    0.71
  11   9  -2    4.68    0.62
  11   9  -2    5.33    0.70
  -9  -9   2   11.24    1.05
  -9  -9   2   11.83    1.15
   9   9  -2   10.08    1.12
   9   9  -2   11.31    1.09
  -7  -9   2   12.28    1.11
  -7  -9   2   10.85    1.01
   7   9  -2   10.68    1.04
   7   9  -2    9.33    1.08
   5  -9  -2    1.34    0.18
   5  -9  -2    1.03    0.16
  -5  -9   2    1.22    0.27
  -5  -9   2    1.17    0.21
   5   9  -2    0.78    0.25
  -5   9   2    1.16    0.13
   5   9  -2    0.75    0.20
  -3  -9   2    0.96    0.18
   3  -9  -2    0.79    0.16
  -3  -9   2    1.29    0.25
   3  -9  -2    0.84    0.19
   3   9  -2    1.14    0.26
   3   9  -2    0.82    0.19
  -3   9   2    1.10    0.14
  -3   9   2    0.74    0.17
  -1  -9   2    7.11    0.63
  -1  -9   2    6.52    0.67
   1  -9  -2    6.40    0.66
   1  -9  -2    6.35    0.68
  -1   9   2    6.70    0.62
   1   9  -2    6.10    0.67
   1   9  -2    6.88    0.65
  -1  -9  -2   11.24    1.10
  -1  -9  -2    9.93    1.05
   1  -9   2   12.85    1.04
   1  -9   2   11.89    1.07
  -1   9  -2   11.58    1.05
  -1   9  -2   12.34    1.08
   1   9   2   10.45    1.10
   3  -9   2    6.69    0.63
  -3  -9  -2    5.79    0.66
  -3  -9  -2    7.91    0.73
   3  -9   2    6.23    0.61
  -3   9  -2    7.34    0.63
   3   9   2    6.82    0.72
  -3   9  -2    6.64    0.62
  -5  -9  -2   40.08    3.79
  -5  -9  -2   46.07    3.85
   5   9   2   39.78    3.85
   5   9   2   46.58    3.78
  -7  -9  -2    0.33    0.20
  -7  -9  -2    0.42    0.16
   7   9   2    0.49    0.23
  -9  -9  -2   63.84    5.49
  -9  -9  -2   63.64    5.55
   9   9   2   64.16    5.47
   9   9   2   59.20    5.56
 -11  -9  -2    0.48    0.18
 -11  -9  -2    0.44    0.24
  11   9   2    0.23    0.20
  11   9   2    0.51    0.19
 -13  -9  -2   63.59    5.70
 -13  -9  -2   60.25    5.63
  13   9   2   65.27    5.74
  13   9   2   67.51    5.62
 -15  -9  -2   59.63    5.08
 -15  -9  -2   51.68    4.98
  15   9   2   54.85    5.09
  15   9   2   59.92    4.98
 -17  -9  -2   11.86    1.26
 -17  -9  -2   10.72    1.16
  17   9   2   11.80    1.28
  17   9   2   12.13    1.17
 -19  -9  -2    1.59    0.39
 -19  -9  -2    1.02    0.33
  19   9   2    0.93    0.40
  19   9   2    1.66    0.33
 -21  -9  -2    5.64    0.72
 -21  -9  -2    5.86    0.75
  21   9   2    4.76    0.64
  21   9   2    6.15    0.88
 -23  -9  -2    7.74    0.95
 -23  -9  -2    6.59    0.80
  23   9   2    6.56    0.96
  23   9   2    4.63    0.75
 -25  -9  -2    1.89    0.58
 -25  -9  -2    2.16    0.44
  25   9   2    2.73    0.60
  25   9   2    1.12    0.44
 -24 -10   2   18.02    1.76
 -24 -10   2   19.26    1.90
  24  10  -2   18.62    1.94
  24  10  -2   16.41    1.81
 -22 -10   2   24.90    2.37
 -22 -10   2   22.97    2.22
  22  10  -2   25.32    2.38
  22  10  -2   21.73    2.26
 -20 -10   2    2.08    0.47
 -20 -10   2    1.49    0.35
  20  10  -2    2.56    0.53
  20  10  -2    2.06    0.43
 -18 -10   2   13.01    1.37
 -18 -10   2   14.18    1.28
  18  10  -2   12.72    1.31
  18  10  -2   10.72    1.38
 -16 -10   2   34.11    2.80
 -16 -10   2   29.32    2.66
  16  10  -2   26.53    2.77
  16  10  -2   27.61    2.68
 -14 -10   2    3.81    0.58
 -14 -10   2    3.08    0.46
  14  10  -2    3.72    0.49
  14  10  -2    3.34    0.62
 -12 -10   2    3.47    0.45
 -12 -10   2    3.15    0.55
  12  10  -2    4.11    0.61
  12  10  -2    3.40    0.49
 -10 -10   2   43.08    3.81
 -10 -10   2   42.17    3.90
  10  10  -2   45.16    3.85
  10  10  -2   42.26    3.91
  -8 -10   2    0.52    0.24
  -8 -10   2    0.46    0.16
   8  10  -2    0.31    0.24
   8  10  -2    0.27    0.19
   6 -10  -2   30.89    3.19
  -6 -10   2   39.80    3.27
   6 -10  -2   37.38    3.19
  -6 -10   2   40.33    3.35
  -6  10   2   35.53    3.18
   6  10  -2   37.97    3.35
   6  10  -2   38.45    3.29
   4 -10  -2    6.89    0.66
  -4 -10   2    7.02    0.73
  -4 -10   2    6.55    0.65
   4 -10  -2    6.40    0.63
   4  10  -2    5.77    0.67
   4  10  -2    6.60    0.74
  -4  10   2    7.12    0.61
  -4  10   2    5.88    0.64
  -2 -10   2   58.78    4.71
   2 -10  -2   53.07    4.74
   2 -10  -2   57.03    4.73
  -2 -10   2   49.78    4.75
   2  10  -2   49.84    4.72
  -2  10   2   57.98    4.69
   2  10  -2   52.15    4.76
   0 -10  -2    9.42    0.86
   0 -10   2    8.74    0.85
   0 -10   2    8.66    0.80
   0  10   2    6.92    0.85
   0  10  -2    7.41    0.81
   0  10  -2    8.43    0.85
   0  10   2   10.20    0.81
   2 -10   2   47.07    4.21
   2 -10   2   47.94    4.17
  -2 -10  -2   46.35    4.22
  -2 -10  -2   54.39    4.27
  -2  10  -2   49.40    4.21
   2  10   2   45.97    4.27
  -2  10  -2   46.85    4.19
  -4 -10  -2  108.22    9.83
   4 -10   2   99.86    9.75
  -4 -10  -2  128.51    9.90
   4 -10   2  119.10    9.76
   4  10   2  117.08    9.91
  -4  10  -2  110.66    9.76
  -6 -10  -2    5.51    0.65
  -6 -10  -2    6.11    0.71
   6  10   2    5.55    0.71
   6  10   2    7.16    0.64
  -8 -10  -2   39.63    3.53
  -8 -10  -2   40.58    3.59
   8  10   2   36.95    3.60
   8  10   2   41.59    3.52
 -10 -10  -2   60.42    5.61
 -10 -10  -2   63.41    5.67
  10  10   2   61.32    5.70
  10  10   2   70.62    5.61
 -12 -10  -2    0.09    0.23
 -12 -10  -2    0.11    0.19
  12  10   2    0.14    0.16
  12  10   2    0.31    0.28
 -14 -10  -2    1.63    0.34
 -14 -10  -2    0.76    0.34
  14  10   2    1.60    0.43
  14  10   2    1.34    0.32
 -16 -10  -2   25.78    2.44
 -16 -10  -2   26.00    2.37
  16  10   2   25.92    2.35
  16  10   2   24.00    2.47
 -18 -10  -2    0.27    0.20
 -18 -10  -2    0.16    0.25
  18  10   2   -0.01    0.17
  18  10   2    0.15    0.32
 -20 -10  -2   16.08    1.64
 -20 -10  -2   17.72    1.72
  20  10   2   15.17    1.76
  20  10   2   17.33    1.62
 -22 -10  -2    5.15    0.72
 -22 -10  -2    5.99    0.81
  22  10   2    4.46    0.67
  22  10   2    4.44    0.84
 -24 -10  -2    3.90    0.68
 -24 -10  -2    3.35    0.72
  24  10   2    4.69    0.73
 -23 -11   2   15.63    1.63
 -23 -11   2   14.43    1.50
  23  11  -2   13.84    1.52
  23  11  -2   16.11    1.69
 -21 -11   2    5.15    0.78
 -21 -11   2    4.53    0.63
  21  11  -2    4.31    0.69
  21  11  -2    4.53    0.85
 -19 -11   2   12.00    1.29
 -19 -11   2   10.04    1.13
  19  11  -2   10.70    1.19
  19  11  -2   11.78    1.32
 -17 -11   2   34.01    3.05
 -17 -11   2   34.23    3.18
  17  11  -2   34.49    3.19
  17  11  -2   31.95    3.09
 -15 -11   2   15.83    1.39
 -15 -11   2   15.46    1.51
  15  11  -2   11.14    1.46
  15  11  -2   14.08    1.42
 -13 -11   2    0.16    0.21
 -13 -11   2    0.51    0.28
  13  11  -2    0.07    0.21
  13  11  -2    0.28    0.32
 -11 -11   2   37.56    3.30
 -11 -11   2   36.54    3.20
  11  11  -2   32.91    3.29
  11  11  -2   35.94    3.23
  -9 -11   2    4.14    0.62
  -9 -11   2    4.97    0.54
   9  11  -2    4.32    0.56
   9  11  -2    4.92    0.67
  -7 -11   2    3.49    0.50
  -7 -11   2    2.55    0.38
   7  11  -2    3.17    0.52
   7  11  -2    3.14    0.43
   5 -11  -2  100.78    8.70
   5 -11  -2   88.55    8.71
  -5 -11   2  112.53    8.76
  -5  11   2   97.08    8.68
   5  11  -2  106.74    8.79
   5  11  -2  101.47    8.84
  -3 -11   2   52.30    4.44
  -3 -11   2   52.38    4.38
   3 -11  -2   50.45    4.37
   3 -11  -2   51.29    4.40
   3  11  -2   48.39    4.44
  -3  11   2   46.22    4.38
   3  11  -2   47.43    4.40
  -3  11   2   51.94    4.34
  -1 -11   2    8.84    0.90
   1 -11  -2    9.63    0.89
  -1 -11   2    9.28    0.85
   1 -11  -2    8.95    0.90
  -1  11   2    8.39    0.83
  -1  11   2    7.77    0.88
   1  11  -2    9.23    0.91
   1 -11   2    1.15    0.23
   1 -11   2    0.36    0.13
  -1 -11  -2    0.62    0.22
   1  11   2    0.66    0.17
  -1  11  -2    0.73    0.18
   1  11   2    0.40    0.20
  -1  11  -2    1.14    0.22
  -3 -11  -2  144.19   12.76
  -3 -11  -2  164.07   12.82
   3 -11   2  150.83   12.72
  -3  11  -2  138.59   12.71
  -3  11  -2  136.04   12.72
   3  11   2  154.68   12.84
  -5 -11  -2   37.63    3.54
  -5 -11  -2   41.75    3.61
   5  11   2   44.63    3.54
   5  11   2   35.91    3.61
  -7 -11  -2   38.36    3.26
  -7 -11  -2   30.68    3.18
   7  11   2   33.82    3.27
   7  11   2   40.25    3.19
  -9 -11  -2   84.70    7.58
  -9 -11  -2   86.25    7.63
   9  11   2   85.72    7.67
   9  11   2   90.59    7.56
 -11 -11  -2    1.32    0.29
 -11 -11  -2    1.52    0.35
  11  11   2    1.18    0.37
  11  11   2    1.21    0.26
 -13 -11  -2   21.35    1.93
 -13 -11  -2   19.25    1.84
  13  11   2   17.90    1.93
  13  11   2   19.14    1.82
 -15 -11  -2   25.26    2.43
 -15 -11  -2   24.59    2.35
  15  11   2   25.58    2.34
  15  11   2   26.53    2.48
 -17 -11  -2    2.30    0.45
 -17 -11  -2    3.37    0.57
  17  11   2    2.25    0.43
  17  11   2    2.08    0.54
 -19 -11  -2    0.52    0.35
 -19 -11  -2    0.43    0.29
  19  11   2    0.32    0.36
  19  11   2    0.34    0.28
 -21 -11  -2    8.65    1.05
 -21 -11  -2    8.02    0.96
  21  11   2    7.93    0.93
  21  11   2    7.36    1.08
 -23 -11  -2    0.25    0.35
  23  11   2   -0.20    0.40
 -22 -12   2    6.77    0.83
 -22 -12   2    5.54    0.93
  22  12  -2    6.77    1.04
  22  12  -2    6.17    0.88
 -20 -12   2    5.15    0.83
 -20 -12   2    5.08    0.65
  20  12  -2    5.90    0.82
  20  12  -2    4.84    0.70
 -18 -12   2   53.32    4.75
 -18 -12   2   50.79    4.60
  18  12  -2   51.44    4.74
  18  12  -2   51.35    4.66
 -16 -12   2   20.15    1.87
 -16 -12   2   19.73    2.00
  16  12  -2   18.82    1.91
  16  12  -2   20.47    2.01
 -14 -12   2    0.42    0.24
 -14 -12   2    0.76    0.34
  14  12  -2    0.62    0.24
  14  12  -2    0.44    0.35
 -12 -12   2   15.47    1.49
 -12 -12   2   14.13    1.35
  12  12  -2   13.44    1.46
  12  12  -2   12.96    1.38
 -10 -12   2   16.25    1.61
 -10 -12   2   18.88    1.73
  10  12  -2   17.59    1.65
  10  12  -2   16.00    1.72
  -8 -12   2   32.97    2.92
  -8 -12   2   34.70    3.01
   8  12  -2   29.82    2.94
   8  12  -2   32.84    3.03
  -6 -12   2   67.62    5.96
  -6 -12   2   71.17    6.05
   6  12  -2   69.41    6.06
   6  12  -2   65.06    5.99
  -4 -12   2    2.40    0.43
   4 -12  -2    2.54    0.30
  -4 -12   2    2.35    0.35
   4 -12  -2    2.16    0.33
  -4  12   2    1.97    0.31
  -4  12   2    2.58    0.27
   4  12  -2    2.01    0.43
   4  12  -2    2.14    0.38
   2 -12  -2  126.88   11.37
   2 -12  -2  143.24   11.35
  -2 -12   2  133.24   11.33
  -2 -12   2  140.52   11.40
   2  12  -2  113.95   11.35
   2  12  -2  133.90   11.40
  -2  12   2  127.84   11.31
   0 -12  -2   76.24    5.84
   0 -12   2   65.74    5.73
   0 -12  -2   69.28    5.79
   0 -12   2   67.19    5.79
   0  12  -2   67.15    5.79
   0  12   2   57.57    5.79
   0  12  -2   59.85    5.75
  -2 -12  -2   15.10    1.48
   2 -12   2   17.82    1.48
   2 -12   2   14.53    1.42
  -2  12  -2   15.75    1.46
   2  12   2   15.37    1.55
  -2  12  -2   17.16    1.46
  -4 -12  -2   25.35    2.03
  -4 -12  -2   18.74    1.94
   4  12   2   20.25    2.03
  -6 -12  -2   60.04    5.82
  -6 -12  -2   71.58    5.90
   6  12   2   70.16    5.82
   6  12   2   64.42    5.92
  -8 -12  -2    9.36    0.96
  -8 -12  -2    7.54    0.88
   8  12   2    9.14    1.00
   8  12   2    8.14    0.86
 -10 -12  -2  118.53   11.28
 -10 -12  -2  132.16   11.36
  10  12   2  131.29   11.40
  10  12   2  138.20   11.28
 -12 -12  -2    0.90    0.32
 -12 -12  -2    1.64    0.44
  12  12   2    2.05    0.37
  12  12   2    1.68    0.46
 -14 -12  -2   27.47    2.53
 -14 -12  -2   23.96    2.43
  14  12   2   26.83    2.43
  14  12   2   27.83    2.58
 -16 -12  -2   10.81    1.18
 -16 -12  -2   12.72    1.31
  16  12   2   10.98    1.18
  16  12   2   11.78    1.34
 -18 -12  -2    2.44    0.44
 -18 -12  -2    2.70    0.56
  18  12   2    1.70    0.43
  18  12   2    3.51    0.67
 -20 -12  -2    1.19    0.39
 -20 -12  -2    0.80    0.35
  20  12   2    0.91    0.52
  20  12   2    0.75    0.28
 -22 -12  -2    7.16    0.95
  22  12   2    8.22    1.12
 -21 -13   2    2.05    0.50
  21  13  -2    1.77    0.66
 -19 -13   2   26.78    2.43
 -19 -13   2   24.46    2.53
  19  13  -2   24.67    2.45
  19  13  -2   26.77    2.59
 -17 -13   2   61.87    5.70
 -17 -13   2   63.27    5.57
  17  13  -2   67.83    5.74
  17  13  -2   58.66    5.61
 -15 -13   2   19.74    1.88
 -15 -13   2   19.51    1.99
  15  13  -2   20.41    1.93
  15  13  -2   18.73    2.01
 -13 -13   2   31.92    2.88
 -13 -13   2   31.39    2.75
  13  13  -2   30.71    2.80
  13  13  -2   26.21    2.85
 -11 -13   2   13.32    1.34
 -11 -13   2   14.44    1.47
  11  13  -2   13.29    1.39
  11  13  -2   14.29    1.47
  -9 -13   2   61.65    5.45
  -9 -13   2   63.26    5.36
   9  13  -2   64.07    5.49
   9  13  -2   54.73    5.38
  -7 -13   2    6.89    0.79
  -7 -13   2    6.06    0.69
   7  13  -2    5.48    0.71
   7  13  -2    7.29    0.83
   5 -13  -2    2.64    0.29
  -5 -13   2    3.93    0.52
   5 -13  -2    2.77    0.29
  -5  13   2    2.76    0.29
  -5  13   2    2.86    0.29
   5  13  -2    3.33    0.46
   5  13  -2    4.04    0.55
   3 -13  -2   23.84    2.05
   3 -13  -2   23.01    2.08
  -3 -13   2   23.58    2.14
  -3 -13   2   23.16    2.07
  -3  13   2   22.19    2.02
   3  13  -2   21.63    2.14
  -3  13   2   21.00    2.07
   3  13  -2   23.58    2.10
  -1 -13   2    0.05    0.12
  -1 -13   2    0.24    0.19
   1 -13  -2    0.00    0.14
   1 -13  -2   -0.15    0.16
  -1  13   2   -0.02    0.11
  -1  13   2    0.30    0.21
   1  13  -2    0.14    0.15
   1  13  -2   -0.11    0.17
  -1 -13  -2    0.53    0.23
   1 -13   2    0.44    0.15
   1 -13   2    0.58    0.19
   1  13   2    0.61    0.19
  -1  13  -2    1.03    0.23
   1  13   2    0.71    0.26
  -1  13  -2    0.46    0.18
  -3 -13  -2    1.81    0.35
   3 -13   2    2.08    0.27
   3 -13   2    2.13    0.27
  -3 -13  -2    3.09    0.45
   3  13   2    2.35    0.35
  -3  13  -2    2.24    0.27
  -3  13  -2    2.31    0.27
   3  13   2    1.97    0.43
  -5 -13  -2    1.19    0.30
  -5 -13  -2    1.61    0.37
   5  13   2    1.48    0.37
   5  13   2    1.78    0.32
  -7 -13  -2    0.27    0.22
  -7 -13  -2    0.22    0.19
   7  13   2    0.21    0.19
   7  13   2    0.06    0.28
  -9 -13  -2   81.45    7.87
  -9 -13  -2   93.88    7.96
   9  13   2   93.08    7.87
   9  13   2   92.33    8.00
 -11 -13  -2   39.40    3.98
 -11 -13  -2   48.45    4.09
  11  13   2   47.39    4.00
  11  13   2   43.22    4.11
 -13 -13  -2   11.84    1.37
 -13 -13  -2   16.12    1.51
  13  13   2   13.74    1.38
  13  13   2   14.24    1.53
 -15 -13  -2   35.89    3.28
 -15 -13  -2   31.52    3.17
  15  13   2   37.28    3.18
  15  13   2   34.33    3.32
 -17 -13  -2    7.09    0.98
 -17 -13  -2    6.97    0.87
  17  13   2    7.67    0.87
  17  13   2    6.22    1.02
 -19 -13  -2    3.38    0.56
 -19 -13  -2    3.51    0.75
  19  13   2    3.62    0.63
  19  13   2    4.27    0.73
 -21 -13  -2    0.66    0.42
  21  13   2    1.52    0.60
 -20 -14   2    8.05    1.00
  20  14  -2    8.07    1.19
 -18 -14   2   28.57    2.79
 -18 -14   2   27.86    2.65
  18  14  -2   31.68    2.85
  18  14  -2   25.54    2.68
 -16 -14   2   20.63    1.94
 -16 -14   2   21.23    2.09
  16  14  -2   20.65    2.00
  16  14  -2   17.75    2.03
 -14 -14   2   15.39    1.63
 -14 -14   2   14.78    1.49
  14  14  -2   14.85    1.66
  14  14  -2   14.84    1.55
 -12 -14   2   18.99    2.08
 -12 -14   2   22.26    2.00
  12  14  -2   20.57    2.12
  12  14  -2   21.62    2.04
 -10 -14   2    0.31    0.25
 -10 -14   2    0.48    0.34
  10  14  -2    0.92    0.42
  10  14  -2    0.55    0.27
  -8 -14   2    0.10    0.20
  -8 -14   2    0.51    0.28
   8  14  -2    0.32    0.34
   8  14  -2    0.10    0.22
  -6 -14   2   23.16    2.15
  -6 -14   2   25.16    2.25
   6  14  -2   22.98    2.26
   6  14  -2   22.30    2.19
  -4 -14   2    1.85    0.41
  -4 -14   2    1.65    0.31
   4 -14  -2    1.35    0.23
   4 -14  -2    1.44    0.26
  -4  14   2    1.49    0.22
  -4  14   2    1.87    0.27
   4  14  -2    1.70    0.43
   4  14  -2    1.71    0.37
  -2 -14   2    2.01    0.34
   2 -14  -2    2.30    0.35
   2 -14  -2    1.76    0.36
  -2 -14   2    2.59    0.43
   2  14  -2    2.44    0.45
   2  14  -2    2.02    0.36
  -2  14   2    2.13    0.31
   0 -14  -2    1.53    0.36
   0 -14   2    1.36    0.26
   0 -14   2    2.08    0.36
   0 -14  -2    1.72    0.34
   0  14  -2    1.46    0.31
   0  14   2    1.72    0.38
   0  14   2    1.92    0.31
   0  14  -2    2.29    0.39
   2 -14   2   15.87    1.71
  -2 -14  -2   22.10    1.88
   2 -14   2   18.15    1.71
  -2 -14  -2   21.01    1.82
  -2  14  -2   17.86    1.71
   2  14   2   17.98    1.83
   2  14   2   20.55    1.76
  -4 -14  -2    1.11    0.32
  -4 -14  -2    0.62    0.23
   4  14   2    0.88    0.25
   4  14   2    0.04    0.27
  -6 -14  -2    0.09    0.17
  -6 -14  -2   -0.03    0.24
   6  14   2    0.37    0.21
   6  14   2    0.36    0.28
  -8 -14  -2   22.58    2.25
  -8 -14  -2   27.39    2.35
   8  14   2   24.88    2.25
   8  14   2   22.11    2.35
 -10 -14  -2   18.78    1.71
 -10 -14  -2   13.55    1.57
  10  14   2   18.33    1.60
  10  14   2   14.59    1.71
 -12 -14  -2   20.51    1.91
 -12 -14  -2   16.43    1.78
  12  14   2   20.17    1.81
  12  14   2   17.15    1.91
 -14 -14  -2    6.84    0.90
 -14 -14  -2    8.11    1.02
  14  14   2    7.30    0.89
  14  14   2    8.20    1.07
 -16 -14  -2   16.69    1.84
 -16 -14  -2   21.93    2.00
  16  14   2   17.87    1.84
  16  14   2   19.98    2.03
 -18 -14  -2    0.81    0.38
 -18 -14  -2    1.19    0.51
  18  14   2    1.22    0.40
  18  14   2    1.62    0.64
  20  14   2    4.61    0.85
 -17 -15   2    0.49    0.47
 -17 -15   2    1.07    0.40
  17  15  -2    1.23    0.54
  17  15  -2    0.28    0.38
 -15 -15   2   16.39    1.66
 -15 -15   2   15.65    1.51
  15  15  -2   12.80    1.61
  15  15  -2   13.47    1.54
 -13 -15   2   32.58    3.01
 -13 -15   2   35.35    3.15
  13  15  -2   29.04    3.04
  13  15  -2   33.95    3.17
 -11 -15   2    1.79    0.47
 -11 -15   2    1.03    0.34
  11  15  -2    1.41    0.48
  11  15  -2    0.34    0.30
  -9 -15   2    0.95    0.39
  -9 -15   2    1.35    0.37
   9  15  -2    2.31    0.55
   9  15  -2    1.78    0.43
  -7 -15   2    4.20    0.55
  -7 -15   2    3.62    0.66
   7  15  -2    3.16    0.66
   7  15  -2    2.81    0.53
  -5 -15   2    1.05    0.30
  -5 -15   2    1.36    0.39
   5  15  -2    1.00    0.30
   5  15  -2    1.28    0.43
   3 -15  -2    0.07    0.17
   3 -15  -2    0.05    0.12
  -3 -15   2   -0.01    0.23
  -3 -15   2    0.13    0.16
  -3  15   2    0.07    0.16
  -3  15   2    0.03    0.12
   3  15  -2    0.07    0.28
   3  15  -2   -0.02    0.19
   1 -15  -2    6.31    0.66
  -1 -15   2    4.48    0.59
   1 -15  -2    6.02    0.70
  -1 -15   2    5.41    0.69
  -1  15   2    5.89    0.62
   1  15  -2    4.95    0.65
  -1  15   2    5.59    0.69
   1  15  -2    5.98    0.70
   1 -15   2   14.86    1.52
   1 -15   2   14.29    1.51
  -1 -15  -2   18.91    1.61
  -1 -15  -2   18.19    1.64
  -1  15  -2   15.26    1.51
   1  15   2   15.31    1.61
   1  15   2   17.58    1.54
  -3 -15  -2   13.79    1.46
  -3 -15  -2   14.21    1.43
   3  15   2   15.02    1.37
   3  15   2   12.71    1.45
  -5 -15  -2   12.10    1.29
   5  15   2   10.11    1.32
   5  15   2   13.79    1.24
  -7 -15  -2   39.09    3.64
   7  15   2   40.44    3.57
   7  15   2   38.83    3.69
  -9 -15  -2   12.78    1.50
  -9 -15  -2   16.46    1.61
   9  15   2   14.69    1.66
   9  15   2   16.97    1.53
 -11 -15  -2   17.05    1.78
  11  15   2   17.40    1.84
  11  15   2   16.62    1.68
 -13 -15  -2   25.02    2.17
 -13 -15  -2   17.36    1.99
  13  15   2   19.16    2.00
  13  15   2   23.30    2.19
 -15 -15  -2    0.28    0.33
 -15 -15  -2    0.04    0.36
  15  15   2   -0.27    0.27
  15  15   2    0.83    0.40
 -17 -15  -2    9.39    1.18
 -17 -15  -2    6.89    0.96
  17  15   2    9.21    1.21
  17  15   2    8.81    1.04
 -14 -16   2   21.59    2.15
 -14 -16   2   18.43    2.01
  14  16  -2   21.92    2.20
 -12 -16   2    0.86    0.49
 -12 -16   2    2.44    0.49
  12  16  -2    1.79    0.51
  12  16  -2    1.78    0.60
 -10 -16   2    0.20    0.35
 -10 -16   2    0.58    0.32
  10  16  -2    0.33    0.33
  10  16  -2    0.06    0.39
  -8 -16   2   24.85    2.22
  -8 -16   2   18.73    2.07
   8  16  -2   21.76    2.14
   8  16  -2   23.68    2.24
  -6 -16   2    6.16    0.74
  -6 -16   2    5.38    0.85
   6  16  -2    6.94    0.85
   6  16  -2    7.22    0.95
  -4 -16   2    0.56    0.23
  -4 -16   2    0.18    0.29
   4  16  -2    0.13    0.34
   4  16  -2    0.83    0.31
  -2 -16   2    1.30    0.30
   2 -16  -2    1.91    0.34
  -2 -16   2    1.32    0.38
   2 -16  -2    2.58    0.41
  -2  16   2    1.68    0.29
  -2  16   2    1.06    0.29
   2  16  -2    2.09    0.39
   2  16  -2    2.73    0.47
   0 -16   2   17.37    1.80
   0 -16  -2   23.07    1.85
   0 -16   2   19.25    1.81
   0 -16  -2   20.02    1.87
   0  16   2   22.12    1.81
   0  16   2   15.97    1.83
   0  16  -2   17.16    1.79
  -2 -16  -2    3.39    0.55
  -2 -16  -2    2.12    0.43
   2 -16   2    1.88    0.21
  -2  16  -2    1.55    0.21
  -2  16  -2    2.21    0.22
   2  16   2    2.79    0.42
   2  16   2    2.24    0.48
  -4 -16  -2    0.45    0.35
  -4 -16  -2    0.48    0.33
   4  16   2    0.24    0.37
   4  16   2    0.42    0.25
  -6 -16  -2   26.23    2.29
   6  16   2   19.99    2.28
   6  16   2   23.29    2.19
  -8 -16  -2    1.47    0.42
  -8 -16  -2    2.35    0.55
   8  16   2    2.71    0.63
   8  16   2    2.67    0.48
 -10 -16  -2    1.32    0.48
 -10 -16  -2    0.78    0.36
  10  16   2    0.35    0.43
  10  16   2    0.88    0.37
 -12 -16  -2   15.87    1.81
  12  16   2   17.36    1.73
  12  16   2   18.03    1.90
 -14 -16  -2   -0.08    0.39
 -14 -16  -2    0.58    0.37
  14  16   2    0.26    0.36
  14  16   2    0.21    0.44
 -11 -17   2    6.46    0.90
 -11 -17   2    5.97    0.98
  11  17  -2    7.27    1.09
  11  17  -2    5.87    0.94
  -9 -17   2   24.75    2.24
  -9 -17   2   19.23    2.06
   9  17  -2   21.29    2.14
  -7 -17   2    2.56    0.49
  -7 -17   2    2.11    0.52
   7  17  -2    1.39    0.56
   7  17  -2    1.40    0.47
  -5 -17   2    7.66    0.91
  -5 -17   2    5.53    0.75
   5  17  -2    6.18    0.83
   5  17  -2    7.09    0.94
  -3 -17   2    5.74    0.86
   3  17  -2    7.92    0.85
   3  17  -2    6.49    0.86
  -1 -17   2    5.68    0.71
   1 -17  -2    5.33    0.62
  -1 -17   2    5.83    0.71
   1 -17  -2    5.85    0.69
   1  17  -2    4.46    0.64
   1  17  -2    4.53    0.65
  -1  17   2    6.06    0.66
  -1  17   2    4.21    0.58
  -1 -17  -2   23.94    2.01
   1 -17   2   17.34    1.79
  -1  17  -2   17.62    1.79
   1  17   2   22.94    1.91
   1  17   2   21.41    1.97
  -3 -17  -2    6.09    0.88
   3  17   2    5.55    0.73
   3  17   2    6.26    0.85
  -5 -17  -2    7.36    1.09
  -5 -17  -2    9.45    1.08
   5  17   2    9.90    1.02
   5  17   2    7.67    1.10
  -7 -17  -2    8.19    1.04
   7  17   2    8.04    0.95
   7  17   2    7.45    1.08
  -9 -17  -2    4.69    0.85
   9  17   2    4.20    0.88
   9  17   2    4.32    0.72
 -11 -17  -2    3.81    0.73
 -11 -17  -2    4.88    0.86
  11  17   2    5.24    0.91
  11  17   2    4.33    0.74
  -6 -18   2    6.25    0.93
  -6 -18   2    5.42    0.79
   6  18  -2    6.50    0.90
   6  18  -2    7.29    1.00
  -4 -18   2   -0.18    0.35
   4  18  -2   -0.18    0.30
   4  18  -2    0.12    0.35
  -2 -18   2   -0.14    0.28
   0 -18  -2    6.22    0.73
  -2 -18  -2    0.41    0.39
  -2 -18  -2    1.63    0.39
   2  18   2    0.61    0.34
   2  18   2    0.44    0.26
  -4 -18  -2    0.42    0.36
  -4 -18  -2   -0.08    0.40
   4  18   2   -0.15    0.40
   4  18   2   -0.14    0.31
  -6 -18  -2   25.20    2.41
  -6 -18  -2   22.09    2.45
   6  18   2   21.81    2.41
   6  18   2   27.68    2.36
 -30   0   3   16.99    1.98
  30   0  -3   16.37    1.83
 -30   0   3   18.45    1.77
  30   0  -3   19.28    2.01
  28   0  -3   -0.03    0.28
 -28   0   3   -0.30    0.36
  28   0  -3   -0.25    0.34
 -28   0   3    0.55    0.25
  26   0  -3    7.85    1.05
 -26   0   3   10.28    1.02
 -26   0   3    9.64    1.18
  26   0  -3   10.44    1.18
  24   0  -3    1.86    0.41
 -24   0   3    1.56    0.44
  24   0  -3    1.75    0.49
 -24   0   3    1.45    0.35
 -22   0   3   20.56    1.90
  22   0  -3   20.51    2.01
  22   0  -3   18.47    1.94
 -22   0   3   23.38    2.06
  20   0  -3   13.31    1.45
 -20   0   3   16.04    1.37
 -20   0   3   14.92    1.49
  20   0  -3   13.41    1.39
  18   0  -3    1.54    0.35
 -18   0   3    1.52    0.26
 -18   0   3    2.57    0.42
  18   0  -3    1.17    0.28
  16   0  -3  303.47   26.34
 -16   0   3  334.16   26.40
  16   0  -3  274.43   26.36
 -16   0   3  313.59   26.30
  14   0  -3   23.26    2.19
 -14   0   3   24.57    2.16
  14   0  -3   23.85    2.22
 -14   0   3   25.68    2.24
  12   0  -3    8.18    0.78
  12   0  -3    7.47    0.75
 -12   0   3    7.74    0.78
 -12   0   3    7.53    0.73
 -10   0   3  782.89   67.09
   8   0  -3   99.08    8.09
   8   0  -3   81.23    8.06
  -8   0   3  100.65    8.10
  -6   0   3   23.10    2.10
   6   0  -3   24.04    2.10
  -6   0   3   24.31    2.08
   2   0  -3   17.01    1.48
  -2   0   3   16.56    1.47
   0   0   3    9.46    0.78
   0   0  -3    8.44    0.77
   0   0   3    7.77    0.76
   2   0   3    7.06    0.62
  -2   0  -3    6.68    0.62
   2   0   3    6.30    0.61
  -2   0  -3    6.94    0.63
   4   0   3    6.96    0.63
   4   0   3    6.57    0.65
  -4   0  -3    8.12    0.66
  -4   0  -3    6.46    0.63
  -6   0  -3   49.11    4.53
   6   0   3   53.21    4.56
   6   0   3   55.21    4.53
  10   0   3   83.40    7.13
 -10   0  -3   74.39    7.08
  10   0   3   85.50    7.08
 -10   0  -3   85.07    7.13
 -12   0  -3   69.43    5.69
  12   0   3   56.16    5.71
 -12   0  -3   64.35    5.73
  12   0   3   71.76    5.67
  14   0   3    2.01    0.31
 -14   0  -3    1.54    0.24
 -14   0  -3    1.96    0.33
  14   0   3    1.91    0.25
 -16   0  -3   12.76    1.27
 -16   0  -3   12.10    1.19
  16   0   3   13.27    1.27
  16   0   3   12.65    1.18
 -18   0  -3    6.87    0.81
 -18   0  -3    6.15    0.71
  18   0   3    7.39    0.81
  18   0   3    7.35    0.71
  20   0   3    0.49    0.19
 -20   0  -3    0.34    0.17
  20   0   3    0.15    0.22
 -20   0  -3    0.68    0.30
 -22   0  -3   10.97    1.16
  22   0   3   13.02    1.28
  22   0   3   11.23    1.14
 -24   0  -3   11.00    1.25
  24   0   3   12.03    1.36
  24   0   3   14.21    1.28
 -24   0  -3   12.68    1.39
 -26   0  -3    6.47    0.88
  26   0   3    6.63    0.88
 -26   0  -3    4.43    0.69
  26   0   3    5.09    0.69
  28   0   3    1.70    0.58
 -28   0  -3    2.47    0.62
  28   0   3    2.29    0.48
 -28   0  -3    1.39    0.40
  30   0   3    0.57    0.55
 -30   0  -3    0.69    0.44
  30   0   3    1.30    0.44
 -30   0  -3    1.00    0.60
 -31  -1   3   16.46    1.53
  31  -1  -3   12.12    1.70
 -31  -1   3   14.67    1.74
  31  -1  -3   13.09    1.58
 -31   1   3   16.24    1.78
  31   1  -3   16.31    1.79
 -31   1   3   14.96    1.52
  31   1  -3   11.27    1.54
 -29  -1   3    5.50    0.71
  29  -1  -3    4.16    0.74
 -29  -1   3    5.65    0.91
  29  -1  -3    5.09    0.91
 -29   1   3    5.74    0.91
 -29   1   3    4.57    0.68
  29   1  -3    6.02    0.95
  29   1  -3    4.39    0.77
 -27  -1   3    1.96    0.40
  27  -1  -3    2.45    0.49
  27  -1  -3    2.51    0.61
 -27  -1   3    2.90    0.64
 -27   1   3    1.54    0.38
  27   1  -3    2.21    0.57
 -27   1   3    2.49    0.60
  27   1  -3    1.60    0.44
  25  -1  -3    0.89    0.40
  25  -1  -3    0.20    0.23
 -25  -1   3    0.38    0.30
 -25  -1   3    0.25    0.22
 -25   1   3    0.19    0.23
  25   1  -3    0.55    0.33
 -25   1   3    0.49    0.29
  25   1  -3    0.45    0.31
 -23  -1   3    7.19    0.80
  23  -1  -3    7.38    0.95
  23  -1  -3    7.67    0.88
 -23  -1   3    8.27    0.99
  23   1  -3    7.44    0.88
  23   1  -3    7.00    0.91
 -23   1   3    9.95    1.02
 -23   1   3    8.43    0.84
 -21  -1   3   23.38    2.01
  21  -1  -3   20.47    2.09
  21  -1  -3   21.16    2.04
 -21  -1   3   21.01    2.11
 -21   1   3   25.18    2.15
 -21   1   3   22.60    2.00
  21   1  -3   20.24    2.10
  21   1  -3   20.82    2.05
 -19  -1   3    0.28    0.16
 -19  -1   3    0.04    0.22
  19  -1  -3    0.65    0.24
  19  -1  -3    0.18    0.16
  19   1  -3    0.10    0.18
  19   1  -3    0.31    0.25
 -19   1   3    0.33    0.14
 -19   1   3    0.36    0.24
  17  -1  -3   73.42    7.44
  17  -1  -3   79.91    7.42
 -17  -1   3   93.75    7.51
 -17  -1   3   89.35    7.39
 -17   1   3   93.20    7.49
  17   1  -3   84.77    7.43
 -17   1   3   90.99    7.39
  17   1  -3   76.75    7.45
 -15  -1   3  119.22    9.33
 -15  -1   3  111.59    9.23
  15  -1  -3   96.07    9.24
  15  -1  -3   98.20    9.28
  15   1  -3  105.19    9.26
 -15   1   3  110.24    9.22
  15   1  -3  100.44    9.29
 -15   1   3  114.24    9.31
 -13  -1   3    0.35    0.11
  13  -1  -3    0.39    0.12
 -13  -1   3    0.39    0.16
  13  -1  -3    0.44    0.16
  13   1  -3    0.25    0.11
 -13   1   3    0.22    0.14
  13   1  -3    0.22    0.12
 -13   1   3    0.21    0.10
  11  -1  -3  173.63   14.82
  11  -1  -3  158.00   14.79
 -11  -1   3  185.53   14.85
 -11  -1   3  176.72   14.79
  11   1  -3  165.55   14.83
 -11   1   3  171.64   14.78
  11   1  -3  164.10   14.80
 -11   1   3  181.39   14.83
   9  -1  -3   85.67    7.83
   9  -1  -3   97.54    7.85
  -9  -1   3  101.18    7.88
  -9  -1   3   87.22    7.82
  -9   1   3   89.00    7.85
  -9   1   3   87.73    7.81
   9   1  -3   85.72    7.83
   9   1  -3   92.21    7.86
   7  -1  -3    3.65    0.39
  -7  -1   3    4.07    0.38
   7   1  -3    3.78    0.39
  -7   1   3    3.59    0.37
  -5  -1   3  308.72   24.68
   5  -1  -3  266.06   24.65
  -5   1   3  269.82   24.66
   5   1  -3  312.48   24.67
  -5   1   3  251.92   24.64
   5   1  -3  317.06   24.68
   3  -1  -3   35.29    3.48
  -3  -1   3   43.65    3.48
   3  -1  -3   37.30    3.48
  -3  -1   3   44.66    3.50
  -3   1   3   38.21    3.48
  -3   1   3   39.40    3.49
   3   1  -3   43.53    3.50
   1  -1  -3   46.53    3.77
  -1  -1   3   41.96    3.77
   1   1  -3   40.85    3.77
  -1   1   3   45.18    3.77
  -1   1   3   43.54    3.77
   3  -1   3   27.05    2.58
  -3  -1  -3   25.90    2.57
   3  -1   3   32.45    2.59
   3   1   3   29.90    2.60
   3   1   3   30.16    2.58
  -3   1  -3   33.94    2.59
  -3   1  -3   28.85    2.59
  -7  -1  -3   27.76    2.26
   7  -1   3   27.38    2.24
  -7  -1  -3   22.43    2.22
   7  -1   3   25.09    2.21
   7   1   3   24.54    2.22
   7   1   3   24.98    2.26
  -7   1  -3   21.84    2.21
  -7   1  -3   29.57    2.25
   9  -1   3   15.65    1.28
  -9  -1  -3   13.17    1.29
   9  -1   3   14.73    1.31
  -9  -1  -3   13.92    1.33
   9   1   3   14.10    1.28
   9   1   3   14.64    1.33
  -9   1  -3   15.51    1.32
  -9   1  -3   13.02    1.28
 -11  -1  -3  500.31   41.79
  11  -1   3  471.18   41.76
 -11   1  -3  491.11   41.77
  11   1   3  485.01   41.79
 -13  -1  -3   21.44    2.00
  13  -1   3   22.39    1.93
 -13  -1  -3   20.96    1.95
  13  -1   3   22.07    1.99
 -13   1  -3   20.56    1.94
 -13   1  -3   22.51    2.00
  13   1   3   21.02    2.00
  13   1   3   22.80    1.94
 -15  -1  -3    0.09    0.11
 -15  -1  -3    0.14    0.18
  15  -1   3    0.31    0.12
  15  -1   3    0.07    0.15
 -15   1  -3    0.14    0.19
  15   1   3    0.01    0.13
 -15   1  -3    0.23    0.13
  15   1   3    0.25    0.13
 -17  -1  -3   41.12    4.15
  17  -1   3   48.34    4.22
 -17  -1  -3   50.67    4.25
  17  -1   3   46.81    4.14
  17   1   3   49.48    4.25
 -17   1  -3   49.34    4.24
  17   1   3   47.80    4.15
 -17   1  -3   45.29    4.15
  19  -1   3    7.91    0.93
 -19  -1  -3    8.65    0.95
 -19  -1  -3    8.45    0.88
  19  -1   3    9.22    0.86
 -19   1  -3    9.09    0.97
  19   1   3    9.13    0.86
 -19   1  -3    8.06    0.86
  19   1   3    7.53    0.94
  21  -1   3   11.00    1.09
 -21  -1  -3    9.34    1.00
 -21  -1  -3   11.60    1.13
  21  -1   3   10.15    0.98
 -21   1  -3    8.22    0.97
 -21   1  -3    9.22    1.07
  21   1   3    9.63    1.09
  21   1   3    9.22    0.97
  23  -1   3   11.17    1.17
 -23  -1  -3   12.94    1.32
 -23  -1  -3   10.72    1.17
  23  -1   3   12.62    1.30
  23   1   3   12.78    1.31
  23   1   3   11.80    1.18
 -23   1  -3   10.58    1.17
 -23   1  -3   12.31    1.29
 -25  -1  -3    0.48    0.29
  25  -1   3    0.35    0.26
  25  -1   3    0.76    0.39
 -25  -1  -3    0.71    0.32
  25   1   3    0.65    0.45
 -25   1  -3    0.46    0.27
 -25   1  -3    1.01    0.41
  25   1   3    0.98    0.27
 -27  -1  -3    0.56    0.39
 -27  -1  -3    0.24    0.26
  27  -1   3    0.03    0.25
  27  -1   3    0.40    0.36
  27   1   3   -0.10    0.24
 -27   1  -3    0.30    0.35
 -27   1  -3    0.27    0.28
  27   1   3    0.49    0.46
  29  -1   3    5.17    0.92
 -29  -1  -3    4.07    0.69
  29  -1   3    4.15    0.70
 -29  -1  -3    5.53    0.94
  29   1   3    4.64    0.73
 -29   1  -3    4.49    0.88
 -29   1  -3    5.21    0.73
  29   1   3    5.78    0.96
 -30  -2   3    7.14    0.88
  30  -2  -3    7.97    1.00
 -30  -2   3    6.53    1.10
  30  -2  -3    7.58    1.19
 -30   2   3    7.69    0.92
  30   2  -3    5.57    0.93
 -30   2   3    5.94    1.09
  30   2  -3    7.73    1.14
 -28  -2   3    4.66    0.84
  28  -2  -3    6.07    0.88
 -28  -2   3    4.76    0.63
  28  -2  -3    2.76    0.61
  28   2  -3    3.55    0.64
  28   2  -3    5.00    0.86
 -28   2   3    3.36    0.59
 -28   2   3    4.71    0.80
 -26  -2   3    2.46    0.43
 -26  -2   3    1.82    0.57
  26  -2  -3    1.76    0.49
  26  -2  -3    1.36    0.42
  26   2  -3    1.54    0.43
  26   2  -3    1.95    0.54
 -26   2   3    2.58    0.43
 -26   2   3    1.42    0.48
 -24  -2   3    0.04    0.30
 -24  -2   3    0.07    0.20
  24  -2  -3    0.15    0.32
  24  -2  -3    0.29    0.24
 -24   2   3   -0.17    0.17
  24   2  -3    0.03    0.20
 -24   2   3    0.29    0.28
  24   2  -3   -0.25    0.31
  22  -2  -3   16.28    1.66
 -22  -2   3   17.39    1.72
 -22  -2   3   17.52    1.57
  22  -2  -3   15.02    1.59
 -22   2   3   17.99    1.56
 -22   2   3   17.26    1.69
  22   2  -3   15.13    1.67
  22   2  -3   15.96    1.61
 -20  -2   3    9.58    1.13
 -20  -2   3   10.02    1.00
  20  -2  -3   10.12    1.04
  20  -2  -3   10.23    1.10
  20   2  -3    8.64    1.10
 -20   2   3   10.28    1.10
 -20   2   3   12.23    1.01
  20   2  -3   10.07    1.06
  18  -2  -3    7.85    1.02
  18  -2  -3    9.02    0.99
 -18  -2   3   12.64    1.14
 -18  -2   3   11.07    0.98
  18   2  -3    8.75    1.06
 -18   2   3   10.24    1.06
 -18   2   3   10.69    0.97
  18   2  -3   10.63    1.03
  16  -2  -3  121.71   10.85
  16  -2  -3  121.19   10.88
 -16  -2   3  144.75   10.95
 -16  -2   3  127.58   10.83
 -16   2   3  132.80   10.90
 -16   2   3  130.84   10.82
  16   2  -3  106.07   10.88
  16   2  -3  119.34   10.86
  14  -2  -3    6.41    0.65
  14  -2  -3    6.84    0.69
 -14  -2   3    8.09    0.75
 -14  -2   3    6.36    0.64
  14   2  -3    5.58    0.70
 -14   2   3    6.31    0.69
 -14   2   3    6.66    0.63
  14   2  -3    5.66    0.66
  12  -2  -3   50.38    4.23
  12  -2  -3   42.82    4.19
 -12  -2   3   54.62    4.28
 -12  -2   3   48.06    4.19
 -12   2   3   50.63    4.18
  12   2  -3   43.50    4.24
 -12   2   3   49.70    4.23
  12   2  -3   45.59    4.21
 -10  -2   3  182.34   15.51
  10  -2  -3  193.48   15.54
  10  -2  -3  158.55   15.51
 -10  -2   3  208.49   15.58
 -10   2   3  175.69   15.50
 -10   2   3  176.76   15.53
  10   2  -3  176.18   15.53
  10   2  -3  173.20   15.55
  -8  -2   3   58.16    4.91
  -8  -2   3   55.27    4.86
   8  -2  -3   60.93    4.88
  -8   2   3   56.71    4.88
   8   2  -3   55.84    4.90
  -8   2   3   52.86    4.85
   8   2  -3   53.36    4.87
   6  -2  -3  211.57   20.85
   6  -2  -3  243.56   20.87
  -6  -2   3  273.88   20.91
   6   2  -3  228.74   20.87
   6   2  -3  275.62   20.90
  -6   2   3  226.82   20.87
   4  -2  -3  169.12   15.32
   4  -2  -3  156.71   15.32
  -4  -2   3  208.55   15.36
  -4  -2   3  191.66   15.33
  -4   2   3  163.31   15.32
  -4   2   3  172.04   15.32
   4   2  -3  189.11   15.33
  -2  -2   3  172.92   14.65
   2  -2  -3  171.09   14.65
   2  -2  -3  168.48   14.65
  -2  -2   3  192.75   14.67
   2   2  -3  148.63   14.64
   0  -2  -3   70.33    5.84
   0  -2   3   64.59    5.83
   0  -2   3   67.79    5.84
   0  -2  -3   63.32    5.84
   0   2  -3   77.03    5.84
   0   2   3   65.22    5.84
   0   2  -3   66.06    5.83
  -2  -2  -3   10.93    0.90
   2  -2   3    8.66    0.87
   2  -2   3    9.35    0.88
  -2   2  -3    9.37    0.88
  -2   2  -3   11.22    0.88
   2   2   3    9.83    0.88
  -4  -2  -3  362.12   27.97
  -4  -2  -3  277.51   27.94
   4   2   3  338.83   27.97
  -6  -2  -3   81.40    6.95
   6  -2   3   80.06    6.90
  -6  -2  -3   70.95    6.92
   6   2   3   87.01    6.92
  -6   2  -3   77.08    6.92
  -6   2  -3   87.80    6.93
   6   2   3   77.78    6.96
   8  -2   3   43.02    3.51
  -8  -2  -3   38.66    3.54
  -8  -2  -3   39.57    3.57
   8  -2   3   39.58    3.54
   8   2   3   40.34    3.58
   8   2   3   40.42    3.53
  -8   2  -3   42.66    3.55
 -10  -2  -3   63.70    5.74
  10  -2   3   71.46    5.71
 -10  -2  -3   66.86    5.78
  10  -2   3   70.72    5.75
 -10   2  -3   65.97    5.75
  10   2   3   64.73    5.78
 -10   2  -3   59.36    5.71
  10   2   3   66.54    5.72
 -12  -2  -3   62.10    5.37
 -12  -2  -3   58.84    5.42
  12  -2   3   65.68    5.34
  12  -2   3   66.36    5.39
  12   2   3   64.86    5.36
 -12   2  -3   62.45    5.40
  12   2   3   60.64    5.43
 -12   2  -3   52.89    5.34
  14  -2   3  116.56    9.66
 -14  -2  -3  112.64    9.69
  14  -2   3  113.19    9.71
 -14  -2  -3  113.72    9.75
  14   2   3  113.81    9.67
 -14   2  -3  113.82    9.73
  14   2   3  110.41    9.75
 -14   2  -3  102.27    9.67
  16  -2   3   54.62    4.68
  16  -2   3   51.71    4.61
 -16  -2  -3   55.07    4.72
 -16  -2  -3   49.63    4.64
  16   2   3   52.68    4.62
 -16   2  -3   58.77    4.71
 -16   2  -3   49.61    4.62
  16   2   3   51.68    4.71
 -18  -2  -3   20.78    2.14
 -18  -2  -3   26.14    2.25
  18  -2   3   24.64    2.13
  18  -2   3   24.91    2.20
  18   2   3   23.00    2.23
 -18   2  -3   20.80    2.12
  18   2   3   23.74    2.13
 -18   2  -3   25.17    2.22
 -20  -2  -3   11.37    1.20
  20  -2   3   12.84    1.27
 -20  -2  -3   14.53    1.33
  20  -2   3   12.66    1.18
  20   2   3   12.27    1.18
  20   2   3   10.95    1.28
 -20   2  -3   14.67    1.31
 -20   2  -3    9.77    1.16
 -22  -2  -3    6.69    0.81
  22  -2   3    5.71    0.64
 -22  -2  -3    5.16    0.67
  22  -2   3    4.62    0.70
  22   2   3    6.00    0.65
 -22   2  -3    4.29    0.63
 -22   2  -3    6.38    0.78
  22   2   3    6.67    0.82
 -24  -2  -3    4.67    0.76
 -24  -2  -3    5.38    0.62
  24  -2   3    4.61    0.74
  24  -2   3    4.33    0.61
  24   2   3    4.58    0.69
 -24   2  -3    4.26    0.70
  24   2   3    5.26    0.63
 -26  -2  -3    0.42    0.29
  26  -2   3    0.50    0.39
  26  -2   3    0.52    0.27
 -26  -2  -3   -0.01    0.30
  26   2   3    0.22    0.39
 -26   2  -3    0.20    0.34
  26   2   3    0.19    0.24
 -26   2  -3   -0.20    0.23
 -28  -2  -3    0.43    0.43
  28  -2   3    0.48    0.42
 -28  -2  -3    0.65    0.33
  28  -2   3    0.09    0.28
  28   2   3    0.20    0.42
  28   2   3    0.48    0.29
 -28   2  -3    0.28    0.43
 -28   2  -3    0.63    0.32
 -30  -2  -3    5.00    0.76
 -30  -2  -3    5.55    0.96
  30  -2   3    4.12    0.85
  30  -2   3    3.75    0.71
 -30   2  -3    4.69    0.93
  30   2   3    3.79    0.71
  30   2   3    4.48    0.93
 -30   2  -3    3.16    0.66
  29  -3  -3    2.30    0.56
  29  -3  -3    3.58    0.77
 -29  -3   3    3.39    0.54
 -29  -3   3    2.36    0.73
 -29   3   3    2.40    0.67
  29   3  -3    2.33    0.55
  29   3  -3    2.95    0.73
 -29   3   3    2.70    0.52
  27  -3  -3    3.32    0.59
 -27  -3   3    3.23    0.74
  27  -3  -3    2.11    0.62
 -27  -3   3    4.19    0.57
  27   3  -3    4.10    0.74
 -27   3   3    3.82    0.54
  27   3  -3    3.54    0.56
 -27   3   3    2.49    0.62
  25  -3  -3    1.68    0.46
  25  -3  -3    0.85    0.33
 -25  -3   3    1.66    0.36
 -25  -3   3    1.48    0.52
  25   3  -3    1.54    0.39
  25   3  -3    2.48    0.56
 -25   3   3    1.84    0.37
 -25   3   3    1.41    0.44
 -23  -3   3    6.18    0.67
  23  -3  -3    5.02    0.68
  23  -3  -3    5.41    0.77
 -23  -3   3    5.45    0.77
  23   3  -3    6.14    0.73
  23   3  -3    5.65    0.81
 -23   3   3    5.66    0.65
 -23   3   3    5.52    0.75
 -21  -3   3    5.16    0.55
  21  -3  -3    4.17    0.58
  21  -3  -3    4.68    0.66
 -21  -3   3    5.08    0.72
  21   3  -3    4.43    0.67
 -21   3   3    5.23    0.55
 -21   3   3    4.84    0.68
  21   3  -3    4.79    0.62
 -19  -3   3   43.68    3.63
 -19  -3   3   43.25    3.50
  19  -3  -3   37.36    3.52
  19  -3  -3   38.38    3.56
  19   3  -3   38.36    3.54
 -19   3   3   36.18    3.56
 -19   3   3   43.96    3.49
  19   3  -3   34.01    3.56
  17  -3  -3   14.39    1.41
  17  -3  -3   12.82    1.36
 -17  -3   3   17.32    1.49
 -17  -3   3   14.47    1.34
 -17   3   3   15.22    1.42
 -17   3   3   14.86    1.33
  17   3  -3   15.33    1.40
  17   3  -3   12.55    1.41
 -15  -3   3    2.98    0.36
  15  -3  -3    2.71    0.39
  15  -3  -3    2.46    0.35
 -15  -3   3    2.99    0.43
 -15   3   3    3.20    0.33
  15   3  -3    2.34    0.43
  15   3  -3    3.04    0.38
 -15   3   3    2.96    0.40
  13  -3  -3  152.81   13.92
 -13  -3   3  156.85   13.92
 -13  -3   3  182.86   14.02
  13  -3  -3  173.29   13.96
  13   3  -3  152.75   13.95
 -13   3   3  165.95   13.90
 -13   3   3  165.10   13.96
  13   3  -3  144.80   13.97
  11  -3  -3   11.11    1.19
 -11  -3   3   14.65    1.29
 -11  -3   3   13.86    1.20
 -11   3   3   13.64    1.19
 -11   3   3   12.24    1.22
  11   3  -3   13.72    1.26
  11   3  -3   13.69    1.24
  -9  -3   3   18.29    1.66
  -9  -3   3   21.45    1.73
   9  -3  -3   16.70    1.65
   9  -3  -3   21.58    1.68
   9   3  -3   18.11    1.68
  -9   3   3   16.67    1.64
   9   3  -3   20.56    1.72
  -9   3   3   16.75    1.66
  -7  -3   3    2.06    0.24
  -7  -3   3    1.99    0.29
   7  -3  -3    1.90    0.23
  -7   3   3    2.04    0.25
   7   3  -3    2.72    0.29
   7   3  -3    2.33    0.26
   5  -3  -3   59.43    5.37
   5  -3  -3   58.68    5.37
  -5  -3   3   67.26    5.38
   5   3  -3   72.00    5.40
  -5   3   3   54.32    5.36
   3  -3  -3  199.67   16.85
  -3  -3   3  197.18   16.85
   3  -3  -3  181.57   16.85
  -3  -3   3  218.25   16.88
  -3   3   3  206.21   16.86
   3   3  -3  190.99   16.86
  -3   3   3  181.28   16.84
   1  -3  -3  148.08   13.90
   1  -3  -3  155.47   13.90
  -1  -3   3  161.25   13.91
  -1   3   3  168.90   13.91
   1   3  -3  178.82   13.91
   1   3  -3  159.13   13.90
  -1  -3  -3    1.50    0.21
  -1  -3  -3    1.78    0.19
   1  -3   3    1.61    0.17
   1  -3   3    1.46    0.18
  -1   3  -3    1.59    0.18
  -1   3  -3    1.73    0.18
   1   3   3    1.48    0.17
   1   3   3    1.41    0.19
  -3  -3  -3  113.08    8.62
   3  -3   3   95.95    8.58
  -3  -3  -3   89.54    8.59
  -3   3  -3   93.84    8.57
   3   3   3  109.85    8.59
  -3   3  -3   91.42    8.57
   3   3   3  105.71    8.62
   5  -3   3  102.81    9.80
  -5  -3  -3  123.74    9.86
  -5  -3  -3  107.84    9.83
   5  -3   3  109.66    9.81
   5   3   3  124.92    9.87
  -5   3  -3   97.17    9.81
   5   3   3  124.72    9.83
  -5   3  -3  123.83    9.82
   7  -3   3   19.70    1.63
   7  -3   3   16.54    1.64
  -7  -3  -3   17.47    1.67
  -7  -3  -3   18.52    1.70
  -7   3  -3   20.62    1.66
  -7   3  -3   18.31    1.65
   7   3   3   18.89    1.66
   7   3   3   19.82    1.72
  -9  -3  -3   37.63    3.14
   9  -3   3   37.68    3.05
   9  -3   3   33.94    3.07
  -9  -3  -3   33.53    3.09
   9   3   3   35.39    3.07
   9   3   3   33.17    3.13
  -9   3  -3   34.88    3.08
  11  -3   3   23.82    2.03
 -11  -3  -3   23.23    2.03
  11  -3   3   24.91    1.99
 -11  -3  -3   22.14    2.08
 -11   3  -3   20.46    1.99
  11   3   3   21.12    2.08
 -11   3  -3   20.39    2.03
  11   3   3   25.11    2.02
  13  -3   3   35.36    2.93
  13  -3   3   34.17    2.98
 -13  -3  -3   33.88    2.97
 -13  -3  -3   33.27    3.03
 -13   3  -3   28.01    2.93
  13   3   3   32.99    3.04
  13   3   3   33.71    2.95
 -13   3  -3   37.14    3.00
 -15  -3  -3   48.07    4.21
  15  -3   3   52.25    4.10
 -15  -3  -3   47.50    4.14
  15  -3   3   48.08    4.15
  15   3   3   44.94    4.20
 -15   3  -3   48.85    4.17
  15   3   3   46.90    4.12
 -15   3  -3   39.48    4.10
  17  -3   3   15.72    1.46
 -17  -3  -3   15.89    1.51
  17  -3   3   16.05    1.40
 -17  -3  -3   14.73    1.44
 -17   3  -3   16.43    1.49
 -17   3  -3   13.81    1.40
  17   3   3   13.23    1.50
  17   3   3   15.61    1.41
  19  -3   3   39.64    3.29
 -19  -3  -3   31.39    3.23
 -19  -3  -3   41.08    3.36
  19  -3   3   36.56    3.21
  19   3   3   34.37    3.32
  19   3   3   37.06    3.22
 -19   3  -3   38.51    3.31
 -19   3  -3   31.80    3.21
  21  -3   3    0.22    0.16
 -21  -3  -3    0.18    0.29
 -21  -3  -3   -0.11    0.19
  21  -3   3    0.15    0.22
 -21   3  -3    0.04    0.15
  21   3   3    0.06    0.18
 -21   3  -3   -0.05    0.19
  21   3   3   -0.43    0.24
 -23  -3  -3    0.18    0.32
  23  -3   3    0.42    0.21
 -23  -3  -3   -0.12    0.16
  23  -3   3    1.39    0.39
 -23   3  -3    0.10    0.25
 -23   3  -3    1.08    0.28
  23   3   3    0.28    0.33
  23   3   3    0.33    0.18
  25  -3   3    4.45    0.67
 -25  -3  -3    6.35    0.76
  25  -3   3    5.81    0.80
  25   3   3    6.95    0.74
 -25   3  -3    6.94    0.85
  25   3   3    5.50    0.87
 -25   3  -3    5.10    0.69
  27  -3   3   10.87    1.19
 -27  -3  -3   11.59    1.37
  27  -3   3   10.36    1.31
 -27  -3  -3   11.41    1.23
 -27   3  -3   13.41    1.38
  27   3   3   13.04    1.23
  27   3   3   12.21    1.39
 -27   3  -3    8.98    1.18
 -29  -3  -3   -0.01    0.25
  29  -3   3    0.15    0.32
 -29  -3  -3    0.11    0.47
  29  -3   3    0.28    0.45
 -29   3  -3    1.27    0.53
  29   3   3    0.08    0.34
  29   3   3    0.12    0.36
 -29   3  -3    0.54    0.34
  30  -4  -3    3.24    0.65
  30  -4  -3    4.98    0.89
 -30   4   3    3.08    0.75
 -30   4   3    3.02    0.58
  30   4  -3    4.75    0.82
  28  -4  -3    4.79    0.84
  28  -4  -3    3.48    0.66
 -28  -4   3    4.77    0.84
 -28  -4   3    3.99    0.59
 -28   4   3    3.68    0.61
 -28   4   3    2.89    0.74
  28   4  -3    3.69    0.67
  28   4  -3    4.50    0.81
 -26  -4   3   -0.04    0.25
  26  -4  -3    0.28    0.34
  26  -4  -3   -0.01    0.22
 -26  -4   3    0.99    0.45
  26   4  -3   -0.10    0.25
 -26   4   3    0.54    0.42
 -26   4   3    0.07    0.22
  26   4  -3    0.11    0.36
 -24  -4   3   17.44    1.68
 -24  -4   3   16.13    1.51
  24  -4  -3   13.33    1.58
  24   4  -3   16.52    1.66
 -24   4   3   14.05    1.48
  24   4  -3   17.16    1.59
 -24   4   3   15.41    1.61
  22  -4  -3    0.59    0.30
 -22  -4   3    0.29    0.32
  22  -4  -3    0.18    0.20
 -22  -4   3    0.62    0.20
 -22   4   3    0.60    0.21
  22   4  -3    0.45    0.26
  22   4  -3    0.76    0.26
 -22   4   3    0.61    0.29
  20  -4  -3    1.33    0.33
 -20  -4   3    1.25    0.27
 -20  -4   3    0.39    0.27
 -20   4   3    1.54    0.24
  20   4  -3    0.79    0.37
 -20   4   3    0.74    0.28
  20   4  -3    1.00    0.29
 -18  -4   3   49.63    4.11
  18  -4  -3   44.24    3.98
 -18  -4   3   49.84    3.97
  18  -4  -3   45.26    4.02
 -18   4   3   49.44    3.95
  18   4  -3   40.20    4.00
  18   4  -3   39.76    4.04
 -18   4   3   41.37    4.01
  16  -4  -3   10.94    1.08
  16  -4  -3   10.89    1.05
 -16  -4   3   12.52    1.18
 -16  -4   3   10.98    1.03
 -16   4   3   12.32    1.01
 -16   4   3    9.69    1.06
  16   4  -3   10.68    1.08
  16   4  -3    8.43    1.09
  14  -4  -3   72.57    6.95
 -14  -4   3   89.52    7.07
 -14  -4   3   89.20    6.96
  14  -4  -3   80.19    6.98
  14   4  -3   71.10    7.01
  14   4  -3   76.20    6.98
 -14   4   3   74.30    6.97
 -14   4   3   88.80    6.94
 -12  -4   3  406.75   30.81
  12  -4  -3  401.51   30.73
 -12  -4   3  376.48   30.71
  12  -4  -3  316.25   30.70
 -12   4   3  312.79   30.71
  12   4  -3  345.46   30.77
  12   4  -3  355.93   30.74
 -12   4   3  349.44   30.68
 -10  -4   3   12.07    1.12
  10  -4  -3   10.83    1.10
 -10  -4   3   11.98    1.18
  10  -4  -3   13.54    1.13
  10   4  -3   12.76    1.15
  10   4  -3   10.85    1.17
 -10   4   3   13.16    1.10
  -8  -4   3    5.01    0.47
  -8  -4   3    5.78    0.54
  -8   4   3    4.01    0.46
   8   4  -3    5.36    0.50
   8   4  -3    4.83    0.52
  -8   4   3    4.02    0.44
  -6  -4   3  187.18   15.04
   6  -4  -3  166.24   15.03
  -6   4   3  148.44   15.02
  -6   4   3  159.50   15.03
   6   4  -3  195.44   15.09
   6   4  -3  194.52   15.06
  -4  -4   3  144.02   10.85
   4  -4  -3  115.21   10.84
   4  -4  -3  110.39   10.84
  -4   4   3  127.16   10.85
  -4   4   3  111.01   10.84
   4   4  -3  138.34   10.87
   4   4  -3  137.78   10.88
   2  -4  -3   17.21    1.60
  -2  -4   3   18.82    1.59
   2  -4  -3   16.78    1.59
  -2   4   3   18.87    1.60
   2   4  -3   18.93    1.60
   0  -4  -3  116.12    9.40
   0  -4   3  114.07    9.37
   0  -4  -3  110.94    9.41
   0  -4   3  104.65    9.39
   0   4   3   97.16    9.39
   0   4  -3  106.59    9.38
   0   4  -3  121.24    9.39
   0   4   3  102.54    9.37
  -2  -4  -3   10.86    1.14
   2  -4   3   10.79    1.13
  -2  -4  -3   14.49    1.17
   2   4   3   14.05    1.14
  -2   4  -3   13.55    1.13
  -2   4  -3   12.93    1.13
   2   4   3   13.56    1.18
   4  -4   3  101.22    9.53
  -4  -4  -3   98.02    9.56
  -4  -4  -3  123.05    9.60
   4  -4   3  114.94    9.54
  -4   4  -3  100.78    9.54
   4   4   3  123.69    9.61
   4   4   3  124.11    9.56
  -4   4  -3  104.00    9.54
  -6  -4  -3  170.28   14.51
  -6  -4  -3  146.61   14.48
   6   4   3  167.56   14.52
   6   4   3  174.18   14.47
  -6   4  -3  183.56   14.46
  -8  -4  -3   99.19    8.87
   8  -4   3   89.91    8.79
  -8  -4  -3   89.07    8.82
   8  -4   3  118.01    8.78
  -8   4  -3  104.20    8.81
   8   4   3  102.80    8.89
   8   4   3  111.36    8.82
  -8   4  -3  103.66    8.81
 -10  -4  -3    1.24    0.28
  10  -4   3    1.43    0.20
  10  -4   3    1.16    0.16
 -10  -4  -3    1.53    0.22
  10   4   3    1.15    0.27
 -10   4  -3    1.91    0.23
  10   4   3    1.56    0.22
 -12  -4  -3    2.30    0.33
 -12  -4  -3    3.19    0.43
  12  -4   3    2.89    0.33
  12   4   3    2.93    0.33
  12   4   3    2.20    0.38
 -12   4  -3    2.41    0.29
 -12   4  -3    3.31    0.36
 -14  -4  -3  116.92   10.26
  14  -4   3  125.61   10.16
  14  -4   3  120.00   10.20
 -14  -4  -3  117.69   10.21
 -14   4  -3  123.14   10.21
  14   4   3  113.23   10.18
  14   4   3  108.42   10.26
 -16  -4  -3    0.18    0.24
  16  -4   3    0.37    0.13
  16  -4   3    0.32    0.17
 -16  -4  -3    0.18    0.17
 -16   4  -3    0.17    0.12
  16   4   3    0.27    0.16
 -16   4  -3    0.52    0.20
  16   4   3    0.55    0.24
 -18  -4  -3    2.86    0.44
  18  -4   3    2.61    0.40
 -18  -4  -3    2.00    0.34
  18  -4   3    1.93    0.32
  18   4   3    3.34    0.48
 -18   4  -3    2.56    0.42
 -18   4  -3    2.06    0.32
  18   4   3    2.49    0.33
 -20  -4  -3    9.25    1.07
 -20  -4  -3   10.83    1.17
  20  -4   3   12.97    1.15
  20  -4   3   10.95    1.05
 -20   4  -3    9.39    1.04
 -20   4  -3   11.59    1.14
  20   4   3   10.64    1.17
  20   4   3   11.31    1.07
 -22  -4  -3   -0.09    0.14
  22  -4   3    0.11    0.16
 -22  -4  -3    0.35    0.28
  22  -4   3    0.09    0.21
  22   4   3   -0.07    0.19
 -22   4  -3   -0.05    0.22
  22   4   3    0.00    0.13
 -22   4  -3   -0.15    0.14
  24  -4   3    0.80    0.28
  24  -4   3    1.40    0.39
 -24  -4  -3    1.37    0.38
 -24  -4  -3    1.43    0.41
  24   4   3    1.31    0.31
  24   4   3    1.23    0.48
 -24   4  -3    1.00    0.30
 -24   4  -3    2.14    0.46
  26  -4   3    0.31    0.25
 -26  -4  -3    0.30    0.27
  26  -4   3    0.24    0.33
 -26  -4  -3    0.42    0.26
  26   4   3    0.22    0.17
 -26   4  -3   -0.04    0.25
 -26   4  -3    0.04    0.26
  26   4   3    0.33    0.29
 -28  -4  -3   -0.26    0.39
 -28  -4  -3    0.41    0.32
  28  -4   3    0.97    0.45
  28  -4   3    0.15    0.24
 -28   4  -3    0.35    0.31
  28   4   3    0.45    0.31
 -28   4  -3   -0.36    0.39
  28   4   3    0.30    0.45
 -29  -5   3    1.75    0.36
  29  -5  -3    0.89    0.56
  29  -5  -3    1.73    0.48
 -29   5   3    0.78    0.48
  29   5  -3    1.17    0.47
 -29   5   3    1.45    0.37
 -27  -5   3   12.03    1.08
  27  -5  -3   10.25    1.17
 -27  -5   3   10.55    1.22
  27  -5  -3    8.63    1.09
  27   5  -3    9.07    1.09
 -27   5   3    9.07    1.20
 -27   5   3    7.62    0.99
  27   5  -3   10.47    1.25
 -25  -5   3    1.31    0.46
  25  -5  -3    0.41    0.34
 -25  -5   3    1.37    0.31
  25  -5  -3    1.07    0.32
  25   5  -3    1.36    0.41
 -25   5   3    1.08    0.40
 -25   5   3    1.23    0.31
  25   5  -3    0.88    0.29
  23  -5  -3    7.86    0.95
 -23  -5   3    9.01    0.88
 -23  -5   3    9.66    1.07
  23  -5  -3    6.30    0.87
  23   5  -3    7.80    1.01
  23   5  -3    8.55    0.94
 -23   5   3    8.17    0.84
 -23   5   3    7.38    0.94
 -21  -5   3    1.45    0.41
 -21  -5   3    1.36    0.28
  21  -5  -3    1.31    0.36
  21  -5  -3    1.09    0.30
  21   5  -3    0.87    0.39
 -21   5   3    1.09    0.25
 -21   5   3    1.10    0.32
  21   5  -3    1.15    0.29
  19  -5  -3   71.37    6.35
 -19  -5   3   80.16    6.46
 -19  -5   3   78.58    6.32
  19  -5  -3   62.89    6.31
 -19   5   3   78.33    6.29
 -19   5   3   68.21    6.36
  19   5  -3   67.12    6.35
 -17  -5   3    1.69    0.29
  17  -5  -3    1.36    0.27
 -17  -5   3    1.44    0.40
 -17   5   3    1.89    0.25
  17   5  -3    1.28    0.32
  17   5  -3    1.65    0.39
 -17   5   3    1.96    0.33
  15  -5  -3   16.05    1.63
  15  -5  -3   17.60    1.66
 -15  -5   3   18.39    1.64
 -15  -5   3   20.03    1.76
  15   5  -3   18.98    1.69
 -15   5   3   18.92    1.61
 -15   5   3   17.98    1.67
  15   5  -3   16.27    1.71
  13  -5  -3  107.36   10.54
 -13  -5   3  126.35   10.56
  13  -5  -3  133.65   10.57
 -13  -5   3  135.92   10.67
  13   5  -3  120.82   10.59
 -13   5   3  130.47   10.53
  13   5  -3  113.77   10.62
 -13   5   3  110.70   10.56
 -11  -5   3   13.34    1.15
 -11  -5   3   11.91    1.05
  11  -5  -3   12.66    1.06
  11  -5  -3   11.08    1.04
  11   5  -3    9.01    1.10
 -11   5   3   12.18    1.02
 -11   5   3    9.46    1.04
  11   5  -3   10.98    1.08
  -9  -5   3   18.64    1.55
   9  -5  -3   14.52    1.44
   9  -5  -3   17.73    1.46
  -9  -5   3   17.01    1.46
   9   5  -3   14.57    1.51
  -9   5   3   17.27    1.44
  -9   5   3   14.02    1.45
   9   5  -3   16.75    1.49
  -7  -5   3  302.04   23.58
  -7  -5   3  285.66   23.52
   7   5  -3  274.46   23.56
  -7   5   3  236.77   23.50
   7   5  -3  271.94   23.54
   5  -5  -3   20.19    1.93
   5  -5  -3   19.54    1.93
  -5  -5   3   24.68    1.95
   5   5  -3   25.97    2.00
  -5   5   3   19.50    1.93
  -5   5   3   20.16    1.94
   5   5  -3   25.25    1.97
  -3  -5   3   92.96    7.50
   3  -5  -3   81.04    7.46
  -3  -5   3   93.87    7.46
   3  -5  -3   82.91    7.47
   3   5  -3   85.77    7.48
   3   5  -3  100.51    7.50
  -3   5   3   76.30    7.44
  -3   5   3   80.54    7.46
   1  -5   3   87.21    8.42
   1  -5   3  101.43    8.41
   1   5   3   93.93    8.45
  -1   5  -3  112.36    8.43
   1   5   3  103.57    8.42
  -1   5  -3   88.88    8.41
   3  -5   3   62.88    5.44
  -3  -5  -3   66.63    5.51
   3  -5   3   59.47    5.45
  -3  -5  -3   54.13    5.47
   3   5   3   72.28    5.47
  -3   5  -3   72.42    5.46
  -3   5  -3   53.86    5.45
   3   5   3   65.42    5.52
  -5  -5  -3  186.08   17.99
  -5  -5  -3  224.85   18.03
   5   5   3  217.94   18.04
  -7  -5  -3   66.79    6.12
   7  -5   3   76.64    6.06
   7  -5   3   66.73    6.07
  -7  -5  -3   69.88    6.16
   7   5   3   78.34    6.11
  -7   5  -3   74.16    6.08
  -7   5  -3   59.66    6.07
   7   5   3   72.75    6.18
  -9  -5  -3    0.83    0.21
   9  -5   3    1.20    0.12
   9  -5   3    1.02    0.14
  -9  -5  -3    0.75    0.18
   9   5   3    0.94    0.16
   9   5   3    0.73    0.21
  -9   5  -3    0.92    0.14
 -11  -5  -3    3.41    0.44
  11  -5   3    4.14    0.37
 -11  -5  -3    3.69    0.48
  11   5   3    3.70    0.41
 -11   5  -3    3.65    0.40
 -11   5  -3    3.90    0.41
  11   5   3    4.82    0.55
  13  -5   3   81.03    7.57
 -13  -5  -3   87.42    7.62
  13  -5   3   87.25    7.55
 -13  -5  -3   89.63    7.68
  13   5   3   90.10    7.70
  13   5   3   90.79    7.59
 -15  -5  -3   42.89    3.97
 -15  -5  -3   45.76    4.05
  15  -5   3   48.61    3.92
  15  -5   3   44.18    3.95
  15   5   3   40.24    4.04
  15   5   3   42.60    3.95
 -15   5  -3   49.98    3.97
 -17  -5  -3   -0.02    0.21
  17  -5   3    0.21    0.15
  17  -5   3    0.35    0.14
 -17  -5  -3    0.26    0.15
  17   5   3   -0.12    0.16
 -17   5  -3   -0.06    0.14
 -17   5  -3    0.26    0.12
  17   5   3    0.17    0.15
 -19  -5  -3   14.20    1.39
  19  -5   3   12.23    1.27
 -19  -5  -3   13.67    1.30
  19  -5   3   12.59    1.23
 -19   5  -3   14.44    1.31
  19   5   3   13.00    1.26
  19   5   3   11.61    1.37
 -21  -5  -3    4.14    0.58
  21  -5   3    4.43    0.58
  21  -5   3    4.79    0.53
 -21  -5  -3    5.66    0.73
 -21   5  -3    3.28    0.50
  21   5   3    3.41    0.67
 -21   5  -3    5.48    0.62
 -23  -5  -3    1.79    0.49
  23  -5   3    0.86    0.30
  23  -5   3    1.38    0.29
 -23  -5  -3    0.89    0.30
 -23   5  -3    0.95    0.26
 -23   5  -3    1.06    0.35
  23   5   3    1.25    0.42
  23   5   3    0.85    0.29
  25  -5   3    0.20    0.23
 -25  -5  -3    0.09    0.27
  25  -5   3    0.27    0.28
 -25  -5  -3    0.05    0.39
  25   5   3    0.58    0.27
  25   5   3   -0.36    0.32
 -25   5  -3    0.32    0.29
 -25   5  -3    0.32    0.23
 -27  -5  -3   -0.19    0.39
  27  -5   3    0.18    0.29
  27  -5   3    0.31    0.35
 -27  -5  -3    0.02    0.23
  27   5   3    0.72    0.42
  27   5   3    0.60    0.31
 -27   5  -3   -0.13    0.31
  29  -5   3    5.44    1.03
 -29  -5  -3    8.94    1.00
  29   5   3    7.64    1.19
 -29   5  -3    8.09    1.08
 -28  -6   3    9.23    1.20
  28  -6  -3    7.79    1.03
  28  -6  -3    7.65    0.97
 -28   6   3    7.04    0.87
 -28   6   3    7.28    1.07
  26  -6  -3    1.10    0.40
  26  -6  -3    1.74    0.47
 -26  -6   3    2.43    0.39
 -26  -6   3    1.61    0.51
  26   6  -3    2.12    0.54
 -26   6   3    1.97    0.37
 -26   6   3    1.53    0.47
  26   6  -3    1.17    0.41
  24  -6  -3    6.78    0.78
 -24  -6   3    6.26    0.85
  24  -6  -3    5.11    0.72
  24   6  -3    6.79    0.75
  24   6  -3    5.42    0.85
 -24   6   3    5.14    0.66
 -24   6   3    5.78    0.79
 -22  -6   3    3.55    0.68
  22  -6  -3    3.81    0.54
  22  -6  -3    4.60    0.60
 -22  -6   3    4.13    0.51
  22   6  -3    3.51    0.56
  22   6  -3    3.46    0.61
 -22   6   3    3.25    0.56
 -22   6   3    4.53    0.49
  20  -6  -3   69.77    5.85
  20  -6  -3   60.82    5.82
 -20  -6   3   71.05    5.82
  20   6  -3   67.45    5.88
 -20   6   3   70.34    5.78
 -20   6   3   58.70    5.85
 -18  -6   3   63.68    5.50
 -18  -6   3   62.52    5.36
  18  -6  -3   64.84    5.39
  18  -6  -3   59.11    5.36
 -18   6   3   64.40    5.32
 -18   6   3   60.22    5.39
  18   6  -3   58.42    5.41
  18   6  -3   56.45    5.46
 -16  -6   3   18.09    1.69
  16  -6  -3   16.78    1.68
  16  -6  -3   20.08    1.71
 -16  -6   3   18.56    1.80
  16   6  -3   18.10    1.79
 -16   6   3   16.77    1.70
 -16   6   3   20.42    1.65
  16   6  -3   18.71    1.74
 -14  -6   3    6.53    0.61
  14  -6  -3    5.28    0.60
 -14  -6   3    7.34    0.76
  14  -6  -3    5.24    0.59
  14   6  -3    5.29    0.68
  14   6  -3    5.61    0.65
 -14   6   3    5.31    0.61
 -14   6   3    6.65    0.57
  12  -6  -3   32.45    3.31
 -12  -6   3   41.87    3.44
 -12  -6   3   40.20    3.34
  12  -6  -3   42.41    3.33
  12   6  -3   37.94    3.37
  12   6  -3   32.65    3.39
 -12   6   3   38.14    3.29
  10  -6  -3  124.55    9.94
 -10  -6   3  122.52    9.95
 -10  -6   3  128.12   10.05
  10  -6  -3  106.04    9.92
  10   6  -3  114.01    9.98
 -10   6   3  116.52    9.91
  10   6  -3  105.06   10.01
 -10   6   3  106.39    9.93
  -8  -6   3  308.14   24.70
   8  -6  -3  277.22   24.61
  -8  -6   3  295.14   24.63
   8   6  -3  271.98   24.68
   8   6  -3  282.58   24.65
   6  -6  -3  266.15   25.54
  -6  -6   3  325.52   25.57
  -6   6   3  300.95   25.56
   6   6  -3  309.12   25.62
   6   6  -3  288.62   25.59
  -4  -6   3  104.58    8.32
   4  -6  -3   86.39    8.26
  -4  -6   3  107.68    8.27
   4  -6  -3   98.71    8.26
   4   6  -3   99.76    8.29
  -4   6   3   79.71    8.25
   4   6  -3   95.15    8.31
   2  -6  -3   33.85    3.23
   2  -6  -3   38.39    3.22
  -2  -6   3   39.73    3.25
  -2  -6   3   39.95    3.21
  -2   6   3   31.37    3.22
   2   6  -3   39.40    3.25
  -2   6   3   36.38    3.20
   2   6  -3   36.67    3.23
   0  -6   3  139.41   10.65
   0  -6   3  120.55   10.67
   0  -6  -3  123.49   10.70
   0  -6  -3  127.47   10.68
   0   6   3  108.32   10.68
   0   6   3  128.70   10.66
   0   6  -3  110.45   10.66
   0   6  -3  133.58   10.68
  -2  -6  -3  277.93   26.65
  -2  -6  -3  347.71   26.69
   2   6   3  307.12   26.69
   4  -6   3   64.87    6.05
   4  -6   3   66.90    6.06
  -4  -6  -3   72.31    6.13
  -4  -6  -3   60.37    6.09
  -4   6  -3   80.08    6.07
   4   6   3   80.72    6.09
  -4   6  -3   66.17    6.06
   4   6   3   72.80    6.15
  -6  -6  -3   69.01    6.69
  -6  -6  -3   75.92    6.73
   6   6   3   72.53    6.74
  -6   6  -3   76.92    6.62
   6   6   3   85.87    6.68
  -6   6  -3   82.73    6.62
  -8  -6  -3   70.09    6.40
   8  -6   3   68.97    6.32
  -8  -6  -3   71.56    6.44
   8   6   3   76.98    6.47
   8   6   3   81.42    6.39
 -10  -6  -3   24.08    2.17
  10  -6   3   23.73    2.10
  10  -6   3   24.50    2.09
 -10  -6  -3   23.04    2.21
  10   6   3   26.31    2.25
  10   6   3   26.16    2.15
 -10   6  -3   21.72    2.10
 -12  -6  -3   66.83    6.09
 -12  -6  -3   67.57    6.04
  12  -6   3   66.42    5.98
  12  -6   3   67.15    5.96
  12   6   3   70.90    6.13
 -12   6  -3   65.36    5.99
  12   6   3   74.63    6.03
 -12   6  -3   75.60    5.99
  14  -6   3  192.99   18.39
  14  -6   3  225.90   18.38
 -14  -6  -3  194.23   18.50
 -14  -6  -3  202.19   18.45
 -14   6  -3  247.25   18.42
 -14   6  -3  214.37   18.41
  14   6   3  222.42   18.43
  14   6   3  213.17   18.53
 -16  -6  -3   13.04    1.25
 -16  -6  -3   12.29    1.31
  16  -6   3   12.97    1.18
  16  -6   3   12.42    1.21
 -16   6  -3   13.53    1.23
  16   6   3   12.79    1.23
  16   6   3   11.81    1.32
 -16   6  -3   14.40    1.23
  18  -6   3    1.32    0.27
 -18  -6  -3    1.85    0.39
 -18  -6  -3    1.40    0.32
  18  -6   3    1.44    0.24
  18   6   3    1.87    0.29
  18   6   3    1.31    0.39
 -18   6  -3    1.91    0.33
 -18   6  -3    1.22    0.27
 -20  -6  -3   11.09    1.02
  20  -6   3    8.49    0.92
 -20  -6  -3   10.12    1.11
  20   6   3    7.56    1.07
  20   6   3    8.74    0.95
 -20   6  -3   10.60    0.99
  22  -6   3    0.36    0.21
 -22  -6  -3    0.33    0.33
 -22  -6  -3    0.14    0.24
  22  -6   3    0.16    0.16
  22   6   3    0.26    0.21
 -22   6  -3    0.30    0.21
  22   6   3   -0.02    0.34
 -24  -6  -3    1.13    0.33
 -24  -6  -3    1.80    0.47
  24  -6   3    0.78    0.30
  24  -6   3    0.84    0.27
  24   6   3    0.27    0.30
  24   6   3    1.05    0.31
 -24   6  -3    0.67    0.31
 -26  -6  -3    1.52    0.46
  26  -6   3    0.71    0.29
  26  -6   3    0.38    0.30
 -26  -6  -3    0.94    0.39
  26   6   3    0.85    0.45
 -26   6  -3    0.66    0.34
  26   6   3    1.23    0.31
 -26   6  -3    0.83    0.38
 -28  -6  -3    7.08    0.81
  28  -6   3    6.17    0.87
  28  -6   3    4.23    0.73
  28   6   3    7.72    0.99
 -28   6  -3    5.30    0.94
 -27  -7   3    0.45    0.48
  27  -7  -3    0.40    0.34
  27  -7  -3    0.49    0.36
 -27  -7   3    0.68    0.31
 -27   7   3    0.26    0.23
  27   7  -3    0.58    0.34
  27   7  -3    0.09    0.34
 -27   7   3    0.54    0.36
 -25  -7   3   10.37    1.10
 -25  -7   3    9.13    0.89
  25  -7  -3    7.82    0.91
  25  -7  -3    6.47    0.90
  25   7  -3    8.48    0.95
 -25   7   3    7.10    0.96
  25   7  -3    8.99    1.03
 -25   7   3    6.52    0.81
  23  -7  -3    5.29    0.67
  23  -7  -3    4.91    0.65
 -23  -7   3    6.91    0.88
 -23  -7   3    6.29    0.66
  23   7  -3    4.37    0.79
  23   7  -3    4.52    0.67
 -23   7   3    4.78    0.57
 -23   7   3    4.11    0.67
  21  -7  -3    7.07    0.84
  21  -7  -3    8.07    0.86
 -21  -7   3    7.70    0.97
 -21  -7   3    8.97    0.87
 -21   7   3    7.94    0.89
  21   7  -3    7.56    0.99
  21   7  -3    8.88    0.91
 -21   7   3    7.46    0.78
 -19  -7   3   68.23    5.38
 -19  -7   3   59.11    5.21
  19  -7  -3   60.63    5.21
  19  -7  -3   54.78    5.20
  19   7  -3   63.50    5.28
 -19   7   3   60.15    5.15
 -19   7   3   53.52    5.22
  19   7  -3   55.57    5.31
 -17  -7   3   20.44    2.04
 -17  -7   3   23.20    2.19
  17  -7  -3   24.22    2.06
  17  -7  -3   21.84    2.04
 -17   7   3   22.02    2.06
  17   7  -3   20.71    2.15
 -17   7   3   24.05    2.00
  17   7  -3   24.24    2.13
  15  -7  -3    0.72    0.17
 -15  -7   3    0.98    0.30
  15  -7  -3    0.49    0.17
 -15  -7   3    0.49    0.17
  15   7  -3    0.72    0.26
  15   7  -3    0.49    0.21
 -15   7   3    0.59    0.17
 -15   7   3    0.50    0.11
  13  -7  -3  172.27   14.94
 -13  -7   3  196.68   15.10
 -13  -7   3  176.69   14.97
  13  -7  -3  164.37   14.94
 -13   7   3  165.37   14.95
  13   7  -3  165.71   15.05
  13   7  -3  189.13   15.03
 -13   7   3  161.46   14.91
 -11  -7   3   18.99    1.72
  11  -7  -3   18.84    1.69
 -11  -7   3   21.03    1.83
  11  -7  -3   20.30    1.70
 -11   7   3   17.36    1.70
  11   7  -3   19.58    1.77
 -11   7   3   19.14    1.67
  11   7  -3   17.96    1.80
  -9  -7   3   30.52    2.58
   9  -7  -3   31.73    2.55
   9  -7  -3   25.84    2.54
  -9  -7   3   32.19    2.67
  -9   7   3   27.38    2.55
   9   7  -3   30.13    2.61
  -9   7   3   28.94    2.53
   9   7  -3   26.85    2.64
  -7  -7   3  659.20   52.04
   7   7  -3  581.11   52.02
   7   7  -3  579.12   51.99
  -5  -7   3   20.37    1.65
   5  -7  -3   18.89    1.57
   5  -7  -3   16.80    1.57
  -5   7   3   15.42    1.56
   5   7  -3   18.21    1.61
  -5   7   3   16.88    1.54
   5   7  -3   17.64    1.63
  -3  -7   3   54.83    4.23
   3  -7  -3   52.92    4.18
  -3  -7   3   46.20    4.16
   3  -7  -3   45.35    4.18
  -3   7   3   47.27    4.15
  -3   7   3   44.84    4.18
   3   7  -3   46.75    4.21
   3   7  -3   46.34    4.19
   1  -7  -3  112.38   10.38
   1  -7  -3  121.82   10.37
  -1  -7   3  118.45   10.38
  -1  -7   3  123.89   10.34
   1   7  -3  117.70   10.36
  -1   7   3  127.09   10.34
   1   7  -3  120.47   10.38
   1  -7   3   73.16    6.95
  -1  -7  -3   70.38    6.95
  -1  -7  -3   87.65    6.99
  -1   7  -3   81.36    6.95
  -1   7  -3   83.31    6.96
   1   7   3   94.64    6.95
   1   7   3   73.14    6.98
  -3  -7  -3   84.72    7.88
   3  -7   3   85.00    7.85
  -3  -7  -3  105.72    7.93
  -3   7  -3   88.45    7.85
   3   7   3   97.49    7.94
  -3   7  -3   87.17    7.85
  -5  -7  -3   31.40    2.78
  -5  -7  -3   27.38    2.73
  -5   7  -3   31.54    2.67
   5   7   3   34.94    2.73
   5   7   3   29.65    2.79
  -7  -7  -3   20.09    1.73
  -7  -7  -3   17.78    1.68
   7   7   3   19.35    1.65
   7   7   3   16.41    1.73
  -9  -7  -3  145.45   12.77
  -9  -7  -3  141.92   12.81
   9   7   3  158.08   12.75
   9   7   3  146.26   12.84
 -11  -7  -3   31.35    2.88
 -11  -7  -3   33.05    2.93
  11   7   3   30.79    2.95
  11   7   3   33.40    2.85
  13  -7   3   80.69    8.19
  13  -7   3   93.61    8.18
 -13  -7  -3   98.49    8.30
 -13  -7  -3  100.18    8.36
 -13   7  -3   94.71    8.19
 -13   7  -3   84.98    8.19
  13   7   3  106.84    8.28
  13   7   3  105.78    8.40
 -15  -7  -3   95.50    8.14
  15  -7   3   92.10    8.04
 -15  -7  -3   80.74    8.17
  15  -7   3   96.99    8.06
  15   7   3   99.33    8.12
  15   7   3   92.87    8.23
 -15   7  -3   95.79    8.06
  17  -7   3    0.08    0.12
  17  -7   3    0.36    0.12
 -17  -7  -3    0.41    0.31
 -17  -7  -3    0.19    0.21
 -17   7  -3    0.44    0.15
  17   7   3    0.32    0.25
 -17   7  -3    0.43    0.15
  17   7   3    0.19    0.19
 -19  -7  -3    1.31    0.31
 -19  -7  -3    1.49    0.38
  19  -7   3    1.32    0.26
  19  -7   3    0.95    0.21
  19   7   3    1.22    0.37
  19   7   3    1.33    0.27
 -19   7  -3    1.77    0.30
 -19   7  -3    1.02    0.24
 -21  -7  -3   17.38    1.57
  21  -7   3   14.90    1.46
  21   7   3   19.32    1.72
 -21   7  -3   14.17    1.49
 -21   7  -3   14.71    1.51
  23  -7   3   -0.07    0.16
  23  -7   3    0.17    0.23
 -23  -7  -3   -0.04    0.21
 -23  -7  -3    0.24    0.37
  23   7   3    0.39    0.22
  23   7   3    0.30    0.26
 -23   7  -3    0.04    0.26
 -23   7  -3    0.51    0.23
 -25  -7  -3    0.10    0.25
  25  -7   3    0.22    0.28
 -25  -7  -3   -0.03    0.26
  25  -7   3    0.09    0.21
 -25   7  -3    0.11    0.25
  25   7   3    0.22    0.30
 -25   7  -3    0.36    0.33
  25   7   3    0.52    0.23
 -27  -7  -3    0.98    0.41
  27  -7   3    0.54    0.35
  27  -7   3    0.48    0.26
 -27   7  -3    0.84    0.36
 -27   7  -3    0.60    0.39
  27   7   3    0.43    0.55
  26  -8  -3    1.39    0.38
  26  -8  -3    2.25    0.46
 -26  -8   3    2.79    0.49
 -26  -8   3    3.61    0.70
  26   8  -3    2.67    0.54
  26   8  -3    2.57    0.62
 -26   8   3    2.51    0.49
 -26   8   3    1.68    0.33
 -24  -8   3    0.92    0.29
 -24  -8   3    0.97    0.44
  24  -8  -3    0.28    0.22
  24  -8  -3    0.76    0.27
  24   8  -3    0.17    0.27
  24   8  -3    0.46    0.34
 -24   8   3    0.64    0.19
 -24   8   3    0.23    0.24
  22  -8  -3    1.52    0.35
 -22  -8   3    1.39    0.44
  22  -8  -3    1.24    0.30
 -22  -8   3    2.15    0.35
  22   8  -3    2.47    0.46
  22   8  -3    2.14    0.50
 -22   8   3    1.89    0.38
 -22   8   3    1.87    0.29
  20  -8  -3   72.43    6.14
 -20  -8   3   81.24    6.36
  20  -8  -3   63.00    6.15
 -20  -8   3   76.68    6.19
  20   8  -3   70.15    6.30
 -20   8   3   59.78    6.09
 -20   8   3   67.48    6.18
  20   8  -3   75.63    6.26
  18  -8  -3   29.07    2.64
 -18  -8   3   33.88    2.70
  18  -8  -3   27.79    2.65
  18   8  -3   30.79    2.81
 -18   8   3   27.73    2.66
 -18   8   3   29.85    2.60
  16  -8  -3    2.59    0.35
  16  -8  -3    2.74    0.35
 -16  -8   3    2.99    0.38
 -16  -8   3    3.39    0.54
  16   8  -3    2.90    0.48
 -16   8   3    2.95    0.37
  16   8  -3    3.40    0.48
 -16   8   3    2.65    0.30
  14  -8  -3   23.69    2.15
  14  -8  -3   21.15    2.14
 -14  -8   3   26.51    2.33
 -14  -8   3   28.38    2.22
 -14   8   3   22.24    2.16
 -14   8   3   23.56    2.12
  14   8  -3   23.62    2.31
  14   8  -3   27.80    2.27
 -12  -8   3   73.39    5.92
  12  -8  -3   64.96    5.85
  12   8  -3   74.36    5.96
 -12   8   3   67.46    5.86
 -12   8   3   61.56    5.83
  12   8  -3   66.24    6.00
  10  -8  -3   14.20    1.37
 -10  -8   3   17.80    1.53
 -10  -8   3   16.75    1.43
  10   8  -3   14.13    1.50
 -10   8   3   14.27    1.36
  10   8  -3   17.55    1.48
  -8  -8   3  112.57    9.12
   8  -8  -3  105.80    9.07
  -8  -8   3  120.79    9.22
   8  -8  -3  108.26    9.08
  -8   8   3   95.61    9.06
  -8   8   3   93.45    9.06
   8   8  -3  108.56    9.15
   8   8  -3  100.80    9.19
   6  -8  -3   16.29    1.62
  -6  -8   3   19.69    1.65
  -6  -8   3   19.18    1.72
   6  -8  -3   18.48    1.62
   6   8  -3   17.84    1.68
  -6   8   3   18.95    1.60
   6   8  -3   17.98    1.71
   4  -8  -3    0.21    0.11
  -4  -8   3    0.25    0.11
   4  -8  -3    0.07    0.10
  -4  -8   3    0.29    0.17
  -4   8   3    0.17    0.10
   4   8  -3    0.17    0.13
   4   8  -3    0.16    0.14
  -4   8   3    0.22    0.07
  -2  -8   3   56.21    4.47
   2  -8  -3   42.14    4.43
  -2  -8   3   55.85    4.41
   2  -8  -3   49.05    4.42
   2   8  -3   46.32    4.45
  -2   8   3   55.24    4.40
   0  -8   3    4.84    0.43
   0  -8  -3    4.43    0.50
   0  -8  -3    4.58    0.48
   0  -8   3    4.21    0.46
   0   8  -3    3.86    0.45
   0   8   3    3.75    0.47
   0   8   3    4.62    0.43
   0   8  -3    4.43    0.48
  -2  -8  -3   10.64    0.95
   2  -8   3    9.01    0.88
  -2  -8  -3    9.47    0.91
  -2   8  -3    9.88    0.89
   2   8   3    9.40    0.95
  -2   8  -3    9.38    0.88
  -4  -8  -3    3.96    0.44
   4  -8   3    3.39    0.32
  -4  -8  -3    2.68    0.38
  -4   8  -3    3.37    0.32
  -4   8  -3    3.38    0.32
   4   8   3    3.39    0.45
  -6  -8  -3   13.89    1.36
  -6  -8  -3   12.81    1.31
   6   8   3   16.49    1.30
   6   8   3   13.22    1.37
  -8  -8  -3  111.42    9.97
  -8  -8  -3  111.86    9.92
   8   8   3  112.04    9.99
   8   8   3  123.11    9.90
 -10  -8  -3   42.24    3.96
 -10  -8  -3   45.78    4.02
  10   8   3   48.69    3.94
  10   8   3   42.49    4.03
 -12  -8  -3   21.47    2.03
 -12  -8  -3   20.02    1.96
  12   8   3   22.57    1.95
  12   8   3   21.39    2.06
 -14  -8  -3   97.75    8.99
 -14  -8  -3  103.37    9.06
  14   8   3  107.69    8.97
  14   8   3  105.04    9.10
 -16  -8  -3   63.83    6.42
 -16  -8  -3   77.46    6.52
  16   8   3   73.83    6.54
  16   8   3   78.59    6.42
  18  -8   3   20.91    2.00
 -18  -8  -3   25.60    2.17
  18  -8   3   20.50    1.99
 -18  -8  -3   24.83    2.22
  18   8   3   27.48    2.30
 -18   8  -3   21.61    2.01
 -18   8  -3   22.88    2.01
 -20  -8  -3   13.27    1.32
  20  -8   3   11.40    1.05
  20   8   3   12.45    1.29
  20   8   3   12.68    1.16
 -20   8  -3    9.81    1.05
 -20   8  -3   10.31    1.06
 -22  -8  -3   -0.08    0.22
 -22  -8  -3    0.07    0.20
  22  -8   3   -0.09    0.14
  22  -8   3    0.25    0.16
  22   8   3   -0.02    0.15
  22   8   3    0.48    0.34
 -22   8  -3    0.01    0.15
 -22   8  -3    0.27    0.18
 -24  -8  -3    0.62    0.31
  24  -8   3    0.41    0.22
 -24  -8  -3    0.64    0.45
  24  -8   3    0.60    0.21
  24   8   3    0.20    0.23
 -24   8  -3    0.41    0.22
  24   8   3    1.07    0.40
 -24   8  -3    0.15    0.20
 -26  -8  -3    2.72    0.52
  26  -8   3    1.90    0.39
  26  -8   3    1.56    0.34
  26   8   3    1.98    0.64
 -26   8  -3    1.73    0.38
 -25  -9   3    2.24    0.47
 -25  -9   3    2.96    0.68
 -25   9   3    2.56    0.45
  25   9  -3    3.06    0.66
 -23  -9   3    0.57    0.30
 -23  -9   3    1.33    0.40
  23  -9  -3    0.77    0.22
  23  -9  -3    0.82    0.19
 -23   9   3    0.68    0.22
  23   9  -3    1.03    0.45
  23   9  -3    1.09    0.38
 -23   9   3    0.41    0.13
  21  -9  -3   17.60    1.72
  21  -9  -3   16.93    1.70
 -21  -9   3   22.33    1.84
  21   9  -3   19.37    1.89
  21   9  -3   21.74    2.00
  19  -9  -3    9.13    0.82
  19  -9  -3    9.26    0.81
 -19   9   3    8.10    0.79
 -19   9   3    9.07    0.84
 -17  -9   3    2.14    0.46
  17  -9  -3    1.39    0.16
 -17  -9   3    1.16    0.27
  17  -9  -3    1.28    0.15
 -17   9   3    1.27    0.14
 -17   9   3    1.67    0.18
  17   9  -3    2.42    0.47
  17   9  -3    2.19    0.42
 -15  -9   3   41.66    3.46
 -15  -9   3   35.30    3.31
  15   9  -3   38.18    3.37
  15   9  -3   34.46    3.42
 -13  -9   3   19.03    1.77
 -13  -9   3   21.94    1.92
  13   9  -3   18.14    1.87
  13   9  -3   18.85    1.83
 -11  -9   3    2.61    0.45
 -11  -9   3    2.10    0.33
  11   9  -3    2.66    0.39
  11   9  -3    1.97    0.43
  -9  -9   3   74.45    6.05
   9  -9  -3   59.88    5.97
  -9  -9   3   73.85    6.15
   9  -9  -3   71.74    5.97
   9   9  -3   68.83    6.09
   9   9  -3   67.57    6.13
  -9   9   3   71.17    5.96
  -7  -9   3    0.87    0.26
   7   9  -3    1.13    0.24
  -7   9   3    0.55    0.09
   7   9  -3    0.21    0.16
  -5  -9   3    0.25    0.18
   5  -9  -3    0.24    0.12
   5  -9  -3    0.46    0.12
  -5  -9   3    0.33    0.12
  -5   9   3    0.33    0.09
  -5   9   3    0.32    0.12
   5   9  -3    0.89    0.20
   5   9  -3    0.24    0.19
  -3  -9   3    2.91    0.35
   3  -9  -3    3.08    0.37
   3  -9  -3    3.11    0.39
  -3  -9   3    3.40    0.42
   3   9  -3    3.53    0.45
  -3   9   3    3.79    0.33
  -3   9   3    2.69    0.37
   3   9  -3    2.84    0.38
   1  -9  -3    0.07    0.14
  -1  -9   3    0.23    0.14
  -1  -9   3    0.31    0.11
   1  -9  -3    0.18    0.13
  -1   9   3   -0.02    0.10
  -1   9   3    0.14    0.09
   1   9  -3    0.12    0.11
   1   9  -3    0.02    0.12
   1  -9   3    2.66    0.27
   1  -9   3    2.25    0.31
  -1  -9  -3    2.67    0.36
  -1   9  -3    2.11    0.32
   1   9   3    2.26    0.36
   1   9   3    2.89    0.30
  -1   9  -3    2.63    0.31
  -3  -9  -3   15.49    1.37
  -3  -9  -3   13.06    1.32
   3  -9   3   16.68    1.26
   3  -9   3   12.45    1.28
  -3   9  -3   14.19    1.28
   3   9   3   14.62    1.38
  -3   9  -3   13.98    1.28
  -5  -9  -3    0.29    0.14
  -5  -9  -3    0.22    0.18
   5   9   3    0.18    0.18
   5   9   3    0.29    0.13
  -7  -9  -3   16.02    1.53
  -7  -9  -3   14.85    1.48
   7   9   3   17.51    1.46
   7   9   3   14.76    1.54
  -9  -9  -3   16.18    1.60
  -9  -9  -3   18.42    1.67
   9   9   3   15.62    1.67
   9   9   3   18.47    1.58
 -11  -9  -3   53.23    5.08
 -11  -9  -3   57.58    5.15
  11   9   3   58.58    5.18
  11   9   3   62.09    5.07
 -13  -9  -3    5.19    0.70
 -13  -9  -3    5.12    0.63
  13   9   3    5.51    0.74
  13   9   3    5.21    0.59
 -15  -9  -3   53.23    4.64
 -15  -9  -3   46.47    4.56
  15   9   3   53.48    4.54
  15   9   3   52.79    4.67
 -17  -9  -3  163.11   13.50
 -17  -9  -3  143.41   13.41
  17   9   3  158.68   13.39
  17   9   3  154.17   13.53
 -19  -9  -3   14.80    1.49
 -19  -9  -3   14.57    1.56
  19   9   3   15.76    1.47
  19   9   3   15.35    1.63
 -21  -9  -3    2.85    0.54
 -21  -9  -3    2.90    0.58
  21   9   3    3.24    0.50
  21   9   3    2.89    0.65
 -23  -9  -3    3.16    0.60
  23   9   3    2.03    0.59
  23   9   3    2.85    0.46
 -25  -9  -3    0.34    0.35
  25   9   3   -0.49    0.43
 -24 -10   3    2.59    0.45
 -24 -10   3    2.52    0.64
  24  10  -3    2.13    0.55
  24  10  -3    2.28    0.57
 -22 -10   3   29.63    2.67
 -22 -10   3   31.48    2.83
  22  10  -3   28.59    2.73
  22  10  -3   26.22    2.78
 -20 -10   3    2.63    0.57
 -20 -10   3    2.47    0.45
  20  10  -3    2.43    0.49
  20  10  -3    2.51    0.60
 -18 -10   3    5.24    0.72
 -18 -10   3    4.64    0.59
  18  10  -3    5.60    0.67
  18  10  -3    5.10    0.73
 -16 -10   3   54.30    4.63
 -16 -10   3   49.23    4.73
  16  10  -3   50.04    4.74
  16  10  -3   55.38    4.69
 -14 -10   3   13.14    1.34
 -14 -10   3   14.98    1.46
  14  10  -3   13.55    1.40
  14  10  -3   15.17    1.47
 -12 -10   3    1.77    0.29
 -12 -10   3    1.36    0.40
  12  10  -3    2.37    0.43
  12  10  -3    2.49    0.40
 -10 -10   3  130.61   10.39
 -10 -10   3  124.45   10.27
  10  10  -3  112.63   10.31
  10  10  -3  107.31   10.35
  -8 -10   3   21.44    1.92
  -8 -10   3   23.12    2.02
   8  10  -3   20.00    2.01
   8  10  -3   20.35    1.95
  -6 -10   3    5.00    0.48
   6 -10  -3    3.72    0.44
   6 -10  -3    5.00    0.44
  -6 -10   3    5.37    0.60
  -6  10   3    3.57    0.43
   6  10  -3    4.22    0.51
  -6  10   3    4.29    0.40
   6  10  -3    3.99    0.56
   4 -10  -3   37.75    3.45
  -4 -10   3   46.05    3.55
   4 -10  -3   39.26    3.48
   4  10  -3   36.77    3.52
   4  10  -3   36.36    3.49
  -4  10   3   44.82    3.43
  -4  10   3   35.30    3.47
  -2 -10   3    5.76    0.63
   2 -10  -3    5.78    0.61
  -2 -10   3    5.99    0.56
  -2  10   3    4.69    0.59
  -2  10   3    5.50    0.54
   2  10  -3    6.09    0.64
   2  10  -3    5.06    0.58
   0 -10   3    4.73    0.46
   0 -10  -3    4.87    0.53
   0 -10   3    4.67    0.52
   0 -10  -3    4.17    0.55
   0  10  -3    4.22    0.49
   0  10  -3    4.62    0.53
   0  10   3    4.86    0.47
  -2 -10  -3   10.27    0.96
   2 -10   3    8.62    0.89
  -2 -10  -3    7.78    0.90
   2 -10   3   10.89    0.86
  -2  10  -3    9.53    0.90
   2  10   3    9.18    0.97
  -2  10  -3    9.60    0.89
  -4 -10  -3   59.91    4.51
  -4 -10  -3   50.10    4.44
   4 -10   3   52.08    4.37
   4 -10   3   43.33    4.35
   4  10   3   50.94    4.51
  -4  10  -3   47.00    4.36
  -4  10  -3   52.57    4.37
  -6 -10  -3   28.47    2.85
  -6 -10  -3   33.98    2.91
   6  10   3   34.64    2.84
   6  10   3   30.70    2.93
  -8 -10  -3    0.17    0.21
  -8 -10  -3    0.12    0.15
   8  10   3    0.25    0.15
   8  10   3    0.63    0.24
 -10 -10  -3   55.17    5.29
 -10 -10  -3   61.33    5.35
  10  10   3   60.63    5.39
  10  10   3   63.60    5.27
 -12 -10  -3    3.69    0.52
 -12 -10  -3    4.45    0.60
  12  10   3    4.10    0.49
  12  10   3    3.35    0.61
 -14 -10  -3    0.00    0.22
 -14 -10  -3   -0.10    0.23
  14  10   3    0.26    0.29
  14  10   3    0.01    0.18
 -16 -10  -3   47.97    4.13
 -16 -10  -3   42.39    4.04
  16  10   3   45.17    4.02
  16  10   3   45.35    4.16
 -18 -10  -3   12.94    1.39
 -18 -10  -3   14.64    1.49
  18  10   3   13.63    1.53
  18  10   3   14.94    1.39
 -20 -10  -3    3.59    0.59
 -20 -10  -3    2.09    0.47
  20  10   3    2.05    0.62
  20  10   3    2.49    0.46
 -22 -10  -3    2.20    0.49
 -22 -10  -3    0.78    0.34
  22  10   3    1.36    0.35
  22  10   3    1.71    0.52
 -24 -10  -3    2.57    0.54
  24  10   3    2.98    0.68
 -23 -11   3    0.27    0.40
 -23 -11   3    1.40    0.37
  23  11  -3    1.04    0.40
  23  11  -3    1.38    0.55
 -21 -11   3   19.91    2.03
 -21 -11   3   21.27    1.88
  21  11  -3   19.09    2.03
  21  11  -3   17.49    1.92
 -19 -11   3    2.96    0.48
 -19 -11   3    3.69    0.66
  19  11  -3    3.01    0.56
  19  11  -3    2.21    0.61
 -17 -11   3   12.68    1.43
 -17 -11   3   13.88    1.32
  17  11  -3   12.78    1.37
  17  11  -3   13.56    1.47
 -15 -11   3   41.29    3.49
 -15 -11   3   36.84    3.34
[truncated: 1,189,559 more chars]
