# Supplementary material for: A charged diatomic triple-bonded U≡N species trapped in C82 fullerene cages
Source: Nat Commun. 2022 Nov 23;13:7192. doi: 10.1038/s41467-022-34651-5 (PMC9684569; doi:10.1038/s41467-022-34651-5)
Supplement: Supplementary file 4 — Supplementary Data 1 [file 41467_2022_34651_MOESM4_ESM.zip › Supplementary Data 1/Cs6-273.cif]

data_cs6-273
_audit_creation_date               2021-10-12
_audit_creation_method
;
Olex2 1.2
(compiled 2018.05.29 svn.r3508 for OlexSys, GUI svn.r5506)
;
_shelx_SHELXL_version_number       '2018/1'
_audit_contact_author_address      ?
_audit_contact_author_email        ?
_audit_contact_author_name         ''
_audit_contact_author_phone        ?
_publ_contact_author_id_orcid      ?
_publ_section_references
;
Dolomanov, O.V., Bourhis, L.J., Gildea, R.J, Howard, J.A.K. & Puschmann, H.
 (2009), J. Appl. Cryst. 42, 339-341.

Sheldrick, G.M. (2015). Acta Cryst. A71, 3-8.

Sheldrick, G.M. (2015). Acta Cryst. C71, 3-8.
;
_chemical_name_common              ?
_chemical_name_systematic          ?
_chemical_formula_moiety          
 'C82 N U1, C36 H44 N4 Ni, 1.72(C6 H6), 0.28(C2 S2)'
_chemical_formula_sum              'C128.86 H54.29 N5 Ni S0.57 U'
_chemical_formula_weight           1987.39
_chemical_melting_point            ?
loop_
  _atom_type_symbol
  _atom_type_description
  _atom_type_scat_dispersion_real
  _atom_type_scat_dispersion_imag
  _atom_type_scat_source
 'C' 'C' 0.0050 0.0020 'International Tables Vol C Tables 4.2.6.8 and 6.1.1.4'
 'H' 'H' 0.0000 0.0000 'International Tables Vol C Tables 4.2.6.8 and 6.1.1.4'
 'N' 'N' 0.0090 0.0050 'International Tables Vol C Tables 4.2.6.8 and 6.1.1.4'
 'Ni' 'Ni' 0.3120 1.4720 'International Tables Vol C Tables 4.2.6.8 and 6.1.1.4'
 'S' 'S' 0.1246 0.1234 'International Tables Vol C Tables 4.2.6.8 and 6.1.1.4'
 'U' 'U' -6.3260 5.5940 'International Tables Vol C Tables 4.2.6.8 and 6.1.1.4'

_shelx_space_group_comment
;
The symmetry employed for this shelxl refinement is uniquely defined
by the following loop, which should always be used as a source of
symmetry information in preference to the above space-group names.
They are only intended as comments.
;
_space_group_crystal_system        'monoclinic'
_space_group_IT_number             12
_space_group_name_H-M_alt          'C 1 2/m 1'
_space_group_name_Hall             '-C 2y'
loop_
  _space_group_symop_operation_xyz
 'x, y, z'
 '-x, y, -z'
 'x+1/2, y+1/2, z'
 '-x+1/2, y+1/2, -z'
 '-x, -y, -z'
 'x, -y, z'
 '-x+1/2, -y+1/2, -z'
 'x+1/2, -y+1/2, z'

_cell_length_a                     25.4546(11)
_cell_length_b                     15.2260(6)
_cell_length_c                     20.0570(9)
_cell_angle_alpha                  90
_cell_angle_beta                   95.1660(10)
_cell_angle_gamma                  90
_cell_volume                       7741.9(6)
_cell_formula_units_Z              4
_cell_measurement_reflns_used      9423
_cell_measurement_temperature      273(2)
_cell_measurement_theta_max        31.09
_cell_measurement_theta_min        2.92
_shelx_estimated_absorpt_T_max     0.839
_shelx_estimated_absorpt_T_min     0.772
_exptl_absorpt_coefficient_mu      1.822
_exptl_absorpt_correction_T_max    0.833
_exptl_absorpt_correction_T_min    0.769
_exptl_absorpt_correction_type     multi-scan
_exptl_absorpt_process_details    
 'SADABS-2014/5 (Bruker,2014/5) was used for absorption correction. wR2(int) was 0.1501 before and 0.0907 after correction. The Ratio of minimum to maximum transmission is 0.5507. The \l/2 correction factor is Not present.'
_exptl_absorpt_special_details     ?
_exptl_crystal_colour              'clear dark black'
_exptl_crystal_colour_lustre       clear
_exptl_crystal_colour_modifier     dark
_exptl_crystal_colour_primary      black
_exptl_crystal_density_diffrn      1.705
_exptl_crystal_density_meas        ?
_exptl_crystal_density_method      ?
_exptl_crystal_description         block
_exptl_crystal_F_000               3966
_exptl_crystal_size_max            0.15
_exptl_crystal_size_mid            0.12
_exptl_crystal_size_min            0.1
_exptl_transmission_factor_max     ?
_exptl_transmission_factor_min     ?
_diffrn_reflns_av_R_equivalents    0.0473
_diffrn_reflns_av_unetI/netI       0.0297
_diffrn_reflns_Laue_measured_fraction_full  0.994
_diffrn_reflns_Laue_measured_fraction_max  0.980
_diffrn_reflns_limit_h_max         31
_diffrn_reflns_limit_h_min         -31
_diffrn_reflns_limit_k_max         18
_diffrn_reflns_limit_k_min         -18
_diffrn_reflns_limit_l_max         24
_diffrn_reflns_limit_l_min         -24
_diffrn_reflns_number              51666
_diffrn_reflns_point_group_measured_fraction_full  0.994
_diffrn_reflns_point_group_measured_fraction_max  0.980
_diffrn_reflns_theta_full          29.726
_diffrn_reflns_theta_max           30.671
_diffrn_reflns_theta_min           2.121
_diffrn_ambient_temperature        273
_diffrn_detector_area_resol_mean   ?
_diffrn_measured_fraction_theta_full  0.994
_diffrn_measured_fraction_theta_max  0.980
_diffrn_measurement_device_type    'Bruker APEX-II CCD'
_diffrn_measurement_method         '\f and \w scans'
_diffrn_radiation_type             synchrotron
_diffrn_radiation_wavelength       0.82641
_diffrn_source                     ?
_diffrn_standards_number           0
_reflns_Friedel_coverage           0.000
_reflns_Friedel_fraction_full      .
_reflns_Friedel_fraction_max       .
_reflns_number_gt                  7039
_reflns_number_total               7772
_reflns_special_details
;
 Reflections were merged by SHELXL according to the crystal
 class for the calculation of statistics and refinement.
 
 _reflns_Friedel_fraction is defined as the number of unique
 Friedel pairs measured divided by the number that would be
 possible theoretically, ignoring centric projections and
 systematic absences.
;
_reflns_threshold_expression       'I > 2\s(I)'
_computing_cell_refinement         'SAINT V8.35A (?, 2016)'
_computing_data_collection         ?
_computing_data_reduction          'SAINT V8.35A (?, 2016)'
_computing_molecular_graphics      'Olex2 (Dolomanov et al., 2009)'
_computing_publication_material    'Olex2 (Dolomanov et al., 2009)'
_computing_structure_refinement    'ShelXL (Sheldrick, 2015)'
_computing_structure_solution      'ShelXT (Sheldrick, 2015)'
_refine_diff_density_max           1.117
_refine_diff_density_min           -0.992
_refine_diff_density_rms           0.114
_refine_ls_extinction_coef         .
_refine_ls_extinction_method       none
_refine_ls_goodness_of_fit_ref     1.053
_refine_ls_hydrogen_treatment      constr
_refine_ls_matrix_type             full
_refine_ls_number_parameters       1111
_refine_ls_number_reflns           7772
_refine_ls_number_restraints       1516
_refine_ls_R_factor_all            0.1048
_refine_ls_R_factor_gt             0.0995
_refine_ls_restrained_S_all        1.243
_refine_ls_shift/su_max            0.001
_refine_ls_shift/su_mean           0.000
_refine_ls_structure_factor_coef   Fsqd
_refine_ls_weighting_details      
 'w=1/[\s^2^(Fo^2^)+(0.1224P)^2^+65.0084P] where P=(Fo^2^+2Fc^2^)/3'
_refine_ls_weighting_scheme        calc
_refine_ls_wR_factor_gt            0.2539
_refine_ls_wR_factor_ref           0.2581
_refine_special_details            ?
_olex2_refinement_description
;
1. Fixed Uiso
 At 1.2 times of:
  All C(H) groups, All C(H,H) groups
 At 1.5 times of:
  All C(H,H,H) groups
2. Restrained distances
 C7S-C8S
 1.39 with sigma of 0.02
 C8S-C9S
 1.39 with sigma of 0.02
 C9S-C7S
 2.4 with sigma of 0.02
 C18-C19
 1.44 with sigma of 0.02
 C1-C2 = C18-C38 = C5-C6 = C4-C3 = C13-C31 = C51-C52 = C56-C74 = C60-C61
 1.4 with sigma of 0.02
 C32-C31 \\sim C31-C30 \\sim C30-C52 \\sim C52-C53 \\sim C53-C32
 with sigma of 0.02
 C32-C30 \\sim C32-C52 \\sim C31-C52 \\sim C31-C53 \\sim C30-C53
 with sigma of 0.02
 C8-C9 \\sim C9-C1 \\sim C1-C6 \\sim C6-C7 \\sim C7-C8
 with sigma of 0.02
 C8-C1 \\sim C8-C6 \\sim C9-C6 \\sim C9-C7 \\sim C1-C7
 with sigma of 0.02
 C27-C26 \\sim C26-C25 \\sim C25-C46 \\sim C46-C47 \\sim C47-C27
 with sigma of 0.02
 C27-C25 \\sim C27-C46 \\sim C26-C46 \\sim C26-C47 \\sim C25-C47
 with sigma of 0.02
 C13-C12 \\sim C12-C2 \\sim C2-C3 \\sim C3-C14 \\sim C14-C13
 with sigma of 0.02
 C13-C2 \\sim C13-C3 \\sim C12-C3 \\sim C12-C14 \\sim C2-C14
 with sigma of 0.02
 C23-C22 \\sim C22-C42 \\sim C42-C43 \\sim C43-C44 \\sim C44-C23
 with sigma of 0.02
 C23-C42 \\sim C23-C43 \\sim C22-C43 \\sim C22-C44 \\sim C42-C44
 with sigma of 0.02
 C73-C82 \\sim C82-C81 \\sim C81-C75 \\sim C75-C74 \\sim C74-C73
 with sigma of 0.02
 C73-C81 \\sim C73-C75 \\sim C82-C75 \\sim C82-C74 \\sim C81-C74
 with sigma of 0.02
 C18-C19 \\sim C19-C5 \\sim C5-C4 \\sim C4-C17 \\sim C17-C18
 with sigma of 0.02
 C18-C5 \\sim C18-C4 \\sim C19-C4 \\sim C19-C17 \\sim C5-C17
 with sigma of 0.02
 C38-C37 \\sim C37-C59 \\sim C59-C60 \\sim C60-C39 \\sim C39-C38
 with sigma of 0.02
 C38-C59 \\sim C38-C60 \\sim C37-C60 \\sim C37-C39 \\sim C59-C39
 with sigma of 0.02
 C51-C50 \\sim C50-C49 \\sim C49-C70 \\sim C70-C71 \\sim C71-C51
 with sigma of 0.02
 C51-C49 \\sim C51-C70 \\sim C50-C70 \\sim C50-C71 \\sim C49-C71
 with sigma of 0.02
 C78-C63 \\sim C63-C62 \\sim C62-C61 \\sim C61-C77 \\sim C77-C78
 with sigma of 0.02
 C78-C62 \\sim C78-C61 \\sim C63-C61 \\sim C63-C77 \\sim C62-C77
 with sigma of 0.02
 C34-C55 \\sim C55-C56 \\sim C56-C57 \\sim C57-C35 \\sim C35-C34
 with sigma of 0.02
 C34-C56 \\sim C34-C57 \\sim C55-C57 \\sim C55-C35 \\sim C56-C35
 with sigma of 0.02
 C80-C68 \\sim C68-C67 \\sim C67-C66 \\sim C66-C65 \\sim C65-C80
 with sigma of 0.02
 C80-C67 \\sim C80-C66 \\sim C68-C66 \\sim C68-C65 \\sim C67-C65
 with sigma of 0.02
 C1-C3 \\sim C1-C12 \\sim C2-C6 \\sim C2-C9
 with sigma of 0.02
 C3-C5 \\sim C3-C17 \\sim C4-C2 \\sim C4-C14
 with sigma of 0.02
 C5-C7 \\sim C5-C1 \\sim C6-C4 \\sim C6-C19
 with sigma of 0.02
 C10-C9 \\sim C10-C11 \\sim C10-C26
 with sigma of 0.02
 C9-C11 \\sim C11-C26 \\sim C26-C9
 with sigma of 0.02
 C11-C10 \\sim C11-C12 \\sim C11-C29
 with sigma of 0.02
 C13-C30 \\sim C13-C32 \\sim C31-C12 \\sim C31-C14
 with sigma of 0.02
 C15-C14 \\sim C15-C16 \\sim C15-C33
 with sigma of 0.02
 C14-C16 \\sim C16-C33 \\sim C33-C14
 with sigma of 0.02
 C16-C15 \\sim C16-C17 \\sim C16-C36
 with sigma of 0.02
 C15-C17 \\sim C17-C36 \\sim C36-C15
 with sigma of 0.02
 C18-C37 \\sim C18-C39 \\sim C38-C17 \\sim C38-C19
 with sigma of 0.02
 C20-C19 \\sim C20-C21 \\sim C20-C40
 with sigma of 0.02
 C19-C21 \\sim C21-C40 \\sim C40-C19
 with sigma of 0.02
 C21-C20 \\sim C21-C22 \\sim C21-C7
 with sigma of 0.02
 C20-C22 \\sim C22-C7 \\sim C7-C20
 with sigma of 0.02
 C24-C23 \\sim C24-C25 \\sim C24-C8
 with sigma of 0.02
 C23-C25 \\sim C25-C8 \\sim C8-C23
 with sigma of 0.02
 C28-C27 \\sim C28-C29 \\sim C28-C50
 with sigma of 0.02
 C27-C29 \\sim C29-C50 \\sim C50-C27
 with sigma of 0.02
 C29-C28 \\sim C29-C30 \\sim C29-C11
 with sigma of 0.02
 C28-C30 \\sim C30-C11 \\sim C11-C28
 with sigma of 0.02
 C33-C32 \\sim C33-C34 \\sim C33-C15
 with sigma of 0.02
 C32-C34 \\sim C34-C15 \\sim C15-C32
 with sigma of 0.02
 C36-C35 \\sim C36-C37 \\sim C36-C16
 with sigma of 0.02
 C40-C39 \\sim C40-C20 \\sim C40-C41
 with sigma of 0.02
 C41-C40 \\sim C41-C42 \\sim C41-C62
 with sigma of 0.02
 C41-C39 \\sim C39-C20 \\sim C20-C41
 with sigma of 0.02
 C40-C42 \\sim C42-C62 \\sim C62-C40
 with sigma of 0.02
 C45-C44 \\sim C45-C46 \\sim C45-C66
 with sigma of 0.02
 C44-C46 \\sim C46-C66 \\sim C66-C44
 with sigma of 0.02
 C48-C47 \\sim C48-C49 \\sim C48-C67
 with sigma of 0.02
 C47-C49 \\sim C49-C67 \\sim C67-C47
 with sigma of 0.02
 C51-C30 \\sim C51-C53 \\sim C52-C50 \\sim C52-C71
 with sigma of 0.02
 C54-C53 \\sim C54-C55 \\sim C54-C72
 with sigma of 0.02
 C53-C55 \\sim C55-C72 \\sim C72-C53
 with sigma of 0.02
 C56-C73 \\sim C56-C75 \\sim C74-C55 \\sim C74-C57
 with sigma of 0.02
 C58-C57 \\sim C58-C59 \\sim C58-C76
 with sigma of 0.02
 C57-C59 \\sim C59-C76 \\sim C76-C57
 with sigma of 0.02
 C60-C62 \\sim C60-C77 \\sim C61-C59 \\sim C61-C39
 with sigma of 0.02
 C64-C63 \\sim C64-C65 \\sim C64-C43
 with sigma of 0.02
 C63-C65 \\sim C65-C43 \\sim C43-C63
 with sigma of 0.02
 C69-C68 \\sim C69-C70 \\sim C69-C82
 with sigma of 0.02
 C68-C70 \\sim C70-C82 \\sim C82-C68
 with sigma of 0.02
 C72-C71 \\sim C72-C73 \\sim C72-C54
 with sigma of 0.02
 C71-C73 \\sim C73-C54 \\sim C54-C71
 with sigma of 0.02
 C76-C75 \\sim C76-C77 \\sim C76-C58
 with sigma of 0.02
 C75-C77 \\sim C77-C58 \\sim C58-C75
 with sigma of 0.02
 C79-C78 \\sim C79-C80 \\sim C79-C81
 with sigma of 0.02
 C78-C80 \\sim C80-C81 \\sim C81-C78
 with sigma of 0.02
3. Restrained planarity
 C65, C66, C67, C68, C80
 with sigma of 0.1
 C30, C31, C32, C52, C53
 with sigma of 0.1
 C1, C6, C7, C8, C9
 with sigma of 0.1
 C25, C26, C27, C46, C47
 with sigma of 0.1
 C2, C3, C12, C13, C14
 with sigma of 0.1
 C22, C23, C42, C43, C44
 with sigma of 0.1
 C73, C74, C75, C81, C82
 with sigma of 0.1
 C4, C5, C17, C18, C19
 with sigma of 0.1
 C37, C38, C39, C59, C60
 with sigma of 0.1
 C49, C50, C51, C70, C71
 with sigma of 0.1
 C61, C62, C63, C77, C78
 with sigma of 0.1
 C34, C35, C55, C56, C57
 with sigma of 0.1
4. Uiso/Uaniso restraints and constraints
C7S \\sim C8S \\sim C9S \\sim S1S \\sim C10S: within 2A with sigma of 0.01 and
sigma for terminal atoms of 0.02
C1 \\sim C2 \\sim C3 \\sim C4 \\sim C5 \\sim C6 \\sim C7 \\sim C8 \\sim C9
\\sim C10 \\sim C11 \\sim C12 \\sim C13 \\sim C14 \\sim C15 \\sim C16 \\sim C17
\\sim C18 \\sim C19 \\sim C20 \\sim C21 \\sim C22 \\sim C23 \\sim C24 \\sim C25
\\sim C26 \\sim C27 \\sim C28 \\sim C29 \\sim C30 \\sim C31 \\sim C32 \\sim C33
\\sim C34 \\sim C35 \\sim C36 \\sim C37 \\sim C38 \\sim C39 \\sim C40 \\sim C41
\\sim C42 \\sim C43 \\sim C44 \\sim C45 \\sim C46 \\sim C47 \\sim C48 \\sim C49
\\sim C50 \\sim C51 \\sim C52 \\sim C53 \\sim C54 \\sim C55 \\sim C56 \\sim C57
\\sim C58 \\sim C59 \\sim C60 \\sim C61 \\sim C62 \\sim C63 \\sim C64 \\sim C65
\\sim C66 \\sim C67 \\sim C68 \\sim C69 \\sim C70 \\sim C71 \\sim C72 \\sim C73
\\sim C74 \\sim C75 \\sim C76 \\sim C77 \\sim C78 \\sim C79 \\sim C80 \\sim C81
\\sim C82: within 2A with sigma of 0.008 and sigma for terminal atoms of 0.016
U1 \\sim U2 \\sim U3 \\sim U4 \\sim U5 \\sim U6 \\sim U7 \\sim U8 \\sim U9
\\sim U10 \\sim U11: within 2A with sigma of 0.01 and sigma for terminal atoms
of 0.02
Uanis(U11) \\sim Ueq: with sigma of 0.01 and sigma for terminal atoms of 0.02
5. Others
 1*[Sof(U8)]+1*[Sof(U7)]+1*[Sof(U4)]+1*[Sof(U6)]+1*[Sof(U11)]+1*[Sof(U10)]+1*
 [Sof(U1)]+1*[Sof(U9)]+1*[Sof(U3)]+1*[Sof(U2)]+1*[Sof(U5)]=0.5 with esd of
 0.0001
 1*[Sof(U4)]+1*[Sof(U5)]+1*[Sof(U6)]+1*[Sof(U7)]+1*[Sof(U10)]+1*[Sof(U9)]+1*
 [Sof(U1)]+1*[Sof(U3)]+1*[Sof(U8)]+1*[Sof(U2)]=0.49 with esd of 0.0001
 Sof(S1S)=Sof(C10S)=1-FVAR(6)
 Sof(C7S)=Sof(H7S)=Sof(C8S)=Sof(H8S)=Sof(C9S)=Sof(H9S)=FVAR(6)
 Fixed Sof: C2(0.5) C3(0.5) C4(0.5) C5(0.5) C6(0.5) C7(0.5) C8(0.5) C9(0.5)
 C10(0.5) C11(0.5) C12(0.5) C13(0.5) C14(0.5) C15(0.5) C16(0.5) C17(0.5)
 C18(0.5) C19(0.5) C20(0.5) C21(0.5) C22(0.5) C23(0.5) C24(0.5) C25(0.5)
 C26(0.5) C27(0.5) C28(0.5) C29(0.5) C30(0.5) C31(0.5) C32(0.5) C33(0.5)
 C34(0.5) C35(0.5) C36(0.5) C37(0.5) C38(0.5) C39(0.5) C40(0.5) C41(0.5)
 C42(0.5) C43(0.5) C44(0.5) C45(0.5) C46(0.5) C47(0.5) C48(0.5) C49(0.5)
 C50(0.5) C51(0.5) C52(0.5) C53(0.5) C54(0.5) C55(0.5) C56(0.5) C57(0.5)
 C58(0.5) C59(0.5) C60(0.5) C61(0.5) C62(0.5) C64(0.5) C65(0.5) C66(0.5)
 C67(0.5) C68(0.5) C69(0.5) C70(0.5) C71(0.5) C72(0.5) C73(0.5) C74(0.5)
 C75(0.5) C76(0.5) C77(0.5) C78(0.5) C79(0.5) C80(0.5) C82(0.5)
6.a Secondary CH2 refined with riding coordinates:
 C11P(H11A,H11B), C13P(H13A,H13B), C15P(H15A,H15B), C17P(H17A,H17B)
6.b Aromatic/amide H refined with riding coordinates:
 C3P(H3P), C8P(H8P), C1S(H1S), C2S(H2S), C3S(H3S), C4S(H4S), C5S(H5S),
 C6S(H6S), C7S(H7S), C8S(H8S), C9S(H9S)
6.c Idealised Me refined as rotating group:
 C12P(H12A,H12B,H12C), C14P(H14A,H14B,H14C), C16P(H16A,H16B,H16C), C18P(H18A,
 H18B,H18C)
;
_atom_sites_solution_hydrogens     geom
_atom_sites_solution_primary       dual
_atom_sites_solution_secondary     ?
loop_
  _atom_site_label
  _atom_site_type_symbol
  _atom_site_fract_x
  _atom_site_fract_y
  _atom_site_fract_z
  _atom_site_U_iso_or_equiv
  _atom_site_adp_type
  _atom_site_occupancy
  _atom_site_site_symmetry_order
  _atom_site_calc_flag
  _atom_site_refinement_flags_posn
  _atom_site_refinement_flags_adp
  _atom_site_refinement_flags_occupancy
  _atom_site_disorder_assembly
  _atom_site_disorder_group
 C1 C 0.5700(5) 0.000000 0.0436(6) 0.132(3) Uani 1 2 d DS TU P . .
 C2 C 0.6064(6) 0.0346(8) 0.0099(7) 0.125(3) Uani 0.5 1 d D U . A .
 C3 C 0.6215(6) 0.1201(8) 0.0214(8) 0.126(3) Uani 0.5 1 d D U . . .
 C4 C 0.5997(6) 0.1664(9) 0.0711(7) 0.125(3) Uani 0.5 1 d D U . A .
 C5 C 0.5631(6) 0.1278(9) 0.1066(7) 0.123(3) Uani 0.5 1 d D U . . .
 C6 C 0.5487(6) 0.0449(7) 0.0938(7) 0.122(3) Uani 0.5 1 d D U . A .
 C7 C 0.5396(5) -0.0123(9) 0.1441(6) 0.118(3) Uani 0.5 1 d D U . . .
 C8 C 0.5538(8) -0.0947(10) 0.1250(8) 0.122(3) Uani 0.5 1 d D U . A .
 C9 C 0.5753(7) -0.0883(8) 0.0635(8) 0.123(3) Uani 0.5 1 d D U . A .
 C10 C 0.6177(7) -0.1462(12) 0.0454(10) 0.128(3) Uani 0.5 1 d D U . . .
 C11 C 0.6569(6) -0.1053(11) 0.0083(11) 0.126(3) Uani 0.5 1 d D U . . .
 C12 C 0.6476(6) -0.0120(10) -0.0110(6) 0.123(3) Uani 0.5 1 d D U . . .
 C13 C 0.6879(6) 0.0465(9) -0.0142(7) 0.120(3) Uani 0.5 1 d D U . A .
 C14 C 0.6718(5) 0.1288(9) 0.0078(9) 0.122(3) Uani 0.5 1 d D U . A .
 C15 C 0.7053(5) 0.1889(11) 0.0475(8) 0.126(3) Uani 0.5 1 d D U . . .
 C16 C 0.6838(6) 0.2357(17) 0.0996(10) 0.126(3) Uani 0.5 1 d D U . A .
 C17 C 0.6274(6) 0.2248(11) 0.1106(7) 0.122(3) Uani 0.5 1 d D U . . .
 C18 C 0.6051(6) 0.2241(12) 0.1712(7) 0.122(3) Uani 0.5 1 d D U . A .
 C19 C 0.5679(8) 0.1596(12) 0.1692(6) 0.119(3) Uani 0.5 1 d D U . A .
 C20 C 0.5609(6) 0.1033(8) 0.2258(6) 0.111(3) Uani 0.5 1 d D U . . .
 C21 C 0.5455(5) 0.0174(9) 0.2109(7) 0.112(3) Uani 0.5 1 d D U . A .
 C22 C 0.5615(5) -0.0498(8) 0.2599(7) 0.109(3) Uani 0.5 1 d D U . . .
 C23 C 0.5731(7) -0.1391(10) 0.2412(7) 0.122(3) Uani 0.5 1 d D U . A .
 C24 C 0.5725(12) -0.1597(18) 0.1724(8) 0.128(3) Uani 0.5 1 d D U . . .
 C25 C 0.6124(8) -0.2184(16) 0.1526(8) 0.134(4) Uani 0.5 1 d D U . A .
 C26 C 0.6357(7) -0.2146(13) 0.0920(9) 0.130(4) Uani 0.5 1 d D U . A .
 C27 C 0.6881(6) -0.2432(18) 0.1031(10) 0.130(4) Uani 0.5 1 d D U . . .
 C28 C 0.7264(6) -0.2034(11) 0.0671(9) 0.124(3) Uani 0.5 1 d D U . A .
 C29 C 0.7113(6) -0.1353(10) 0.0161(8) 0.122(3) Uani 0.5 1 d D U . . .
 C30 C 0.7504(5) -0.0675(9) 0.0063(8) 0.120(3) Uani 0.5 1 d D U . A .
 C31 C 0.7357(5) 0.0231(9) -0.0067(6) 0.122(3) Uani 0.5 1 d D U . . .
 C32 C 0.7746(6) 0.0812(9) 0.0230(8) 0.124(3) Uani 0.5 1 d D U . A .
 C33 C 0.7611(5) 0.1623(10) 0.0534(7) 0.124(3) Uani 0.5 1 d D U . A .
 C34 C 0.7929(7) 0.1888(12) 0.1118(8) 0.132(3) Uani 0.5 1 d D U . . .
 C35 C 0.7699(7) 0.2366(13) 0.1606(9) 0.122(3) Uani 0.5 1 d D U . A .
 C36 C 0.7173(6) 0.2637(14) 0.1586(8) 0.122(3) Uani 0.5 1 d D U . . .
 C37 C 0.6874(6) 0.2666(10) 0.2168(7) 0.110(3) Uani 0.5 1 d D U . A .
 C38 C 0.6337(5) 0.2420(10) 0.2238(6) 0.114(3) Uani 0.5 1 d D U . . .
 C39 C 0.6298(5) 0.2007(10) 0.2831(7) 0.113(3) Uani 0.5 1 d D U . A .
 C40 C 0.5927(6) 0.1262(9) 0.2861(7) 0.114(3) Uani 0.5 1 d D U . A .
 C41 C 0.6105(7) 0.0588(9) 0.3342(8) 0.116(3) Uani 0.5 1 d D U . . .
 C42 C 0.5931(5) -0.0264(8) 0.3193(7) 0.108(3) Uani 0.5 1 d D U . A .
 C43 C 0.6266(6) -0.1049(9) 0.3396(7) 0.113(3) Uani 0.5 1 d D U . . .
 C44 C 0.6129(7) -0.1723(11) 0.2920(8) 0.119(3) Uani 0.5 1 d D U . A .
 C45 C 0.6555(6) -0.2307(14) 0.2717(8) 0.125(3) Uani 0.5 1 d D U . . .
 C46 C 0.6514(7) -0.2538(16) 0.2013(8) 0.129(4) Uani 0.5 1 d D U . A .
 C47 C 0.6979(6) -0.2643(16) 0.1730(8) 0.123(3) Uani 0.5 1 d D U . A .
 C48 C 0.7491(6) -0.2537(11) 0.2053(7) 0.115(3) Uani 0.5 1 d D U . . .
 C49 C 0.7887(6) -0.2179(12) 0.1680(8) 0.121(3) Uani 0.5 1 d D U . A .
 C50 C 0.7791(6) -0.1934(10) 0.0979(8) 0.126(3) Uani 0.5 1 d D U . . .
 C51 C 0.8153(5) -0.1237(9) 0.0862(7) 0.121(3) Uani 0.5 1 d D U . A .
 C52 C 0.8023(6) -0.0642(9) 0.0430(8) 0.128(3) Uani 0.5 1 d D U . . .
 C53 C 0.8168(5) 0.0247(8) 0.0570(7) 0.121(3) Uani 0.5 1 d D U . A .
 C54 C 0.8456(6) 0.0525(9) 0.1173(7) 0.120(3) Uani 0.5 1 d D U . . .
 C55 C 0.8331(8) 0.1372(10) 0.1423(7) 0.129(3) Uani 0.5 1 d D U . . .
 C56 C 0.8362(9) 0.1541(12) 0.2116(7) 0.123(3) Uani 0.5 1 d D U . . .
 C57 C 0.7971(6) 0.2151(10) 0.2224(7) 0.117(3) Uani 0.5 1 d D U . A .
 C58 C 0.7720(6) 0.2155(12) 0.2829(8) 0.109(3) Uani 0.5 1 d D U . . .
 C59 C 0.7163(5) 0.2426(10) 0.2768(7) 0.107(3) Uani 0.5 1 d D U . A .
 C60 C 0.6814(5) 0.2051(9) 0.3190(7) 0.108(3) Uani 0.5 1 d D U . . .
 C61 C 0.6951(5) 0.1466(10) 0.3617(8) 0.109(3) Uani 0.5 1 d D U . A .
 C62 C 0.6590(5) 0.0741(9) 0.3716(8) 0.109(3) Uani 0.5 1 d D U . A .
 C63 C 0.6911(5) 0.000000 0.3914(6) 0.114(3) Uani 1 2 d DS TU P . .
 C64 C 0.6770(6) -0.0899(9) 0.3745(11) 0.115(3) Uani 0.5 1 d D U . A .
 C65 C 0.7187(6) -0.1513(10) 0.3606(8) 0.110(3) Uani 0.5 1 d D U . . .
 C66 C 0.7066(6) -0.2187(11) 0.3092(8) 0.114(3) Uani 0.5 1 d D U . A .
 C67 C 0.7536(6) -0.2320(13) 0.2738(8) 0.116(3) Uani 0.5 1 d D U . A .
 C68 C 0.7952(6) -0.1746(11) 0.3043(8) 0.118(3) Uani 0.5 1 d D U . . .
 C69 C 0.8331(7) -0.1375(10) 0.2669(8) 0.120(3) Uani 0.5 1 d D U . A .
 C70 C 0.8309(8) -0.1602(12) 0.1990(7) 0.122(3) Uani 0.5 1 d D U . . .
 C71 C 0.8462(6) -0.1011(9) 0.1480(7) 0.120(3) Uani 0.5 1 d D U . A .
 C72 C 0.8615(5) -0.0143(10) 0.1665(7) 0.121(3) Uani 0.5 1 d D U . A .
 C73 C 0.8646(5) 0.0083(9) 0.2354(7) 0.122(3) Uani 0.5 1 d D U . . .
 C74 C 0.8516(6) 0.0940(9) 0.2553(7) 0.120(3) Uani 0.5 1 d D U . A .
 C75 C 0.8296(6) 0.0900(8) 0.3192(6) 0.116(3) Uani 0.5 1 d D U . . .
 C76 C 0.7886(6) 0.1504(11) 0.3344(8) 0.111(3) Uani 0.5 1 d D U . A .
 C77 C 0.7478(5) 0.1159(10) 0.3738(8) 0.104(3) Uani 0.5 1 d D U . . .
 C78 C 0.7464(5) 0.0242(8) 0.3930(7) 0.108(3) Uani 0.5 1 d D U . A .
 C79 C 0.7875(6) -0.0344(9) 0.3749(8) 0.115(3) Uani 0.5 1 d D U . . .
 C80 C 0.7728(6) -0.1238(10) 0.3586(9) 0.116(3) Uani 0.5 1 d D U . A .
 C81 C 0.8288(5) 0.000000 0.3387(6) 0.125(3) Uani 1 2 d DS TU P A .
 C82 C 0.8507(7) -0.0516(8) 0.2870(8) 0.121(3) Uani 0.5 1 d D U . A .
 U1 U 0.66806(16) 0.0861(2) 0.2210(2) 0.0920(11) Uani 0.205(2) 1 d . U . A 1
 U2 U 0.6479(5) 0.0521(9) 0.2055(8) 0.091(2) Uani 0.0518(18) 1 d . U . A 1
 U3 U 0.6820(5) 0.0515(8) 0.2538(7) 0.091(2) Uani 0.0498(15) 1 d . U . A 1
 U4 U 0.6863(6) 0.1111(7) 0.1842(7) 0.103(2) Uani 0.0427(14) 1 d . U . A 1
 U5 U 0.6577(7) 0.0812(11) 0.1783(10) 0.096(2) Uani 0.0422(17) 1 d . U . A 1
 U6 U 0.6415(8) 0.0352(15) 0.1586(14) 0.100(3) Uani 0.0210(11) 1 d . U . A 1
 U7 U 0.6387(9) 0.000000 0.1983(15) 0.093(3) Uani 0.0251(16) 2 d S TU P A 1
 U8 U 0.7025(10) 0.0891(13) 0.2423(12) 0.098(2) Uani 0.0246(13) 1 d . U . A 1
 U9 U 0.6925(9) 0.000000 0.2706(7) 0.089(3) Uani 0.0408(19) 2 d S TU P A 1
 U10 U 0.7157(12) -0.0327(15) 0.2707(11) 0.096(4) Uani 0.0193(12) 1 d . U . A 1
 U11 U 0.7360(14) -0.023(2) 0.1205(16) 0.101(10) Uani 0.01019(15) 1 d . U . A 1
 N1 N 0.7049(5) 0.000000 0.1880(6) 0.102(3) Uani 1 2 d S T P A 1
 Ni1P Ni 0.51920(2) 0.000000 0.41820(3) 0.0218(2) Uani 1 2 d S T P B 3
 N1P N 0.46406(18) 0.000000 0.3436(2) 0.0269(10) Uani 1 2 d S T P B 3
 N2P N 0.52018(12) 0.1291(2) 0.41673(16) 0.0263(7) Uani 1 1 d . . . B 3
 N3P N 0.57626(18) 0.000000 0.4898(2) 0.0251(9) Uani 1 2 d S T P B 3
 C1P C 0.40416(16) 0.0442(3) 0.2555(2) 0.0347(9) Uani 1 1 d . . . B 3
 C2P C 0.44110(15) 0.0714(3) 0.3104(2) 0.0288(8) Uani 1 1 d . . . B 3
 C3P C 0.45217(16) 0.1574(3) 0.3261(2) 0.0312(9) Uani 1 1 d . . . B 3
 H3P H 0.432775 0.200486 0.302008 0.037 Uiso 1 1 calc R . . B 3
 C4P C 0.49009(15) 0.1844(3) 0.3753(2) 0.0288(8) Uani 1 1 d . . . B 3
 C5P C 0.50355(17) 0.2753(3) 0.3880(2) 0.0359(9) Uani 1 1 d . . . B 3
 C6P C 0.54265(17) 0.2755(3) 0.4388(2) 0.0356(9) Uani 1 1 d . . . B 3
 C7P C 0.55264(15) 0.1845(3) 0.4561(2) 0.0285(8) Uani 1 1 d . . . B 3
 C8P C 0.59062(16) 0.1576(3) 0.5049(2) 0.0305(9) Uani 1 1 d . . . B 3
 H8P H 0.609498 0.200767 0.529584 0.037 Uiso 1 1 calc R . . B 3
 C9P C 0.60263(15) 0.0715(3) 0.51971(19) 0.0276(8) Uani 1 1 d . . . B 3
 C10P C 0.64476(16) 0.0446(3) 0.5681(2) 0.0320(9) Uani 1 1 d . . . B 3
 C11P C 0.37524(19) 0.1061(4) 0.2063(2) 0.0449(11) Uani 1 1 d . . . B 3
 H11A H 0.360502 0.153733 0.230691 0.054 Uiso 1 1 calc R . . B 3
 H11B H 0.346178 0.074856 0.182240 0.054 Uiso 1 1 calc R . . B 3
 C12P C 0.4102(2) 0.1442(4) 0.1561(3) 0.0577(14) Uani 1 1 d . . . B 3
 H12A H 0.389607 0.181907 0.125521 0.087 Uiso 1 1 calc GR . . B 3
 H12B H 0.424930 0.097442 0.131662 0.087 Uiso 1 1 calc GR . . B 3
 H12C H 0.438162 0.177533 0.179357 0.087 Uiso 1 1 calc GR . . B 3
 C13P C 0.4797(2) 0.3517(3) 0.3488(3) 0.0519(13) Uani 1 1 d . . . B 3
 H13A H 0.486132 0.404839 0.375032 0.062 Uiso 1 1 calc R . . B 3
 H13B H 0.441817 0.343352 0.342033 0.062 Uiso 1 1 calc R . . B 3
 C14P C 0.5010(3) 0.3644(5) 0.2813(4) 0.081(2) Uani 1 1 d . . . B 3
 H14A H 0.482964 0.412458 0.258311 0.121 Uiso 1 1 calc GR . . B 3
 H14B H 0.495376 0.311763 0.255285 0.121 Uiso 1 1 calc GR . . B 3
 H14C H 0.538047 0.376875 0.287674 0.121 Uiso 1 1 calc GR . . B 3
 C15P C 0.5719(2) 0.3518(3) 0.4710(3) 0.0494(13) Uani 1 1 d . . . B 3
 H15A H 0.576365 0.342535 0.519066 0.059 Uiso 1 1 calc R . . B 3
 H15B H 0.550941 0.404577 0.462729 0.059 Uiso 1 1 calc R . . B 3
 C16P C 0.6262(3) 0.3658(5) 0.4453(4) 0.078(2) Uani 1 1 d . . . B 3
 H16A H 0.646834 0.313284 0.452345 0.117 Uiso 1 1 calc GR . . B 3
 H16B H 0.643828 0.413628 0.469090 0.117 Uiso 1 1 calc GR . . B 3
 H16C H 0.621898 0.379148 0.398351 0.117 Uiso 1 1 calc GR . . B 3
 C17P C 0.68299(18) 0.1060(4) 0.6056(2) 0.0411(11) Uani 1 1 d . . . B 3
 H17A H 0.698588 0.076956 0.645648 0.049 Uiso 1 1 calc R . . B 3
 H17B H 0.664133 0.157311 0.619369 0.049 Uiso 1 1 calc R . . B 3
 C18P C 0.7268(2) 0.1352(5) 0.5631(3) 0.0666(18) Uani 1 1 d . . . B 3
 H18A H 0.711701 0.166912 0.524661 0.100 Uiso 1 1 calc GR . . B 3
 H18B H 0.745150 0.084471 0.548607 0.100 Uiso 1 1 calc GR . . B 3
 H18C H 0.751148 0.172421 0.589217 0.100 Uiso 1 1 calc GR . . B 3
 C1S C 0.6396(6) 0.500000 0.2596(7) 0.098(4) Uani 1 2 d S T P C 3
 H1S H 0.614881 0.500000 0.290958 0.118 Uiso 1 2 calc RS T P C 3
 C2S C 0.6231(7) 0.500000 0.1934(10) 0.142(7) Uani 1 2 d S T P C 3
 H2S H 0.587352 0.500000 0.179064 0.171 Uiso 1 2 calc RS T P C 3
 C3S C 0.6619(8) 0.500000 0.1460(7) 0.126(6) Uani 1 2 d S T P C 3
 H3S H 0.651513 0.500000 0.100325 0.151 Uiso 1 2 calc RS T P C 3
 C4S C 0.7148(5) 0.500000 0.1683(5) 0.080(3) Uani 1 2 d S T P C 3
 H4S H 0.740745 0.500000 0.138476 0.096 Uiso 1 2 calc RS T P C 3
 C5S C 0.7271(5) 0.500000 0.2330(6) 0.086(3) Uani 1 2 d S T P C 3
 H5S H 0.762763 0.500000 0.248206 0.103 Uiso 1 2 calc RS T P C 3
 C6S C 0.6911(5) 0.500000 0.2803(6) 0.087(3) Uani 1 2 d S T P C 3
 H6S H 0.702300 0.500000 0.325721 0.105 Uiso 1 2 calc RS T P C 3
 C7S C 0.4454(10) 0.377(2) -0.0003(17) 0.220(8) Uani 0.715(13) 1 d D U . D 3
 H7S H 0.408866 0.380406 -0.002083 0.264 Uiso 0.715(13) 1 calc R . . D 3
 C8S C 0.4744(12) 0.366(3) 0.0631(17) 0.224(8) Uani 0.715(13) 1 d D U . D 3
 H8S H 0.458477 0.347448 0.100648 0.269 Uiso 0.715(13) 1 calc R . . D 3
 C9S C 0.5285(10) 0.384(2) 0.0654(16) 0.230(8) Uani 0.715(13) 1 d D U . D 3
 H9S H 0.547681 0.399791 0.105242 0.277 Uiso 0.715(13) 1 calc R . . D 3
 S1S S 0.4686(10) 0.324(2) 0.0508(15) 0.231(8) Uani 0.285(13) 1 d . U . D 4
 C10S C 0.500000 0.291(4) 0.000000 0.224(8) Uani 0.57(3) 2 d S TU P D 4

loop_
  _atom_site_aniso_label
  _atom_site_aniso_U_11
  _atom_site_aniso_U_22
  _atom_site_aniso_U_33
  _atom_site_aniso_U_23
  _atom_site_aniso_U_13
  _atom_site_aniso_U_12
 C1 0.124(6) 0.144(6) 0.118(6) 0.000 -0.040(5) 0.000
 C2 0.141(7) 0.142(7) 0.085(6) 0.016(5) -0.035(6) 0.015(5)
 C3 0.149(7) 0.132(6) 0.091(6) 0.043(6) -0.018(6) 0.032(6)
 C4 0.135(6) 0.115(6) 0.122(6) 0.042(6) -0.012(6) 0.044(6)
 C5 0.107(6) 0.124(6) 0.134(6) 0.025(6) -0.009(6) 0.050(6)
 C6 0.096(6) 0.136(7) 0.129(6) 0.010(5) -0.021(6) 0.021(5)
 C7 0.074(5) 0.139(7) 0.141(6) 0.005(6) -0.001(5) 0.003(6)
 C8 0.093(6) 0.128(7) 0.140(6) -0.005(6) -0.017(6) -0.023(6)
 C9 0.115(6) 0.126(6) 0.120(6) -0.012(5) -0.040(6) -0.017(5)
 C10 0.148(7) 0.121(6) 0.107(6) -0.028(6) -0.026(6) -0.014(6)
 C11 0.157(7) 0.140(6) 0.079(6) -0.034(6) -0.013(6) 0.012(6)
 C12 0.155(7) 0.146(7) 0.063(5) 0.001(6) -0.021(6) 0.017(6)
 C13 0.158(7) 0.149(7) 0.053(5) 0.032(5) 0.013(6) 0.021(6)
 C14 0.155(7) 0.132(6) 0.076(5) 0.067(5) 0.000(6) 0.012(6)
 C15 0.157(7) 0.111(6) 0.112(6) 0.078(5) 0.022(6) -0.002(6)
 C16 0.161(7) 0.077(6) 0.139(6) 0.058(6) 0.001(6) 0.009(6)
 C17 0.143(6) 0.087(6) 0.133(6) 0.043(6) 0.001(6) 0.048(6)
 C18 0.127(6) 0.088(6) 0.150(6) 0.011(6) 0.009(6) 0.066(5)
 C19 0.098(6) 0.111(6) 0.146(6) 0.016(6) 0.013(6) 0.070(5)
 C20 0.078(5) 0.122(6) 0.138(6) 0.003(6) 0.042(5) 0.053(5)
 C21 0.064(5) 0.138(7) 0.139(6) 0.012(6) 0.043(5) 0.020(6)
 C22 0.074(5) 0.136(6) 0.128(6) 0.028(6) 0.068(5) -0.008(5)
 C23 0.102(6) 0.128(6) 0.140(6) 0.032(6) 0.038(6) -0.035(6)
 C24 0.113(6) 0.122(6) 0.149(6) 0.003(6) 0.006(6) -0.039(6)
 C25 0.144(7) 0.106(6) 0.148(7) -0.007(6) -0.001(6) -0.029(6)
 C26 0.155(7) 0.101(6) 0.129(6) -0.034(6) -0.016(6) -0.011(6)
 C27 0.166(7) 0.087(6) 0.133(6) -0.039(6) -0.004(6) 0.020(6)
 C28 0.157(7) 0.106(6) 0.110(6) -0.051(6) 0.018(6) 0.049(6)
 C29 0.161(7) 0.130(6) 0.075(5) -0.045(5) 0.015(6) 0.042(6)
 C30 0.151(6) 0.149(7) 0.067(5) -0.015(6) 0.050(5) 0.044(6)
 C31 0.157(6) 0.154(7) 0.062(5) 0.022(6) 0.048(5) 0.015(6)
 C32 0.137(6) 0.151(7) 0.094(6) 0.048(6) 0.066(5) -0.010(6)
 C33 0.141(6) 0.123(6) 0.115(6) 0.071(5) 0.049(6) -0.028(6)
 C34 0.136(6) 0.116(6) 0.149(6) 0.043(6) 0.036(6) -0.045(6)
 C35 0.138(6) 0.077(6) 0.152(6) 0.024(6) 0.018(6) -0.045(6)
 C36 0.154(6) 0.058(5) 0.153(6) 0.026(6) 0.002(6) -0.016(6)
 C37 0.144(6) 0.046(5) 0.141(6) -0.017(5) 0.008(6) 0.012(5)
 C38 0.139(6) 0.069(5) 0.135(6) -0.018(6) 0.021(6) 0.057(5)
 C39 0.127(6) 0.091(6) 0.128(6) -0.035(5) 0.047(6) 0.042(6)
 C40 0.111(6) 0.121(6) 0.118(6) -0.012(6) 0.061(5) 0.049(5)
 C41 0.123(6) 0.135(6) 0.102(6) -0.005(6) 0.074(5) 0.020(6)
 C42 0.098(6) 0.133(7) 0.107(5) 0.027(5) 0.081(4) 0.003(5)
 C43 0.118(6) 0.131(6) 0.099(6) 0.049(5) 0.062(5) -0.012(6)
 C44 0.119(6) 0.115(6) 0.130(6) 0.049(6) 0.050(6) -0.019(6)
 C45 0.143(6) 0.099(6) 0.134(6) 0.043(6) 0.022(6) -0.011(6)
 C46 0.150(7) 0.087(6) 0.149(7) 0.011(6) 0.007(6) -0.013(6)
 C47 0.156(7) 0.072(6) 0.142(6) -0.010(6) 0.010(6) 0.020(6)
 C48 0.141(6) 0.070(5) 0.135(6) 0.010(6) 0.006(6) 0.054(5)
 C49 0.131(6) 0.097(6) 0.136(6) -0.007(6) 0.018(6) 0.075(5)
 C50 0.142(6) 0.115(6) 0.123(6) -0.033(6) 0.029(6) 0.073(6)
 C51 0.118(6) 0.132(6) 0.121(6) -0.015(6) 0.060(5) 0.064(6)
 C52 0.133(6) 0.154(7) 0.107(6) -0.008(6) 0.069(5) 0.036(6)
 C53 0.116(6) 0.147(7) 0.113(6) 0.028(6) 0.084(5) 0.004(6)
 C54 0.085(5) 0.142(7) 0.143(6) 0.020(6) 0.069(5) -0.017(6)
 C55 0.107(6) 0.127(6) 0.156(6) 0.025(6) 0.041(6) -0.045(6)
 C56 0.097(6) 0.116(6) 0.156(7) 0.003(6) 0.011(6) -0.056(6)
 C57 0.121(6) 0.082(6) 0.146(6) -0.006(6) 0.005(6) -0.055(5)
 C58 0.126(6) 0.071(6) 0.126(6) -0.032(5) -0.008(6) -0.040(5)
 C59 0.136(6) 0.058(5) 0.126(6) -0.042(5) 0.011(6) -0.007(5)
 C60 0.138(6) 0.083(6) 0.107(6) -0.053(5) 0.028(6) 0.017(6)
 C61 0.143(6) 0.109(6) 0.078(5) -0.045(5) 0.028(6) 0.005(6)
 C62 0.135(6) 0.131(6) 0.069(5) -0.023(5) 0.055(5) 0.013(5)
 C63 0.155(6) 0.133(6) 0.060(4) 0.000 0.033(5) 0.000
 C64 0.143(6) 0.127(6) 0.080(5) 0.040(5) 0.041(6) 0.009(5)
 C65 0.136(6) 0.111(6) 0.085(6) 0.061(5) 0.017(6) 0.026(6)
 C66 0.139(6) 0.091(6) 0.113(6) 0.062(5) 0.014(6) 0.021(6)
 C67 0.137(6) 0.082(6) 0.125(6) 0.042(6) -0.004(6) 0.049(6)
 C68 0.119(6) 0.108(6) 0.122(6) 0.043(6) -0.018(6) 0.055(5)
 C69 0.095(6) 0.121(6) 0.138(6) 0.023(6) -0.017(6) 0.057(5)
 C70 0.101(6) 0.119(6) 0.147(6) 0.007(6) 0.021(6) 0.073(6)
 C71 0.087(5) 0.130(6) 0.150(6) -0.001(6) 0.049(5) 0.055(6)
 C72 0.068(5) 0.144(7) 0.158(6) 0.002(6) 0.041(5) 0.014(6)
 C73 0.063(5) 0.143(6) 0.158(6) -0.002(6) -0.002(5) -0.002(6)
 C74 0.077(5) 0.127(6) 0.152(6) -0.010(6) -0.013(6) -0.037(6)
 C75 0.096(6) 0.121(6) 0.121(6) -0.023(5) -0.040(5) -0.029(5)
 C76 0.121(6) 0.102(6) 0.104(6) -0.033(5) -0.018(6) -0.037(5)
 C77 0.132(6) 0.111(6) 0.067(5) -0.039(5) -0.001(5) -0.013(6)
 C78 0.142(6) 0.126(6) 0.053(4) -0.010(5) -0.007(5) -0.002(5)
 C79 0.128(6) 0.130(6) 0.079(5) 0.018(5) -0.040(5) 0.014(5)
 C80 0.133(6) 0.118(6) 0.090(6) 0.044(5) -0.021(6) 0.038(6)
 C81 0.104(5) 0.141(6) 0.119(6) 0.000 -0.049(5) 0.000
 C82 0.079(5) 0.138(6) 0.138(6) 0.007(5) -0.030(6) 0.023(5)
 U1 0.099(2) 0.0565(15) 0.128(3) -0.0283(15) 0.0506(18) 0.0228(13)
 U2 0.091(4) 0.057(4) 0.134(4) -0.019(3) 0.055(3) 0.032(3)
 U3 0.113(4) 0.061(4) 0.109(4) -0.028(3) 0.060(3) 0.029(3)
 U4 0.118(5) 0.056(4) 0.141(5) 0.000(4) 0.041(4) 0.020(4)
 U5 0.102(4) 0.058(4) 0.132(5) -0.005(4) 0.037(4) 0.037(3)
 U6 0.105(5) 0.063(5) 0.139(6) -0.008(5) 0.039(5) 0.024(4)
 U7 0.101(5) 0.058(5) 0.129(5) 0.000 0.052(5) 0.000
 U8 0.111(5) 0.064(5) 0.126(5) -0.015(4) 0.042(5) 0.018(4)
 U9 0.110(5) 0.061(5) 0.106(4) 0.000 0.060(4) 0.000
 U10 0.117(7) 0.069(6) 0.110(6) 0.001(5) 0.049(6) 0.015(6)
 U11 0.114(12) 0.105(15) 0.092(12) -0.007(9) 0.049(9) 0.008(9)
 N1 0.112(8) 0.084(7) 0.116(8) 0.000 0.040(7) 0.000
 Ni1P 0.0183(4) 0.0230(4) 0.0240(4) 0.000 0.0022(2) 0.000
 N1P 0.023(2) 0.027(2) 0.031(2) 0.000 0.0027(18) 0.000
 N2P 0.0230(15) 0.0274(17) 0.0289(16) -0.0009(13) 0.0039(13) 0.0004(13)
 N3P 0.024(2) 0.028(2) 0.023(2) 0.000 0.0035(17) 0.000
 C1P 0.0256(19) 0.039(2) 0.038(2) 0.0007(19) -0.0055(16) 0.0036(18)
 C2P 0.0209(17) 0.036(2) 0.0296(19) 0.0019(17) 0.0003(15) 0.0032(16)
 C3P 0.0283(19) 0.030(2) 0.035(2) 0.0035(17) -0.0003(16) 0.0059(17)
 C4P 0.0260(19) 0.027(2) 0.034(2) 0.0006(16) 0.0051(16) 0.0028(16)
 C5P 0.032(2) 0.027(2) 0.048(2) 0.0003(19) 0.0022(18) 0.0042(18)
 C6P 0.031(2) 0.027(2) 0.049(3) -0.0048(19) 0.0070(18) -0.0004(18)
 C7P 0.0240(18) 0.029(2) 0.034(2) -0.0030(16) 0.0058(15) -0.0013(16)
 C8P 0.0271(19) 0.031(2) 0.033(2) -0.0069(17) 0.0034(16) -0.0040(17)
 C9P 0.0228(17) 0.035(2) 0.0251(18) -0.0029(16) 0.0022(14) -0.0012(16)
 C10P 0.0241(18) 0.043(2) 0.0292(19) -0.0032(18) 0.0015(15) -0.0019(17)
 C11P 0.040(2) 0.046(3) 0.045(3) 0.004(2) -0.014(2) 0.008(2)
 C12P 0.066(4) 0.060(3) 0.044(3) 0.011(3) -0.008(2) 0.010(3)
 C13P 0.052(3) 0.028(2) 0.073(4) 0.004(2) -0.005(3) 0.009(2)
 C14P 0.090(5) 0.062(4) 0.090(5) 0.039(4) 0.010(4) 0.007(4)
 C15P 0.046(3) 0.030(2) 0.070(3) -0.009(2) -0.004(2) -0.002(2)
 C16P 0.061(4) 0.056(4) 0.117(6) -0.003(4) 0.010(4) -0.032(3)
 C17P 0.034(2) 0.052(3) 0.035(2) -0.008(2) -0.0066(18) -0.004(2)
 C18P 0.047(3) 0.085(5) 0.069(4) -0.027(3) 0.009(3) -0.031(3)
 C1S 0.107(10) 0.106(10) 0.088(8) 0.000 0.042(8) 0.000
 C2S 0.101(11) 0.19(2) 0.126(14) 0.000 -0.033(10) 0.000
 C3S 0.157(16) 0.160(16) 0.059(7) 0.000 -0.007(9) 0.000
 C4S 0.106(9) 0.072(6) 0.065(6) 0.000 0.026(6) 0.000
 C5S 0.099(8) 0.093(8) 0.067(6) 0.000 0.011(6) 0.000
 C6S 0.094(8) 0.099(9) 0.067(6) 0.000 0.000(6) 0.000
 C7S 0.141(12) 0.234(19) 0.29(2) -0.012(8) 0.068(12) 0.005(8)
 C8S 0.152(11) 0.235(19) 0.293(19) -0.007(8) 0.065(12) 0.002(7)
 C9S 0.164(12) 0.240(19) 0.293(19) -0.008(11) 0.054(13) 0.004(11)
 S1S 0.167(11) 0.24(2) 0.296(19) 0.017(11) 0.070(12) -0.018(10)
 C10S 0.150(13) 0.234(19) 0.30(2) 0.000 0.060(12) 0.000

_geom_special_details
;
 All esds (except the esd in the dihedral angle between two l.s. planes)
 are estimated using the full covariance matrix.  The cell esds are taken
 into account individually in the estimation of esds in distances, angles
 and torsion angles; correlations between esds in cell parameters are only
 used when they are defined by crystal symmetry.  An approximate (isotropic)
 treatment of cell esds is used for estimating esds involving l.s. planes.
;
loop_
  _geom_bond_atom_site_label_1
  _geom_bond_atom_site_label_2
  _geom_bond_distance
  _geom_bond_site_symmetry_2
  _geom_bond_publ_flag
 C1 C2 1.305(14) 6 ?
 C1 C2 1.305(14) . ?
 C1 C6 1.368(12) 6 ?
 C1 C6 1.368(12) . ?
 C1 C9 1.406(12) . ?
 C1 C9 1.406(12) 6 ?
 C1 U6 2.86(3) . ?
 C1 U6 2.86(3) 6 ?
 C2 C2 1.05(2) 6 ?
 C2 C3 1.372(12) . ?
 C2 C9 1.613(18) 6 ?
 C2 C10 1.86(2) 6 ?
 C2 C11 1.68(2) 6 ?
 C2 C12 1.213(13) 6 ?
 C2 C12 1.363(13) . ?
 C2 U6 3.04(3) . ?
 C3 C4 1.377(16) . ?
 C3 C9 1.584(19) 6 ?
 C3 C10 0.64(2) 6 ?
 C3 C11 0.99(2) 6 ?
 C3 C12 1.91(2) 6 ?
 C3 C14 1.340(14) . ?
 C3 C26 2.03(2) 6 ?
 C3 U6 3.04(3) . ?
 C4 C5 1.356(12) . ?
 C4 C8 1.99(2) 6 ?
 C4 C9 1.343(18) 6 ?
 C4 C10 0.78(2) 6 ?
 C4 C17 1.347(13) . ?
 C4 C25 1.82(2) 6 ?
 C4 C26 1.22(2) 6 ?
 C4 U5 2.81(2) . ?
 C4 U6 2.80(3) . ?
 C5 C6 1.333(15) . ?
 C5 C7 2.02(2) 6 ?
 C5 C8 0.68(2) 6 ?
 C5 C9 1.119(16) 6 ?
 C5 C10 1.96(2) 6 ?
 C5 C19 1.342(13) . ?
 C5 C24 1.41(2) 6 ?
 C5 C25 2.03(2) 6 ?
 C5 U2 3.03(2) . ?
 C5 U5 2.78(2) . ?
 C5 U6 2.59(3) . ?
 C6 C6 1.37(2) 6 ?
 C6 C7 1.165(17) 6 ?
 C6 C7 1.368(13) . ?
 C6 C8 0.985(16) 6 ?
 C6 C9 1.158(17) 6 ?
 C6 U6 2.60(3) . ?
 C6 U6 2.87(3) 6 ?
 C6 U7 3.04(3) . ?
 C7 C7 0.38(3) 6 ?
 C7 C8 1.369(14) . ?
 C7 C8 1.72(2) 6 ?
 C7 C21 1.337(13) 6 ?
 C7 C21 1.410(12) . ?
 C7 U2 2.98(2) 6 ?
 C7 U6 2.68(3) . ?
 C7 U6 2.61(3) 6 ?
 C7 U7 2.66(3) . ?
 C8 C9 1.398(15) . ?
 C8 C19 1.354(19) 6 ?
 C8 C20 2.016(18) 6 ?
 C8 C24 1.424(17) . ?
 C8 U2 2.84(3) 6 ?
 C8 U5 2.77(3) 6 ?
 C8 U6 2.45(3) 6 ?
 C9 C10 1.464(14) . ?
 C9 U5 2.97(3) 6 ?
 C9 U6 2.56(3) 6 ?
 C10 C11 1.439(14) . ?
 C10 C14 1.65(2) 6 ?
 C10 C17 1.77(2) 6 ?
 C10 C26 1.446(14) . ?
 C10 U5 2.94(3) 6 ?
 C10 U6 2.85(4) 6 ?
 C11 C12 1.84(2) 6 ?
 C11 C12 1.486(14) . ?
 C11 C13 1.30(2) 6 ?
 C11 C14 0.52(2) 6 ?
 C11 C15 1.89(2) 6 ?
 C11 C29 1.451(13) . ?
 C12 C12 0.37(3) 6 ?
 C12 C13 1.366(13) . ?
 C12 C13 1.161(14) 6 ?
 C12 C14 1.91(2) 6 ?
 C13 C13 1.42(3) 6 ?
 C13 C14 1.402(13) . ?
 C13 C29 1.58(2) 6 ?
 C13 C30 1.637(18) 6 ?
 C13 C31 1.609(19) 6 ?
 C13 C31 1.264(15) . ?
 C13 U11 3.05(4) . ?
 C13 U11 2.89(4) 6 ?
 C14 C15 1.442(13) . ?
 C14 C29 1.007(19) 6 ?
 C15 C16 1.416(13) . ?
 C15 C27 1.49(2) 6 ?
 C15 C28 0.673(19) 6 ?
 C15 C29 1.05(2) 6 ?
 C15 C33 1.470(14) . ?
 C15 U4 3.07(2) . ?
 C15 U11 2.99(4) 6 ?
 C16 C17 1.482(14) . ?
 C16 C26 1.26(2) 6 ?
 C16 C27 0.17(3) 6 ?
 C16 C28 1.41(2) 6 ?
 C16 C36 1.457(14) . ?
 C16 C47 1.55(2) 6 ?
 C16 U4 2.54(3) . ?
 C16 U5 2.94(3) . ?
 C17 C18 1.387(14) . ?
 C17 C25 0.96(2) 6 ?
 C17 C26 0.47(2) 6 ?
 C17 C27 1.59(2) 6 ?
 C17 C46 1.92(2) 6 ?
 C17 U4 2.65(2) . ?
 C17 U5 2.65(2) . ?
 C17 U6 3.05(3) . ?
 C18 C19 1.363(12) . ?
 C18 C24 1.29(2) 6 ?
 C18 C25 0.44(2) 6 ?
 C18 C26 1.84(2) 6 ?
 C18 C38 1.257(16) . ?
 C18 C46 1.35(2) 6 ?
 C18 U1 2.773(19) . ?
 C18 U2 2.90(2) . ?
 C18 U4 2.68(2) . ?
 C18 U5 2.55(2) . ?
 C18 U6 3.04(3) . ?
 C19 C20 1.444(13) . ?
 C19 C23 1.47(2) 6 ?
 C19 C24 0.13(5) 6 ?
 C19 C25 1.50(2) 6 ?
 C19 U1 2.89(2) . ?
 C19 U2 2.66(3) . ?
 C19 U5 2.57(3) . ?
 C19 U6 2.69(3) . ?
 C19 U7 3.05(3) . ?
 C20 C21 1.391(13) . ?
 C20 C21 1.90(2) 6 ?
 C20 C22 1.06(2) 6 ?
 C20 C23 0.687(19) 6 ?
 C20 C24 1.42(2) 6 ?
 C20 C40 1.436(13) . ?
 C20 U1 2.750(17) . ?
 C20 U2 2.416(19) . ?
 C20 U5 2.74(2) . ?
 C20 U7 2.63(2) . ?
 C21 C21 0.53(3) 6 ?
 C21 C22 1.143(16) 6 ?
 C21 C22 1.452(13) . ?
 C21 U2 2.672(19) . ?
 C21 U2 2.83(2) 6 ?
 C21 U6 2.86(3) 6 ?
 C21 U6 2.76(3) . ?
 C21 U7 2.42(3) . ?
 C22 C22 1.52(3) 6 ?
 C22 C23 1.448(15) . ?
 C22 C40 1.477(17) 6 ?
 C22 C41 1.859(18) 6 ?
 C22 C42 1.800(15) 6 ?
 C22 C42 1.421(14) . ?
 C22 U1 2.943(13) 6 ?
 C22 U2 2.542(16) 6 ?
 C22 U7 2.53(2) . ?
 C23 C24 1.414(16) . ?
 C23 C39 1.86(2) 6 ?
 C23 C40 1.008(18) 6 ?
 C23 C44 1.460(15) . ?
 C23 U1 2.614(19) 6 ?
 C23 U2 2.48(2) 6 ?
 C23 U5 2.74(2) 6 ?
 C23 U6 2.97(3) 6 ?
 C23 U7 2.88(2) . ?
 C24 C25 1.433(16) . ?
 C24 U1 2.77(4) 6 ?
 C24 U2 2.56(4) 6 ?
 C24 U4 2.98(4) 6 ?
 C24 U5 2.47(4) 6 ?
 C24 U6 2.62(4) 6 ?
 C25 C26 1.402(16) . ?
 C25 C38 1.52(2) 6 ?
 C25 C46 1.434(16) . ?
 C25 U1 2.76(3) 6 ?
 C25 U4 2.53(3) 6 ?
 C25 U5 2.42(3) 6 ?
 C26 C27 1.402(16) . ?
 C26 U4 2.67(3) 6 ?
 C26 U5 2.69(3) 6 ?
 C26 U6 3.04(3) 6 ?
 C27 C28 1.404(14) . ?
 C27 C36 1.32(2) 6 ?
 C27 C47 1.439(16) . ?
 C27 U4 2.59(3) 6 ?
 C27 U5 3.03(3) 6 ?
 C28 C29 1.483(14) . ?
 C28 C33 1.13(2) 6 ?
 C28 C34 1.85(2) 6 ?
 C28 C50 1.434(14) . ?
 C28 U4 3.00(2) 6 ?
 C28 U11 2.95(4) . ?
 C29 C30 1.459(14) . ?
 C29 C31 1.89(2) 6 ?
 C29 C32 1.80(2) 6 ?
 C29 C33 1.472(18) 6 ?
 C29 U11 2.74(4) . ?
 C30 C31 0.80(2) 6 ?
 C30 C31 1.446(13) . ?
 C30 C32 0.705(15) 6 ?
 C30 C33 1.73(2) 6 ?
 C30 C52 1.454(13) . ?
 C30 C53 2.003(17) 6 ?
 C30 U11 2.45(3) . ?
 C30 U11 2.72(4) 6 ?
 C31 C31 0.70(3) 6 ?
 C31 C32 1.418(13) . ?
 C31 C32 1.94(2) 6 ?
 C31 C52 1.988(17) 6 ?
 C31 U11 2.64(3) . ?
 C31 U11 2.55(3) 6 ?
 C32 C33 1.433(13) . ?
 C32 C51 1.692(18) 6 ?
 C32 C52 0.821(18) 6 ?
 C32 C53 1.494(14) . ?
 C32 C53 2.02(2) 6 ?
 C32 U11 2.77(4) . ?
 C32 U11 2.44(3) 6 ?
 C33 C34 1.421(13) . ?
 C33 C50 1.076(19) 6 ?
 C33 C51 1.59(2) 6 ?
 C33 C52 1.85(2) 6 ?
 C33 U11 2.63(4) 6 ?
 C34 C35 1.390(15) . ?
 C34 C49 1.23(2) 6 ?
 C34 C50 0.43(2) 6 ?
 C34 C51 1.27(2) 6 ?
 C34 C55 1.389(15) . ?
 C34 C70 1.97(2) 6 ?
 C34 C71 1.99(2) 6 ?
 C34 U11 2.93(4) 6 ?
 C35 C36 1.398(14) . ?
 C35 C47 1.92(2) 6 ?
 C35 C48 1.11(2) 6 ?
 C35 C49 0.57(2) 6 ?
 C35 C50 1.46(2) 6 ?
 C35 C57 1.405(15) . ?
 C35 C70 2.03(2) 6 ?
 C35 U4 2.93(3) . ?
 C36 C37 1.449(13) . ?
 C36 C46 1.96(2) 6 ?
 C36 C47 0.59(2) 6 ?
 C36 C48 1.19(2) 6 ?
 C36 C49 1.94(2) 6 ?
 C36 U4 2.52(2) . ?
 C37 C38 1.436(13) . ?
 C37 C45 1.53(2) 6 ?
 C37 C46 0.96(2) 6 ?
 C37 C47 0.94(2) 6 ?
 C37 C48 1.62(2) 6 ?
 C37 C59 1.402(14) . ?
 C37 C66 2.01(2) 6 ?
 C37 C67 2.02(2) 6 ?
 C37 U1 2.795(15) . ?
 C37 U4 2.456(19) . ?
 C37 U8 2.77(3) . ?
 C38 C39 1.356(13) . ?
 C38 C44 1.85(2) 6 ?
 C38 C45 1.08(2) 6 ?
 C38 C46 0.69(2) 6 ?
 C38 C47 2.03(2) 6 ?
 C38 U1 2.532(15) . ?
 C38 U4 2.566(17) . ?
 C38 U5 2.70(2) . ?
 C38 U8 2.92(3) . ?
 C39 C40 1.482(13) . ?
 C39 C43 1.85(2) 6 ?
 C39 C44 0.647(19) 6 ?
 C39 C45 0.845(19) 6 ?
 C39 C46 1.95(2) 6 ?
 C39 C60 1.442(13) . ?
 C39 C66 1.995(18) 6 ?
 C39 U1 2.400(16) . ?
 C39 U3 2.722(19) . ?
 C39 U8 2.69(2) . ?
 C40 C41 1.452(14) . ?
 C40 C42 1.659(19) 6 ?
 C40 C43 1.355(18) 6 ?
 C40 C44 0.873(19) 6 ?
 C40 U1 2.491(16) . ?
 C40 U2 2.502(18) . ?
 C40 U3 2.673(19) . ?
 C40 U5 2.92(2) . ?
 C41 C41 1.79(3) 6 ?
 C41 C42 0.711(18) 6 ?
 C41 C42 1.394(13) . ?
 C41 C43 0.816(18) 6 ?
 C41 C44 1.93(2) 6 ?
 C41 C62 1.406(13) . ?
 C41 C64 1.87(2) 6 ?
 C41 U2 2.83(2) . ?
 C41 U3 2.54(2) . ?
 C41 U9 2.69(3) . ?
 C42 C42 0.80(2) 6 ?
 C42 C43 1.505(15) . ?
 C42 C62 2.031(16) 6 ?
 C42 U2 2.807(18) 6 ?
 C42 U3 2.745(16) 6 ?
 C42 U7 2.81(3) . ?
 C42 U9 2.82(2) . ?
 C43 C44 1.425(15) . ?
 C43 C61 1.869(19) 6 ?
 C43 C62 1.103(19) 6 ?
 C43 C64 1.423(14) . ?
 C43 U1 2.703(15) 6 ?
 C43 U3 2.460(17) 6 ?
 C43 U8 2.88(3) 6 ?
 C43 U9 2.77(2) . ?
 C44 C45 1.486(16) . ?
 C44 C60 1.85(2) 6 ?
 C44 U1 2.466(19) 6 ?
 C44 U2 2.72(2) 6 ?
 C44 U3 2.70(2) 6 ?
 C44 U8 2.86(3) 6 ?
 C45 C46 1.450(16) . ?
 C45 C59 1.55(2) 6 ?
 C45 C60 1.17(2) 6 ?
 C45 C66 1.453(16) . ?
 C45 U1 2.46(2) 6 ?
 C45 U3 2.84(3) 6 ?
 C45 U4 2.69(2) 6 ?
 C45 U8 2.56(3) 6 ?
 C46 C47 1.368(16) . ?
 C46 U1 2.61(2) 6 ?
 C46 U4 2.38(3) 6 ?
 C46 U5 2.68(3) 6 ?
 C47 C48 1.413(15) . ?
 C47 U1 3.00(2) 6 ?
 C47 U4 2.36(3) 6 ?
 C47 U5 2.97(3) 6 ?
 C47 U8 3.01(3) 6 ?
 C48 C49 1.417(15) . ?
 C48 C57 1.37(2) 6 ?
 C48 C58 1.71(2) 6 ?
 C48 C59 1.73(2) 6 ?
 C48 C67 1.406(15) . ?
 C48 U4 2.71(2) 6 ?
 C48 U8 2.90(3) 6 ?
 C49 C50 1.454(15) . ?
 C49 C55 1.78(2) 6 ?
 C49 C56 1.73(2) 6 ?
 C49 C57 1.09(2) 6 ?
 C49 C70 1.478(16) . ?
 C50 C51 1.437(14) . ?
 C50 C55 1.79(2) 6 ?
 C50 U11 2.87(4) . ?
 C51 C52 1.276(16) . ?
 C51 C53 1.62(2) 6 ?
 C51 C54 1.44(2) 6 ?
 C51 C55 1.193(18) 6 ?
 C51 C71 1.447(13) . ?
 C51 U11 2.68(3) . ?
 C52 C52 1.96(3) 6 ?
 C52 C53 1.425(13) . ?
 C52 C53 0.75(2) 6 ?
 C52 C54 1.782(18) 6 ?
 C52 U11 2.74(3) 6 ?
 C52 U11 2.48(3) . ?
 C53 C53 0.75(3) 6 ?
 C53 C54 1.421(13) . ?
 C53 C54 1.795(17) 6 ?
 C53 U11 2.52(3) 6 ?
 C53 U11 2.62(3) . ?
 C54 C54 1.60(3) 6 ?
 C54 C55 1.430(13) . ?
 C54 C71 0.96(2) 6 ?
 C54 C72 1.184(17) 6 ?
 C54 C72 1.449(14) . ?
 C54 U11 3.02(4) . ?
 C54 U11 2.83(4) 6 ?
 C55 C56 1.408(14) . ?
 C55 C70 1.195(19) 6 ?
 C55 C71 0.65(2) 6 ?
 C55 U11 3.02(4) 6 ?
 C56 C57 1.392(15) . ?
 C56 C69 1.147(19) 6 ?
 C56 C70 0.29(2) 6 ?
 C56 C71 1.55(2) 6 ?
 C56 C74 1.304(16) . ?
 C57 C58 1.421(14) . ?
 C57 C67 1.60(2) 6 ?
 C57 C68 1.76(2) 6 ?
 C57 C69 1.70(2) 6 ?
 C57 C70 1.32(2) 6 ?
 C58 C59 1.472(14) . ?
 C58 C66 1.79(2) 6 ?
 C58 C67 0.55(2) 6 ?
 C58 C68 0.934(19) 6 ?
 C58 C69 2.01(2) 6 ?
 C58 C76 1.465(15) . ?
 C58 U8 2.69(3) . ?
 C59 C60 1.401(13) . ?
 C59 C66 0.802(19) 6 ?
 C59 C67 0.971(19) 6 ?
 C59 U1 2.861(16) . ?
 C59 U3 3.060(19) . ?
 C59 U4 2.79(2) . ?
 C59 U8 2.45(2) . ?
 C60 C61 1.262(15) . ?
 C60 C65 1.46(2) 6 ?
 C60 C66 0.717(19) 6 ?
 C60 U1 2.672(16) . ?
 C60 U3 2.679(18) . ?
 C60 U8 2.43(2) . ?
 C60 U10 2.96(3) 6 ?
 C61 C62 1.462(14) . ?
 C61 C64 1.022(19) 6 ?
 C61 C65 0.607(18) 6 ?
 C61 C66 1.57(2) 6 ?
 C61 C77 1.422(13) . ?
 C61 C80 2.017(19) 6 ?
 C61 U3 2.60(2) . ?
 C61 U8 2.57(3) . ?
 C61 U9 2.88(2) . ?
 C61 U10 2.61(3) 6 ?
 C62 C63 1.428(12) . ?
 C62 C64 0.517(18) 6 ?
 C62 C65 1.949(17) 6 ?
 C62 U1 3.057(17) . ?
 C62 U3 2.51(2) . ?
 C62 U8 2.92(3) . ?
 C62 U9 2.53(2) . ?
 C62 U10 2.67(3) 6 ?
 C63 C64 1.448(14) 6 ?
 C63 C64 1.448(14) . ?
 C63 C78 1.453(13) 6 ?
 C63 C78 1.453(13) . ?
 C63 U3 2.858(19) 6 ?
 C63 U3 2.858(19) . ?
 C63 U9 2.425(18) . ?
 C63 U10 2.60(2) . ?
 C63 U10 2.60(2) 6 ?
 C64 C65 1.459(14) . ?
 C64 C77 1.846(19) 6 ?
 C64 C78 2.035(18) 6 ?
 C64 U3 2.50(3) 6 ?
 C64 U8 2.78(3) 6 ?
 C64 U9 2.55(3) . ?
 C64 U10 2.54(3) . ?
 C65 C66 1.468(15) . ?
 C65 C76 1.900(19) 6 ?
 C65 C77 0.936(18) 6 ?
 C65 C80 1.445(15) . ?
 C65 U3 2.72(2) 6 ?
 C65 U8 2.55(3) 6 ?
 C65 U9 2.96(2) . ?
 C65 U10 2.55(3) . ?
 C66 C67 1.460(15) . ?
 C66 U1 2.802(17) 6 ?
 C66 U3 2.82(2) 6 ?
 C66 U8 2.38(2) 6 ?
 C67 C68 1.463(15) . ?
 C67 C76 1.90(2) 6 ?
 C67 U4 3.00(2) 6 ?
 C67 U8 2.58(3) 6 ?
 C68 C69 1.395(15) . ?
 C68 C75 1.57(2) 6 ?
 C68 C76 0.740(19) 6 ?
 C68 C80 1.490(15) . ?
 C68 U8 2.88(3) 6 ?
 C68 U10 2.99(3) . ?
 C69 C70 1.402(15) . ?
 C69 C74 0.86(2) 6 ?
 C69 C75 1.285(18) 6 ?
 C69 C76 1.85(2) 6 ?
 C69 C82 1.428(15) . ?
 C70 C71 1.442(15) . ?
 C70 C74 1.571(19) 6 ?
 C71 C72 1.418(13) . ?
 C71 C72 1.83(2) 6 ?
 C71 U11 3.05(4) . ?
 C72 C72 0.44(3) 6 ?
 C72 C73 1.420(13) . ?
 C72 C73 1.380(13) 6 ?
 C73 C73 0.25(3) 6 ?
 C73 C74 1.65(3) 6 ?
 C73 C74 1.412(13) . ?
 C73 C82 1.448(14) . ?
 C73 C82 1.303(19) 6 ?
 C74 C75 1.445(13) . ?
 C74 C82 0.908(15) 6 ?
 C75 C76 1.446(14) . ?
 C75 C79 1.823(18) 6 ?
 C75 C80 1.78(2) 6 ?
 C75 C81 1.425(13) . ?
 C75 C82 1.053(18) 6 ?
 C76 C77 1.458(14) . ?
 C76 C79 1.95(2) 6 ?
 C76 C80 0.771(19) 6 ?
 C76 U8 2.89(3) . ?
 C76 U10 2.80(3) 6 ?
 C77 C78 1.449(14) . ?
 C77 C79 1.60(2) 6 ?
 C77 C80 0.741(18) 6 ?
 C77 U3 2.97(2) . ?
 C77 U8 2.81(3) . ?
 C77 U9 2.98(2) . ?
 C77 U10 2.50(3) 6 ?
 C78 C78 0.74(3) 6 ?
 C78 C79 1.446(14) . ?
 C78 C79 1.148(15) 6 ?
 C78 C80 1.82(2) 6 ?
 C78 U9 2.73(2) . ?
 C78 U10 2.51(3) 6 ?
 C78 U10 2.65(3) . ?
 C79 C79 1.05(3) 6 ?
 C79 C80 1.441(15) . ?
 C79 C81 1.429(14) . ?
 C79 U10 2.84(3) 6 ?
 C79 U10 2.65(3) . ?
 C80 U8 2.86(3) 6 ?
 C80 U10 2.59(3) . ?
 C81 C82 1.451(14) . ?
 C81 C82 1.451(14) 6 ?
 C82 C82 1.57(3) 6 ?
 U1 U2 2.182(13) 6 ?
 U1 U2 0.774(14) . ?
 U1 U3 0.892(16) . ?
 U1 U3 2.216(12) 6 ?
 U1 U4 0.982(14) . ?
 U1 U5 0.876(18) . ?
 U1 U6 1.57(3) . ?
 U1 U7 1.557(15) . ?
 U1 U8 0.94(3) . ?
 U1 U9 1.728(13) . ?
 U1 U10 1.71(3) 6 ?
 U1 N1 1.774(7) . ?
 U2 U2 1.59(3) 6 ?
 U2 U3 2.008(14) 6 ?
 U2 U3 1.24(2) . ?
 U2 U4 1.420(19) . ?
 U2 U5 0.763(16) . ?
 U2 U6 1.63(3) 6 ?
 U2 U6 0.98(3) . ?
 U2 U7 0.837(16) . ?
 U2 U8 1.61(3) . ?
 U2 U9 1.83(2) . ?
 U2 N1 1.717(12) . ?
 U3 U3 1.57(3) 6 ?
 U3 U4 1.68(2) . ?
 U3 U5 1.65(2) . ?
 U3 U7 1.69(3) . ?
 U3 U8 0.82(2) . ?
 U3 U9 0.886(16) . ?
 U3 U10 1.56(3) . ?
 U3 U10 0.94(3) 6 ?
 U3 N1 1.683(12) . ?
 U4 U5 0.856(18) . ?
 U4 U6 1.67(3) . ?
 U4 U7 2.11(2) . ?
 U4 U8 1.25(3) . ?
 U4 U10 2.18(3) 6 ?
 U4 U11 2.31(3) 6 ?
 U4 N1 1.756(10) . ?
 U5 U6 1.85(3) 6 ?
 U5 U6 0.89(3) . ?
 U5 U7 1.40(2) . ?
 U5 U8 1.64(3) . ?
 U5 U9 2.33(2) . ?
 U5 U10 2.38(3) 6 ?
 U5 N1 1.721(13) . ?
 U6 U6 1.07(5) 6 ?
 U6 U7 0.97(3) . ?
 U6 U8 2.33(4) . ?
 U6 N1 1.75(2) . ?
 U7 U9 1.90(4) . ?
 U7 N1 1.72(2) . ?
 U8 U9 1.50(2) . ?
 U8 U10 1.07(3) 6 ?
 U8 U10 1.96(3) . ?
 U8 N1 1.744(19) . ?
 U9 U10 0.77(2) . ?
 U9 U10 0.77(2) 6 ?
 U9 N1 1.714(17) . ?
 U10 U10 0.99(5) 6 ?
 U10 N1 1.73(3) . ?
 U11 U11 0.69(7) 6 ?
 U11 N1 1.67(3) . ?
 Ni1P N1P 1.957(5) . ?
 Ni1P N2P 1.966(3) 6 ?
 Ni1P N2P 1.966(3) . ?
 Ni1P N3P 1.949(5) . ?
 N1P C2P 1.378(5) 6 ?
 N1P C2P 1.378(5) . ?
 N2P C4P 1.368(5) . ?
 N2P C7P 1.378(5) . ?
 N3P C9P 1.386(5) . ?
 N3P C9P 1.386(5) 6 ?
 C1P C1P 1.346(9) 6 ?
 C1P C2P 1.442(6) . ?
 C1P C11P 1.508(6) . ?
 C2P C3P 1.370(6) . ?
 C3P C4P 1.379(6) . ?
 C4P C5P 1.443(6) . ?
 C5P C6P 1.359(7) . ?
 C5P C13P 1.502(6) . ?
 C6P C7P 1.445(6) . ?
 C6P C15P 1.495(6) . ?
 C7P C8P 1.375(6) . ?
 C8P C9P 1.373(6) . ?
 C9P C10P 1.439(6) . ?
 C10P C10P 1.357(9) 6 ?
 C10P C17P 1.502(6) . ?
 C11P C12P 1.518(8) . ?
 C13P C14P 1.515(9) . ?
 C15P C16P 1.534(8) . ?
 C17P C18P 1.530(7) . ?
 C1S C2S 1.36(2) . ?
 C1S C6S 1.338(18) . ?
 C2S C3S 1.43(2) . ?
 C3S C4S 1.38(2) . ?
 C4S C5S 1.307(15) . ?
 C5S C6S 1.378(17) . ?
 C7S C8S 1.42(2) . ?
 C7S C9S 1.52(4) 2_655 ?
 C8S C9S 1.400(19) . ?
 S1S C10S 1.44(4) . ?

loop_
  _geom_angle_atom_site_label_1
  _geom_angle_atom_site_label_2
  _geom_angle_atom_site_label_3
  _geom_angle
  _geom_angle_site_symmetry_1
  _geom_angle_site_symmetry_3
  _geom_angle_publ_flag
 C2 C1 C2 47.6(11) 6 . ?
 C2 C1 C6 158.3(13) . 6 ?
 C2 C1 C6 121.8(8) . . ?
 C2 C1 C6 121.8(8) 6 6 ?
 C2 C1 C6 158.3(13) 6 . ?
 C2 C1 C9 118.6(9) . . ?
 C2 C1 C9 72.9(8) . 6 ?
 C2 C1 C9 118.6(9) 6 6 ?
 C2 C1 C9 72.9(8) 6 . ?
 C2 C1 U6 85.0(10) . . ?
 C2 C1 U6 93.7(10) . 6 ?
 C2 C1 U6 85.0(10) 6 6 ?
 C2 C1 U6 93.7(10) 6 . ?
 C6 C1 C6 59.9(9) 6 . ?
 C6 C1 C9 107.7(7) . . ?
 C6 C1 C9 49.3(7) 6 . ?
 C6 C1 C9 107.7(7) 6 6 ?
 C6 C1 C9 49.3(7) . 6 ?
 C6 C1 U6 65.1(8) . . ?
 C6 C1 U6 76.5(9) . 6 ?
 C6 C1 U6 65.1(8) 6 6 ?
 C6 C1 U6 76.5(9) 6 . ?
 C9 C1 C9 146.2(15) . 6 ?
 C9 C1 U6 85.0(10) . . ?
 C9 C1 U6 63.5(9) . 6 ?
 C9 C1 U6 63.5(9) 6 . ?
 C9 C1 U6 85.0(10) 6 6 ?
 U6 C1 U6 21.6(9) . 6 ?
 C1 C2 C3 119.8(9) . . ?
 C1 C2 C9 56.4(7) . 6 ?
 C1 C2 C10 105.3(9) . 6 ?
 C1 C2 C11 148.0(13) . 6 ?
 C1 C2 C12 123.4(10) . . ?
 C1 C2 U6 69.6(9) . . ?
 C2 C2 C1 66.2(5) 6 . ?
 C2 C2 C3 161.7(8) 6 . ?
 C2 C2 C9 120.5(7) 6 6 ?
 C2 C2 C10 156.4(9) 6 6 ?
 C2 C2 C11 129.9(8) 6 6 ?
 C2 C2 C12 58.6(6) 6 . ?
 C2 C2 C12 73.6(10) 6 6 ?
 C2 C2 U6 90.2(5) 6 . ?
 C3 C2 C9 63.5(8) . 6 ?
 C3 C2 C10 15.0(8) . 6 ?
 C3 C2 C11 36.0(8) . 6 ?
 C3 C2 U6 77.2(9) . . ?
 C9 C2 C10 49.3(6) 6 6 ?
 C9 C2 C11 96.3(10) 6 6 ?
 C9 C2 U6 57.5(8) 6 . ?
 C10 C2 U6 66.3(9) 6 . ?
 C11 C2 C10 47.7(7) 6 6 ?
 C11 C2 U6 81.9(10) 6 . ?
 C12 C2 C1 137.7(14) 6 . ?
 C12 C2 C3 109.5(8) . . ?
 C12 C2 C3 95.0(12) 6 . ?
 C12 C2 C9 154.9(13) . 6 ?
 C12 C2 C9 149.8(15) 6 6 ?
 C12 C2 C10 119.8(9) . 6 ?
 C12 C2 C10 106.4(13) 6 6 ?
 C12 C2 C11 59.2(9) 6 6 ?
 C12 C2 C11 73.5(9) . 6 ?
 C12 C2 C12 14.9(12) 6 . ?
 C12 C2 U6 98.8(10) 6 . ?
 C12 C2 U6 97.9(9) . . ?
 C2 C3 C4 118.8(9) . . ?
 C2 C3 C9 65.7(7) . 6 ?
 C2 C3 C12 39.3(5) . 6 ?
 C2 C3 C26 145.1(12) . 6 ?
 C2 C3 U6 76.7(9) . . ?
 C4 C3 C9 53.4(8) . 6 ?
 C4 C3 C12 149.5(12) . 6 ?
 C4 C3 C26 35.9(8) . 6 ?
 C4 C3 U6 66.9(9) . . ?
 C9 C3 C12 102.4(9) 6 6 ?
 C9 C3 C26 86.5(8) 6 6 ?
 C9 C3 U6 57.3(9) 6 . ?
 C10 C3 C2 131(2) 6 . ?
 C10 C3 C4 15.7(19) 6 . ?
 C10 C3 C9 67.5(18) 6 6 ?
 C10 C3 C11 123(3) 6 6 ?
 C10 C3 C12 151(4) 6 6 ?
 C10 C3 C14 108(2) 6 . ?
 C10 C3 C26 20.2(18) 6 6 ?
 C10 C3 U6 67(3) 6 . ?
 C11 C3 C2 89.3(13) 6 . ?
 C11 C3 C4 138.3(19) 6 . ?
 C11 C3 C9 144(2) 6 6 ?
 C11 C3 C12 50.2(10) 6 6 ?
 C11 C3 C14 19.2(12) 6 . ?
 C11 C3 C26 103.8(15) 6 6 ?
 C11 C3 U6 94(2) 6 . ?
 C12 C3 C26 143.5(12) 6 6 ?
 C12 C3 U6 84.6(8) 6 . ?
 C14 C3 C2 108.6(8) . . ?
 C14 C3 C4 123.6(11) . . ?
 C14 C3 C9 155.2(15) . 6 ?
 C14 C3 C12 69.4(6) . 6 ?
 C14 C3 C26 87.7(10) . 6 ?
 C14 C3 U6 98.1(11) . . ?
 C26 C3 U6 70.4(9) 6 . ?
 C3 C4 C8 114.1(9) . 6 ?
 C3 C4 C25 145.3(14) . 6 ?
 C3 C4 U5 95.7(10) . . ?
 C3 C4 U6 86.2(10) . . ?
 C5 C4 C3 120.0(9) . . ?
 C5 C4 C8 8.8(10) . 6 ?
 C5 C4 C25 77.9(8) . 6 ?
 C5 C4 U5 74.8(9) . . ?
 C5 C4 U6 66.6(9) . . ?
 C8 C4 U5 68.0(9) 6 . ?
 C8 C4 U6 58.5(9) 6 . ?
 C9 C4 C3 71.2(9) 6 . ?
 C9 C4 C5 49.0(8) 6 . ?
 C9 C4 C8 44.6(7) 6 6 ?
 C9 C4 C17 149.7(14) 6 . ?
 C9 C4 C25 122.0(12) 6 6 ?
 C9 C4 U5 83.4(11) 6 . ?
 C9 C4 U6 65.6(11) 6 . ?
 C10 C4 C3 12.8(16) 6 . ?
 C10 C4 C5 130.3(19) 6 . ?
 C10 C4 C8 123(2) 6 6 ?
 C10 C4 C9 82.6(16) 6 6 ?
 C10 C4 C17 110(2) 6 . ?
 C10 C4 C25 134(3) 6 6 ?
 C10 C4 C26 89.8(19) 6 6 ?
 C10 C4 U5 91(3) 6 . ?
 C10 C4 U6 85(2) 6 . ?
 C17 C4 C3 122.7(10) . . ?
 C17 C4 C5 109.0(8) . . ?
 C17 C4 C8 110.1(8) . 6 ?
 C17 C4 C25 31.0(7) . 6 ?
 C17 C4 U5 69.2(10) . . ?
 C17 C4 U6 87.3(11) . . ?
 C25 C4 C8 79.3(9) 6 6 ?
 C25 C4 U5 58.4(10) 6 . ?
 C25 C4 U6 73.8(11) 6 . ?
 C26 C4 C3 102.6(12) 6 . ?
 C26 C4 C5 127.7(14) 6 . ?
 C26 C4 C8 127.1(16) 6 6 ?
 C26 C4 C9 154(2) 6 6 ?
 C26 C4 C17 20.4(11) 6 . ?
 C26 C4 C25 50.3(11) 6 6 ?
 C26 C4 U5 71.8(16) 6 . ?
 C26 C4 U6 89.0(17) 6 . ?
 U6 C4 U5 18.2(6) . . ?
 C4 C5 C7 144.2(11) . 6 ?
 C4 C5 C10 17.8(8) . 6 ?
 C4 C5 C24 106.0(12) . 6 ?
 C4 C5 C25 61.3(7) . 6 ?
 C4 C5 U2 91.5(9) . . ?
 C4 C5 U5 77.2(9) . . ?
 C4 C5 U6 84.6(10) . . ?
 C6 C5 C4 119.9(9) . . ?
 C6 C5 C7 33.2(6) . 6 ?
 C6 C5 C10 102.3(9) . 6 ?
 C6 C5 C19 121.4(11) . . ?
 C6 C5 C24 121.9(14) . 6 ?
 C6 C5 C25 151.5(15) . 6 ?
 C6 C5 U2 86.2(10) . . ?
 C6 C5 U5 93.9(11) . . ?
 C6 C5 U6 75.5(11) . . ?
 C7 C5 C25 127.7(10) 6 6 ?
 C7 C5 U2 69.1(7) 6 . ?
 C7 C5 U5 81.8(8) 6 . ?
 C7 C5 U6 67.6(8) 6 . ?
 C8 C5 C4 154(3) 6 . ?
 C8 C5 C6 45.6(14) 6 . ?
 C8 C5 C7 12.9(13) 6 6 ?
 C8 C5 C9 99(2) 6 6 ?
 C8 C5 C10 139(3) 6 6 ?
 C8 C5 C19 76.3(18) 6 . ?
 C8 C5 C24 77.5(18) 6 6 ?
 C8 C5 C25 119(2) 6 6 ?
 C8 C5 U2 68(3) 6 . ?
 C8 C5 U5 82(3) 6 . ?
 C8 C5 U6 71(3) 6 . ?
 C9 C5 C4 64.9(10) 6 . ?
 C9 C5 C6 55.5(10) 6 . ?
 C9 C5 C7 86.1(12) 6 6 ?
 C9 C5 C10 47.9(9) 6 6 ?
 C9 C5 C19 155(2) 6 . ?
 C9 C5 C24 151(3) 6 6 ?
 C9 C5 C25 120.9(14) 6 6 ?
 C9 C5 U2 94.0(14) 6 . ?
 C9 C5 U5 88.5(14) 6 . ?
 C9 C5 U6 76.1(14) 6 . ?
 C10 C5 C7 127.4(10) 6 6 ?
 C10 C5 C25 75.1(9) 6 6 ?
 C10 C5 U2 87.7(10) 6 . ?
 C10 C5 U5 74.3(10) 6 . ?
 C10 C5 U6 76.4(11) 6 . ?
 C19 C5 C4 109.1(8) . . ?
 C19 C5 C7 88.3(9) . 6 ?
 C19 C5 C10 121.8(10) . 6 ?
 C19 C5 C24 5(2) . 6 ?
 C19 C5 C25 47.8(7) . 6 ?
 C19 C5 U2 61.6(11) . . ?
 C19 C5 U5 66.9(11) . . ?
 C19 C5 U6 79.5(13) . . ?
 C24 C5 C7 89.0(10) 6 6 ?
 C24 C5 C10 117.9(16) 6 6 ?
 C24 C5 C25 44.9(8) 6 6 ?
 C24 C5 U2 57.6(18) 6 . ?
 C24 C5 U5 62.4(18) 6 . ?
 C24 C5 U6 75.5(19) 6 . ?
 C25 C5 U2 65.5(9) 6 . ?
 C25 C5 U5 57.8(10) 6 . ?
 C25 C5 U6 76.3(11) 6 . ?
 U5 C5 U2 14.3(4) . . ?
 U6 C5 U2 17.9(6) . . ?
 U6 C5 U5 18.5(5) . . ?
 C1 C6 U6 75.8(9) . 6 ?
 C1 C6 U6 86.4(9) . . ?
 C1 C6 U7 94.0(9) . . ?
 C5 C6 C1 119.6(9) . . ?
 C5 C6 C6 161.3(10) . 6 ?
 C5 C6 C7 121.6(10) . . ?
 C5 C6 U6 96.6(11) . 6 ?
 C5 C6 U6 74.7(11) . . ?
 C5 C6 U7 84.4(10) . . ?
 C6 C6 C1 60.0(5) 6 . ?
 C6 C6 C7 50.4(6) 6 . ?
 C6 C6 U6 86.7(6) 6 . ?
 C6 C6 U6 64.8(5) 6 6 ?
 C6 C6 U7 77.0(2) 6 . ?
 C7 C6 C1 123.1(13) 6 . ?
 C7 C6 C1 109.2(7) . . ?
 C7 C6 C5 108.0(12) 6 . ?
 C7 C6 C6 64.8(9) 6 6 ?
 C7 C6 C7 14.4(11) 6 . ?
 C7 C6 U6 65.3(8) . 6 ?
 C7 C6 U6 77.6(11) 6 . ?
 C7 C6 U6 78.5(10) . . ?
 C7 C6 U6 69.3(10) 6 6 ?
 C7 C6 U7 60.2(10) 6 . ?
 C7 C6 U7 61.0(8) . . ?
 C8 C6 C1 144.5(17) 6 . ?
 C8 C6 C5 29.5(12) 6 . ?
 C8 C6 C6 140.4(14) 6 6 ?
 C8 C6 C7 92.5(16) 6 . ?
 C8 C6 C7 78.6(11) 6 6 ?
 C8 C6 C9 81.0(13) 6 6 ?
 C8 C6 U6 70.3(17) 6 . ?
 C8 C6 U6 89.0(18) 6 6 ?
 C8 C6 U7 71.7(17) 6 . ?
 C9 C6 C1 67.0(7) 6 . ?
 C9 C6 C5 52.8(8) 6 . ?
 C9 C6 C6 124.8(8) 6 6 ?
 C9 C6 C7 153.7(18) 6 . ?
 C9 C6 C7 150.2(17) 6 6 ?
 C9 C6 U6 89.0(13) 6 6 ?
 C9 C6 U6 75.3(14) 6 . ?
 C9 C6 U7 92.9(13) 6 . ?
 U6 C6 U6 21.9(9) . 6 ?
 U6 C6 U7 17.6(6) . . ?
 U6 C6 U7 18.6(5) 6 . ?
 C5 C7 U2 71.6(7) 6 6 ?
 C5 C7 U6 87.7(8) 6 . ?
 C5 C7 U6 66.5(8) 6 6 ?
 C5 C7 U7 85.0(7) 6 . ?
 C6 C7 C5 101.8(7) . 6 ?
 C6 C7 C5 38.8(9) 6 6 ?
 C6 C7 C6 64.7(10) 6 . ?
 C6 C7 C8 108.2(8) . . ?
 C6 C7 C8 98.6(10) 6 6 ?
 C6 C7 C8 34.9(7) . 6 ?
 C6 C7 C8 44.9(8) 6 . ?
 C6 C7 C21 146.1(16) 6 6 ?
 C6 C7 C21 119.1(11) . . ?
 C6 C7 C21 161.3(15) 6 . ?
 C6 C7 U2 102.9(9) . 6 ?
 C6 C7 U2 91.4(10) 6 6 ?
 C6 C7 U6 76.5(11) 6 6 ?
 C6 C7 U6 86.8(11) 6 . ?
 C6 C7 U6 86.3(10) . 6 ?
 C6 C7 U6 71.5(10) . . ?
 C6 C7 U7 92.3(9) . . ?
 C6 C7 U7 97.4(11) 6 . ?
 C7 C7 C5 150.3(5) 6 6 ?
 C7 C7 C6 50.4(6) 6 . ?
 C7 C7 C6 115.2(9) 6 6 ?
 C7 C7 C8 18.6(5) 6 6 ?
 C7 C7 C8 156.4(7) 6 . ?
 C7 C7 C21 93.3(9) 6 6 ?
 C7 C7 C21 71.3(7) 6 . ?
 C7 C7 U2 101.7(3) 6 6 ?
 C7 C7 U6 74.4(5) 6 . ?
 C7 C7 U6 97.7(6) 6 6 ?
 C7 C7 U7 86.0(3) 6 . ?
 C8 C7 C5 131.8(7) 6 6 ?
 C8 C7 C5 6.4(6) . 6 ?
 C8 C7 C8 137.8(11) . 6 ?
 C8 C7 C21 123.4(12) . . ?
 C8 C7 U2 94.6(9) 6 6 ?
 C8 C7 U2 70.8(11) . 6 ?
 C8 C7 U6 85.7(9) 6 6 ?
 C8 C7 U6 67.9(11) . 6 ?
 C8 C7 U6 63.1(9) 6 . ?
 C8 C7 U6 90.0(11) . . ?
 C8 C7 U7 79.2(8) 6 . ?
 C8 C7 U7 85.1(11) . . ?
 C21 C7 C5 108.2(11) 6 6 ?
 C21 C7 C5 128.5(10) . 6 ?
 C21 C7 C6 139.8(13) 6 . ?
 C21 C7 C8 84.3(8) . 6 ?
 C21 C7 C8 102.6(13) 6 . ?
 C21 C7 C8 105.7(11) 6 6 ?
 C21 C7 C21 22.0(11) 6 . ?
 C21 C7 U2 63.8(8) 6 6 ?
 C21 C7 U2 70.0(8) . 6 ?
 C21 C7 U6 85.3(10) . 6 ?
 C21 C7 U6 82.0(10) 6 6 ?
 C21 C7 U6 83.5(10) 6 . ?
 C21 C7 U6 78.0(10) . . ?
 C21 C7 U7 65.1(10) 6 . ?
 C21 C7 U7 64.8(9) . . ?
 U6 C7 U2 32.9(5) . 6 ?
 U6 C7 U2 18.6(6) 6 6 ?
 U6 C7 U6 23.3(9) 6 . ?
 U6 C7 U7 21.1(6) 6 . ?
 U7 C7 U2 15.8(2) . 6 ?
 U7 C7 U6 20.9(6) . . ?
 C4 C8 C20 120.4(11) 6 6 ?
 C4 C8 U2 85.9(9) 6 6 ?
 C4 C8 U5 70.3(9) 6 6 ?
 C4 C8 U6 77.7(10) 6 6 ?
 C5 C8 C4 18(2) 6 6 ?
 C5 C8 C6 105(2) 6 6 ?
 C5 C8 C7 155.9(19) 6 6 ?
 C5 C8 C7 160.7(19) 6 . ?
 C5 C8 C9 52.3(16) 6 . ?
 C5 C8 C19 74.5(18) 6 6 ?
 C5 C8 C20 120(2) 6 6 ?
 C5 C8 C24 74.7(18) 6 . ?
 C5 C8 U2 99(3) 6 6 ?
 C5 C8 U5 84(3) 6 6 ?
 C5 C8 U6 94(3) 6 6 ?
 C6 C8 C4 97.3(13) 6 6 ?
 C6 C8 C7 56.5(10) 6 . ?
 C6 C8 C7 52.6(12) 6 6 ?
 C6 C8 C9 54.9(10) 6 . ?
 C6 C8 C19 172(3) 6 6 ?
 C6 C8 C20 133.0(17) 6 6 ?
 C6 C8 C24 168(3) 6 . ?
 C6 C8 U2 104.0(18) 6 6 ?
 C6 C8 U5 104.8(18) 6 6 ?
 C6 C8 U6 87.4(17) 6 6 ?
 C7 C8 C4 146.8(11) . 6 ?
 C7 C8 C4 141.8(10) 6 6 ?
 C7 C8 C7 5.0(4) . 6 ?
 C7 C8 C9 108.4(8) . . ?
 C7 C8 C20 77.4(10) . 6 ?
 C7 C8 C20 80.9(8) 6 6 ?
 C7 C8 C24 122.1(14) . . ?
 C7 C8 U2 82.1(11) . 6 ?
 C7 C8 U2 80.8(9) 6 6 ?
 C7 C8 U5 95.2(12) . 6 ?
 C7 C8 U5 93.2(10) 6 6 ?
 C7 C8 U6 78.0(10) 6 6 ?
 C7 C8 U6 80.9(12) . 6 ?
 C9 C8 C4 42.4(7) . 6 ?
 C9 C8 C7 103.7(8) . 6 ?
 C9 C8 C20 151.9(16) . 6 ?
 C9 C8 C24 120.2(13) . . ?
 C9 C8 U2 96.3(12) . 6 ?
 C9 C8 U5 84.2(12) . 6 ?
 C9 C8 U6 78.3(13) . 6 ?
 C19 C8 C4 79.8(10) 6 6 ?
 C19 C8 C7 123.2(14) 6 . ?
 C19 C8 C7 126.5(13) 6 6 ?
 C19 C8 C9 121.9(14) 6 . ?
 C19 C8 C20 45.7(7) 6 6 ?
 C19 C8 C24 4(2) 6 . ?
 C19 C8 U2 68.6(14) 6 6 ?
 C19 C8 U5 67.4(14) 6 6 ?
 C19 C8 U6 84.8(16) 6 6 ?
 C20 C8 U2 56.7(7) 6 6 ?
 C20 C8 U5 67.8(8) 6 6 ?
 C20 C8 U6 75.6(10) 6 6 ?
 C24 C8 C4 78.7(10) . 6 ?
 C24 C8 C7 125.1(13) . 6 ?
 C24 C8 C20 44.9(9) . 6 ?
 C24 C8 U2 64.2(16) . 6 ?
 C24 C8 U5 62.9(17) . 6 ?
 C24 C8 U6 80.3(18) . 6 ?
 U5 C8 U2 15.6(4) 6 6 ?
 U6 C8 U2 19.5(6) 6 6 ?
 U6 C8 U5 18.3(5) 6 6 ?
 C1 C9 C2 50.7(7) . 6 ?
 C1 C9 C3 101.4(9) . 6 ?
 C1 C9 C10 124.0(10) . . ?
 C1 C9 U5 103.2(10) . 6 ?
 C1 C9 U6 87.1(10) . 6 ?
 C2 C9 U5 98.3(10) 6 6 ?
 C2 C9 U6 90.4(10) 6 6 ?
 C3 C9 C2 50.8(6) 6 6 ?
 C3 C9 U5 85.3(10) 6 6 ?
 C3 C9 U6 91.3(11) 6 6 ?
 C4 C9 C1 155.5(13) 6 . ?
 C4 C9 C2 106.0(11) 6 6 ?
 C4 C9 C3 55.4(8) 6 6 ?
 C4 C9 C8 93.0(11) 6 . ?
 C4 C9 C10 32.0(9) 6 . ?
 C4 C9 U5 70.0(11) 6 6 ?
 C4 C9 U6 85.9(12) 6 6 ?
 C5 C9 C1 135.0(13) 6 . ?
 C5 C9 C2 166.8(19) 6 6 ?
 C5 C9 C3 121.2(13) 6 6 ?
 C5 C9 C4 66.1(10) 6 6 ?
 C5 C9 C6 71.7(11) 6 6 ?
 C5 C9 C8 28.7(11) 6 . ?
 C5 C9 C10 97.5(12) 6 . ?
 C5 C9 U5 69.4(13) 6 6 ?
 C5 C9 U6 78.7(14) 6 6 ?
 C6 C9 C1 63.7(8) 6 . ?
 C6 C9 C2 113.9(11) 6 6 ?
 C6 C9 C3 162.2(14) 6 6 ?
 C6 C9 C4 137.1(12) 6 6 ?
 C6 C9 C8 44.1(8) 6 . ?
 C6 C9 C10 162.5(19) 6 . ?
 C6 C9 U5 88.8(13) 6 6 ?
 C6 C9 U6 78.8(13) 6 6 ?
 C8 C9 C1 106.4(8) . . ?
 C8 C9 C2 151.4(12) . 6 ?
 C8 C9 C3 144.9(13) . 6 ?
 C8 C9 C10 122.2(13) . . ?
 C8 C9 U5 67.9(11) . 6 ?
 C8 C9 U6 69.4(12) . 6 ?
 C10 C9 C2 74.0(9) . 6 ?
 C10 C9 C3 23.7(8) . 6 ?
 C10 C9 U5 74.3(12) . 6 ?
 C10 C9 U6 85.7(13) . 6 ?
 U6 C9 U5 16.3(5) 6 6 ?
 C2 C10 C5 90.8(9) 6 6 ?
 C2 C10 U5 94.0(11) 6 6 ?
 C2 C10 U6 77.1(10) 6 6 ?
 C3 C10 C2 33.8(17) 6 6 ?
 C3 C10 C4 151(3) 6 6 ?
 C3 C10 C5 123(2) 6 6 ?
 C3 C10 C9 89(2) 6 . ?
 C3 C10 C11 35(2) 6 . ?
 C3 C10 C14 50.6(19) 6 6 ?
 C3 C10 C17 163(3) 6 6 ?
 C3 C10 C26 151(2) 6 . ?
 C3 C10 U5 114(3) 6 6 ?
 C3 C10 U6 101(3) 6 6 ?
 C4 C10 C2 122.1(19) 6 6 ?
 C4 C10 C5 31.9(13) 6 6 ?
 C4 C10 C9 65.4(15) 6 . ?
 C4 C10 C11 170(3) 6 . ?
 C4 C10 C14 158(2) 6 6 ?
 C4 C10 C17 45.6(15) 6 6 ?
 C4 C10 C26 57.4(16) 6 . ?
 C4 C10 U5 73(2) 6 6 ?
 C4 C10 U6 79(2) 6 6 ?
 C5 C10 U5 65.8(9) 6 6 ?
 C5 C10 U6 61.8(9) 6 6 ?
 C9 C10 C2 56.7(8) . 6 ?
 C9 C10 C5 34.6(6) . 6 ?
 C9 C10 C14 132.9(14) . 6 ?
 C9 C10 C17 106.2(11) . 6 ?
 C9 C10 U5 77.0(12) . 6 ?
 C9 C10 U6 63.5(12) . 6 ?
 C11 C10 C2 59.8(9) . 6 ?
 C11 C10 C5 145.9(15) . 6 ?
 C11 C10 C9 115.4(12) . . ?
 C11 C10 C14 17.8(8) . 6 ?
 C11 C10 C17 128.1(13) . 6 ?
 C11 C10 C26 116.9(12) . . ?
 C11 C10 U5 97.1(15) . 6 ?
 C11 C10 U6 92.8(15) . 6 ?
 C14 C10 C2 77.6(10) 6 6 ?
 C14 C10 C5 159.0(17) 6 6 ?
 C14 C10 C17 112.3(12) 6 6 ?
 C14 C10 U5 97.2(12) 6 6 ?
 C14 C10 U6 98.2(13) 6 6 ?
 C17 C10 C2 155.2(16) 6 6 ?
 C17 C10 C5 72.1(8) 6 6 ?
 C17 C10 U5 62.9(10) 6 6 ?
 C17 C10 U6 78.9(11) 6 6 ?
 C26 C10 C2 160(2) . 6 ?
 C26 C10 C5 84.2(10) . 6 ?
 C26 C10 C9 118.0(12) . . ?
 C26 C10 C14 100.6(12) . 6 ?
 C26 C10 C17 12.1(8) . 6 ?
 C26 C10 U5 66.0(13) . 6 ?
 C26 C10 U6 83.1(14) . 6 ?
 U6 C10 U5 17.5(5) 6 6 ?
 C2 C11 C12 45.3(6) 6 6 ?
 C2 C11 C15 153.4(14) 6 6 ?
 C3 C11 C2 54.7(10) 6 6 ?
 C3 C11 C10 21.8(13) 6 . ?
 C3 C11 C12 100.0(14) 6 6 ?
 C3 C11 C12 99.1(15) 6 . ?
 C3 C11 C13 147.8(19) 6 6 ?
 C3 C11 C15 108.2(15) 6 6 ?
 C3 C11 C29 141.6(16) 6 . ?
 C10 C11 C2 72.5(9) . 6 ?
 C10 C11 C12 116.5(11) . 6 ?
 C10 C11 C12 116.4(12) . . ?
 C10 C11 C15 87.2(10) . 6 ?
 C10 C11 C29 120.4(12) . . ?
 C12 C11 C2 44.5(7) . 6 ?
 C12 C11 C12 3.3(3) . 6 ?
 C12 C11 C15 146.5(14) . 6 ?
 C12 C11 C15 143.9(13) 6 6 ?
 C13 C11 C2 93.1(12) 6 6 ?
 C13 C11 C10 161(2) 6 . ?
 C13 C11 C12 48.7(8) 6 . ?
 C13 C11 C12 47.9(8) 6 6 ?
 C13 C11 C15 102.4(11) 6 6 ?
 C13 C11 C29 69.6(11) 6 . ?
 C14 C11 C2 177(3) 6 6 ?
 C14 C11 C3 122(3) 6 6 ?
 C14 C11 C10 105(2) 6 . ?
 C14 C11 C12 138(3) 6 . ?
 C14 C11 C12 138(3) 6 6 ?
 C14 C11 C13 90(2) 6 6 ?
 C14 C11 C15 26(3) 6 6 ?
 C14 C11 C29 26(3) 6 . ?
 C29 C11 C2 157.4(16) . 6 ?
 C29 C11 C12 115.6(11) . 6 ?
 C29 C11 C12 117.2(12) . . ?
 C29 C11 C15 33.4(7) . 6 ?
 C2 C12 C2 47.8(12) 6 . ?
 C2 C12 C3 92.5(8) . 6 ?
 C2 C12 C3 45.7(8) 6 6 ?
 C2 C12 C11 121.8(11) . . ?
 C2 C12 C11 107.6(12) 6 6 ?
 C2 C12 C11 61.2(7) . 6 ?
 C2 C12 C11 76.3(13) 6 . ?
 C2 C12 C13 151.4(13) 6 . ?
 C2 C12 C13 106.1(8) . . ?
 C2 C12 C14 132.0(10) . 6 ?
 C2 C12 C14 86.7(13) 6 6 ?
 C11 C12 C3 143.9(10) 6 6 ?
 C11 C12 C3 30.7(8) . 6 ?
 C11 C12 C11 149.3(18) . 6 ?
 C11 C12 C14 146.1(9) 6 6 ?
 C11 C12 C14 10.4(7) . 6 ?
 C12 C12 C2 106.4(10) 6 6 ?
 C12 C12 C2 58.6(6) 6 . ?
 C12 C12 C3 149.5(5) 6 6 ?
 C12 C12 C11 162.9(10) 6 . ?
 C12 C12 C11 13.7(8) 6 6 ?
 C12 C12 C13 116.9(12) 6 6 ?
 C12 C12 C13 49.3(6) 6 . ?
 C12 C12 C14 158.7(6) 6 6 ?
 C13 C12 C2 164.2(14) 6 . ?
 C13 C12 C2 134(2) 6 6 ?
 C13 C12 C3 149.7(12) . 6 ?
 C13 C12 C3 88.0(14) 6 6 ?
 C13 C12 C11 57.3(12) 6 . ?
 C13 C12 C11 122.2(11) . . ?
 C13 C12 C11 45.0(7) . 6 ?
 C13 C12 C11 110.6(14) 6 6 ?
 C13 C12 C13 67.6(14) 6 . ?
 C13 C12 C14 112.7(9) . 6 ?
 C13 C12 C14 47.0(9) 6 6 ?
 C14 C12 C3 41.1(6) 6 6 ?
 C11 C13 C12 87.1(10) 6 . ?
 C11 C13 C13 133.5(10) 6 6 ?
 C11 C13 C14 21.8(8) 6 . ?
 C11 C13 C29 59.6(10) 6 6 ?
 C11 C13 C30 112.5(14) 6 6 ?
 C11 C13 C31 153.7(16) 6 6 ?
 C11 C13 U11 88.9(14) 6 6 ?
 C11 C13 U11 97.9(14) 6 . ?
 C12 C13 C11 74.0(10) 6 6 ?
 C12 C13 C12 13.8(12) 6 . ?
 C12 C13 C13 49.3(6) . 6 ?
 C12 C13 C13 63.1(12) 6 6 ?
 C12 C13 C14 109.0(7) . . ?
 C12 C13 C14 95.8(12) 6 . ?
 C12 C13 C29 132.1(15) 6 6 ?
 C12 C13 C29 143.1(11) . 6 ?
 C12 C13 C30 156.7(16) 6 6 ?
 C12 C13 C30 146.4(12) . 6 ?
 C12 C13 C31 135.5(15) 6 . ?
 C12 C13 C31 97.6(11) . 6 ?
 C12 C13 C31 111.3(16) 6 6 ?
 C12 C13 U11 94.6(12) 6 . ?
 C12 C13 U11 88.6(11) . . ?
 C12 C13 U11 97.5(11) . 6 ?
 C12 C13 U11 101.1(12) 6 6 ?
 C13 C13 C29 149.0(8) 6 6 ?
 C13 C13 C30 101.3(8) 6 6 ?
 C13 C13 C31 48.9(7) 6 6 ?
 C13 C13 U11 82.8(8) 6 6 ?
 C13 C13 U11 69.8(7) 6 . ?
 C14 C13 C13 153.3(7) . 6 ?
 C14 C13 C29 39.0(8) . 6 ?
 C14 C13 C30 92.9(11) . 6 ?
 C14 C13 C31 142.9(12) . 6 ?
 C14 C13 U11 97.7(12) . . ?
 C14 C13 U11 85.9(12) . 6 ?
 C29 C13 C30 54.0(7) 6 6 ?
 C29 C13 C31 105.8(10) 6 6 ?
 C29 C13 U11 81.2(11) 6 . ?
 C29 C13 U11 68.4(10) 6 6 ?
 C30 C13 U11 62.7(10) 6 . ?
 C30 C13 U11 57.9(9) 6 6 ?
 C31 C13 C11 139.4(14) . 6 ?
 C31 C13 C12 122.0(10) . . ?
 C31 C13 C13 73.6(7) . 6 ?
 C31 C13 C14 121.3(11) . . ?
 C31 C13 C29 82.6(10) . 6 ?
 C31 C13 C30 28.7(9) . 6 ?
 C31 C13 C30 52.9(6) 6 6 ?
 C31 C13 C31 24.7(9) . 6 ?
 C31 C13 U11 56.6(8) 6 . ?
 C31 C13 U11 62.0(10) . 6 ?
 C31 C13 U11 64.9(9) 6 6 ?
 C31 C13 U11 59.4(10) . . ?
 U11 C13 U11 13.0(13) 6 . ?
 C3 C14 C10 21.6(8) . 6 ?
 C3 C14 C12 69.5(6) . 6 ?
 C3 C14 C13 106.8(8) . . ?
 C3 C14 C15 118.6(11) . . ?
 C10 C14 C12 88.4(8) 6 6 ?
 C11 C14 C3 39(2) 6 . ?
 C11 C14 C10 57(2) 6 6 ?
 C11 C14 C12 31(2) 6 6 ?
 C11 C14 C13 68(2) 6 . ?
 C11 C14 C15 145(4) 6 . ?
 C11 C14 C29 141(4) 6 6 ?
 C13 C14 C10 124.6(10) . 6 ?
 C13 C14 C12 37.3(5) . 6 ?
 C13 C14 C15 124.5(12) . . ?
 C15 C14 C10 97.0(11) . 6 ?
 C15 C14 C12 150.0(14) . 6 ?
 C29 C14 C3 159(2) 6 . ?
 C29 C14 C10 140.2(19) 6 6 ?
 C29 C14 C12 115.1(15) 6 6 ?
 C29 C14 C13 79.9(13) 6 . ?
 C29 C14 C15 46.7(12) 6 . ?
 C11 C15 U4 87.8(9) 6 . ?
 C11 C15 U11 76.5(11) 6 6 ?
 C14 C15 C11 9.1(11) . 6 ?
 C14 C15 C27 124.6(13) . 6 ?
 C14 C15 C33 112.8(10) . . ?
 C14 C15 U4 96.6(11) . . ?
 C14 C15 U11 81.3(12) . 6 ?
 C16 C15 C11 111.3(11) . 6 ?
 C16 C15 C14 118.6(11) . . ?
 C16 C15 C27 6.1(12) . 6 ?
 C16 C15 C33 121.0(10) . . ?
 C16 C15 U4 55.3(13) . . ?
 C16 C15 U11 99.5(15) . 6 ?
 C27 C15 C11 117.4(12) 6 6 ?
 C27 C15 U4 57.5(13) 6 . ?
 C27 C15 U11 100.7(15) 6 6 ?
 C28 C15 C11 157(3) 6 6 ?
 C28 C15 C14 159(3) 6 . ?
 C28 C15 C16 75.3(18) 6 . ?
 C28 C15 C27 69.8(17) 6 6 ?
 C28 C15 C29 117(2) 6 6 ?
 C28 C15 C33 47.9(18) 6 . ?
 C28 C15 U4 78(3) 6 . ?
 C28 C15 U11 80(3) 6 6 ?
 C29 C15 C11 49.5(10) 6 6 ?
 C29 C15 C14 44.3(10) 6 . ?
 C29 C15 C16 157(2) 6 . ?
 C29 C15 C27 162(2) 6 6 ?
 C29 C15 C33 69.2(11) 6 . ?
 C29 C15 U4 106.1(17) 6 . ?
 C29 C15 U11 65.8(16) 6 6 ?
 C33 C15 C11 115.8(10) . 6 ?
 C33 C15 C27 116.2(12) . 6 ?
 C33 C15 U4 92.9(10) . . ?
 C33 C15 U11 61.3(10) . 6 ?
 U11 C15 U4 44.8(6) 6 . ?
 C15 C16 C17 119.9(11) . . ?
 C15 C16 C36 120.6(11) . . ?
 C15 C16 C47 140.6(15) . 6 ?
 C15 C16 U4 97.4(15) . . ?
 C15 C16 U5 96.6(15) . . ?
 C17 C16 C47 92.0(12) . 6 ?
 C17 C16 U4 77.5(13) . . ?
 C17 C16 U5 64.1(12) . . ?
 C26 C16 C15 102.6(12) 6 . ?
 C26 C16 C17 17.5(10) 6 . ?
 C26 C16 C28 129.5(16) 6 6 ?
 C26 C16 C36 131.5(17) 6 . ?
 C26 C16 C47 109.1(17) 6 6 ?
 C26 C16 U4 82(2) 6 . ?
 C26 C16 U5 66.3(19) 6 . ?
 C27 C16 C15 111(8) 6 . ?
 C27 C16 C17 128(8) 6 . ?
 C27 C16 C26 144(10) 6 6 ?
 C27 C16 C28 86(8) 6 6 ?
 C27 C16 C36 33(10) 6 . ?
 C27 C16 C47 48(10) 6 6 ?
 C27 C16 U4 105(10) 6 . ?
 C27 C16 U5 120(10) 6 . ?
 C28 C16 C15 27.6(8) 6 . ?
 C28 C16 C17 146.0(15) 6 . ?
 C28 C16 C36 93.4(12) 6 . ?
 C28 C16 C47 114.7(14) 6 6 ?
 C28 C16 U4 94.3(16) 6 . ?
 C28 C16 U5 101.0(16) 6 . ?
 C36 C16 C17 114.6(11) . . ?
 C36 C16 C47 22.6(8) . 6 ?
 C36 C16 U4 72.5(13) . . ?
 C36 C16 U5 86.7(14) . . ?
 C47 C16 U4 65.5(14) 6 . ?
 C47 C16 U5 76.0(15) 6 . ?
 U4 C16 U5 15.9(4) . . ?
 C4 C17 C10 24.5(8) . 6 ?
 C4 C17 C16 116.7(11) . . ?
 C4 C17 C18 106.1(8) . . ?
 C4 C17 C27 121.4(11) . 6 ?
 C4 C17 C46 144.6(11) . 6 ?
 C4 C17 U4 97.8(10) . . ?
 C4 C17 U5 82.5(10) . . ?
 C4 C17 U6 66.5(10) . . ?
 C10 C17 C46 150.0(16) 6 6 ?
 C10 C17 U4 90.2(11) 6 . ?
 C10 C17 U5 80.5(11) 6 . ?
 C10 C17 U6 66.4(11) 6 . ?
 C16 C17 C10 92.2(10) . 6 ?
 C16 C17 C27 4.8(11) . 6 ?
 C16 C17 C46 83.4(10) . 6 ?
 C16 C17 U4 69.4(13) . . ?
 C16 C17 U5 85.8(14) . . ?
 C16 C17 U6 93.7(13) . . ?
 C18 C17 C10 126.9(10) . 6 ?
 C18 C17 C16 127.5(11) . . ?
 C18 C17 C27 124.2(13) . 6 ?
 C18 C17 C46 44.8(8) . 6 ?
 C18 C17 U4 76.2(9) . . ?
 C18 C17 U5 70.6(9) . . ?
 C18 C17 U6 76.2(9) . . ?
 C25 C17 C4 102.7(15) 6 . ?
 C25 C17 C10 122.6(19) 6 6 ?
 C25 C17 C16 127(2) 6 . ?
 C25 C17 C18 5(2) 6 . ?
 C25 C17 C27 125(2) 6 6 ?
 C25 C17 C46 46.3(11) 6 6 ?
 C25 C17 U4 72(2) 6 . ?
 C25 C17 U5 66(2) 6 . ?
 C25 C17 U6 71(2) 6 . ?
 C26 C17 C4 64(3) 6 . ?
 C26 C17 C10 40(2) 6 6 ?
 C26 C17 C16 54(3) 6 . ?
 C26 C17 C18 160(5) 6 . ?
 C26 C17 C25 154(6) 6 6 ?
 C26 C17 C27 58(2) 6 6 ?
 C26 C17 C46 134(4) 6 6 ?
 C26 C17 U4 87(5) 6 . ?
 C26 C17 U5 90(5) 6 . ?
 C26 C17 U6 84(4) 6 . ?
 C27 C17 C10 96.9(11) 6 6 ?
 C27 C17 C46 79.6(10) 6 6 ?
 C27 C17 U4 70.3(14) 6 . ?
 C27 C17 U5 87.3(15) 6 . ?
 C27 C17 U6 96.2(15) 6 . ?
 C46 C17 U4 60.4(9) 6 . ?
 C46 C17 U5 69.6(10) 6 . ?
 C46 C17 U6 84.3(11) 6 . ?
 U4 C17 U5 18.6(4) . . ?
 U4 C17 U6 33.1(6) . . ?
 U5 C17 U6 16.0(6) . . ?
 C17 C18 C26 5.1(12) . 6 ?
 C17 C18 U1 93.0(10) . . ?
 C17 C18 U2 92.3(10) . . ?
 C17 C18 U4 73.6(10) . . ?
 C17 C18 U5 78.6(10) . . ?
 C17 C18 U6 77.4(10) . . ?
 C19 C18 C17 108.6(8) . . ?
 C19 C18 C26 105.4(9) . 6 ?
 C19 C18 U1 80.9(12) . . ?
 C19 C18 U2 66.5(12) . . ?
 C19 C18 U4 93.9(13) . . ?
 C19 C18 U5 75.4(13) . . ?
 C19 C18 U6 62.1(12) . . ?
 C24 C18 C17 109.7(13) 6 . ?
 C24 C18 C19 4(2) 6 . ?
 C24 C18 C26 106.3(15) 6 6 ?
 C24 C18 C46 142(2) 6 6 ?
 C24 C18 U1 76.6(19) 6 . ?
 C24 C18 U2 62(2) 6 . ?
 C24 C18 U4 90(2) 6 . ?
 C24 C18 U5 72(2) 6 . ?
 C24 C18 U6 59(2) 6 . ?
 C25 C18 C17 12(4) 6 . ?
 C25 C18 C19 100(3) 6 . ?
 C25 C18 C24 101(4) 6 6 ?
 C25 C18 C26 7(4) 6 6 ?
 C25 C18 C38 120(4) 6 . ?
 C25 C18 C46 92(3) 6 6 ?
 C25 C18 U1 83(5) 6 . ?
 C25 C18 U2 81(5) 6 . ?
 C25 C18 U4 65(5) 6 . ?
 C25 C18 U5 68(5) 6 . ?
 C25 C18 U6 66(5) 6 . ?
 C26 C18 U1 88.6(11) 6 . ?
 C26 C18 U2 87.4(11) 6 . ?
 C26 C18 U4 69.6(11) 6 . ?
 C26 C18 U5 73.7(11) 6 . ?
 C26 C18 U6 72.4(11) 6 . ?
 C38 C18 C17 118.8(11) . . ?
 C38 C18 C19 122.0(12) . . ?
 C38 C18 C24 118.4(15) . 6 ?
 C38 C18 C26 118.9(12) . 6 ?
 C38 C18 C46 30.3(9) . 6 ?
 C38 C18 U1 65.8(10) . . ?
 C38 C18 U2 79.6(11) . . ?
 C38 C18 U4 71.0(10) . . ?
 C38 C18 U5 82.9(12) . . ?
 C38 C18 U6 96.7(12) . . ?
 C46 C18 C17 88.9(12) 6 . ?
 C46 C18 C19 146.1(19) 6 . ?
 C46 C18 C26 89.6(13) 6 6 ?
 C46 C18 U1 69.0(13) 6 . ?
 C46 C18 U2 84.4(14) 6 . ?
 C46 C18 U4 62.6(14) 6 . ?
 C46 C18 U5 80.2(15) 6 . ?
 C46 C18 U6 95.4(16) 6 . ?
 U1 C18 U2 15.5(3) . . ?
 U1 C18 U6 30.9(6) . . ?
 U2 C18 U6 18.7(5) . . ?
 U4 C18 U1 20.7(3) . . ?
 U4 C18 U2 29.2(4) . . ?
 U4 C18 U6 33.2(6) . . ?
 U5 C18 U1 18.3(4) . . ?
 U5 C18 U2 14.4(4) . . ?
 U5 C18 U4 18.6(4) . . ?
 U5 C18 U6 15.3(6) . . ?
 C5 C19 C8 29.2(9) . 6 ?
 C5 C19 C18 106.9(8) . . ?
 C5 C19 C20 120.9(12) . . ?
 C5 C19 C23 146.6(15) . 6 ?
 C5 C19 C25 90.8(10) . 6 ?
 C5 C19 U1 101.5(12) . . ?
 C5 C19 U2 92.1(12) . . ?
 C5 C19 U5 84.5(12) . . ?
 C5 C19 U6 71.1(12) . . ?
 C5 C19 U7 83.9(12) . . ?
 C8 C19 C18 133.4(13) 6 . ?
 C8 C19 C20 92.1(11) 6 . ?
 C8 C19 C23 118.9(14) 6 6 ?
 C8 C19 C25 116.7(14) 6 6 ?
 C8 C19 U1 97.2(15) 6 . ?
 C8 C19 U2 83.2(15) 6 . ?
 C8 C19 U5 83.6(15) 6 . ?
 C8 C19 U6 65.1(14) 6 . ?
 C8 C19 U7 70.2(14) 6 . ?
 C18 C19 C20 122.6(13) . . ?
 C18 C19 C23 97.1(11) . 6 ?
 C18 C19 C25 16.7(10) . 6 ?
 C18 C19 U1 71.3(11) . . ?
 C18 C19 U2 85.5(12) . . ?
 C18 C19 U5 73.8(12) . . ?
 C18 C19 U6 91.2(13) . . ?
 C18 C19 U7 99.9(13) . . ?
 C20 C19 C23 27.3(8) . 6 ?
 C20 C19 C25 132.4(17) . 6 ?
 C20 C19 U1 69.8(11) . . ?
 C20 C19 U2 64.3(11) . . ?
 C20 C19 U5 80.8(13) . . ?
 C20 C19 U6 77.3(13) . . ?
 C20 C19 U7 59.3(12) . . ?
 C23 C19 C25 109.8(13) 6 6 ?
 C23 C19 U1 64.3(11) 6 . ?
 C23 C19 U2 66.5(11) 6 . ?
 C23 C19 U5 80.3(13) 6 . ?
 C23 C19 U6 85.8(14) 6 . ?
 C23 C19 U7 69.1(12) 6 . ?
 C24 C19 C5 118(10) 6 . ?
 C24 C19 C8 121(10) 6 6 ?
 C24 C19 C18 51(10) 6 . ?
 C24 C19 C20 78(10) 6 . ?
 C24 C19 C23 62(10) 6 6 ?
 C24 C19 C25 55(10) 6 6 ?
 C24 C19 U1 25(10) 6 . ?
 C24 C19 U2 40(10) 6 . ?
 C24 C19 U5 37(10) 6 . ?
 C24 C19 U6 56(10) 6 . ?
 C24 C19 U7 55(10) 6 . ?
 C25 C19 U1 69.6(13) 6 . ?
 C25 C19 U2 81.6(15) 6 . ?
 C25 C19 U5 67.0(14) 6 . ?
 C25 C19 U6 81.8(15) 6 . ?
 C25 C19 U7 94.1(16) 6 . ?
 U1 C19 U7 30.2(5) . . ?
 U2 C19 U1 15.3(3) . . ?
 U2 C19 U6 21.0(6) . . ?
 U2 C19 U7 14.9(5) . . ?
 U5 C19 U1 17.2(4) . . ?
 U5 C19 U2 16.6(4) . . ?
 U5 C19 U6 19.3(6) . . ?
 U5 C19 U7 27.2(6) . . ?
 U6 C19 U1 32.5(7) . . ?
 U6 C19 U7 18.0(6) . . ?
 C8 C20 U1 87.6(8) 6 . ?
 C8 C20 U2 79.1(9) 6 . ?
 C8 C20 U5 69.3(9) 6 . ?
 C8 C20 U7 75.7(10) 6 . ?
 C19 C20 C8 42.1(7) . 6 ?
 C19 C20 C21 119.3(9) . 6 ?
 C19 C20 U1 80.6(12) . . ?
 C19 C20 U2 83.2(13) . . ?
 C19 C20 U5 67.9(12) . . ?
 C19 C20 U7 92.5(13) . . ?
 C21 C20 C8 74.1(8) . 6 ?
 C21 C20 C8 77.4(7) 6 6 ?
 C21 C20 C19 116.2(10) . . ?
 C21 C20 C21 5.4(3) . 6 ?
 C21 C20 C24 118.7(12) . 6 ?
 C21 C20 C40 122.4(10) . . ?
 C21 C20 U1 95.4(8) 6 . ?
 C21 C20 U1 99.5(10) . . ?
 C21 C20 U2 80.9(8) 6 . ?
 C21 C20 U2 84.6(10) . . ?
 C21 C20 U5 93.2(10) . . ?
 C21 C20 U5 90.4(8) 6 . ?
 C21 C20 U7 62.4(7) 6 . ?
 C21 C20 U7 66.1(9) . . ?
 C22 C20 C8 126.2(12) 6 6 ?
 C22 C20 C19 164.7(19) 6 . ?
 C22 C20 C21 49.5(9) 6 6 ?
 C22 C20 C21 53.5(8) 6 . ?
 C22 C20 C24 163(2) 6 6 ?
 C22 C20 C40 70.7(10) 6 . ?
 C22 C20 U1 89.7(13) 6 . ?
 C22 C20 U2 84.4(13) 6 . ?
 C22 C20 U5 99.8(14) 6 . ?
 C22 C20 U7 73.1(13) 6 . ?
 C23 C20 C8 120(2) 6 6 ?
 C23 C20 C19 78.6(18) 6 . ?
 C23 C20 C21 157(2) 6 6 ?
 C23 C20 C21 162(2) 6 . ?
 C23 C20 C22 110(2) 6 6 ?
 C23 C20 C24 75.2(18) 6 6 ?
 C23 C20 C40 39.7(16) 6 . ?
 C23 C20 U1 71(3) 6 . ?
 C23 C20 U2 87(3) 6 . ?
 C23 C20 U5 83(3) 6 . ?
 C23 C20 U7 105(3) 6 . ?
 C24 C20 C8 44.9(7) 6 6 ?
 C24 C20 C19 5.1(18) 6 . ?
 C24 C20 C21 121.4(11) 6 6 ?
 C24 C20 C40 110.3(11) 6 . ?
 C24 C20 U1 76.0(15) 6 . ?
 C24 C20 U2 79.2(17) 6 . ?
 C24 C20 U5 63.9(16) 6 . ?
 C24 C20 U7 89.6(17) 6 . ?
 C40 C20 C8 148.5(12) . 6 ?
 C40 C20 C19 114.7(10) . . ?
 C40 C20 C21 117.4(8) . 6 ?
 C40 C20 U1 64.3(8) . . ?
 C40 C20 U2 76.3(10) . . ?
 C40 C20 U5 82.3(10) . . ?
 C40 C20 U7 86.7(11) . . ?
 U2 C20 U1 15.6(4) . . ?
 U2 C20 U5 15.4(3) . . ?
 U2 C20 U7 18.5(5) . . ?
 U5 C20 U1 18.3(4) . . ?
 U7 C20 U1 33.6(4) . . ?
 U7 C20 U5 30.1(5) . . ?
 C7 C21 C7 15.4(11) 6 . ?
 C7 C21 C20 96.0(10) 6 6 ?
 C7 C21 C20 105.8(12) 6 . ?
 C7 C21 C20 80.9(9) . 6 ?
 C7 C21 C22 114.6(10) . . ?
 C7 C21 C22 129.6(13) 6 . ?
 C7 C21 U2 89.5(9) 6 . ?
 C7 C21 U2 87.7(9) 6 6 ?
 C7 C21 U2 92.6(9) . . ?
 C7 C21 U2 82.1(9) . 6 ?
 C7 C21 U6 65.3(9) . 6 ?
 C7 C21 U6 68.8(10) 6 6 ?
 C7 C21 U6 72.0(9) . . ?
 C7 C21 U6 69.3(10) 6 . ?
 C7 C21 U7 83.5(11) . . ?
 C7 C21 U7 84.9(11) 6 . ?
 C20 C21 C7 120.6(10) . . ?
 C20 C21 C20 145.8(13) . 6 ?
 C20 C21 C22 117.4(10) . . ?
 C20 C21 U2 64.2(9) . . ?
 C20 C21 U2 90.5(8) 6 . ?
 C20 C21 U2 96.7(10) . 6 ?
 C20 C21 U2 57.6(7) 6 6 ?
 C20 C21 U6 67.3(8) 6 6 ?
 C20 C21 U6 96.1(10) . 6 ?
 C20 C21 U6 88.7(8) 6 . ?
 C20 C21 U6 75.3(10) . . ?
 C20 C21 U7 73.7(7) 6 . ?
 C20 C21 U7 82.2(9) . . ?
 C21 C21 C7 71.3(7) 6 . ?
 C21 C21 C7 86.7(9) 6 6 ?
 C21 C21 C20 160.2(8) 6 . ?
 C21 C21 C20 14.4(5) 6 6 ?
 C21 C21 C22 115.6(11) 6 6 ?
 C21 C21 C22 45.2(7) 6 . ?
 C21 C21 U2 68.0(3) 6 6 ?
 C21 C21 U2 101.4(4) 6 . ?
 C21 C21 U6 95.6(5) 6 . ?
 C21 C21 U6 73.7(5) 6 6 ?
 C21 C21 U7 83.7(3) 6 . ?
 C22 C21 C7 152.4(16) 6 6 ?
 C22 C21 C7 163.0(15) 6 . ?
 C22 C21 C20 48.4(11) 6 . ?
 C22 C21 C20 33.8(7) . 6 ?
 C22 C21 C20 103.3(11) 6 6 ?
 C22 C21 C22 70.4(14) 6 . ?
 C22 C21 U2 71.0(10) 6 . ?
 C22 C21 U2 86.3(10) 6 6 ?
 C22 C21 U2 87.2(8) . . ?
 C22 C21 U2 63.8(7) . 6 ?
 C22 C21 U6 81.6(9) . 6 ?
 C22 C21 U6 97.0(10) . . ?
 C22 C21 U6 91.4(12) 6 . ?
 C22 C21 U6 100.7(12) 6 6 ?
 C22 C21 U7 77.0(9) . . ?
 C22 C21 U7 82.0(12) 6 . ?
 U2 C21 U2 33.4(5) . 6 ?
 U2 C21 U6 34.0(5) . 6 ?
 U2 C21 U6 20.6(6) . . ?
 U2 C21 U6 19.7(6) 6 6 ?
 U6 C21 U2 33.9(5) . 6 ?
 U6 C21 U6 21.9(9) . 6 ?
 U7 C21 U2 18.1(3) . . ?
 U7 C21 U2 16.1(2) . 6 ?
 U7 C21 U6 20.2(6) . . ?
 U7 C21 U6 18.9(7) . 6 ?
 C20 C22 C21 96.7(12) 6 . ?
 C20 C22 C21 78.1(10) 6 6 ?
 C20 C22 C22 140.0(9) 6 6 ?
 C20 C22 C23 26.5(10) 6 . ?
 C20 C22 C40 66.5(11) 6 6 ?
 C20 C22 C41 115.4(14) 6 6 ?
 C20 C22 C42 134.9(13) 6 . ?
 C20 C22 C42 154.1(16) 6 6 ?
 C20 C22 U1 69.2(12) 6 6 ?
 C20 C22 U2 71.0(13) 6 6 ?
 C20 C22 U7 83.1(13) 6 . ?
 C21 C22 C21 19.2(11) 6 . ?
 C21 C22 C22 64.4(11) 6 6 ?
 C21 C22 C22 45.2(7) . 6 ?
 C21 C22 C23 104.4(13) 6 . ?
 C21 C22 C40 154.7(12) . 6 ?
 C21 C22 C40 141.7(15) 6 6 ?
 C21 C22 C41 152.0(15) 6 6 ?
 C21 C22 C41 136.2(11) . 6 ?
 C21 C22 C42 138.0(15) 6 . ?
 C21 C22 C42 94.3(10) . 6 ?
 C21 C22 C42 113.2(15) 6 6 ?
 C21 C22 U1 96.8(10) 6 6 ?
 C21 C22 U1 99.3(8) . 6 ?
 C21 C22 U2 83.8(10) 6 6 ?
 C21 C22 U2 85.4(8) . 6 ?
 C21 C22 U7 69.0(9) . . ?
 C21 C22 U7 71.5(11) 6 . ?
 C22 C22 C41 94.2(7) 6 6 ?
 C22 C22 C42 49.9(6) 6 6 ?
 C22 C22 U1 100.8(3) 6 6 ?
 C22 C22 U2 90.8(4) 6 6 ?
 C22 C22 U7 72.6(3) 6 . ?
 C23 C22 C21 122.5(11) . . ?
 C23 C22 C22 159.9(8) . 6 ?
 C23 C22 C40 40.3(7) . 6 ?
 C23 C22 C41 90.0(8) . 6 ?
 C23 C22 C42 133.4(9) . 6 ?
 C23 C22 U1 62.6(7) . 6 ?
 C23 C22 U2 70.8(8) . 6 ?
 C23 C22 U7 88.2(8) . . ?
 C40 C22 C22 141.9(7) 6 6 ?
 C40 C22 C41 50.0(6) 6 6 ?
 C40 C22 C42 94.5(9) 6 6 ?
 C40 C22 U1 57.8(8) 6 6 ?
 C40 C22 U2 71.5(9) 6 6 ?
 C40 C22 U7 89.6(9) 6 . ?
 C41 C22 U1 68.3(7) 6 6 ?
 C41 C22 U2 78.4(9) 6 6 ?
 C41 C22 U7 85.3(11) 6 . ?
 C42 C22 C21 119.6(11) . . ?
 C42 C22 C22 75.4(6) . 6 ?
 C42 C22 C23 109.8(7) . . ?
 C42 C22 C40 69.8(7) . 6 ?
 C42 C22 C41 19.8(7) . 6 ?
 C42 C22 C41 44.7(5) 6 6 ?
 C42 C22 C42 25.6(8) . 6 ?
 C42 C22 U1 78.7(7) . 6 ?
 C42 C22 U1 85.9(6) 6 6 ?
 C42 C22 U2 86.6(7) 6 6 ?
 C42 C22 U2 85.2(8) . 6 ?
 C42 C22 U7 79.0(8) 6 . ?
 C42 C22 U7 85.9(10) . . ?
 U2 C22 U1 13.9(3) 6 6 ?
 U7 C22 U1 31.9(4) . 6 ?
 U7 C22 U2 19.0(4) . 6 ?
 C19 C23 C39 109.5(12) 6 6 ?
 C19 C23 U1 85.2(12) 6 6 ?
 C19 C23 U2 80.4(12) 6 6 ?
 C19 C23 U5 67.8(12) 6 6 ?
 C19 C23 U6 64.6(12) 6 6 ?
 C19 C23 U7 82.3(13) 6 . ?
 C20 C23 C19 74.2(16) 6 6 ?
 C20 C23 C22 43.8(17) 6 . ?
 C20 C23 C24 76.7(18) 6 . ?
 C20 C23 C39 155(3) 6 6 ?
 C20 C23 C40 114(2) 6 6 ?
 C20 C23 C44 148(2) 6 . ?
 C20 C23 U1 94(3) 6 6 ?
 C20 C23 U2 77(3) 6 6 ?
 C20 C23 U5 83(3) 6 6 ?
 C20 C23 U6 66(2) 6 6 ?
 C20 C23 U7 62(2) 6 . ?
 C22 C23 C19 116.8(12) . 6 ?
 C22 C23 C39 121.7(10) . 6 ?
 C22 C23 C44 106.9(8) . . ?
 C22 C23 U1 87.9(8) . 6 ?
 C22 C23 U2 75.7(8) . 6 ?
 C22 C23 U5 90.3(9) . 6 ?
 C22 C23 U6 77.8(9) . 6 ?
 C22 C23 U7 61.6(8) . . ?
 C24 C23 C19 4.6(18) . 6 ?
 C24 C23 C22 118.5(13) . . ?
 C24 C23 C39 105.6(11) . 6 ?
 C24 C23 C44 123.3(14) . . ?
 C24 C23 U1 81.1(17) . 6 ?
 C24 C23 U2 77.1(18) . 6 ?
 C24 C23 U5 64.0(17) . 6 ?
 C24 C23 U6 61.9(17) . 6 ?
 C24 C23 U7 80.0(18) . . ?
 C39 C23 U1 62.2(7) 6 6 ?
 C39 C23 U2 79.3(9) 6 6 ?
 C39 C23 U5 76.1(9) 6 6 ?
 C39 C23 U6 92.9(10) 6 6 ?
 C39 C23 U7 93.4(10) 6 . ?
 C40 C23 C19 156(2) 6 6 ?
 C40 C23 C22 71.4(11) 6 . ?
 C40 C23 C24 151(2) 6 . ?
 C40 C23 C39 52.7(10) 6 6 ?
 C40 C23 C44 35.9(10) 6 . ?
 C40 C23 U1 71.8(15) 6 6 ?
 C40 C23 U2 79.7(16) 6 6 ?
 C40 C23 U5 90.1(17) 6 6 ?
 C40 C23 U6 97.2(17) 6 6 ?
 C40 C23 U7 82.5(16) 6 . ?
 C44 C23 C19 127.3(14) . 6 ?
 C44 C23 C39 17.8(8) . 6 ?
 C44 C23 U1 67.8(9) . 6 ?
 C44 C23 U2 83.3(10) . 6 ?
 C44 C23 U5 84.7(11) . 6 ?
 C44 C23 U6 99.7(12) . 6 ?
 C44 C23 U7 94.5(11) . . ?
 U1 C23 U5 18.6(4) 6 6 ?
 U1 C23 U6 31.9(5) 6 6 ?
 U1 C23 U7 32.5(5) 6 . ?
 U2 C23 U1 17.2(4) 6 6 ?
 U2 C23 U5 15.8(3) 6 6 ?
 U2 C23 U6 17.9(6) 6 6 ?
 U2 C23 U7 15.8(5) 6 . ?
 U5 C23 U6 17.3(5) 6 6 ?
 U5 C23 U7 28.7(5) 6 . ?
 U7 C23 U6 19.0(5) . 6 ?
 C5 C24 C8 27.8(9) 6 . ?
 C5 C24 C20 117.9(16) 6 6 ?
 C5 C24 C23 145.6(18) 6 . ?
 C5 C24 C25 91.2(13) 6 . ?
 C5 C24 U1 105(2) 6 6 ?
 C5 C24 U2 95(2) 6 6 ?
 C5 C24 U4 94.1(19) 6 6 ?
 C5 C24 U5 87.3(19) 6 6 ?
 C5 C24 U6 73.1(18) 6 6 ?
 C8 C24 C25 116.8(14) . . ?
 C8 C24 U1 100.6(19) . 6 ?
 C8 C24 U2 85.8(18) . 6 ?
 C8 C24 U4 98.3(18) . 6 ?
 C8 C24 U5 86.3(18) . 6 ?
 C8 C24 U6 67.2(17) . 6 ?
 C18 C24 C5 107.5(15) 6 6 ?
 C18 C24 C8 134.0(16) 6 . ?
 C18 C24 C20 130.7(17) 6 6 ?
 C18 C24 C23 103.7(14) 6 . ?
 C18 C24 C25 17.5(11) 6 . ?
 C18 C24 U1 76.6(18) 6 6 ?
 C18 C24 U2 91(2) 6 6 ?
 C18 C24 U4 64.3(18) 6 6 ?
 C18 C24 U5 79(2) 6 6 ?
 C18 C24 U6 96(2) 6 6 ?
 C19 C24 C5 58(10) 6 6 ?
 C19 C24 C8 55(10) 6 . ?
 C19 C24 C18 125(10) 6 6 ?
 C19 C24 C20 97(10) 6 6 ?
 C19 C24 C23 114(10) 6 . ?
 C19 C24 C25 121(10) 6 . ?
 C19 C24 U1 154(10) 6 6 ?
 C19 C24 U2 138(10) 6 6 ?
 C19 C24 U4 151(10) 6 6 ?
 C19 C24 U5 141(10) 6 6 ?
 C19 C24 U6 122(10) 6 6 ?
 C20 C24 C8 90.1(12) 6 . ?
 C20 C24 C25 142(2) 6 . ?
 C20 C24 U1 74.2(16) 6 6 ?
 C20 C24 U2 67.7(16) 6 6 ?
 C20 C24 U4 93.2(18) 6 6 ?
 C20 C24 U5 85.0(18) 6 6 ?
 C20 C24 U6 80.1(18) 6 6 ?
 C23 C24 C8 118.1(14) . . ?
 C23 C24 C20 28.0(8) . 6 ?
 C23 C24 C25 117.5(14) . . ?
 C23 C24 U1 68.6(16) . 6 ?
 C23 C24 U2 70.3(16) . 6 ?
 C23 C24 U4 86.7(17) . 6 ?
 C23 C24 U5 85.1(19) . 6 ?
 C23 C24 U6 89.7(19) . 6 ?
 C25 C24 U1 74.3(17) . 6 ?
 C25 C24 U2 86.5(19) . 6 ?
 C25 C24 U4 58.0(16) . 6 ?
 C25 C24 U5 71.0(18) . 6 ?
 C25 C24 U6 85.6(19) . 6 ?
 U1 C24 U4 19.3(3) 6 6 ?
 U2 C24 U1 16.1(4) 6 6 ?
 U2 C24 U4 28.5(5) 6 6 ?
 U2 C24 U6 21.7(7) 6 6 ?
 U5 C24 U1 18.1(5) 6 6 ?
 U5 C24 U2 17.3(5) 6 6 ?
 U5 C24 U4 14.6(5) 6 6 ?
 U5 C24 U6 19.8(7) 6 6 ?
 U6 C24 U1 33.7(8) 6 6 ?
 U6 C24 U4 34.0(7) 6 6 ?
 C4 C25 C5 40.8(6) 6 6 ?
 C4 C25 U1 99.8(12) 6 6 ?
 C4 C25 U4 90.6(12) 6 6 ?
 C4 C25 U5 81.8(12) 6 6 ?
 C5 C25 U1 90.0(10) 6 6 ?
 C5 C25 U4 95.2(11) 6 6 ?
 C5 C25 U5 76.9(11) 6 6 ?
 C17 C25 C4 46.2(11) 6 6 ?
 C17 C25 C5 87.0(15) 6 6 ?
 C17 C25 C19 128.4(19) 6 6 ?
 C17 C25 C24 130.8(18) 6 . ?
 C17 C25 C26 8(2) 6 . ?
 C17 C25 C38 131.4(18) 6 6 ?
 C17 C25 C46 104.7(15) 6 . ?
 C17 C25 U1 106(2) 6 6 ?
 C17 C25 U4 87(2) 6 6 ?
 C17 C25 U5 93(2) 6 6 ?
 C18 C25 C4 143(3) 6 6 ?
 C18 C25 C5 103(3) 6 6 ?
 C18 C25 C17 163(7) 6 6 ?
 C18 C25 C19 63(3) 6 6 ?
 C18 C25 C24 62(3) 6 . ?
 C18 C25 C26 171(5) 6 . ?
 C18 C25 C38 46(3) 6 6 ?
 C18 C25 C46 71(3) 6 . ?
 C18 C25 U1 88(5) 6 6 ?
 C18 C25 U4 106(5) 6 6 ?
 C18 C25 U5 103(5) 6 6 ?
 C19 C25 C4 82.2(10) 6 6 ?
 C19 C25 C5 41.4(7) 6 6 ?
 C19 C25 C38 98.4(12) 6 6 ?
 C19 C25 U1 79.6(14) 6 6 ?
 C19 C25 U4 96.8(16) 6 6 ?
 C19 C25 U5 78.1(15) 6 6 ?
 C24 C25 C4 84.6(10) . 6 ?
 C24 C25 C5 43.9(8) . 6 ?
 C24 C25 C19 4.2(18) . 6 ?
 C24 C25 C38 95.2(12) . 6 ?
 C24 C25 C46 120.7(15) . . ?
 C24 C25 U1 75.7(17) . 6 ?
 C24 C25 U4 93.3(19) . 6 ?
 C24 C25 U5 74.9(18) . 6 ?
 C26 C25 C4 42.0(9) . 6 ?
 C26 C25 C5 82.5(10) . 6 ?
 C26 C25 C19 123.6(14) . 6 ?
 C26 C25 C24 125.4(15) . . ?
 C26 C25 C38 132.8(11) . 6 ?
 C26 C25 C46 106.6(8) . . ?
 C26 C25 U1 99.4(12) . 6 ?
 C26 C25 U4 80.0(11) . 6 ?
 C26 C25 U5 85.3(13) . 6 ?
 C38 C25 C4 165(2) 6 6 ?
 C38 C25 C5 137.8(13) 6 6 ?
 C38 C25 U1 65.3(11) 6 6 ?
 C38 C25 U4 74.0(12) 6 6 ?
 C38 C25 U5 83.2(13) 6 6 ?
 C46 C25 C4 146.3(12) . 6 ?
 C46 C25 C5 158.1(18) . 6 ?
 C46 C25 C19 124.2(15) . 6 ?
 C46 C25 C38 26.7(9) . 6 ?
 C46 C25 U1 69.1(13) . 6 ?
 C46 C25 U4 67.6(12) . 6 ?
 C46 C25 U5 83.8(15) . 6 ?
 U4 C25 U1 20.9(4) 6 6 ?
 U5 C25 U1 18.0(5) 6 6 ?
 U5 C25 U4 19.8(5) 6 6 ?
 C3 C26 U4 96.3(10) 6 6 ?
 C3 C26 U5 85.8(10) 6 6 ?
 C3 C26 U6 70.6(9) 6 6 ?
 C4 C26 C3 41.5(8) 6 6 ?
 C4 C26 C10 32.8(9) 6 . ?
 C4 C26 C16 152(2) 6 6 ?
 C4 C26 C18 88.9(12) 6 6 ?
 C4 C26 C25 87.7(14) 6 . ?
 C4 C26 C27 156.5(18) 6 . ?
 C4 C26 U4 100.5(17) 6 6 ?
 C4 C26 U5 82.7(16) 6 6 ?
 C4 C26 U6 67.4(15) 6 6 ?
 C10 C26 C3 8.7(8) . 6 ?
 C10 C26 C18 118.8(12) . 6 ?
 C10 C26 U4 97.3(15) . 6 ?
 C10 C26 U5 84.7(14) . 6 ?
 C10 C26 U6 68.7(13) . 6 ?
 C16 C26 C3 112.0(14) 6 6 ?
 C16 C26 C10 120.6(15) 6 . ?
 C16 C26 C18 110.9(15) 6 6 ?
 C16 C26 C25 111.5(14) 6 . ?
 C16 C26 C27 4.1(14) 6 . ?
 C16 C26 U4 70(2) 6 6 ?
 C16 C26 U5 88(2) 6 6 ?
 C16 C26 U6 100(2) 6 6 ?
 C17 C26 C3 136(3) 6 6 ?
 C17 C26 C4 95(3) 6 6 ?
 C17 C26 C10 128(3) 6 . ?
 C17 C26 C16 109(3) 6 6 ?
 C17 C26 C18 15(4) 6 6 ?
 C17 C26 C25 17(4) 6 . ?
 C17 C26 C27 105(3) 6 . ?
 C17 C26 U4 83(5) 6 6 ?
 C17 C26 U5 80(5) 6 6 ?
 C17 C26 U6 88(4) 6 6 ?
 C18 C26 C3 126.7(11) 6 6 ?
 C18 C26 U4 70.3(11) 6 6 ?
 C18 C26 U5 65.4(10) 6 6 ?
 C18 C26 U6 72.4(11) 6 6 ?
 C25 C26 C3 124.9(13) . 6 ?
 C25 C26 C10 117.2(14) . . ?
 C25 C26 C18 2.2(13) . 6 ?
 C25 C26 C27 108.7(8) . . ?
 C25 C26 U4 68.8(11) . 6 ?
 C25 C26 U5 63.5(12) . 6 ?
 C25 C26 U6 70.3(12) . 6 ?
 C27 C26 C3 116.0(12) . 6 ?
 C27 C26 C10 124.6(14) . . ?
 C27 C26 C18 108.1(9) . 6 ?
 C27 C26 U4 71.4(12) . 6 ?
 C27 C26 U5 89.6(13) . 6 ?
 C27 C26 U6 101.6(13) . 6 ?
 U4 C26 U5 18.3(4) 6 6 ?
 U4 C26 U6 33.2(6) 6 6 ?
 U5 C26 U6 16.4(6) 6 6 ?
 C15 C27 C17 109.2(13) 6 6 ?
 C15 C27 U4 93.5(15) 6 6 ?
 C15 C27 U5 91.5(15) 6 6 ?
 C16 C27 C15 63(7) 6 6 ?
 C16 C27 C17 47(7) 6 6 ?
 C16 C27 C26 32(9) 6 . ?
 C16 C27 C28 87(8) 6 . ?
 C16 C27 C36 143(10) 6 6 ?
 C16 C27 C47 127(10) 6 . ?
 C16 C27 U4 71(10) 6 6 ?
 C16 C27 U5 58(10) 6 6 ?
 C17 C27 U4 74.4(13) 6 6 ?
 C17 C27 U5 61.0(12) 6 6 ?
 C26 C27 C15 92.9(13) . 6 ?
 C26 C27 C17 16.6(8) . 6 ?
 C26 C27 C28 118.7(14) . . ?
 C26 C27 C47 107.6(8) . . ?
 C26 C27 U4 77.7(12) . 6 ?
 C26 C27 U5 62.9(11) . 6 ?
 C28 C27 C15 26.7(8) . 6 ?
 C28 C27 C17 134.4(15) . 6 ?
 C28 C27 C47 122.0(17) . . ?
 C28 C27 U4 92.3(16) . 6 ?
 C28 C27 U5 97.2(16) . 6 ?
 C36 C27 C15 125.6(17) 6 6 ?
 C36 C27 C17 116.1(15) 6 6 ?
 C36 C27 C26 131.5(14) 6 . ?
 C36 C27 C28 99.9(14) 6 . ?
 C36 C27 C47 24.4(10) 6 . ?
 C36 C27 U4 72.2(17) 6 6 ?
 C36 C27 U5 85.5(17) 6 6 ?
 C47 C27 C15 145(2) . 6 ?
 C47 C27 C17 91.8(10) . 6 ?
 C47 C27 U4 64.7(13) . 6 ?
 C47 C27 U5 74.0(13) . 6 ?
 U4 C27 U5 15.1(4) 6 6 ?
 C15 C28 C16 77.1(18) 6 6 ?
 C15 C28 C27 83.4(19) 6 . ?
 C15 C28 C29 39.1(17) 6 . ?
 C15 C28 C33 106(2) 6 6 ?
 C15 C28 C34 153(3) 6 6 ?
 C15 C28 C50 152(2) 6 . ?
 C15 C28 U4 90(3) 6 6 ?
 C15 C28 U11 87(3) 6 . ?
 C16 C28 C29 113.6(12) 6 . ?
 C16 C28 C34 121.7(13) 6 6 ?
 C16 C28 C50 124.6(14) 6 . ?
 C16 C28 U4 57.8(13) 6 6 ?
 C16 C28 U11 101.4(16) 6 . ?
 C27 C28 C16 6.9(12) . 6 ?
 C27 C28 C29 120.4(11) . . ?
 C27 C28 C34 116.7(13) . 6 ?
 C27 C28 C50 119.4(12) . . ?
 C27 C28 U4 59.8(14) . 6 ?
 C27 C28 U11 104.7(17) . . ?
 C29 C28 C34 114.8(10) . 6 ?
 C29 C28 U4 97.2(10) . 6 ?
 C29 C28 U11 66.8(11) . . ?
 C33 C28 C16 163(2) 6 6 ?
 C33 C28 C27 163(2) 6 . ?
 C33 C28 C29 66.9(11) 6 . ?
 C33 C28 C34 49.9(9) 6 6 ?
 C33 C28 C50 47.8(10) 6 . ?
 C33 C28 U4 104.9(15) 6 6 ?
 C33 C28 U11 62.2(14) 6 . ?
 C34 C28 U4 85.7(9) 6 6 ?
 C34 C28 U11 70.8(11) 6 . ?
 C50 C28 C29 113.5(10) . . ?
 C50 C28 C34 3.5(11) . 6 ?
 C50 C28 U4 89.0(12) . 6 ?
 C50 C28 U11 72.6(12) . . ?
 U11 C28 U4 45.7(6) . 6 ?
 C11 C29 C13 50.7(8) . 6 ?
 C11 C29 C28 118.8(10) . . ?
 C11 C29 C30 114.8(11) . . ?
 C11 C29 C31 91.2(9) . 6 ?
 C11 C29 C32 134.5(12) . 6 ?
 C11 C29 C33 155.8(15) . 6 ?
 C11 C29 U11 92.2(14) . . ?
 C13 C29 C31 41.6(7) 6 6 ?
 C13 C29 C32 86.6(10) 6 6 ?
 C13 C29 U11 79.1(11) 6 . ?
 C14 C29 C11 13.0(14) 6 . ?
 C14 C29 C13 61.1(11) 6 6 ?
 C14 C29 C15 89.0(15) 6 6 ?
 C14 C29 C28 112.2(14) 6 . ?
 C14 C29 C30 126.1(15) 6 . ?
 C14 C29 C31 102.5(14) 6 6 ?
 C14 C29 C32 146.9(17) 6 6 ?
 C14 C29 C33 155.8(19) 6 6 ?
 C14 C29 U11 102.9(17) 6 . ?
 C15 C29 C11 97.1(14) 6 . ?
 C15 C29 C13 146.0(17) 6 6 ?
 C15 C29 C28 23.8(10) 6 . ?
 C15 C29 C30 140.1(16) 6 . ?
 C15 C29 C31 156.5(18) 6 6 ?
 C15 C29 C32 119.0(14) 6 6 ?
 C15 C29 C33 69.0(11) 6 6 ?
 C15 C29 U11 93.7(17) 6 . ?
 C28 C29 C13 158.8(15) . 6 ?
 C28 C29 C31 136.8(10) . 6 ?
 C28 C29 C32 95.2(9) . 6 ?
 C28 C29 U11 83.3(12) . . ?
 C30 C29 C13 65.1(8) . 6 ?
 C30 C29 C28 116.7(10) . . ?
 C30 C29 C31 23.7(6) . 6 ?
 C30 C29 C32 21.9(7) . 6 ?
 C30 C29 C33 72.5(11) . 6 ?
 C30 C29 U11 63.1(11) . . ?
 C31 C29 U11 63.9(9) 6 . ?
 C32 C29 C31 45.1(6) 6 6 ?
 C32 C29 U11 60.9(9) 6 . ?
 C33 C29 C13 135.5(14) 6 6 ?
 C33 C29 C28 45.1(9) 6 . ?
 C33 C29 C31 95.1(10) 6 6 ?
 C33 C29 C32 50.6(7) 6 6 ?
 C33 C29 U11 70.0(12) 6 . ?
 C13 C30 C33 113.7(11) 6 6 ?
 C13 C30 C53 145.2(12) 6 6 ?
 C13 C30 U11 85.0(11) 6 6 ?
 C13 C30 U11 87.6(12) 6 . ?
 C29 C30 C13 60.9(9) . 6 ?
 C29 C30 C33 54.1(8) . 6 ?
 C29 C30 C53 135.8(11) . 6 ?
 C29 C30 U11 84.8(13) . . ?
 C29 C30 U11 95.6(12) . 6 ?
 C31 C30 C13 48.9(9) 6 6 ?
 C31 C30 C13 62.6(9) . 6 ?
 C31 C30 C29 122.0(10) . . ?
 C31 C30 C29 109.6(13) 6 . ?
 C31 C30 C31 15.2(9) 6 . ?
 C31 C30 C33 157.3(19) 6 6 ?
 C31 C30 C33 156.6(14) . 6 ?
 C31 C30 C52 105.4(7) . . ?
 C31 C30 C52 120.6(13) 6 . ?
 C31 C30 C53 103.7(15) 6 6 ?
 C31 C30 C53 88.5(8) . 6 ?
 C31 C30 U11 67.6(11) . 6 ?
 C31 C30 U11 75.8(17) 6 6 ?
 C31 C30 U11 88.0(18) 6 . ?
 C31 C30 U11 81.1(12) . . ?
 C32 C30 C13 165(3) 6 6 ?
 C32 C30 C29 108(2) 6 . ?
 C32 C30 C31 124.6(19) 6 . ?
 C32 C30 C31 140(3) 6 6 ?
 C32 C30 C33 53.7(17) 6 6 ?
 C32 C30 C52 19.2(18) 6 . ?
 C32 C30 C53 36.3(14) 6 6 ?
 C32 C30 U11 86(2) 6 6 ?
 C32 C30 U11 81(3) 6 . ?
 C33 C30 C53 84.8(7) 6 6 ?
 C33 C30 U11 89.3(11) 6 6 ?
 C33 C30 U11 75.6(11) 6 . ?
 C52 C30 C13 159.7(12) . 6 ?
 C52 C30 C29 123.8(10) . . ?
 C52 C30 C33 70.2(8) . 6 ?
 C52 C30 C53 17.1(7) . 6 ?
 C52 C30 U11 75.0(11) . 6 ?
 C52 C30 U11 73.9(11) . . ?
 C53 C30 U11 65.2(9) 6 6 ?
 C53 C30 U11 68.0(10) 6 . ?
 U11 C30 U11 14.1(15) . 6 ?
 C13 C31 C13 57.5(11) . 6 ?
 C13 C31 C29 55.9(8) . 6 ?
 C13 C31 C29 110.8(9) 6 6 ?
 C13 C31 C30 121.4(10) . . ?
 C13 C31 C32 120.1(10) . . ?
 C13 C31 C32 136.7(10) . 6 ?
 C13 C31 C32 81.4(10) 6 6 ?
 C13 C31 C52 137.6(11) . 6 ?
 C13 C31 C52 149.0(12) 6 6 ?
 C13 C31 U11 81.6(11) 6 . ?
 C13 C31 U11 91.6(11) 6 6 ?
 C13 C31 U11 96.3(12) . . ?
 C13 C31 U11 92.1(12) . 6 ?
 C29 C31 C32 146.9(9) 6 6 ?
 C29 C31 C52 83.0(8) 6 6 ?
 C29 C31 U11 74.4(10) 6 6 ?
 C29 C31 U11 88.7(10) 6 . ?
 C30 C31 C13 64.5(10) . 6 ?
 C30 C31 C13 102.4(14) 6 . ?
 C30 C31 C13 155.2(17) 6 6 ?
 C30 C31 C29 154.7(12) . 6 ?
 C30 C31 C29 46.7(12) 6 6 ?
 C30 C31 C30 129.7(15) 6 . ?
 C30 C31 C32 18.8(11) 6 . ?
 C30 C31 C32 17.5(6) . 6 ?
 C30 C31 C32 112.4(11) 6 6 ?
 C30 C31 C52 39.0(8) 6 6 ?
 C30 C31 C52 90.9(8) . 6 ?
 C30 C31 U11 66.2(11) . . ?
 C30 C31 U11 73.6(17) 6 6 ?
 C30 C31 U11 87.0(17) 6 . ?
 C30 C31 U11 80.8(12) . 6 ?
 C31 C31 C13 106.4(7) 6 . ?
 C31 C31 C13 48.9(7) 6 6 ?
 C31 C31 C29 154.8(6) 6 6 ?
 C31 C31 C30 147.3(11) 6 6 ?
 C31 C31 C30 17.5(6) 6 . ?
 C31 C31 C32 128.7(6) 6 . ?
 C31 C31 C32 34.9(5) 6 6 ?
 C31 C31 C52 108.4(6) 6 6 ?
 C31 C31 U11 89.9(9) 6 6 ?
 C31 C31 U11 74.7(8) 6 . ?
 C32 C31 C13 160.6(11) . 6 ?
 C32 C31 C29 64.3(8) . 6 ?
 C32 C31 C30 111.2(7) . . ?
 C32 C31 C32 93.8(8) . 6 ?
 C32 C31 C52 20.3(8) . 6 ?
 C32 C31 C52 73.5(5) 6 6 ?
 C32 C31 U11 69.1(11) . 6 ?
 C32 C31 U11 74.7(10) 6 6 ?
 C32 C31 U11 79.6(11) . . ?
 C32 C31 U11 62.0(9) 6 . ?
 C52 C31 U11 70.8(10) 6 . ?
 C52 C31 U11 64.8(10) 6 6 ?
 U11 C31 U11 15.2(16) 6 . ?
 C29 C32 C31 85.5(6) 6 6 ?
 C29 C32 C53 146.5(11) 6 6 ?
 C29 C32 U11 78.8(12) 6 6 ?
 C29 C32 U11 86.7(11) 6 . ?
 C30 C32 C29 50.4(16) 6 6 ?
 C30 C32 C31 21.6(17) 6 . ?
 C30 C32 C31 37.9(14) 6 6 ?
 C30 C32 C33 103(2) 6 . ?
 C30 C32 C51 157(3) 6 6 ?
 C30 C32 C52 144(3) 6 6 ?
 C30 C32 C53 127.4(19) 6 . ?
 C30 C32 C53 110(2) 6 6 ?
 C30 C32 U11 83(3) 6 6 ?
 C30 C32 U11 79(2) 6 . ?
 C31 C32 C29 70.6(8) . 6 ?
 C31 C32 C31 16.4(6) . 6 ?
 C31 C32 C33 122.1(11) . . ?
 C31 C32 C51 155.5(13) . 6 ?
 C31 C32 C53 88.5(7) . 6 ?
 C31 C32 C53 106.2(7) . . ?
 C31 C32 C53 72.0(8) 6 6 ?
 C31 C32 U11 70.1(10) . . ?
 C31 C32 U11 73.4(10) 6 6 ?
 C31 C32 U11 62.8(9) 6 . ?
 C31 C32 U11 78.0(11) . 6 ?
 C33 C32 C29 52.6(8) . 6 ?
 C33 C32 C31 134.6(10) . 6 ?
 C33 C32 C51 60.4(9) . 6 ?
 C33 C32 C53 119.5(12) . . ?
 C33 C32 C53 133.2(11) . 6 ?
 C33 C32 U11 94.5(12) . . ?
 C33 C32 U11 81.0(13) . 6 ?
 C51 C32 C29 111.4(11) 6 6 ?
 C51 C32 C31 143.6(11) 6 6 ?
 C51 C32 C53 77.3(7) 6 6 ?
 C51 C32 U11 78.5(12) 6 6 ?
 C51 C32 U11 85.4(11) 6 . ?
 C52 C32 C29 155(2) 6 6 ?
 C52 C32 C31 106.5(18) 6 6 ?
 C52 C32 C31 122.9(17) 6 . ?
 C52 C32 C33 107.0(18) 6 . ?
 C52 C32 C51 46.6(12) 6 6 ?
 C52 C32 C53 17.0(15) 6 . ?
 C52 C32 C53 34.6(12) 6 6 ?
 C52 C32 U11 79(2) 6 . ?
 C52 C32 U11 83(2) 6 6 ?
 C53 C32 C29 154.1(13) . 6 ?
 C53 C32 C31 89.7(7) . 6 ?
 C53 C32 C51 60.7(9) . 6 ?
 C53 C32 C53 17.7(6) . 6 ?
 C53 C32 U11 71.2(10) 6 6 ?
 C53 C32 U11 75.4(12) . 6 ?
 C53 C32 U11 61.1(9) 6 . ?
 C53 C32 U11 68.5(10) . . ?
 U11 C32 U11 13.5(14) 6 . ?
 C15 C33 C29 41.8(8) . 6 ?
 C15 C33 C30 94.7(9) . 6 ?
 C15 C33 C51 158.8(13) . 6 ?
 C15 C33 C52 140.1(11) . 6 ?
 C15 C33 U11 89.2(12) . 6 ?
 C28 C33 C15 26.1(10) 6 . ?
 C28 C33 C29 67.9(10) 6 6 ?
 C28 C33 C30 120.2(13) 6 6 ?
 C28 C33 C32 143.1(15) 6 . ?
 C28 C33 C34 92.4(13) 6 . ?
 C28 C33 C51 140.3(15) 6 6 ?
 C28 C33 C52 159.1(17) 6 6 ?
 C28 C33 U11 95.3(15) 6 6 ?
 C29 C33 C30 53.4(7) 6 6 ?
 C29 C33 C51 141.6(14) 6 6 ?
 C29 C33 C52 100.8(11) 6 6 ?
 C29 C33 U11 78.2(12) 6 6 ?
 C30 C33 C52 47.8(7) 6 6 ?
 C30 C33 U11 64.6(10) 6 6 ?
 C32 C33 C15 118.0(10) . . ?
 C32 C33 C29 76.8(10) . 6 ?
 C32 C33 C30 23.4(6) . 6 ?
 C32 C33 C51 67.9(9) . 6 ?
 C32 C33 C52 25.2(6) . 6 ?
 C32 C33 U11 66.4(11) . 6 ?
 C34 C33 C15 117.5(10) . . ?
 C34 C33 C29 154.0(14) . 6 ?
 C34 C33 C30 137.3(12) . 6 ?
 C34 C33 C32 117.1(11) . . ?
 C34 C33 C51 49.8(9) . 6 ?
 C34 C33 C52 92.0(10) . 6 ?
 C34 C33 U11 87.3(13) . 6 ?
 C50 C33 C15 106.4(13) 6 . ?
 C50 C33 C28 80.8(14) 6 6 ?
 C50 C33 C29 145.9(17) 6 6 ?
 C50 C33 C30 148.5(16) 6 6 ?
 C50 C33 C32 129.1(15) 6 . ?
 C50 C33 C34 12.1(11) 6 . ?
 C50 C33 C51 61.9(10) 6 6 ?
 C50 C33 C52 104.2(13) 6 6 ?
 C50 C33 U11 92.0(15) 6 6 ?
 C51 C33 C30 90.3(10) 6 6 ?
 C51 C33 C52 42.8(7) 6 6 ?
 C51 C33 U11 74.3(11) 6 6 ?
 C52 C33 U11 64.5(10) 6 6 ?
 C28 C34 C70 144.1(14) 6 6 ?
 C28 C34 C71 144.9(13) 6 6 ?
 C28 C34 U11 72.5(11) 6 6 ?
 C33 C34 C28 37.7(8) . 6 ?
 C33 C34 C70 150.2(15) . 6 ?
 C33 C34 C71 115.4(11) . 6 ?
 C33 C34 U11 63.7(11) . 6 ?
 C35 C34 C28 81.6(11) . 6 ?
 C35 C34 C33 119.0(13) . . ?
 C35 C34 C70 72.3(8) . 6 ?
 C35 C34 C71 114.2(9) . 6 ?
 C35 C34 U11 99.7(12) . 6 ?
 C49 C34 C28 104.6(14) 6 6 ?
 C49 C34 C33 140.5(17) 6 . ?
 C49 C34 C35 24.0(10) 6 . ?
 C49 C34 C51 136.9(19) 6 6 ?
 C49 C34 C55 85.4(11) 6 . ?
 C49 C34 C70 48.6(8) 6 6 ?
 C49 C34 C71 91.1(12) 6 6 ?
 C49 C34 U11 100.0(17) 6 6 ?
 C50 C34 C28 12(4) 6 6 ?
 C50 C34 C33 32(3) 6 . ?
 C50 C34 C35 90(3) 6 . ?
 C50 C34 C49 114(4) 6 6 ?
 C50 C34 C51 103(3) 6 6 ?
 C50 C34 C55 154(4) 6 . ?
 C50 C34 C70 156(5) 6 6 ?
 C50 C34 C71 146(4) 6 6 ?
 C50 C34 U11 79(4) 6 6 ?
 C51 C34 C28 108.7(12) 6 6 ?
 C51 C34 C33 71.9(10) 6 . ?
 C51 C34 C35 157.3(16) 6 . ?
 C51 C34 C55 53.0(10) 6 . ?
 C51 C34 C70 89.1(11) 6 6 ?
 C51 C34 C71 46.4(8) 6 6 ?
 C51 C34 U11 66.0(12) 6 6 ?
 C55 C34 C28 152.3(15) . 6 ?
 C55 C34 C33 123.1(13) . . ?
 C55 C34 C35 109.1(8) . . ?
 C55 C34 C70 36.8(7) . 6 ?
 C55 C34 C71 8.0(8) . 6 ?
 C55 C34 U11 80.5(13) . 6 ?
 C70 C34 C71 42.7(5) 6 6 ?
 C70 C34 U11 87.9(12) 6 6 ?
 C71 C34 U11 74.0(11) 6 6 ?
 C34 C35 C36 126.6(16) . . ?
 C34 C35 C47 132.4(13) . 6 ?
 C34 C35 C50 17.3(9) . 6 ?
 C34 C35 C57 107.1(8) . . ?
 C34 C35 C70 67.1(7) . 6 ?
 C34 C35 U4 97.5(11) . . ?
 C36 C35 C47 10.1(11) . 6 ?
 C36 C35 C50 109.7(14) . 6 ?
 C36 C35 C57 119.3(15) . . ?
 C36 C35 C70 151.2(17) . 6 ?
 C36 C35 U4 59.3(12) . . ?
 C47 C35 C70 141.4(13) 6 6 ?
 C47 C35 U4 53.6(9) 6 . ?
 C48 C35 C34 162(2) 6 . ?
 C48 C35 C36 55.4(13) 6 . ?
 C48 C35 C47 46.8(10) 6 6 ?
 C48 C35 C50 158(2) 6 6 ?
 C48 C35 C57 64.8(13) 6 . ?
 C48 C35 C70 103.3(14) 6 6 ?
 C48 C35 U4 67.5(14) 6 . ?
 C49 C35 C34 61(2) 6 . ?
 C49 C35 C36 160(4) 6 . ?
 C49 C35 C47 151(4) 6 6 ?
 C49 C35 C48 111(3) 6 6 ?
 C49 C35 C50 79(3) 6 6 ?
 C49 C35 C57 46(2) 6 . ?
 C49 C35 C70 9(3) 6 6 ?
 C49 C35 U4 104(4) 6 . ?
 C50 C35 C47 116.2(13) 6 6 ?
 C50 C35 C70 83.7(11) 6 6 ?
 C50 C35 U4 91.2(13) 6 . ?
 C57 C35 C47 109.8(12) . 6 ?
 C57 C35 C50 123.5(11) . 6 ?
 C57 C35 C70 39.9(6) . 6 ?
 C57 C35 U4 90.8(11) . . ?
 C70 C35 U4 96.1(10) 6 . ?
 C16 C36 C46 82.6(10) . 6 ?
 C16 C36 C49 116.7(11) . 6 ?
 C16 C36 U4 74.0(14) . . ?
 C27 C36 C16 4(2) 6 . ?
 C27 C36 C35 114.8(15) 6 . ?
 C27 C36 C37 113.0(14) 6 . ?
 C27 C36 C46 84.9(12) 6 6 ?
 C27 C36 C49 116.7(13) 6 6 ?
 C27 C36 U4 78.0(16) 6 . ?
 C35 C36 C16 115.2(14) . . ?
 C35 C36 C37 123.8(16) . . ?
 C35 C36 C46 145.2(17) . 6 ?
 C35 C36 C49 5.6(12) . 6 ?
 C35 C36 U4 92.2(14) . . ?
 C37 C36 C16 110.6(13) . . ?
 C37 C36 C46 28.1(8) . 6 ?
 C37 C36 C49 119.1(13) . 6 ?
 C37 C36 U4 70.6(10) . . ?
 C46 C36 U4 62.9(10) 6 . ?
 C47 C36 C16 87(2) 6 . ?
 C47 C36 C27 89(3) 6 6 ?
 C47 C36 C35 146(4) 6 . ?
 C47 C36 C37 24(2) 6 . ?
 C47 C36 C46 6(3) 6 6 ?
 C47 C36 C48 99(3) 6 6 ?
 C47 C36 C49 140(4) 6 6 ?
 C47 C36 U4 68(4) 6 . ?
 C48 C36 C16 155(2) 6 . ?
 C48 C36 C27 158(2) 6 6 ?
 C48 C36 C35 50.1(12) 6 . ?
 C48 C36 C37 74.9(13) 6 . ?
 C48 C36 C46 101.2(13) 6 6 ?
 C48 C36 C49 46.6(9) 6 6 ?
 C48 C36 U4 85.7(15) 6 . ?
 C49 C36 C46 139.6(14) 6 6 ?
 C49 C36 U4 87.5(10) 6 . ?
 C36 C37 C45 157.1(17) . 6 ?
 C36 C37 C48 45.3(9) . 6 ?
 C36 C37 C66 129.0(13) . 6 ?
 C36 C37 C67 88.7(11) . 6 ?
 C36 C37 U1 95.8(11) . . ?
 C36 C37 U4 75.6(11) . . ?
 C36 C37 U8 92.6(12) . . ?
 C38 C37 C36 130.1(12) . . ?
 C38 C37 C45 42.5(8) . 6 ?
 C38 C37 C48 157.8(13) . 6 ?
 C38 C37 C66 88.2(7) . 6 ?
 C38 C37 C67 129.0(9) . 6 ?
 C38 C37 U1 64.5(7) . . ?
 C38 C37 U4 77.6(8) . . ?
 C38 C37 U8 81.1(9) . . ?
 C45 C37 C48 130.1(14) 6 6 ?
 C45 C37 C66 46.0(7) 6 6 ?
 C45 C37 C67 88.2(10) 6 6 ?
 C45 C37 U1 61.3(10) 6 . ?
 C45 C37 U4 81.5(11) 6 . ?
 C45 C37 U8 65.9(11) 6 . ?
 C46 C37 C36 106.8(16) 6 . ?
 C46 C37 C38 24.5(12) 6 . ?
 C46 C37 C45 66.8(13) 6 6 ?
 C46 C37 C48 147(2) 6 6 ?
 C46 C37 C59 129.4(16) 6 . ?
 C46 C37 C66 111.6(17) 6 6 ?
 C46 C37 C67 149(2) 6 6 ?
 C46 C37 U1 69.2(19) 6 . ?
 C46 C37 U4 74.4(19) 6 . ?
 C46 C37 U8 89(2) 6 . ?
 C47 C37 C36 15.1(12) 6 . ?
 C47 C37 C38 115.7(16) 6 . ?
 C47 C37 C45 151(2) 6 6 ?
 C47 C37 C46 92(2) 6 6 ?
 C47 C37 C48 60.2(12) 6 6 ?
 C47 C37 C59 128.4(19) 6 . ?
 C47 C37 C66 141(2) 6 6 ?
 C47 C37 C67 103.1(17) 6 6 ?
 C47 C37 U1 93.2(19) 6 . ?
 C47 C37 U4 73.3(19) 6 . ?
 C47 C37 U8 95(2) 6 . ?
 C48 C37 C66 85.9(10) 6 6 ?
 C48 C37 C67 43.8(7) 6 6 ?
 C48 C37 U1 93.5(9) 6 . ?
 C48 C37 U4 80.4(9) 6 . ?
 C48 C37 U8 77.7(10) 6 . ?
 C59 C37 C36 114.3(13) . . ?
 C59 C37 C38 106.1(7) . . ?
 C59 C37 C45 63.8(8) . 6 ?
 C59 C37 C48 69.5(10) . 6 ?
 C59 C37 C66 17.9(6) . 6 ?
 C59 C37 C67 25.7(7) . 6 ?
 C59 C37 U1 78.3(8) . . ?
 C59 C37 U4 88.3(10) . . ?
 C59 C37 U8 62.2(10) . . ?
 C66 C37 C67 42.5(6) 6 6 ?
 C66 C37 U1 69.1(7) 6 . ?
 C66 C37 U4 83.8(8) 6 . ?
 C66 C37 U8 57.1(8) 6 . ?
 C67 C37 U1 82.3(8) 6 . ?
 C67 C37 U4 83.6(9) 6 . ?
 C67 C37 U8 63.0(9) 6 . ?
 U4 C37 U1 20.3(4) . . ?
 U4 C37 U8 26.7(6) . . ?
 U8 C37 U1 19.5(6) . . ?
 C18 C38 C25 14.5(11) . 6 ?
 C18 C38 C37 117.3(10) . . ?
 C18 C38 C39 123.5(11) . . ?
 C18 C38 C44 108.3(10) . 6 ?
 C18 C38 C47 92.7(9) . 6 ?
 C18 C38 U1 87.3(11) . . ?
 C18 C38 U4 81.4(11) . . ?
 C18 C38 U5 69.6(11) . . ?
 C18 C38 U8 103.3(12) . . ?
 C25 C38 C44 117.1(12) 6 6 ?
 C25 C38 C47 78.8(10) 6 6 ?
 C25 C38 U1 81.5(12) 6 . ?
 C25 C38 U4 71.2(12) 6 . ?
 C25 C38 U5 62.7(12) 6 . ?
 C25 C38 U8 95.2(13) 6 . ?
 C37 C38 C25 103.4(11) . 6 ?
 C37 C38 C44 124.2(9) . 6 ?
 C37 C38 C47 24.7(7) . 6 ?
 C37 C38 U1 84.8(7) . . ?
 C37 C38 U4 69.2(8) . . ?
 C37 C38 U5 87.5(9) . . ?
 C37 C38 U8 69.8(8) . . ?
 C39 C38 C25 131.5(14) . 6 ?
 C39 C38 C37 110.6(7) . . ?
 C39 C38 C44 15.3(7) . 6 ?
 C39 C38 C47 130.0(10) . 6 ?
 C39 C38 U1 68.7(8) . . ?
 C39 C38 U4 89.6(9) . . ?
 C39 C38 U5 85.0(9) . . ?
 C39 C38 U8 66.9(8) . . ?
 C44 C38 C47 139.9(12) 6 6 ?
 C44 C38 U1 66.4(8) 6 . ?
 C44 C38 U4 88.6(9) 6 . ?
 C44 C38 U5 79.5(9) 6 . ?
 C44 C38 U8 69.8(9) 6 . ?
 C45 C38 C18 157.7(19) 6 . ?
 C45 C38 C25 155(2) 6 6 ?
 C45 C38 C37 73.3(11) 6 . ?
 C45 C38 C39 38.5(10) 6 . ?
 C45 C38 C44 53.6(11) 6 6 ?
 C45 C38 C47 95.8(13) 6 6 ?
 C45 C38 U1 73.7(15) 6 . ?
 C45 C38 U4 84.9(16) 6 . ?
 C45 C38 U5 92.4(17) 6 . ?
 C45 C38 U8 60.3(16) 6 . ?
 C46 C38 C18 82.5(18) 6 . ?
 C46 C38 C25 69.3(19) 6 6 ?
 C46 C38 C37 35.4(18) 6 . ?
 C46 C38 C39 143(2) 6 . ?
 C46 C38 C44 152(3) 6 6 ?
 C46 C38 C45 108(2) 6 6 ?
 C46 C38 C47 13(2) 6 6 ?
 C46 C38 U1 89(3) 6 . ?
 C46 C38 U4 67(3) 6 . ?
 C46 C38 U5 81(3) 6 . ?
 C46 C38 U8 83(3) 6 . ?
 C47 C38 U1 81.4(9) 6 . ?
 C47 C38 U4 60.6(9) 6 . ?
 C47 C38 U5 76.4(9) 6 . ?
 C47 C38 U8 72.3(9) 6 . ?
 U1 C38 U4 22.2(3) . . ?
 U1 C38 U5 18.9(4) . . ?
 U1 C38 U8 18.2(5) . . ?
 U4 C38 U5 18.5(4) . . ?
 U4 C38 U8 25.3(5) . . ?
 U5 C38 U8 33.7(6) . . ?
 C23 C39 C46 95.5(9) 6 6 ?
 C23 C39 C66 153.0(12) 6 6 ?
 C23 C39 U1 74.5(8) 6 . ?
 C23 C39 U3 81.7(9) 6 . ?
 C23 C39 U8 94.1(10) 6 . ?
 C38 C39 C23 87.3(9) . 6 ?
 C38 C39 C40 119.2(10) . . ?
 C38 C39 C43 155.7(12) . 6 ?
 C38 C39 C46 12.2(8) . 6 ?
 C38 C39 C60 106.4(7) . . ?
 C38 C39 C66 91.1(8) . 6 ?
 C38 C39 U1 79.5(8) . . ?
 C38 C39 U3 97.0(9) . . ?
 C38 C39 U8 85.4(9) . . ?
 C40 C39 C23 32.7(7) . 6 ?
 C40 C39 C43 46.3(7) . 6 ?
 C40 C39 C46 125.5(11) . 6 ?
 C40 C39 C66 135.0(11) . 6 ?
 C40 C39 U1 75.7(8) . . ?
 C40 C39 U3 72.2(8) . . ?
 C40 C39 U8 89.2(10) . . ?
 C43 C39 C23 78.7(9) 6 6 ?
 C43 C39 C46 150.7(13) 6 6 ?
 C43 C39 C66 92.5(9) 6 6 ?
 C43 C39 U1 77.7(7) 6 . ?
 C43 C39 U3 61.6(7) 6 . ?
 C43 C39 U8 76.0(9) 6 . ?
 C44 C39 C23 43.7(18) 6 6 ?
 C44 C39 C38 131(2) 6 . ?
 C44 C39 C40 15(2) 6 . ?
 C44 C39 C43 40.4(19) 6 6 ?
 C44 C39 C45 170(4) 6 6 ?
 C44 C39 C46 139(2) 6 6 ?
 C44 C39 C60 119(2) 6 . ?
 C44 C39 C66 133(2) 6 6 ?
 C44 C39 U1 88(3) 6 . ?
 C44 C39 U3 81(3) 6 . ?
 C44 C39 U8 99(3) 6 . ?
 C45 C39 C23 137.7(18) 6 6 ?
 C45 C39 C38 52.7(13) 6 . ?
 C45 C39 C40 159(3) 6 . ?
 C45 C39 C43 131.9(19) 6 6 ?
 C45 C39 C46 42.8(13) 6 6 ?
 C45 C39 C60 54.5(14) 6 . ?
 C45 C39 C66 40.0(13) 6 6 ?
 C45 C39 U1 84(2) 6 . ?
 C45 C39 U3 89(2) 6 . ?
 C45 C39 U8 72(2) 6 . ?
 C46 C39 C66 79.7(7) 6 6 ?
 C46 C39 U1 73.0(9) 6 . ?
 C46 C39 U3 89.2(10) 6 . ?
 C46 C39 U8 75.8(10) 6 . ?
 C60 C39 C23 152.3(13) . 6 ?
 C60 C39 C40 124.8(10) . . ?
 C60 C39 C43 79.5(8) . 6 ?
 C60 C39 C46 95.1(8) . 6 ?
 C60 C39 C66 15.5(7) . 6 ?
 C60 C39 U1 84.2(8) . . ?
 C60 C39 U3 72.9(8) . . ?
 C60 C39 U8 64.0(9) . . ?
 C66 C39 U1 78.6(7) 6 . ?
 C66 C39 U3 71.7(7) 6 . ?
 C66 C39 U8 58.9(8) 6 . ?
 U1 C39 U3 18.7(3) . . ?
 U1 C39 U8 20.3(5) . . ?
 U8 C39 U3 17.4(5) . . ?
 C20 C40 C22 42.8(8) . 6 ?
 C20 C40 C39 117.7(10) . . ?
 C20 C40 C41 120.5(9) . . ?
 C20 C40 C42 95.7(9) . 6 ?
 C20 C40 U1 84.3(9) . . ?
 C20 C40 U2 69.7(9) . . ?
 C20 C40 U3 96.9(10) . . ?
 C20 C40 U5 68.5(10) . . ?
 C22 C40 C39 155.9(12) 6 . ?
 C22 C40 C42 53.5(7) 6 6 ?
 C22 C40 U1 92.1(8) 6 . ?
 C22 C40 U2 74.5(8) 6 . ?
 C22 C40 U3 91.3(9) 6 . ?
 C22 C40 U5 82.9(9) 6 . ?
 C23 C40 C20 25.8(11) 6 . ?
 C23 C40 C22 68.3(10) 6 6 ?
 C23 C40 C39 94.6(14) 6 . ?
 C23 C40 C41 146.2(15) 6 . ?
 C23 C40 C42 121.5(14) 6 6 ?
 C23 C40 C43 169(2) 6 6 ?
 C23 C40 U1 85.6(15) 6 . ?
 C23 C40 U2 76.9(15) 6 . ?
 C23 C40 U3 103.3(17) 6 . ?
 C23 C40 U5 69.7(15) 6 . ?
 C39 C40 C42 137.5(10) . 6 ?
 C39 C40 U1 69.0(8) . . ?
 C39 C40 U2 85.5(9) . . ?
 C39 C40 U3 75.9(9) . . ?
 C39 C40 U5 75.1(9) . . ?
 C41 C40 C22 78.8(9) . 6 ?
 C41 C40 C39 114.0(9) . . ?
 C41 C40 C42 25.3(6) . 6 ?
 C41 C40 U1 88.1(10) . . ?
 C41 C40 U2 87.2(11) . . ?
 C41 C40 U3 68.9(10) . . ?
 C41 C40 U5 99.4(11) . . ?
 C42 C40 U1 90.6(8) 6 . ?
 C42 C40 U2 82.2(8) 6 . ?
 C42 C40 U3 74.6(7) 6 . ?
 C42 C40 U5 95.7(8) 6 . ?
 C43 C40 C20 151.7(13) 6 . ?
 C43 C40 C22 112.2(12) 6 6 ?
 C43 C40 C39 81.5(10) 6 . ?
 C43 C40 C41 33.6(8) 6 . ?
 C43 C40 C42 58.9(7) 6 6 ?
 C43 C40 U1 83.8(10) 6 . ?
 C43 C40 U2 92.8(11) 6 . ?
 C43 C40 U3 66.1(9) 6 . ?
 C43 C40 U5 99.7(11) 6 . ?
 C44 C40 C20 126.1(16) 6 . ?
 C44 C40 C22 167(2) 6 6 ?
 C44 C40 C23 101.6(17) 6 6 ?
 C44 C40 C39 11.0(16) 6 . ?
 C44 C40 C41 109.6(15) 6 . ?
 C44 C40 C42 134.6(16) 6 6 ?
 C44 C40 C43 76.1(12) 6 6 ?
 C44 C40 U1 78.2(18) 6 . ?
 C44 C40 U2 95.3(19) 6 . ?
 C44 C40 U3 82.6(18) 6 . ?
 C44 C40 U5 85.6(19) 6 . ?
 U1 C40 U2 17.8(3) . . ?
 U1 C40 U3 19.5(3) . . ?
 U1 C40 U5 16.3(4) . . ?
 U2 C40 U3 27.5(5) . . ?
 U2 C40 U5 13.6(3) . . ?
 U3 C40 U5 33.9(5) . . ?
 C22 C41 C44 76.1(8) 6 6 ?
 C22 C41 C64 151.7(13) 6 6 ?
 C22 C41 U2 61.6(7) 6 . ?
 C22 C41 U3 87.5(9) 6 . ?
 C22 C41 U9 95.1(9) 6 . ?
 C40 C41 C22 51.2(7) . 6 ?
 C40 C41 C41 134.9(7) . 6 ?
 C40 C41 C44 25.2(7) . 6 ?
 C40 C41 C64 108.9(10) . 6 ?
 C40 C41 U2 62.0(9) . . ?
 C40 C41 U3 78.9(10) . . ?
 C40 C41 U9 97.4(11) . . ?
 C41 C41 C22 85.8(7) 6 6 ?
 C41 C41 C44 153.7(8) 6 6 ?
 C41 C41 C64 104.7(7) 6 6 ?
 C41 C41 U2 87.9(4) 6 . ?
 C41 C41 U3 87.5(4) 6 . ?
 C41 C41 U9 70.6(3) 6 . ?
 C42 C41 C22 42.7(13) 6 6 ?
 C42 C41 C22 65.4(8) . 6 ?
 C42 C41 C40 116.2(10) . . ?
 C42 C41 C40 93.9(18) 6 . ?
 C42 C41 C41 46.0(18) 6 6 ?
 C42 C41 C41 21.5(8) . 6 ?
 C42 C41 C42 24.5(14) 6 . ?
 C42 C41 C43 160(3) 6 6 ?
 C42 C41 C44 118.8(19) 6 6 ?
 C42 C41 C44 139.7(13) . 6 ?
 C42 C41 C62 121.0(12) . . ?
 C42 C41 C62 145(2) 6 . ?
 C42 C41 C64 125.9(13) . 6 ?
 C42 C41 C64 150(3) 6 6 ?
 C42 C41 U2 84.2(12) . . ?
 C42 C41 U2 81(2) 6 . ?
 C42 C41 U3 99(2) 6 . ?
 C42 C41 U3 93.2(13) . . ?
 C42 C41 U9 80.5(12) . . ?
 C42 C41 U9 93(2) 6 . ?
 C43 C41 C22 117.7(19) 6 6 ?
 C43 C41 C40 66.7(15) 6 . ?
 C43 C41 C41 149.4(17) 6 6 ?
 C43 C41 C42 167(3) 6 . ?
 C43 C41 C44 41.6(12) 6 6 ?
 C43 C41 C62 51.6(14) 6 . ?
 C43 C41 C64 45.5(12) 6 6 ?
 C43 C41 U2 87(2) 6 . ?
 C43 C41 U3 75(2) 6 . ?
 C43 C41 U9 87(2) 6 . ?
 C44 C41 U2 66.7(8) 6 . ?
 C44 C41 U3 73.0(9) 6 . ?
 C44 C41 U9 91.9(9) 6 . ?
 C62 C41 C22 159.0(15) . 6 ?
 C62 C41 C40 116.4(10) . . ?
 C62 C41 C41 99.5(7) . 6 ?
 C62 C41 C44 91.4(9) . 6 ?
 C62 C41 C64 8.0(9) . 6 ?
 C62 C41 U2 98.1(12) . . ?
 C62 C41 U3 72.6(11) . . ?
 C62 C41 U9 68.1(11) . . ?
 C64 C41 C44 84.2(8) 6 6 ?
 C64 C41 U2 92.1(10) 6 . ?
 C64 C41 U3 67.2(9) 6 . ?
 C64 C41 U9 65.1(10) 6 . ?
 U3 C41 U2 26.0(5) . . ?
 U3 C41 U9 19.2(4) . . ?
 U9 C41 U2 38.6(5) . . ?
 C22 C42 C22 54.7(9) . 6 ?
 C22 C42 C40 56.7(6) . 6 ?
 C22 C42 C43 107.0(7) . . ?
 C22 C42 C62 136.2(8) . 6 ?
 C22 C42 C62 150.6(10) 6 6 ?
 C22 C42 U2 77.1(6) 6 6 ?
 C22 C42 U2 64.5(7) . 6 ?
 C22 C42 U3 96.4(6) 6 6 ?
 C22 C42 U3 89.6(8) . 6 ?
 C22 C42 U7 62.1(6) 6 . ?
 C22 C42 U7 63.8(8) . . ?
 C22 C42 U9 92.3(7) 6 . ?
 C22 C42 U9 101.7(8) . . ?
 C40 C42 C22 109.8(9) 6 6 ?
 C40 C42 C62 81.6(7) 6 6 ?
 C40 C42 U2 62.0(7) 6 6 ?
 C40 C42 U3 69.8(7) 6 6 ?
 C40 C42 U7 76.8(7) 6 . ?
 C40 C42 U9 87.9(7) 6 . ?
 C41 C42 C22 117.4(18) 6 . ?
 C41 C42 C22 162(3) 6 6 ?
 C41 C42 C22 123.9(12) . . ?
 C41 C42 C22 69.9(8) . 6 ?
 C41 C42 C40 158.2(16) . 6 ?
 C41 C42 C40 60.8(17) 6 6 ?
 C41 C42 C41 113(2) 6 . ?
 C41 C42 C42 134.0(18) 6 6 ?
 C41 C42 C43 121.3(12) . . ?
 C41 C42 C43 10.5(17) 6 . ?
 C41 C42 C62 89.4(11) . 6 ?
 C41 C42 C62 23.1(16) 6 6 ?
 C41 C42 U2 85(2) 6 6 ?
 C41 C42 U2 97.6(13) . 6 ?
 C41 C42 U3 66(2) 6 6 ?
 C41 C42 U3 88.4(13) . 6 ?
 C41 C42 U7 100(2) 6 . ?
 C41 C42 U7 84.5(12) . . ?
 C41 C42 U9 70.4(11) . . ?
 C41 C42 U9 73(2) 6 . ?
 C42 C42 C22 49.9(6) 6 6 ?
 C42 C42 C22 104.6(6) 6 . ?
 C42 C42 C40 156.3(7) 6 6 ?
 C42 C42 C41 21.5(8) 6 . ?
 C42 C42 C43 142.7(6) 6 . ?
 C42 C42 C62 110.9(6) 6 6 ?
 C42 C42 U2 98.0(4) 6 6 ?
 C42 C42 U3 98.0(4) 6 6 ?
 C42 C42 U7 81.8(3) 6 . ?
 C42 C42 U9 81.8(3) 6 . ?
 C43 C42 C22 154.2(9) . 6 ?
 C43 C42 C40 50.4(7) . 6 ?
 C43 C42 C62 32.2(7) . 6 ?
 C43 C42 U2 78.3(7) . 6 ?
 C43 C42 U3 63.0(7) . 6 ?
 C43 C42 U7 94.5(8) . . ?
 C43 C42 U9 72.7(7) . . ?
 C62 C42 U2 85.5(7) 6 6 ?
 C62 C42 U3 61.2(6) 6 6 ?
 C62 C42 U7 96.4(8) 6 . ?
 C62 C42 U9 60.3(7) 6 . ?
 U2 C42 U7 17.1(3) 6 . ?
 U2 C42 U9 38.0(5) 6 . ?
 U3 C42 U2 25.8(4) 6 6 ?
 U3 C42 U7 35.3(6) 6 . ?
 U3 C42 U9 18.2(4) 6 . ?
 U7 C42 U9 39.5(7) . . ?
 C39 C43 C61 77.7(7) 6 6 ?
 C39 C43 U1 60.2(6) 6 6 ?
 C39 C43 U3 76.8(8) 6 6 ?
 C39 C43 U8 65.3(8) 6 6 ?
 C39 C43 U9 94.9(8) 6 . ?
 C40 C43 C39 52.2(8) 6 6 ?
 C40 C43 C42 70.7(8) 6 . ?
 C40 C43 C44 36.5(8) 6 . ?
 C40 C43 C61 128.4(12) 6 6 ?
 C40 C43 C64 155.5(16) 6 . ?
 C40 C43 U1 66.3(9) 6 6 ?
 C40 C43 U3 83.6(11) 6 6 ?
 C40 C43 U8 84.3(11) 6 6 ?
 C40 C43 U9 96.5(11) 6 . ?
 C41 C43 C39 130.1(19) 6 6 ?
 C41 C43 C40 79.7(15) 6 6 ?
 C41 C43 C42 9.2(14) 6 . ?
 C41 C43 C44 116.1(16) 6 . ?
 C41 C43 C61 140(2) 6 6 ?
 C41 C43 C62 93.0(18) 6 6 ?
 C41 C43 C64 110.4(18) 6 . ?
 C41 C43 U1 91(2) 6 6 ?
 C41 C43 U3 86(2) 6 6 ?
 C41 C43 U8 101(2) 6 6 ?
 C41 C43 U9 76(2) 6 . ?
 C42 C43 C39 121.0(9) . 6 ?
 C42 C43 C61 145.9(11) . 6 ?
 C42 C43 U1 86.2(7) . 6 ?
 C42 C43 U3 84.0(8) . 6 ?
 C42 C43 U8 98.6(9) . 6 ?
 C42 C43 U9 76.2(8) . . ?
 C44 C43 C39 17.1(8) . 6 ?
 C44 C43 C42 107.0(7) . . ?
 C44 C43 C61 94.7(10) . 6 ?
 C44 C43 U1 65.0(9) . 6 ?
 C44 C43 U3 83.7(11) . 6 ?
 C44 C43 U8 75.2(11) . 6 ?
 C44 C43 U9 101.7(11) . . ?
 C61 C43 U1 79.4(7) 6 6 ?
 C61 C43 U3 72.4(8) 6 6 ?
 C61 C43 U8 61.4(9) 6 6 ?
 C61 C43 U9 73.9(9) 6 . ?
 C62 C43 C39 128.3(13) 6 6 ?
 C62 C43 C40 162.2(19) 6 6 ?
 C62 C43 C42 101.2(12) 6 . ?
 C62 C43 C44 145.4(15) 6 . ?
 C62 C43 C61 51.4(8) 6 6 ?
 C62 C43 C64 18.6(8) 6 . ?
 C62 C43 U1 97.9(13) 6 6 ?
 C62 C43 U3 79.7(13) 6 6 ?
 C62 C43 U8 81.2(13) 6 6 ?
 C62 C43 U9 65.9(13) 6 . ?
 C64 C43 C39 109.9(10) . 6 ?
 C64 C43 C42 118.0(12) . . ?
 C64 C43 C44 127.0(13) . . ?
 C64 C43 C61 32.7(8) . 6 ?
 C64 C43 U1 90.6(11) . 6 ?
 C64 C43 U3 75.1(12) . 6 ?
 C64 C43 U8 71.9(12) . 6 ?
 C64 C43 U9 66.1(12) . . ?
 U1 C43 U8 19.1(5) 6 6 ?
 U1 C43 U9 36.8(3) 6 . ?
 U3 C43 U1 19.2(4) 6 6 ?
 U3 C43 U8 15.2(4) 6 6 ?
 U3 C43 U9 18.2(5) 6 . ?
 U9 C43 U8 30.7(5) . 6 ?
 C23 C44 C38 84.9(10) . 6 ?
 C23 C44 C41 87.0(7) . 6 ?
 C23 C44 C45 119.6(13) . . ?
 C23 C44 C60 151.1(15) . 6 ?
 C23 C44 U1 79.0(10) . 6 ?
 C23 C44 U2 64.5(9) . 6 ?
 C23 C44 U3 89.7(10) . 6 ?
 C23 C44 U8 97.4(11) . 6 ?
 C38 C44 C41 149.7(14) 6 6 ?
 C38 C44 C60 74.7(8) 6 6 ?
 C38 C44 U1 70.2(8) 6 6 ?
 C38 C44 U2 77.5(8) 6 6 ?
 C38 C44 U3 86.8(9) 6 6 ?
 C38 C44 U8 72.9(9) 6 6 ?
 C39 C44 C23 118(2) 6 . ?
 C39 C44 C38 33.7(16) 6 6 ?
 C39 C44 C40 154(4) 6 6 ?
 C39 C44 C41 140(3) 6 6 ?
 C39 C44 C43 123(2) 6 . ?
 C39 C44 C45 5(2) 6 . ?
 C39 C44 C60 42.8(16) 6 6 ?
 C39 C44 U1 77(3) 6 6 ?
 C39 C44 U2 91(3) 6 6 ?
 C39 C44 U3 85(3) 6 6 ?
 C39 C44 U8 68(3) 6 6 ?
 C40 C44 C23 42.6(11) 6 . ?
 C40 C44 C38 124.6(18) 6 6 ?
 C40 C44 C41 45.2(11) 6 6 ?
 C40 C44 C43 67.4(12) 6 . ?
 C40 C44 C45 152(2) 6 . ?
 C40 C44 C60 142(2) 6 6 ?
 C40 C44 U1 81.5(19) 6 6 ?
 C40 C44 U2 66.1(18) 6 6 ?
 C40 C44 U3 78.7(18) 6 6 ?
 C40 C44 U8 94(2) 6 6 ?
 C41 C44 U1 79.6(9) 6 6 ?
 C41 C44 U2 72.7(9) 6 6 ?
 C41 C44 U3 64.0(8) 6 6 ?
 C41 C44 U8 79.3(10) 6 6 ?
 C43 C44 C23 109.3(8) . . ?
 C43 C44 C38 147.4(15) . 6 ?
 C43 C44 C41 22.3(6) . 6 ?
 C43 C44 C45 118.3(13) . . ?
 C43 C44 C60 80.2(10) . 6 ?
 C43 C44 U1 83.5(10) . 6 ?
 C43 C44 U2 82.4(10) . 6 ?
 C43 C44 U3 64.7(10) . 6 ?
 C43 C44 U8 76.1(11) . 6 ?
 C45 C44 C38 35.8(8) . 6 ?
 C45 C44 C41 135.2(13) . 6 ?
 C45 C44 C60 39.4(8) . 6 ?
 C45 C44 U1 72.2(11) . 6 ?
 C45 C44 U2 86.6(12) . 6 ?
 C45 C44 U3 79.7(11) . 6 ?
 C45 C44 U8 63.1(11) . 6 ?
 C60 C44 C41 100.3(10) 6 6 ?
 C60 C44 U1 75.0(8) 6 6 ?
 C60 C44 U2 90.8(10) 6 6 ?
 C60 C44 U3 69.2(8) 6 6 ?
 C60 C44 U8 57.4(9) 6 6 ?
 U1 C44 U2 16.2(3) 6 6 ?
 U1 C44 U3 19.2(3) 6 6 ?
 U1 C44 U8 18.5(5) 6 6 ?
 U2 C44 U8 33.5(6) 6 6 ?
 U3 C44 U2 26.4(4) 6 6 ?
 U3 C44 U8 16.6(4) 6 6 ?
 C37 C45 C59 54.2(7) 6 6 ?
 C37 C45 U1 85.7(11) 6 6 ?
 C37 C45 U3 96.0(12) 6 6 ?
 C37 C45 U4 64.4(10) 6 6 ?
 C37 C45 U8 81.1(12) 6 6 ?
 C38 C45 C37 64.2(11) 6 6 ?
 C38 C45 C44 90.6(14) 6 . ?
 C38 C45 C46 26.8(11) 6 . ?
 C38 C45 C59 118.0(15) 6 6 ?
 C38 C45 C60 169(3) 6 6 ?
 C38 C45 C66 147.6(17) 6 . ?
 C38 C45 U1 81.4(15) 6 6 ?
 C38 C45 U3 98.6(17) 6 6 ?
 C38 C45 U4 71.6(14) 6 6 ?
 C38 C45 U8 98.2(17) 6 6 ?
 C39 C45 C37 150(2) 6 6 ?
 C39 C45 C38 88.8(17) 6 6 ?
 C39 C45 C44 4.1(17) 6 . ?
 C39 C45 C46 113.8(18) 6 . ?
 C39 C45 C59 147(2) 6 6 ?
 C39 C45 C60 89.7(17) 6 6 ?
 C39 C45 C66 118.0(18) 6 . ?
 C39 C45 U1 76(2) 6 6 ?
 C39 C45 U3 73(2) 6 6 ?
 C39 C45 U4 95(2) 6 6 ?
 C39 C45 U8 90(2) 6 6 ?
 C44 C45 C37 149.2(15) . 6 ?
 C44 C45 C59 143.0(15) . 6 ?
 C44 C45 U1 72.7(11) . 6 ?
 C44 C45 U3 69.4(11) . 6 ?
 C44 C45 U4 92.0(12) . 6 ?
 C44 C45 U8 85.8(13) . 6 ?
 C46 C45 C37 37.6(9) . 6 ?
 C46 C45 C44 114.9(12) . . ?
 C46 C45 C59 91.2(11) . 6 ?
 C46 C45 C66 121.1(12) . . ?
 C46 C45 U1 79.3(13) . 6 ?
 C46 C45 U3 96.2(14) . 6 ?
 C46 C45 U4 61.9(12) . 6 ?
 C46 C45 U8 88.6(15) . 6 ?
 C59 C45 U1 88.0(11) 6 6 ?
 C59 C45 U3 82.7(11) 6 6 ?
 C59 C45 U4 77.0(11) 6 6 ?
 C59 C45 U8 68.3(11) 6 6 ?
 C60 C45 C37 113.9(14) 6 6 ?
 C60 C45 C44 87.2(13) 6 . ?
 C60 C45 C46 148.7(18) 6 . ?
 C60 C45 C59 60.0(9) 6 6 ?
 C60 C45 C66 29.3(9) 6 . ?
 C60 C45 U1 87.2(15) 6 6 ?
 C60 C45 U3 70.1(14) 6 6 ?
 C60 C45 U4 97.3(16) 6 6 ?
 C60 C45 U8 70.4(15) 6 6 ?
 C66 C45 C37 84.8(11) . 6 ?
 C66 C45 C44 115.1(12) . . ?
 C66 C45 C59 30.7(8) . 6 ?
 C66 C45 U1 87.6(12) . 6 ?
 C66 C45 U3 74.5(11) . 6 ?
 C66 C45 U4 87.3(12) . 6 ?
 C66 C45 U8 66.3(12) . 6 ?
 U1 C45 U3 17.5(3) 6 6 ?
 U1 C45 U4 21.3(3) 6 6 ?
 U1 C45 U8 21.5(6) 6 6 ?
 U4 C45 U3 35.1(5) 6 6 ?
 U8 C45 U3 16.4(5) 6 6 ?
 U8 C45 U4 27.3(6) 6 6 ?
 C17 C46 C36 79.3(9) 6 6 ?
 C17 C46 C39 127.8(11) 6 6 ?
 C17 C46 U1 87.2(10) 6 6 ?
 C17 C46 U4 75.2(10) 6 6 ?
 C17 C46 U5 68.2(10) 6 6 ?
 C18 C46 C17 46.3(8) 6 6 ?
 C18 C46 C25 17.8(11) 6 . ?
 C18 C46 C36 125.2(14) 6 6 ?
 C18 C46 C39 86.4(11) 6 6 ?
 C18 C46 C45 109.7(13) 6 . ?
 C18 C46 C47 127.3(12) 6 . ?
 C18 C46 U1 82.1(14) 6 6 ?
 C18 C46 U4 87.2(15) 6 6 ?
 C18 C46 U5 70.0(14) 6 6 ?
 C25 C46 C17 29.0(7) . 6 ?
 C25 C46 C36 107.4(9) . 6 ?
 C25 C46 C39 100.7(12) . 6 ?
 C25 C46 C45 123.8(15) . . ?
 C25 C46 U1 80.1(13) . 6 ?
 C25 C46 U4 78.6(13) . 6 ?
 C25 C46 U5 64.0(13) . 6 ?
 C36 C46 U1 90.4(11) 6 6 ?
 C36 C46 U4 70.2(10) 6 6 ?
 C36 C46 U5 86.1(11) 6 6 ?
 C37 C46 C17 124.4(17) 6 6 ?
 C37 C46 C18 168(3) 6 6 ?
 C37 C46 C25 151.4(18) 6 . ?
 C37 C46 C36 45.2(11) 6 6 ?
 C37 C46 C39 98.4(16) 6 6 ?
 C37 C46 C45 75.6(14) 6 . ?
 C37 C46 C47 43.4(14) 6 . ?
 C37 C46 U1 91(2) 6 6 ?
 C37 C46 U4 83(2) 6 6 ?
 C37 C46 U5 101(2) 6 6 ?
 C38 C46 C17 113(2) 6 6 ?
 C38 C46 C18 67.2(18) 6 6 ?
 C38 C46 C25 84(2) 6 . ?
 C38 C46 C36 160(3) 6 6 ?
 C38 C46 C37 120(3) 6 6 ?
 C38 C46 C39 24.7(17) 6 6 ?
 C38 C46 C45 45.0(17) 6 . ?
 C38 C46 C47 160(3) 6 . ?
 C38 C46 U1 76(3) 6 6 ?
 C38 C46 U4 97(3) 6 6 ?
 C38 C46 U5 85(3) 6 6 ?
 C39 C46 C36 135.8(13) 6 6 ?
 C39 C46 U1 61.4(8) 6 6 ?
 C39 C46 U4 83.1(10) 6 6 ?
 C39 C46 U5 76.3(10) 6 6 ?
 C45 C46 C17 149.0(16) . 6 ?
 C45 C46 C36 117.1(12) . 6 ?
 C45 C46 C39 23.3(7) . 6 ?
 C45 C46 U1 67.6(12) . 6 ?
 C45 C46 U4 85.6(14) . 6 ?
 C45 C46 U5 85.9(14) . 6 ?
 C47 C46 C17 81.2(8) . 6 ?
 C47 C46 C25 109.5(8) . . ?
 C47 C46 C36 2.7(12) . 6 ?
 C47 C46 C39 135.7(16) . 6 ?
 C47 C46 C45 116.3(15) . . ?
 C47 C46 U1 92.3(15) . 6 ?
 C47 C46 U4 72.4(14) . 6 ?
 C47 C46 U5 88.5(14) . 6 ?
 U1 C46 U5 19.0(4) 6 6 ?
 U4 C46 U1 22.1(4) 6 6 ?
 U4 C46 U5 18.3(4) 6 6 ?
 C16 C47 C35 87.5(11) 6 6 ?
 C16 C47 C38 107.6(12) 6 6 ?
 C16 C47 U1 90.4(15) 6 6 ?
 C16 C47 U4 78.0(15) 6 6 ?
 C16 C47 U5 73.7(15) 6 6 ?
 C16 C47 U8 100.8(17) 6 6 ?
 C27 C47 C16 5.0(16) . 6 ?
 C27 C47 C35 84.7(12) . 6 ?
 C27 C47 C38 112.0(9) . 6 ?
 C27 C47 U1 94.8(13) . 6 ?
 C27 C47 U4 82.0(14) . 6 ?
 C27 C47 U5 78.2(13) . 6 ?
 C27 C47 U8 104.4(15) . 6 ?
 C35 C47 C38 148.2(14) 6 6 ?
 C35 C47 U1 96.6(11) 6 6 ?
 C35 C47 U4 85.7(11) 6 6 ?
 C35 C47 U5 97.7(11) 6 6 ?
 C35 C47 U8 82.4(11) 6 6 ?
 C36 C47 C16 70(2) 6 6 ?
 C36 C47 C27 66(2) 6 . ?
 C36 C47 C35 24(3) 6 6 ?
 C36 C47 C37 141(3) 6 6 ?
 C36 C47 C38 169(5) 6 6 ?
 C36 C47 C46 171(4) 6 . ?
 C36 C47 C48 57(2) 6 . ?
 C36 C47 U1 113(4) 6 6 ?
 C36 C47 U4 99(4) 6 6 ?
 C36 C47 U5 108(4) 6 6 ?
 C36 C47 U8 102(4) 6 6 ?
 C37 C47 C16 147(2) 6 6 ?
 C37 C47 C27 151.6(17) 6 . ?
 C37 C47 C35 119.0(17) 6 6 ?
 C37 C47 C38 39.6(11) 6 6 ?
 C37 C47 C46 44.7(14) 6 . ?
 C37 C47 C48 84.5(15) 6 . ?
 C37 C47 U1 68.5(18) 6 6 ?
 C37 C47 U4 84.3(19) 6 6 ?
 C37 C47 U5 82.8(18) 6 6 ?
 C37 C47 U8 66.7(18) 6 6 ?
 C38 C47 U1 56.6(7) 6 6 ?
 C38 C47 U4 71.0(9) 6 6 ?
 C38 C47 U5 62.0(8) 6 6 ?
 C38 C47 U8 67.6(9) 6 6 ?
 C46 C47 C16 103.1(11) . 6 ?
 C46 C47 C27 107.3(8) . . ?
 C46 C47 C35 154.4(19) . 6 ?
 C46 C47 C38 6.5(10) . 6 ?
 C46 C47 C48 126.5(15) . . ?
 C46 C47 U1 60.5(13) . 6 ?
 C46 C47 U4 74.1(14) . 6 ?
 C46 C47 U5 64.1(12) . 6 ?
 C46 C47 U8 72.8(14) . 6 ?
 C48 C47 C16 122.0(14) . 6 ?
 C48 C47 C27 119.6(14) . . ?
 C48 C47 C35 35.0(8) . 6 ?
 C48 C47 C38 120.2(12) . 6 ?
 C48 C47 U1 90.0(12) . 6 ?
 C48 C47 U4 87.8(13) . 6 ?
 C48 C47 U5 100.5(14) . 6 ?
 C48 C47 U8 72.0(12) . 6 ?
 U1 C47 U8 18.0(5) 6 6 ?
 U4 C47 U1 16.2(4) 6 6 ?
 U4 C47 U5 13.0(4) 6 6 ?
 U4 C47 U8 23.2(6) 6 6 ?
 U5 C47 U1 16.9(4) 6 6 ?
 U5 C47 U8 31.9(7) 6 6 ?
 C35 C48 C36 74.6(12) 6 6 ?
 C35 C48 C37 132.8(15) 6 6 ?
 C35 C48 C47 98.2(14) 6 . ?
 C35 C48 C49 21.9(11) 6 . ?
 C35 C48 C57 68.0(13) 6 6 ?
 C35 C48 C58 120.4(15) 6 6 ?
 C35 C48 C59 160.9(19) 6 6 ?
 C35 C48 C67 136.9(17) 6 . ?
 C35 C48 U4 90.1(15) 6 6 ?
 C35 C48 U8 103.8(16) 6 6 ?
 C36 C48 C37 59.8(10) 6 6 ?
 C36 C48 C47 24.6(10) 6 . ?
 C36 C48 C49 95.7(13) 6 . ?
 C36 C48 C57 141.1(17) 6 6 ?
 C36 C48 C58 155.3(16) 6 6 ?
 C36 C48 C59 108.6(13) 6 6 ?
 C36 C48 C67 141.9(15) 6 . ?
 C36 C48 U4 68.2(13) 6 6 ?
 C36 C48 U8 92.7(14) 6 6 ?
 C37 C48 C58 99.7(11) 6 6 ?
 C37 C48 C59 49.3(7) 6 6 ?
 C37 C48 U4 63.4(8) 6 6 ?
 C37 C48 U8 69.2(9) 6 6 ?
 C47 C48 C37 35.3(9) . 6 ?
 C47 C48 C49 118.2(12) . . ?
 C47 C48 C58 132.8(13) . 6 ?
 C47 C48 C59 84.0(10) . 6 ?
 C47 C48 U4 60.7(12) . 6 ?
 C47 C48 U8 80.4(13) . 6 ?
 C49 C48 C37 150.0(13) . 6 ?
 C49 C48 C58 98.6(11) . 6 ?
 C49 C48 C59 145.0(14) . 6 ?
 C49 C48 U4 92.7(11) . 6 ?
 C49 C48 U8 97.5(11) . 6 ?
 C57 C48 C37 150.5(15) 6 6 ?
 C57 C48 C47 158.3(17) 6 . ?
 C57 C48 C49 46.1(10) 6 . ?
 C57 C48 C58 53.5(8) 6 6 ?
 C57 C48 C59 103.7(12) 6 6 ?
 C57 C48 C67 70.3(11) 6 . ?
 C57 C48 U4 101.3(12) 6 6 ?
 C57 C48 U8 86.6(12) 6 6 ?
 C58 C48 C59 50.6(7) 6 6 ?
 C58 C48 U4 91.0(10) 6 6 ?
 C58 C48 U8 65.6(10) 6 6 ?
 C59 C48 U4 74.3(8) 6 6 ?
 C59 C48 U8 57.6(8) 6 6 ?
 C67 C48 C37 83.4(11) . 6 ?
 C67 C48 C47 117.7(12) . . ?
 C67 C48 C49 115.2(12) . . ?
 C67 C48 C58 16.9(8) . 6 ?
 C67 C48 C59 34.1(8) . 6 ?
 C67 C48 U4 87.7(11) . 6 ?
 C67 C48 U8 63.0(11) . 6 ?
 U4 C48 U8 25.4(6) 6 6 ?
 C34 C49 C36 101.4(13) 6 6 ?
 C34 C49 C48 138.5(15) 6 . ?
 C34 C49 C50 15.8(10) 6 . ?
 C34 C49 C55 51.2(9) 6 6 ?
 C34 C49 C56 98.5(14) 6 6 ?
 C34 C49 C70 93.0(12) 6 . ?
 C35 C49 C34 95(3) 6 6 ?
 C35 C49 C36 14(3) 6 6 ?
 C35 C49 C48 47(2) 6 . ?
 C35 C49 C50 79(3) 6 . ?
 C35 C49 C55 145(3) 6 6 ?
 C35 C49 C56 163(3) 6 6 ?
 C35 C49 C57 112(3) 6 6 ?
 C35 C49 C70 167(4) 6 . ?
 C48 C49 C36 37.7(8) . 6 ?
 C48 C49 C50 122.9(12) . . ?
 C48 C49 C55 157.0(15) . 6 ?
 C48 C49 C56 116.6(12) . 6 ?
 C48 C49 C70 122.1(13) . . ?
 C50 C49 C36 85.6(9) . 6 ?
 C50 C49 C55 66.3(7) . 6 ?
 C50 C49 C56 113.2(10) . 6 ?
 C50 C49 C70 107.8(8) . . ?
 C55 C49 C36 146.6(12) 6 6 ?
 C56 C49 C36 149.2(13) 6 6 ?
 C56 C49 C55 47.4(7) 6 6 ?
 C57 C49 C34 152(2) 6 6 ?
 C57 C49 C36 102.1(13) 6 6 ?
 C57 C49 C48 64.7(11) 6 . ?
 C57 C49 C50 162.8(17) 6 . ?
 C57 C49 C55 101.0(14) 6 6 ?
 C57 C49 C56 53.7(9) 6 6 ?
 C57 C49 C70 59.3(13) 6 . ?
 C70 C49 C36 153.2(15) . 6 ?
 C70 C49 C55 41.8(7) . 6 ?
 C70 C49 C56 5.6(8) . 6 ?
 C28 C50 C35 96.1(12) . 6 ?
 C28 C50 C49 117.4(12) . . ?
 C28 C50 C51 126.6(11) . . ?
 C28 C50 C55 156.1(16) . 6 ?
 C28 C50 U11 79.0(13) . . ?
 C33 C50 C28 51.4(11) 6 . ?
 C33 C50 C35 145.5(18) 6 6 ?
 C33 C50 C49 159.6(18) 6 . ?
 C33 C50 C51 76.8(12) 6 . ?
 C33 C50 C55 117.1(14) 6 6 ?
 C33 C50 U11 66.0(14) 6 . ?
 C34 C50 C28 165(5) 6 . ?
 C34 C50 C33 136(4) 6 6 ?
 C34 C50 C35 73(3) 6 6 ?
 C34 C50 C49 50(3) 6 . ?
 C34 C50 C51 60(3) 6 . ?
 C34 C50 C55 20(3) 6 6 ?
 C34 C50 U11 93(5) 6 . ?
 C35 C50 C55 87.9(11) 6 6 ?
 C35 C50 U11 100.3(15) 6 . ?
 C49 C50 C35 22.5(9) . 6 ?
 C49 C50 C55 65.5(7) . 6 ?
 C49 C50 U11 96.5(10) . . ?
 C51 C50 C35 129.0(12) . 6 ?
 C51 C50 C49 107.0(7) . . ?
 C51 C50 C55 41.7(7) . 6 ?
 C51 C50 U11 67.5(10) . . ?
 C55 C50 U11 77.1(11) 6 . ?
 C32 C51 U11 63.2(10) 6 . ?
 C33 C51 C32 51.7(7) 6 6 ?
 C33 C51 C53 104.1(10) 6 6 ?
 C33 C51 U11 70.9(11) 6 . ?
 C34 C51 C32 109.5(13) 6 6 ?
 C34 C51 C33 58.3(9) 6 6 ?
 C34 C51 C50 17.0(8) 6 . ?
 C34 C51 C52 136.7(13) 6 . ?
 C34 C51 C53 153.7(15) 6 6 ?
 C34 C51 C54 130.8(14) 6 6 ?
 C34 C51 C71 93.9(10) 6 . ?
 C34 C51 U11 88.2(14) 6 . ?
 C50 C51 C32 92.7(10) . 6 ?
 C50 C51 C33 41.3(8) . 6 ?
 C50 C51 C53 141.6(10) . 6 ?
 C50 C51 C54 144.2(11) . 6 ?
 C50 C51 C71 110.0(7) . . ?
 C50 C51 U11 82.7(11) . . ?
 C52 C51 C32 27.9(8) . 6 ?
 C52 C51 C33 79.6(10) . 6 ?
 C52 C51 C50 120.3(10) . . ?
 C52 C51 C53 26.8(7) . 6 ?
 C52 C51 C54 81.7(10) . 6 ?
 C52 C51 C71 120.0(10) . . ?
 C52 C51 U11 67.2(12) . . ?
 C53 C51 C32 53.6(7) 6 6 ?
 C53 C51 U11 66.6(10) 6 . ?
 C54 C51 C32 107.8(12) 6 6 ?
 C54 C51 C33 150.6(13) 6 6 ?
 C54 C51 C53 55.0(8) 6 6 ?
 C54 C51 C71 38.9(9) 6 . ?
 C54 C51 U11 81.0(12) 6 . ?
 C55 C51 C32 158.2(17) 6 6 ?
 C55 C51 C33 124.8(15) 6 6 ?
 C55 C51 C34 68.4(12) 6 6 ?
 C55 C51 C50 85.1(11) 6 . ?
 C55 C51 C52 144.7(14) 6 . ?
 C55 C51 C53 118.8(14) 6 6 ?
 C55 C51 C54 65.0(9) 6 6 ?
 C55 C51 C71 26.1(10) 6 . ?
 C55 C51 U11 95.1(15) 6 . ?
 C71 C51 C32 143.1(12) . 6 ?
 C71 C51 C33 145.9(11) . 6 ?
 C71 C51 C53 93.4(10) . 6 ?
 C71 C51 U11 90.5(11) . . ?
 C30 C52 C31 20.4(7) . 6 ?
 C30 C52 C33 62.0(8) . 6 ?
 C30 C52 C52 92.0(5) . 6 ?
 C30 C52 C54 153.2(13) . 6 ?
 C30 C52 U11 74.1(11) . 6 ?
 C30 C52 U11 71.8(12) . . ?
 C31 C52 U11 68.7(11) 6 . ?
 C31 C52 U11 65.9(10) 6 6 ?
 C32 C52 C30 16.4(14) 6 . ?
 C32 C52 C31 36.8(11) 6 6 ?
 C32 C52 C33 47.9(14) 6 6 ?
 C32 C52 C51 105.5(18) 6 . ?
 C32 C52 C52 108.4(15) 6 6 ?
 C32 C52 C53 126.4(17) 6 . ?
 C32 C52 C54 152(2) 6 6 ?
 C32 C52 U11 78(2) 6 . ?
 C32 C52 U11 83(2) 6 6 ?
 C33 C52 C31 81.1(7) 6 6 ?
 C33 C52 C52 143.9(6) 6 6 ?
 C33 C52 U11 86.7(10) 6 6 ?
 C33 C52 U11 73.1(11) 6 . ?
 C51 C52 C30 119.1(11) . . ?
 C51 C52 C31 136.1(12) . 6 ?
 C51 C52 C33 57.6(8) . 6 ?
 C51 C52 C52 135.2(8) . 6 ?
 C51 C52 C53 119.5(11) . . ?
 C51 C52 C54 53.1(8) . 6 ?
 C51 C52 U11 84.5(13) . . ?
 C51 C52 U11 95.3(13) . 6 ?
 C52 C52 C31 71.6(6) 6 6 ?
 C52 C52 U11 75.2(9) 6 . ?
 C52 C52 U11 61.1(7) 6 6 ?
 C53 C52 C30 109.9(8) . . ?
 C53 C52 C30 128.0(15) 6 . ?
 C53 C52 C31 89.7(8) . 6 ?
 C53 C52 C31 107.8(17) 6 6 ?
 C53 C52 C32 144(3) 6 6 ?
 C53 C52 C33 152.4(15) . 6 ?
 C53 C52 C33 151(2) 6 6 ?
 C53 C52 C51 103.0(16) 6 . ?
 C53 C52 C52 18.2(6) . 6 ?
 C53 C52 C52 36.5(13) 6 6 ?
 C53 C52 C53 18.3(11) 6 . ?
 C53 C52 C54 49.9(12) 6 6 ?
 C53 C52 C54 67.0(9) . 6 ?
 C53 C52 U11 73(2) 6 6 ?
 C53 C52 U11 65.9(12) . 6 ?
 C53 C52 U11 84(2) 6 . ?
 C53 C52 U11 79.3(13) . . ?
 C54 C52 C31 145.4(12) 6 6 ?
 C54 C52 C33 107.5(10) 6 6 ?
 C54 C52 C52 84.3(7) 6 6 ?
 C54 C52 U11 81.7(12) 6 . ?
 C54 C52 U11 81.0(11) 6 6 ?
 U11 C52 U11 14.2(15) . 6 ?
 C30 C53 C32 71.9(5) 6 6 ?
 C30 C53 U11 64.5(10) 6 6 ?
 C30 C53 U11 70.8(10) 6 . ?
 C32 C53 C30 16.2(7) . 6 ?
 C32 C53 C32 88.0(8) . 6 ?
 C32 C53 C51 65.7(9) . 6 ?
 C32 C53 C54 156.7(11) . 6 ?
 C32 C53 U11 61.8(9) 6 . ?
 C32 C53 U11 79.4(11) . . ?
 C32 C53 U11 69.5(11) . 6 ?
 C32 C53 U11 74.1(10) 6 6 ?
 C51 C53 C30 80.4(9) 6 6 ?
 C51 C53 C32 146.6(9) 6 6 ?
 C51 C53 C54 112.8(9) 6 6 ?
 C51 C53 U11 92.0(11) 6 . ?
 C51 C53 U11 77.3(11) 6 6 ?
 C52 C53 C30 34.9(10) 6 6 ?
 C52 C53 C30 90.9(8) . 6 ?
 C52 C53 C32 107.0(7) . . ?
 C52 C53 C32 18.7(13) 6 . ?
 C52 C53 C32 106.5(12) 6 6 ?
 C52 C53 C32 19.1(6) . 6 ?
 C52 C53 C51 50.2(15) 6 6 ?
 C52 C53 C51 160.3(14) . 6 ?
 C52 C53 C52 125.3(16) 6 . ?
 C52 C53 C53 143.5(13) 6 6 ?
 C52 C53 C54 66.0(8) . 6 ?
 C52 C53 C54 160(2) 6 6 ?
 C52 C53 C54 106.3(17) 6 . ?
 C52 C53 U11 78(2) 6 6 ?
 C52 C53 U11 91(2) 6 . ?
 C52 C53 U11 68.4(12) . . ?
 C52 C53 U11 83.0(13) . 6 ?
 C53 C53 C30 109.0(6) 6 6 ?
 C53 C53 C32 37.1(4) 6 6 ?
 C53 C53 C32 125.2(5) 6 . ?
 C53 C53 C51 158.6(7) 6 6 ?
 C53 C53 C52 18.2(6) 6 . ?
 C53 C53 C54 107.3(7) 6 . ?
 C53 C53 C54 49.1(6) 6 6 ?
 C53 C53 U11 89.3(9) 6 6 ?
 C53 C53 U11 74.0(8) 6 . ?
 C54 C53 C30 146.1(10) 6 6 ?
 C54 C53 C30 133.0(11) . 6 ?
 C54 C53 C32 120.8(11) . . ?
 C54 C53 C32 83.0(8) 6 6 ?
 C54 C53 C32 137.9(10) . 6 ?
 C54 C53 C51 56.1(8) . 6 ?
 C54 C53 C52 123.8(11) . . ?
 C54 C53 C54 58.3(10) . 6 ?
 C54 C53 U11 92.0(12) . . ?
 C54 C53 U11 87.3(11) 6 6 ?
 C54 C53 U11 87.4(12) . 6 ?
 C54 C53 U11 77.4(11) 6 . ?
 U11 C53 U11 15.3(16) 6 . ?
 C51 C54 C52 45.2(7) 6 6 ?
 C51 C54 C53 91.8(8) 6 6 ?
 C51 C54 C54 138.8(8) 6 6 ?
 C51 C54 C72 158.3(14) 6 . ?
 C51 C54 U11 80.4(11) 6 . ?
 C51 C54 U11 68.8(11) 6 6 ?
 C52 C54 C53 47.0(5) 6 6 ?
 C52 C54 U11 59.9(9) 6 6 ?
 C52 C54 U11 63.4(9) 6 . ?
 C53 C54 C51 68.9(9) . 6 ?
 C53 C54 C52 23.8(9) . 6 ?
 C53 C54 C53 23.6(8) . 6 ?
 C53 C54 C54 72.7(7) . 6 ?
 C53 C54 C55 117.0(11) . . ?
 C53 C54 C72 117.4(10) . . ?
 C53 C54 U11 64.4(9) 6 6 ?
 C53 C54 U11 56.3(8) 6 . ?
 C53 C54 U11 59.9(10) . . ?
 C53 C54 U11 62.5(10) . 6 ?
 C54 C54 C52 95.7(7) 6 6 ?
 C54 C54 C53 49.1(6) 6 6 ?
 C54 C54 U11 67.7(7) 6 . ?
 C54 C54 U11 80.8(8) 6 6 ?
 C55 C54 C51 49.1(9) . 6 ?
 C55 C54 C52 93.6(10) . 6 ?
 C55 C54 C53 137.5(12) . 6 ?
 C55 C54 C54 154.4(9) . 6 ?
 C55 C54 C72 116.9(10) . . ?
 C55 C54 U11 95.7(12) . . ?
 C55 C54 U11 83.4(13) . 6 ?
 C71 C54 C51 70.9(13) 6 6 ?
 C71 C54 C52 115.5(15) 6 6 ?
 C71 C54 C53 138.6(17) 6 . ?
 C71 C54 C53 156.4(19) 6 6 ?
 C71 C54 C54 140.4(11) 6 6 ?
 C71 C54 C55 21.9(11) 6 . ?
 C71 C54 C72 96.8(13) 6 . ?
 C71 C54 C72 82.1(10) 6 6 ?
 C71 C54 U11 93.8(17) 6 6 ?
 C71 C54 U11 103.8(17) 6 . ?
 C72 C54 C51 149.3(16) 6 6 ?
 C72 C54 C52 152.2(16) 6 6 ?
 C72 C54 C52 138.9(11) . 6 ?
 C72 C54 C53 94.0(9) . 6 ?
 C72 C54 C53 132.3(15) 6 . ?
 C72 C54 C53 109.1(15) 6 6 ?
 C72 C54 C54 45.4(6) . 6 ?
 C72 C54 C54 60.6(11) 6 6 ?
 C72 C54 C55 102.8(13) 6 . ?
 C72 C54 C72 15.2(11) 6 . ?
 C72 C54 U11 95.0(12) . 6 ?
 C72 C54 U11 85.4(11) . . ?
 C72 C54 U11 99.5(13) 6 6 ?
 C72 C54 U11 92.4(13) 6 . ?
 U11 C54 U11 13.1(13) 6 . ?
 C34 C55 C49 43.4(8) . 6 ?
 C34 C55 C50 6.2(9) . 6 ?
 C34 C55 C54 122.3(13) . . ?
 C34 C55 C56 107.8(8) . . ?
 C34 C55 U11 72.6(12) . 6 ?
 C49 C55 C50 48.2(7) 6 6 ?
 C49 C55 U11 84.7(11) 6 6 ?
 C50 C55 U11 67.8(11) 6 6 ?
 C51 C55 C34 58.6(12) 6 . ?
 C51 C55 C49 101.2(13) 6 6 ?
 C51 C55 C50 53.3(9) 6 6 ?
 C51 C55 C54 65.9(11) 6 . ?
 C51 C55 C56 160.9(18) 6 . ?
 C51 C55 C70 154(2) 6 6 ?
 C51 C55 U11 61.8(13) 6 6 ?
 C54 C55 C49 153.2(16) . 6 ?
 C54 C55 C50 116.2(11) . 6 ?
 C54 C55 U11 68.6(11) . 6 ?
 C56 C55 C49 64.4(8) . 6 ?
 C56 C55 C50 112.1(10) . 6 ?
 C56 C55 C54 121.1(12) . . ?
 C56 C55 U11 102.8(13) . 6 ?
 C70 C55 C34 99.0(13) 6 . ?
 C70 C55 C49 55.6(10) 6 6 ?
 C70 C55 C50 103.5(15) 6 6 ?
 C70 C55 C54 129.0(15) 6 . ?
 C70 C55 C56 8.8(11) 6 . ?
 C70 C55 U11 101.4(19) 6 6 ?
 C71 C55 C34 155(3) 6 . ?
 C71 C55 C49 150(3) 6 6 ?
 C71 C55 C50 149(3) 6 6 ?
 C71 C55 C51 99(2) 6 6 ?
 C71 C55 C54 33.7(15) 6 . ?
 C71 C55 C56 90.1(18) 6 . ?
 C71 C55 C70 98.7(19) 6 6 ?
 C71 C55 U11 86(3) 6 6 ?
 C55 C56 C49 68.2(8) . 6 ?
 C55 C56 C71 24.6(9) . 6 ?
 C57 C56 C49 39.3(7) . 6 ?
 C57 C56 C55 107.4(8) . . ?
 C57 C56 C71 130.4(13) . 6 ?
 C69 C56 C49 120.5(16) 6 6 ?
 C69 C56 C55 156(2) 6 . ?
 C69 C56 C57 83.3(14) 6 . ?
 C69 C56 C71 135.3(18) 6 6 ?
 C69 C56 C74 40.3(11) 6 . ?
 C70 C56 C49 30(5) 6 6 ?
 C70 C56 C55 39(4) 6 . ?
 C70 C56 C57 69(5) 6 . ?
 C70 C56 C69 147(8) 6 6 ?
 C70 C56 C71 63(4) 6 6 ?
 C70 C56 C74 154(9) 6 . ?
 C71 C56 C49 92.0(12) 6 6 ?
 C74 C56 C49 152.9(19) . 6 ?
 C74 C56 C55 121.5(12) . . ?
 C74 C56 C57 122.6(12) . . ?
 C74 C56 C71 97.3(11) . 6 ?
 C35 C57 C58 121.9(13) . . ?
 C35 C57 C67 102.4(12) . 6 ?
 C35 C57 C68 148.6(14) . 6 ?
 C35 C57 C69 145.7(11) . 6 ?
 C48 C57 C35 47.2(11) 6 . ?
 C48 C57 C56 151.7(14) 6 . ?
 C48 C57 C58 75.7(11) 6 . ?
 C48 C57 C67 55.9(8) 6 6 ?
 C48 C57 C68 106.5(12) 6 6 ?
 C48 C57 C69 148.9(14) 6 6 ?
 C49 C57 C35 22.0(11) 6 . ?
 C49 C57 C48 69.1(12) 6 6 ?
 C49 C57 C56 87.0(12) 6 . ?
 C49 C57 C58 142.1(17) 6 . ?
 C49 C57 C67 123.5(16) 6 6 ?
 C49 C57 C68 157.8(19) 6 6 ?
 C49 C57 C69 126.8(16) 6 6 ?
 C49 C57 C70 75.1(14) 6 6 ?
 C56 C57 C35 108.7(8) . . ?
 C56 C57 C58 121.3(12) . . ?
 C56 C57 C67 139.0(13) . 6 ?
 C56 C57 C68 89.6(10) . 6 ?
 C56 C57 C69 42.1(8) . 6 ?
 C58 C57 C67 19.8(8) . 6 ?
 C58 C57 C68 32.0(7) . 6 ?
 C58 C57 C69 79.5(9) . 6 ?
 C67 C57 C68 51.4(8) 6 6 ?
 C67 C57 C69 98.4(11) 6 6 ?
 C69 C57 C68 47.6(7) 6 6 ?
 C70 C57 C35 96.8(10) 6 . ?
 C70 C57 C48 141.1(17) 6 6 ?
 C70 C57 C56 12.0(9) 6 . ?
 C70 C57 C58 131.8(14) 6 . ?
 C70 C57 C67 147.7(16) 6 6 ?
 C70 C57 C68 100.7(13) 6 6 ?
 C70 C57 C69 53.6(9) 6 6 ?
 C48 C58 C66 90.5(9) 6 6 ?
 C48 C58 C69 105.1(11) 6 6 ?
 C48 C58 U8 78.9(10) 6 . ?
 C57 C58 C48 50.9(9) . 6 ?
 C57 C58 C59 115.8(11) . . ?
 C57 C58 C66 138.8(13) . 6 ?
 C57 C58 C69 56.3(8) . 6 ?
 C57 C58 C76 118.4(11) . . ?
 C57 C58 U8 94.2(13) . . ?
 C59 C58 C48 65.4(9) . 6 ?
 C59 C58 C66 26.1(7) . 6 ?
 C59 C58 C69 155.3(15) . 6 ?
 C59 C58 U8 64.7(10) . . ?
 C66 C58 C69 144.9(13) 6 6 ?
 C66 C58 U8 60.3(9) 6 . ?
 C67 C58 C48 48(2) 6 6 ?
 C67 C58 C57 99(3) 6 . ?
 C67 C58 C59 19(2) 6 . ?
 C67 C58 C66 45(2) 6 6 ?
 C67 C58 C68 161(4) 6 6 ?
 C67 C58 C69 150(4) 6 6 ?
 C67 C58 C76 137(3) 6 . ?
 C67 C58 U8 73(4) 6 . ?
 C68 C58 C48 142(2) 6 6 ?
 C68 C58 C57 94.3(15) 6 . ?
 C68 C58 C59 142.0(19) 6 . ?
 C68 C58 C66 116.6(17) 6 6 ?
 C68 C58 C69 38.1(12) 6 6 ?
 C68 C58 C76 25.5(12) 6 . ?
 C68 C58 U8 92(2) 6 . ?
 C69 C58 U8 91.5(10) 6 . ?
 C76 C58 C48 157.3(17) . 6 ?
 C76 C58 C59 117.5(10) . . ?
 C76 C58 C66 91.6(10) . 6 ?
 C76 C58 C69 62.3(8) . 6 ?
 C76 C58 U8 82.5(12) . . ?
 C37 C59 C45 62.0(8) . 6 ?
 C37 C59 C48 61.2(9) . 6 ?
 C37 C59 C58 124.8(12) . . ?
 C37 C59 U1 73.0(8) . . ?
 C37 C59 U3 89.9(9) . . ?
 C37 C59 U4 61.6(9) . . ?
 C37 C59 U8 87.5(11) . . ?
 C45 C59 C48 120.6(12) 6 6 ?
 C45 C59 U1 59.2(10) 6 . ?
 C45 C59 U3 67.1(10) 6 . ?
 C45 C59 U4 70.2(10) 6 . ?
 C45 C59 U8 75.8(12) 6 . ?
 C48 C59 U1 88.8(8) 6 . ?
 C48 C59 U3 96.9(9) 6 . ?
 C48 C59 U4 69.1(8) 6 . ?
 C48 C59 U8 85.8(10) 6 . ?
 C58 C59 C45 157.0(15) . 6 ?
 C58 C59 C48 64.0(9) . 6 ?
 C58 C59 U1 100.1(10) . . ?
 C58 C59 U3 90.3(10) . . ?
 C58 C59 U4 93.3(10) . . ?
 C58 C59 U8 82.4(12) . . ?
 C60 C59 C37 108.3(8) . . ?
 C60 C59 C45 46.5(8) . 6 ?
 C60 C59 C48 156.7(13) . 6 ?
 C60 C59 C58 119.6(11) . . ?
 C60 C59 U1 68.0(8) . . ?
 C60 C59 U3 61.1(8) . . ?
 C60 C59 U4 87.7(9) . . ?
 C60 C59 U8 72.5(9) . . ?
 C66 C59 C37 129.6(16) 6 . ?
 C66 C59 C45 67.8(14) 6 6 ?
 C66 C59 C48 157(2) 6 6 ?
 C66 C59 C58 99.9(17) 6 . ?
 C66 C59 C60 21.3(14) 6 . ?
 C66 C59 C67 111(2) 6 6 ?
 C66 C59 U1 77.7(19) 6 . ?
 C66 C59 U3 65.6(19) 6 . ?
 C66 C59 U4 97(2) 6 . ?
 C66 C59 U8 75(2) 6 . ?
 C67 C59 C37 115.4(16) 6 . ?
 C67 C59 C45 162(2) 6 6 ?
 C67 C59 C48 54.3(11) 6 6 ?
 C67 C59 C58 10.7(12) 6 . ?
 C67 C59 C60 130.3(16) 6 . ?
 C67 C59 U1 103.0(18) 6 . ?
 C67 C59 U3 95.7(17) 6 . ?
 C67 C59 U4 92.9(18) 6 . ?
 C67 C59 U8 86.6(18) 6 . ?
 U1 C59 U3 16.9(3) . . ?
 U4 C59 U1 20.0(3) . . ?
 U4 C59 U3 32.9(4) . . ?
 U8 C59 U1 18.4(6) . . ?
 U8 C59 U3 11.6(5) . . ?
 U8 C59 U4 26.5(6) . . ?
 C39 C60 C44 17.7(7) . 6 ?
 C39 C60 C65 141.0(13) . 6 ?
 C39 C60 U1 63.3(8) . . ?
 C39 C60 U3 76.2(9) . . ?
 C39 C60 U8 83.9(11) . . ?
 C39 C60 U10 94.5(11) . 6 ?
 C44 C60 U1 63.0(8) 6 . ?
 C44 C60 U3 70.6(8) 6 . ?
 C44 C60 U8 82.8(11) 6 . ?
 C44 C60 U10 87.9(10) 6 6 ?
 C45 C60 C39 35.9(9) 6 . ?
 C45 C60 C44 53.4(10) 6 6 ?
 C45 C60 C59 73.6(10) 6 . ?
 C45 C60 C61 152.2(17) 6 . ?
 C45 C60 C65 160(2) 6 6 ?
 C45 C60 U1 66.8(14) 6 . ?
 C45 C60 U3 85.6(15) 6 . ?
 C45 C60 U8 82.6(16) 6 . ?
 C45 C60 U10 101.0(16) 6 6 ?
 C59 C60 C39 108.3(7) . . ?
 C59 C60 C44 124.4(9) . 6 ?
 C59 C60 C65 99.2(10) . 6 ?
 C59 C60 U1 83.0(8) . . ?
 C59 C60 U3 91.7(9) . . ?
 C59 C60 U8 74.1(10) . . ?
 C59 C60 U10 86.7(10) . 6 ?
 C61 C60 C39 119.3(10) . . ?
 C61 C60 C44 101.8(10) . 6 ?
 C61 C60 C59 123.2(11) . . ?
 C61 C60 C65 24.5(8) . 6 ?
 C61 C60 U1 91.8(10) . . ?
 C61 C60 U3 72.7(11) . . ?
 C61 C60 U8 81.6(12) . . ?
 C61 C60 U10 61.7(11) . 6 ?
 C65 C60 C44 124.4(12) 6 6 ?
 C65 C60 U1 94.2(11) 6 . ?
 C65 C60 U3 75.9(11) 6 . ?
 C65 C60 U8 77.5(12) 6 . ?
 C65 C60 U10 59.5(11) 6 6 ?
 C66 C60 C39 132.1(19) 6 . ?
 C66 C60 C44 147(2) 6 6 ?
 C66 C60 C45 97.6(19) 6 6 ?
 C66 C60 C59 24.0(17) 6 . ?
 C66 C60 C61 101.2(18) 6 . ?
 C66 C60 C65 76.7(18) 6 6 ?
 C66 C60 U1 93(2) 6 . ?
 C66 C60 U3 94(2) 6 . ?
 C66 C60 U8 77(2) 6 . ?
 C66 C60 U10 83(2) 6 6 ?
 U1 C60 U3 19.2(3) . . ?
 U1 C60 U10 34.8(6) . 6 ?
 U3 C60 U10 18.3(6) . 6 ?
 U8 C60 U1 20.6(6) . . ?
 U8 C60 U3 17.6(5) . . ?
 U8 C60 U10 20.0(7) . 6 ?
 C43 C61 C80 146.1(13) 6 6 ?
 C43 C61 U3 64.4(7) 6 . ?
 C43 C61 U8 79.0(10) 6 . ?
 C43 C61 U9 67.6(8) 6 . ?
 C43 C61 U10 81.4(10) 6 6 ?
 C60 C61 C43 83.4(9) . 6 ?
 C60 C61 C62 119.2(10) . . ?
 C60 C61 C66 26.7(8) . 6 ?
 C60 C61 C77 123.1(11) . . ?
 C60 C61 C80 108.1(10) . 6 ?
 C60 C61 U3 79.7(11) . . ?
 C60 C61 U8 69.3(11) . . ?
 C60 C61 U9 97.3(11) . . ?
 C60 C61 U10 93.1(12) . 6 ?
 C62 C61 C43 36.1(7) . 6 ?
 C62 C61 C66 141.1(12) . 6 ?
 C62 C61 C80 120.3(9) . 6 ?
 C62 C61 U3 70.0(8) . . ?
 C62 C61 U8 88.2(10) . . ?
 C62 C61 U9 61.4(8) . . ?
 C62 C61 U10 76.2(9) . 6 ?
 C64 C61 C43 48.8(10) 6 6 ?
 C64 C61 C60 131.6(17) 6 . ?
 C64 C61 C62 12.7(11) 6 . ?
 C64 C61 C66 151(2) 6 6 ?
 C64 C61 C77 96.8(12) 6 . ?
 C64 C61 C80 109.1(15) 6 6 ?
 C64 C61 U3 73.2(19) 6 . ?
 C64 C61 U8 91(2) 6 . ?
 C64 C61 U9 61.2(19) 6 . ?
 C64 C61 U10 75(2) 6 6 ?
 C65 C61 C43 159(4) 6 6 ?
 C65 C61 C60 96(2) 6 . ?
 C65 C61 C62 137(2) 6 . ?
 C65 C61 C64 125(3) 6 6 ?
 C65 C61 C66 69(2) 6 6 ?
 C65 C61 C77 29(2) 6 . ?
 C65 C61 C80 17(2) 6 6 ?
 C65 C61 U3 95(3) 6 . ?
 C65 C61 U8 81(3) 6 . ?
 C65 C61 U9 92(3) 6 . ?
 C65 C61 U10 78(3) 6 6 ?
 C66 C61 C43 107.7(10) 6 6 ?
 C66 C61 C80 81.7(9) 6 6 ?
 C66 C61 U3 81.2(10) 6 . ?
 C66 C61 U8 65.1(10) 6 . ?
 C66 C61 U9 96.4(11) 6 . ?
 C66 C61 U10 86.2(11) 6 6 ?
 C77 C61 C43 140.7(10) . 6 ?
 C77 C61 C62 108.9(7) . . ?
 C77 C61 C66 96.6(10) . 6 ?
 C77 C61 C80 15.0(7) . 6 ?
 C77 C61 U3 90.4(10) . . ?
 C77 C61 U8 84.2(11) . . ?
 C77 C61 U9 79.7(9) . . ?
 C77 C61 U10 69.7(11) . 6 ?
 C80 C61 U3 86.0(9) 6 . ?
 C80 C61 U8 76.0(10) 6 . ?
 C80 C61 U9 79.2(9) 6 . ?
 C80 C61 U10 66.6(10) 6 6 ?
 U3 C61 U9 17.6(4) . . ?
 U3 C61 U10 20.8(6) . 6 ?
 U8 C61 U3 18.2(5) . . ?
 U8 C61 U9 31.3(6) . . ?
 U8 C61 U10 23.8(7) . 6 ?
 U10 C61 U9 15.2(5) 6 . ?
 C41 C62 C42 11.5(8) . 6 ?
 C41 C62 C61 125.8(11) . . ?
 C41 C62 C63 118.1(12) . . ?
 C41 C62 C65 134.0(12) . 6 ?
 C41 C62 U1 67.8(10) . . ?
 C41 C62 U3 75.1(11) . . ?
 C41 C62 U8 85.6(12) . . ?
 C41 C62 U9 80.9(12) . . ?
 C41 C62 U10 93.7(14) . 6 ?
 C42 C62 U1 69.1(6) 6 . ?
 C42 C62 U3 73.6(7) 6 . ?
 C42 C62 U8 86.0(8) 6 . ?
 C42 C62 U9 75.5(8) 6 . ?
 C42 C62 U10 90.1(10) 6 6 ?
 C43 C62 C41 35.4(10) 6 . ?
 C43 C62 C42 46.6(9) 6 6 ?
 C43 C62 C61 92.5(11) 6 . ?
 C43 C62 C63 151.3(16) 6 . ?
 C43 C62 C65 103.0(11) 6 6 ?
 C43 C62 U1 61.2(12) 6 . ?
 C43 C62 U3 74.7(13) 6 . ?
 C43 C62 U8 76.9(13) 6 . ?
 C43 C62 U9 90.7(14) 6 . ?
 C43 C62 U10 94.9(15) 6 6 ?
 C61 C62 C42 134.4(9) . 6 ?
 C61 C62 C65 12.3(7) . 6 ?
 C61 C62 U1 73.5(7) . . ?
 C61 C62 U3 76.8(8) . . ?
 C61 C62 U8 61.8(8) . . ?
 C61 C62 U9 88.1(8) . . ?
 C61 C62 U10 71.7(9) . 6 ?
 C63 C62 C42 106.7(10) . 6 ?
 C63 C62 C61 106.5(7) . . ?
 C63 C62 C65 94.3(8) . 6 ?
 C63 C62 U1 103.3(9) . . ?
 C63 C62 U3 88.7(9) . . ?
 C63 C62 U8 93.1(9) . . ?
 C63 C62 U9 69.2(8) . . ?
 C63 C62 U10 71.8(9) . 6 ?
 C64 C62 C41 150(3) 6 . ?
 C64 C62 C42 155(4) 6 6 ?
 C64 C62 C43 118(3) 6 6 ?
 C64 C62 C61 26(2) 6 . ?
 C64 C62 C63 82(2) 6 . ?
 C64 C62 C65 16(2) 6 6 ?
 C64 C62 U1 86(4) 6 . ?
 C64 C62 U3 84(4) 6 . ?
 C64 C62 U8 70(4) 6 . ?
 C64 C62 U9 86(4) 6 . ?
 C64 C62 U10 70(4) 6 6 ?
 C65 C62 C42 140.6(10) 6 6 ?
 C65 C62 U1 73.9(7) 6 . ?
 C65 C62 U3 74.0(8) 6 . ?
 C65 C62 U8 59.3(9) 6 . ?
 C65 C62 U9 81.7(9) 6 . ?
 C65 C62 U10 64.9(9) 6 6 ?
 U3 C62 U1 14.6(4) . . ?
 U3 C62 U8 15.1(5) . . ?
 U3 C62 U9 20.2(4) . . ?
 U3 C62 U10 20.6(6) . 6 ?
 U8 C62 U1 17.9(5) . . ?
 U9 C62 U1 34.4(3) . . ?
 U9 C62 U8 30.9(4) . . ?
 U9 C62 U10 16.9(5) . 6 ?
 U10 C62 U1 33.8(6) 6 . ?
 U10 C62 U8 21.4(6) 6 . ?
 C62 C63 C62 104.3(12) . 6 ?
 C62 C63 C64 20.7(7) . 6 ?
 C62 C63 C64 123.9(11) . . ?
 C62 C63 C64 123.9(11) 6 6 ?
 C62 C63 C64 20.7(7) 6 . ?
 C62 C63 C78 137.4(9) . 6 ?
 C62 C63 C78 109.6(6) . . ?
 C62 C63 C78 109.6(6) 6 6 ?
 C62 C63 C78 137.4(9) 6 . ?
 C62 C63 U3 61.4(8) 6 6 ?
 C62 C63 U3 87.4(9) 6 . ?
 C62 C63 U3 87.4(9) . 6 ?
 C62 C63 U3 61.4(8) . . ?
 C62 C63 U9 77.4(8) . . ?
 C62 C63 U9 77.4(8) 6 . ?
 C62 C63 U10 76.8(9) 6 . ?
 C62 C63 U10 94.2(10) . . ?
 C62 C63 U10 94.2(10) 6 6 ?
 C62 C63 U10 76.8(9) . 6 ?
 C64 C63 C64 142.0(16) . 6 ?
 C64 C63 C78 89.1(8) . 6 ?
 C64 C63 C78 89.1(8) 6 . ?
 C64 C63 C78 117.7(11) 6 6 ?
 C64 C63 C78 117.7(11) . . ?
 C64 C63 U3 61.2(11) 6 . ?
 C64 C63 U3 61.2(11) . 6 ?
 C64 C63 U3 92.1(11) . . ?
 C64 C63 U3 92.1(11) 6 6 ?
 C64 C63 U9 78.0(11) 6 . ?
 C64 C63 U9 78.0(11) . . ?
 C64 C63 U10 71.2(12) 6 6 ?
 C64 C63 U10 92.2(12) 6 . ?
 C64 C63 U10 71.2(12) . . ?
 C64 C63 U10 92.2(12) . 6 ?
 C78 C63 C78 29.4(10) 6 . ?
 C78 C63 U3 86.9(7) 6 6 ?
 C78 C63 U3 94.9(8) . 6 ?
 C78 C63 U3 94.9(8) 6 . ?
 C78 C63 U3 86.9(7) . . ?
 C78 C63 U9 85.5(9) . . ?
 C78 C63 U9 85.5(9) 6 . ?
 C78 C63 U10 70.0(9) 6 . ?
 C78 C63 U10 75.8(10) 6 6 ?
 C78 C63 U10 75.8(10) . . ?
 C78 C63 U10 70.0(9) . 6 ?
 U3 C63 U3 31.9(4) 6 . ?
 U9 C63 U3 16.9(2) . 6 ?
 U9 C63 U3 16.9(2) . . ?
 U9 C63 U10 17.2(5) . . ?
 U9 C63 U10 17.2(5) . 6 ?
 U10 C63 U3 19.1(6) 6 . ?
 U10 C63 U3 32.8(6) 6 6 ?
 U10 C63 U3 32.8(6) . . ?
 U10 C63 U3 19.1(6) . 6 ?
 U10 C63 U10 22.0(10) 6 . ?
 C41 C64 C78 133.8(11) 6 6 ?
 C41 C64 U3 69.3(9) 6 6 ?
 C41 C64 U8 82.3(11) 6 6 ?
 C41 C64 U9 73.2(10) 6 . ?
 C41 C64 U10 87.8(12) 6 . ?
 C43 C64 C41 24.1(8) . 6 ?
 C43 C64 C63 117.5(12) . . ?
 C43 C64 C65 116.2(12) . . ?
 C43 C64 C77 143.0(14) . 6 ?
 C43 C64 C78 153.9(16) . 6 ?
 C43 C64 U3 71.6(11) . 6 ?
 C43 C64 U8 79.0(12) . 6 ?
 C43 C64 U9 83.3(13) . . ?
 C43 C64 U10 92.9(14) . . ?
 C61 C64 C41 121.0(16) 6 6 ?
 C61 C64 C43 98.4(14) 6 . ?
 C61 C64 C63 138.6(18) 6 . ?
 C61 C64 C65 19.9(11) 6 . ?
 C61 C64 C77 49.9(9) 6 6 ?
 C61 C64 C78 93.3(13) 6 6 ?
 C61 C64 U3 84(2) 6 6 ?
 C61 C64 U8 67.5(19) 6 6 ?
 C61 C64 U9 98(2) 6 . ?
 C61 C64 U10 82(2) 6 . ?
 C62 C64 C41 22(3) 6 6 ?
 C62 C64 C43 43(2) 6 . ?
 C62 C64 C61 141(3) 6 6 ?
 C62 C64 C63 78(2) 6 . ?
 C62 C64 C65 159(3) 6 . ?
 C62 C64 C77 163(4) 6 6 ?
 C62 C64 C78 123(3) 6 6 ?
 C62 C64 U3 85(4) 6 6 ?
 C62 C64 U8 100(4) 6 6 ?
 C62 C64 U9 82(4) 6 . ?
 C62 C64 U10 99(4) 6 . ?
 C63 C64 C41 93.3(10) . 6 ?
 C63 C64 C65 118.7(12) . . ?
 C63 C64 C77 89.0(10) . 6 ?
 C63 C64 C78 45.5(6) . 6 ?
 C63 C64 U3 88.4(12) . 6 ?
 C63 C64 U8 98.3(13) . 6 ?
 C63 C64 U9 68.3(10) . . ?
 C63 C64 U10 76.2(12) . . ?
 C65 C64 C41 136.4(13) . 6 ?
 C65 C64 C77 30.1(8) . 6 ?
 C65 C64 C78 73.5(9) . 6 ?
 C65 C64 U3 82.1(11) . 6 ?
 C65 C64 U8 65.5(11) . 6 ?
 C65 C64 U9 91.1(12) . . ?
 C65 C64 U10 73.7(12) . . ?
 C77 C64 C41 153.8(16) 6 6 ?
 C77 C64 C78 43.5(5) 6 6 ?
 C77 C64 U3 84.7(10) 6 6 ?
 C77 C64 U8 71.5(10) 6 6 ?
 C77 C64 U9 83.5(11) 6 . ?
 C77 C64 U10 67.4(11) 6 . ?
 C78 C64 U3 86.7(9) 6 6 ?
 C78 C64 U8 84.2(9) 6 6 ?
 C78 C64 U9 71.9(9) 6 . ?
 C78 C64 U10 65.5(10) 6 . ?
 U3 C64 U8 16.8(5) 6 6 ?
 U3 C64 U9 20.1(4) 6 . ?
 U3 C64 U10 21.4(6) 6 . ?
 U9 C64 U8 32.3(5) . 6 ?
 U10 C64 U8 22.5(7) . 6 ?
 U10 C64 U9 17.5(5) . . ?
 C60 C65 C62 86.0(9) 6 6 ?
 C60 C65 C64 91.3(11) 6 . ?
 C60 C65 C66 28.4(8) 6 . ?
 C60 C65 C76 115.0(11) 6 6 ?
 C60 C65 U3 72.8(10) 6 6 ?
 C60 C65 U8 68.6(11) 6 6 ?
 C60 C65 U9 89.4(11) 6 . ?
 C60 C65 U10 91.0(12) 6 . ?
 C61 C65 C60 59.5(19) 6 6 ?
 C61 C65 C62 30.9(18) 6 6 ?
 C61 C65 C64 35(2) 6 . ?
 C61 C65 C66 88(2) 6 . ?
 C61 C65 C76 165(4) 6 6 ?
 C61 C65 C77 133(3) 6 6 ?
 C61 C65 C80 156(3) 6 . ?
 C61 C65 U3 72(3) 6 6 ?
 C61 C65 U8 85(3) 6 6 ?
 C61 C65 U9 76(3) 6 . ?
 C61 C65 U10 89(3) 6 . ?
 C62 C65 U3 62.5(8) 6 6 ?
 C62 C65 U8 79.6(10) 6 6 ?
 C62 C65 U9 57.7(8) 6 . ?
 C62 C65 U10 71.3(10) 6 . ?
 C64 C65 C62 5.6(9) . 6 ?
 C64 C65 C66 118.2(12) . . ?
 C64 C65 C76 139.8(13) . 6 ?
 C64 C65 U3 65.8(10) . 6 ?
 C64 C65 U8 83.2(12) . 6 ?
 C64 C65 U9 59.4(10) . . ?
 C64 C65 U10 72.9(12) . . ?
 C66 C65 C62 112.7(10) . 6 ?
 C66 C65 C76 87.3(8) . 6 ?
 C66 C65 U3 78.6(9) . 6 ?
 C66 C65 U8 66.5(9) . 6 ?
 C66 C65 U9 95.4(9) . . ?
 C66 C65 U10 90.4(10) . . ?
 C76 C65 C62 141.8(13) 6 6 ?
 C76 C65 U3 92.4(9) 6 6 ?
 C76 C65 U8 79.5(10) 6 6 ?
 C76 C65 U9 89.5(10) 6 . ?
 C76 C65 U10 76.6(11) 6 . ?
 C77 C65 C60 161(2) 6 6 ?
 C77 C65 C62 103.1(17) 6 6 ?
 C77 C65 C64 98.5(15) 6 . ?
 C77 C65 C66 135.5(15) 6 . ?
 C77 C65 C76 48.4(11) 6 6 ?
 C77 C65 C80 26.8(12) 6 . ?
 C77 C65 U3 96.3(19) 6 6 ?
 C77 C65 U8 96.2(19) 6 6 ?
 C77 C65 U9 81.7(18) 6 . ?
 C77 C65 U10 76.4(18) 6 . ?
 C80 C65 C60 136.1(11) . 6 ?
 C80 C65 C62 125.7(13) . 6 ?
 C80 C65 C64 122.1(12) . . ?
 C80 C65 C66 108.9(7) . . ?
 C80 C65 C76 21.7(6) . 6 ?
 C80 C65 U3 94.4(10) . 6 ?
 C80 C65 U8 86.6(10) . 6 ?
 C80 C65 U9 85.5(10) . . ?
 C80 C65 U10 75.1(11) . . ?
 U3 C65 U9 17.2(4) 6 . ?
 U8 C65 U3 17.5(5) 6 6 ?
 U8 C65 U9 30.4(6) 6 . ?
 U10 C65 U3 20.2(6) . 6 ?
 U10 C65 U8 24.2(7) . 6 ?
 U10 C65 U9 13.6(5) . . ?
 C37 C66 U1 68.7(7) 6 6 ?
 C37 C66 U3 86.4(8) 6 6 ?
 C37 C66 U8 77.7(9) 6 6 ?
 C39 C66 C37 70.0(7) 6 6 ?
 C39 C66 U1 57.1(6) 6 6 ?
 C39 C66 U3 66.2(7) 6 6 ?
 C39 C66 U8 75.3(10) 6 6 ?
 C45 C66 C37 49.2(8) . 6 ?
 C45 C66 C39 22.0(7) . 6 ?
 C45 C66 C58 131.5(13) . 6 ?
 C45 C66 C61 102.9(11) . 6 ?
 C45 C66 C65 124.9(12) . . ?
 C45 C66 C67 117.8(12) . . ?
 C45 C66 U1 61.2(10) . 6 ?
 C45 C66 U3 75.8(11) . 6 ?
 C45 C66 U8 79.7(13) . 6 ?
 C58 C66 C37 83.9(9) 6 6 ?
 C58 C66 C39 146.4(13) 6 6 ?
 C58 C66 U1 94.4(10) 6 6 ?
 C58 C66 U3 92.2(10) 6 6 ?
 C58 C66 U8 78.8(12) 6 6 ?
 C59 C66 C37 32.5(12) 6 6 ?
 C59 C66 C39 102.5(18) 6 6 ?
 C59 C66 C45 81.5(16) 6 . ?
 C59 C66 C58 54.0(13) 6 6 ?
 C59 C66 C61 162(3) 6 6 ?
 C59 C66 C65 145.5(19) 6 . ?
 C59 C66 C67 38.5(15) 6 . ?
 C59 C66 U1 86(2) 6 6 ?
 C59 C66 U3 99(2) 6 6 ?
 C59 C66 U8 86(2) 6 6 ?
 C60 C66 C37 102.2(19) 6 6 ?
 C60 C66 C39 32.4(14) 6 6 ?
 C60 C66 C45 53.2(16) 6 . ?
 C60 C66 C58 162(3) 6 6 ?
 C60 C66 C59 135(3) 6 6 ?
 C60 C66 C61 52.2(15) 6 6 ?
 C60 C66 C65 74.9(18) 6 . ?
 C60 C66 C67 165(3) 6 . ?
 C60 C66 U1 72(2) 6 6 ?
 C60 C66 U3 71(2) 6 6 ?
 C60 C66 U8 85(2) 6 6 ?
 C61 C66 C37 146.1(13) 6 6 ?
 C61 C66 C39 81.0(8) 6 6 ?
 C61 C66 C58 114.4(12) 6 6 ?
 C61 C66 U1 81.1(10) 6 6 ?
 C61 C66 U3 65.5(10) 6 6 ?
 C61 C66 U8 78.3(12) 6 6 ?
 C65 C66 C37 156.8(13) . 6 ?
 C65 C66 C39 103.1(10) . 6 ?
 C65 C66 C58 92.6(8) . 6 ?
 C65 C66 C61 22.8(7) . 6 ?
 C65 C66 U1 88.8(9) . 6 ?
 C65 C66 U3 70.8(9) . 6 ?
 C65 C66 U8 79.1(10) . 6 ?
 C67 C66 C37 69.1(9) . 6 ?
 C67 C66 C39 135.9(12) . 6 ?
 C67 C66 C58 15.5(7) . 6 ?
 C67 C66 C61 129.4(11) . 6 ?
 C67 C66 C65 108.0(8) . . ?
 C67 C66 U1 92.8(9) . 6 ?
 C67 C66 U3 95.5(9) . 6 ?
 C67 C66 U8 80.7(11) . 6 ?
 U1 C66 U3 18.2(3) 6 6 ?
 U8 C66 U1 18.8(6) 6 6 ?
 U8 C66 U3 15.3(5) 6 6 ?
 C37 C67 U4 54.4(6) 6 6 ?
 C37 C67 U8 72.9(9) 6 6 ?
 C48 C67 C37 52.8(8) . 6 ?
 C48 C67 C57 53.8(9) . 6 ?
 C48 C67 C66 120.6(13) . . ?
 C48 C67 C68 122.7(13) . . ?
 C48 C67 C76 140.3(14) . 6 ?
 C48 C67 U4 64.4(10) . 6 ?
 C48 C67 U8 88.0(12) . 6 ?
 C57 C67 C37 105.6(10) 6 6 ?
 C57 C67 C76 89.7(10) 6 6 ?
 C57 C67 U4 84.7(10) 6 6 ?
 C57 C67 U8 94.0(11) 6 6 ?
 C58 C67 C37 162(4) 6 6 ?
 C58 C67 C48 115(3) 6 . ?
 C58 C67 C57 61(2) 6 6 ?
 C58 C67 C59 150(3) 6 6 ?
 C58 C67 C66 119(2) 6 . ?
 C58 C67 C68 12(3) 6 . ?
 C58 C67 C76 32(2) 6 6 ?
 C58 C67 U4 110(4) 6 6 ?
 C58 C67 U8 95(4) 6 6 ?
 C59 C67 C37 38.9(11) 6 6 ?
 C59 C67 C48 91.7(15) 6 . ?
 C59 C67 C57 143.7(18) 6 6 ?
 C59 C67 C66 30.9(12) 6 . ?
 C59 C67 C68 138.4(15) 6 . ?
 C59 C67 C76 118.2(15) 6 6 ?
 C59 C67 U4 68.3(16) 6 6 ?
 C59 C67 U8 71.4(17) 6 6 ?
 C66 C67 C37 68.4(9) . 6 ?
 C66 C67 C57 159.4(15) . 6 ?
 C66 C67 C68 107.9(8) . . ?
 C66 C67 C76 87.5(8) . 6 ?
 C66 C67 U4 75.9(9) . 6 ?
 C66 C67 U8 65.5(9) . 6 ?
 C68 C67 C37 158.1(14) . 6 ?
 C68 C67 C57 69.9(10) . 6 ?
 C68 C67 C76 20.6(6) . 6 ?
 C68 C67 U4 103.7(10) . 6 ?
 C68 C67 U8 85.9(11) . 6 ?
 C76 C67 C37 148.3(12) 6 6 ?
 C76 C67 U4 101.0(10) 6 6 ?
 C76 C67 U8 78.6(11) 6 6 ?
 U8 C67 U4 24.4(6) 6 6 ?
 C57 C68 U8 81.2(9) 6 6 ?
 C57 C68 U10 96.8(10) 6 . ?
 C58 C68 C57 53.7(12) 6 6 ?
 C58 C68 C67 7.1(15) 6 . ?
 C58 C68 C69 117.5(17) 6 . ?
 C58 C68 C75 162(2) 6 6 ?
 C58 C68 C80 114.5(15) 6 . ?
 C58 C68 U8 69.1(19) 6 6 ?
 C58 C68 U10 90(2) 6 . ?
 C67 C68 C57 58.7(10) . 6 ?
 C67 C68 C75 159.9(15) . 6 ?
 C67 C68 C80 107.8(7) . . ?
 C67 C68 U8 63.6(9) . 6 ?
 C67 C68 U10 83.6(10) . . ?
 C69 C68 C57 63.9(9) . 6 ?
 C69 C68 C67 121.8(13) . . ?
 C69 C68 C75 50.9(8) . 6 ?
 C69 C68 C80 120.7(13) . . ?
 C69 C68 U8 99.5(12) . 6 ?
 C69 C68 U10 94.1(12) . . ?
 C75 C68 C57 113.8(11) 6 6 ?
 C75 C68 U8 97.6(10) 6 6 ?
 C75 C68 U10 78.7(10) 6 . ?
 C76 C68 C57 165(3) 6 6 ?
 C76 C68 C58 122(2) 6 6 ?
 C76 C68 C67 115.4(18) 6 . ?
 C76 C68 C69 117(2) 6 . ?
 C76 C68 C75 66.5(16) 6 6 ?
 C76 C68 C80 10(2) 6 . ?
 C76 C68 U8 84(2) 6 6 ?
 C76 C68 U10 68(2) 6 . ?
 C80 C68 C57 155.4(13) . 6 ?
 C80 C68 C75 71.2(10) . 6 ?
 C80 C68 U8 74.2(9) . 6 ?
 C80 C68 U10 59.7(9) . . ?
 U8 C68 U10 20.8(7) 6 . ?
 C56 C69 C57 54.5(11) 6 6 ?
 C56 C69 C58 98.4(13) 6 6 ?
 C56 C69 C68 122.8(16) 6 . ?
 C56 C69 C70 6.4(17) 6 . ?
 C56 C69 C75 159(2) 6 6 ?
 C56 C69 C76 141.5(17) 6 6 ?
 C56 C69 C82 115.4(15) 6 . ?
 C57 C69 C58 44.1(6) 6 6 ?
 C57 C69 C76 88.4(10) 6 6 ?
 C68 C69 C57 68.5(10) . 6 ?
 C68 C69 C58 24.4(8) . 6 ?
 C68 C69 C70 116.9(12) . . ?
 C68 C69 C76 20.8(8) . 6 ?
 C68 C69 C82 115.7(12) . . ?
 C70 C69 C57 49.1(9) . 6 ?
 C70 C69 C58 92.6(10) . 6 ?
 C70 C69 C76 135.2(13) . 6 ?
 C70 C69 C82 119.1(12) . . ?
 C74 C69 C56 79.8(16) 6 6 ?
 C74 C69 C57 132.9(17) 6 6 ?
 C74 C69 C58 163(2) 6 6 ?
 C74 C69 C68 152.0(19) 6 . ?
 C74 C69 C70 84.5(15) 6 . ?
 C74 C69 C75 82.3(15) 6 6 ?
 C74 C69 C76 131.8(17) 6 6 ?
 C74 C69 C82 37.1(11) 6 . ?
 C75 C69 C57 138.3(15) 6 6 ?
 C75 C69 C58 95.2(12) 6 6 ?
 C75 C69 C68 71.7(11) 6 . ?
 C75 C69 C70 159.0(17) 6 . ?
 C75 C69 C76 51.0(8) 6 6 ?
 C75 C69 C82 45.3(9) 6 . ?
 C76 C69 C58 44.4(6) 6 6 ?
 C82 C69 C57 157.8(15) . 6 ?
 C82 C69 C58 136.4(12) . 6 ?
 C82 C69 C76 95.0(10) . 6 ?
 C34 C70 C35 40.6(6) 6 6 ?
 C49 C70 C34 38.4(7) . 6 ?
 C49 C70 C35 3.6(11) . 6 ?
 C49 C70 C74 150.1(17) . 6 ?
 C55 C70 C34 44.2(9) 6 6 ?
 C55 C70 C35 84.7(13) 6 6 ?
 C55 C70 C49 82.6(11) 6 . ?
 C55 C70 C57 128.0(19) 6 6 ?
 C55 C70 C69 148.2(17) 6 . ?
 C55 C70 C71 26.3(10) 6 . ?
 C55 C70 C74 117.0(15) 6 6 ?
 C56 C70 C34 174(9) 6 6 ?
 C56 C70 C35 142(5) 6 6 ?
 C56 C70 C49 145(5) 6 . ?
 C56 C70 C55 132(5) 6 6 ?
 C56 C70 C57 99(5) 6 6 ?
 C56 C70 C69 26(6) 6 . ?
 C56 C70 C71 106(5) 6 . ?
 C56 C70 C74 22(7) 6 6 ?
 C57 C70 C34 83.9(11) 6 6 ?
 C57 C70 C35 43.3(8) 6 6 ?
 C57 C70 C49 45.6(11) 6 . ?
 C57 C70 C69 77.3(11) 6 . ?
 C57 C70 C71 151.3(16) 6 . ?
 C57 C70 C74 109.7(12) 6 6 ?
 C69 C70 C34 153.0(16) . 6 ?
 C69 C70 C35 118.1(12) . 6 ?
 C69 C70 C49 121.2(14) . . ?
 C69 C70 C71 123.0(13) . . ?
 C69 C70 C74 32.9(9) . 6 ?
 C71 C70 C34 69.5(8) . 6 ?
 C71 C70 C35 109.5(9) . 6 ?
 C71 C70 C49 107.8(8) . . ?
 C71 C70 C74 90.9(11) . 6 ?
 C74 C70 C34 152.5(15) 6 6 ?
 C74 C70 C35 146.6(15) 6 6 ?
 C34 C71 U11 67.2(10) 6 . ?
 C51 C71 C34 39.6(6) . 6 ?
 C51 C71 C56 117.7(11) . 6 ?
 C51 C71 C72 119.4(10) . 6 ?
 C51 C71 U11 61.2(9) . . ?
 C54 C71 C34 108.2(13) 6 6 ?
 C54 C71 C51 70.2(12) 6 . ?
 C54 C71 C56 159(2) 6 6 ?
 C54 C71 C70 161(2) 6 . ?
 C54 C71 C72 55.8(10) 6 . ?
 C54 C71 C72 51.8(11) 6 6 ?
 C54 C71 U11 67.9(16) 6 . ?
 C55 C71 C34 17.3(19) 6 6 ?
 C55 C71 C51 54.4(16) 6 . ?
 C55 C71 C54 124(2) 6 6 ?
 C55 C71 C56 65.3(17) 6 6 ?
 C55 C71 C70 55.0(16) 6 . ?
 C55 C71 C72 161(3) 6 6 ?
 C55 C71 C72 164(3) 6 . ?
 C55 C71 U11 81(3) 6 . ?
 C56 C71 C34 78.2(10) 6 6 ?
 C56 C71 C72 112.3(10) 6 6 ?
 C56 C71 U11 97.9(14) 6 . ?
 C70 C71 C34 67.8(7) . 6 ?
 C70 C71 C51 107.4(7) . . ?
 C70 C71 C56 10.4(9) . 6 ?
 C70 C71 C72 121.4(11) . 6 ?
 C70 C71 U11 94.0(12) . . ?
 C72 C71 C34 151.8(14) . 6 ?
 C72 C71 C34 147.4(12) 6 6 ?
 C72 C71 C51 124.1(11) . . ?
 C72 C71 C56 109.3(11) . 6 ?
 C72 C71 C70 118.8(12) . . ?
 C72 C71 C72 4.9(4) . 6 ?
 C72 C71 U11 80.6(10) 6 . ?
 C72 C71 U11 84.8(11) . . ?
 C54 C72 C54 74.1(13) 6 . ?
 C54 C72 C71 31.4(7) . 6 ?
 C54 C72 C71 104.6(12) 6 6 ?
 C54 C72 C71 42.2(11) 6 . ?
 C54 C72 C73 156.2(16) 6 . ?
 C54 C72 C73 148.3(17) 6 6 ?
 C71 C72 C54 115.0(10) . . ?
 C71 C72 C71 142.5(13) . 6 ?
 C71 C72 C73 118.1(11) . . ?
 C72 C72 C54 45.4(6) 6 . ?
 C72 C72 C54 119.4(11) 6 6 ?
 C72 C72 C71 158.8(8) 6 . ?
 C72 C72 C71 16.3(6) 6 6 ?
 C72 C72 C73 75.9(7) 6 . ?
 C72 C72 C73 86.2(9) 6 6 ?
 C73 C72 C54 128.5(13) 6 . ?
 C73 C72 C54 118.7(10) . . ?
 C73 C72 C71 87.5(10) . 6 ?
 C73 C72 C71 108.3(13) 6 . ?
 C73 C72 C71 97.6(11) 6 6 ?
 C73 C72 C73 10.3(12) 6 . ?
 C72 C73 C72 17.8(12) 6 . ?
 C72 C73 C74 108.1(11) 6 6 ?
 C72 C73 C74 103.2(12) 6 . ?
 C72 C73 C74 90.7(9) . 6 ?
 C72 C73 C82 123.1(12) . . ?
 C72 C73 C82 139.6(14) 6 . ?
 C73 C73 C72 76.0(8) 6 . ?
 C73 C73 C72 93.8(9) 6 6 ?
 C73 C73 C74 19.2(5) 6 6 ?
 C73 C73 C74 157.4(6) 6 . ?
 C73 C73 C82 120.3(8) 6 6 ?
 C73 C73 C82 50.9(6) 6 . ?
 C74 C73 C72 120.4(11) . . ?
 C74 C73 C74 138.2(10) . 6 ?
 C74 C73 C82 107.5(7) . . ?
 C82 C73 C72 140.1(15) 6 6 ?
 C82 C73 C72 154.2(14) 6 . ?
 C82 C73 C74 33.3(7) . 6 ?
 C82 C73 C74 38.8(8) 6 . ?
 C82 C73 C74 102.1(9) 6 6 ?
 C82 C73 C82 69.4(10) 6 . ?
 C56 C74 C70 4.7(16) . 6 ?
 C56 C74 C73 121.5(11) . . ?
 C56 C74 C73 123.7(10) . 6 ?
 C56 C74 C75 120.6(10) . . ?
 C69 C74 C56 60.0(13) 6 . ?
 C69 C74 C70 62.6(13) 6 6 ?
 C69 C74 C73 157(2) 6 6 ?
 C69 C74 C73 160(2) 6 . ?
 C69 C74 C75 61.8(13) 6 . ?
 C69 C74 C82 108(2) 6 6 ?
 C70 C74 C73 119.6(11) 6 6 ?
 C73 C74 C70 117.5(12) . 6 ?
 C73 C74 C73 3.4(4) . 6 ?
 C73 C74 C75 109.4(7) . . ?
 C75 C74 C70 122.3(12) . 6 ?
 C75 C74 C73 106.1(7) . 6 ?
 C82 C74 C56 161(2) 6 . ?
 C82 C74 C70 159(2) 6 6 ?
 C82 C74 C73 64.1(12) 6 . ?
 C82 C74 C73 61.1(14) 6 6 ?
 C82 C74 C75 46.6(12) 6 . ?
 C68 C75 C79 98.6(10) 6 6 ?
 C68 C75 C80 52.2(8) 6 6 ?
 C69 C75 C68 57.4(9) 6 6 ?
 C69 C75 C74 36.0(9) 6 . ?
 C69 C75 C76 85.3(11) 6 . ?
 C69 C75 C79 148.2(14) 6 6 ?
 C69 C75 C80 108.5(13) 6 6 ?
 C69 C75 C81 140.3(12) 6 . ?
 C74 C75 C68 92.9(9) . 6 ?
 C74 C75 C76 120.3(10) . . ?
 C74 C75 C79 149.2(10) . 6 ?
 C74 C75 C80 140.7(10) . 6 ?
 C76 C75 C68 28.0(7) . 6 ?
 C76 C75 C79 72.0(9) . 6 ?
 C76 C75 C80 24.9(8) . 6 ?
 C80 C75 C79 47.1(6) 6 6 ?
 C81 C75 C68 144.9(13) . 6 ?
 C81 C75 C74 107.5(7) . . ?
 C81 C75 C76 121.7(11) . . ?
 C81 C75 C79 50.4(6) . 6 ?
 C81 C75 C80 97.1(9) . 6 ?
 C82 C75 C68 130.1(14) 6 6 ?
 C82 C75 C69 74.6(11) 6 6 ?
 C82 C75 C74 38.8(9) 6 . ?
 C82 C75 C76 154.2(17) 6 . ?
 C82 C75 C79 118.6(12) 6 6 ?
 C82 C75 C80 155.4(17) 6 6 ?
 C82 C75 C81 69.9(10) 6 . ?
 C58 C76 C65 88.5(9) . 6 ?
 C58 C76 C67 11.4(7) . 6 ?
 C58 C76 C69 73.3(8) . 6 ?
 C58 C76 C79 153.4(15) . 6 ?
 C58 C76 U8 67.3(11) . . ?
 C58 C76 U10 88.5(12) . 6 ?
 C65 C76 C67 77.1(8) 6 6 ?
 C65 C76 C79 80.9(8) 6 6 ?
 C65 C76 U8 60.2(8) 6 . ?
 C65 C76 U10 62.2(9) 6 6 ?
 C67 C76 C79 146.8(13) 6 6 ?
 C67 C76 U8 61.2(9) 6 . ?
 C67 C76 U10 82.8(11) 6 6 ?
 C68 C76 C58 32.9(15) 6 . ?
 C68 C76 C65 121(2) 6 6 ?
 C68 C76 C67 44.0(14) 6 6 ?
 C68 C76 C69 42.0(15) 6 6 ?
 C68 C76 C75 85.6(18) 6 . ?
 C68 C76 C77 148(2) 6 . ?
 C68 C76 C79 144(2) 6 6 ?
 C68 C76 C80 161(4) 6 6 ?
 C68 C76 U8 82(2) 6 . ?
 C68 C76 U10 98(3) 6 6 ?
 C69 C76 C65 148.5(14) 6 6 ?
 C69 C76 C67 83.3(9) 6 6 ?
 C69 C76 C79 103.9(10) 6 6 ?
 C69 C76 U8 88.7(10) 6 . ?
 C69 C76 U10 91.2(10) 6 6 ?
 C75 C76 C58 116.7(10) . . ?
 C75 C76 C65 140.8(13) . 6 ?
 C75 C76 C67 125.9(12) . 6 ?
 C75 C76 C69 43.7(7) . 6 ?
 C75 C76 C77 116.6(11) . . ?
 C75 C76 C79 63.1(8) . 6 ?
 C75 C76 U8 100.4(12) . . ?
 C75 C76 U10 87.6(12) . 6 ?
 C77 C76 C58 116.9(10) . . ?
 C77 C76 C65 28.7(7) . 6 ?
 C77 C76 C67 105.5(11) . 6 ?
 C77 C76 C69 150.4(15) . 6 ?
 C77 C76 C79 53.8(8) . 6 ?
 C77 C76 U8 72.2(10) . . ?
 C77 C76 U10 62.8(10) . 6 ?
 C79 C76 U8 86.3(9) 6 . ?
 C79 C76 U10 64.9(9) 6 6 ?
 C80 C76 C58 132(2) 6 . ?
 C80 C76 C65 43.8(13) 6 6 ?
 C80 C76 C67 120(2) 6 6 ?
 C80 C76 C69 142(2) 6 6 ?
 C80 C76 C75 102.9(19) 6 . ?
 C80 C76 C77 15.1(14) 6 . ?
 C80 C76 C79 39.9(15) 6 6 ?
 C80 C76 U8 80(2) 6 . ?
 C80 C76 U10 66(2) 6 6 ?
 U10 C76 U8 21.5(7) 6 . ?
 C61 C77 C64 33.3(6) . 6 ?
 C61 C77 C76 119.7(11) . . ?
 C61 C77 C78 108.5(7) . . ?
 C61 C77 C79 147.5(11) . 6 ?
 C61 C77 U3 61.0(8) . . ?
 C61 C77 U8 65.6(9) . . ?
 C61 C77 U9 72.3(8) . . ?
 C61 C77 U10 78.0(10) . 6 ?
 C64 C77 U3 57.1(9) 6 . ?
 C64 C77 U8 70.0(10) 6 . ?
 C64 C77 U9 58.5(9) 6 . ?
 C64 C77 U10 69.6(11) 6 6 ?
 C65 C77 C61 18.2(12) 6 . ?
 C65 C77 C64 51.4(11) 6 6 ?
 C65 C77 C76 102.9(15) 6 . ?
 C65 C77 C78 126.3(15) 6 . ?
 C65 C77 C79 159(2) 6 6 ?
 C65 C77 U3 65.5(17) 6 . ?
 C65 C77 U8 64.5(17) 6 . ?
 C65 C77 U9 80.2(17) 6 . ?
 C65 C77 U10 82.2(18) 6 6 ?
 C76 C77 C64 145.5(13) . 6 ?
 C76 C77 C79 78.9(9) . 6 ?
 C76 C77 U3 93.2(10) . . ?
 C76 C77 U8 78.2(11) . . ?
 C76 C77 U9 98.7(11) . . ?
 C76 C77 U10 85.9(12) . 6 ?
 C78 C77 C64 75.2(7) . 6 ?
 C78 C77 C76 121.8(12) . . ?
 C78 C77 C79 43.9(7) . 6 ?
 C78 C77 U3 82.6(8) . . ?
 C78 C77 U8 95.2(10) . . ?
 C78 C77 U9 65.9(8) . . ?
 C78 C77 U10 73.6(10) . 6 ?
 C79 C77 C64 116.7(11) 6 6 ?
 C79 C77 U3 93.7(9) 6 . ?
 C79 C77 U8 96.0(10) 6 . ?
 C79 C77 U9 78.9(9) 6 . ?
 C79 C77 U10 77.1(11) 6 6 ?
 C80 C77 C61 135(2) 6 . ?
 C80 C77 C64 156(3) 6 6 ?
 C80 C77 C65 119(3) 6 6 ?
 C80 C77 C76 15.7(15) 6 . ?
 C80 C77 C78 108(2) 6 . ?
 C80 C77 C79 64.2(15) 6 6 ?
 C80 C77 U3 99(2) 6 . ?
 C80 C77 U8 86(2) 6 . ?
 C80 C77 U9 100(2) 6 . ?
 C80 C77 U10 88(2) 6 6 ?
 U3 C77 U9 17.1(3) . . ?
 U8 C77 U3 16.0(5) . . ?
 U8 C77 U9 29.9(5) . . ?
 U10 C77 U3 17.1(6) 6 . ?
 U10 C77 U8 22.2(7) 6 . ?
 U10 C77 U9 12.8(5) 6 . ?
 C63 C78 C64 45.3(5) . 6 ?
 C63 C78 C80 126.4(8) . 6 ?
 C63 C78 U9 62.5(7) . . ?
 C63 C78 U10 77.1(9) . 6 ?
 C63 C78 U10 72.1(9) . . ?
 C64 C78 U9 62.9(8) 6 . ?
 C64 C78 U10 79.3(10) 6 . ?
 C64 C78 U10 66.9(10) 6 6 ?
 C77 C78 C63 106.6(7) . . ?
 C77 C78 C64 61.3(6) . 6 ?
 C77 C78 C80 22.8(7) . 6 ?
 C77 C78 U9 85.1(8) . . ?
 C77 C78 U10 94.7(10) . . ?
 C77 C78 U10 72.8(10) . 6 ?
 C78 C78 C63 75.3(5) 6 . ?
 C78 C78 C64 119.4(6) 6 6 ?
 C78 C78 C77 164.4(9) 6 . ?
 C78 C78 C79 51.9(7) 6 . ?
 C78 C78 C79 97.8(10) 6 6 ?
 C78 C78 C80 146.4(5) 6 6 ?
 C78 C78 U9 82.2(3) 6 . ?
 C78 C78 U10 70.9(6) 6 . ?
 C78 C78 U10 92.9(6) 6 6 ?
 C79 C78 C63 159.4(15) 6 . ?
 C79 C78 C63 124.0(11) . . ?
 C79 C78 C64 132.6(14) 6 6 ?
 C79 C78 C64 153.3(13) . 6 ?
 C79 C78 C77 75.0(12) 6 . ?
 C79 C78 C77 119.6(11) . . ?
 C79 C78 C79 45.9(13) 6 . ?
 C79 C78 C80 96.9(9) . 6 ?
 C79 C78 C80 52.3(10) 6 6 ?
 C79 C78 U9 97.7(12) 6 . ?
 C79 C78 U9 90.5(9) . . ?
 C79 C78 U10 84.1(13) 6 6 ?
 C79 C78 U10 87.3(13) 6 . ?
 C79 C78 U10 87.4(11) . 6 ?
 C79 C78 U10 74.1(10) . . ?
 C80 C78 C64 82.3(7) 6 6 ?
 C80 C78 U9 86.8(7) 6 . ?
 C80 C78 U10 90.5(9) 6 . ?
 C80 C78 U10 71.3(9) 6 6 ?
 U10 C78 U9 16.3(5) 6 . ?
 U10 C78 U9 16.5(5) . . ?
 U10 C78 U10 22.0(10) 6 . ?
 C75 C79 C76 45.0(5) 6 6 ?
 C75 C79 U10 85.6(9) 6 . ?
 C75 C79 U10 95.2(8) 6 6 ?
 C76 C79 U10 73.4(9) 6 . ?
 C76 C79 U10 92.9(9) 6 6 ?
 C77 C79 C75 92.2(10) 6 6 ?
 C77 C79 C76 47.3(6) 6 6 ?
 C77 C79 U10 66.9(9) 6 . ?
 C77 C79 U10 84.6(10) 6 6 ?
 C78 C79 C75 149.1(15) 6 6 ?
 C78 C79 C75 156.6(13) . 6 ?
 C78 C79 C76 134.6(11) . 6 ?
 C78 C79 C76 107.6(12) 6 6 ?
 C78 C79 C77 61.1(10) 6 6 ?
 C78 C79 C77 90.7(10) . 6 ?
 C78 C79 C78 30.4(12) 6 . ?
 C78 C79 C80 88.5(13) 6 . ?
 C78 C79 C81 147.4(16) 6 . ?
 C78 C79 U10 70.4(12) 6 . ?
 C78 C79 U10 68.9(12) 6 6 ?
 C78 C79 U10 62.0(9) . 6 ?
 C78 C79 U10 74.3(10) . . ?
 C79 C79 C75 117.6(6) 6 6 ?
 C79 C79 C76 155.2(7) 6 6 ?
 C79 C79 C77 140.9(7) 6 6 ?
 C79 C79 C78 51.9(7) 6 . ?
 C79 C79 C78 82.2(10) 6 6 ?
 C79 C79 C80 160.8(9) 6 . ?
 C79 C79 C81 68.5(6) 6 . ?
 C79 C79 U10 89.4(6) 6 . ?
 C79 C79 U10 68.9(6) 6 6 ?
 C80 C79 C75 65.0(9) . 6 ?
 C80 C79 C76 20.1(7) . 6 ?
 C80 C79 C77 27.6(8) . 6 ?
 C80 C79 C78 117.5(11) . . ?
 C80 C79 U10 71.6(11) . . ?
 C80 C79 U10 92.1(11) . 6 ?
 C81 C79 C75 50.2(6) . 6 ?
 C81 C79 C76 94.8(8) . 6 ?
 C81 C79 C77 140.4(12) . 6 ?
 C81 C79 C78 118.8(10) . . ?
 C81 C79 C80 114.8(10) . . ?
 C81 C79 U10 94.7(10) . . ?
 C81 C79 U10 87.0(10) . 6 ?
 U10 C79 U10 20.5(10) . 6 ?
 C61 C80 U8 60.8(8) 6 6 ?
 C61 C80 U10 67.7(9) 6 . ?
 C65 C80 C61 6.9(9) . 6 ?
 C65 C80 C68 107.3(7) . . ?
 C65 C80 C75 155.4(12) . 6 ?
 C65 C80 C78 81.1(9) . 6 ?
 C65 C80 U8 63.0(9) . 6 ?
 C65 C80 U10 72.2(11) . . ?
 C68 C80 C61 112.0(9) . 6 ?
 C68 C80 C75 56.5(9) . 6 ?
 C68 C80 C78 152.7(13) . 6 ?
 C68 C80 U8 75.7(9) . 6 ?
 C68 C80 U10 90.5(11) . . ?
 C75 C80 C61 154.2(13) 6 6 ?
 C75 C80 C78 105.6(8) 6 6 ?
 C75 C80 U8 93.4(9) 6 6 ?
 C75 C80 U10 88.4(10) 6 . ?
 C76 C80 C61 119.7(19) 6 6 ?
 C76 C80 C65 114.5(17) 6 . ?
 C76 C80 C68 9(2) 6 . ?
 C76 C80 C75 52.2(15) 6 6 ?
 C76 C80 C78 155(2) 6 6 ?
 C76 C80 C79 120(2) 6 . ?
 C76 C80 U8 85(2) 6 6 ?
 C76 C80 U10 98(3) 6 . ?
 C77 C80 C61 29.8(13) 6 6 ?
 C77 C80 C65 34.6(16) 6 . ?
 C77 C80 C68 141.7(19) 6 . ?
 C77 C80 C75 154(2) 6 6 ?
 C77 C80 C76 149(3) 6 6 ?
 C77 C80 C78 49.3(17) 6 6 ?
 C77 C80 C79 88.2(19) 6 . ?
 C77 C80 U8 79(2) 6 6 ?
 C77 C80 U10 75(2) 6 . ?
 C78 C80 C61 74.6(7) 6 6 ?
 C78 C80 U8 85.9(9) 6 6 ?
 C78 C80 U10 66.9(9) 6 . ?
 C79 C80 C61 113.0(11) . 6 ?
 C79 C80 C65 119.7(12) . . ?
 C79 C80 C68 123.2(13) . . ?
 C79 C80 C75 67.9(9) . 6 ?
 C79 C80 C78 39.1(6) . 6 ?
 C79 C80 U8 98.1(11) . 6 ?
 C79 C80 U10 76.5(11) . . ?
 U10 C80 U8 21.9(7) . 6 ?
 C75 C81 C75 148.0(11) 6 . ?
 C75 C81 C79 121.5(10) 6 6 ?
 C75 C81 C79 79.4(8) 6 . ?
 C75 C81 C79 121.5(10) . . ?
 C75 C81 C79 79.4(8) . 6 ?
 C75 C81 C82 108.0(7) 6 6 ?
 C75 C81 C82 108.0(7) . . ?
 C75 C81 C82 42.9(7) . 6 ?
 C75 C81 C82 42.9(7) 6 . ?
 C79 C81 C79 43.1(11) . 6 ?
 C79 C81 C82 120.8(9) 6 6 ?
 C79 C81 C82 155.3(13) 6 . ?
 C79 C81 C82 155.3(13) . 6 ?
 C79 C81 C82 120.8(9) . . ?
 C82 C81 C82 65.5(10) 6 . ?
 C69 C82 C73 117.7(12) . . ?
 C69 C82 C81 124.5(12) . . ?
 C69 C82 C82 156.3(9) . 6 ?
 C73 C82 C69 109.8(11) 6 . ?
 C73 C82 C73 8.7(10) 6 . ?
 C73 C82 C81 116.3(12) 6 . ?
 C73 C82 C81 107.7(7) . . ?
 C73 C82 C82 50.9(6) . 6 ?
 C73 C82 C82 59.6(8) 6 6 ?
 C74 C82 C69 34.7(13) 6 . ?
 C74 C82 C73 77.1(12) 6 6 ?
 C74 C82 C73 85.6(18) 6 . ?
 C74 C82 C75 94.7(18) 6 6 ?
 C74 C82 C81 157(2) 6 . ?
 C74 C82 C82 135.3(15) 6 6 ?
 C75 C82 C69 60.1(11) 6 . ?
 C75 C82 C73 164(2) 6 . ?
 C75 C82 C73 163(2) 6 6 ?
 C75 C82 C81 67.2(9) 6 . ?
 C75 C82 C82 123.7(9) 6 6 ?
 C81 C82 C82 57.2(5) . 6 ?
 U2 U1 U2 32.7(8) . 6 ?
 U2 U1 U3 64.5(11) . 6 ?
 U2 U1 U3 96.1(12) . . ?
 U2 U1 U3 32.8(6) 6 6 ?
 U2 U1 U4 107.4(13) . . ?
 U2 U1 U5 54.7(12) . . ?
 U2 U1 U6 29.5(13) . . ?
 U2 U1 U7 15.4(12) . . ?
 U2 U1 U8 140.4(14) . . ?
 U2 U1 U9 85.1(12) . . ?
 U2 U1 U10 109.0(13) . 6 ?
 U2 U1 N1 73.1(7) . . ?
 U3 U1 U2 66.9(9) . 6 ?
 U3 U1 U3 34.9(7) . 6 ?
 U3 U1 U4 126.8(10) . . ?
 U3 U1 U6 114.2(11) . . ?
 U3 U1 U7 82.4(13) . . ?
 U3 U1 U8 53.0(13) . . ?
 U3 U1 U9 13.5(7) . . ?
 U3 U1 U10 21.8(11) . 6 ?
 U3 U1 N1 69.5(6) . . ?
 U4 U1 U2 112.8(7) . 6 ?
 U4 U1 U3 121.0(6) . 6 ?
 U4 U1 U6 77.9(13) . . ?
 U4 U1 U7 110.7(13) . . ?
 U4 U1 U9 123.8(9) . . ?
 U4 U1 U10 105.3(11) . 6 ?
 U4 U1 N1 72.9(6) . . ?
 U5 U1 U2 74.5(11) . 6 ?
 U5 U1 U3 103.6(11) . 6 ?
 U5 U1 U3 137.3(11) . . ?
 U5 U1 U4 54.5(12) . . ?
 U5 U1 U6 27.1(15) . . ?
 U5 U1 U7 63.2(17) . . ?
 U5 U1 U8 129.3(17) . . ?
 U5 U1 U9 124.0(10) . . ?
 U5 U1 U10 131.7(11) . 6 ?
 U5 U1 N1 72.2(8) . . ?
 U6 U1 U2 48.1(9) . 6 ?
 U6 U1 U3 79.4(10) . 6 ?
 U6 U1 U9 101.0(10) . . ?
 U6 U1 U10 117.5(11) . 6 ?
 U6 U1 N1 62.7(8) . . ?
 U7 U1 U2 17.3(9) . 6 ?
 U7 U1 U3 49.5(11) . 6 ?
 U7 U1 U6 36.0(10) . . ?
 U7 U1 U9 70.6(12) . . ?
 U7 U1 U10 93.8(13) . 6 ?
 U7 U1 N1 61.6(8) . . ?
 U8 U1 U2 107.9(13) . 6 ?
 U8 U1 U3 78.0(12) . 6 ?
 U8 U1 U4 80.9(16) . . ?
 U8 U1 U6 134.5(12) . . ?
 U8 U1 U7 125.1(15) . . ?
 U8 U1 U9 60.1(15) . . ?
 U8 U1 U10 34.1(15) . 6 ?
 U8 U1 N1 72.7(11) . . ?
 U9 U1 U2 54.4(7) . 6 ?
 U9 U1 U3 21.8(6) . 6 ?
 U9 U1 N1 58.6(5) . . ?
 U10 U1 U2 76.6(10) 6 6 ?
 U10 U1 U3 44.6(9) 6 6 ?
 U10 U1 U9 26.0(7) 6 . ?
 U10 U1 N1 59.5(8) 6 . ?
 N1 U1 U2 50.1(4) . 6 ?
 N1 U1 U3 48.3(4) . 6 ?
 U1 U2 U2 132.0(9) . 6 ?
 U1 U2 U3 95.2(13) . 6 ?
 U1 U2 U3 45.6(10) . . ?
 U1 U2 U4 41.3(9) . . ?
 U1 U2 U6 143.6(11) . 6 ?
 U1 U2 U6 128(2) . . ?
 U1 U2 U7 150(2) . . ?
 U1 U2 U8 21.8(9) . . ?
 U1 U2 U9 70.1(12) . . ?
 U1 U2 N1 81.3(8) . . ?
 U2 U2 U3 38.2(7) 6 6 ?
 U2 U2 U6 35.3(10) 6 6 ?
 U2 U2 U8 110.4(8) 6 . ?
 U2 U2 U9 64.3(5) 6 . ?
 U2 U2 N1 62.5(5) 6 . ?
 U3 U2 U2 89.6(9) . 6 ?
 U3 U2 U3 51.4(11) . 6 ?
 U3 U2 U4 77.7(12) . . ?
 U3 U2 U6 118.1(13) . 6 ?
 U3 U2 U8 29.9(9) . . ?
 U3 U2 U9 25.3(8) . . ?
 U3 U2 N1 67.1(7) . . ?
 U4 U2 U2 129.2(5) . 6 ?
 U4 U2 U3 111.3(9) . 6 ?
 U4 U2 U6 112.1(10) . 6 ?
 U4 U2 U8 48.0(10) . . ?
 U4 U2 U9 95.2(11) . . ?
 U4 U2 N1 67.3(6) . . ?
 U5 U2 U1 69.5(19) . . ?
 U5 U2 U2 125.4(15) . 6 ?
 U5 U2 U3 130.2(13) . 6 ?
 U5 U2 U3 108(2) . . ?
 U5 U2 U4 30.5(18) . . ?
 U5 U2 U6 60(2) . . ?
 U5 U2 U6 95(2) . 6 ?
 U5 U2 U7 122(3) . . ?
 U5 U2 U8 78(2) . . ?
 U5 U2 U9 123(2) . . ?
 U5 U2 N1 77.5(11) . . ?
 U6 U2 U2 74.7(16) . 6 ?
 U6 U2 U3 69.7(12) 6 6 ?
 U6 U2 U3 142.6(14) . . ?
 U6 U2 U3 106.5(15) . 6 ?
 U6 U2 U4 86.2(18) . . ?
 U6 U2 U6 39.4(18) . 6 ?
 U6 U2 U8 126.5(19) . . ?
 U6 U2 U9 94.6(12) 6 . ?
 U6 U2 U9 127.7(13) . . ?
 U6 U2 N1 63.0(9) 6 . ?
 U6 U2 N1 75.5(12) . . ?
 U7 U2 U2 18(2) . 6 ?
 U7 U2 U3 56(2) . 6 ?
 U7 U2 U3 107(3) . . ?
 U7 U2 U4 137.4(18) . . ?
 U7 U2 U6 28(2) . 6 ?
 U7 U2 U6 64(2) . . ?
 U7 U2 U8 129(2) . . ?
 U7 U2 U9 82(2) . . ?
 U7 U2 N1 75.8(15) . . ?
 U8 U2 U3 74.7(10) . 6 ?
 U8 U2 U6 125.8(11) . 6 ?
 U8 U2 U9 51.1(10) . . ?
 U8 U2 N1 63.0(8) . . ?
 U9 U2 U3 26.2(5) . 6 ?
 N1 U2 U3 53.0(5) . 6 ?
 N1 U2 U9 57.7(7) . . ?
 U1 U3 U2 38.3(8) . . ?
 U1 U3 U2 89.0(11) . 6 ?
 U1 U3 U3 126.2(7) . 6 ?
 U1 U3 U4 28.0(7) . . ?
 U1 U3 U5 21.1(6) . . ?
 U1 U3 U7 66.1(11) . . ?
 U1 U3 U10 145.0(11) . . ?
 U1 U3 U10 138(2) . 6 ?
 U1 U3 N1 80.8(8) . . ?
 U2 U3 U2 52.2(11) . 6 ?
 U2 U3 U3 90.4(9) . 6 ?
 U2 U3 U4 55.9(10) . . ?
 U2 U3 U5 26.1(8) . . ?
 U2 U3 U7 28.3(9) . . ?
 U2 U3 U10 120.5(13) . . ?
 U2 U3 N1 70.1(7) . . ?
 U3 U3 U2 38.2(7) 6 6 ?
 U3 U3 U4 122.7(5) 6 . ?
 U3 U3 U5 105.9(8) 6 . ?
 U3 U3 U7 62.3(7) 6 . ?
 U3 U3 N1 62.2(5) 6 . ?
 U4 U3 U2 94.6(8) . 6 ?
 U4 U3 U7 77.8(11) . . ?
 U4 U3 N1 63.0(6) . . ?
 U5 U3 U2 70.2(9) . 6 ?
 U5 U3 U4 29.8(7) . . ?
 U5 U3 U7 49.6(11) . . ?
 U5 U3 N1 62.2(7) . . ?
 U7 U3 U2 24.2(6) . 6 ?
 U8 U3 U1 67(2) . . ?
 U8 U3 U2 101(3) . . ?
 U8 U3 U2 132.2(17) . 6 ?
 U8 U3 U3 134.2(15) . 6 ?
 U8 U3 U4 46(2) . . ?
 U8 U3 U5 75(2) . . ?
 U8 U3 U7 122(2) . . ?
 U8 U3 U9 123(3) . . ?
 U8 U3 U10 74(2) . 6 ?
 U8 U3 U10 106(2) . . ?
 U8 U3 N1 80.4(14) . . ?
 U9 U3 U1 153.0(16) . . ?
 U9 U3 U2 65.7(15) . 6 ?
 U9 U3 U2 118.0(19) . . ?
 U9 U3 U3 27.6(14) . 6 ?
 U9 U3 U4 139.2(11) . . ?
 U9 U3 U5 132.0(14) . . ?
 U9 U3 U7 89.7(16) . . ?
 U9 U3 U10 18.3(13) . . ?
 U9 U3 U10 50.1(14) . 6 ?
 U9 U3 N1 76.9(9) . . ?
 U10 U3 U2 106.0(18) 6 6 ?
 U10 U3 U2 70.4(12) . 6 ?
 U10 U3 U2 146.8(16) 6 . ?
 U10 U3 U3 72.2(18) 6 6 ?
 U10 U3 U3 34.9(10) . 6 ?
 U10 U3 U4 123.3(10) . . ?
 U10 U3 U4 109.9(18) 6 . ?
 U10 U3 U5 125.3(11) . . ?
 U10 U3 U5 132.1(18) 6 . ?
 U10 U3 U7 94.3(12) . . ?
 U10 U3 U7 128.1(17) 6 . ?
 U10 U3 U10 37.3(19) 6 . ?
 U10 U3 N1 76.7(14) 6 . ?
 U10 U3 N1 64.2(9) . . ?
 N1 U3 U2 54.6(5) . 6 ?
 N1 U3 U7 61.2(9) . . ?
 C47 U4 C46 33.5(4) 6 6 ?
 U1 U4 C46 92.1(8) . 6 ?
 U1 U4 C47 121.6(9) . 6 ?
 U1 U4 U2 31.3(7) . . ?
 U1 U4 U3 25.2(6) . . ?
 U1 U4 U6 67.0(13) . . ?
 U1 U4 U7 43.6(10) . . ?
 U1 U4 U8 48.1(12) . . ?
 U1 U4 U10 48.9(9) . 6 ?
 U1 U4 U11 120.6(10) . 6 ?
 U1 U4 N1 74.8(7) . . ?
 U2 U4 C46 104.9(9) . 6 ?
 U2 U4 C47 138.3(9) . 6 ?
 U2 U4 U3 46.4(8) . . ?
 U2 U4 U6 35.7(10) . . ?
 U2 U4 U7 15.5(7) . . ?
 U2 U4 U10 67.1(11) . 6 ?
 U2 U4 U11 103.0(10) . 6 ?
 U2 U4 N1 64.4(6) . . ?
 U3 U4 C46 108.7(8) . 6 ?
 U3 U4 C47 129.1(9) . 6 ?
 U3 U4 U7 51.3(11) . . ?
 U3 U4 U10 23.9(7) . 6 ?
 U3 U4 U11 103.0(10) . 6 ?
 U3 U4 N1 58.7(6) . . ?
 U5 U4 C46 100.5(13) . 6 ?
 U5 U4 C47 128.6(14) . 6 ?
 U5 U4 U1 56.4(15) . . ?
 U5 U4 U2 26.9(14) . . ?
 U5 U4 U3 73.2(16) . . ?
 U5 U4 U6 17.0(13) . . ?
 U5 U4 U7 26.4(14) . . ?
 U5 U4 U8 101(2) . . ?
 U5 U4 U10 92.6(17) . 6 ?
 U5 U4 U11 96.6(16) . 6 ?
 U5 U4 N1 73.5(11) . . ?
 U6 U4 C46 115.0(11) . 6 ?
 U6 U4 C47 137.8(11) . 6 ?
 U6 U4 U3 77.8(12) . . ?
 U6 U4 U7 26.5(10) . . ?
 U6 U4 U10 92.4(13) . 6 ?
 U6 U4 U11 79.6(12) . 6 ?
 U6 U4 N1 61.4(9) . . ?
 U7 U4 C46 119.0(9) . 6 ?
 U7 U4 C47 151.7(9) . 6 ?
 U7 U4 U10 67.4(12) . 6 ?
 U7 U4 U11 87.5(10) . 6 ?
 U8 U4 C46 101.9(11) . 6 ?
 U8 U4 C47 108.6(13) . 6 ?
 U8 U4 U2 74.2(14) . . ?
 U8 U4 U3 27.9(12) . . ?
 U8 U4 U6 105.1(17) . . ?
 U8 U4 U7 78.8(16) . . ?
 U8 U4 U10 18.0(10) . 6 ?
 U8 U4 U11 102.0(13) . 6 ?
 U8 U4 N1 68.6(10) . . ?
 U10 U4 C46 119.4(9) 6 6 ?
 U10 U4 C47 125.3(10) 6 6 ?
 U10 U4 U11 87.4(11) 6 6 ?
 U11 U4 C46 147.2(11) 6 6 ?
 U11 U4 C47 116.3(11) 6 6 ?
 N1 U4 C46 166.9(10) . 6 ?
 N1 U4 C47 156.7(10) . 6 ?
 N1 U4 U7 51.6(7) . . ?
 N1 U4 U10 50.7(8) . 6 ?
 N1 U4 U11 45.9(9) . 6 ?
 U1 U5 U2 82.1(11) . 6 ?
 U1 U5 U3 21.5(6) . . ?
 U1 U5 U6 126(3) . . ?
 U1 U5 U6 109.4(18) . 6 ?
 U1 U5 U7 82.9(19) . . ?
 U1 U5 U8 26.3(10) . . ?
 U1 U5 U9 37.9(7) . . ?
 U1 U5 U10 32.4(8) . 6 ?
 U1 U5 N1 78.8(9) . . ?
 U2 U5 U1 55.8(17) . . ?
 U2 U5 U2 37.5(12) . 6 ?
 U2 U5 U3 45.8(17) . . ?
 U2 U5 U4 123(3) . . ?
 U2 U5 U6 61.1(18) . 6 ?
 U2 U5 U6 72(3) . . ?
 U2 U5 U7 30.4(17) . . ?
 U2 U5 U8 74(2) . . ?
 U2 U5 U9 48.3(6) 6 . ?
 U2 U5 U9 41.4(16) . . ?
 U2 U5 U10 58.9(18) . 6 ?
 U2 U5 U10 65.3(8) 6 6 ?
 U2 U5 N1 76.9(11) . . ?
 U3 U5 U2 62.9(7) . 6 ?
 U3 U5 U6 89.5(13) . 6 ?
 U3 U5 U9 16.4(4) . . ?
 U3 U5 U10 17.0(6) . 6 ?
 U3 U5 N1 59.9(6) . . ?
 U4 U5 U1 69.1(19) . . ?
 U4 U5 U2 126.2(14) . 6 ?
 U4 U5 U3 77.0(17) . . ?
 U4 U5 U6 147(3) . . ?
 U4 U5 U6 135.0(15) . 6 ?
 U4 U5 U7 138(2) . . ?
 U4 U5 U8 48.2(16) . . ?
 U4 U5 U9 85.2(16) . . ?
 U4 U5 U10 66.3(15) . 6 ?
 U4 U5 N1 78.0(11) . . ?
 U6 U5 U2 27.3(10) 6 6 ?
 U6 U5 U2 45.5(19) . 6 ?
 U6 U5 U3 108(2) . . ?
 U6 U5 U6 20.8(12) . 6 ?
 U6 U5 U7 43.2(19) . . ?
 U6 U5 U8 132(2) . . ?
 U6 U5 U9 94(2) . . ?
 U6 U5 U9 74.0(11) 6 . ?
 U6 U5 U10 88.8(12) 6 6 ?
 U6 U5 U10 109(2) . 6 ?
 U6 U5 N1 77.0(14) . . ?
 U7 U5 U2 14.0(9) . 6 ?
 U7 U5 U3 66.7(16) . . ?
 U7 U5 U6 30.8(12) . 6 ?
 U7 U5 U8 94.2(18) . . ?
 U7 U5 U9 54.6(15) . . ?
 U7 U5 U10 73.1(16) . 6 ?
 U7 U5 N1 65.7(10) . . ?
 U8 U5 U2 87.6(10) . 6 ?
 U8 U5 U3 28.9(8) . . ?
 U8 U5 U6 111.2(14) . 6 ?
 U8 U5 U9 39.8(10) . . ?
 U8 U5 U10 22.5(9) . 6 ?
 U8 U5 N1 62.4(8) . . ?
 U9 U5 U10 18.9(5) . 6 ?
 N1 U5 U2 51.8(7) . 6 ?
 N1 U5 U6 58.5(10) . 6 ?
 N1 U5 U9 47.1(6) . . ?
 N1 U5 U10 46.5(7) . 6 ?
 U1 U6 U1 83.1(12) . 6 ?
 U1 U6 U2 86.0(14) . 6 ?
 U1 U6 U3 22.8(5) . . ?
 U1 U6 U4 35.1(8) . . ?
 U1 U6 U5 103.4(16) . 6 ?
 U1 U6 U8 75.3(10) 6 . ?
 U1 U6 U8 16.7(6) . . ?
 U1 U6 N1 64.3(10) . . ?
 U2 U6 U1 23.0(11) . . ?
 U2 U6 U1 11.5(5) 6 6 ?
 U2 U6 U1 70.9(16) . 6 ?
 U2 U6 U2 70(2) . 6 ?
 U2 U6 U3 63.7(11) 6 . ?
 U2 U6 U3 21.0(9) . . ?
 U2 U6 U4 111.0(16) 6 . ?
 U2 U6 U4 58.1(16) . . ?
 U2 U6 U5 24.2(7) 6 6 ?
 U2 U6 U5 92(2) . 6 ?
 U2 U6 U6 105.3(16) . 6 ?
 U2 U6 U8 33.9(13) . . ?
 U2 U6 U8 81.1(12) 6 . ?
 U2 U6 N1 71.8(15) . . ?
 U2 U6 N1 61.0(9) 6 . ?
 U3 U6 U1 60.3(8) . 6 ?
 U3 U6 U8 20.5(6) . . ?
 U4 U6 U1 103.3(13) . 6 ?
 U4 U6 U3 51.2(10) . . ?
 U4 U6 U5 117.6(14) . 6 ?
 U4 U6 U8 31.1(9) . . ?
 U4 U6 N1 61.8(9) . . ?
 U5 U6 U1 21.1(7) 6 6 ?
 U5 U6 U1 26.8(16) . . ?
 U5 U6 U1 107(2) . 6 ?
 U5 U6 U2 48.1(17) . . ?
 U5 U6 U2 112(3) . 6 ?
 U5 U6 U3 48.1(19) . . ?
 U5 U6 U3 80.7(12) 6 . ?
 U5 U6 U4 16.3(13) . . ?
 U5 U6 U5 125(3) . 6 ?
 U5 U6 U6 142.1(18) . 6 ?
 U5 U6 U7 98(3) . . ?
 U5 U6 U8 93.6(13) 6 . ?
 U5 U6 U8 31.7(16) . . ?
 U5 U6 N1 73.4(16) . . ?
 U6 U6 U1 119.6(9) 6 . ?
 U6 U6 U1 36.5(7) 6 6 ?
 U6 U6 U2 35.3(10) 6 6 ?
 U6 U6 U3 96.8(7) 6 . ?
 U6 U6 U4 133.8(8) 6 . ?
 U6 U6 U5 17.1(9) 6 6 ?
 U6 U6 U8 110.6(7) 6 . ?
 U6 U6 N1 72.2(8) 6 . ?
 U7 U6 U1 71(2) . . ?
 U7 U6 U1 31.5(13) . 6 ?
 U7 U6 U2 23.6(13) . 6 ?
 U7 U6 U2 51.0(18) . . ?
 U7 U6 U3 52.1(19) . . ?
 U7 U6 U4 103(3) . . ?
 U7 U6 U5 47.7(17) . 6 ?
 U7 U6 U6 56.4(18) . 6 ?
 U7 U6 U8 72(2) . . ?
 U7 U6 N1 71.8(19) . . ?
 N1 U6 U1 49.7(6) . 6 ?
 N1 U6 U3 50.8(8) . . ?
 N1 U6 U5 57.0(8) . 6 ?
 N1 U6 U8 48.1(8) . . ?
 U1 U7 U1 114.8(18) . 6 ?
 U1 U7 U3 31.6(7) 6 6 ?
 U1 U7 U3 86.1(15) 6 . ?
 U1 U7 U3 31.6(7) . . ?
 U1 U7 U3 86.0(15) . 6 ?
 U1 U7 U9 58.9(10) 6 . ?
 U1 U7 U9 58.9(10) . . ?
 U1 U7 N1 65.4(8) 6 . ?
 U1 U7 N1 65.4(8) . . ?
 U2 U7 U1 129(3) 6 . ?
 U2 U7 U1 14.2(13) . . ?
 U2 U7 U1 129(3) . 6 ?
 U2 U7 U1 14.2(13) 6 6 ?
 U2 U7 U2 143(4) . 6 ?
 U2 U7 U3 44.6(19) . . ?
 U2 U7 U3 44.6(19) 6 6 ?
 U2 U7 U3 100(3) 6 . ?
 U2 U7 U3 100(3) . 6 ?
 U2 U7 U5 27.5(14) . . ?
 U2 U7 U5 142(2) . 6 ?
 U2 U7 U5 142(2) 6 . ?
 U2 U7 U5 27.5(14) 6 6 ?
 U2 U7 U6 129(3) . 6 ?
 U2 U7 U6 64.9(19) . . ?
 U2 U7 U6 129(3) 6 . ?
 U2 U7 U6 64.9(19) 6 6 ?
 U2 U7 U9 72(2) . . ?
 U2 U7 U9 72(2) 6 . ?
 U2 U7 N1 76.0(16) 6 . ?
 U2 U7 N1 76.0(16) . . ?
 U3 U7 U3 55.4(14) 6 . ?
 U3 U7 U9 27.7(7) . . ?
 U3 U7 U9 27.7(7) 6 . ?
 U3 U7 N1 59.3(9) 6 . ?
 U3 U7 N1 59.3(9) . . ?
 U5 U7 U1 131.1(17) 6 . ?
 U5 U7 U1 131.1(17) . 6 ?
 U5 U7 U1 33.9(8) . . ?
 U5 U7 U1 33.9(8) 6 6 ?
 U5 U7 U3 112.1(18) 6 . ?
 U5 U7 U3 112.1(18) . 6 ?
 U5 U7 U3 63.6(12) 6 6 ?
 U5 U7 U3 63.6(12) . . ?
 U5 U7 U5 124(2) . 6 ?
 U5 U7 U9 88.5(15) . . ?
 U5 U7 U9 88.5(15) 6 . ?
 U5 U7 N1 66.2(10) . . ?
 U5 U7 N1 66.2(10) 6 . ?
 U6 U7 U1 72.8(17) 6 6 ?
 U6 U7 U1 72.8(17) . . ?
 U6 U7 U1 130(2) . 6 ?
 U6 U7 U1 130(2) 6 . ?
 U6 U7 U3 101(2) 6 6 ?
 U6 U7 U3 135(2) . 6 ?
 U6 U7 U3 135(2) 6 . ?
 U6 U7 U3 101(2) . . ?
 U6 U7 U5 38.9(16) . . ?
 U6 U7 U5 102(3) . 6 ?
 U6 U7 U5 102(3) 6 . ?
 U6 U7 U5 38.9(16) 6 6 ?
 U6 U7 U6 67(4) 6 . ?
 U6 U7 U9 122(2) . . ?
 U6 U7 U9 122(2) 6 . ?
 U6 U7 N1 75.7(18) . . ?
 U6 U7 N1 75.7(18) 6 . ?
 N1 U7 U9 56.3(10) . . ?
 U1 U8 U2 17.8(7) . . ?
 U1 U8 U3 77.5(13) . 6 ?
 U1 U8 U4 51.0(14) . . ?
 U1 U8 U5 24.3(9) . . ?
 U1 U8 U6 28.7(9) . . ?
 U1 U8 U7 34.7(10) . . ?
 U1 U8 U9 87(2) . . ?
 U1 U8 U10 102.5(19) . . ?
 U1 U8 U10 116(3) . 6 ?
 U1 U8 N1 76.2(13) . . ?
 U2 U8 U3 60.8(9) . 6 ?
 U2 U8 U5 27.1(7) . . ?
 U2 U8 U6 19.7(7) . . ?
 U2 U8 U7 17.0(7) . . ?
 U2 U8 U10 85.5(14) . . ?
 U2 U8 N1 61.3(9) . . ?
 U3 U8 U1 60(2) . . ?
 U3 U8 U2 49(2) . . ?
 U3 U8 U3 30.5(11) . 6 ?
 U3 U8 U4 107(3) . . ?
 U3 U8 U5 76(2) . . ?
 U3 U8 U6 64(2) . . ?
 U3 U8 U6 65.7(10) 6 . ?
 U3 U8 U7 44.5(8) 6 . ?
 U3 U8 U7 39.7(19) . . ?
 U3 U8 U9 29.6(15) . . ?
 U3 U8 U10 49.9(15) . . ?
 U3 U8 U10 58(2) . 6 ?
 U3 U8 N1 72.0(14) . . ?
 U4 U8 U2 57.8(13) . . ?
 U4 U8 U3 107.2(15) . 6 ?
 U4 U8 U5 30.8(10) . . ?
 U4 U8 U6 43.8(12) . . ?
 U4 U8 U7 68.0(15) . . ?
 U4 U8 U9 123(2) . . ?
 U4 U8 U10 124.0(15) . . ?
 U4 U8 N1 69.6(11) . . ?
 U5 U8 U3 81.8(12) . 6 ?
 U5 U8 U6 16.5(7) . . ?
 U5 U8 U7 38.6(11) . . ?
 U5 U8 U10 104.3(15) . . ?
 U5 U8 N1 61.0(9) . . ?
 U7 U8 U6 24.4(7) . . ?
 U9 U8 U2 71.9(15) . . ?
 U9 U8 U3 16.3(7) . 6 ?
 U9 U8 U5 95.8(17) . . ?
 U9 U8 U6 80.2(15) . . ?
 U9 U8 U7 57.3(13) . . ?
 U9 U8 U10 20.9(8) . . ?
 U9 U8 N1 63.3(9) . . ?
 U10 U8 U2 100(2) 6 . ?
 U10 U8 U3 25.0(9) . 6 ?
 U10 U8 U3 40.1(18) 6 6 ?
 U10 U8 U4 141(2) 6 . ?
 U10 U8 U5 121(2) 6 . ?
 U10 U8 U6 87.8(13) . . ?
 U10 U8 U6 105(2) 6 . ?
 U10 U8 U7 68.9(12) . . ?
 U10 U8 U7 85(2) 6 . ?
 U10 U8 U9 29.3(15) 6 . ?
 U10 U8 U10 17.6(12) 6 . ?
 U10 U8 N1 71.3(15) 6 . ?
 N1 U8 U3 48.4(7) . 6 ?
 N1 U8 U6 48.3(8) . . ?
 N1 U8 U7 49.2(9) . . ?
 N1 U8 U10 55.3(9) . . ?
 U1 U9 U1 98.7(10) . 6 ?
 U1 U9 U2 75.6(10) . 6 ?
 U1 U9 U2 75.5(10) 6 . ?
 U1 U9 U2 24.9(5) 6 6 ?
 U1 U9 U2 24.9(5) . . ?
 U1 U9 U7 50.5(6) 6 . ?
 U1 U9 U7 50.5(6) . . ?
 U2 U9 U2 51.4(11) 6 . ?
 U2 U9 U7 25.8(6) . . ?
 U2 U9 U7 25.8(6) 6 . ?
 U3 U9 U1 13.5(9) . . ?
 U3 U9 U1 111.9(18) . 6 ?
 U3 U9 U1 13.5(9) 6 6 ?
 U3 U9 U1 111.9(18) 6 . ?
 U3 U9 U2 36.8(13) 6 6 ?
 U3 U9 U2 88.1(17) 6 . ?
 U3 U9 U2 88.1(17) . 6 ?
 U3 U9 U2 36.8(13) . . ?
 U3 U9 U3 125(3) 6 . ?
 U3 U9 U7 62.5(14) . . ?
 U3 U9 U7 62.5(14) 6 . ?
 U3 U9 U8 135.4(18) 6 . ?
 U3 U9 U8 27.2(13) . . ?
 U3 U9 U8 135.4(18) . 6 ?
 U3 U9 U8 27.2(13) 6 6 ?
 U3 U9 N1 72.9(10) 6 . ?
 U3 U9 N1 72.9(10) . . ?
 U8 U9 U1 122.2(14) 6 . ?
 U8 U9 U1 122.2(14) . 6 ?
 U8 U9 U1 32.9(10) . . ?
 U8 U9 U1 32.9(10) 6 6 ?
 U8 U9 U2 56.9(12) 6 6 ?
 U8 U9 U2 103.7(15) 6 . ?
 U8 U9 U2 103.7(15) . 6 ?
 U8 U9 U2 56.9(12) . . ?
 U8 U9 U7 81.2(13) 6 . ?
 U8 U9 U7 81.2(13) . . ?
 U8 U9 U8 129.3(16) 6 . ?
 U8 U9 N1 65.3(9) 6 . ?
 U8 U9 N1 65.3(9) . . ?
 U10 U9 U1 75(2) . 6 ?
 U10 U9 U1 136(2) 6 6 ?
 U10 U9 U1 136(2) . . ?
 U10 U9 U1 75(2) 6 . ?
 U10 U9 U2 98(2) . 6 ?
 U10 U9 U2 135(2) 6 6 ?
 U10 U9 U2 98(2) 6 . ?
 U10 U9 U2 135(2) . . ?
 U10 U9 U3 141(3) . . ?
 U10 U9 U3 141(3) 6 6 ?
 U10 U9 U3 68.5(19) . 6 ?
 U10 U9 U3 68.5(19) 6 . ?
 U10 U9 U7 120(2) . . ?
 U10 U9 U7 120(2) 6 . ?
 U10 U9 U8 115(3) 6 6 ?
 U10 U9 U8 115(3) . . ?
 U10 U9 U8 43(2) 6 . ?
 U10 U9 U8 43(2) . 6 ?
 U10 U9 U10 80(4) . 6 ?
 U10 U9 N1 78(2) 6 . ?
 U10 U9 N1 78(2) . . ?
 N1 U9 U1 62.0(5) . 6 ?
 N1 U9 U1 62.0(5) . . ?
 N1 U9 U2 57.8(7) . 6 ?
 N1 U9 U2 57.8(7) . . ?
 N1 U9 U7 56.3(10) . . ?
 U1 U10 U1 78.8(11) 6 . ?
 U1 U10 U2 20.5(5) 6 6 ?
 U1 U10 U4 25.7(5) 6 6 ?
 U1 U10 U5 69.4(9) . 6 ?
 U1 U10 U5 16.0(4) 6 6 ?
 U1 U10 U8 100.8(16) 6 . ?
 U1 U10 N1 62.2(10) 6 . ?
 U2 U10 U1 58.5(9) 6 . ?
 U2 U10 U4 38.8(7) 6 6 ?
 U2 U10 U5 18.2(5) 6 6 ?
 U3 U10 U1 12.6(5) . . ?
 U3 U10 U1 70.3(18) 6 . ?
 U3 U10 U1 20.7(12) 6 6 ?
 U3 U10 U1 85.3(14) . 6 ?
 U3 U10 U2 64.8(11) . 6 ?
 U3 U10 U2 19.0(10) 6 6 ?
 U3 U10 U3 73(2) 6 . ?
 U3 U10 U4 97.7(14) . 6 ?
 U3 U10 U4 46.2(15) 6 6 ?
 U3 U10 U5 78.2(13) . 6 ?
 U3 U10 U5 30.9(13) 6 6 ?
 U3 U10 U8 93(2) 6 . ?
 U3 U10 U8 23.7(8) . . ?
 U3 U10 U8 47.7(19) 6 6 ?
 U3 U10 U10 107.8(18) 6 6 ?
 U3 U10 N1 71.4(16) 6 . ?
 U3 U10 N1 61.3(10) . . ?
 U4 U10 U1 87.5(11) 6 . ?
 U4 U10 U5 21.0(5) 6 6 ?
 U8 U10 U1 23.0(9) . . ?
 U8 U10 U1 29.7(17) 6 6 ?
 U8 U10 U1 105(2) 6 . ?
 U8 U10 U2 80.9(14) . 6 ?
 U8 U10 U2 49.4(19) 6 6 ?
 U8 U10 U3 114(3) 6 . ?
 U8 U10 U4 21.1(13) 6 6 ?
 U8 U10 U4 104.4(14) . 6 ?
 U8 U10 U5 89.4(14) . 6 ?
 U8 U10 U5 36.1(18) 6 6 ?
 U8 U10 U8 125(3) 6 . ?
 U8 U10 N1 72.9(16) 6 . ?
 U9 U10 U1 79(2) . 6 ?
 U9 U10 U1 30.5(16) . . ?
 U9 U10 U2 60(2) . 6 ?
 U9 U10 U3 21.0(15) . . ?
 U9 U10 U3 61(2) . 6 ?
 U9 U10 U4 98(3) . 6 ?
 U9 U10 U5 77(2) . 6 ?
 U9 U10 U8 43.9(19) . . ?
 U9 U10 U8 108(4) . 6 ?
 U9 U10 U10 50(2) . 6 ?
 U9 U10 N1 76(2) . . ?
 U10 U10 U1 39.7(7) 6 . ?
 U10 U10 U1 118.5(9) 6 6 ?
 U10 U10 U2 98.2(7) 6 6 ?
 U10 U10 U3 34.9(10) 6 . ?
 U10 U10 U4 123.2(7) 6 6 ?
 U10 U10 U5 108.1(7) 6 6 ?
 U10 U10 U8 143.6(19) 6 6 ?
 U10 U10 U8 18.9(11) 6 . ?
 U10 U10 N1 73.3(8) 6 . ?
 N1 U10 U1 48.7(7) . . ?
 N1 U10 U2 52.4(9) . 6 ?
 N1 U10 U4 51.8(7) . 6 ?
 N1 U10 U5 46.2(8) . 6 ?
 N1 U10 U8 56.0(9) . . ?
 C30 U11 C31 18.4(5) . 6 ?
 C30 U11 C33 39.8(7) . 6 ?
 C30 U11 C52 34.3(5) . . ?
 C30 U11 C53 55.3(7) . . ?
 C30 U11 C53 47.6(6) . 6 ?
 C30 U11 U5 121.1(16) . 6 ?
 C30 U11 U6 118.4(16) . 6 ?
 C31 U11 C33 57.6(7) 6 6 ?
 C31 U11 C53 56.3(7) 6 . ?
 C31 U11 U5 121.4(16) 6 6 ?
 C31 U11 U6 112.0(16) 6 6 ?
 C32 U11 C30 16.6(4) 6 . ?
 C32 U11 C31 32.9(5) 6 6 ?
 C32 U11 C33 32.6(5) 6 6 ?
 C32 U11 C52 19.2(5) 6 . ?
 C32 U11 C53 35.1(5) 6 6 ?
 C32 U11 C53 47.0(7) 6 . ?
 C32 U11 U5 128.6(16) 6 6 ?
 C32 U11 U6 131.4(17) 6 6 ?
 C52 U11 C31 46.6(6) . 6 ?
 C52 U11 C33 42.3(7) . 6 ?
 C52 U11 C53 17.2(5) . 6 ?
 C52 U11 C53 32.3(5) . . ?
 C52 U11 U5 143.1(16) . 6 ?
 C52 U11 U6 150.2(17) . 6 ?
 C53 U11 C31 54.7(7) 6 6 ?
 C53 U11 C33 58.9(7) 6 6 ?
 C53 U11 C33 74.7(8) . 6 ?
 C53 U11 C53 16.7(6) 6 . ?
 C53 U11 U5 158.9(16) 6 6 ?
 C53 U11 U6 165.9(17) 6 6 ?
 U4 U11 C30 119.4(16) 6 . ?
 U4 U11 C31 126.8(16) 6 6 ?
 U4 U11 C32 120.8(16) 6 6 ?
 U4 U11 C33 89.0(13) 6 6 ?
 U4 U11 C52 129.5(16) 6 . ?
 U4 U11 C53 157.5(17) 6 . ?
 U4 U11 C53 141.9(16) 6 6 ?
 U4 U11 U5 19.5(5) 6 6 ?
 U4 U11 U6 39.3(8) 6 6 ?
 U5 U11 C33 100.7(13) 6 6 ?
 U5 U11 C53 175.4(16) 6 . ?
 U5 U11 U6 19.8(6) 6 6 ?
 U6 U11 C33 111.5(15) 6 6 ?
 U6 U11 C53 162.5(17) 6 . ?
 U11 U11 C30 106.2(9) 6 . ?
 U11 U11 C31 90.1(9) 6 6 ?
 U11 U11 C32 111.5(9) 6 6 ?
 U11 U11 C33 144.1(8) 6 6 ?
 U11 U11 C52 104.8(9) 6 . ?
 U11 U11 C53 74.0(8) 6 . ?
 U11 U11 C53 90.7(9) 6 6 ?
 U11 U11 U4 125.6(9) 6 6 ?
 U11 U11 U5 110.4(9) 6 6 ?
 U11 U11 U6 94.2(9) 6 6 ?
 U11 U11 N1 78.0(12) 6 . ?
 N1 U11 C30 160(2) . . ?
 N1 U11 C31 149(2) . 6 ?
 N1 U11 C32 170(2) . 6 ?
 N1 U11 C33 137.8(19) . 6 ?
 N1 U11 C52 165(2) . . ?
 N1 U11 C53 142(2) . . ?
 N1 U11 C53 152(2) . 6 ?
 N1 U11 U4 49.2(9) . 6 ?
 N1 U11 U5 41.9(9) . 6 ?
 N1 U11 U6 41.8(10) . 6 ?
 U1 N1 U1 95.4(6) . 6 ?
 U2 N1 U1 25.5(5) 6 6 ?
 U2 N1 U1 25.5(5) . . ?
 U2 N1 U1 77.4(7) 6 . ?
 U2 N1 U1 77.4(7) . 6 ?
 U2 N1 U2 55.1(11) 6 . ?
 U2 N1 U4 103.0(10) 6 . ?
 U2 N1 U4 103.0(10) . 6 ?
 U2 N1 U4 48.3(6) . . ?
 U2 N1 U4 48.3(6) 6 6 ?
 U2 N1 U5 76.3(11) 6 . ?
 U2 N1 U5 25.6(6) 6 6 ?
 U2 N1 U5 25.6(5) . . ?
 U2 N1 U5 76.3(11) . 6 ?
 U2 N1 U6 32.7(9) 6 6 ?
 U2 N1 U6 32.7(9) . . ?
 U2 N1 U6 56.0(10) . 6 ?
 U2 N1 U6 56.0(10) 6 . ?
 U2 N1 U8 98.9(11) . 6 ?
 U2 N1 U8 55.6(10) 6 6 ?
 U2 N1 U8 98.9(11) 6 . ?
 U2 N1 U8 55.6(10) . . ?
 U2 N1 U10 74.7(11) 6 . ?
 U2 N1 U10 90.1(12) 6 6 ?
 U2 N1 U10 90.1(12) . . ?
 U2 N1 U10 74.7(11) . 6 ?
 U3 N1 U1 79.7(7) . 6 ?
 U3 N1 U1 29.8(5) . . ?
 U3 N1 U1 79.7(7) 6 . ?
 U3 N1 U1 29.8(5) 6 6 ?
 U3 N1 U2 42.8(7) . . ?
 U3 N1 U2 72.4(7) 6 . ?
 U3 N1 U2 42.8(7) 6 6 ?
 U3 N1 U2 72.4(7) . 6 ?
 U3 N1 U3 55.6(11) 6 . ?
 U3 N1 U4 111.9(9) . 6 ?
 U3 N1 U4 58.3(7) . . ?
 U3 N1 U4 58.3(7) 6 6 ?
 U3 N1 U4 111.9(9) 6 . ?
 U3 N1 U5 57.8(8) . . ?
 U3 N1 U5 97.9(9) 6 . ?
 U3 N1 U5 97.9(9) . 6 ?
 U3 N1 U5 57.8(8) 6 6 ?
 U3 N1 U6 92.0(11) . 6 ?
 U3 N1 U6 75.5(11) . . ?
 U3 N1 U6 75.4(11) 6 6 ?
 U3 N1 U6 92.0(11) 6 . ?
 U3 N1 U7 59.6(11) . . ?
 U3 N1 U7 59.6(11) 6 . ?
 U3 N1 U8 27.6(7) 6 6 ?
 U3 N1 U8 27.6(7) . . ?
 U3 N1 U8 80.7(12) . 6 ?
 U3 N1 U8 80.7(12) 6 . ?
 U3 N1 U9 30.2(6) 6 . ?
 U3 N1 U9 30.2(6) . . ?
 U3 N1 U10 54.5(9) . . ?
 U3 N1 U10 31.9(9) . 6 ?
 U3 N1 U10 54.5(9) 6 6 ?
 U3 N1 U10 31.9(9) 6 . ?
 U4 N1 U1 32.3(5) 6 6 ?
 U4 N1 U1 125.4(8) 6 . ?
 U4 N1 U1 32.3(5) . . ?
 U4 N1 U1 125.4(8) . 6 ?
 U4 N1 U4 148.8(13) . 6 ?
 U5 N1 U1 100.8(9) 6 . ?
 U5 N1 U1 29.0(6) 6 6 ?
 U5 N1 U1 29.0(6) . . ?
 U5 N1 U1 100.8(9) . 6 ?
 U5 N1 U4 28.5(6) 6 6 ?
 U5 N1 U4 120.3(13) 6 . ?
 U5 N1 U4 120.3(13) . 6 ?
 U5 N1 U4 28.5(6) . . ?
 U5 N1 U5 91.8(16) 6 . ?
 U5 N1 U6 64.6(14) . 6 ?
 U5 N1 U6 64.6(14) 6 . ?
 U5 N1 U6 29.6(8) . . ?
 U5 N1 U6 29.6(8) 6 6 ?
 U5 N1 U8 56.6(11) 6 6 ?
 U5 N1 U8 124.5(12) 6 . ?
 U5 N1 U8 56.6(11) . . ?
 U5 N1 U8 124.5(12) . 6 ?
 U5 N1 U10 87.2(12) . 6 ?
 U5 N1 U10 111.4(12) . . ?
 U5 N1 U10 111.4(12) 6 6 ?
 U5 N1 U10 87.2(12) 6 . ?
 U6 N1 U1 53.0(9) . . ?
 U6 N1 U1 53.0(9) 6 6 ?
 U6 N1 U1 81.4(10) 6 . ?
 U6 N1 U1 81.4(10) . 6 ?
 U6 N1 U4 92.5(12) . 6 ?
 U6 N1 U4 92.5(12) 6 . ?
 U6 N1 U4 56.9(9) . . ?
 U6 N1 U4 56.9(9) 6 6 ?
 U6 N1 U6 35.7(16) . 6 ?
 U7 N1 U1 53.0(5) . . ?
 U7 N1 U1 53.0(5) . 6 ?
 U7 N1 U2 28.2(6) . . ?
 U7 N1 U2 28.2(6) . 6 ?
 U7 N1 U4 75.0(6) . . ?
 U7 N1 U4 75.0(6) . 6 ?
 U7 N1 U5 48.1(8) . . ?
 U7 N1 U5 48.1(8) . 6 ?
 U7 N1 U6 32.4(9) . . ?
 U7 N1 U6 32.4(9) . 6 ?
 U7 N1 U8 80.5(11) . . ?
 U7 N1 U8 80.5(11) . 6 ?
 U7 N1 U10 87.7(15) . 6 ?
 U7 N1 U10 87.7(15) . . ?
 U8 N1 U1 107.0(10) . 6 ?
 U8 N1 U1 31.0(8) . . ?
 U8 N1 U1 107.0(10) 6 . ?
 U8 N1 U1 31.0(8) 6 6 ?
 U8 N1 U4 138.8(11) . 6 ?
 U8 N1 U4 41.8(9) . . ?
 U8 N1 U4 138.7(11) 6 . ?
 U8 N1 U4 41.8(9) 6 6 ?
 U8 N1 U6 111.5(13) 6 . ?
 U8 N1 U6 83.7(12) . . ?
 U8 N1 U6 83.7(12) 6 6 ?
 U8 N1 U6 111.5(13) . 6 ?
 U8 N1 U8 102.1(17) 6 . ?
 U9 N1 U1 59.4(5) . . ?
 U9 N1 U1 59.4(5) . 6 ?
 U9 N1 U2 64.5(9) . . ?
 U9 N1 U2 64.5(9) . 6 ?
 U9 N1 U4 88.3(6) . 6 ?
 U9 N1 U4 88.3(6) . . ?
 U9 N1 U5 85.6(9) . 6 ?
 U9 N1 U5 85.6(9) . . ?
 U9 N1 U6 94.7(13) . 6 ?
 U9 N1 U6 94.7(13) . . ?
 U9 N1 U7 67.4(13) . . ?
 U9 N1 U8 51.4(8) . 6 ?
 U9 N1 U8 51.4(8) . . ?
 U9 N1 U10 26.0(7) . . ?
 U9 N1 U10 26.0(7) . 6 ?
 U10 N1 U1 58.3(9) . 6 ?
 U10 N1 U1 84.3(9) . . ?
 U10 N1 U1 84.3(9) 6 6 ?
 U10 N1 U1 58.3(9) 6 . ?
 U10 N1 U4 109.8(10) 6 6 ?
 U10 N1 U4 77.5(10) . 6 ?
 U10 N1 U4 109.8(10) . . ?
 U10 N1 U4 77.5(10) 6 . ?
 U10 N1 U6 118.3(14) 6 6 ?
 U10 N1 U6 107.4(14) 6 . ?
 U10 N1 U6 118.3(14) . . ?
 U10 N1 U6 107.4(14) . 6 ?
 U10 N1 U8 68.7(13) . . ?
 U10 N1 U8 35.8(11) . 6 ?
 U10 N1 U8 35.8(11) 6 . ?
 U10 N1 U8 68.7(13) 6 6 ?
 U10 N1 U10 33.4(16) . 6 ?
 U11 N1 U1 117.1(13) . 6 ?
 U11 N1 U1 139.7(13) 6 6 ?
 U11 N1 U1 117.1(13) 6 . ?
 U11 N1 U1 139.7(13) . . ?
 U11 N1 U2 122.9(15) 6 . ?
 U11 N1 U2 137.3(16) 6 6 ?
 U11 N1 U2 122.9(15) . 6 ?
 U11 N1 U2 137.3(16) . . ?
 U11 N1 U3 139.8(13) 6 . ?
 U11 N1 U3 163.2(14) 6 6 ?
 U11 N1 U3 163.2(14) . . ?
 U11 N1 U3 139.8(13) . 6 ?
 U11 N1 U4 84.9(14) 6 . ?
 U11 N1 U4 108.1(14) 6 6 ?
 U11 N1 U4 108.1(14) . . ?
 U11 N1 U4 84.9(14) . 6 ?
 U11 N1 U5 115.8(15) . . ?
 U11 N1 U5 97.8(15) 6 . ?
 U11 N1 U5 115.8(15) 6 6 ?
 U11 N1 U5 97.8(15) . 6 ?
 U11 N1 U6 98.8(17) 6 . ?
 U11 N1 U6 106.3(17) 6 6 ?
 U11 N1 U6 106.3(17) . . ?
 U11 N1 U6 98.8(17) . 6 ?
 U11 N1 U7 129.9(18) . . ?
 U11 N1 U7 130.0(18) 6 . ?
 U11 N1 U8 113.1(15) . 6 ?
 U11 N1 U8 113.1(15) 6 . ?
 U11 N1 U8 135.7(15) 6 6 ?
 U11 N1 U8 135.7(15) . . ?
 U11 N1 U9 158.1(16) . . ?
 U11 N1 U9 158.1(16) 6 . ?
 U11 N1 U10 142.4(18) 6 . ?
 U11 N1 U10 132.3(17) 6 6 ?
 U11 N1 U10 142.4(18) . 6 ?
 U11 N1 U10 132.3(17) . . ?
 U11 N1 U11 24(2) 6 . ?
 N1P Ni1P N2P 89.87(9) . . ?
 N2P Ni1P N2P 177.65(19) 6 . ?
 N3P Ni1P N1P 177.66(19) . . ?
 N3P Ni1P N2P 90.08(9) . . ?
 C2P N1P Ni1P 127.9(2) . . ?
 C2P N1P Ni1P 127.9(2) 6 . ?
 C2P N1P C2P 104.2(5) 6 . ?
 C4P N2P Ni1P 128.1(3) . . ?
 C4P N2P C7P 104.2(3) . . ?
 C7P N2P Ni1P 127.7(3) . . ?
 C9P N3P Ni1P 128.2(2) 6 . ?
 C9P N3P Ni1P 128.2(2) . . ?
 C9P N3P C9P 103.5(4) 6 . ?
 C1P C1P C2P 106.7(2) 6 . ?
 C1P C1P C11P 128.7(3) 6 . ?
 C2P C1P C11P 124.5(4) . . ?
 N1P C2P C1P 111.2(4) . . ?
 C3P C2P N1P 125.0(4) . . ?
 C3P C2P C1P 123.8(4) . . ?
 C2P C3P C4P 124.5(4) . . ?
 N2P C4P C3P 124.7(4) . . ?
 N2P C4P C5P 111.8(4) . . ?
 C3P C4P C5P 123.5(4) . . ?
 C4P C5P C13P 124.9(4) . . ?
 C6P C5P C4P 106.3(4) . . ?
 C6P C5P C13P 128.7(4) . . ?
 C5P C6P C7P 106.2(4) . . ?
 C5P C6P C15P 128.9(4) . . ?
 C7P C6P C15P 124.9(4) . . ?
 N2P C7P C6P 111.5(4) . . ?
 C8P C7P N2P 124.9(4) . . ?
 C8P C7P C6P 123.6(4) . . ?
 C9P C8P C7P 124.6(4) . . ?
 N3P C9P C10P 111.7(4) . . ?
 C8P C9P N3P 124.5(4) . . ?
 C8P C9P C10P 123.8(4) . . ?
 C9P C10P C17P 124.7(4) . . ?
 C10P C10P C9P 106.5(2) 6 . ?
 C10P C10P C17P 128.5(3) 6 . ?
 C1P C11P C12P 113.1(4) . . ?
 C5P C13P C14P 114.0(5) . . ?
 C6P C15P C16P 113.0(5) . . ?
 C10P C17P C18P 111.9(4) . . ?
 C6S C1S C2S 120.8(13) . . ?
 C1S C2S C3S 118.6(15) . . ?
 C4S C3S C2S 119.7(12) . . ?
 C5S C4S C3S 117.5(12) . . ?
 C4S C5S C6S 124.6(13) . . ?
 C1S C6S C5S 118.7(12) . . ?
 C9S C8S C7S 116(2) . . ?
 S1S C10S S1S 140(5) 2_655 . ?

_shelx_res_file
;
TITL cs6-273_a.res in C2/m
    cs6-273.res
    created by SHELXL-2018/1 at 11:30:18 on 12-Oct-2021
REM Old TITL Cs6-273 in C2/m
REM SHELXT solution in C2/m
REM R1 0.363, Rweak 0.048, Alpha 0.134, Orientation as input
REM Formula found by SHELXT: C66 N21 Ni3
CELL 0.82641 25.4546 15.226 20.057 90 95.166 90
ZERR 4 0.0011 0.0006 0.0009 0 0.001 0
LATT 7
SYMM -X,+Y,-Z
SFAC C H N Ni S U
DISP C 0.005 0.002 16.098
DISP N 0.009 0.005 28.748
DISP Ni 0.312 1.472 6901.319
DISP U -6.326 5.594 25802.327
UNIT 515.44 217.16 20 4 2.28 4
DFIX 1.39 C7S C8S
DFIX 1.39 C8S C9S
DFIX 2.4 C9S C7S
DFIX 1.44 C18 C19
DFIX 1.4 C1 C2 C18 C38 C5 C6 C4 C3 C13 C31 C51 C52 C56 C74 C60 C61
SADI C32 C31 C31 C30 C30 C52 C52 C53 C53 C32
SADI C32 C30 C32 C52 C31 C52 C31 C53 C30 C53
SADI C8 C9 C9 C1 C1 C6 C6 C7 C7 C8
SADI C8 C1 C8 C6 C9 C6 C9 C7 C1 C7
SADI C27 C26 C26 C25 C25 C46 C46 C47 C47 C27
SADI C27 C25 C27 C46 C26 C46 C26 C47 C25 C47
SADI C13 C12 C12 C2 C2 C3 C3 C14 C14 C13
SADI C13 C2 C13 C3 C12 C3 C12 C14 C2 C14
SADI C23 C22 C22 C42 C42 C43 C43 C44 C44 C23
SADI C23 C42 C23 C43 C22 C43 C22 C44 C42 C44
SADI C73 C82 C82 C81 C81 C75 C75 C74 C74 C73
SADI C73 C81 C73 C75 C82 C75 C82 C74 C81 C74
SADI C18 C19 C19 C5 C5 C4 C4 C17 C17 C18
SADI C18 C5 C18 C4 C19 C4 C19 C17 C5 C17
SADI C38 C37 C37 C59 C59 C60 C60 C39 C39 C38
SADI C38 C59 C38 C60 C37 C60 C37 C39 C59 C39
SADI C51 C50 C50 C49 C49 C70 C70 C71 C71 C51
SADI C51 C49 C51 C70 C50 C70 C50 C71 C49 C71
SADI C78 C63 C63 C62 C62 C61 C61 C77 C77 C78
SADI C78 C62 C78 C61 C63 C61 C63 C77 C62 C77
SADI C34 C55 C55 C56 C56 C57 C57 C35 C35 C34
SADI C34 C56 C34 C57 C55 C57 C55 C35 C56 C35
SADI C80 C68 C68 C67 C67 C66 C66 C65 C65 C80
SADI C80 C67 C80 C66 C68 C66 C68 C65 C67 C65
SADI C1 C3 C1 C12 C2 C6 C2 C9
SADI C3 C5 C3 C17 C4 C2 C4 C14
SADI C5 C7 C5 C1 C6 C4 C6 C19
SADI C10 C9 C10 C11 C10 C26
SADI C9 C11 C11 C26 C26 C9
SADI C11 C10 C11 C12 C11 C29
SADI C13 C30 C13 C32 C31 C12 C31 C14
SADI C15 C14 C15 C16 C15 C33
SADI C14 C16 C16 C33 C33 C14
SADI C16 C15 C16 C17 C16 C36
SADI C15 C17 C17 C36 C36 C15
SADI C18 C37 C18 C39 C38 C17 C38 C19
SADI C20 C19 C20 C21 C20 C40
SADI C19 C21 C21 C40 C40 C19
SADI C21 C20 C21 C22 C21 C7
SADI C20 C22 C22 C7 C7 C20
SADI C24 C23 C24 C25 C24 C8
SADI C23 C25 C25 C8 C8 C23
SADI C28 C27 C28 C29 C28 C50
SADI C27 C29 C29 C50 C50 C27
SADI C29 C28 C29 C30 C29 C11
SADI C28 C30 C30 C11 C11 C28
SADI C33 C32 C33 C34 C33 C15
SADI C32 C34 C34 C15 C15 C32
SADI C36 C35 C36 C37 C36 C16
SADI C40 C39 C40 C20 C40 C41
SADI C41 C40 C41 C42 C41 C62
SADI C41 C39 C39 C20 C20 C41
SADI C40 C42 C42 C62 C62 C40
SADI C45 C44 C45 C46 C45 C66
SADI C44 C46 C46 C66 C66 C44
SADI C48 C47 C48 C49 C48 C67
SADI C47 C49 C49 C67 C67 C47
SADI C51 C30 C51 C53 C52 C50 C52 C71
SADI C54 C53 C54 C55 C54 C72
SADI C53 C55 C55 C72 C72 C53
SADI C56 C73 C56 C75 C74 C55 C74 C57
SADI C58 C57 C58 C59 C58 C76
SADI C57 C59 C59 C76 C76 C57
SADI C60 C62 C60 C77 C61 C59 C61 C39
SADI C64 C63 C64 C65 C64 C43
SADI C63 C65 C65 C43 C43 C63
SADI C69 C68 C69 C70 C69 C82
SADI C68 C70 C70 C82 C82 C68
SADI C72 C71 C72 C73 C72 C54
SADI C71 C73 C73 C54 C54 C71
SADI C76 C75 C76 C77 C76 C58
SADI C75 C77 C77 C58 C58 C75
SADI C79 C78 C79 C80 C79 C81
SADI C78 C80 C80 C81 C81 C78
FLAT C65 C66 C67 C68 C80
FLAT C30 C31 C32 C52 C53
FLAT C1 C6 C7 C8 C9
FLAT C25 C26 C27 C46 C47
FLAT C2 C3 C12 C13 C14
FLAT C22 C23 C42 C43 C44
FLAT C73 C74 C75 C81 C82
FLAT C4 C5 C17 C18 C19
FLAT C37 C38 C39 C59 C60
FLAT C49 C50 C51 C70 C71
FLAT C61 C62 C63 C77 C78
FLAT C34 C35 C55 C56 C57
SIMU 0.01 0.02 2 C7S > C10S
SIMU 0.008 0.016 2 C1 > C82
SIMU 0.01 0.02 2 U1 > U11
ISOR 0.01 0.02 U11
SUMP 0.5 0.0001 1 11 1 10 1 9 1 12 1 8 1 13 1 3 1 6 1 5 1 4 1 2
SUMP 0.49 0.0001 1 9 1 2 1 12 1 10 1 13 1 6 1 3 1 5 1 11 1 4

L.S. 10
PLAN  1
SIZE 0.15 0.12 0.1
TEMP -0.15
CONN 24 N1
LIST 6
fmap 2
acta
REM <olex2.extras>
REM <HklSrc "%.\\Cs6-273.hkl">
REM </olex2.extras>

WGHT    0.122400   65.008400
FVAR       0.26217   0.04220   0.20542   0.05184   0.04979   0.02042   0.71507
FVAR       0.01019   0.04272   0.01256   0.02455   0.02102   0.01932
C1    1    0.570023    0.000000    0.043641    10.50000    0.12410    0.14359 =
         0.11810    0.00000   -0.03968    0.00000
C2    1    0.606365    0.034573    0.009905    10.50000    0.14147    0.14154 =
         0.08521    0.01551   -0.03470    0.01516
C3    1    0.621537    0.120129    0.021425    10.50000    0.14906    0.13200 =
         0.09068    0.04300   -0.01798    0.03175
C4    1    0.599713    0.166359    0.071102    10.50000    0.13478    0.11532 =
         0.12154    0.04180   -0.01166    0.04446
C5    1    0.563111    0.127825    0.106572    10.50000    0.10730    0.12439 =
         0.13387    0.02511   -0.00922    0.04996
C6    1    0.548700    0.044884    0.093791    10.50000    0.09629    0.13558 =
         0.12906    0.01001   -0.02053    0.02129
C7    1    0.539620   -0.012347    0.144063    10.50000    0.07376    0.13880 =
         0.14059    0.00467   -0.00141    0.00328
C8    1    0.553825   -0.094727    0.125045    10.50000    0.09311    0.12828 =
         0.13958   -0.00452   -0.01735   -0.02290
C9    1    0.575329   -0.088327    0.063513    10.50000    0.11458    0.12575 =
         0.11996   -0.01225   -0.04037   -0.01652
C10   1    0.617726   -0.146194    0.045401    10.50000    0.14774    0.12100 =
         0.10716   -0.02790   -0.02623   -0.01392
C11   1    0.656928   -0.105346    0.008289    10.50000    0.15662    0.13961 =
         0.07890   -0.03374   -0.01309    0.01175
C12   1    0.647563   -0.012033   -0.010992    10.50000    0.15498    0.14566 =
         0.06327    0.00121   -0.02149    0.01693
C13   1    0.687932    0.046486   -0.014250    10.50000    0.15771    0.14886 =
         0.05328    0.03170    0.01293    0.02109
C14   1    0.671843    0.128751    0.007787    10.50000    0.15509    0.13214 =
         0.07561    0.06661    0.00000    0.01250
C15   1    0.705348    0.188918    0.047510    10.50000    0.15720    0.11131 =
         0.11204    0.07786    0.02176   -0.00175
C16   1    0.683786    0.235705    0.099642    10.50000    0.16069    0.07698 =
         0.13946    0.05800    0.00073    0.00892
C17   1    0.627366    0.224808    0.110589    10.50000    0.14339    0.08723 =
         0.13261    0.04275    0.00128    0.04795
C18   1    0.605099    0.224103    0.171196    10.50000    0.12669    0.08755 =
         0.15007    0.01064    0.00909    0.06567
C19   1    0.567866    0.159596    0.169243    10.50000    0.09831    0.11148 =
         0.14625    0.01591    0.01263    0.06989
C20   1    0.560919    0.103328    0.225760    10.50000    0.07843    0.12218 =
         0.13772    0.00330    0.04196    0.05261
C21   1    0.545458    0.017381    0.210895    10.50000    0.06395    0.13829 =
         0.13929    0.01161    0.04319    0.02043
C22   1    0.561479   -0.049828    0.259946    10.50000    0.07363    0.13556 =
         0.12774    0.02768    0.06761   -0.00757
C23   1    0.573120   -0.139138    0.241234    10.50000    0.10229    0.12844 =
         0.13997    0.03225    0.03847   -0.03503
C24   1    0.572528   -0.159747    0.172406    10.50000    0.11252    0.12246 =
         0.14894    0.00326    0.00613   -0.03880
C25   1    0.612365   -0.218366    0.152640    10.50000    0.14393    0.10571 =
         0.14838   -0.00665   -0.00081   -0.02941
C26   1    0.635680   -0.214595    0.092010    10.50000    0.15505    0.10143 =
         0.12900   -0.03357   -0.01626   -0.01076
C27   1    0.688076   -0.243235    0.103067    10.50000    0.16616    0.08658 =
         0.13315   -0.03865   -0.00408    0.02001
C28   1    0.726449   -0.203413    0.067054    10.50000    0.15742    0.10581 =
         0.10960   -0.05104    0.01785    0.04903
C29   1    0.711252   -0.135260    0.016138    10.50000    0.16147    0.12977 =
         0.07480   -0.04516    0.01527    0.04203
C30   1    0.750372   -0.067510    0.006333    10.50000    0.15055    0.14945 =
         0.06745   -0.01509    0.05045    0.04379
C31   1    0.735718    0.023052   -0.006668    10.50000    0.15668    0.15410 =
         0.06247    0.02168    0.04793    0.01452
C32   1    0.774573    0.081239    0.022988    10.50000    0.13749    0.15080 =
         0.09351    0.04849    0.06649   -0.01048
C33   1    0.761075    0.162326    0.053421    10.50000    0.14104    0.12269 =
         0.11504    0.07059    0.04901   -0.02833
C34   1    0.792857    0.188777    0.111816    10.50000    0.13612    0.11552 =
         0.14906    0.04311    0.03644   -0.04506
C35   1    0.769870    0.236588    0.160592    10.50000    0.13779    0.07714 =
         0.15200    0.02384    0.01798   -0.04516
C36   1    0.717273    0.263707    0.158574    10.50000    0.15390    0.05801 =
         0.15323    0.02551    0.00185   -0.01604
C37   1    0.687416    0.266627    0.216753    10.50000    0.14365    0.04563 =
         0.14115   -0.01660    0.00785    0.01197
C38   1    0.633732    0.242041    0.223782    10.50000    0.13901    0.06851 =
         0.13533   -0.01774    0.02102    0.05701
C39   1    0.629837    0.200736    0.283054    10.50000    0.12709    0.09098 =
         0.12839   -0.03497    0.04706    0.04245
C40   1    0.592718    0.126161    0.286070    10.50000    0.11127    0.12132 =
         0.11790   -0.01239    0.06056    0.04907
C41   1    0.610478    0.058808    0.334179    10.50000    0.12275    0.13535 =
         0.10169   -0.00534    0.07365    0.02046
C42   1    0.593079   -0.026362    0.319318    10.50000    0.09831    0.13262 =
         0.10685    0.02704    0.08106    0.00255
C43   1    0.626635   -0.104932    0.339623    10.50000    0.11761    0.13089 =
         0.09920    0.04866    0.06238   -0.01163
C44   1    0.612917   -0.172345    0.291957    10.50000    0.11870    0.11506 =
         0.12960    0.04922    0.05017   -0.01934
C45   1    0.655482   -0.230735    0.271701    10.50000    0.14275    0.09868 =
         0.13415    0.04264    0.02164   -0.01108
C46   1    0.651357   -0.253850    0.201306    10.50000    0.14955    0.08700 =
         0.14887    0.01071    0.00662   -0.01316
C47   1    0.697887   -0.264281    0.173044    10.50000    0.15551    0.07151 =
         0.14214   -0.00951    0.00962    0.02004
C48   1    0.749138   -0.253684    0.205346    10.50000    0.14068    0.06992 =
         0.13456    0.00990    0.00577    0.05437
C49   1    0.788735   -0.217885    0.168048    10.50000    0.13079    0.09682 =
         0.13600   -0.00714    0.01820    0.07523
C50   1    0.779119   -0.193366    0.097934    10.50000    0.14181    0.11458 =
         0.12345   -0.03272    0.02863    0.07259
C51   1    0.815257   -0.123677    0.086236    10.50000    0.11785    0.13191 =
         0.12133   -0.01510    0.05966    0.06423
C52   1    0.802278   -0.064213    0.043014    10.50000    0.13312    0.15381 =
         0.10703   -0.00763    0.06862    0.03593
C53   1    0.816848    0.024717    0.057036    10.50000    0.11557    0.14701 =
         0.11279    0.02813    0.08357    0.00387
C54   1    0.845616    0.052521    0.117325    10.50000    0.08527    0.14209 =
         0.14273    0.01993    0.06889   -0.01703
C55   1    0.833118    0.137211    0.142326    10.50000    0.10737    0.12699 =
         0.15648    0.02546    0.04125   -0.04500
C56   1    0.836236    0.154148    0.211604    10.50000    0.09695    0.11569 =
         0.15594    0.00261    0.01132   -0.05582
C57   1    0.797131    0.215076    0.222446    10.50000    0.12054    0.08168 =
         0.14620   -0.00647    0.00544   -0.05475
C58   1    0.772013    0.215464    0.282892    10.50000    0.12617    0.07103 =
         0.12562   -0.03157   -0.00823   -0.04018
C59   1    0.716283    0.242575    0.276836    10.50000    0.13649    0.05812 =
         0.12625   -0.04188    0.01060   -0.00667
C60   1    0.681435    0.205073    0.319022    10.50000    0.13764    0.08324 =
         0.10706   -0.05310    0.02777    0.01687
C61   1    0.695067    0.146630    0.361735    10.50000    0.14269    0.10878 =
         0.07820   -0.04545    0.02757    0.00496
C62   1    0.658991    0.074053    0.371633    10.50000    0.13453    0.13110 =
         0.06941   -0.02251    0.05493    0.01270
C63   1    0.691140    0.000000    0.391389    10.50000    0.15465    0.13291 =
         0.06020    0.00000    0.03341    0.00000
C64   1    0.677008   -0.089890    0.374498    10.50000    0.14251    0.12706 =
         0.08011    0.04041    0.04110    0.00864
C65   1    0.718657   -0.151270    0.360565    10.50000    0.13616    0.11062 =
         0.08518    0.06064    0.01678    0.02637
C66   1    0.706559   -0.218709    0.309163    10.50000    0.13906    0.09116 =
         0.11289    0.06156    0.01410    0.02051
C67   1    0.753611   -0.232000    0.273781    10.50000    0.13680    0.08207 =
         0.12541    0.04188   -0.00352    0.04880
C68   1    0.795189   -0.174621    0.304280    10.50000    0.11933    0.10765 =
         0.12185    0.04348   -0.01837    0.05499
C69   1    0.833116   -0.137469    0.266866    10.50000    0.09523    0.12070 =
         0.13837    0.02271   -0.01677    0.05745
C70   1    0.830885   -0.160249    0.198954    10.50000    0.10088    0.11869 =
         0.14675    0.00712    0.02085    0.07321
C71   1    0.846159   -0.101139    0.147954    10.50000    0.08735    0.13047 =
         0.15010   -0.00059    0.04908    0.05503
C72   1    0.861467   -0.014305    0.166487    10.50000    0.06760    0.14447 =
         0.15780    0.00218    0.04055    0.01396
C73   1    0.864639    0.008349    0.235407    10.50000    0.06296    0.14283 =
         0.15798   -0.00237   -0.00156   -0.00189
C74   1    0.851598    0.093976    0.255339    10.50000    0.07671    0.12708 =
         0.15167   -0.00952   -0.01296   -0.03686
C75   1    0.829611    0.089964    0.319215    10.50000    0.09582    0.12062 =
         0.12129   -0.02265   -0.04021   -0.02909
C76   1    0.788555    0.150436    0.334404    10.50000    0.12050    0.10218 =
         0.10382   -0.03309   -0.01831   -0.03662
C77   1    0.747806    0.115908    0.373826    10.50000    0.13206    0.11087 =
         0.06682   -0.03852   -0.00091   -0.01264
C78   1    0.746431    0.024240    0.392961    10.50000    0.14175    0.12555 =
         0.05307   -0.01003   -0.00719   -0.00159
C79   1    0.787524   -0.034442    0.374888    10.50000    0.12789    0.13027 =
         0.07927    0.01770   -0.03955    0.01391
C80   1    0.772840   -0.123790    0.358571    10.50000    0.13284    0.11825 =
         0.09040    0.04428   -0.02078    0.03833
C81   1    0.828764    0.000000    0.338695    10.50000    0.10426    0.14074 =
         0.11883    0.00000   -0.04926    0.00000
C82   1    0.850691   -0.051597    0.287026    10.50000    0.07896    0.13827 =
         0.13781    0.00696   -0.03022    0.02281
PART 1
U1    6    0.668059    0.086140    0.220976    31.00000    0.09909    0.05654 =
         0.12782   -0.02835    0.05058    0.02278
U2    6    0.647895    0.052137    0.205548    41.00000    0.09073    0.05691 =
         0.13417   -0.01879    0.05540    0.03176
U3    6    0.682039    0.051544    0.253801    51.00000    0.11271    0.06119 =
         0.10925   -0.02769    0.05962    0.02938
U4    6    0.686256    0.111076    0.184188    91.00000    0.11835    0.05606 =
         0.14109    0.00044    0.04092    0.01967
U5    6    0.657749    0.081193    0.178300    21.00000    0.10170    0.05787 =
         0.13229   -0.00516    0.03743    0.03703
U6    6    0.641548    0.035207    0.158623   121.00000    0.10459    0.06280 =
         0.13886   -0.00780    0.03868    0.02369
U7    6    0.638693    0.000000    0.198317   101.00000    0.10122    0.05786 =
         0.12877    0.00000    0.05162    0.00000
U8    6    0.702483    0.089057    0.242347   111.00000    0.11071    0.06388 =
         0.12641   -0.01494    0.04188    0.01836
U9    6    0.692486    0.000000    0.270641    61.00000    0.10975    0.06100 =
         0.10591    0.00000    0.05951    0.00000
U10   6    0.715749   -0.032671    0.270655   131.00000    0.11685    0.06901 =
         0.11028    0.00098    0.04927    0.01541
U11   6    0.735987   -0.022727    0.120548    81.00000    0.11361    0.10490 =
         0.09181   -0.00686    0.04935    0.00785
N1    3    0.704861    0.000000    0.188026    10.50000    0.11214    0.08431 =
         0.11593    0.00000    0.03993    0.00000

PART 0
PART 3
NI1P  4    0.519201    0.000000    0.418197    10.50000    0.01833    0.02301 =
         0.02402    0.00000    0.00217    0.00000
N1P   3    0.464059    0.000000    0.343598    10.50000    0.02314    0.02703 =
         0.03059    0.00000    0.00271    0.00000
N2P   3    0.520185    0.129127    0.416725    11.00000    0.02295    0.02742 =
         0.02893   -0.00087    0.00393    0.00041
N3P   3    0.576263    0.000000    0.489850    10.50000    0.02399    0.02816 =
         0.02349    0.00000    0.00348    0.00000
C1P   1    0.404165    0.044205    0.255485    11.00000    0.02560    0.03929 =
         0.03763    0.00072   -0.00550    0.00358
C2P   1    0.441100    0.071422    0.310360    11.00000    0.02093    0.03555 =
         0.02959    0.00188    0.00029    0.00316
C3P   1    0.452166    0.157392    0.326111    11.00000    0.02826    0.02979 =
         0.03485    0.00352   -0.00026    0.00592
AFIX  43
H3P   2    0.432775    0.200486    0.302008    11.00000   -1.20000
AFIX   0
C4P   1    0.490094    0.184405    0.375266    11.00000    0.02599    0.02691 =
         0.03390    0.00062    0.00513    0.00284
C5P   1    0.503550    0.275325    0.388042    11.00000    0.03221    0.02716 =
         0.04794    0.00025    0.00223    0.00424
C6P   1    0.542650    0.275494    0.438846    11.00000    0.03145    0.02728 =
         0.04861   -0.00481    0.00702   -0.00038
C7P   1    0.552637    0.184515    0.456082    11.00000    0.02405    0.02852 =
         0.03360   -0.00304    0.00580   -0.00135
C8P   1    0.590625    0.157618    0.504891    11.00000    0.02712    0.03116 =
         0.03342   -0.00687    0.00341   -0.00399
AFIX  43
H8P   2    0.609498    0.200767    0.529584    11.00000   -1.20000
AFIX   0
C9P   1    0.602632    0.071493    0.519710    11.00000    0.02275    0.03491 =
         0.02513   -0.00293    0.00219   -0.00120
C10P  1    0.644763    0.044564    0.568080    11.00000    0.02411    0.04252 =
         0.02920   -0.00322    0.00149   -0.00188
C11P  1    0.375241    0.106062    0.206256    11.00000    0.03951    0.04643 =
         0.04545    0.00391   -0.01435    0.00807
AFIX  23
H11A  2    0.360502    0.153733    0.230691    11.00000   -1.20000
H11B  2    0.346178    0.074856    0.182240    11.00000   -1.20000
AFIX   0
C12P  1    0.410196    0.144243    0.156091    11.00000    0.06640    0.06030 =
         0.04411    0.01138   -0.00768    0.01024
AFIX 137
H12A  2    0.389607    0.181907    0.125521    11.00000   -1.50000
H12B  2    0.424930    0.097442    0.131662    11.00000   -1.50000
H12C  2    0.438162    0.177533    0.179357    11.00000   -1.50000
AFIX   0
C13P  1    0.479696    0.351741    0.348842    11.00000    0.05242    0.02813 =
         0.07316    0.00434   -0.00483    0.00909
AFIX  23
H13A  2    0.486132    0.404839    0.375032    11.00000   -1.20000
H13B  2    0.441817    0.343352    0.342033    11.00000   -1.20000
AFIX   0
C14P  1    0.500969    0.364365    0.281348    11.00000    0.08997    0.06161 =
         0.09041    0.03858    0.00981    0.00725
AFIX 137
H14A  2    0.482964    0.412458    0.258311    11.00000   -1.50000
H14B  2    0.495376    0.311763    0.255285    11.00000   -1.50000
H14C  2    0.538047    0.376875    0.287674    11.00000   -1.50000
AFIX   0
C15P  1    0.571872    0.351822    0.471045    11.00000    0.04618    0.02986 =
         0.07041   -0.00907   -0.00427   -0.00193
AFIX  23
H15A  2    0.576365    0.342535    0.519066    11.00000   -1.20000
H15B  2    0.550941    0.404577    0.462729    11.00000   -1.20000
AFIX   0
C16P  1    0.626186    0.365775    0.445301    11.00000    0.06110    0.05599 =
         0.11727   -0.00265    0.00986   -0.03160
AFIX 137
H16A  2    0.646834    0.313284    0.452345    11.00000   -1.50000
H16B  2    0.643828    0.413628    0.469090    11.00000   -1.50000
H16C  2    0.621898    0.379148    0.398351    11.00000   -1.50000
AFIX   0
C17P  1    0.682991    0.106000    0.605602    11.00000    0.03420    0.05199 =
         0.03543   -0.00835   -0.00658   -0.00395
AFIX  23
H17A  2    0.698588    0.076956    0.645648    11.00000   -1.20000
H17B  2    0.664133    0.157311    0.619369    11.00000   -1.20000
AFIX   0
C18P  1    0.726833    0.135169    0.563057    11.00000    0.04666    0.08493 =
         0.06888   -0.02692    0.00866   -0.03057
AFIX 137
H18A  2    0.711701    0.166912    0.524661    11.00000   -1.50000
H18B  2    0.745150    0.084471    0.548607    11.00000   -1.50000
H18C  2    0.751148    0.172421    0.589217    11.00000   -1.50000
AFIX   0

C1S   1    0.639638    0.500000    0.259570    10.50000    0.10747    0.10613 =
         0.08751    0.00000    0.04243    0.00000
AFIX  43
H1S   2    0.614881    0.500000    0.290958    10.50000   -1.20000
AFIX   0
C2S   1    0.623136    0.500000    0.193361    10.50000    0.10106    0.19158 =
         0.12587    0.00000   -0.03328    0.00000
AFIX  43
H2S   2    0.587352    0.500000    0.179064    10.50000   -1.20000
AFIX   0
C3S   1    0.661901    0.500000    0.145982    10.50000    0.15664    0.15958 =
         0.05902    0.00000   -0.00658    0.00000
AFIX  43
H3S   2    0.651513    0.500000    0.100325    10.50000   -1.20000
AFIX   0
C4S   1    0.714833    0.500000    0.168337    10.50000    0.10600    0.07178 =
         0.06481    0.00000    0.02567    0.00000
AFIX  43
H4S   2    0.740745    0.500000    0.138476    10.50000   -1.20000
AFIX   0
C5S   1    0.727149    0.500000    0.233019    10.50000    0.09873    0.09347 =
         0.06680    0.00000    0.01136    0.00000
AFIX  43
H5S   2    0.762763    0.500000    0.248206    10.50000   -1.20000
AFIX   0
C6S   1    0.691092    0.500000    0.280289    10.50000    0.09405    0.09908 =
         0.06704    0.00000   -0.00022    0.00000
AFIX  43
H6S   2    0.702300    0.500000    0.325721    10.50000   -1.20000
AFIX   0

C7S   1    0.445446    0.377100   -0.000331    71.00000    0.14141    0.23407 =
         0.29386   -0.01244    0.06774    0.00462
AFIX  43
H7S   2    0.408866    0.380406   -0.002083    71.00000   -1.20000
AFIX   0
C8S   1    0.474417    0.365790    0.063098    71.00000    0.15231    0.23470 =
         0.29346   -0.00691    0.06469    0.00226
AFIX  43
H8S   2    0.458477    0.347448    0.100648    71.00000   -1.20000
AFIX   0
C9S   1    0.528464    0.384029    0.065406    71.00000    0.16424    0.24006 =
         0.29315   -0.00779    0.05441    0.00383
AFIX  43
H9S   2    0.547681    0.399791    0.105242    71.00000   -1.20000
AFIX   0

PART 0
PART 4
S1S   5    0.468575    0.323501    0.050834   -71.00000    0.16744    0.23872 =
         0.29624    0.01661    0.07038   -0.01825
C10S  1    0.500000    0.291328    0.000000   -71.00000    0.15027    0.23375 =
         0.29638    0.00000    0.05982    0.00000
HKLF 4


REM  cs6-273_a.res in C2/m
REM R1 =  0.0995 for    7039 Fo > 4sig(Fo)  and  0.1048 for all    7772 data
REM   1111 parameters refined using   1516 restraints

END

WGHT      0.1921     43.0998

REM Highest difference peak  1.117,  deepest hole -0.992,  1-sigma level  0.114
Q1    1   0.6482 -0.1495  0.3398  11.00000  0.05    1.12
;
_shelx_res_checksum                86820
_shelx_hkl_file
;
  -4   0   0   24.20    1.50
   8   0   0  529.95   28.30
   8   0   0  565.54   28.10
  -8   0   0  513.95   27.90
  -8   0   0  603.34   28.30
 -10   0   0  211.98   11.20
  10   0   0  203.68   10.90
 -10   0   0  209.48   10.80
  10   0   0  178.88   11.10
 -12   0   0  259.47   13.70
 -12   0   0  231.78   13.10
  12   0   0  244.38   13.80
  12   0   0  254.17   13.40
  14   0   0   15.20    2.10
  14   0   0   14.80    2.50
 -14   0   0   11.80    1.60
 -14   0   0   15.20    2.30
 -16   0   0   61.89    4.80
  16   0   0   57.49    4.90
 -16   0   0   59.89    4.30
  16   0   0   65.29    4.80
  18   0   0   13.70    3.00
 -18   0   0   13.90    2.80
 -18   0   0   13.50    2.30
  18   0   0   13.10    2.20
 -20   0   0    2.60    1.30
  20   0   0    1.10    1.90
 -20   0   0    4.90    2.10
  20   0   0    6.30    2.10
  22   0   0    6.60    2.60
 -22   0   0    7.10    2.20
  22   0   0    7.30    2.30
 -22   0   0    9.70    2.50
 -24   0   0  155.28   10.70
  24   0   0  132.69   10.40
 -24   0   0  145.99    9.80
  24   0   0  148.19   10.60
  26   0   0  284.77   17.00
 -26   0   0  257.57   16.00
 -26   0   0  251.17   16.90
  26   0   0  243.08   16.80
  28   0   0  142.29   10.70
 -28   0   0  131.69    9.70
 -28   0   0  109.39   10.10
  28   0   0  111.39   10.10
 -30   0   0   69.99    8.70
  30   0   0   50.39    7.70
 -30   0   0   58.19    6.70
  30   0   0   47.00    7.10
  -3  -1   0  270.67   14.00
  -3  -1   0  281.47   14.20
   3  -1   0  246.38   13.90
   3  -1   0  284.77   13.90
   3   1   0  291.87   14.00
  -3   1   0  312.37   13.90
  -3   1   0  275.77   13.80
   3   1   0  252.47   14.20
  -5  -1   0 1610.74   77.79
  -5  -1   0 1676.83   78.09
   5  -1   0 1475.65   77.69
   5   1   0 1470.45   77.99
   5   1   0 1592.34   77.79
   7  -1   0 1431.36   72.79
   7  -1   0 1453.45   72.59
  -7  -1   0 1647.64   73.09
  -7  -1   0 1382.16   72.69
   7   1   0 1466.85   72.79
  -7   1   0 1367.86   72.49
   7   1   0 1277.57   72.99
  -7   1   0 1649.73   72.79
  -9  -1   0  545.75   26.30
   9  -1   0  546.75   25.80
   9  -1   0  485.85   25.90
  -9  -1   0  470.35   25.70
   9   1   0  429.76   26.10
  -9   1   0  529.55   26.00
  -9   1   0  488.35   25.60
   9   1   0  549.45   26.00
 -11  -1   0  561.64   27.70
 -11  -1   0  509.45   27.10
  11  -1   0  539.35   27.50
  11  -1   0  527.05   27.20
 -11   1   0  562.54   27.40
  11   1   0  530.05   27.30
  11   1   0  527.75   27.70
 -11   1   0  479.55   26.90
 -13  -1   0   33.00    3.20
 -13  -1   0   31.70    2.70
  13  -1   0   35.40    3.00
  13  -1   0   31.90    2.70
  13   1   0   25.60    2.90
  13   1   0   27.00    2.60
 -13   1   0   30.50    2.40
 -15  -1   0  482.05   25.70
 -15  -1   0  504.25   26.30
  15  -1   0  504.25   25.90
  15  -1   0  464.85   26.20
 -15   1   0  522.45   26.20
  15   1   0  474.25   26.50
 -15   1   0  464.95   25.50
  15   1   0  523.15   26.10
 -17  -1   0   14.60    2.00
  17  -1   0   15.10    2.40
 -17  -1   0   14.30    2.40
  17  -1   0    9.20    2.10
 -17   1   0   16.80    2.80
  17   1   0    7.70    2.20
  17   1   0   14.30    2.20
 -17   1   0   13.70    1.90
  19  -1   0    2.10    2.00
 -19  -1   0    4.30    1.90
  19  -1   0    3.50    1.60
 -19  -1   0    4.40    1.50
 -19   1   0    3.90    1.60
  19   1   0    3.20    1.80
 -19   1   0    3.30    1.60
  19   1   0    2.50    1.80
  21  -1   0    4.40    1.70
  21  -1   0    4.90    2.10
 -21  -1   0    6.90    2.10
 -21  -1   0    6.80    2.20
  21   1   0    5.90    1.90
 -21   1   0    3.60    1.50
 -21   1   0    7.20    2.50
  21   1   0    3.70    2.50
 -23  -1   0   94.59    7.10
  23  -1   0  100.59    8.00
 -23  -1   0  104.19    8.20
  23  -1   0   93.69    7.70
  23   1   0   96.49    7.90
 -23   1   0   91.19    7.10
 -23   1   0   97.79    8.00
  23   1   0   91.59    7.70
 -25  -1   0  261.37   16.30
  25  -1   0  251.17   17.00
 -25  -1   0  271.47   17.30
  25  -1   0  288.07   17.20
  25   1   0  279.27   17.60
 -25   1   0  253.57   17.10
  25   1   0  292.87   17.20
  27  -1   0  156.38   11.40
 -27  -1   0  143.19   10.30
  27  -1   0  147.29   11.40
 -27  -1   0  142.29   11.20
 -27   1   0  154.78   11.50
  27   1   0  119.39   10.70
 -27   1   0  135.89   10.20
  27   1   0  157.28   11.60
 -29  -1   0   94.79    8.50
  29  -1   0   90.79    9.60
  29  -1   0   65.59    8.60
 -29  -1   0   84.99    9.40
  29   1   0   91.99    9.20
 -29   1   0   87.99    8.50
  29   1   0   82.69    9.40
 -29   1   0   82.79    9.30
 -31  -1   0   41.70    7.00
  31  -1   0   60.49    9.40
  31  -1   0   42.10    8.10
 -31  -1   0   43.90    7.80
  31   1   0   35.30    7.80
 -31   1   0   37.00    7.50
 -31   1   0   39.30    6.90
  31   1   0   34.00    6.90
  -2  -2   0  132.49    6.20
   2   2   0  111.39    6.00
   2   2   0   98.39    6.10
  -6  -2   0 1540.85   77.69
  -6  -2   0 1669.83   78.09
   6  -2   0 1547.55   77.49
   6   2   0 1485.55   78.09
   8  -2   0  138.59    7.80
   8  -2   0  143.09    7.70
  -8  -2   0  154.98    8.30
  -8  -2   0  133.59    7.80
  -8   2   0  135.09    7.50
   8   2   0  145.79    8.00
  -8   2   0  152.28    7.80
 -10  -2   0 1008.90   49.30
  10  -2   0  928.81   49.30
  10  -2   0 1007.40   49.20
 -10  -2   0 1030.90   49.80
  10   2   0  994.30   49.50
 -10   2   0 1049.30   49.40
  10   2   0  906.01   49.80
 -10   2   0  903.91   48.90
 -12  -2   0  153.08    8.40
  12  -2   0  128.49    7.70
  12  -2   0  128.29    7.90
 -12  -2   0  124.49    7.70
  12   2   0  136.79    8.50
 -12   2   0  123.89    7.40
 -12   2   0  139.69    7.90
  12   2   0  145.29    8.10
  14  -2   0   16.30    2.40
 -14  -2   0   19.00    2.80
 -14  -2   0   20.90    2.20
  14  -2   0   22.90    2.30
  14   2   0   19.70    2.80
 -14   2   0   19.50    2.00
 -14   2   0   17.90    2.10
  14   2   0   20.10    2.30
  16  -2   0  309.07   17.00
 -16  -2   0  311.97   16.70
  16  -2   0  307.37   16.80
 -16  -2   0  316.67   17.30
 -16   2   0  324.37   17.00
 -16   2   0  277.37   16.20
  16   2   0  295.77   16.90
  16   2   0  299.87   17.50
  18  -2   0  359.36   19.20
  18  -2   0  344.77   19.40
 -18  -2   0  367.76   19.00
 -18  -2   0  342.57   19.60
 -18   2   0  353.06   19.30
  18   2   0  349.77   19.30
  18   2   0  334.47   19.80
 -18   2   0  312.77   18.50
  20  -2   0   66.69    5.40
 -20  -2   0   63.69    5.10
  20  -2   0   67.29    5.90
 -20  -2   0   65.39    5.80
  20   2   0   57.79    5.60
  20   2   0   67.29    6.10
 -20   2   0   66.19    5.70
  22  -2   0  123.59    8.70
  22  -2   0  100.99    8.20
 -22  -2   0  105.79    7.90
 -22  -2   0  117.79    8.60
  22   2   0  118.99    9.20
  22   2   0  118.29    8.30
 -22   2   0  107.69    7.60
 -22   2   0  100.89    8.30
 -24  -2   0  344.57   20.30
  24  -2   0  346.27   20.10
 -24  -2   0  334.17   19.30
  24  -2   0  322.97   19.90
  24   2   0  369.56   20.30
 -24   2   0  316.57   19.10
 -24   2   0  295.17   19.70
  24   2   0  345.57   20.40
 -26  -2   0  129.39   10.60
  26  -2   0  129.29   10.50
 -26  -2   0  151.38    9.90
  26  -2   0  105.09   10.10
 -26   2   0  125.59    9.70
  26   2   0  145.69   10.50
  26   2   0  139.39   10.70
 -26   2   0  139.09   10.80
  28  -2   0   11.10    4.00
 -28  -2   0   20.30    4.00
 -28  -2   0   17.80    4.20
  28  -2   0   16.60    4.50
  28   2   0   15.60    4.60
  28   2   0   17.20    4.90
 -28   2   0   18.10    4.10
 -28   2   0   20.70    4.30
  30  -2   0    9.20    4.10
 -30  -2   0   16.30    4.50
  30  -2   0    2.40    4.10
 -30  -2   0    5.90    4.20
  30   2   0    6.40    5.20
 -30   2   0   16.00    4.90
 -30   2   0   13.40    4.20
  30   2   0    8.60    4.50
  -1  -3   0  684.53   33.00
   1  -3   0  689.33   32.80
   1  -3   0  595.04   32.70
  -1  -3   0  578.24   32.80
   1   3   0  671.83   33.10
   1   3   0  697.03   32.90
  -1   3   0  691.73   32.80
   5   3   0 4199.98  208.48
  -7  -3   0  411.76   21.50
   7  -3   0  396.66   21.10
   7  -3   0  426.76   21.20
  -7  -3   0  424.36   21.90
  -7   3   0  388.76   20.90
  -7   3   0  467.25   21.20
  -9  -3   0   35.20    2.80
   9  -3   0   39.90    2.50
   9  -3   0   36.90    2.50
  -9   3   0   32.40    2.20
  11  -3   0    9.90    1.50
 -11  -3   0   11.70    1.90
 -11  -3   0    9.10    1.40
  11  -3   0   10.20    1.40
  11   3   0    8.70    1.50
 -11   3   0   10.50    1.40
 -11   3   0    9.30    1.10
  11   3   0    7.60    1.70
 -13  -3   0   12.80    2.10
  13  -3   0    8.90    1.60
  13  -3   0   12.20    1.70
 -13  -3   0   13.10    2.10
 -13   3   0   12.40    1.50
  13   3   0   10.60    2.40
  13   3   0   10.80    2.00
 -13   3   0   13.10    1.90
  15  -3   0   30.00    3.10
 -15  -3   0   27.60    2.90
  15  -3   0   31.40    2.90
 -15  -3   0   37.50    3.60
 -15   3   0   32.40    3.00
 -15   3   0   35.30    2.70
  15   3   0   25.60    3.40
  15   3   0   32.10    3.10
 -17  -3   0  333.97   18.00
 -17  -3   0  315.77   17.30
  17  -3   0  307.27   17.30
  17  -3   0  320.57   17.40
 -17   3   0  301.27   16.70
  17   3   0  312.77   17.60
 -17   3   0  328.57   17.50
  17   3   0  280.77   18.00
  19  -3   0   50.89    4.30
  19  -3   0   46.70    4.50
 -19  -3   0   47.00    4.70
 -19  -3   0   46.40    4.20
 -19   3   0   45.90    4.40
  19   3   0   49.20    4.80
 -19   3   0   41.10    3.80
  19   3   0   42.10    4.90
 -21  -3   0  149.39   10.10
  21  -3   0  137.49    9.40
 -21  -3   0  133.09    9.30
  21  -3   0  141.29    9.60
 -21   3   0  139.79    8.90
 -21   3   0  150.68    9.80
  21   3   0  143.29    9.60
  21   3   0  121.79    9.80
 -23  -3   0  184.08   11.70
  23  -3   0  176.88   12.00
  23  -3   0  188.98   12.10
 -23  -3   0  208.78   12.80
 -23   3   0  169.28   12.00
  23   3   0  180.48   12.70
  23   3   0  166.38   11.70
 -23   3   0  160.08   11.10
 -25  -3   0    6.70    2.50
  25  -3   0    6.40    3.00
  25  -3   0   11.90    3.30
 -25  -3   0   12.30    3.20
 -25   3   0    7.80    3.10
  25   3   0    9.60    2.90
 -25   3   0    7.80    2.70
  25   3   0   10.30    3.30
  27  -3   0    1.60    2.50
 -27  -3   0    1.70    2.80
 -27  -3   0   -0.10    1.90
  27  -3   0    0.80    2.40
 -27   3   0    0.80    2.40
 -27   3   0    5.30    2.60
  27   3   0    1.60    2.90
  27   3   0    2.50    2.50
 -29  -3   0    3.50    2.80
  29  -3   0    1.60    3.60
  29  -3   0    7.70    3.90
 -29  -3   0    8.50    3.80
  29   3   0    9.70    3.50
 -29   3   0    5.90    3.30
  29   3   0    7.40    4.20
 -29   3   0    5.90    3.70
   0  -4   0  274.07   14.80
   0  -4   0  305.97   14.90
   0   4   0  294.47   14.80
   0   4   0  290.57   15.00
  -2  -4   0 1674.53   87.19
  -2  -4   0 1833.42   87.49
   2  -4   0 1753.12   86.99
   2   4   0 1839.42   87.19
   2   4   0 1674.83   87.49
  -4  -4   0  921.71   49.50
  -4  -4   0 1084.09   49.99
   4   4   0  931.61   49.99
   4   4   0 1024.50   49.60
  -6  -4   0   34.80    2.70
  -6  -4   0   40.20    3.00
   6  -4   0   37.90    2.00
   6   4   0   40.20    2.80
  -6   4   0   41.30    2.10
   8  -4   0 1269.37   63.09
  -8  -4   0 1399.16   64.29
   8  -4   0 1257.07   63.09
  -8  -4   0 1192.68   63.59
  -8   4   0 1164.48   62.89
   8   4   0 1305.97   63.79
   8   4   0 1239.38   64.29
  -8   4   0 1328.27   63.19
  10  -4   0   26.40    2.00
 -10  -4   0   26.20    2.50
  10  -4   0   27.30    2.10
 -10  -4   0   28.00    2.80
 -10   4   0   26.30    2.10
  10   4   0   25.70    2.50
 -10   4   0   26.00    1.80
  10   4   0   18.60    3.00
 -12  -4   0  726.03   36.00
  12  -4   0  698.23   35.60
 -12  -4   0  761.32   36.70
  12  -4   0  703.53   35.60
  12   4   0  708.23   36.20
  12   4   0  633.04   36.60
 -12   4   0  714.23   35.60
 -12   4   0  657.93   35.20
  14  -4   0   86.69    5.40
 -14  -4   0   79.29    6.10
  14  -4   0   81.39    5.30
 -14  -4   0   77.19    5.50
 -14   4   0   89.69    5.40
  14   4   0   83.59    6.40
  14   4   0   77.49    5.60
 -14   4   0   75.89    4.90
  16  -4   0   94.39    6.40
  16  -4   0   94.39    6.30
 -16  -4   0  102.89    6.50
 -16  -4   0  101.59    7.10
 -16   4   0   92.59    5.90
  16   4   0   96.89    6.80
  16   4   0   93.19    7.30
 -16   4   0   93.59    6.40
  18  -4   0  434.36   23.90
 -18  -4   0  463.75   24.10
 -18  -4   0  445.26   24.70
  18  -4   0  437.66   24.00
  18   4   0  455.05   24.40
 -18   4   0  433.46   23.40
  18   4   0  442.26   25.10
 -18   4   0  445.46   24.10
 -20  -4   0   21.70    3.60
  20  -4   0   27.70    3.40
  20  -4   0   27.10    3.40
 -20  -4   0   26.60    3.30
 -20   4   0   24.50    3.40
 -20   4   0   23.70    2.90
  20   4   0   24.50    3.40
  20   4   0   20.70    4.10
  22  -4   0    1.00    2.10
  22  -4   0   -1.10    1.40
 -22  -4   0   -0.50    1.20
 -22  -4   0   -0.40    1.70
 -22   4   0   -0.50    1.60
 -22   4   0    0.80    1.40
  22   4   0   -0.70    1.60
  22   4   0    1.90    2.10
  24  -4   0   32.70    4.90
 -24  -4   0   25.50    4.20
  24  -4   0   34.10    4.50
 -24  -4   0   35.30    4.30
  24   4   0   30.90    4.80
  24   4   0   38.00    4.50
 -24   4   0   28.00    4.70
 -24   4   0   29.00    4.00
  26  -4   0   -2.40    1.80
 -26  -4   0    3.30    2.30
 -26  -4   0    0.70    3.30
  26  -4   0    2.60    2.60
 -26   4   0    3.80    2.40
  26   4   0   -1.30    2.60
 -26   4   0    1.90    2.40
  26   4   0    9.90    3.30
 -28  -4   0   20.00    4.30
  28  -4   0   15.00    4.10
  28  -4   0   11.30    4.10
 -28  -4   0   23.60    4.70
  28   4   0   11.20    3.70
  28   4   0   19.60    5.20
 -28   4   0   12.50    4.80
 -28   4   0   19.80    4.40
 -30  -4   0   10.00    5.20
  30  -4   0    5.30    4.40
  30  -4   0   11.80    4.50
 -30  -4   0   11.50    3.80
 -30   4   0    6.00    4.80
  30   4   0   -1.30    3.90
 -30   4   0   16.00    4.60
  30   4   0    5.70    3.80
  -1  -5   0  334.47   17.60
  -1  -5   0  383.76   17.90
   1  -5   0  333.47   17.50
   1  -5   0  351.46   17.60
   1   5   0  360.06   17.70
   1   5   0  328.47   18.00
  -1   5   0  324.37   17.70
  -1   5   0  348.57   17.50
  -5  -5   0  573.54   28.50
  -5  -5   0  539.25   28.10
   5   5   0  525.65   28.60
   5   5   0  568.34   28.20
  -7  -5   0  360.36   18.10
   7   5   0  362.76   17.80
   7   5   0  285.07   18.10
   9  -5   0  535.75   28.00
   9  -5   0  579.14   28.00
  -9  -5   0  563.94   29.40
  -9  -5   0  558.14   28.90
   9   5   0  584.94   29.10
  -9   5   0  527.75   27.90
   9   5   0  547.15   29.60
  -9   5   0  588.34   28.10
  11  -5   0   38.70    2.40
 -11  -5   0   29.40    2.80
  11  -5   0   33.10    2.40
 -11   5   0   34.30    2.50
  11   5   0   43.60    4.20
  11   5   0   30.00    3.20
 -11   5   0   30.30    2.10
 -13  -5   0    7.40    1.50
  13  -5   0    8.70    1.40
  13  -5   0    6.80    1.20
 -13   5   0    8.20    1.40
  13   5   0    7.50    1.90
 -13   5   0    7.60    1.10
  13   5   0    4.60    1.80
  15  -5   0   13.50    1.90
 -15  -5   0   17.20    2.30
 -15  -5   0   15.90    2.60
  15  -5   0   12.90    1.90
  15   5   0   10.50    2.40
 -15   5   0    9.90    1.80
 -15   5   0   13.60    1.60
  17  -5   0  556.44   28.50
 -17  -5   0  561.74   29.00
  17  -5   0  552.64   28.70
 -17  -5   0  557.94   29.70
 -17   5   0  509.65   28.10
 -17   5   0  554.54   28.80
  17   5   0  522.25   30.10
  19  -5   0   36.80    3.60
 -19  -5   0   26.80    3.90
  19  -5   0   33.60    3.50
 -19  -5   0   31.90    3.90
 -19   5   0   29.00    3.10
 -19   5   0   26.60    3.40
  19   5   0   31.20    3.70
  19   5   0   30.80    4.30
  21  -5   0   10.80    2.60
 -21  -5   0   11.20    2.90
  21  -5   0    9.90    2.50
 -21  -5   0   12.60    2.70
 -21   5   0   14.50    2.50
 -21   5   0   12.90    2.80
  21   5   0    9.60    3.00
  21   5   0   13.10    2.90
  23  -5   0   97.29    8.30
  23  -5   0  111.89    8.10
 -23  -5   0  104.09    8.00
 -23  -5   0  107.69    9.00
  23   5   0  114.79    8.50
  23   5   0  110.29    9.10
 -23   5   0  107.09    7.70
 -23   5   0  100.79    8.40
  25  -5   0   18.00    3.70
 -25  -5   0   18.60    4.10
 -25  -5   0   22.20    4.00
  25  -5   0   18.80    4.00
 -25   5   0   27.00    4.80
  25   5   0   14.30    3.80
  25   5   0   17.40    3.80
 -25   5   0   20.90    3.70
  27  -5   0    3.60    3.30
 -27  -5   0   14.50    4.50
  27  -5   0   10.20    3.50
 -27  -5   0   20.80    4.40
 -27   5   0   12.70    3.70
 -27   5   0    7.90    3.70
  27   5   0   12.10    3.70
  27   5   0   15.90    5.00
 -29  -5   0   75.39    7.90
  29  -5   0   53.39    8.10
 -29  -5   0   55.39    6.50
  29  -5   0   54.69    7.70
 -29   5   0   59.09    8.00
  29   5   0   56.49    8.10
 -29   5   0   57.19    7.30
  29   5   0   61.99    8.70
   0  -6   0  645.14   33.40
   0  -6   0  692.43   33.60
   0   6   0  622.54   33.70
   0   6   0  695.53   33.40
  -4  -6   0 1744.33   84.29
  -4  -6   0 1636.04   83.89
   4   6   0 1596.34   84.39
   4   6   0 1747.53   83.99
  -6  -6   0  592.84   30.40
  -6  -6   0  573.44   30.00
   6   6   0  611.44   30.20
   6   6   0  567.64   30.70
  -8  -6   0  135.89    8.20
  -8  -6   0  135.19    7.90
   8   6   0  131.39    7.90
   8   6   0  130.99    8.60
 -10  -6   0  861.11   43.90
 -10  -6   0  836.72   44.40
  10   6   0  963.20   44.20
  10   6   0  778.42   44.60
 -12  -6   0  295.47   15.90
  12  -6   0  271.97   14.20
  12  -6   0  275.57   14.10
 -12  -6   0  285.17   15.30
 -12   6   0  272.97   14.20
  12   6   0  286.67   15.50
 -12   6   0  244.88   14.00
  12   6   0  283.77   16.30
  14  -6   0  147.89    7.90
 -14  -6   0  147.69    8.90
  14  -6   0  133.09    8.00
 -14  -6   0  148.49    9.40
 -14   6   0  148.59    8.20
  14   6   0  138.19    9.00
  14   6   0  151.98    9.90
 -14   6   0  135.59    7.80
  16  -6   0   61.79    4.10
 -16  -6   0   57.39    4.80
 -16  -6   0   66.59    5.50
  16  -6   0   63.99    4.40
 -16   6   0   56.69    3.90
 -16   6   0   51.09    4.20
  16   6   0   55.99    5.60
  16   6   0   52.39    4.80
  18  -6   0  619.24   31.10
 -18  -6   0  655.43   32.80
 -18  -6   0  630.34   32.00
  18  -6   0  619.74   31.40
 -18   6   0  633.24   31.50
  18   6   0  549.54   32.00
 -18   6   0  563.74   30.80
  18   6   0  507.15   32.60
  20  -6   0  177.08   11.20
  20  -6   0  183.98   11.00
 -20  -6   0  197.18   12.30
 -20  -6   0  189.38   11.60
  20   6   0  190.98   12.00
  20   6   0  165.68   12.30
 -20   6   0  180.98   11.30
 -20   6   0  170.08   10.60
  22  -6   0    9.70    2.70
  22  -6   0    8.00    2.40
 -22  -6   0   10.40    3.00
 -22  -6   0   12.70    2.90
 -22   6   0   13.60    2.60
  22   6   0   13.30    3.00
 -22   6   0   10.20    2.80
  22   6   0   16.20    3.80
 -24  -6   0   36.50    4.60
  24  -6   0   33.80    4.80
 -24  -6   0   33.40    5.60
  24  -6   0   34.80    4.50
 -24   6   0   32.50    4.80
  24   6   0   37.10    5.40
 -24   6   0   34.70    4.60
  24   6   0   39.70    5.20
 -26  -6   0   56.79    5.90
  26  -6   0   48.70    6.20
 -26  -6   0   60.79    6.80
  26  -6   0   54.89    6.10
  26   6   0   59.59    6.30
 -26   6   0   47.80    5.80
 -26   6   0   53.29    6.50
  26   6   0   65.59    7.20
 -28  -6   0   77.39    8.90
  28  -6   0   56.29    7.40
 -28  -6   0   78.29    7.40
  28  -6   0   64.79    7.40
  28   6   0   79.49    8.00
  28   6   0   74.89    8.20
 -28   6   0   59.19    7.70
 -28   6   0   65.89    6.90
  -1  -7   0    5.20    1.10
   1  -7   0    3.80    0.90
  -1  -7   0    5.30    1.10
   1  -7   0    3.60    0.90
   1   7   0    6.90    1.10
  -1   7   0    5.30    0.90
   1   7   0    5.60    1.30
  -1   7   0    5.30    1.20
  -3  -7   0 4586.24  221.28
   3   7   0 4326.97  221.58
  -5  -7   0  429.96   22.60
   5  -7   0  442.76   21.30
  -5  -7   0  414.86   22.20
  -5   7   0  447.96   21.30
   5   7   0  458.85   22.40
  -5   7   0  381.36   21.30
   5   7   0  415.96   22.90
  -7  -7   0  363.96   19.20
  -7  -7   0  377.26   19.60
   7   7   0  354.56   19.20
   7   7   0  348.97   19.80
  -9  -7   0  864.41   46.00
  -9  -7   0  905.11   46.50
   9   7   0  934.71   46.20
   9   7   0  903.21   46.90
 -11  -7   0   16.40    2.20
 -11  -7   0   17.50    2.50
  11   7   0   18.60    2.90
  11   7   0   14.30    2.20
 -13  -7   0   14.70    2.20
 -13  -7   0   15.10    2.60
  13   7   0   14.40    2.30
  13   7   0   10.80    2.60
 -15  -7   0    6.90    1.90
  15  -7   0    5.60    0.70
  15  -7   0    5.40    0.70
 -15  -7   0    6.10    2.00
 -15   7   0    4.50    0.70
  15   7   0    6.40    2.10
 -15   7   0    7.10    0.90
  15   7   0    7.00    2.60
 -17  -7   0  369.46   21.80
 -17  -7   0  402.16   21.30
  17  -7   0  393.16   19.90
  17  -7   0  371.56   19.70
 -17   7   0  372.86   20.00
  17   7   0  365.96   21.40
  17   7   0  395.76   22.50
  19  -7   0  212.08   12.30
  19  -7   0  215.58   12.10
 -19  -7   0  186.18   13.00
 -19  -7   0  246.88   14.40
 -19   7   0  235.58   12.60
  19   7   0  243.68   13.90
  19   7   0  187.08   14.00
  21  -7   0    1.50    1.60
 -21  -7   0    2.80    2.90
  21  -7   0    1.80    1.40
 -21  -7   0    0.00    1.60
  21   7   0    2.60    2.40
  21   7   0    1.10    1.50
 -21   7   0    0.70    1.60
  23  -7   0    3.50    1.80
 -23  -7   0    3.50    2.10
  23  -7   0    2.60    1.80
 -23  -7   0    6.50    2.70
  23   7   0   12.00    3.60
 -23   7   0    5.10    2.50
  23   7   0    8.50    3.10
  25  -7   0   17.60    3.60
 -25  -7   0   19.00    4.10
  25  -7   0   13.70    3.10
 -25  -7   0   19.60    4.30
  25   7   0   27.50    4.30
  25   7   0   18.00    5.30
 -25   7   0   11.90    3.10
 -27  -7   0    2.10    2.80
 -27  -7   0    1.10    3.70
  27  -7   0    1.30    2.40
  27  -7   0    5.70    3.00
 -27   7   0    5.50    3.00
 -27   7   0    2.80    2.50
  27   7   0    5.70    4.00
  27   7   0    5.10    2.50
   0  -8   0 3215.38  152.68
   0   8   0 2927.61  152.88
  -2  -8   0   23.00    2.30
  -2  -8   0   22.30    2.20
   2  -8   0   22.20    1.90
   2  -8   0   26.90    2.20
  -2   8   0   19.80    2.10
   2   8   0   24.00    2.60
  -2   8   0   21.70    1.90
   4  -8   0 1689.53   83.39
  -4  -8   0 1692.83   84.19
  -4  -8   0 1722.63   83.99
   4  -8   0 1692.73   83.19
  -4   8   0 1670.93   83.19
  -4   8   0 1572.74   83.39
   4   8   0 1623.24   84.49
   4   8   0 1732.23   83.99
  -6  -8   0  165.48   10.10
  -6  -8   0  159.78    9.80
   6   8   0  191.68   10.10
   6   8   0  168.68   10.50
  -8  -8   0  383.76   19.90
  -8  -8   0  351.86   19.30
   8   8   0  350.56   20.10
   8   8   0  357.46   19.50
 -10  -8   0  126.69    8.30
 -10  -8   0  127.49    7.90
  10   8   0  124.19    8.10
  10   8   0  126.79    8.80
 -12  -8   0   45.00    4.30
 -12  -8   0   40.50    3.80
  12   8   0   41.90    4.60
  12   8   0   43.40    4.00
 -14  -8   0    8.60    2.60
 -14  -8   0   12.40    2.40
  14   8   0   13.20    2.90
  14   8   0   11.20    2.60
 -16  -8   0    5.30    1.90
 -16  -8   0    3.80    1.80
  16   8   0    5.00    1.90
  16   8   0    8.80    2.80
 -18  -8   0  282.27   17.10
 -18  -8   0  266.87   16.40
  18   8   0  303.37   17.10
  18   8   0  277.47   17.70
 -20  -8   0  751.52   39.00
 -20  -8   0  688.43   38.10
  20   8   0  671.03   39.20
  20   8   0  744.13   38.70
 -22  -8   0   88.49    7.60
 -22  -8   0   83.69    6.90
  22  -8   0   66.29    4.10
 -22   8   0   71.29    4.50
  22   8   0   74.39    7.80
  22   8   0   84.59    7.10
 -24  -8   0   21.70    4.30
  24  -8   0   15.00    1.90
 -24  -8   0   19.30    4.20
 -24   8   0   16.50    2.00
  24   8   0   25.10    4.00
 -24   8   0   13.90    2.30
  24   8   0   17.20    5.00
 -26  -8   0   11.10    3.90
  26  -8   0   11.90    2.00
 -26  -8   0   13.60    3.80
  26  -8   0    5.90    1.40
  26   8   0    7.00    3.10
  26   8   0   12.30    3.80
 -26   8   0    7.10    1.70
  -1  -9   0    2.50    1.00
   1  -9   0    2.50    1.00
   1  -9   0    3.10    1.10
  -1  -9   0    1.60    1.00
   1   9   0    1.50    0.80
   1   9   0    2.60    1.20
  -1   9   0    2.20    1.10
  -1   9   0    1.50    0.90
  -3  -9   0  120.09    7.10
  -3  -9   0  117.89    7.20
   3  -9   0  119.19    6.60
   3   9   0  117.79    7.10
  -3   9   0  121.69    6.60
   3   9   0  101.89    7.40
  -3   9   0  107.79    6.80
   5  -9   0  325.87   16.90
  -5  -9   0  332.77   17.90
  -5  -9   0  350.06   18.30
   5  -9   0  329.17   17.00
  -5   9   0  337.57   17.00
   5   9   0  355.26   18.10
  -5   9   0  306.07   17.00
   5   9   0  327.67   18.60
  -7  -9   0  105.69    7.20
  -7  -9   0  116.79    7.50
   7   9   0  112.59    7.90
   7   9   0  117.89    7.30
  -9  -9   0    9.50    1.90
  -9  -9   0    8.90    2.20
   9   9   0    9.90    2.40
   9   9   0    9.50    2.10
 -11  -9   0  130.49    8.90
 -11  -9   0  135.49    8.60
  11   9   0  134.89    8.80
  11   9   0  136.99    9.50
 -13  -9   0  178.28   11.40
 -13  -9   0  176.28   11.70
  13   9   0  203.88   12.70
  13   9   0  197.38   11.70
 -15  -9   0   -0.10    1.70
 -15  -9   0   -0.60    1.40
  15   9   0   -0.20    1.40
  15   9   0    2.50    1.90
 -17  -9   0   -0.50    1.20
 -17  -9   0    1.60    1.60
  17   9   0   -0.70    1.70
  17   9   0   -1.20    1.20
 -19  -9   0  654.53   37.30
 -19  -9   0  696.23   36.90
  19   9   0  709.13   37.40
  19   9   0  685.33   38.10
 -21  -9   0  563.24   31.00
 -21  -9   0  591.04   31.90
  21   9   0  570.24   31.60
  21   9   0  518.95   31.90
 -23  -9   0   85.29    8.80
 -23  -9   0  106.99    8.30
  23   9   0  107.79    9.40
  23   9   0   86.69    8.10
 -25  -9   0   61.29    7.10
 -25  -9   0   59.29    7.90
  25   9   0   60.09    8.50
  25   9   0   52.69    6.90
   0 -10   0   99.99    6.20
   0 -10   0   94.49    6.00
   0  10   0   84.69    6.20
   0  10   0   94.49    5.90
   2 -10   0   10.40    1.60
   2 -10   0    9.80    1.80
  -2 -10   0    9.60    1.80
  -2 -10   0   10.60    1.90
   2  10   0   14.60    2.70
  -2  10   0   10.10    2.00
   2  10   0   10.70    1.60
  -2  10   0   11.80    1.70
   4 -10   0  256.27   13.30
  -4 -10   0  247.98   13.80
  -4 -10   0  255.97   14.00
   4 -10   0  251.07   13.00
  -4  10   0  252.17   13.10
   4  10   0  230.18   14.20
  -4  10   0  225.78   13.20
   4  10   0  245.08   13.70
  -6 -10   0  700.93   36.30
  -6 -10   0  725.03   36.60
   6  10   0  715.33   36.30
   6  10   0  650.43   36.80
  -8 -10   0   14.70    2.60
  -8 -10   0   18.50    2.60
   8  10   0   14.90    2.80
   8  10   0   12.50    2.20
 -10 -10   0   99.89    7.30
 -10 -10   0  104.59    7.10
  10  10   0  111.09    8.10
  10  10   0   99.29    7.30
 -12 -10   0   11.30    2.30
 -12 -10   0    9.90    2.40
  12  10   0    9.10    2.80
  12  10   0   10.30    2.70
 -14 -10   0  150.58    9.70
 -14 -10   0  143.99    9.80
  14  10   0  134.59   10.50
  14  10   0  138.79    9.60
 -16 -10   0   42.30    4.60
 -16 -10   0   34.90    4.20
  16  10   0   32.90    4.80
  16  10   0   31.50    4.20
 -18 -10   0    1.30    1.80
 -18 -10   0   -1.10    1.40
  18  10   0   -1.10    1.40
  18  10   0    0.10    2.10
 -20 -10   0  211.38   14.40
 -20 -10   0  193.38   13.50
  20  10   0  210.18   14.80
  20  10   0  236.18   14.40
 -22 -10   0   77.19    7.30
 -22 -10   0   81.49    7.70
  22  10   0   84.39    7.70
  22  10   0   86.89    8.50
 -24 -10   0    3.50    3.00
 -24 -10   0    0.40    2.20
  24  10   0    0.70    2.30
  24  10   0    6.20    3.40
   1 -11   0 1264.77   63.19
  -1 -11   0 1326.77   63.49
  -1 -11   0 1277.27   63.59
   1 -11   0 1326.37   63.59
  -1  11   0 1211.58   63.19
  -1  11   0 1149.58   63.49
   1  11   0 1307.57   63.49
   1  11   0 1135.29   63.79
   3 -11   0  372.76   19.50
  -3 -11   0  388.16   19.90
   3 -11   0  360.36   19.10
  -3 -11   0  364.56   19.80
  -3  11   0  369.06   19.20
  -3  11   0  340.87   19.50
   3  11   0  326.77   20.10
   3  11   0  373.66   19.70
  -5 -11   0 1024.20   49.70
   5 -11   0  979.40   48.40
   5 -11   0  946.51   48.20
  -5 -11   0 1003.90   49.70
  -5  11   0  935.21   48.30
  -5  11   0  817.42   48.30
   5  11   0 1022.20   49.60
   5  11   0  979.50   50.29
  -7 -11   0   60.69    4.80
  -7 -11   0   51.99    4.80
   7  11   0   64.89    4.90
   7  11   0   54.29    5.30
  -9 -11   0   39.70    4.10
  -9 -11   0   48.10    4.50
   9  11   0   53.99    4.50
   9  11   0   40.60    4.70
 -11 -11   0  125.69    8.70
 -11 -11   0  128.19    9.00
  11  11   0  131.69    9.60
  11  11   0  139.79    9.00
 -13 -11   0    1.10    1.50
 -13 -11   0    3.30    1.60
  13  11   0   -0.20    1.60
  13  11   0    1.50    2.00
 -15 -11   0   10.00    2.70
 -15 -11   0   10.80    3.10
  15  11   0    9.40    2.50
  15  11   0   19.00    4.20
 -17 -11   0  110.69    8.50
 -17 -11   0  110.19    8.20
  17  11   0   87.29    8.60
  17  11   0  105.69    8.20
 -19 -11   0    3.20    2.20
 -19 -11   0    5.70    2.30
  19  11   0    4.20    2.90
  19  11   0    7.50    3.20
 -21 -11   0  134.09   11.00
 -21 -11   0  144.89   10.60
  21  11   0  150.58   11.80
  21  11   0  134.89   10.60
 -23 -11   0   -1.50    1.90
 -23 -11   0    1.60    3.20
  23  11   0    1.00    2.30
  23  11   0    4.70    4.10
   0 -12   0 1113.89   56.49
   0 -12   0 1136.59   56.19
   0  12   0 1110.59   56.19
   0  12   0 1038.80   56.59
  -2 -12   0   15.90    2.80
   2 -12   0   15.20    2.40
  -2 -12   0   18.20    2.70
  -2  12   0   17.30    2.40
   2  12   0   12.10    2.40
   2  12   0   15.20    3.00
  -2  12   0   13.10    2.50
   4 -12   0   49.30    3.60
  -4 -12   0   44.60    4.30
   4 -12   0   45.80    3.80
  -4 -12   0   46.80    4.30
  -4  12   0   46.30    3.60
   4  12   0   45.30    4.60
   4  12   0   47.10    4.20
  -6 -12   0  172.58   11.10
  -6 -12   0  176.48   11.10
   6  12   0  167.78   11.70
   6  12   0  191.88   11.10
  -8 -12   0  165.38   10.50
  -8 -12   0  156.58   10.20
   8  12   0  154.28   10.90
   8  12   0  162.88   10.30
 -10 -12   0   32.70    4.30
 -10 -12   0   27.60    3.50
  10  12   0   28.10    4.10
  10  12   0   23.00    3.40
 -12 -12   0  133.89    9.10
 -12 -12   0  128.39    9.00
  12  12   0  104.69    9.50
  12  12   0  127.19    8.90
 -14 -12   0   51.09    5.60
 -14 -12   0   53.49    5.40
  14  12   0   46.60    5.10
  14  12   0   52.99    6.50
 -16 -12   0   23.50    3.90
 -16 -12   0   27.70    4.20
  16  12   0   28.50    4.90
  16  12   0   30.60    4.40
 -18 -12   0    0.00    1.70
 -18 -12   0    3.20    2.80
  18  12   0   -0.10    1.70
  18  12   0   -3.30    2.80
 -20 -12   0   47.90    5.90
 -20 -12   0   59.29    6.30
  20  12   0   67.49    7.40
  20  12   0   61.09    7.20
 -22 -12   0   53.39    6.60
 -22 -12   0   62.59    6.90
  22  12   0   72.09    7.40
  22  12   0   60.89    7.60
  -1 -13   0   72.89    6.10
   1 -13   0   75.69    5.60
  -1 -13   0   81.99    5.80
  -1  13   0   73.09    5.60
  -1  13   0   64.89    5.80
   1  13   0   58.39    6.10
   1  13   0   75.49    5.80
   3 -13   0    3.40    1.70
  -3 -13   0    1.40    1.60
  -3 -13   0    2.80    1.70
   3 -13   0    0.80    1.10
  -3  13   0    2.90    1.60
  -3  13   0    2.60    1.50
   3  13   0    0.10    1.30
   3  13   0    1.60    1.60
  -5 -13   0    3.30    2.20
   5 -13   0    3.30    0.80
   5 -13   0    3.60    0.90
  -5 -13   0    6.80    2.20
  -5  13   0    3.90    0.90
   5  13   0    4.20    1.70
  -5  13   0    3.50    0.90
   5  13   0    1.20    2.20
  -7 -13   0   10.40    2.70
  -7 -13   0   10.00    2.80
   7  13   0    9.50    2.60
   7  13   0   13.10    3.40
  -9 -13   0   29.40    3.80
  -9 -13   0   25.70    4.10
   9  13   0   26.40    3.60
   9  13   0   24.40    4.10
 -11 -13   0   13.70    3.10
  11  13   0   12.20    3.30
  11  13   0   18.80    3.50
 -13 -13   0    4.00    2.00
 -13 -13   0    3.00    2.50
  13  13   0    2.20    2.80
  13  13   0    3.80    1.90
 -15 -13   0   97.79    8.20
 -15 -13   0   92.39    8.20
  15  13   0   97.69    8.10
  15  13   0  102.89    9.00
 -17 -13   0   41.40    5.10
 -17 -13   0   44.40    5.30
  17  13   0   44.40    5.30
  17  13   0   34.90    5.80
 -19 -13   0    4.10    3.00
 -19 -13   0    2.20    2.90
  19  13   0   -0.80    3.60
  19  13   0    0.40    2.40
 -21 -13   0  121.79   10.50
  21  13   0  107.99   11.20
   0 -14   0  710.33   35.70
   0  14   0  658.23   35.70
   0  14   0  641.24   36.20
  -2 -14   0  375.56   21.50
   2 -14   0  366.36   21.40
  -2 -14   0  374.16   21.80
   2 -14   0  393.96   21.10
  -2  14   0  378.06   21.70
   2  14   0  378.06   22.30
  -2  14   0  400.96   21.30
   2  14   0  392.06   21.70
   4 -14   0   86.29    5.90
   4 -14   0   96.49    6.30
  -4 -14   0   94.09    7.50
  -4 -14   0   97.99    7.30
  -4  14   0   84.69    6.00
  -4  14   0   87.19    6.30
   4  14   0   95.39    7.20
   4  14   0   85.49    7.80
  -6 -14   0   23.40    4.10
  -6 -14   0   24.90    3.90
   6  14   0   25.80    3.90
   6  14   0   32.90    4.80
  -8 -14   0   26.50    4.30
  -8 -14   0   17.50    3.30
   8  14   0   18.10    4.20
   8  14   0   13.80    3.40
 -10 -14   0   22.20    3.90
 -10 -14   0   11.30    3.20
  10  14   0   11.70    3.30
  10  14   0   12.30    3.40
 -12 -14   0    6.50    2.50
 -12 -14   0    3.40    2.20
  12  14   0    0.20    2.20
  12  14   0    2.60    2.00
 -14 -14   0   10.80    3.40
 -14 -14   0   10.10    3.60
  14  14   0   13.10    3.80
  14  14   0   15.00    3.80
 -16 -14   0   86.39    7.90
 -16 -14   0   87.79    8.60
  16  14   0  102.09    9.00
  16  14   0   91.19    8.10
 -18 -14   0    3.90    2.70
 -18 -14   0    7.20    3.90
  18  14   0   -0.30    2.50
  18  14   0    0.70    3.50
 -20 -14   0   26.80    5.40
  20  14   0   28.60    5.90
   1 -15   0  147.39    9.90
   1 -15   0  144.59   10.30
  -1 -15   0  156.58   10.30
  -1  15   0  133.39   10.50
   1  15   0  150.08   10.50
   1  15   0  147.89   11.10
  -1  15   0  162.18   10.40
   3 -15   0  257.17   15.50
  -3 -15   0  274.37   16.50
   3 -15   0  251.87   15.20
  -3 -15   0  268.37   16.80
  -3  15   0  269.57   15.60
  -3  15   0  252.27   15.70
   3  15   0  295.97   17.60
   3  15   0  295.87   16.80
  -5 -15   0   77.79    7.20
  -5 -15   0   69.29    6.70
   5  15   0   70.19    6.80
   5  15   0   84.19    7.90
  -7 -15   0    7.40    2.60
  -7 -15   0    7.30    2.80
   7  15   0    5.90    3.40
   7  15   0    8.60    3.10
  -9 -15   0   25.90    4.70
  -9 -15   0   23.00    3.80
   9  15   0   23.50    5.00
   9  15   0   15.70    3.50
 -11 -15   0   -0.70    1.80
 -11 -15   0    1.90    2.00
  11  15   0    1.30    2.50
  11  15   0    0.30    1.70
 -13 -15   0   12.70    4.10
 -13 -15   0    8.30    3.50
  13  15   0   14.80    3.80
  13  15   0   17.90    5.30
 -15 -15   0   31.60    5.50
 -15 -15   0   28.60    5.00
  15  15   0   24.10    5.20
  15  15   0   28.30    5.50
 -17 -15   0   31.90    6.10
 -17 -15   0   30.80    5.80
  17  15   0   33.10    6.40
  17  15   0   36.00    6.70
   0 -16   0   26.90    4.40
   0 -16   0   24.60    4.40
   0  16   0   24.10    4.90
   0  16   0   22.70    4.30
   2 -16   0   76.99    6.70
   2 -16   0   88.79    7.10
  -2 -16   0   95.39    8.00
   2  16   0   98.29    8.10
   2  16   0   92.99    8.90
  -2  16   0   80.69    7.30
  -2  16   0   94.29    7.30
   4 -16   0   59.19    3.80
   4 -16   0   71.79    4.00
  -4  16   0   72.69    4.30
  -6 -16   0   16.00    3.90
  -6 -16   0   16.10    4.30
   6  16   0   12.80    3.70
   6  16   0   19.10    5.00
  -8 -16   0   96.89    8.30
  -8 -16   0   98.59    8.70
   8  16   0   96.99    8.90
   8  16   0  104.79    9.60
 -10 -16   0    2.50    2.70
 -10 -16   0    1.90    3.10
  10  16   0    1.30    3.10
  10  16   0    2.60    3.40
 -12 -16   0   -2.20    2.90
 -12 -16   0    1.70    3.50
  12  16   0    1.40    2.30
  12  16   0    1.10    3.90
 -14 -16   0    4.60    3.80
 -14 -16   0    2.10    3.60
  14  16   0    3.70    4.00
  14  16   0   12.10    4.40
 -16 -16   0   -1.60    3.60
 -16 -16   0   -0.40    4.40
  16  16   0   -0.60    2.70
  16  16   0    2.30    4.30
  -1 -17   0  117.99    9.30
  -1 -17   0  121.39    9.80
   1 -17   0   95.69    8.20
   1 -17   0   93.29    8.50
   1  17   0  128.79   10.50
  -1  17   0  111.19    8.80
   1  17   0  116.09    9.50
  -1  17   0   95.69    8.80
   3 -17   0  146.69    9.20
  -3  17   0  161.48    9.50
  -5 -17   0   21.10    5.30
  -5 -17   0   11.40    4.00
   5  17   0   15.30    4.50
   5  17   0   15.60    5.30
  -7 -17   0   20.00    4.70
  -7 -17   0   23.40    5.50
   7  17   0   22.40    5.50
   7  17   0   19.70    5.00
  -9 -17   0   23.70    5.20
  -9 -17   0   25.80    5.70
   9  17   0   38.60    6.90
   9  17   0   31.90    6.00
 -11 -17   0   -0.10    2.40
 -11 -17   0   -6.50    3.10
  11  17   0    1.50    3.70
  11  17   0   -0.70    3.60
 -13 -17   0   -0.30    2.70
 -13 -17   0    1.80    4.30
  13  17   0    3.50    4.50
  13  17   0    1.20    3.80
   0 -18   0   38.40    6.00
   0 -18   0   32.50    5.40
   0  18   0   37.20    6.00
   0  18   0   36.70    5.80
  -2 -18   0   62.19    7.20
   2 -18   0   38.10    4.50
  -2 -18   0   47.10    7.30
   2  18   0   57.89    8.20
   2  18   0   59.59    7.10
  -4 -18   0   31.00    5.80
  -4 -18   0   36.30    6.80
   4  18   0   34.60    6.40
  -6 -18   0   -1.40    3.40
   6  18   0    6.00    4.20
   6  18   0    7.30    4.60
  -8 -18   0    0.80    3.30
  -8 -18   0    5.90    5.20
   8  18   0   -0.90    4.20
   8  18   0    6.30    4.50
 -30   0   1   74.99    9.60
  30   0  -1   67.79    9.00
  30   0  -1   91.89   10.00
 -30   0   1   93.39    8.50
 -28   0   1   36.10    4.60
  28   0  -1   32.20    5.90
 -28   0   1   37.80    5.80
  28   0  -1   33.60    6.20
 -26   0   1   85.19    8.40
  26   0  -1   95.99    8.40
 -26   0   1   74.19    6.60
  26   0  -1   85.59    7.80
 -24   0   1   78.99    7.30
 -24   0   1   78.89    6.40
  24   0  -1   90.69    7.50
  24   0  -1   87.99    7.40
  22   0  -1    4.80    2.00
 -22   0   1    2.20    1.80
  22   0  -1    4.20    2.20
 -22   0   1    3.70    1.50
 -20   0   1  319.47   18.40
  20   0  -1  309.07   18.40
 -20   0   1  306.27   17.50
  20   0  -1  329.47   18.40
  18   0  -1  340.17   19.30
 -18   0   1  309.27   18.30
 -18   0   1  362.46   19.40
  18   0  -1  356.46   19.20
  16   0  -1    3.20    1.40
 -16   0   1    4.00    1.30
  16   0  -1    3.70    1.40
 -16   0   1    5.00    1.60
 -14   0   1   24.90    2.90
  14   0  -1   20.90    2.60
  14   0  -1   26.00    2.80
 -14   0   1   23.50    2.30
  12   0  -1   36.90    3.00
 -12   0   1   34.40    2.70
  12   0  -1   39.50    3.30
 -12   0   1   39.50    3.20
  10   0  -1 1324.57   66.29
 -10   0   1 1262.07   65.89
  10   0  -1 1304.87   66.39
 -10   0   1 1384.46   66.39
  -8   0   1  293.07   15.60
  -8   0   1  319.57   16.00
   8   0  -1  300.67   15.80
   8   0  -1  299.07   15.90
  -6   0   1   81.49    4.50
   6   0  -1   75.09    4.40
  -6   0   1   74.09    4.20
   6   0  -1   67.99    4.30
  -2   0   1    9.00    0.70
  -2   0   1    7.40    0.70
  -4   0  -1  796.02   37.10
  -4   0  -1  755.12   36.90
   4   0   1  679.63   37.00
   4   0   1  727.03   36.80
  -6   0  -1  484.45   22.30
   6   0   1  406.76   22.20
  -6   0  -1  424.96   21.90
   6   0   1  418.66   21.90
  -8   0  -1 1457.15   73.99
   8   0   1 1381.66   74.29
   8   0   1 1464.65   73.99
  -8   0  -1 1635.94   74.39
 -10   0  -1   43.10    3.30
  10   0   1   39.50    3.20
  12   0   1  341.47   17.70
 -12   0  -1  315.87   17.60
 -12   0  -1  356.26   18.10
  12   0   1  332.97   18.30
  14   0   1    2.80    1.40
 -14   0  -1    4.70    1.50
  14   0   1    1.10    1.10
 -14   0  -1    1.90    0.90
  16   0   1    2.80    1.30
  16   0   1    0.10    1.40
 -16   0  -1    1.30    1.00
 -16   0  -1    0.90    1.10
 -18   0  -1    3.40    1.60
 -18   0  -1    4.60    1.60
  18   0   1    1.20    1.70
  18   0   1    4.70    1.70
  20   0   1   13.70    2.60
 -20   0  -1   18.10    2.90
 -20   0  -1   21.90    3.40
  20   0   1   17.80    3.50
  22   0   1   23.90    3.60
 -22   0  -1   19.00    3.40
 -22   0  -1   32.50    4.40
  22   0   1   27.30    4.30
  24   0   1  322.47   18.80
  24   0   1  313.17   19.10
 -24   0  -1  292.77   18.10
 -24   0  -1  317.37   19.00
  26   0   1   56.69    6.40
 -26   0  -1   66.19    7.10
 -26   0  -1   55.19    5.80
  26   0   1   62.49    6.30
 -28   0  -1   58.99    7.40
 -28   0  -1   56.49    6.90
  28   0   1   53.89    7.70
  28   0   1   56.39    6.40
 -30   0  -1   49.70    7.80
  30   0   1   45.70    7.00
  30   0   1   53.29    6.90
 -30   0  -1   47.60    6.40
  31  -1  -1   46.90    8.10
  31  -1  -1   44.60    8.30
 -31  -1   1   49.90    7.30
 -31  -1   1   53.39    7.40
  31   1  -1   51.29    8.50
  31   1  -1   40.70    7.80
 -31   1   1   37.40    7.80
 -31   1   1   53.69    7.60
  29  -1  -1   43.90    7.40
 -29  -1   1   51.49    6.40
 -29  -1   1   46.40    7.40
  29  -1  -1   42.70    6.90
  29   1  -1   48.10    7.30
 -29   1   1   37.20    5.80
 -29   1   1   52.19    7.60
  29   1  -1   49.60    6.40
  27  -1  -1   22.30    4.80
  27  -1  -1   16.90    4.30
 -27  -1   1   20.50    4.40
 -27  -1   1   20.90    3.90
 -27   1   1   16.70    3.80
  27   1  -1   14.10    4.00
  27   1  -1   26.50    5.40
 -27   1   1   20.60    4.40
 -25  -1   1  265.37   16.70
 -25  -1   1  255.47   15.30
  25  -1  -1  257.07   16.50
  25  -1  -1  256.57   16.40
 -25   1   1  216.98   15.00
 -25   1   1  244.88   16.40
  25   1  -1  280.57   16.60
  25   1  -1  255.67   16.40
 -23  -1   1   90.09    7.50
  23  -1  -1   91.29    7.40
 -23  -1   1   81.19    6.30
  23  -1  -1   83.99    7.50
 -23   1   1   83.39    7.40
 -23   1   1   76.99    6.40
  23   1  -1   87.09    7.20
  23   1  -1   83.59    7.40
 -21  -1   1  118.39    8.20
  21  -1  -1  135.09    9.10
  21  -1  -1  137.39    9.30
 -21  -1   1  132.69    9.10
  21   1  -1  110.39    8.90
 -21   1   1  124.49    9.10
 -21   1   1  121.59    8.10
  21   1  -1  118.79    8.70
  19  -1  -1  383.06   20.90
 -19  -1   1  358.06   20.00
 -19  -1   1  376.96   21.00
  19  -1  -1  375.36   21.00
  19   1  -1  359.76   20.70
  19   1  -1  357.06   21.10
 -19   1   1  386.86   21.00
 -19   1   1  369.46   20.00
 -17  -1   1  295.27   15.40
 -17  -1   1  250.07   14.30
  17  -1  -1  251.47   14.90
  17  -1  -1  269.87   15.00
  17   1  -1  244.68   15.10
 -17   1   1  270.37   15.00
  17   1  -1  258.07   14.90
 -17   1   1  238.28   14.10
  15  -1  -1  941.71   51.09
 -15  -1   1  962.20   50.59
 -15  -1   1 1113.49   51.59
  15  -1  -1  999.80   51.09
 -15   1   1 1044.80   51.29
  15   1  -1  973.10   51.39
 -15   1   1  937.81   50.39
  15   1  -1 1021.10   51.19
  13  -1  -1  381.76   20.90
 -13  -1   1  377.06   20.50
 -13  -1   1  430.56   21.30
  13  -1  -1  406.46   20.90
  13   1  -1  382.56   21.20
 -13   1   1  370.86   20.30
 -13   1   1  405.86   21.00
  13   1  -1  387.36   20.90
  11  -1  -1  721.93   38.30
  11  -1  -1  745.63   38.30
 -11  -1   1  756.62   38.60
 -11  -1   1  740.13   38.10
  11   1  -1  821.32   38.50
 -11   1   1  782.82   38.40
 -11   1   1  717.63   37.90
  11   1  -1  723.83   38.60
  -9  -1   1   19.60    1.70
   9  -1  -1   21.70    2.00
   9   1  -1   16.40    1.80
  -9   1   1   20.20    1.80
   7   1  -1 3295.87  163.68
   3  -1  -1  679.03   39.30
  -3  -1   1  867.41   39.60
   3  -1  -1  748.93   39.40
  -3  -1   1  760.32   39.40
   3   1  -1  814.22   39.50
  -3   1   1  803.42   39.30
  -3   1   1  854.51   39.40
  -3  -1  -1  505.25   25.20
   3  -1   1  467.95   25.10
   3  -1   1  498.15   25.00
  -3  -1  -1  537.45   25.50
  -3   1  -1  543.65   25.20
  -3   1  -1  509.85   25.10
   3   1   1  437.06   25.30
   3   1   1  524.75   25.20
  -5  -1  -1  155.18    8.40
   5  -1   1  154.88    8.10
   5  -1   1  144.19    8.30
   5   1   1  172.48    8.30
  -5   1  -1  164.08    8.40
  -5   1  -1  163.48    8.20
   5   1   1  153.38    8.60
   9  -1   1  884.41   42.10
  -9  -1  -1  839.02   42.20
   9  -1   1  822.12   42.40
  -9  -1  -1  903.81   42.70
  -9   1  -1  794.42   42.00
  -9   1  -1  864.31   42.40
   9   1   1  839.62   42.20
   9   1   1  753.32   42.60
  11  -1   1  169.18    9.50
 -11  -1  -1  164.68    9.10
  11  -1   1  163.48    9.00
 -11  -1  -1  167.88    9.50
 -11   1  -1  181.18    9.40
  11   1   1  154.88    9.10
  11   1   1  155.68    9.70
 -11   1  -1  154.48    8.90
  13  -1   1  370.56   20.30
 -13  -1  -1  375.76   19.90
  13  -1   1  388.06   19.80
 -13  -1  -1  403.16   20.50
  13   1   1  332.07   20.40
 -13   1  -1  410.26   20.20
 -13   1  -1  355.16   19.70
  13   1   1  386.36   20.00
  15  -1   1    6.40    1.70
  15  -1   1    8.00    1.60
 -15  -1  -1    6.80    1.50
 -15  -1  -1    5.60    1.60
  15   1   1    5.30    1.70
  15   1   1    8.80    1.80
 -15   1  -1    6.40    1.40
  17  -1   1   71.99    5.60
  17  -1   1   76.99    5.30
 -17  -1  -1   67.09    5.40
 -17  -1  -1   69.09    5.00
 -17   1  -1   74.69    5.60
  17   1   1   63.99    5.60
 -17   1  -1   61.19    4.70
  17   1   1   69.49    5.20
  19  -1   1    0.50    1.70
 -19  -1  -1    1.80    1.40
  19  -1   1    1.20    1.10
  19   1   1    0.80    1.90
  19   1   1    0.70    1.50
 -19   1  -1    1.00    1.00
 -19   1  -1    4.40    1.90
 -21  -1  -1   20.60    2.90
 -21  -1  -1   23.20    3.90
  21  -1   1   25.40    3.90
  21  -1   1   18.20    2.80
  21   1   1   24.70    3.60
 -21   1  -1   16.90    3.20
  21   1   1   21.40    3.90
 -21   1  -1   23.00    2.90
  23  -1   1  210.68   13.40
 -23  -1  -1  195.88   12.70
 -23  -1  -1  221.28   13.70
  23  -1   1  196.28   12.90
  23   1   1  196.88   12.90
 -23   1  -1  191.68   12.50
 -23   1  -1  209.28   13.30
  23   1   1  223.78   13.80
  25  -1   1  218.78   14.70
  25  -1   1  219.98   14.40
 -25  -1  -1  217.78   14.40
 -25  -1  -1  216.58   13.80
  25   1   1  230.78   14.40
 -25   1  -1  207.58   14.30
 -25   1  -1  189.68   13.70
  25   1   1  253.07   15.10
  27  -1   1   64.89    8.00
  27  -1   1   92.09    8.30
 -27  -1  -1   78.69    7.70
 -27  -1  -1   86.09    7.70
  27   1   1   70.79    8.10
  27   1   1   81.39    7.50
 -27   1  -1   71.69    7.40
 -27   1  -1   92.59    8.10
  29  -1   1   47.80    7.70
 -29  -1  -1   57.99    7.00
  29  -1   1   56.59    7.60
 -29  -1  -1   54.19    6.90
 -29   1  -1   58.29    7.10
  29   1   1   58.29    6.80
  29   1   1   56.39    8.30
 -29   1  -1   56.59    7.10
 -31  -1  -1   50.79    7.30
  31  -1   1   28.90    6.80
 -31  -1  -1   24.70    6.00
  31  -1   1   29.80    6.30
 -31   1  -1   38.70    7.10
  31   1   1   39.10    7.90
 -31   1  -1   31.50    5.80
  31   1   1   36.20    7.10
 -30  -2   1   19.90    4.80
  30  -2  -1   20.00    5.30
 -30  -2   1   15.90    4.90
  30  -2  -1   25.40    5.90
 -30   2   1   21.50    4.80
  30   2  -1   23.10    6.20
  30   2  -1   13.20    4.40
 -30   2   1   19.30    6.00
  28  -2  -1   17.00    5.20
  28  -2  -1   25.90    5.40
 -28  -2   1   33.80    4.90
 -28  -2   1   30.70    5.80
 -28   2   1   27.60    5.60
  28   2  -1   26.90    5.50
  28   2  -1   28.90    5.90
 -28   2   1   18.60    4.10
  26  -2  -1  142.89   11.30
 -26  -2   1  157.98   10.50
  26  -2  -1  124.79   11.00
 -26  -2   1  170.98   11.80
  26   2  -1  166.78   11.70
 -26   2   1  139.79   11.50
 -26   2   1  140.79   10.40
  26   2  -1  166.08   11.60
 -24  -2   1  237.18   14.10
  24  -2  -1  222.38   14.80
  24  -2  -1  228.88   14.80
 -24  -2   1  254.97   15.30
  24   2  -1  230.88   15.00
 -24   2   1  216.78   14.80
  24   2  -1  214.48   14.90
 -24   2   1  218.78   13.70
  22  -2  -1  227.58   13.90
  22  -2  -1  220.28   13.70
 -22  -2   1  206.58   12.80
 -22  -2   1  209.78   14.00
  22   2  -1  213.68   13.80
 -22   2   1  216.88   13.80
  22   2  -1  231.48   14.40
 -22   2   1  200.78   12.60
 -20  -2   1  612.34   32.50
 -20  -2   1  586.94   31.40
  20  -2  -1  579.04   32.00
  20  -2  -1  619.64   32.20
  20   2  -1  553.24   32.40
 -20   2   1  565.54   31.10
  20   2  -1  606.94   32.20
 -20   2   1  639.74   32.40
 -18  -2   1  541.95   28.80
 -18  -2   1  579.34   29.80
  18  -2  -1  517.35   29.20
  18  -2  -1  553.34   29.30
  18   2  -1  555.64   29.40
  18   2  -1  535.75   29.80
 -18   2   1  496.35   28.30
 -18   2   1  594.04   29.50
 -16  -2   1  108.39    7.20
  16  -2  -1   94.09    6.60
  16  -2  -1   92.59    6.60
 -16  -2   1   90.79    6.10
  16   2  -1   99.19    7.10
 -16   2   1   93.69    5.90
  16   2  -1   95.39    6.70
 -16   2   1   99.19    6.60
  14  -2  -1  457.15   24.80
 -14  -2   1  414.86   24.50
 -14  -2   1  534.95   25.50
  14  -2  -1  479.35   24.90
 -14   2   1  448.96   24.20
  14   2  -1  497.85   25.20
 -14   2   1  487.25   25.00
  14   2  -1  455.85   25.30
  12  -2  -1    7.90    1.60
 -12  -2   1    5.50    1.10
 -12  -2   1    7.10    1.60
  12  -2  -1    9.00    1.50
  12   2  -1    5.40    1.30
 -12   2   1    5.30    0.90
  12   2  -1    6.90    1.80
 -12   2   1    8.20    1.50
  10  -2  -1  438.66   22.20
  10  -2  -1  421.36   22.30
 -10  -2   1  407.66   22.20
 -10  -2   1  467.15   22.80
 -10   2   1  418.06   21.90
  10   2  -1  419.96   22.50
 -10   2   1  440.56   22.30
  10   2  -1  430.46   22.80
  -8  -2   1   48.30    3.50
   8  -2  -1   49.99    3.10
   8   2  -1   60.79    3.80
  -8   2   1   44.00    2.90
  -8   2   1   47.00    3.20
  -6  -2   1 2397.56  117.09
   6   2  -1 2318.17  116.89
   6   2  -1 2337.27  117.09
   4  -2  -1   70.19    3.70
   4  -2  -1   62.89    3.60
  -4  -2   1   62.69    3.80
  -4   2   1   66.19    3.60
   4   2  -1   70.59    3.90
   2  -2  -1   45.90    2.90
   2  -2  -1   49.60    2.90
  -2  -2   1   47.90    2.90
  -2   2   1   57.59    2.90
   2   2  -1   52.09    3.00
  -2   2   1   55.99    2.90
   0  -2   1  211.58   10.50
   0  -2  -1  191.28   10.50
   0   2   1  201.88   10.60
   0   2  -1  202.48   10.40
   0   2   1  215.38   10.50
   0   2  -1  207.88   10.50
   2  -2   1  465.45   26.30
  -2  -2  -1  527.65   26.80
  -2  -2  -1  483.35   26.60
   2   2   1  536.35   26.80
  -2   2  -1  553.74   26.40
   2   2   1  548.75   26.60
  -2   2  -1  598.64   26.40
   4  -2   1   10.90    0.80
  -4  -2  -1   12.00    1.10
  -4  -2  -1   13.60    1.40
   4  -2   1   12.10    0.90
  -4   2  -1   13.60    0.90
  -4   2  -1   14.60    0.90
   8  -2   1  691.03   34.50
  -8  -2  -1  675.03   34.60
  -8  -2  -1  738.43   35.10
   8  -2   1  692.73   34.30
  -8   2  -1  716.83   34.50
   8   2   1  620.54   35.10
   8   2   1  671.43   34.60
  -8   2  -1  663.93   34.30
  10  -2   1  557.84   28.60
 -10  -2  -1  538.95   28.60
  10  -2   1  575.34   28.30
 -10  -2  -1  603.84   29.20
  10   2   1  577.84   28.70
 -10   2  -1  565.34   28.50
 -10   2  -1  561.74   28.30
  10   2   1  487.25   29.10
 -12  -2  -1  128.69    7.50
  12  -2   1  123.59    7.20
  12  -2   1  120.29    7.50
 -12  -2  -1  124.09    7.80
 -12   2  -1  128.79    7.40
 -12   2  -1  119.69    7.10
  12   2   1  139.49    7.60
  12   2   1  124.59    8.10
  14  -2   1  104.39    6.10
  14  -2   1  104.79    6.50
 -14  -2  -1   85.59    6.10
 -14  -2  -1  110.89    6.80
  14   2   1   91.29    6.10
  14   2   1   89.79    6.80
 -14   2  -1  102.59    6.30
 -14   2  -1   85.99    5.80
  16  -2   1   36.10    3.30
  16  -2   1   35.10    3.60
 -16  -2  -1   37.00    3.40
 -16  -2  -1   43.60    3.90
  16   2   1   35.20    3.90
  16   2   1   43.00    3.60
 -16   2  -1   42.20    3.50
 -16   2  -1   38.60    3.20
  18  -2   1   52.09    4.80
  18  -2   1   47.60    4.20
 -18  -2  -1   55.09    4.60
 -18   2  -1   45.60    4.00
  18   2   1   45.40    4.20
 -18   2  -1   57.99    4.70
  18   2   1   50.19    5.30
  20  -2   1   28.90    3.50
 -20  -2  -1   25.20    3.40
 -20  -2  -1   27.50    3.60
  20  -2   1   20.70    3.50
  20   2   1   25.60    3.80
 -20   2  -1   20.90    2.90
  20   2   1   21.30    3.10
 -20   2  -1   27.80    3.60
  22  -2   1  212.38   13.00
  22  -2   1  211.48   13.30
 -22  -2  -1  208.58   13.30
 -22  -2  -1  198.58   12.70
  22   2   1  219.18   13.20
 -22   2  -1  211.68   13.30
 -22   2  -1  199.58   12.60
  22   2   1  195.98   13.40
  24  -2   1  215.08   14.30
 -24  -2  -1  230.08   14.20
 -24  -2  -1  243.48   15.00
  24  -2   1  229.88   14.70
  24   2   1  249.58   14.70
 -24   2  -1  203.98   14.30
  24   2   1  231.28   15.00
 -24   2  -1  201.48   13.70
 -26  -2  -1   12.40    3.60
 -26  -2  -1   17.10    4.30
  26  -2   1   10.90    3.10
  26  -2   1   12.50    3.40
 -26   2  -1   12.40    3.80
  26   2   1   15.30    3.40
  26   2   1   16.40    4.40
 -26   2  -1   17.60    4.10
  28  -2   1    5.60    2.90
 -28  -2  -1    2.90    2.50
 -28  -2  -1    4.70    3.50
  28  -2   1    9.70    4.20
  28   2   1    4.60    2.60
 -28   2  -1    4.00    3.10
  28   2   1    5.50    3.10
 -28   2  -1    4.00    3.10
 -30  -2  -1   30.60    5.70
  30  -2   1   14.00    5.00
 -30  -2  -1   25.00    5.40
  30  -2   1   22.50    6.10
  30   2   1   18.90    5.20
 -30   2  -1   30.10    6.40
  30   2   1   17.30    4.30
 -30   2  -1   22.80    5.20
  29  -3  -1    6.00    4.00
 -29  -3   1   12.80    4.30
 -29  -3   1   14.70    3.40
  29  -3  -1    6.20    3.90
  29   3  -1    8.00    4.40
  29   3  -1   11.00    4.40
 -29   3   1    8.10    4.60
 -29   3   1   13.00    3.90
  27  -3  -1   35.30    5.80
  27  -3  -1   33.20    5.60
 -27  -3   1   36.10    4.60
 -27  -3   1   39.90    5.70
 -27   3   1   28.40    4.80
  27   3  -1   33.40    5.20
 -27   3   1   34.10    6.20
  27   3  -1   33.30    5.10
  25  -3  -1   58.99    6.70
 -25  -3   1   66.69    7.00
 -25  -3   1   85.29    6.80
  25  -3  -1   67.59    7.10
  25   3  -1   68.59    6.90
  25   3  -1   91.69    8.30
 -25   3   1   80.39    6.40
 -25   3   1   65.89    7.20
 -23  -3   1  331.57   19.20
  23  -3  -1  317.17   18.70
  23  -3  -1  309.97   18.40
 -23  -3   1  321.07   17.90
  23   3  -1  290.37   18.80
 -23   3   1  302.67   18.70
  23   3  -1  340.17   19.00
 -23   3   1  267.77   17.30
  21  -3  -1  223.08   13.60
 -21  -3   1  214.18   14.00
  21  -3  -1  228.18   13.70
 -21  -3   1  219.18   12.90
 -21   3   1  223.38   13.70
  21   3  -1  225.58   13.70
  21   3  -1  216.98   14.30
 -21   3   1  186.78   12.40
 -19  -3   1  141.39    9.80
  19  -3  -1  134.79    9.10
 -19  -3   1  143.39    8.80
  19  -3  -1  130.39    9.10
  19   3  -1  146.79    9.40
  19   3  -1  137.39    9.70
 -19   3   1  139.79    9.30
 -19   3   1  129.69    8.30
  17  -3  -1  279.37   15.80
 -17  -3   1  294.97   16.50
  17  -3  -1  274.17   15.70
 -17  -3   1  268.17   15.40
  17   3  -1  279.07   16.50
 -17   3   1  257.77   14.90
 -17   3   1  293.87   15.90
  17   3  -1  287.17   16.10
  15  -3  -1   44.50    3.60
  15  -3  -1   40.60    3.60
 -15  -3   1   41.70    4.20
 -15  -3   1   42.00    3.60
  15   3  -1   43.80    3.80
 -15   3   1   34.60    2.90
 -15   3   1   38.10    3.50
 -13  -3   1   95.19    5.80
 -13  -3   1   99.09    6.40
  13  -3  -1   81.19    5.60
  13  -3  -1   97.89    5.90
 -13   3   1   80.69    5.20
  13   3  -1   83.89    6.00
 -13   3   1   96.49    5.90
  13   3  -1   84.59    6.30
 -11  -3   1  129.19    7.70
 -11  -3   1  134.89    7.30
  11  -3  -1  119.39    7.10
  11  -3  -1  121.49    7.00
 -11   3   1  112.89    6.60
  11   3  -1  119.09    7.40
  11   3  -1  119.29    7.80
 -11   3   1  119.79    7.10
  -9  -3   1  243.08   12.70
  -9  -3   1  225.78   12.20
   9  -3  -1  247.08   12.10
   9  -3  -1  221.08   11.90
  -9   3   1  230.78   12.10
   9   3  -1  235.38   12.40
  -9   3   1  210.58   11.60
   9   3  -1  196.58   12.50
   7  -3  -1  183.68    9.90
  -7  -3   1  199.48   10.50
  -7  -3   1  176.18   10.00
   7  -3  -1  184.78    9.70
   7   3  -1  186.88   10.20
   7   3  -1  183.88   10.50
  -7   3   1  200.68    9.90
  -7   3   1  180.48    9.60
   5  -3  -1 1032.10   51.59
  -5  -3   1  951.10   51.79
  -5  -3   1 1046.00   52.19
   5   3  -1 1083.99   52.19
  -5   3   1 1068.29   51.69
   5   3  -1 1037.20   51.99
   3  -3  -1  674.03   35.50
  -3  -3   1  649.14   35.60
  -3  -3   1  706.43   35.80
   3  -3  -1  724.93   35.40
   3   3  -1  754.92   35.80
   3   3  -1  710.53   35.80
  -3   3   1  753.72   35.40
  -1  -3  -1  662.03   33.00
  -1  -3  -1  590.54   32.80
   1  -3   1  666.63   32.70
   1  -3   1  587.14   32.50
   1   3   1  692.83   32.80
  -1   3  -1  674.93   32.60
  -1   3  -1  709.63   32.70
  -3  -3  -1   89.79    5.30
  -3  -3  -1   79.89    4.90
   3   3   1   96.69    5.00
   5  -3   1  726.73   36.00
  -5  -3  -1  662.53   36.50
   5  -3   1  757.52   36.10
   5   3   1  766.92   36.60
  -5   3  -1  738.23   36.10
   5   3   1  700.53   37.00
   7  -3   1  890.01   45.20
  -7  -3  -1  870.31   45.80
  -7  -3  -1  933.81   46.20
   7  -3   1  936.71   45.40
  -7   3  -1  883.51   45.30
   7   3   1  876.01   46.30
  -7   3  -1  976.60   45.40
   9  -3   1 1115.39   55.19
  -9  -3  -1 1077.79   55.69
  -9  -3  -1 1203.58   56.29
   9  -3   1 1113.59   55.39
   9   3   1 1060.29   55.59
   9   3   1 1045.50   56.29
  -9   3  -1 1175.88   55.39
  -9   3  -1 1061.19   55.19
  11  -3   1   82.89    5.00
 -11  -3  -1   85.09    5.50
  11  -3   1   86.89    5.30
 -11  -3  -1   97.69    6.10
 -11   3  -1   84.89    5.00
 -11   3  -1   81.39    5.20
  11   3   1   78.29    6.00
  11   3   1   92.59    5.50
  13  -3   1   18.20    1.90
 -13  -3  -1   17.70    2.10
 -13  -3  -1   15.20    2.70
  13  -3   1   17.60    2.10
  13   3   1   17.80    2.10
 -13   3  -1   17.00    1.80
  13   3   1   16.70    2.70
 -13   3  -1   15.90    2.00
  15  -3   1  156.68    8.90
 -15  -3  -1  153.78    9.20
  15  -3   1  151.38    9.10
 -15  -3  -1  159.18    9.80
 -15   3  -1  149.69    9.00
  15   3   1  162.98    9.30
 -15   3  -1  146.39    8.60
  15   3   1  130.89    9.70
  17  -3   1    1.80    1.50
 -17  -3  -1    2.30    1.40
 -17  -3  -1    2.10    1.30
  17  -3   1    1.60    1.20
  17   3   1    3.20    1.30
 -17   3  -1    2.20    1.10
  17   3   1    2.00    1.70
 -17   3  -1    2.10    1.30
  19  -3   1  296.37   16.30
 -19  -3  -1  283.97   16.30
  19  -3   1  300.07   16.50
 -19  -3  -1  313.77   17.00
 -19   3  -1  280.57   15.80
  19   3   1  247.38   16.80
 -19   3  -1  270.87   16.20
  19   3   1  285.67   16.40
 -21  -3  -1  229.78   14.00
  21  -3   1  240.88   14.20
 -21  -3  -1  239.88   14.70
  21  -3   1  240.28   14.30
  21   3   1  251.37   14.50
 -21   3  -1  223.98   13.70
  21   3   1  205.38   14.60
 -21   3  -1  246.68   14.40
 -23  -3  -1   13.90    3.60
 -23  -3  -1   17.60    3.30
  23  -3   1   12.70    3.10
  23  -3   1   14.50    3.10
 -23   3  -1   18.70    3.60
  23   3   1   15.50    3.60
 -23   3  -1   21.00    3.60
  23   3   1   19.80    3.60
  25  -3   1    5.20    2.70
 -25  -3  -1    2.30    1.90
  25  -3   1    3.30    2.30
 -25  -3  -1    3.00    2.00
  25   3   1    0.90    1.90
 -25   3  -1    2.80    2.10
  25   3   1    4.30    2.60
 -25   3  -1    3.50    2.30
 -27  -3  -1    8.20    3.30
  27  -3   1   15.00    3.90
  27  -3   1   15.70    3.90
 -27  -3  -1   16.70    4.00
 -27   3  -1    6.70    3.50
  27   3   1    5.70    2.70
 -27   3  -1    8.00    3.40
  27   3   1   15.80    4.20
  29  -3   1   17.50    4.70
 -29  -3  -1   26.70    5.30
 -29  -3  -1   26.90    5.20
  29  -3   1   31.00    6.20
 -29   3  -1   29.40    6.30
 -29   3  -1   34.00    5.60
  29   3   1   34.40    6.70
  29   3   1   28.90    5.90
 -30  -4   1    5.50    3.10
  30  -4  -1    2.50    4.10
 -30  -4   1   -3.10    2.90
  30  -4  -1    1.00    3.40
  30   4  -1    8.40    3.80
  30   4  -1    3.10    3.10
 -30   4   1    6.50    3.30
 -30   4   1    1.90    4.00
  28  -4  -1   47.90    6.90
 -28  -4   1   56.09    6.60
  28  -4  -1   62.29    7.50
 -28  -4   1   51.09    7.70
 -28   4   1   44.80    7.70
 -28   4   1   46.70    6.00
  28   4  -1   52.89    7.30
  28   4  -1   48.20    7.40
  26  -4  -1   23.30    4.40
  26  -4  -1   18.10    4.30
 -26  -4   1   21.90    3.80
 -26  -4   1   35.70    5.20
 -26   4   1   31.60    5.30
  26   4  -1   30.70    5.00
  26   4  -1   29.40    4.70
 -26   4   1   36.90    4.80
  24  -4  -1   17.40    3.80
  24  -4  -1   27.00    4.20
 -24  -4   1   26.90    3.70
 -24  -4   1   23.80    4.20
 -24   4   1   28.00    4.50
  24   4  -1   32.40    4.30
  24   4  -1   24.10    5.00
 -24   4   1   24.00    3.60
 -22  -4   1  186.88   11.80
  22  -4  -1  184.28   12.40
 -22  -4   1  209.18   13.00
  22  -4  -1  186.88   12.10
  22   4  -1  196.18   12.70
 -22   4   1  178.78   11.40
 -22   4   1  181.98   12.40
  22   4  -1  197.88   13.20
 -20  -4   1    3.50    2.00
  20  -4  -1    3.60    1.90
  20  -4  -1    0.60    1.60
 -20  -4   1    3.00    1.50
 -20   4   1    2.20    1.70
 -20   4   1    1.90    1.30
  20   4  -1    4.70    2.30
  20   4  -1    3.70    2.10
 -18  -4   1   15.90    2.40
  18  -4  -1   13.20    2.50
 -18  -4   1   13.20    2.80
  18  -4  -1   17.20    2.90
 -18   4   1   10.20    1.80
  18   4  -1   13.20    2.80
  18   4  -1   16.30    3.00
 -18   4   1   16.50    2.70
  16  -4  -1  198.38   11.10
 -16  -4   1  202.18   11.80
  16  -4  -1  187.28   10.90
 -16  -4   1  188.18   10.90
 -16   4   1  177.68   11.00
  16   4  -1  180.18   11.90
 -16   4   1  185.78   10.30
  16   4  -1  176.88   11.30
  14  -4  -1   17.90    2.10
  14  -4  -1   16.90    2.00
 -14  -4   1   13.60    2.20
 -14  -4   1   10.90    2.20
 -14   4   1   17.70    2.10
 -14   4   1   11.40    1.50
  14   4  -1   13.70    2.20
  12  -4  -1    6.00    1.30
 -12  -4   1   10.30    2.10
 -12  -4   1    7.30    1.60
 -12   4   1    6.50    1.40
  12   4  -1    6.60    1.50
  12   4  -1    3.50    1.60
 -12   4   1    8.30    1.10
  10  -4  -1  751.22   38.20
 -10  -4   1  752.32   38.70
 -10  -4   1  753.72   39.20
  10  -4  -1  752.82   38.40
  10   4  -1  785.82   39.00
 -10   4   1  797.12   38.50
 -10   4   1  723.03   37.90
  -8  -4   1  291.17   15.70
  -8  -4   1  321.07   16.20
   8  -4  -1  297.97   15.40
   8  -4  -1  286.97   15.20
   8   4  -1  303.47   15.90
  -8   4   1  302.47   15.40
   8   4  -1  307.57   16.30
  -8   4   1  275.57   15.00
  -6  -4   1    4.90    0.90
   6  -4  -1    4.30    0.60
  -6  -4   1    3.90    1.10
   6   4  -1    5.00    1.20
  -6   4   1    3.20    0.60
  -6   4   1    5.20    0.50
   6   4  -1    3.50    0.90
  -4  -4   1 2050.49  108.69
  -4  -4   1 2265.27  109.09
   4   4  -1 2230.18  109.09
   4   4  -1 2208.48  108.89
   2  -4  -1    4.20    0.70
   2  -4  -1    2.20    0.60
  -2  -4   1    3.20    0.60
  -2  -4   1    2.50    0.80
   2   4  -1    3.70    0.80
   2   4  -1    3.60    0.80
  -2   4   1    5.10    0.90
   0  -4   1  177.68    9.00
   0  -4  -1  171.68    9.10
   0  -4   1  155.08    8.80
   0  -4  -1  163.08    9.00
   0   4   1  167.48    9.20
   0   4   1  182.18    8.90
   0   4  -1  179.28    9.00
   0   4  -1  176.98    9.10
  -4  -4  -1  313.77   17.60
  -4  -4  -1  350.16   17.90
   4   4   1  358.66   17.50
   4   4   1  338.57   18.00
  -6  -4  -1 1533.55   77.99
   6   4   1 1575.34   77.59
  -8  -4  -1    2.60    0.90
   8  -4   1    5.20    0.80
   8  -4   1    3.40    0.60
  -8  -4  -1    5.80    1.50
   8   4   1    4.00    1.60
  -8   4  -1    4.60    0.70
  -8   4  -1    5.30    0.70
   8   4   1    6.30    1.20
  10  -4   1  464.65   23.30
 -10  -4  -1  486.35   24.40
 -10  -4  -1  443.86   23.80
  10  -4   1  456.95   23.20
  10   4   1  428.46   24.50
 -10   4  -1  451.95   23.10
  10   4   1  454.65   23.80
 -10   4  -1  467.35   23.20
 -12  -4  -1  339.77   18.30
  12  -4   1  333.57   17.70
  12  -4   1  344.57   17.70
 -12  -4  -1  353.36   18.70
 -12   4  -1  355.56   17.80
 -12   4  -1  325.07   17.50
  12   4   1  292.67   18.80
  12   4   1  371.16   18.40
  14  -4   1    2.80    1.00
 -14  -4  -1    1.20    1.20
 -14  -4  -1    1.60    1.10
  14  -4   1    3.20    1.20
  14   4   1    3.90    1.40
  14   4   1    3.30    1.70
 -14   4  -1    3.00    1.00
 -14   4  -1    3.20    1.10
  16  -4   1   12.20    2.10
 -16  -4  -1   12.30    2.10
 -16  -4  -1   12.70    2.40
  16  -4   1   14.50    2.30
  16   4   1   11.40    2.40
  16   4   1    9.50    2.50
 -16   4  -1   11.80    2.10
 -16   4  -1   10.40    1.70
  18  -4   1   10.60    2.20
 -18  -4  -1    8.80    2.40
 -18  -4  -1   12.70    2.30
  18  -4   1    9.30    1.90
  18   4   1    8.60    2.50
 -18   4  -1    7.20    1.90
  18   4   1    6.00    1.80
 -18   4  -1    8.30    1.80
  20  -4   1    2.80    1.70
 -20  -4  -1    0.60    1.50
  20  -4   1   -1.30    1.10
 -20  -4  -1   -1.50    1.70
  20   4   1    0.60    1.30
  20   4   1   -0.20    2.30
 -20   4  -1    0.00    1.20
 -20   4  -1    0.00    1.40
  22  -4   1   11.90    2.80
  22  -4   1   12.00    2.70
 -22  -4  -1    9.10    2.40
 -22  -4  -1   11.90    3.30
 -22   4  -1   13.40    2.90
 -22   4  -1   11.40    2.70
  22   4   1   18.90    3.60
  22   4   1   17.00    3.60
  24  -4   1    1.30    2.00
 -24  -4  -1    2.40    2.00
 -24  -4  -1    2.90    2.00
  24  -4   1    1.10    2.10
  24   4   1    1.90    2.20
  24   4   1    3.10    2.00
 -24   4  -1    1.80    2.30
 -24   4  -1    4.40    2.10
 -26  -4  -1    2.40    2.50
 -26  -4  -1    5.20    2.40
  26  -4   1    0.10    2.50
  26  -4   1    2.80    2.50
 -26   4  -1    2.20    2.50
 -26   4  -1    5.00    3.10
  26   4   1    5.10    2.50
  26   4   1   -0.20    2.10
 -28  -4  -1    9.60    4.00
  28  -4   1   10.00    4.00
 -28  -4  -1   14.00    4.10
  28  -4   1    5.80    3.40
 -28   4  -1    9.70    4.20
  28   4   1   11.30    4.30
 -28   4  -1    7.70    3.10
  28   4   1   11.80    4.10
  30  -4   1   30.00    6.70
  30  -4   1   19.40    5.70
 -30  -4  -1   27.70    6.00
 -30  -4  -1   27.60    7.20
 -30   4  -1   28.60    5.50
  30   4   1   37.30    7.50
  30   4   1   31.40    6.70
 -30   4  -1   33.10    7.10
  29  -5  -1   28.40    5.40
 -29  -5   1   29.10    4.70
 -29  -5   1   24.60    5.70
  29  -5  -1   32.80    6.40
 -29   5   1   36.30    5.70
  29   5  -1   36.20    6.40
  29   5  -1   30.10    6.00
 -29   5   1   27.30    6.10
 -27  -5   1   43.70    5.20
  27  -5  -1   48.70    6.10
 -27  -5   1   36.70    5.70
  27  -5  -1   32.70    6.10
 -27   5   1   42.40    6.80
 -27   5   1   39.60    5.50
  27   5  -1   42.80    7.00
  27   5  -1   41.30    5.80
 -25  -5   1   11.90    3.60
 -25  -5   1   10.80    3.30
  25  -5  -1   13.40    3.50
  25  -5  -1   14.70    3.30
  25   5  -1   10.40    3.50
  25   5  -1   12.50    3.60
 -25   5   1   12.60    3.50
 -25   5   1   12.20    3.10
 -23  -5   1  141.79   10.40
  23  -5  -1  124.29    9.20
 -23  -5   1  139.99    9.30
  23  -5  -1  130.19    9.70
  23   5  -1  140.89    9.90
 -23   5   1  127.79    9.80
  23   5  -1  127.59   10.20
 -23   5   1  118.09    8.60
  21  -5  -1   77.99    6.70
 -21  -5   1   83.89    6.50
 -21  -5   1   87.59    7.60
  21  -5  -1   93.79    6.60
 -21   5   1   74.69    5.90
  21   5  -1   95.49    7.20
  21   5  -1   79.39    7.40
 -21   5   1   89.09    7.10
  19  -5  -1   12.90    2.60
 -19  -5   1   14.70    2.60
 -19  -5   1   15.00    3.50
  19  -5  -1   17.30    2.70
 -19   5   1   12.50    2.60
 -19   5   1   11.10    2.00
  19   5  -1   15.80    3.40
  19   5  -1   11.80    2.60
 -17  -5   1  391.86   21.20
 -17  -5   1  390.76   20.30
  17  -5  -1  369.56   19.90
  17  -5  -1  376.26   20.30
  17   5  -1  338.77   21.10
 -17   5   1  369.06   20.30
  17   5  -1  373.36   20.80
 -17   5   1  351.46   19.40
 -15  -5   1   17.60    2.30
  15  -5  -1   14.60    2.10
  15  -5  -1   15.10    2.10
 -15  -5   1   12.40    2.40
  15   5  -1    9.40    2.10
 -15   5   1   16.10    1.60
  15   5  -1   11.00    2.50
 -15   5   1   18.40    2.30
 -13  -5   1  504.05   26.30
  13  -5  -1  485.95   25.10
 -13  -5   1  501.05   25.60
  13  -5  -1  501.35   25.30
  13   5  -1  499.15   26.10
  13   5  -1  495.65   26.60
 -13   5   1  487.55   25.40
 -13   5   1  431.26   24.60
  11  -5  -1 1053.99   53.89
 -11  -5   1 1189.78   55.39
 -11  -5   1 1064.49   54.59
  11  -5  -1 1110.69   54.19
  11   5  -1  911.81   54.69
 -11   5   1 1144.69   54.19
  11   5  -1 1109.49   55.49
 -11   5   1 1040.40   53.59
  -9  -5   1    1.70    0.90
   9  -5  -1    2.20    0.60
  -9  -5   1    3.10    1.20
   9   5  -1    2.50    1.20
  -9   5   1    3.60    0.50
   9   5  -1    3.80    1.30
  -9   5   1    2.10    0.70
  -7  -5   1 2013.60   97.09
  -7  -5   1 1852.41   96.49
   7   5  -1 1985.50   96.79
   7   5  -1 1890.71   97.19
   5  -5  -1  143.79    7.70
  -5  -5   1  160.38    8.40
  -5  -5   1  152.08    8.70
  -5   5   1  138.29    7.80
  -5   5   1  162.88    7.70
   5   5  -1  153.78    8.50
   3  -5  -1  204.08   10.50
  -3  -5   1  207.38   10.90
  -3  -5   1  194.28   10.60
   3  -5  -1  182.98   10.30
   3   5  -1  196.68   11.00
  -3   5   1  201.18   10.50
   3   5  -1  215.68   10.80
  -3   5   1  202.88   10.20
   1  -5  -1  896.21   46.60
   1  -5  -1  924.21   46.70
  -1  -5   1  873.11   46.50
  -1  -5   1  947.91   46.80
   1   5  -1  916.91   46.80
  -1   5   1  933.21   46.80
   1   5  -1  983.90   46.70
  -1   5   1  976.30   46.40
  -1  -5  -1  621.44   31.80
   1  -5   1  675.33   31.50
  -1  -5  -1  603.04   31.70
   1  -5   1  586.84   31.30
  -1   5  -1  662.73   31.50
  -1   5  -1  593.74   31.50
   1   5   1  641.34   31.50
   1   5   1  627.34   31.90
  -3  -5  -1  278.47   14.50
   3  -5   1  266.07   13.70
  -3  -5  -1  262.27   14.20
   3  -5   1  266.07   13.60
  -3   5  -1  253.07   13.60
   3   5   1  264.47   14.60
   3   5   1  291.57   14.10
  -3   5  -1  284.97   13.70
  -5  -5  -1 1448.26   70.29
  -5  -5  -1 1367.06   69.89
   5   5   1 1312.37   70.39
   5   5   1 1457.75   69.89
  -7  -5  -1  893.41   44.10
  -7  -5  -1  848.52   43.70
   7   5   1  802.12   44.20
   7   5   1  897.81   43.60
  -9  -5  -1    2.40    1.00
   9  -5   1    1.10    0.40
   9  -5   1    1.90    0.30
  -9  -5  -1    1.90    1.10
  -9   5  -1    1.70    0.40
   9   5   1    1.00    0.80
   9   5   1    1.10    1.10
  11  -5   1 1354.06   66.69
  11  -5   1 1338.67   66.69
 -11  -5  -1 1331.47   67.59
 -11  -5  -1 1341.77   67.99
 -11   5  -1 1253.07   66.59
  11   5   1 1393.06   67.59
 -11   5  -1 1366.96   66.69
  11   5   1 1326.67   68.39
  13  -5   1   77.09    4.90
 -13  -5  -1   81.69    5.80
  13  -5   1   82.39    5.00
 -13  -5  -1   80.99    6.00
 -13   5  -1   76.89    4.80
 -13   5  -1   86.69    5.10
  13   5   1   90.29    5.80
  15  -5   1   10.10    1.70
 -15  -5  -1   11.10    2.20
 -15  -5  -1    7.00    2.00
  15  -5   1    6.70    1.40
 -15   5  -1   11.10    1.70
  15   5   1    8.60    2.00
 -15   5  -1   10.60    1.60
  17  -5   1  136.79    8.10
  17  -5   1  135.99    8.20
 -17  -5  -1  130.39    9.00
 -17  -5  -1  142.49    8.70
  17   5   1  123.79    9.30
 -17   5  -1  121.39    7.80
  17   5   1  123.49    8.50
 -17   5  -1  131.99    8.20
  19  -5   1   58.39    4.80
 -19  -5  -1   54.19    5.30
  19  -5   1   68.69    5.00
 -19  -5  -1   52.99    4.90
  19   5   1   47.10    5.50
 -19   5  -1   53.59    4.70
 -19   5  -1   55.19    4.50
  19   5   1   55.59    5.30
 -21  -5  -1  208.28   13.10
  21  -5   1  216.08   12.40
  21  -5   1  188.18   12.20
 -21  -5  -1  197.78   12.50
  21   5   1  212.18   12.80
 -21   5  -1  176.18   11.80
 -21   5  -1  200.98   12.40
  23  -5   1    1.40    1.70
  23  -5   1    2.20    1.90
 -23  -5  -1    0.70    2.30
 -23  -5  -1    1.20    2.00
  23   5   1   -2.00    2.60
 -23   5  -1    3.60    1.90
  23   5   1    0.60    2.10
 -23   5  -1   -0.10    1.50
  25  -5   1   29.50    4.70
 -25  -5  -1   18.90    3.80
 -25  -5  -1   20.10    4.20
  25  -5   1   24.00    4.40
  25   5   1   18.80    3.70
  25   5   1   24.50    4.70
 -25   5  -1   18.70    4.10
 -25   5  -1   29.80    4.50
 -27  -5  -1  175.68   11.90
 -27  -5  -1  162.28   11.70
  27  -5   1  134.99   11.00
  27  -5   1  153.38   11.70
  27   5   1  155.88   11.50
 -27   5  -1  134.39   11.20
 -27   5  -1  144.79   11.20
  27   5   1  130.59   11.60
  29  -5   1  107.79   10.40
 -29  -5  -1  106.99   10.30
 -29  -5  -1  107.79   10.70
  29  -5   1   86.39    9.90
 -29   5  -1   98.39   10.50
 -29   5  -1  102.39    9.60
  29   5   1  105.79   11.00
  29   5   1  122.69   10.60
 -28  -6   1   73.39    8.20
  28  -6  -1   64.59    7.90
  28  -6  -1   64.29    7.40
  28   6  -1   89.49    9.00
 -28   6   1   71.39    8.20
 -28   6   1   68.59    7.10
  28   6  -1   91.29    8.80
  26  -6  -1    4.90    2.60
  26  -6  -1    2.20    3.00
 -26  -6   1    3.50    3.60
 -26  -6   1   10.70    2.90
  26   6  -1    3.20    2.10
  26   6  -1    7.90    3.50
 -26   6   1    3.70    2.50
 -26   6   1    3.30    2.70
 -24  -6   1   13.00    3.60
 -24  -6   1   14.50    3.30
  24  -6  -1   10.80    3.30
  24  -6  -1   16.80    3.30
  24   6  -1    9.70    3.00
 -24   6   1   17.80    4.00
  24   6  -1   17.80    4.10
 -24   6   1   12.90    2.70
 -22  -6   1  329.67   18.70
  22  -6  -1  329.67   18.30
  22  -6  -1  309.47   18.80
 -22  -6   1  333.47   19.70
 -22   6   1  300.37   18.80
 -22   6   1  324.37   17.90
  22   6  -1  336.67   19.50
  22   6  -1  318.47   19.90
  20  -6  -1   96.49    7.10
  20  -6  -1   99.39    6.70
 -20  -6   1   91.19    7.00
 -20  -6   1  109.29    8.20
  20   6  -1   94.89    7.60
 -20   6   1   93.39    7.20
 -20   6   1   92.39    6.30
  20   6  -1   95.59    8.20
  18  -6  -1  245.48   13.20
  18  -6  -1  241.18   13.60
 -18  -6   1  254.97   15.00
 -18  -6   1  257.27   14.00
  18   6  -1  198.98   14.00
 -18   6   1  242.98   13.80
  18   6  -1  208.78   14.70
 -18   6   1  231.88   12.80
 -16  -6   1  661.63   34.00
  16  -6  -1  639.34   32.70
 -16  -6   1  678.23   33.20
  16  -6  -1  667.93   32.40
 -16   6   1  604.24   31.90
 -16   6   1  643.14   32.80
  16   6  -1  557.94   33.40
  16   6  -1  583.84   34.00
 -14  -6   1  183.88   11.40
 -14  -6   1  179.28   10.80
  14  -6  -1  188.58    9.90
  14  -6  -1  180.98   10.20
 -14   6   1  188.48   10.30
 -14   6   1  178.08    9.70
  14   6  -1  183.68   11.20
 -12  -6   1   90.89    6.60
  12  -6  -1  111.79    6.10
 -12  -6   1  121.99    7.60
  12  -6  -1  116.09    6.00
 -12   6   1  108.19    6.20
 -12   6   1   96.29    5.70
  12   6  -1  114.99    7.80
 -10  -6   1  759.22   40.20
  10  -6  -1  847.82   39.20
  10  -6  -1  770.12   39.30
  10   6  -1  814.02   41.20
 -10   6   1  821.32   39.30
 -10   6   1  677.43   39.10
  10   6  -1  831.62   40.70
  -8  -6   1  942.61   48.70
  -8  -6   1 1012.80   49.30
   8   6  -1  978.90   49.00
   8   6  -1  915.21   49.40
  -6  -6   1  518.25   26.10
  -6  -6   1  481.95   25.60
   6  -6  -1  497.75   24.80
   6   6  -1  520.15   25.90
   6   6  -1  488.95   26.20
  -6   6   1  480.15   24.70
  -4  -6   1  220.08   11.80
   4  -6  -1  216.58   11.40
   4  -6  -1  223.98   11.60
  -4  -6   1  239.08   12.30
  -4   6   1  217.88   11.60
   4   6  -1  232.58   12.10
   4   6  -1  209.18   12.30
  -4   6   1  219.38   11.30
  -2  -6   1 2158.98  111.19
  -2  -6   1 2364.76  111.59
   2   6  -1 2191.38  111.69
   0  -6   1 2058.89   97.69
   0  -6  -1 1979.60   97.79
   0  -6  -1 1975.20   97.79
   0   6   1 1951.40   97.89
   0   6  -1 1844.32   97.69
  -2  -6  -1   60.39    4.00
  -2  -6  -1   57.59    3.80
   2  -6   1   55.99    3.40
   2  -6   1   58.09    3.30
   2   6   1   62.79    3.70
  -2   6  -1   64.29    3.50
  -2   6  -1   53.39    3.50
   2   6   1   54.29    4.00
  -4  -6  -1 2829.92  146.19
  -4  -6  -1 3112.19  146.49
   4   6   1 2709.63  146.59
   4   6   1 3105.69  146.09
  -6  -6  -1    6.70    1.40
  -6  -6  -1    8.50    1.60
   6   6   1    8.60    1.30
   6   6   1    8.00    1.90
  -8  -6  -1  752.42   37.70
  -8  -6  -1  729.53   37.40
   8   6   1  801.92   37.40
   8   6   1  628.34   37.80
 -10  -6  -1  469.95   24.90
 -10  -6  -1  449.66   24.50
  10   6   1  468.95   24.40
  10   6   1  468.95   25.30
 -12  -6  -1   20.50    2.70
  12  -6   1   19.80    1.40
 -12  -6  -1   22.40    2.60
  12  -6   1   21.70    1.40
  12   6   1   21.90    2.70
 -12   6  -1   20.40    1.50
  12   6   1   19.70    3.10
 -12   6  -1   18.60    1.40
  14  -6   1    3.40    0.90
  14  -6   1    3.00    0.80
 -14  -6  -1    0.80    1.10
 -14  -6  -1    5.30    1.70
 -14   6  -1    3.40    0.90
  14   6   1    3.30    1.30
  14   6   1    2.50    1.70
 -16  -6  -1  121.19    7.70
  16  -6   1  111.59    6.80
  16  -6   1  116.29    6.70
 -16  -6  -1  109.59    7.90
  16   6   1  103.89    7.50
  16   6   1  107.89    8.40
 -16   6  -1  107.99    6.80
 -18  -6  -1    0.40    1.30
 -18  -6  -1   -1.00    1.40
  18  -6   1    1.50    1.20
  18  -6   1    0.90    1.20
 -18   6  -1   -0.40    0.90
 -18   6  -1    0.30    1.30
  18   6   1    0.20    1.70
  18   6   1   -0.20    1.60
  20  -6   1  185.38   11.00
 -20  -6  -1  169.98   11.70
  20  -6   1  182.58   11.10
 -20  -6  -1  188.88   12.20
  20   6   1  182.58   11.70
  20   6   1  179.88   12.80
 -20   6  -1  183.18   11.20
 -20   6  -1  176.38   10.80
 -22  -6  -1    7.40    3.00
  22  -6   1    1.50    1.80
 -22  -6  -1    2.80    2.00
  22  -6   1    3.50    2.00
 -22   6  -1    2.30    2.00
 -22   6  -1    2.80    1.70
  22   6   1    0.20    1.70
  24  -6   1   33.20    4.70
 -24  -6  -1   50.49    5.80
  24  -6   1   39.20    4.90
 -24  -6  -1   49.80    5.30
  24   6   1   38.10    5.50
 -24   6  -1   35.00    4.90
  24   6   1   39.20    4.80
 -26  -6  -1  211.08   14.00
 -26  -6  -1  193.28   12.80
  26  -6   1  158.88   12.40
  26  -6   1  173.78   12.40
 -26   6  -1  157.88   12.50
  26   6   1  194.88   13.00
  26   6   1  196.58   14.30
  28  -6   1  133.39   11.20
 -28  -6  -1  163.68   12.30
  28  -6   1  120.79   11.10
 -28  -6  -1  183.58   12.60
 -28   6  -1  129.29   11.40
  28   6   1  162.28   12.10
  28   6   1  171.88   13.60
 -27  -7   1   13.70    4.90
 -27  -7   1   -0.50    2.20
  27  -7  -1    4.40    2.90
  27  -7  -1    3.90    2.60
  27   7  -1   -0.30    2.20
 -27   7   1   -1.10    2.70
  27   7  -1    1.30    2.70
 -25  -7   1   14.00    4.40
  25  -7  -1   11.30    3.30
  25  -7  -1    9.10    2.70
 -25  -7   1   13.70    3.30
 -25   7   1   14.00    2.90
  25   7  -1   13.40    4.00
  25   7  -1   15.60    3.70
 -25   7   1   12.80    3.40
 -23  -7   1   52.89    5.40
 -23  -7   1   55.59    6.20
  23  -7  -1   57.79    4.90
  23  -7  -1   54.99    5.40
  23   7  -1   60.09    6.70
  23   7  -1   68.09    6.30
 -23   7   1   56.29    5.70
 -23   7   1   44.80    4.50
  21  -7  -1  196.78   12.00
 -21  -7   1  208.98   14.10
  21  -7  -1  209.28   12.70
 -21  -7   1  232.98   13.30
 -21   7   1  192.48   11.90
 -21   7   1  206.08   12.70
  21   7  -1  224.08   14.50
  21   7  -1  217.18   13.80
  19  -7  -1  141.89    9.10
 -19  -7   1  148.39    9.70
 -19  -7   1  150.78   10.50
  19  -7  -1  148.09    8.70
  19   7  -1  141.59   10.80
 -19   7   1  140.99    8.50
  19   7  -1  148.99   10.50
 -19   7   1  167.68    9.40
  17  -7  -1  816.62   38.90
  17  -7  -1  787.52   39.20
 -17  -7   1  760.02   40.90
 -17  -7   1  765.72   40.10
  17   7  -1  718.63   41.20
 -17   7   1  801.02   39.30
 -17   7   1  702.03   38.60
  17   7  -1  778.72   40.70
 -15  -7   1  418.56   23.00
  15  -7  -1  449.95   21.60
  15  -7  -1  442.56   21.80
 -15  -7   1  403.66   23.60
  15   7  -1  449.46   23.60
 -15   7   1  364.76   21.40
 -15   7   1  430.76   21.90
  15   7  -1  443.26   24.30
 -13  -7   1   18.50    2.80
 -13  -7   1   16.20    2.60
  13   7  -1    9.70    2.80
 -13   7   1   15.40    1.00
  13   7  -1   15.80    2.50
  11   7  -1  332.07   17.40
  11   7  -1  265.67   16.40
  -9  -7   1    0.60    1.20
  -9  -7   1    0.60    1.00
   9   7  -1    0.70    0.90
   9   7  -1   -1.30    1.40
  -7  -7   1  108.59    6.70
  -7  -7   1  115.99    7.30
   7   7  -1  121.29    7.10
   7   7  -1  102.39    7.30
  -5  -7   1    2.70    1.20
   5  -7  -1    1.80    0.60
   5  -7  -1    1.40    0.40
  -5  -7   1    1.20    0.70
   5   7  -1    1.40    1.00
  -5   7   1    1.80    0.40
   5   7  -1    0.10    0.80
  -5   7   1    1.40    0.50
  -3  -7   1  284.57   14.50
   3  -7  -1  264.77   13.80
   3  -7  -1  265.47   14.00
  -3  -7   1  266.37   14.10
  -3   7   1  266.77   13.60
   3   7  -1  256.87   14.60
  -3   7   1  256.47   14.10
   3   7  -1  265.77   14.30
   1  -7  -1 3659.03  181.48
  -1  -7  -1  109.59    6.80
  -1  -7  -1  124.89    6.90
   1  -7   1  116.69    6.40
   1  -7   1  113.69    6.60
   1   7   1  119.59    6.60
  -1   7  -1  130.79    6.70
  -1   7  -1  114.29    6.70
   1   7   1  104.19    7.00
  -3  -7  -1 1360.76   69.39
   3  -7   1 1411.86   68.69
  -3  -7  -1 1409.56   69.59
   3  -7   1 1374.36   68.79
   3   7   1 1467.55   69.19
  -3   7  -1 1457.55   68.89
  -3   7  -1 1298.47   68.79
   3   7   1 1271.17   69.69
  -5  -7  -1 4315.37  202.28
  -5  -7  -1 4079.59  201.98
   5   7   1 3797.62  202.38
  -7  -7  -1  418.56   22.40
  -7  -7  -1  447.96   22.80
   7   7   1  428.36   22.30
   7   7   1  404.66   23.00
  -9  -7  -1   18.30    2.30
  -9  -7  -1   18.10    2.50
   9   7   1   19.40    2.50
   9   7   1   17.60    2.70
 -11  -7  -1  329.97   18.20
 -11  -7  -1  326.47   18.50
  11   7   1  323.67   19.00
  11   7   1  344.27   18.20
 -13  -7  -1   95.19    6.20
 -13  -7  -1   75.09    6.20
  13   7   1   90.99    7.00
  13   7   1   78.39    5.90
 -15  -7  -1   36.20    4.10
 -15  -7  -1   41.10    4.20
  15   7   1   33.10    4.90
  15   7   1   38.00    3.80
 -17  -7  -1  122.39    8.30
 -17  -7  -1  123.39    8.50
  17  -7   1  110.69    6.50
  17  -7   1  109.59    6.50
  17   7   1  113.79    8.00
 -17   7  -1  115.99    6.70
 -17   7  -1  105.29    6.50
  17   7   1  119.19    9.30
 -19  -7  -1    1.50    1.70
 -19  -7  -1    4.20    2.60
  19  -7   1    1.00    1.00
  19  -7   1    2.70    1.20
  19   7   1    2.00    1.50
 -19   7  -1    2.80    1.20
 -19   7  -1    1.70    1.30
  21  -7   1    5.10    1.70
 -21  -7  -1    8.30    2.70
  21  -7   1    6.40    1.80
 -21  -7  -1    4.30    2.10
  21   7   1    3.90    2.40
  21   7   1    5.40    2.30
 -21   7  -1    3.20    1.70
 -21   7  -1    4.40    1.60
 -23  -7  -1   23.70    4.00
  23  -7   1   18.60    3.10
  23  -7   1   19.90    3.20
 -23  -7  -1   16.70    3.90
 -23   7  -1   16.70    3.20
  23   7   1   21.70    3.70
  23   7   1   18.30    4.80
 -25  -7  -1    7.00    2.80
 -25  -7  -1    4.20    3.40
  25  -7   1    6.10    2.50
  25  -7   1    4.60    2.60
 -25   7  -1    1.90    2.00
  25   7   1    6.10    3.30
  25   7   1    5.10    2.40
 -25   7  -1    3.60    2.40
 -27  -7  -1  100.69    8.80
 -27  -7  -1   86.79    8.10
  27  -7   1   68.49    7.00
  27  -7   1   73.09    7.10
 -27   7  -1   78.19    7.00
  27   7   1   98.49    9.40
 -27   7  -1   74.59    7.40
  27   7   1   96.49    8.80
  26  -8  -1   -0.20    1.40
  26  -8  -1    1.30    1.40
 -26  -8   1    2.10    2.30
 -26   8   1    0.00    1.10
 -26   8   1   -0.50    1.50
  26   8  -1    0.10    2.60
  26   8  -1   -2.00    2.50
  24  -8  -1  100.19    7.30
 -24  -8   1  139.49    9.50
 -24  -8   1  125.89   10.10
  24  -8  -1  121.29    7.40
 -24   8   1  113.59    7.40
 -24   8   1  119.19    7.80
  24   8  -1  144.49   10.80
 -22  -8   1  300.97   16.70
  22  -8  -1  249.48   14.50
 -22  -8   1  283.17   17.40
  22   8  -1  303.27   18.20
 -22   8   1  260.97   14.80
 -22   8   1  240.68   14.50
  22   8  -1  286.47   17.40
  20  -8  -1  414.76   22.20
 -20  -8   1  487.75   25.60
  20  -8  -1  370.36   22.10
 -20  -8   1  483.05   24.70
 -20   8   1  443.26   22.50
  20   8  -1  462.15   26.00
 -20   8   1  383.96   22.20
  20   8  -1  494.25   25.50
 -18  -8   1  460.65   26.70
 -18  -8   1  428.66   25.80
  18   8  -1  475.05   27.40
  18   8  -1  539.35   26.90
 -16  -8   1  440.66   26.00
 -16  -8   1  483.85   27.00
  16   8  -1  519.35   27.00
  16   8  -1  500.25   27.60
 -14  -8   1    3.70    1.80
 -14  -8   1    2.10    1.30
  14   8  -1    7.30    2.00
  14   8  -1    3.70    2.00
 -12  -8   1   46.70    3.90
 -12  -8   1   46.00    4.30
  12   8  -1   38.80    4.50
  12   8  -1   46.30    4.20
 -10  -8   1   60.19    4.80
 -10  -8   1   56.39    4.30
  10   8  -1   54.99    4.50
  10   8  -1   51.49    4.90
  -8  -8   1  422.36   21.50
  -8  -8   1  381.86   20.90
   8   8  -1  383.06   21.20
   8   8  -1  388.36   21.70
   6  -8  -1  118.19    6.20
  -6  -8   1  119.49    7.70
   6  -8  -1  124.19    6.30
  -6  -8   1  122.59    7.30
   6   8  -1  122.69    8.00
  -6   8   1  121.59    6.20
   6   8  -1  135.99    7.70
  -6   8   1  108.39    6.30
   4  -8  -1  463.85   23.60
   4  -8  -1  452.85   23.20
  -4  -8   1  456.95   23.70
  -4  -8   1  474.65   24.20
   4   8  -1  430.16   24.30
  -4   8   1  440.36   23.60
   4   8  -1  471.45   24.00
  -4   8   1  466.35   23.10
   2  -8  -1   66.49    4.10
  -2  -8   1   68.99    4.50
  -2  -8   1   64.29    4.20
   2   8  -1   56.89    4.70
  -2   8   1   64.39    3.90
   2   8  -1   74.29    4.60
  -2   8   1   63.29    4.50
   0  -8   1  129.49    7.30
   0  -8  -1  122.99    7.40
   0  -8  -1  121.39    7.20
   0  -8   1  123.59    7.00
   0   8   1  129.49    7.00
   0   8  -1  127.89    7.20
   0   8   1  121.19    7.50
   0   8  -1  113.79    7.30
   2  -8   1  862.91   42.50
   2  -8   1  855.61   42.60
  -2  -8  -1  841.42   43.10
  -2  -8  -1  848.52   43.10
  -2   8  -1  888.21   42.70
   2   8   1  781.22   43.30
  -2   8  -1  771.02   42.60
   2   8   1  913.41   42.80
   4  -8   1  878.71   44.90
  -4  -8  -1  913.11   45.80
  -4  -8  -1  943.31   46.00
   4   8   1  930.91   45.60
  -4   8  -1  858.71   45.00
   4   8   1  828.22   46.20
  -4   8  -1  940.31   45.00
  -6  -8  -1 1329.37   65.19
  -6  -8  -1 1203.18   64.89
   6   8   1 1229.48   65.49
   6   8   1 1375.76   64.89
  -8  -8  -1   46.40    3.70
  -8  -8  -1   38.00    3.90
   8   8   1   36.30    3.90
   8   8   1   42.20    3.60
 -10  -8  -1  480.15   26.00
 -10  -8  -1  492.15   26.30
  10   8   1  461.55   26.70
  10   8   1  521.75   26.00
 -12  -8  -1  259.27   15.10
 -12  -8  -1  262.77   15.40
  12   8   1  282.87   15.10
  12   8   1  250.57   15.80
 -14  -8  -1   16.50    2.90
 -14  -8  -1   20.80    3.30
  14   8   1   16.20    2.60
  14   8   1   17.70    3.70
 -16  -8  -1   73.59    6.20
 -16  -8  -1   69.99    5.90
  16   8   1   72.79    6.80
  16   8   1   80.39    6.10
 -18  -8  -1    3.80    2.20
 -18  -8  -1    5.80    2.10
  18   8   1    8.40    2.80
  18   8   1    7.50    2.30
 -20  -8  -1  149.99   10.40
 -20  -8  -1  143.19   10.20
  20   8   1  123.59   10.40
  20   8   1  142.09   10.00
 -22  -8  -1    6.00    2.70
 -22  -8  -1    5.50    2.50
  22   8   1    3.50    2.60
  22   8   1    5.10    2.20
 -24  -8  -1    2.20    2.10
 -24  -8  -1   -2.40    2.40
 -24   8  -1    0.50    0.60
  24   8   1    2.20    2.70
  24   8   1   -0.10    2.30
 -24   8  -1    0.30    0.70
 -26  -8  -1   20.60    4.40
 -26  -8  -1   12.00    3.60
  26   8   1   12.40    4.50
  26   8   1   21.70    4.30
 -25  -9   1  133.59   11.10
 -25  -9   1  154.98   10.60
  25   9  -1  140.79   11.70
  25   9  -1  113.09   10.40
 -23  -9   1  380.16   21.60
 -23  -9   1  349.87   22.20
  23   9  -1  362.26   22.70
  23   9  -1  369.56   22.30
 -21  -9   1  472.95   26.40
 -21  -9   1  445.36   25.50
  21   9  -1  454.55   26.10
  21   9  -1  434.76   26.80
 -19  -9   1  508.05   27.00
 -19  -9   1  472.85   27.50
  19   9  -1  498.25   28.30
  19   9  -1  467.75   27.50
 -17  -9   1  166.88   11.40
 -17  -9   1  160.48   10.80
  17   9  -1  169.88   11.20
  17   9  -1  167.08   12.20
 -15  -9   1   40.50    4.60
 -15  -9   1   49.60    4.80
  15   9  -1   47.60    4.70
 -13  -9   1    2.30    1.60
 -13  -9   1    3.00    1.80
  13   9  -1    1.30    2.30
  13   9  -1    8.70    2.30
 -11  -9   1    2.10    1.20
 -11  -9   1    0.30    1.10
  11   9  -1    3.20    1.80
  -9  -9   1    6.80    1.90
  -9  -9   1    6.40    1.70
   9   9  -1    6.20    1.70
   9   9  -1    3.80    2.20
  -7  -9   1   23.40    2.70
  -7  -9   1   20.70    2.30
   7   9  -1   20.00    2.50
   7   9  -1   24.10    3.10
  -5  -9   1   -0.30    1.20
  -5  -9   1    1.20    1.10
   5  -9  -1    1.60    0.80
  -5   9   1    1.80    0.60
  -5   9   1    1.40    0.80
   5   9  -1   -0.20    1.40
  -3  -9   1  121.59    7.40
  -3  -9   1  123.99    7.80
   3  -9  -1  124.49    7.50
   3  -9  -1  130.79    7.10
   3   9  -1  117.79    8.00
  -3   9   1  131.89    7.70
   3   9  -1  130.79    7.80
  -3   9   1  125.49    7.00
  -1  -9   1   21.10    2.40
   1  -9  -1   21.10    2.50
   1  -9  -1   21.90    2.20
  -1  -9   1   21.10    2.10
  -1   9   1   24.10    2.60
   1   9  -1   24.40    2.60
  -1   9   1   23.40    2.10
   1   9  -1   23.80    2.40
  -1  -9  -1   37.50    3.20
   1  -9   1   36.50    2.70
  -1  -9  -1   34.10    3.00
   1  -9   1   40.30    2.90
  -1   9  -1   31.00    2.80
   1   9   1   37.60    2.80
  -1   9  -1   31.40    2.90
   1   9   1   35.40    3.20
   3  -9   1  263.17   14.00
  -3  -9  -1  272.47   14.70
  -3  -9  -1  284.37   14.70
   3  -9   1  261.97   13.90
   3   9   1  240.78   14.90
   3   9   1  278.07   14.40
  -3   9  -1  245.58   14.00
  -3   9  -1  270.07   14.10
  -5  -9  -1  825.02   40.50
   5  -9   1  808.42   39.00
  -5  -9  -1  789.92   40.40
   5   9   1  756.52   40.90
   5   9   1  837.62   40.20
  -5   9  -1  793.72   39.00
  -5   9  -1  676.53   39.00
  -7  -9  -1   10.90    2.20
  -7  -9  -1   15.50    2.30
   7   9   1   17.40    2.10
   7   9   1   19.40    3.20
  -9  -9  -1    9.90    2.20
  -9  -9  -1   10.00    2.10
   9   9   1   12.50    2.90
   9   9   1   10.40    2.00
 -11  -9  -1  143.89    9.70
 -11  -9  -1  152.38    9.60
  11   9   1  159.68    9.60
  11   9   1  151.18   10.30
 -13  -9  -1  167.88   10.60
 -13  -9  -1  158.48   10.30
  13   9   1  170.78   10.30
  13   9   1  152.38   11.00
 -15  -9  -1    6.10    2.20
 -15  -9  -1    6.50    2.10
  15   9   1    9.70    2.20
  15   9   1    3.20    2.20
 -17  -9  -1   33.00    4.20
 -17  -9  -1   37.40    4.40
  17   9   1   39.10    5.10
  17   9   1   32.70    4.10
 -19  -9  -1  169.28   11.60
 -19  -9  -1  170.28   11.40
  19   9   1  171.98   11.40
  19   9   1  161.68   12.20
 -21  -9  -1  125.99    9.50
 -21  -9  -1  105.59    8.80
  21   9   1  120.69    9.10
  21   9   1  116.19   10.00
 -23  -9  -1   52.99    6.20
 -23  -9  -1   55.49    6.50
  23   9   1   50.59    5.60
  23   9   1   34.20    6.60
 -25  -9  -1    7.70    3.10
 -25  -9  -1    7.30    3.40
  25   9   1    4.90    2.70
  25   9   1    9.60    3.90
 -24 -10   1  146.09   10.20
 -24 -10   1  104.19   10.20
  24  10  -1  128.89   11.00
  24  10  -1  117.99   10.70
 -22 -10   1   55.69    6.10
 -22 -10   1   70.09    6.90
  22  10  -1   69.59    6.90
  22  10  -1   69.19    8.20
 -20 -10   1   88.09    7.30
 -20 -10   1   85.79    7.60
  20  10  -1   87.19    7.80
  20  10  -1   87.69    8.30
 -18 -10   1   44.00    4.70
 -18 -10   1   38.10    4.80
  18  10  -1   36.90    5.20
  18  10  -1   39.80    4.80
 -16 -10   1   42.90    4.40
 -16 -10   1   41.20    5.20
  16  10  -1   35.00    5.00
  16  10  -1   45.00    4.80
 -14 -10   1  310.47   18.50
 -14 -10   1  304.57   17.70
  14  10  -1  312.97   18.90
  14  10  -1  319.57   18.30
 -12 -10   1  124.59    8.70
 -12 -10   1  116.09    8.00
  12  10  -1   99.39    8.50
  12  10  -1  128.19    8.40
 -10 -10   1   40.60    3.80
 -10 -10   1   45.80    4.30
  10  10  -1   49.50    4.40
  10  10  -1   33.70    4.30
  -8 -10   1    1.90    1.50
  -8 -10   1    1.50    1.50
   8  10  -1    1.20    1.90
   8  10  -1    0.10    1.50
  -6 -10   1    3.30    1.40
   6 -10  -1    1.90    0.50
  -6 -10   1    2.10    1.10
   6 -10  -1    2.70    0.60
  -6  10   1    2.60    0.60
   6  10  -1    1.80    1.20
  -6  10   1    2.00    0.50
   6  10  -1    1.60    1.40
   4 -10  -1  151.98    8.60
  -4 -10   1  172.58    9.40
   4 -10  -1  157.78    9.10
  -4 -10   1  155.48    9.60
   4  10  -1  152.28    9.90
  -4  10   1  162.38    8.70
   4  10  -1  164.88    9.60
  -4  10   1  145.69    9.10
   2 -10  -1    4.10    1.40
   2 -10  -1    4.40    1.20
  -2 -10   1    5.00    1.50
   2  10  -1    1.90    1.40
  -2  10   1    5.80    1.20
   2  10  -1    5.10    1.40
  -2  10   1    6.30    1.60
   0 -10   1   32.10    2.80
   0 -10  -1   21.20    2.70
   0 -10   1   27.90    2.60
   0 -10  -1   27.40    2.60
   0  10   1   24.80    2.40
   0  10   1   26.80    3.00
   0  10  -1   27.20    2.70
   0  10  -1   20.60    2.70
   2 -10   1  583.44   29.10
   2 -10   1  567.84   29.00
  -2 -10  -1  583.24   29.50
  -2 -10  -1  563.44   29.60
  -2  10  -1  533.75   29.10
   2  10   1  590.44   29.20
  -2  10  -1  569.84   29.20
   2  10   1  511.55   29.80
   4 -10   1  423.16   22.50
  -4 -10  -1  467.85   23.60
   4 -10   1  448.16   22.60
  -4 -10  -1  446.76   23.60
   4  10   1  403.26   23.80
  -4  10  -1  452.85   22.70
   4  10   1  467.95   23.20
  -4  10  -1  397.16   22.60
  -6 -10  -1  524.45   29.10
  -6 -10  -1  582.74   29.30
   6  10   1  530.65   29.70
   6  10   1  560.24   28.90
  -8 -10  -1   96.49    6.80
  -8 -10  -1   98.39    7.10
   8  10   1  106.89    6.90
   8  10   1   91.69    7.30
 -10 -10  -1    1.00    1.30
 -10 -10  -1    4.10    1.70
  10  10   1    0.80    1.50
  10  10   1    1.80    1.70
 -12 -10  -1  243.68   14.30
 -12 -10  -1  247.08   14.50
  12  10   1  239.38   14.10
  12  10   1  224.18   14.90
 -14 -10  -1   40.70    4.80
 -14 -10  -1   42.80    4.50
  14  10   1   55.39    5.10
  14  10   1   39.30    5.10
 -16 -10  -1    4.30    2.10
 -16 -10  -1    3.60    1.80
  16  10   1    6.90    2.20
  16  10   1    3.50    2.30
 -18 -10  -1    8.60    2.60
 -18 -10  -1    5.80    2.40
  18  10   1    5.60    2.70
  18  10   1    8.30    2.70
 -20 -10  -1    0.70    1.90
 -20 -10  -1   -1.70    1.50
  20  10   1    0.80    2.10
  20  10   1    2.80    2.10
 -22 -10  -1   13.00    3.60
 -22 -10  -1   23.60    4.40
  22  10   1   20.70    4.80
  22  10   1   22.80    4.40
 -24 -10  -1   -1.20    2.20
 -24 -10  -1    2.20    2.60
  24  10   1    0.40    2.20
  24  10   1   -1.70    2.60
 -23 -11   1    5.80    3.40
 -23 -11   1    4.70    2.50
  23  11  -1    3.20    3.70
  23  11  -1    1.30    2.50
 -21 -11   1    5.70    3.30
 -21 -11   1    8.10    3.10
  21  11  -1    4.00    2.60
  21  11  -1    6.90    4.20
 -19 -11   1   34.50    5.30
 -19 -11   1   42.60    4.90
  19  11  -1   37.10    5.50
  19  11  -1   37.90    5.10
 -17 -11   1   33.10    4.40
 -17 -11   1   30.50    4.10
  17  11  -1   24.80    4.80
  17  11  -1   37.90    4.70
 -15 -11   1   17.60    3.50
 -15 -11   1   24.70    4.10
  15  11  -1   31.90    4.10
  15  11  -1   24.00    4.70
 -13 -11   1  321.47   19.00
 -13 -11   1  316.47   18.40
  13  11  -1  328.57   18.90
  13  11  -1  326.97   19.60
 -11 -11   1   46.10    4.70
 -11 -11   1   43.60    5.00
  11  11  -1   51.89    5.80
  11  11  -1   50.69    5.10
  -9 -11   1  193.88   12.70
  -9 -11   1  218.28   12.40
   9  11  -1  206.58   12.70
   9  11  -1  211.08   13.30
  -7 -11   1   81.79    5.80
  -7 -11   1   63.59    5.80
   7  11  -1   84.09    6.20
   7  11  -1   71.39    6.40
  -5 -11   1  153.78    8.90
   5 -11  -1  147.79    8.30
  -5 -11   1  142.99    9.30
   5 -11  -1  140.39    7.90
  -5  11   1  119.59    8.20
  -5  11   1  147.39    8.00
   5  11  -1  137.29    9.10
   5  11  -1  153.08    9.60
   3 -11  -1  292.57   15.10
   3 -11  -1  296.37   15.70
  -3 -11   1  282.07   15.80
  -3 -11   1  272.77   15.50
  -3  11   1  269.67   15.70
   3  11  -1  262.47   16.00
  -3  11   1  285.27   15.00
   3  11  -1  278.77   15.80
  -1 -11   1  343.37   18.60
  -1 -11   1  359.76   18.50
   1 -11  -1  349.37   18.30
  -1  11   1  300.47   18.70
  -1  11   1  352.36   18.20
   1  11  -1  346.07   18.70
   1  11  -1  327.27   18.80
  -1 -11  -1 1181.08   58.09
  -1 -11  -1 1152.28   58.39
   1 -11   1 1132.99   57.89
   1 -11   1 1165.88   57.89
  -1  11  -1 1091.59   58.09
  -1  11  -1 1168.48   58.09
   1  11   1 1174.68   57.89
   1  11   1 1056.09   58.49
   3 -11   1  746.23   37.70
  -3 -11  -1  756.02   38.60
  -3 -11  -1  733.93   38.20
   3  11   1  685.33   38.80
  -3  11  -1  762.32   37.80
   3  11   1  786.12   38.10
  -3  11  -1  680.13   37.70
   5 -11   1    2.10    0.50
  -5 -11  -1   -0.80    1.50
  -5 -11  -1    2.10    1.30
   5 -11   1    1.50    0.50
   5  11   1    1.30    1.00
   5  11   1    3.20    2.00
  -5  11  -1    0.80    0.50
  -5  11  -1    0.90    0.50
  -7 -11  -1  366.56   20.50
  -7 -11  -1  359.36   20.50
   7  11   1  359.96   21.10
   7  11   1  390.06   20.40
  -9 -11  -1   14.60    3.10
  -9 -11  -1   23.70    3.10
   9  11   1   17.60    2.70
   9  11   1   18.50    3.70
 -11 -11  -1    0.10    1.10
 -11 -11  -1    0.00    1.30
  11  11   1    0.10    1.10
  11  11   1    1.10    1.70
 -13 -11  -1  103.79    7.70
 -13 -11  -1   84.59    7.40
  13  11   1  100.89    7.20
  13  11   1   86.49    8.20
 -15 -11  -1   38.60    4.50
 -15 -11  -1   33.80    4.20
  15  11   1   33.40    4.90
  15  11   1   31.60    4.10
 -17 -11  -1    2.40    2.40
 -17 -11  -1    4.50    2.30
  17  11   1    3.60    2.10
  17  11   1    6.60    2.90
 -19 -11  -1    2.20    2.00
 -19 -11  -1    1.90    2.00
  19  11   1    4.90    2.70
  19  11   1    1.00    2.10
 -21 -11  -1    3.70    2.70
 -21 -11  -1    4.90    2.80
  21  11   1    9.70    3.20
  21  11   1   11.00    4.00
 -23 -11  -1    4.00    2.80
 -23 -11  -1    5.00    2.50
  23  11   1    0.70    2.40
  23  11   1    1.50    3.20
 -22 -12   1    5.00    3.00
 -22 -12   1    7.40    3.10
  22  12  -1   13.40    4.20
  22  12  -1   11.00    4.70
 -20 -12   1   64.09    6.90
 -20 -12   1   67.79    7.10
  20  12  -1   59.49    8.00
  20  12  -1   62.29    6.90
 -18 -12   1   38.90    4.90
 -18 -12   1   33.40    5.20
  18  12  -1   35.50    6.30
  18  12  -1   29.60    4.70
 -16 -12   1   20.40    3.70
 -16 -12   1   24.90    4.00
  16  12  -1   26.20    4.00
  16  12  -1   18.80    4.30
 -14 -12   1  258.27   15.60
 -14 -12   1  228.78   14.80
  14  12  -1  256.17   16.40
  14  12  -1  246.08   15.40
 -12 -12   1   14.10    2.80
 -12 -12   1   11.00    2.80
  12  12  -1   11.20    3.00
  12  12  -1    5.80    2.80
 -10 -12   1  176.58   11.20
 -10 -12   1  169.58   11.50
  10  12  -1  168.78   12.10
  10  12  -1  201.28   11.90
  -8 -12   1    9.70    2.20
  -8 -12   1   11.60    2.80
   8  12  -1   10.60    2.40
   8  12  -1   12.90    2.90
  -6 -12   1   22.20    3.00
  -6 -12   1   17.80    2.90
   6  12  -1   17.30    3.40
  -6  12   1   13.60    1.10
   6  12  -1   12.90    2.50
  -6  12   1   16.30    1.20
  -4 -12   1  571.14   29.90
   4 -12  -1  579.04   29.60
  -4 -12   1  568.14   30.20
   4 -12  -1  571.34   29.00
   4  12  -1  588.44   30.30
  -4  12   1  511.05   29.50
  -4  12   1  559.94   29.10
   4  12  -1  550.64   30.50
   2 -12  -1    9.00    2.20
  -2 -12   1    6.70    1.90
   2 -12  -1    7.30    1.60
  -2 -12   1    8.80    2.00
  -2  12   1    6.90    1.50
   2  12  -1    5.80    2.00
   2  12  -1    3.10    1.80
  -2  12   1    7.00    2.00
   0 -12   1   64.09    5.00
   0 -12  -1   66.69    5.00
   0 -12  -1   60.99    5.40
   0 -12   1   70.29    5.20
   0  12  -1   56.99    5.10
   0  12   1   64.19    5.70
   0  12  -1   56.79    5.10
   0  12   1   68.89    4.90
   2 -12   1  995.50   50.09
   2 -12   1 1002.90   50.09
  -2 -12  -1 1035.60   50.49
  -2 -12  -1 1000.50   50.89
  -2  12  -1  907.91   50.19
   2  12   1 1018.40   50.29
   2  12   1  880.61   50.89
  -2  12  -1  990.00   50.29
   4 -12   1  126.99    7.50
  -4 -12  -1  119.99    8.60
  -4 -12  -1  145.69    8.50
   4 -12   1  121.59    7.40
   4  12   1  120.99    9.10
  -4  12  -1  107.29    7.40
   4  12   1  135.09    8.20
  -4  12  -1  128.79    7.60
  -6 -12  -1    1.40    1.90
  -6 -12  -1    2.80    1.50
   6  12   1    3.70    2.40
   6  12   1    0.20    1.30
  -8 -12  -1    1.80    1.50
  -8 -12  -1    3.80    2.40
   8  12   1    7.60    1.90
   8  12   1    4.40    2.50
 -10 -12  -1    7.00    2.60
 -10 -12  -1    5.10    2.00
  10  12   1    9.10    3.30
  10  12   1    7.30    2.40
 -12 -12  -1   14.20    3.10
 -12 -12  -1   11.60    2.70
  12  12   1    8.70    3.00
  12  12   1   10.60    2.80
 -14 -12  -1  117.49    9.40
 -14 -12  -1  126.39    9.20
  14  12   1  133.49    9.20
  14  12   1  122.79   10.30
 -16 -12  -1   10.50    2.90
 -16 -12  -1    5.10    2.50
  16  12   1    9.10    3.10
  16  12   1    8.50    2.80
 -18 -12  -1   23.70    4.40
 -18 -12  -1   22.30    4.20
  18  12   1   19.00    4.40
  18  12   1   14.70    4.00
 -20 -12  -1    8.90    3.00
 -20 -12  -1    6.10    2.80
  20  12   1    1.50    3.10
  20  12   1    4.80    2.50
 -22 -12  -1   33.60    5.50
  22  12   1   31.60    6.20
 -21 -13   1   81.29    7.90
  21  13  -1   84.49    8.80
 -19 -13   1  156.68   11.10
 -19 -13   1  142.39   11.30
  19  13  -1  137.89   11.80
  19  13  -1  164.48   11.80
 -17 -13   1   50.59    6.10
 -17 -13   1   57.49    5.90
  17  13  -1   59.79    6.80
  17  13  -1   54.09    6.20
 -15 -13   1  249.48   15.00
 -15 -13   1  217.58   15.10
  15  13  -1  233.08   15.30
  15  13  -1  252.17   16.10
 -13 -13   1  302.37   18.40
 -13 -13   1  306.07   18.00
  13  13  -1  287.87   18.80
  13  13  -1  300.07   18.20
 -11 -13   1    3.60    1.90
 -11 -13   1    2.90    1.70
  11  13  -1    6.00    2.30
  11  13  -1    3.20    1.80
  -9 -13   1   -2.30    1.60
  -9 -13   1    1.30    1.60
   9  13  -1   -2.10    1.80
   9  13  -1    2.90    1.70
  -7 -13   1   17.30    3.20
  -7 -13   1   18.20    3.20
   7  13  -1   12.80    3.50
   7  13  -1   17.50    3.30
   5 -13  -1  102.39    6.90
  -5 -13   1  136.89    8.40
   5 -13  -1  104.49    6.70
  -5 -13   1  121.79    8.30
   5  13  -1  120.99    8.80
   5  13  -1  124.79    8.50
  -5  13   1  119.19    6.90
  -5  13   1  102.29    7.00
  -3 -13   1    9.20    2.40
  -3 -13   1   11.20    2.60
   3 -13  -1    6.80    1.70
   3 -13  -1    6.80    2.00
   3  13  -1    6.90    2.10
  -3  13   1    5.80    2.00
  -3  13   1    7.00    1.80
   3  13  -1    7.10    2.40
  -1 -13   1   17.40    2.90
   1 -13  -1   19.30    2.60
  -1 -13   1   19.60    3.20
   1 -13  -1   12.60    2.90
  -1  13   1   18.00    3.40
  -1  13   1   16.10    2.50
   1  13  -1   14.80    2.80
   1  13  -1   19.90    3.10
   1 -13   1  115.89    8.00
  -1 -13  -1  119.79    8.60
   1 -13   1  129.49    8.20
  -1 -13  -1  127.59    8.10
  -1  13  -1  102.39    8.00
   1  13   1  112.59    8.70
   1  13   1  126.89    8.10
  -1  13  -1  131.99    8.40
  -3 -13  -1   28.80    3.50
   3 -13   1   27.80    3.00
  -3 -13  -1   20.20    3.60
   3 -13   1   27.80    3.20
  -3  13  -1   27.30    3.30
   3  13   1   24.80    4.10
   3  13   1   30.50    3.50
  -3  13  -1   29.40    3.20
  -5 -13  -1   67.09    6.20
  -5 -13  -1   65.79    5.70
   5  13   1   82.89    6.00
   5  13   1   54.99    6.30
  -7 -13  -1    2.40    1.90
  -7 -13  -1    4.20    1.90
   7  13   1    2.50    1.90
   7  13   1    0.30    1.40
  -9 -13  -1  276.17   17.00
  -9 -13  -1  291.87   17.40
   9  13   1  285.87   18.00
   9  13   1  289.17   17.00
 -11 -13  -1   37.90    4.70
 -11 -13  -1   40.20    5.00
  11  13   1   44.00    4.60
  11  13   1   35.80    5.10
 -13 -13  -1  104.39    8.60
 -13 -13  -1  102.69    8.20
  13  13   1  101.49    8.90
  13  13   1  107.19    8.10
 -15 -13  -1   10.90    3.00
 -15 -13  -1   10.80    3.70
  15  13   1    8.60    2.80
  15  13   1   10.30    4.40
 -17 -13  -1   11.10    3.30
 -17 -13  -1    9.10    3.40
  17  13   1   11.10    3.60
  17  13   1   15.10    4.00
 -19 -13  -1   21.70    4.30
 -19 -13  -1   16.90    4.10
  19  13   1   18.70    4.20
  19  13   1   24.60    5.10
 -21 -13  -1    9.30    3.90
  21  13   1   -0.30    3.20
 -20 -14   1  132.09   11.10
  20  14  -1  125.59   12.00
 -18 -14   1   72.49    7.40
 -18 -14   1   79.19    7.20
  18  14  -1   62.79    7.30
  18  14  -1   52.99    7.30
 -16 -14   1   53.39    6.30
 -16 -14   1   58.99    6.20
  16  14  -1   78.19    8.20
  16  14  -1   53.79    6.40
 -14 -14   1   80.89    7.10
 -14 -14   1   87.29    8.10
  14  14  -1   79.19    7.90
  14  14  -1   78.89    7.80
 -12 -14   1   24.70    4.10
 -12 -14   1   20.20    3.80
  12  14  -1   17.80    3.60
  12  14  -1   32.30    4.80
 -10 -14   1   -0.80    1.50
 -10 -14   1   -1.00    1.90
  10  14  -1    1.10    1.60
  10  14  -1    3.70    2.30
  -8 -14   1    2.00    2.20
  -8 -14   1   -0.10    1.90
   8  14  -1   -0.50    1.70
   8  14  -1    1.40    2.20
  -6 -14   1   61.29    5.90
  -6 -14   1   63.39    5.90
   6  14  -1   56.69    6.30
   6  14  -1   58.69    6.00
   4 -14  -1   67.19    5.60
  -4 -14   1   79.49    6.50
   4 -14  -1   71.29    5.30
  -4 -14   1   91.39    6.90
  -4  14   1   69.59    5.40
  -4  14   1   77.49    5.90
   4  14  -1   68.09    6.90
   4  14  -1   80.39    6.80
   2 -14  -1   87.19    6.90
  -2 -14   1   78.79    6.60
   2 -14  -1   92.99    6.30
  -2 -14   1   81.69    6.70
   2  14  -1   79.09    7.20
  -2  14   1   80.49    6.20
   2  14  -1   88.59    7.10
  -2  14   1   74.99    6.90
   0 -14  -1  295.67   17.30
   0 -14   1  292.57   17.50
   0 -14  -1  300.87   18.20
   0 -14   1  328.37   17.80
   0  14   1  287.57   18.30
   0  14   1  329.97   17.60
   0  14  -1  296.57   17.90
   0  14  -1  300.67   17.80
   2 -14   1  290.27   16.90
  -2 -14  -1  299.37   17.30
  -2 -14  -1  299.77   18.00
   2 -14   1  284.57   17.00
   2  14   1  288.77   18.20
   2  14   1  311.57   17.40
  -2  14  -1  292.27   17.30
  -2  14  -1  320.37   17.30
  -4 -14  -1   54.59    5.00
   4 -14   1   40.20    3.50
  -4 -14  -1   52.49    5.20
   4 -14   1   44.80    3.60
  -4  14  -1   47.10    3.80
  -4  14  -1   48.00    3.90
   4  14   1   50.99    4.70
   4  14   1   35.80    5.50
  -6 -14  -1    5.00    2.40
  -6 -14  -1    2.80    2.30
   6  14   1    5.70    2.50
   6  14   1    4.30    1.80
  -8 -14  -1  121.29    9.10
  -8 -14  -1  102.19    8.00
   8  14   1  104.69    8.00
   8  14   1   98.59    9.00
 -10 -14  -1  110.79    8.40
 -10 -14  -1   90.09    8.00
  10  14   1   97.49    8.70
  10  14   1  112.09    8.20
 -12 -14  -1   54.49    5.90
 -12 -14  -1   50.79    5.60
  12  14   1   49.10    5.80
  12  14   1   57.29    6.50
 -14 -14  -1   30.00    4.70
 -14 -14  -1   32.00    5.30
  14  14   1   32.40    5.30
  14  14   1   28.90    5.10
 -16 -14  -1    6.60    3.60
  16  14   1    4.50    3.60
  16  14   1    7.60    3.40
 -18 -14  -1    5.30    2.90
 -18 -14  -1    3.50    2.80
  18  14   1    2.50    3.30
  18  14   1    5.90    2.80
  20  14   1   33.70    6.90
 -17 -15   1   27.30    5.70
 -17 -15   1   28.20    5.20
  17  15  -1   24.90    5.20
  17  15  -1   22.40    5.10
 -15 -15   1   98.49    9.10
 -15 -15   1   98.29    9.40
  15  15  -1  123.49   10.50
  15  15  -1   93.99    9.50
 -13 -15   1   24.60    4.90
 -13 -15   1   30.30    5.20
  13  15  -1   37.40    6.10
  13  15  -1   18.80    4.30
 -11 -15   1   14.50    4.00
 -11 -15   1   21.20    4.10
  11  15  -1   22.60    4.80
  11  15  -1   16.40    3.90
  -9 -15   1    1.70    2.40
  -9 -15   1    3.10    2.00
   9  15  -1    3.40    2.90
   9  15  -1    5.40    3.10
  -7 -15   1   -1.20    1.80
  -7 -15   1   -1.60    2.10
   7  15  -1    0.90    2.50
   7  15  -1   -0.40    2.80
  -5 -15   1   61.29    6.10
  -5 -15   1   57.89    6.10
   5  15  -1   68.69    6.80
   5  15  -1   59.79    5.90
  -5  15   1   41.00    3.10
   3 -15  -1   73.99    6.20
  -3 -15   1   76.09    6.90
   3 -15  -1   84.49    5.90
  -3 -15   1   74.89    6.70
   3  15  -1   71.29    6.80
  -3  15   1   64.09    5.80
  -3  15   1   60.59    6.10
   3  15  -1   75.59    7.50
  -1 -15   1  193.68   12.50
   1 -15  -1  180.88   12.50
  -1 -15   1  170.68   12.20
   1 -15  -1  186.18   11.80
   1  15  -1  188.88   12.60
   1  15  -1  201.48   13.10
  -1  15   1  187.28   12.80
  -1  15   1  202.08   12.20
   1 -15   1  152.08   10.30
  -1 -15  -1  158.48   11.40
   1 -15   1  142.49   10.30
  -1 -15  -1  151.58   10.30
  -1  15  -1  158.88   10.60
   1  15   1  156.98   11.70
   1  15   1  162.28   10.60
  -1  15  -1  149.88   10.70
   3 -15   1  204.98   12.70
  -3 -15  -1  226.08   13.80
   3 -15   1  195.38   12.60
  -3 -15  -1  217.88   14.50
   3  15   1  234.18   15.20
  -3  15  -1  229.68   13.20
  -3  15  -1  216.08   13.00
   3  15   1  235.58   14.10
  -5 -15  -1   77.79    7.80
  -5 -15  -1   93.19    7.50
   5  15   1   86.39    7.40
   5  15   1   96.29    8.60
  -7 -15  -1   80.79    7.70
  -7 -15  -1   72.49    6.60
   7  15   1   69.79    8.10
   7  15   1   82.89    7.20
  -9 -15  -1  101.79    9.10
  -9 -15  -1   99.39    8.40
   9  15   1  110.99    8.80
   9  15   1   90.99    9.20
 -11 -15  -1   96.19    7.70
 -11 -15  -1   74.19    7.60
  11  15   1   85.89    7.70
  11  15   1   81.29    8.20
 -13 -15  -1    7.60    3.30
 -13 -15  -1    8.80    3.70
  13  15   1   11.40    3.20
  13  15   1   12.70    4.60
 -15 -15  -1   14.90    3.90
 -15 -15  -1    9.80    3.20
  15  15   1    7.00    3.60
  15  15   1   10.90    3.40
 -17 -15  -1    4.20    2.90
 -17 -15  -1    5.50    3.30
  17  15   1    3.40    3.00
  17  15   1    1.90    3.50
 -16 -16   1   40.00    6.30
 -16 -16   1   44.90    6.60
  16  16  -1   45.40    6.80
  16  16  -1   47.50    8.00
 -14 -16   1   25.10    5.00
 -14 -16   1   12.10    4.70
  14  16  -1   31.00    6.00
  14  16  -1   22.30    5.70
 -12 -16   1   -3.10    2.50
 -12 -16   1   -0.90    3.30
  12  16  -1    0.90    3.00
  12  16  -1   -0.10    3.40
 -10 -16   1   28.40    4.70
 -10 -16   1   33.20    5.50
  10  16  -1   27.50    5.40
  10  16  -1   34.20    6.00
  -8 -16   1   11.90    3.40
  -8 -16   1   10.10    3.60
   8  16  -1   19.40    4.70
   8  16  -1    8.40    3.60
  -6 -16   1    9.10    3.40
  -6 -16   1    8.40    3.10
   6  16  -1    5.80    3.60
   6  16  -1   12.50    4.00
  -4 -16   1    4.10    2.60
   4 -16  -1    3.60    1.40
  -4 -16   1    6.20    2.90
   4 -16  -1    4.50    1.40
   4  16  -1   11.00    3.50
  -4  16   1    5.30    1.60
   4  16  -1   14.50    4.00
  -4  16   1    6.00    1.70
  -2 -16   1   53.29    6.10
   2 -16  -1   56.09    5.60
   2 -16  -1   49.90    5.20
  -2 -16   1   49.10    6.00
  -2  16   1   52.59    5.30
  -2  16   1   55.29    6.20
   2  16  -1   49.80    6.00
   2  16  -1   54.09    6.80
   0 -16   1   72.49    6.60
   0 -16  -1   70.29    6.50
   0 -16   1   71.39    6.80
   0 -16  -1   68.99    7.10
   0  16   1   66.79    7.60
   0  16   1   75.49    6.90
   0  16  -1   77.19    7.50
   0  16  -1   72.79    7.00
  -2 -16  -1   61.69    7.30
   2 -16   1   54.69    5.60
  -2 -16  -1   61.69    6.40
   2 -16   1   64.79    5.70
   2  16   1   84.09    8.40
   2  16   1   80.29    7.00
  -2  16  -1   59.49    6.00
  -2  16  -1   70.59    6.00
  -4 -16  -1   72.89    7.00
   4  16   1   79.69    7.30
   4  16   1   74.79    8.20
  -6 -16  -1   82.79    7.70
  -6 -16  -1   89.79    8.80
   6  16   1   80.99    7.80
   6  16   1  103.89    9.50
  -8 -16  -1   34.20    5.30
  -8 -16  -1   50.59    6.10
   8  16   1   36.50    6.30
   8  16   1   37.50    5.70
 -10 -16  -1  115.59   10.00
 -10 -16  -1  137.59   11.10
  10  16   1  122.99   11.30
  10  16   1  126.79    9.90
 -12 -16  -1   -1.40    2.40
 -12 -16  -1    0.00    2.70
  12  16   1   -2.40    2.50
  12  16   1    1.30    3.10
 -14 -16  -1    8.10    4.00
  14  16   1    5.80    4.30
  14  16   1   -1.40    3.00
 -16 -16  -1   28.20    5.80
  16  16   1   36.20    6.30
 -13 -17   1   23.80    5.20
 -13 -17   1   17.30    5.10
  13  17  -1   14.80    5.20
  13  17  -1   17.40    5.60
 -11 -17   1   -3.20    2.20
 -11 -17   1    2.80    2.90
  11  17  -1   -0.20    3.40
  11  17  -1    1.60    3.20
  -9 -17   1    2.20    3.10
  -9 -17   1    5.50    4.20
   9  17  -1    8.20    4.20
   9  17  -1    3.60    3.80
  -7 -17   1   43.00    6.80
  -7 -17   1   39.30    6.20
   7  17  -1   40.30    7.10
   7  17  -1   44.90    6.90
  -5 -17   1    1.90    3.50
  -5 -17   1    0.70    2.80
   5  17  -1    3.40    3.90
   5  17  -1    4.70    3.90
  -3 -17   1   29.00    5.40
  -3 -17   1   28.70    5.20
   3 -17  -1   26.60    3.80
   3 -17  -1   22.90    3.40
   3  17  -1   43.50    6.40
  -3  17   1   21.40    3.30
   1 -17  -1  229.58   15.40
   1 -17  -1  234.08   14.80
  -1 -17   1  243.08   16.00
  -1 -17   1  220.38   15.40
  -1  17   1  224.08   15.60
  -1  17   1  248.68   15.20
   1  17  -1  262.67   16.20
   1  17  -1  246.98   16.30
  -1 -17  -1   49.30    6.10
   1 -17   1   44.90    5.40
  -1 -17  -1   56.29    7.00
   1 -17   1   54.69    5.80
  -1  17  -1   39.70    5.60
   1  17   1   55.69    6.30
   1  17   1   66.89    7.70
  -1  17  -1   43.50    5.50
   3 -17   1   52.89    3.80
  -3 -17  -1   73.49    8.20
  -3 -17  -1   62.19    6.70
   3  17   1   73.29    7.30
  -3  17  -1   50.39    4.20
   3  17   1   76.39    8.80
  -5 -17  -1   92.89    8.40
   5  17   1   68.29    9.50
   5  17   1  104.89    9.40
  -7 -17  -1    5.30    4.00
  -7 -17  -1   -1.10    1.90
   7  17   1    2.20    3.50
   7  17   1    4.00    3.20
  -9 -17  -1   12.90    4.30
  -9 -17  -1    8.70    3.70
   9  17   1    8.50    3.20
   9  17   1    8.60    3.60
 -11 -17  -1    9.60    3.40
 -11 -17  -1   18.00    5.40
  11  17   1   17.00    4.90
  11  17   1   19.40    5.70
 -13 -17  -1    2.40    4.00
 -13 -17  -1   -1.10    2.70
  13  17   1    7.30    5.50
  13  17   1   -1.60    2.90
  -8 -18   1    8.60    4.70
  -8 -18   1    9.90    5.00
   8  18  -1    4.30    4.20
   8  18  -1    9.70    4.70
  -6 -18   1   -0.30    3.70
  -6 -18   1   -2.40    2.90
   6  18  -1    4.70    4.20
   6  18  -1   -1.70    4.00
  -4 -18   1    3.90    3.60
   4  18  -1    1.70    4.10
   4  18  -1    4.80    4.30
  -2 -18   1   81.59    8.50
  -2 -18   1   74.99    8.10
   2 -18  -1   56.69    5.80
   2  18  -1   65.99    8.50
   2  18  -1   77.89    8.30
   0 -18  -1   34.90    5.40
   0 -18  -1   44.70    6.40
   0 -18   1   38.20    5.30
   0  18   1   33.20    5.40
   0  18  -1   36.30    6.00
   0  18  -1   22.10    4.60
   0  18   1   53.89    7.00
  -2 -18  -1    7.80    4.00
   2 -18   1    5.90    1.80
  -2 -18  -1    4.80    4.30
   2  18   1   10.20    4.80
   2  18   1    5.20    3.70
  -4 -18  -1   59.69    7.70
  -4 -18  -1   57.19    9.20
   4  18   1   77.19   10.00
   4  18   1   61.79    7.90
  -6 -18  -1   47.70    7.50
   6  18   1   67.89    9.20
   6  18   1   48.50    7.60
  -8 -18  -1   -0.80    3.20
   8  18   1    3.80    4.30
   8  18   1    3.70    4.50
  30   0  -2    4.80    4.40
 -30   0   2    6.50    3.70
  30   0  -2   -0.10    2.40
 -30   0   2   -2.00    2.90
  28   0  -2    2.10    3.30
 -28   0   2    6.90    2.70
  28   0  -2    2.10    3.60
 -28   0   2   -0.80    2.80
 -26   0   2   32.70    5.60
  26   0  -2   34.50    5.60
  26   0  -2   26.90    4.70
  24   0  -2   79.59    7.60
  24   0  -2   91.59    7.70
 -24   0   2   82.79    6.60
 -24   0   2   85.09    7.80
 -22   0   2    4.50    1.60
  22   0  -2    3.10    2.10
  22   0  -2    3.00    2.20
 -22   0   2    2.00    2.30
 -20   0   2  133.39    8.40
 -20   0   2  135.99    9.50
  20   0  -2  128.99    9.40
  20   0  -2  146.79    9.60
  18   0  -2  854.91   43.50
  18   0  -2  806.92   43.30
 -18   0   2  770.72   42.30
 -18   0   2  878.01   43.60
 -16   0   2  979.50   47.20
 -16   0   2  852.31   46.00
  16   0  -2  943.31   47.00
  16   0  -2  851.61   46.80
  14   0  -2  495.35   26.10
 -14   0   2  478.15   25.40
 -14   0   2  501.05   26.20
  14   0  -2  491.95   26.10
  12   0  -2 1692.73   86.59
 -12   0   2 1673.93   85.99
  12   0  -2 1680.53   86.49
 -12   0   2 1839.52   86.69
  10   0  -2  183.78   10.80
  10   0  -2  210.48   10.80
 -10   0   2  184.58   10.40
  -8   0   2  539.75   27.10
   8   0  -2  519.15   27.10
   8   0  -2  517.95   26.90
  -8   0   2  526.15   26.80
   6   0  -2 1260.27   65.39
  -6   0   2 1339.17   65.29
  -6   0   2 1375.06   65.49
   6   0  -2 1253.67   65.29
   4   0  -2 3149.58  156.18
   2   0   2 1307.27   74.39
  -2   0  -2 1594.14   74.49
   2   0   2 1444.16   74.39
  -2   0  -2 1645.24   74.59
  -8   0  -2  922.61   45.50
   8   0   2  880.11   45.50
   8   0   2  872.11   45.00
  -8   0  -2  920.11   45.20
  10   0   2 1942.91   96.69
 -10   0  -2 1861.31   96.29
 -10   0  -2 2004.10   96.69
  10   0   2 1914.21   96.19
  12   0   2  419.46   23.50
 -12   0  -2  436.26   23.20
  12   0   2  454.95   23.00
 -12   0  -2  467.95   23.60
  14   0   2  158.48    9.90
  14   0   2  159.18    9.20
 -14   0  -2  155.98    9.40
 -14   0  -2  175.18    9.80
 -16   0  -2  274.17   16.40
  16   0   2  325.07   17.30
 -16   0  -2  313.77   16.90
  16   0   2  289.57   16.30
  18   0   2    1.00    1.00
 -18   0  -2    1.50    1.60
  18   0   2    1.90    1.80
 -18   0  -2    3.00    1.50
 -20   0  -2   19.60    3.00
 -20   0  -2   18.30    2.70
  20   0   2   17.60    3.10
  20   0   2   16.30    2.80
  22   0   2   31.70    3.80
 -22   0  -2   37.20    4.30
  22   0   2   36.70    4.50
 -22   0  -2   43.90    4.30
 -24   0  -2  120.89    9.20
  24   0   2  127.19    9.00
 -24   0  -2  111.09    8.90
  24   0   2  124.89    9.90
 -26   0  -2   14.90    4.10
  26   0   2    8.50    3.40
  26   0   2    9.40    2.80
 -26   0  -2   10.60    3.00
  28   0   2   34.20    5.70
  28   0   2   32.30    5.50
 -28   0  -2   37.70    6.30
 -28   0  -2   30.50    5.10
 -30   0  -2  164.88   13.60
  30   0   2  166.08   13.90
  30   0   2  167.98   13.40
 -30   0  -2  152.48   13.00
  31  -1  -2    1.10    4.10
  31  -1  -2   -3.00    4.10
 -31  -1   2   -4.80    3.90
 -31  -1   2    2.00    3.40
  31   1  -2    2.40    4.60
  31   1  -2    3.70    3.30
 -31   1   2   -2.80    4.40
 -31   1   2   -0.70    3.50
 -29  -1   2    5.60    3.10
  29  -1  -2    5.80    3.20
  29  -1  -2    6.50    3.20
 -29  -1   2    6.30    3.20
  29   1  -2    2.20    3.40
  29   1  -2    7.40    4.00
 -29   1   2   12.70    4.70
 -29   1   2    8.50    3.00
 -27  -1   2   -1.50    2.40
 -27  -1   2    0.20    2.10
  27  -1  -2    1.50    1.90
  27   1  -2   -1.20    2.40
 -27   1   2    0.70    2.20
  27   1  -2   -3.10    2.60
  25  -1  -2  127.99    9.80
 -25  -1   2  130.69   10.30
 -25  -1   2  114.89    8.70
  25  -1  -2  126.99   10.00
  25   1  -2  132.79   10.00
 -25   1   2  117.69    8.70
 -25   1   2  123.89    9.90
  25   1  -2  120.09   10.10
  23  -1  -2   49.10    5.30
 -23  -1   2   47.30    5.70
  23  -1  -2   47.90    5.30
 -23  -1   2   52.59    4.70
  23   1  -2   46.60    5.60
 -23   1   2   48.20    4.60
  23   1  -2   49.20    5.40
 -23   1   2   45.70    5.20
 -21  -1   2   26.90    3.30
 -21  -1   2   30.20    4.00
  21  -1  -2   26.60    4.00
  21  -1  -2   23.00    3.90
 -21   1   2   23.40    4.00
  21   1  -2   32.80    4.30
  21   1  -2   27.80    3.90
 -21   1   2   25.10    2.90
 -19  -1   2  643.54   34.00
 -19  -1   2  704.03   35.30
  19  -1  -2  627.44   34.80
  19  -1  -2  690.23   35.10
  19   1  -2  653.73   35.00
 -19   1   2  621.24   33.80
  19   1  -2  584.94   34.80
 -19   1   2  709.73   35.20
 -17  -1   2 1222.18   62.99
  17  -1  -2 1230.88   63.69
 -17  -1   2 1317.97   64.09
  17  -1  -2 1260.27   63.89
  17   1  -2 1216.08   63.89
  17   1  -2 1276.07   63.89
 -17   1   2 1305.27   63.99
 -17   1   2 1136.09   62.79
 -15  -1   2  506.35   25.50
  15  -1  -2  484.15   25.30
 -15  -1   2  456.05   24.60
  15  -1  -2  460.55   25.10
 -15   1   2  464.85   24.40
  15   1  -2  452.55   25.20
  15   1  -2  435.16   25.30
 -15   1   2  508.55   25.40
  13  -1  -2  296.37   15.80
 -13  -1   2  288.57   15.50
 -13  -1   2  296.97   16.20
  13  -1  -2  294.77   16.00
  13   1  -2  272.27   16.00
 -13   1   2  321.97   16.20
  13   1  -2  271.57   15.90
 -13   1   2  277.47   15.30
 -11  -1   2 2231.88  108.59
 -11  -1   2 2107.19  107.99
  11  -1  -2 2162.18  108.19
  11  -1  -2 2216.68  108.39
 -11   1   2 2060.09  107.89
  11   1  -2 2145.59  108.49
 -11   1   2 2234.98  108.49
  11   1  -2 2177.18  108.49
  -9  -1   2 1776.22   84.49
   9  -1  -2 1628.24   84.09
  -9  -1   2 1566.54   83.99
   9  -1  -2 1729.93   84.29
   9   1  -2 1611.94   84.29
  -9   1   2 1786.42   84.39
  -9   1   2 1700.53   83.89
   9   1  -2 1666.73   84.39
  -7  -1   2 3778.72  190.48
  -7  -1   2 3907.11  190.78
  -5  -1   2   10.50    1.30
   5  -1  -2   10.20    1.10
  -5   1   2    8.20    1.10
   3  -1  -2  489.75   28.50
  -3  -1   2  643.64   28.70
  -3  -1   2  571.24   28.60
   3  -1  -2  555.84   28.60
  -3   1   2  622.24   28.60
  -3   1   2  558.24   28.50
   3   1  -2  575.74   28.60
   3   1  -2  508.95   28.60
   1  -1  -2  351.06   18.00
  -1  -1   2  354.86   18.00
   1  -1  -2  308.47   18.00
  -1   1   2  349.57   18.00
   1   1  -2  375.96   18.10
  -1   1   2  379.76   18.10
   1  -1   2  872.51   46.10
  -1  -1  -2  915.11   46.20
  -1  -1  -2  815.12   46.10
  -1   1  -2  976.50   46.10
  -1   1  -2  995.80   46.10
   1   1   2  965.00   46.20
   3  -1   2 1217.98   69.09
  -3  -1  -2 1402.46   69.29
  -3  -1  -2 1377.36   69.19
  -3   1  -2 1522.15   69.09
  -3   1  -2 1408.56   69.09
   3   1   2 1395.46   69.29
   3   1   2 1402.36   69.09
  -5  -1  -2  957.40   48.20
  -5  -1  -2 1035.00   48.40
   5  -1   2  900.11   48.10
   5  -1   2  945.71   47.90
  -5   1  -2 1044.20   48.10
   5   1   2  926.01   48.30
   5   1   2  904.01   48.00
  -5   1  -2  974.30   48.10
  -7  -1  -2   98.19    5.40
  -7  -1  -2   81.19    4.90
   7  -1   2   75.29    4.60
   7  -1   2   88.59    5.00
   7   1   2   90.69    5.30
   7   1   2   73.19    4.70
  -7   1  -2   78.79    4.80
  -9  -1  -2 2671.43  135.19
   9  -1   2 2706.83  135.29
  -9  -1  -2 2919.01  135.59
   9   1   2 2644.04  135.59
  -9   1  -2 2635.84  134.99
   9   1   2 2729.53  134.99
 -11  -1  -2 1639.04   79.09
  11  -1   2 1565.94   78.29
  11  -1   2 1561.04   78.79
 -11  -1  -2 1508.75   78.59
 -11   1  -2 1587.54   78.79
  11   1   2 1629.94   78.49
  11   1   2 1506.55   79.09
 -11   1  -2 1548.95   78.49
 -13  -1  -2 2303.67  107.19
  13  -1   2 2048.79  106.89
  13  -1   2 2080.49  106.39
 -13  -1  -2 2115.89  106.69
 -13   1  -2 2034.10  106.49
  13   1   2 2047.90  107.19
  13   1   2 2139.69  106.59
 -13   1  -2 2290.97  106.89
  15  -1   2  658.03   34.40
  15  -1   2  691.13   35.10
 -15  -1  -2  661.63   34.70
 -15  -1  -2  694.53   35.10
  15   1   2  670.63   34.60
 -15   1  -2  673.93   34.90
 -15   1  -2  655.83   34.50
  15   1   2  651.43   35.30
 -17  -1  -2   24.80    3.40
  17  -1   2   28.20    3.50
 -17  -1  -2   21.30    2.70
  17  -1   2   25.50    2.80
 -17   1  -2   30.20    3.40
 -17   1  -2   18.40    2.70
  17   1   2   23.50    2.60
  17   1   2   18.00    2.90
 -19  -1  -2   35.60    3.90
  19  -1   2   43.20    3.90
 -19  -1  -2   36.60    4.00
  19  -1   2   37.50    4.00
  19   1   2   28.90    3.90
 -19   1  -2   35.70    3.50
  19   1   2   35.00    3.80
 -19   1  -2   36.50    3.80
 -21  -1  -2   19.60    3.30
  21  -1   2   21.40    2.90
 -21  -1  -2   21.10    3.10
  21  -1   2   32.90    4.30
  21   1   2   22.80    3.60
 -21   1  -2   23.50    3.40
 -21   1  -2   20.80    3.70
  21   1   2   20.10    3.00
 -23  -1  -2  148.09   10.20
 -23  -1  -2  153.68   10.40
  23  -1   2  158.18   10.20
  23  -1   2  153.28   10.70
 -23   1  -2  129.29    9.80
 -23   1  -2  138.39   10.30
  23   1   2  142.09   10.80
  23   1   2  142.49    9.90
  25  -1   2   29.50    4.50
 -25  -1  -2   33.00    4.90
  25  -1   2   24.00    4.70
 -25  -1  -2   24.40    4.70
  25   1   2   35.50    4.30
  25   1   2   33.90    5.40
 -25   1  -2   29.80    4.90
 -25   1  -2   31.40    4.90
  27  -1   2    2.60    3.20
  27  -1   2    0.60    2.70
 -27  -1  -2    0.30    2.40
 -27  -1  -2   -1.70    2.40
  27   1   2    0.40    1.60
 -27   1  -2    1.00    2.90
  27   1   2   -2.10    2.90
 -27   1  -2    0.10    1.90
  29  -1   2   97.89    9.00
 -29  -1  -2   91.29    8.80
 -29  -1  -2  100.79    9.90
  29  -1   2   94.89   10.30
  29   1   2   96.89    9.80
  29   1   2  107.69    9.70
 -29   1  -2  104.59    9.60
 -29   1  -2   92.79    9.70
  30  -2  -2   -4.80    2.90
  30  -2  -2    3.50    3.20
 -30  -2   2    3.60    2.80
 -30  -2   2   -1.00    3.60
 -30   2   2    3.30    4.00
  30   2  -2   -3.30    3.60
 -30   2   2   -1.60    2.70
  30   2  -2   -3.50    3.70
  28  -2  -2    3.50    2.80
  28  -2  -2    1.90    3.60
 -28  -2   2    3.70    3.50
 -28  -2   2    4.70    2.90
 -28   2   2    1.30    3.40
 -28   2   2   11.00    2.90
  28   2  -2   13.90    4.60
  28   2  -2    7.30    3.20
  26  -2  -2    0.60    2.80
 -26  -2   2    4.10    2.00
 -26  -2   2    4.60    2.70
  26  -2  -2    2.20    2.90
  26   2  -2    7.30    2.90
 -26   2   2    4.00    2.70
  26   2  -2    6.70    3.60
 -26   2   2    7.20    2.70
  24  -2  -2   95.69    8.10
  24  -2  -2   98.19    8.30
 -24  -2   2  109.09    8.60
 -24  -2   2   85.09    7.00
  24   2  -2   92.79    8.20
 -24   2   2   97.19    7.00
 -24   2   2  100.79    8.50
  24   2  -2  100.99    8.30
  22  -2  -2  290.17   17.30
 -22  -2   2  274.57   16.10
 -22  -2   2  283.87   17.40
  22  -2  -2  299.97   17.30
  22   2  -2  272.67   17.20
  22   2  -2  270.87   17.20
 -22   2   2  299.37   17.50
 -22   2   2  271.87   15.90
 -20  -2   2  414.36   22.90
  20  -2  -2  400.96   22.60
 -20  -2   2  393.36   21.60
  20  -2  -2  384.36   22.30
  20   2  -2  413.76   22.80
 -20   2   2  421.16   22.80
  20   2  -2  386.26   22.70
 -20   2   2  383.56   21.30
 -18  -2   2  814.82   43.30
 -18  -2   2  821.72   42.30
  18  -2  -2  809.52   42.80
  18  -2  -2  877.31   43.20
 -18   2   2  771.22   41.90
 -18   2   2  875.21   43.30
  18   2  -2  787.92   43.20
  18   2  -2  822.62   43.30
 -16  -2   2  442.76   23.40
 -16  -2   2  406.06   22.40
  16  -2  -2  417.16   22.80
  16  -2  -2  444.06   23.10
  16   2  -2  409.56   23.20
 -16   2   2  426.06   23.00
 -16   2   2  404.06   22.10
  16   2  -2  440.66   23.20
  14  -2  -2  350.46   19.80
 -14  -2   2  378.66   20.40
  14  -2  -2  376.26   20.10
 -14  -2   2  373.26   19.70
 -14   2   2  388.36   20.20
  14   2  -2  370.66   20.40
  14   2  -2  384.96   20.30
 -14   2   2  343.87   19.30
 -12  -2   2  529.95   25.80
 -12  -2   2  473.65   25.00
  12  -2  -2  484.85   25.30
  12  -2  -2  471.85   25.10
 -12   2   2  508.95   25.40
  12   2  -2  460.65   25.50
 -12   2   2  462.75   24.70
  12   2  -2  472.85   25.60
 -10  -2   2   99.29    6.40
 -10  -2   2   97.89    5.90
  10  -2  -2   94.39    5.80
  10  -2  -2  105.89    6.10
  10   2  -2   91.19    6.20
 -10   2   2   95.49    5.60
 -10   2   2  106.09    6.20
  -8  -2   2  572.24   28.60
  -8  -2   2  552.84   28.20
   8  -2  -2  560.34   28.30
   8  -2  -2  569.54   28.10
  -8   2   2  565.34   28.30
   8   2  -2  510.75   28.40
   8   2  -2  544.05   28.50
  -8   2   2  545.75   28.00
   6  -2  -2   88.89    5.20
  -6  -2   2   89.99    5.30
  -6  -2   2   93.79    5.60
   6   2  -2   98.39    5.60
  -6   2   2   94.79    5.40
  -6   2   2   87.99    5.20
  -4  -2   2 1196.98   62.99
   4  -2  -2 1240.38   62.99
   4  -2  -2 1207.08   62.89
  -4  -2   2 1337.67   63.19
   4   2  -2 1296.47   63.09
  -4   2   2 1362.96   62.99
   4   2  -2 1178.28   63.09
  -4   2   2 1272.47   62.89
  -2  -2   2  518.55   30.20
   2  -2  -2  553.24   30.20
  -2  -2   2  607.24   30.30
   2  -2  -2  558.24   30.20
  -2   2   2  633.84   30.30
  -2   2   2  641.94   30.30
   2   2  -2  647.94   30.30
   2   2  -2  642.74   30.40
   0  -2   2   17.70    1.30
   0  -2   2   11.50    1.20
   0   2   2   15.10    1.40
   0   2   2   15.20    1.30
  -2  -2  -2  808.12   40.80
   2  -2   2  803.72   40.60
   2  -2   2  708.03   40.60
  -2   2  -2  865.61   40.70
   2   2   2  870.41   40.80
   2   2   2  824.32   40.90
   4  -2   2  800.12   41.10
  -4  -2  -2  845.52   41.70
   4  -2   2  762.62   41.20
   4   2   2  817.92   41.70
   4   2   2  852.51   41.40
  -4   2  -2  888.01   41.20
  -4   2  -2  812.92   41.30
  -6  -2  -2 1742.63   86.99
  -6  -2  -2 1727.43   87.19
  -6   2  -2 1853.51   86.79
  -6   2  -2 1713.53   86.69
   6   2   2 1680.63   87.29
   6   2   2 1743.53   86.79
  -8  -2  -2  316.57   16.40
   8  -2   2  303.57   15.90
   8  -2   2  323.37   16.30
  -8   2  -2  311.97   16.20
   8   2   2  306.87   16.20
   8   2   2  309.57   16.80
  -8   2  -2  309.87   16.10
  10  -2   2 1267.97   64.89
 -10  -2  -2 1251.37   65.39
  10  -2   2 1338.07   65.29
 -10  -2  -2 1415.36   65.89
 -10   2  -2 1313.97   65.09
  10   2   2 1195.48   65.79
  10   2   2 1295.37   65.19
 -10   2  -2 1322.77   65.19
  12  -2   2 1320.97   67.89
  12  -2   2 1441.36   68.49
 -12  -2  -2 1309.97   68.39
 -12  -2  -2 1466.95   68.99
  12   2   2 1417.46   68.29
  12   2   2 1312.67   68.99
 -12   2  -2 1281.07   68.09
 -12   2  -2 1315.77   68.29
  14  -2   2  365.66   19.70
 -14  -2  -2  392.16   20.20
 -14  -2  -2  365.36   19.60
  14  -2   2  370.96   19.20
  14   2   2  382.86   19.50
 -14   2  -2  364.96   19.60
 -14   2  -2  348.27   19.30
  14   2   2  330.77   20.10
 -16  -2  -2  489.15   25.00
 -16  -2  -2  434.66   24.40
  16  -2   2  459.15   24.10
  16  -2   2  467.75   24.60
  16   2   2  463.05   24.30
 -16   2  -2  427.76   24.10
 -16   2  -2  505.45   24.60
  16   2   2  416.96   25.00
  18  -2   2  216.98   12.30
 -18  -2  -2  216.68   12.90
  18  -2   2  225.68   12.90
 -18  -2  -2  193.38   12.40
 -18   2  -2  191.58   12.20
  18   2   2  221.68   12.50
 -18   2  -2  222.68   12.70
  18   2   2  204.38   13.20
  20  -2   2   -1.30    1.40
  20  -2   2    0.70    1.00
 -20  -2  -2    0.20    1.70
 -20  -2  -2    3.50    2.20
  20   2   2    1.60    2.10
 -20   2  -2    1.80    1.70
  20   2   2    1.10    1.20
 -20   2  -2    0.20    1.20
  22  -2   2   66.89    6.40
 -22  -2  -2   73.79    6.70
  22  -2   2   72.09    6.00
 -22  -2  -2   62.29    5.80
 -22   2  -2   79.79    6.50
  22   2   2   70.29    6.10
 -22   2  -2   67.19    6.00
  22   2   2   69.49    6.50
 -24  -2  -2   28.30    4.00
  24  -2   2   23.80    4.40
 -24  -2  -2   36.10    5.20
  24   2   2   30.90    4.60
  24   2   2   34.70    4.80
 -24   2  -2   32.70    4.70
 -24   2  -2   30.50    4.70
 -26  -2  -2    0.90    1.60
 -26  -2  -2    0.90    2.40
  26  -2   2   -0.20    1.70
  26  -2   2   -0.30    2.50
 -26   2  -2   -2.00    2.00
  26   2   2    0.40    2.10
  26   2   2    0.30    2.10
 -26   2  -2    1.20    2.40
  28  -2   2    2.20    3.80
  28  -2   2    5.90    3.00
 -28  -2  -2    3.60    2.70
 -28  -2  -2    1.20    2.90
 -28   2  -2    7.40    3.80
  28   2   2    5.50    3.30
 -28   2  -2   10.90    3.90
  28   2   2    8.20    3.50
 -30  -2  -2   77.49    8.70
  30  -2   2   73.99    9.60
  30  -2   2   68.19    8.70
 -30  -2  -2   89.59    9.00
  30   2   2   72.49    8.70
  30   2   2   66.79   10.00
 -30   2  -2   80.19    9.40
 -30   2  -2   88.09    9.00
  31  -3  -2   16.10    5.80
  31  -3  -2   18.00    6.00
 -31  -3   2   18.30    4.00
  31   3  -2   23.80    6.30
 -31   3   2   15.90    4.50
 -31   3   2    8.30    5.20
  29  -3  -2    2.90    3.40
 -29  -3   2   -0.80    2.20
  29  -3  -2   -0.20    3.40
 -29  -3   2    0.10    1.90
  29   3  -2   -0.70    2.70
  29   3  -2   -0.70    2.30
 -29   3   2    3.30    4.30
 -29   3   2   -0.70    2.20
 -27  -3   2    5.50    2.40
  27  -3  -2    7.20    3.40
  27  -3  -2    8.40    3.70
 -27  -3   2    7.80    3.40
 -27   3   2   12.50    4.30
  27   3  -2    5.40    3.10
 -27   3   2   14.30    3.40
  27   3  -2   10.50    3.20
 -25  -3   2   30.70    4.30
  25  -3  -2   34.50    5.10
  25  -3  -2   30.10    5.10
 -25  -3   2   34.50    5.00
  25   3  -2   35.50    5.40
 -25   3   2   37.00    5.40
  25   3  -2   27.90    4.70
 -25   3   2   32.90    4.20
 -23  -3   2  102.49    8.10
 -23  -3   2   94.09    6.80
  23  -3  -2   81.59    7.50
  23  -3  -2   90.69    7.60
  23   3  -2   93.29    7.90
 -23   3   2   87.79    7.80
 -23   3   2   82.39    6.50
  23   3  -2   91.89    8.20
  21  -3  -2  247.48   14.70
  21  -3  -2  227.18   14.20
 -21  -3   2  244.28   13.80
 -21  -3   2  246.78   15.00
  21   3  -2  241.28   14.80
 -21   3   2  212.18   13.30
 -21   3   2  256.17   14.80
  21   3  -2  206.28   14.50
  19  -3  -2 1412.86   70.29
 -19  -3   2 1333.67   69.69
  19  -3  -2 1407.16   70.59
 -19  -3   2 1446.06   71.09
 -19   3   2 1399.96   70.69
  19   3  -2 1360.66   70.79
  19   3  -2 1349.16   70.89
 -19   3   2 1291.07   69.29
  17  -3  -2   93.49    6.50
 -17  -3   2   87.39    6.80
 -17  -3   2   93.09    6.00
  17  -3  -2   79.69    5.90
 -17   3   2   78.59    5.40
  17   3  -2   78.29    6.80
  17   3  -2   93.69    6.80
 -17   3   2   79.79    6.30
  15  -3  -2   53.79    4.30
 -15  -3   2   60.89    5.00
  15  -3  -2   51.79    4.40
 -15  -3   2   69.69    4.40
  15   3  -2   45.40    4.40
  15   3  -2   64.39    5.10
 -15   3   2   55.09    3.80
 -15   3   2   57.29    4.60
 -13  -3   2  383.76   19.60
 -13  -3   2  372.86   18.80
  13  -3  -2  354.46   18.70
  13  -3  -2  359.76   19.00
 -13   3   2  318.57   18.20
  13   3  -2  326.17   19.10
 -13   3   2  341.47   18.90
  13   3  -2  362.46   19.50
 -11  -3   2  600.94   31.20
  11  -3  -2  631.14   31.10
  11  -3  -2  565.04   31.20
 -11  -3   2  656.53   32.00
  11   3  -2  615.84   31.80
 -11   3   2  649.43   31.40
  11   3  -2  588.34   31.60
 -11   3   2  556.34   30.70
  -9  -3   2    8.50    1.60
   9  -3  -2    7.90    1.10
  -9  -3   2    5.20    1.10
   9   3  -2    5.00    1.50
  -9   3   2    4.40    1.10
   9   3  -2    6.80    1.40
  -7  -3   2   18.70    1.80
   7  -3  -2   21.10    1.90
  -7   3   2   21.50    1.70
   7   3  -2   23.30    2.10
  -5  -3   2 2714.43  134.79
  -5  -3   2 2765.62  134.49
   5  -3  -2 2599.54  134.39
  -5   3   2 2753.12  134.39
   5   3  -2 2705.43  134.69
  -3  -3   2  189.98    9.60
   3  -3  -2  167.98    9.30
  -3  -3   2  154.08    9.20
  -3   3   2  171.58    9.20
  -3   3   2  179.88    9.30
   3   3  -2  188.58    9.50
   3   3  -2  170.28    9.40
   1  -3  -2    0.40    0.50
  -1  -3   2    1.70    0.50
  -1  -3   2    2.60    0.70
   1  -3  -2    1.70    0.60
   1   3  -2    1.60    0.50
  -1   3   2    1.00    0.60
   1   3  -2    0.80    0.50
  -1   3   2    1.70    0.60
  -3  -3  -2  208.58   12.50
   3  -3   2  227.28   12.10
   3  -3   2  246.58   12.20
  -3   3  -2  245.78   12.10
  -3   3  -2  246.98   12.20
   3   3   2  253.57   12.80
   5  -3   2  865.51   43.70
  -5  -3  -2  927.71   44.50
  -5  -3  -2  824.52   44.10
   5  -3   2  849.12   43.50
   5   3   2  941.11   44.10
   5   3   2  807.32   44.40
  -5   3  -2  918.81   43.80
   7  -3   2  559.24   29.00
   7  -3   2  613.94   29.30
  -7  -3  -2  603.44   29.80
  -7  -3  -2  618.74   30.10
  -7   3  -2  554.14   29.20
   7   3   2  589.74   29.50
   7   3   2  524.15   30.00
   9  -3   2   17.20    1.70
   9  -3   2   14.70    1.20
  -9  -3  -2   14.40    2.00
   9   3   2   15.90    1.70
   9   3   2   10.10    2.10
  -9   3  -2   18.70    1.60
  11  -3   2   77.19    4.70
 -11  -3  -2   75.09    5.00
  11  -3   2   77.89    4.40
 -11  -3  -2   69.99    5.20
 -11   3  -2   72.59    4.50
 -11   3  -2   71.19    4.60
  11   3   2   67.19    5.30
  11   3   2   71.69    4.70
  13  -3   2  438.36   22.40
 -13  -3  -2  461.05   23.20
  13  -3   2  416.26   22.00
 -13  -3  -2  430.66   22.70
  13   3   2  361.06   23.00
  13   3   2  445.96   22.50
 -13   3  -2  430.56   22.20
 -13   3  -2  421.86   22.30
 -15  -3  -2  458.75   23.30
  15  -3   2  414.06   22.20
 -15  -3  -2  426.66   22.80
  15  -3   2  445.96   22.70
  15   3   2  419.76   22.60
 -15   3  -2  409.06   22.30
 -15   3  -2  442.26   22.50
  15   3   2  376.56   23.30
  17  -3   2   95.59    6.50
 -17  -3  -2  107.19    7.40
  17  -3   2  110.69    7.10
 -17  -3  -2   94.49    6.90
 -17   3  -2  104.49    6.90
  17   3   2   95.79    7.60
  17   3   2  105.99    6.90
 -17   3  -2   97.39    6.60
 -19  -3  -2   43.70    4.80
  19  -3   2   42.40    4.30
 -19  -3  -2   43.80    4.50
  19  -3   2   44.50    4.00
 -19   3  -2   35.20    3.80
  19   3   2   38.70    5.00
 -19   3  -2   42.60    4.20
  19   3   2   39.50    3.90
 -21  -3  -2   15.80    3.60
  21  -3   2   20.30    3.50
 -21  -3  -2   20.90    3.20
  21  -3   2   23.60    3.20
 -21   3  -2   26.20    3.50
  21   3   2   16.60    3.50
 -21   3  -2   26.40    3.60
  21   3   2   23.10    3.20
  23  -3   2    3.30    2.20
  23  -3   2    2.70    1.80
 -23  -3  -2    3.90    2.80
 -23  -3  -2    5.20    2.50
  23   3   2    3.90    1.90
 -23   3  -2    5.90    2.30
 -23   3  -2    2.80    1.90
  23   3   2    7.00    3.20
  25  -3   2    3.20    2.50
 -25  -3  -2   11.00    3.30
  25  -3   2    7.70    2.80
 -25  -3  -2    7.20    3.10
 -25   3  -2    6.80    2.80
  25   3   2   13.10    3.10
 -25   3  -2    7.60    3.00
  25   3   2    6.50    3.60
  27  -3   2   25.70    5.10
  27  -3   2   22.50    4.60
 -27  -3  -2   31.00    5.60
 -27  -3  -2   21.10    4.70
  27   3   2   30.80    6.00
 -27   3  -2   24.60    4.90
  27   3   2   27.40    4.40
 -27   3  -2   39.60    5.80
  29  -3   2    1.60    3.30
  29  -3   2    2.60    4.10
 -29  -3  -2    1.00    3.40
 -29  -3  -2    2.30    3.70
 -29   3  -2    6.00    3.70
 -29   3  -2   -3.00    3.30
  29   3   2    3.60    3.90
  29   3   2    4.40    2.80
  30  -4  -2    9.30    4.60
 -30  -4   2    3.30    3.30
  30  -4  -2    4.40    4.60
 -30  -4   2    4.60    4.30
 -30   4   2    0.40    4.50
  30   4  -2    6.90    4.90
 -30   4   2    3.10    2.80
  30   4  -2    5.10    3.70
  28  -4  -2    8.30    3.80
 -28  -4   2   13.70    3.30
 -28  -4   2   15.10    4.30
  28  -4  -2   11.30    4.60
 -28   4   2   15.10    4.90
 -28   4   2   18.60    3.60
  28   4  -2   19.00    4.70
  28   4  -2   12.70    3.90
 -26  -4   2    4.80    2.20
  26  -4  -2    2.80    2.90
 -26  -4   2    0.30    2.30
  26  -4  -2    1.50    2.30
 -26   4   2    2.20    2.70
  26   4  -2    2.00    2.20
  26   4  -2    1.10    2.10
 -26   4   2    1.00    2.00
  24  -4  -2   19.40    4.10
 -24  -4   2   29.90    4.60
  24  -4  -2   19.10    3.80
 -24  -4   2   28.70    4.10
 -24   4   2   21.00    3.60
  24   4  -2   33.50    5.50
 -24   4   2   23.60    4.40
  24   4  -2   32.80    4.40
 -22  -4   2  395.76   21.70
  22  -4  -2  345.87   21.00
  22  -4  -2  363.16   20.80
 -22  -4   2  384.36   20.30
  22   4  -2  359.26   21.20
  22   4  -2  374.36   21.70
 -22   4   2  333.27   19.60
 -22   4   2  330.77   21.00
  20  -4  -2  173.38   11.00
  20  -4  -2  178.78   11.30
 -20  -4   2  177.28   10.80
 -20  -4   2  182.08   11.80
  20   4  -2  157.68   11.50
 -20   4   2  173.28   11.40
 -20   4   2  162.78   10.10
  20   4  -2  184.48   11.70
 -18  -4   2   45.50    5.10
  18  -4  -2   45.10    4.30
 -18  -4   2   44.10    3.90
  18  -4  -2   44.50    4.30
  18   4  -2   47.90    5.00
 -18   4   2   46.50    3.50
 -18   4   2   46.90    4.50
  18   4  -2   46.60    4.90
 -16  -4   2    2.10    1.40
  16  -4  -2    1.20    1.20
 -16  -4   2    0.70    1.20
  16  -4  -2    1.20    1.10
 -16   4   2    0.90    0.70
  16   4  -2    0.80    1.10
  16   4  -2    1.50    1.50
 -16   4   2   -0.40    1.00
 -14  -4   2  297.97   16.70
  14  -4  -2  292.17   16.00
  14  -4  -2  286.77   15.70
 -14  -4   2  291.57   15.90
 -14   4   2  300.47   16.10
  14   4  -2  302.47   16.80
 -14   4   2  270.97   15.20
  14   4  -2  285.47   16.40
  12  -4  -2  126.19    7.30
 -12  -4   2  126.29    7.60
  12  -4  -2  121.39    7.60
 -12  -4   2  137.09    8.40
  12   4  -2  118.39    8.20
  12   4  -2  137.89    8.20
 -12   4   2  128.29    7.70
 -12   4   2  130.29    7.10
  10  -4  -2    1.00    0.70
 -10  -4   2    0.10    0.70
 -10  -4   2    1.30    1.00
  10  -4  -2    0.50    0.60
  10   4  -2    1.20    1.40
 -10   4   2    0.50    0.50
  10   4  -2    0.60    0.90
   8  -4  -2  684.83   34.90
   8  -4  -2  690.13   35.20
  -8  -4   2  693.23   35.30
  -8   4   2  703.03   35.20
  -8   4   2  683.13   34.90
   8   4  -2  714.03   35.70
   8   4  -2  689.53   35.80
   6  -4  -2    0.10    0.50
   6  -4  -2    0.20    0.50
  -6  -4   2    0.40    0.70
  -6  -4   2    0.90    0.50
   6   4  -2    1.10    0.80
  -6   4   2    0.50    0.40
  -6   4   2    0.70    0.60
   6   4  -2    0.50    0.80
  -4  -4   2  327.77   17.90
  -4  -4   2  352.26   18.30
   4  -4  -2  338.57   17.90
   4  -4  -2  350.86   17.80
   4   4  -2  354.86   18.20
   4   4  -2  368.46   18.20
  -4   4   2  356.06   17.80
  -4   4   2  337.37   17.90
   0  -4  -2 1845.32   93.89
   0  -4  -2 1938.01   93.79
   0   4   2 1871.51   93.99
  -2  -4  -2  677.93   33.30
  -2  -4  -2  624.04   33.20
   2  -4   2  617.44   32.60
   2  -4   2  643.54   32.80
  -2   4  -2  668.23   32.70
  -2   4  -2  679.93   32.90
   2   4   2  652.83   33.00
   2   4   2  670.13   33.40
   4  -4   2  267.67   13.50
   4  -4   2  263.57   13.50
  -4  -4  -2  247.18   14.10
   4   4   2  284.67   14.00
   4   4   2  267.77   14.50
  -4   4  -2  282.87   13.60
  -4   4  -2  264.37   13.50
   8  -4   2   11.10    0.90
   8  -4   2   10.10    1.20
  -8  -4  -2   11.40    1.90
   8   4   2   11.70    1.50
  -8   4  -2   12.80    1.10
 -10  -4  -2  102.89    6.90
 -10  -4  -2  119.09    7.40
  10  -4   2  116.09    6.10
  10  -4   2  116.79    6.40
  10   4   2  101.99    7.50
  10   4   2  115.19    6.80
 -10   4  -2  115.29    6.30
 -12  -4  -2 1323.37   62.49
 -12  -4  -2 1248.18   61.99
  12  -4   2 1248.98   61.39
  12  -4   2 1196.78   61.09
 -12   4  -2 1201.08   61.29
  12   4   2 1111.69   62.49
 -12   4  -2 1248.88   61.29
  12   4   2 1197.38   61.69
  14  -4   2   83.69    5.60
  14  -4   2   94.79    5.30
 -14  -4  -2   95.99    6.40
 -14  -4  -2   91.09    6.00
 -14   4  -2   83.99    5.40
  14   4   2   69.49    6.20
 -14   4  -2   77.89    5.40
  14   4   2   84.19    5.90
  16  -4   2   25.70    3.00
 -16  -4  -2   30.60    3.30
  16  -4   2   32.00    2.90
 -16  -4  -2   37.00    3.80
  16   4   2   31.70    3.90
 -16   4  -2   22.40    2.80
  16   4   2   31.10    3.10
 -16   4  -2   31.60    3.00
 -18  -4  -2  544.85   28.20
  18  -4   2  534.25   27.50
  18  -4   2  507.45   27.10
 -18  -4  -2  524.45   27.70
  18   4   2  505.65   27.50
 -18   4  -2  492.75   27.10
  18   4   2  482.45   28.30
 -18   4  -2  507.95   27.20
  20  -4   2   31.50    3.60
  20  -4   2   29.90    3.70
 -20  -4  -2   27.10    3.90
 -20  -4  -2   26.10    3.60
 -20   4  -2   34.30    3.80
 -20   4  -2   27.10    3.40
  20   4   2   27.90    3.80
  20   4   2   28.40    4.20
  22  -4   2    0.20    1.70
 -22  -4  -2   -1.20    1.20
  22  -4   2    0.00    1.60
 -22  -4  -2    1.50    1.60
 -22   4  -2    0.40    1.70
  22   4   2    1.10    1.80
 -22   4  -2    1.80    1.80
  22   4   2    0.60    1.70
 -24  -4  -2   72.09    7.00
 -24  -4  -2   77.09    7.30
  24  -4   2   69.49    6.70
  24  -4   2   63.29    6.50
 -24   4  -2   71.69    6.90
  24   4   2   70.89    7.70
 -24   4  -2   64.59    6.40
  24   4   2   87.09    7.00
  26  -4   2    2.80    3.00
 -26  -4  -2    0.50    2.80
  26  -4   2   -2.20    2.00
 -26  -4  -2    0.60    2.00
  26   4   2   -1.30    2.20
 -26   4  -2    3.80    3.10
 -26   4  -2    1.00    2.30
  26   4   2    0.90    1.80
  28  -4   2   12.70    4.40
  28  -4   2   10.30    3.80
 -28  -4  -2    8.50    3.40
 -28  -4  -2    7.80    3.20
  28   4   2   14.30    4.00
  28   4   2   11.70    4.30
 -28   4  -2    8.90    3.70
 -28   4  -2   11.40    4.10
  30  -4   2   20.30    5.50
 -30  -4  -2   36.50    6.40
  30  -4   2   42.70    7.70
  30   4   2   33.40    7.50
 -30   4  -2   36.30    6.80
 -29  -5   2    3.80    2.80
  29  -5  -2   -0.60    3.40
  29  -5  -2    1.60    3.60
 -29  -5   2    0.40    4.40
  29   5  -2   -1.30    3.60
 -29   5   2    5.70    4.30
 -29   5   2   -1.80    2.90
  29   5  -2    1.70    3.60
  27  -5  -2   56.79    7.10
  27  -5  -2   57.09    6.30
 -27  -5   2   61.59    6.00
 -27  -5   2   56.89    7.60
 -27   5   2   61.69    7.60
  27   5  -2   50.89    6.50
 -27   5   2   59.69    5.80
  27   5  -2   61.39    7.20
 -25  -5   2   11.20    3.10
 -25  -5   2    2.10    3.30
  25  -5  -2    7.20    3.50
  25  -5  -2    3.40    2.50
  25   5  -2    6.00    2.60
  25   5  -2    3.90    2.80
 -25   5   2    4.30    3.00
 -25   5   2    7.30    2.60
  23  -5  -2   21.50    4.20
 -23  -5   2   16.40    4.20
  23  -5  -2   30.70    4.40
 -23  -5   2   28.80    3.60
 -23   5   2   25.70    4.50
 -23   5   2   19.40    3.10
  23   5  -2   23.70    4.00
  23   5  -2   31.70    4.80
 -21  -5   2  472.95   27.80
  21  -5  -2  494.35   27.00
 -21  -5   2  515.15   27.00
  21  -5  -2  482.55   27.40
  21   5  -2  519.45   28.50
 -21   5   2  487.45   27.50
 -21   5   2  450.45   26.00
  21   5  -2  542.95   28.20
 -19  -5   2  380.16   22.00
 -19  -5   2  372.76   20.90
  19  -5  -2  398.06   21.50
  19  -5  -2  401.76   21.00
  19   5  -2  375.66   22.10
 -19   5   2  348.77   20.10
 -19   5   2  404.06   21.60
  19   5  -2  365.16   21.70
 -17  -5   2   61.99    4.80
 -17  -5   2   57.59    5.40
  17  -5  -2   67.69    4.80
  17   5  -2   51.59    5.10
 -17   5   2   61.09    4.10
 -17   5   2   62.49    5.10
  17   5  -2   64.99    5.80
  15  -5  -2    7.70    1.50
  15  -5  -2    5.00    1.50
 -15  -5   2    8.50    2.10
 -15  -5   2    4.30    1.30
 -15   5   2    5.30    1.00
  15   5  -2    7.10    1.90
 -15   5   2    3.00    1.40
  15   5  -2    3.10    2.20
  13  -5  -2   88.69    5.60
 -13  -5   2   80.99    5.60
  13  -5  -2   87.09    5.20
 -13  -5   2   85.89    6.20
  13   5  -2   75.69    6.20
 -13   5   2   85.19    5.60
  13   5  -2   89.39    6.10
 -13   5   2   71.99    4.70
 -11  -5   2  170.18   10.00
 -11  -5   2  153.38    9.20
  11  -5  -2  168.58    9.10
  11  -5  -2  163.38    8.70
  11   5  -2  164.88    9.80
  11   5  -2  162.08   10.00
 -11   5   2  146.19    8.40
 -11   5   2  155.58    9.00
  -9  -5   2   80.09    5.40
   9  -5  -2   76.59    4.60
  -9  -5   2   74.69    4.90
   9  -5  -2   78.79    4.40
   9   5  -2   65.49    5.30
   9   5  -2   76.29    5.30
  -9   5   2   75.09    4.30
  -9   5   2   78.39    4.70
   7  -5  -2 1164.18   58.29
  -7  -5   2 1125.79   58.69
  -7  -5   2 1175.08   59.19
   7  -5  -2 1182.18   58.19
  -7   5   2 1161.08   58.29
  -7   5   2 1145.49   58.19
   7   5  -2 1188.68   59.09
   7   5  -2 1195.68   59.19
  -5  -5   2 1050.79   51.89
   5  -5  -2 1018.20   51.09
   5  -5  -2  987.80   51.29
  -5  -5   2  990.80   51.49
  -5   5   2 1015.40   51.29
   5   5  -2 1036.70   51.89
   5   5  -2 1072.59   51.89
   3  -5  -2  860.21   46.80
  -3  -5   2  917.21   46.80
   3  -5  -2  933.81   46.70
  -3  -5   2  970.90   47.20
   3   5  -2  951.10   47.10
   3   5  -2  898.91   47.00
  -3   5   2  927.11   46.90
  -3   5   2  999.90   46.60
   1  -5  -2  435.76   21.60
   1  -5  -2  392.26   21.70
  -1  -5   2  401.26   21.40
  -1  -5   2  424.36   21.70
   1   5  -2  422.06   21.60
  -1   5   2  432.66   21.40
   1   5  -2  436.76   21.70
  -1  -5  -2 2155.38  110.39
   1  -5   2 2273.77  110.19
  -1  -5  -2 2279.17  110.49
  -1   5  -2 2257.07  110.19
   1   5   2 2117.99  110.49
  -3  -5  -2 1717.03   82.99
  -3  -5  -2 1563.44   82.79
   3   5   2 1711.43   82.49
   3   5   2 1628.24   82.99
  -5  -5  -2  139.59    9.00
  -5  -5  -2  180.68    9.50
   5   5   2  166.28    8.90
   5   5   2  160.68    9.50
  -7  -5  -2  355.16   17.80
  -7  -5  -2  327.17   18.00
   7   5   2  344.37   17.50
   7   5   2  304.17   18.10
  -9  -5  -2  705.43   35.30
  -9  -5  -2  646.84   34.90
   9  -5   2  692.13   33.90
   9  -5   2  635.14   33.70
   9   5   2  649.43   35.50
  -9   5  -2  655.53   33.80
  -9   5  -2  711.73   33.80
   9   5   2  718.23   34.70
  11  -5   2  118.79    6.60
 -11  -5  -2  119.79    7.70
  11  -5   2  117.19    6.40
 -11  -5  -2  115.99    7.40
 -11   5  -2  114.89    6.40
 -11   5  -2  115.99    6.60
  11   5   2  120.59    7.20
  11   5   2  115.09    8.00
 -13  -5  -2  242.08   13.60
 -13  -5  -2  235.18   13.20
  13  -5   2  226.18   12.20
  13  -5   2  231.48   12.50
 -13   5  -2  234.18   12.30
  13   5   2  202.28   13.70
  13   5   2  239.18   13.00
 -15  -5  -2   45.70    4.20
  15  -5   2   47.40    3.50
 -15  -5  -2   47.20    4.40
  15  -5   2   49.00    3.70
 -15   5  -2   50.99    3.70
  15   5   2   39.40    4.60
 -15   5  -2   53.49    3.80
  15   5   2   48.90    4.30
  17  -5   2  148.99    9.00
 -17  -5  -2  142.19    9.60
  17  -5   2  156.48    9.20
 -17  -5  -2  157.88   10.10
 -17   5  -2  151.08    9.10
  17   5   2  147.89   10.40
 -17   5  -2  159.08    9.10
  17   5   2  140.39    9.50
  19  -5   2   49.50    4.50
 -19  -5  -2   44.70    4.70
 -19  -5  -2   55.99    5.60
  19  -5   2   56.69    4.50
  19   5   2   53.79    5.60
 -19   5  -2   49.40    4.50
 -19   5  -2   49.40    4.50
  19   5   2   50.49    4.70
 -21  -5  -2   31.80    4.10
  21  -5   2   25.20    3.40
 -21  -5  -2   30.50    4.20
  21  -5   2   35.90    4.00
  21   5   2   31.60    3.80
 -21   5  -2   31.90    3.70
  21   5   2   27.00    4.40
 -21   5  -2   28.70    3.60
 -23  -5  -2   13.10    3.30
 -23  -5  -2   13.90    3.10
  23  -5   2   15.70    3.30
  23  -5   2   17.40    3.50
 -23   5  -2   19.90    3.70
  23   5   2   18.60    3.20
  23   5   2   13.50    3.70
 -23   5  -2   14.70    3.20
 -25  -5  -2   31.60    4.70
  25  -5   2   22.30    4.30
 -25  -5  -2   30.00    5.00
  25  -5   2   27.30    4.40
 -25   5  -2   28.40    4.70
  25   5   2   38.10    6.20
 -25   5  -2   16.00    3.80
  25   5   2   22.60    4.30
 -27  -5  -2  153.98   12.40
 -27  -5  -2  176.48   12.20
  27  -5   2  155.88   12.10
  27  -5   2  153.68   12.00
  27   5   2  172.08   12.90
  27   5   2  169.88   12.30
 -27   5  -2  146.79   12.00
 -29  -5  -2  124.39   10.30
  29  -5   2   93.79   10.20
 -29  -5  -2  115.59   10.00
  29  -5   2  119.39   10.90
  29   5   2  129.69   11.30
  29   5   2  124.69   10.40
 -29   5  -2   90.39   10.40
 -28  -6   2    7.10    3.30
  28  -6  -2    4.10    3.70
 -28  -6   2    9.90    3.10
  28  -6  -2    7.20    3.70
 -28   6   2   13.40    3.20
  28   6  -2    8.10    3.80
 -28   6   2    6.70    4.00
  28   6  -2   14.80    4.40
  26  -6  -2   15.40    3.70
  26  -6  -2   18.90    4.50
 -26  -6   2   20.00    4.30
 -26  -6   2   19.10    4.40
  26   6  -2   17.40    4.40
 -26   6   2   13.10    4.30
  26   6  -2   22.00    4.60
 -26   6   2   13.80    3.30
 -24  -6   2   20.70    4.30
  24  -6  -2   23.00    4.40
 -24  -6   2   19.40    3.40
  24  -6  -2   13.80    3.10
 -24   6   2   18.60    3.10
 -24   6   2   21.90    4.60
  24   6  -2   17.80    4.20
  24   6  -2   17.40    4.00
 -22  -6   2  291.97   17.40
  22  -6  -2  273.97   15.80
 -22  -6   2  288.77   16.20
  22  -6  -2  252.17   16.30
 -22   6   2  264.37   16.60
 -22   6   2  255.57   15.10
  22   6  -2  283.67   17.20
  22   6  -2  263.67   17.30
  20  -6  -2  330.87   19.80
 -20  -6   2  397.06   21.30
  20  -6  -2  376.86   19.40
 -20  -6   2  358.56   19.80
 -20   6   2  338.07   19.90
 -20   6   2  324.87   18.60
  20   6  -2  321.07   20.90
  20   6  -2  353.66   20.60
 -18  -6   2   74.59    6.50
 -18  -6   2   68.19    5.70
  18  -6  -2   73.49    5.30
  18  -6  -2   77.09    5.70
  18   6  -2   68.09    6.50
 -18   6   2   78.69    5.90
 -18   6   2   67.79    4.60
  18   6  -2   70.69    6.10
 -16  -6   2   57.09    4.70
 -16  -6   2   64.39    5.60
  16  -6  -2   54.69    4.30
  16  -6  -2   69.49    4.90
 -16   6   2   63.99    4.80
  16   6  -2   64.39    5.70
  16   6  -2   59.99    5.60
 -16   6   2   54.39    3.80
  14  -6  -2   64.59    4.00
 -14  -6   2   55.19    5.10
  14  -6  -2   55.99    4.20
 -14  -6   2   53.49    4.30
  14   6  -2   57.49    5.20
 -14   6   2   59.89    4.30
  14   6  -2   65.49    5.10
 -14   6   2   54.59    3.50
  12  -6  -2   57.29    3.70
  12  -6  -2   62.29    4.00
 -12  -6   2   62.19    4.50
 -12  -6   2   57.79    5.10
  12   6  -2   61.89    4.90
  12   6  -2   53.89    5.00
 -12   6   2   56.79    3.40
 -12   6   2   65.39    4.10
  10  -6  -2    6.80    1.00
  10  -6  -2    9.20    1.20
 -10  -6   2   12.30    1.70
 -10  -6   2    9.00    1.80
  10   6  -2   11.90    2.00
 -10   6   2    9.40    1.30
 -10   6   2   11.50    1.00
  10   6  -2    7.60    2.00
  -8  -6   2  734.83   36.90
  -8  -6   2  682.73   36.20
   8  -6  -2  708.43   35.50
   8  -6  -2  688.63   35.60
  -8   6   2  683.13   35.50
  -8   6   2  743.23   35.60
   8   6  -2  727.23   37.00
  -6  -6   2  103.39    6.30
   6  -6  -2   92.79    5.20
   6  -6  -2   98.79    5.40
  -6  -6   2   93.39    5.80
  -6   6   2   99.19    5.20
  -6   6   2   88.39    5.30
   6   6  -2   95.59    6.10
   6   6  -2   92.99    6.30
  -4  -6   2  165.68    9.10
  -4  -6   2  160.88    9.40
   4  -6  -2  160.98    8.80
   4  -6  -2  167.28    9.10
   4   6  -2  166.28    9.40
  -4   6   2  166.68    8.60
  -4   6   2  167.98    9.10
   4   6  -2  165.08    9.50
   2  -6  -2 1433.46   71.69
  -2  -6   2 1378.96   71.59
  -2  -6   2 1416.36   71.99
   2  -6  -2 1438.66   71.89
   2   6  -2 1467.45   71.99
  -2   6   2 1453.85   71.39
   2   6  -2 1386.66   71.89
  -2   6   2 1505.95   71.99
   0  -6  -2 3485.15  173.78
   0   6   2 3509.95  173.88
  -2  -6  -2  297.97   16.50
   2  -6   2  302.77   15.70
  -2  -6  -2  315.77   16.50
   2  -6   2  319.27   16.00
   2   6   2  339.27   16.10
  -2   6  -2  277.57   15.80
  -2   6  -2  330.07   16.10
   2   6   2  294.37   16.60
  -4  -6  -2  560.24   27.30
  -4  -6  -2  525.25   27.10
   4  -6   2  508.45   26.00
   4  -6   2  534.65   26.20
   4   6   2  499.15   27.30
  -4   6  -2  454.65   26.00
   4   6   2  531.45   26.70
  -4   6  -2  565.54   26.30
  -6  -6  -2  439.16   24.90
  -6  -6  -2  498.65   25.30
   6   6   2  493.95   24.70
   6   6   2  479.95   25.50
  -8  -6  -2    2.30    1.10
  -8  -6  -2    2.90    1.20
   8   6   2    3.00    0.90
   8   6   2    3.30    1.40
 -10  -6  -2  552.94   29.10
  10   6   2  584.84   28.90
  10   6   2  525.35   29.70
  12  -6   2 1136.29   58.79
 -12  -6  -2 1211.78   60.39
 -12  -6  -2 1231.38   60.69
  12  -6   2 1213.28   58.89
  12   6   2 1228.88   60.09
  12   6   2 1163.28   61.09
 -12   6  -2 1171.78   58.89
 -12   6  -2 1106.59   58.89
 -14  -6  -2  223.48   13.20
 -14  -6  -2  220.58   12.90
  14  -6   2  224.68   11.80
  14  -6   2  218.88   11.70
  14   6   2  228.98   12.70
 -14   6  -2  204.58   11.70
 -14   6  -2  220.98   11.70
  14   6   2  212.98   13.60
 -16  -6  -2    7.10    1.90
 -16  -6  -2    7.90    2.20
  16  -6   2    8.30    1.70
  16  -6   2    7.80    1.50
 -16   6  -2    3.60    1.20
 -16   6  -2    5.20    1.30
  16   6   2    4.50    1.60
  16   6   2    6.00    2.10
  18  -6   2  178.28    9.90
  18  -6   2  170.68    9.70
 -18  -6  -2  170.48   11.10
 -18  -6  -2  163.08   10.50
  18   6   2  151.28   10.20
 -18   6  -2  152.08    9.60
 -18   6  -2  165.68    9.60
  18   6   2  134.99   10.90
  20  -6   2   10.60    2.40
 -20  -6  -2    9.40    2.50
 -20  -6  -2   12.90    3.00
  20   6   2    9.80    3.00
  20   6   2   10.70    2.50
 -20   6  -2   11.70    2.40
 -22  -6  -2    0.70    2.00
 -22  -6  -2    4.50    2.10
  22  -6   2    3.90    2.00
  22  -6   2    4.40    2.00
 -22   6  -2    2.90    1.90
  22   6   2    2.10    2.10
  22   6   2    4.00    2.40
 -24  -6  -2   -0.80    1.60
 -24  -6  -2    3.90    2.90
  24  -6   2    0.30    2.00
  24  -6   2    0.50    2.00
  24   6   2   -0.10    2.30
 -24   6  -2    2.40    2.20
  24   6   2    0.20    1.70
 -24   6  -2   -2.20    2.00
 -26  -6  -2   76.49    7.80
  26  -6   2   56.89    6.70
  26  -6   2   67.19    7.00
 -26  -6  -2   72.99    7.40
  26   6   2   73.49    6.90
 -26   6  -2   50.19    6.40
  26   6   2   71.79    8.80
 -26   6  -2   65.29    7.10
 -28  -6  -2  197.48   13.50
 -28  -6  -2  213.28   14.20
  28  -6   2  159.58   12.60
  28  -6   2  155.08   12.60
 -28   6  -2  159.48   12.80
  28   6   2  179.78   13.40
  28   6   2  200.68   15.10
 -28   6  -2  150.88   12.20
  27  -7  -2   35.90    5.10
  27  -7  -2   39.90    6.20
 -27   7   2   37.60    6.20
 -27   7   2   44.80    5.10
  27   7  -2   59.89    7.00
 -25  -7   2   29.40    4.30
  25  -7  -2   26.30    3.90
  25  -7  -2   28.30    4.80
 -25  -7   2   31.30    5.10
  25   7  -2   31.70    4.80
 -25   7   2   24.50    3.70
  25   7  -2   30.60    5.30
 -25   7   2   22.30    4.40
  23  -7  -2   58.29    5.30
  23  -7  -2   62.09    6.00
 -23  -7   2   62.89    6.70
 -23  -7   2   77.99    6.20
  23   7  -2   65.19    6.60
 -23   7   2   58.69    5.10
  23   7  -2   66.59    7.20
 -23   7   2   60.39    6.10
 -21  -7   2  584.24   30.10
  21  -7  -2  536.95   29.00
  21  -7  -2  539.45   29.80
 -21  -7   2  593.14   31.40
 -21   7   2  500.35   28.70
  21   7  -2  578.44   31.10
 -21   7   2  554.94   29.90
  21   7  -2  540.35   31.30
 -19  -7   2  103.09    7.60
  19  -7  -2  113.19    6.90
 -19  -7   2  118.99    8.80
  19  -7  -2  113.49    7.50
 -19   7   2   99.29    6.50
  19   7  -2   98.39    8.60
  19   7  -2  111.39    8.50
 -19   7   2  117.29    7.60
  17  -7  -2   56.19    4.20
 -17  -7   2   53.99    5.80
  17  -7  -2   54.39    3.80
 -17  -7   2   53.09    4.60
 -17   7   2   49.40    3.40
  17   7  -2   43.30    5.20
  17   7  -2   47.50    5.00
 -17   7   2   53.59    4.30
  15  -7  -2 1289.97   62.29
  15  -7  -2 1274.17   62.59
 -15  -7   2 1283.97   63.39
 -15  -7   2 1181.88   64.19
 -15   7   2 1112.49   61.89
  15   7  -2 1255.07   64.59
 -15   7   2 1276.57   62.69
  15   7  -2 1276.27   64.19
 -13  -7   2  114.19    7.50
  13  -7  -2  115.19    6.50
 -13  -7   2  129.39    8.30
  13  -7  -2  123.89    6.40
  13   7  -2  122.69    8.10
 -13   7   2  120.89    6.60
  13   7  -2  107.39    8.20
 -13   7   2  103.99    6.10
 -11  -7   2   21.20    2.30
 -11  -7   2   25.60    3.30
  11  -7  -2   17.90    1.40
  11  -7  -2   20.50    1.40
  11   7  -2   18.80    2.60
 -11   7   2   18.10    1.20
  11   7  -2   25.40    3.10
 -11   7   2   19.20    1.50
   9  -7  -2  988.70   50.29
  -9  -7   2 1043.20   51.39
  -9  -7   2 1027.80   52.09
   9  -7  -2  982.80   50.29
  -9   7   2  903.31   50.19
   9   7  -2 1004.50   52.19
  -9   7   2 1062.39   50.29
   9   7  -2 1092.09   52.09
   7  -7  -2  206.98   10.80
   7  -7  -2  192.08   10.60
  -7  -7   2  212.48   11.50
  -7  -7   2  207.28   12.00
   7   7  -2  231.88   12.00
   7   7  -2  201.78   12.10
  -7   7   2  193.58   10.70
  -7   7   2  208.88   10.50
   5  -7  -2  265.57   14.00
  -5  -7   2  266.87   15.00
   5  -7  -2  269.97   14.40
  -5  -7   2  281.37   14.50
   5   7  -2  273.77   14.90
  -5   7   2  262.37   14.40
  -5   7   2  274.67   13.90
   5   7  -2  284.47   15.20
   3  -7  -2  555.24   28.20
  -3  -7   2  523.15   27.90
   3  -7  -2  548.65   27.90
  -3  -7   2  573.14   28.50
   3   7  -2  539.65   28.40
   3   7  -2  542.35   28.50
  -3   7   2  551.44   28.30
  -3   7   2  552.64   27.60
  -1  -7   2  208.88   11.20
   1  -7  -2  204.08   11.40
  -1  -7   2  224.08   11.70
  -1   7   2  216.98   11.80
   1   7  -2  199.28   11.60
   1   7  -2  215.68   11.60
  -1   7   2  211.88   11.10
  -1  -7  -2 3071.19  153.78
   1   7   2 3004.60  153.88
   1   7   2 3186.18  153.28
  -3  -7  -2    2.00    0.90
  -3  -7  -2    3.00    1.10
   3  -7   2    2.80    0.50
   3  -7   2    2.90    0.80
   3   7   2    3.50    0.80
   3   7   2    0.20    1.20
  -3   7  -2    3.00    0.70
  -3   7  -2    3.60    0.80
  -5  -7  -2 1094.19   58.19
  -5  -7  -2 1171.18   58.39
   5   7   2 1147.59   58.69
   5   7   2 1181.38   57.79
  -7  -7  -2 1580.14   77.99
  -7  -7  -2 1504.75   77.69
   7   7   2 1644.24   77.39
   7   7   2 1432.06   78.09
  -9  -7  -2   70.19    5.60
  -9  -7  -2   75.29    5.50
   9   7   2   73.49    5.90
   9   7   2   89.29    5.40
 -11  -7  -2 1023.30   51.49
 -11  -7  -2  995.10   51.19
  11   7   2  907.11   51.69
  11   7   2 1054.49   50.89
 -13  -7  -2 1324.67   67.39
 -13  -7  -2 1334.07   67.69
  13   7   2 1286.17   68.19
  13   7   2 1337.57   67.19
 -15  -7  -2  123.59    8.70
 -15  -7  -2  119.69    8.90
  15   7   2  144.09    8.50
  15   7   2  116.59    9.30
  17  -7   2   98.19    5.90
  17  -7   2  100.89    5.90
 -17  -7  -2  106.29    7.60
 -17  -7  -2  103.19    7.80
  17   7   2   97.49    7.20
  17   7   2  112.89    8.50
 -17   7  -2  106.09    6.00
 -17   7  -2   95.79    5.90
 -19  -7  -2   57.89    5.90
  19  -7   2   50.59    4.00
  19  -7   2   43.90    3.80
 -19  -7  -2   50.59    5.10
 -19   7  -2   57.89    4.10
  19   7   2   47.50    5.80
  19   7   2   53.59    4.90
 -19   7  -2   50.59    4.00
  21  -7   2   28.30    3.30
 -21  -7  -2   35.30    4.50
  21  -7   2   31.90    3.50
 -21  -7  -2   36.60    4.50
 -21   7  -2   30.10    3.50
  21   7   2   31.80    4.00
  21   7   2   23.90    4.70
 -21   7  -2   25.60    3.20
 -23  -7  -2   24.70    4.70
  23  -7   2   30.90    3.80
 -23  -7  -2   26.90    4.30
  23  -7   2   24.80    3.60
 -23   7  -2   25.90    3.70
  23   7   2   23.40    3.90
 -23   7  -2   22.30    3.40
  23   7   2   28.40    5.50
  25  -7   2   -1.50    1.80
 -25  -7  -2    1.00    2.30
  25  -7   2    1.90    2.10
 -25  -7  -2   -0.60    1.80
  25   7   2   -1.90    1.10
  25   7   2   -3.10    2.00
 -25   7  -2    2.10    2.00
 -25   7  -2   -2.20    1.80
  27  -7   2   54.29    6.00
 -27  -7  -2   80.59    8.80
  27  -7   2   51.79    6.20
 -27  -7  -2   82.29    7.70
  27   7   2   78.59    8.50
 -27   7  -2   59.79    6.40
  27   7   2   68.89    7.50
 -27   7  -2   56.09    5.90
  26  -8  -2   28.20    3.60
 -26  -8   2   35.70    6.00
 -26  -8   2   44.50    5.30
  26  -8  -2   31.60    3.90
 -26   8   2   26.00    4.00
  26   8  -2   29.30    5.60
  24  -8  -2   53.89    4.70
 -24  -8   2   63.49    7.20
 -24  -8   2   57.69    5.90
  24  -8  -2   61.69    5.20
  24   8  -2   71.59    7.00
  24   8  -2   63.39    7.20
 -24   8   2   60.29    5.30
 -22  -8   2  305.27   16.60
 -22  -8   2  296.97   17.90
  22  -8  -2  245.28   14.90
  22  -8  -2  256.17   14.70
 -22   8   2  232.28   14.50
  22   8  -2  298.97   18.10
 -22   8   2  259.87   15.20
  22   8  -2  307.27   17.70
 -20  -8   2  530.95   28.10
 -20  -8   2  514.15   26.90
  20  -8  -2  444.76   25.00
  20  -8  -2  466.65   25.30
 -20   8   2  451.25   24.90
 -20   8   2  496.35   25.50
  20   8  -2  503.45   27.80
  20   8  -2  505.75   28.30
 -18  -8   2  111.29    8.40
  18  -8  -2  103.29    6.50
  18  -8  -2  122.39    6.70
 -18  -8   2  127.29    9.40
  18   8  -2  147.39    9.50
 -18   8   2  136.39    7.00
  18   8  -2  131.29    9.90
 -18   8   2  108.09    6.50
 -16  -8   2  497.95   28.10
 -16  -8   2  538.05   29.20
  16   8  -2  565.24   29.70
  16   8  -2  571.94   29.20
 -16   8   2  472.85   26.20
 -14  -8   2  496.85   27.70
 -14  -8   2  462.85   26.70
  14   8  -2  517.75   28.10
  14   8  -2  538.95   27.70
 -12  -8   2    6.10    2.20
 -12  -8   2    7.90    1.70
  12   8  -2    8.10    2.20
  12   8  -2    8.50    2.10
 -10  -8   2  279.07   16.20
 -10  -8   2  269.37   15.40
  10   8  -2  307.37   16.20
  10   8  -2  270.87   16.30
   8  -8  -2  700.03   32.70
  -8  -8   2  654.63   33.80
  -8  -8   2  671.73   34.60
  -8   8   2  572.24   32.60
   8   8  -2  687.93   34.50
  -8   8   2  657.03   32.60
   8   8  -2  656.83   34.70
  -6  -8   2  322.47   17.20
  -6  -8   2  342.07   18.00
   6  -8  -2  323.77   16.90
   6  -8  -2  309.37   16.50
   6   8  -2  345.67   17.90
  -6   8   2  315.47   16.90
  -6   8   2  313.77   16.40
   6   8  -2  326.27   18.10
   4  -8  -2  656.33   33.50
  -4  -8   2  625.54   33.70
   4  -8  -2  705.13   34.00
  -4  -8   2  661.33   34.30
   4   8  -2  617.04   34.30
  -4   8   2  663.53   33.20
  -4   8   2  669.03   34.00
   4   8  -2  693.93   34.30
  -2  -8   2  148.79    9.00
   2  -8  -2  168.18    9.30
  -2  -8   2  169.28    9.60
   2  -8  -2  189.48    9.80
  -2   8   2  168.28    8.90
  -2   8   2  157.98    9.60
   2   8  -2  155.68    9.60
   2   8  -2  174.78    9.70
   0  -8   2   35.60    2.70
   0  -8   2   39.20    3.20
   0  -8  -2   44.40    3.50
   0  -8  -2   40.70    3.20
   0   8   2   34.80    3.40
   0   8  -2   40.70    3.20
   0   8  -2   41.20    3.20
   0   8   2   39.90    2.80
  -2  -8  -2  694.93   35.00
   2  -8   2  693.03   34.10
   2  -8   2  729.03   34.50
  -2  -8  -2  671.63   34.90
  -2   8  -2  715.83   34.60
  -2   8  -2  632.74   34.30
   2   8   2  602.44   35.10
   2   8   2  676.03   34.40
   4  -8   2  477.15   23.30
  -4  -8  -2  473.65   24.50
   4  -8   2  444.16   23.40
  -4  -8  -2  490.45   24.60
   4   8   2  438.56   24.80
   4   8   2  482.65   24.00
  -4   8  -2  473.95   23.60
  -4   8  -2  418.36   23.30
  -6  -8  -2   55.79    4.50
  -6  -8  -2   50.49    4.50
   6   8   2   59.39    4.20
   6   8   2   57.69    4.80
  -8  -8  -2   86.79    6.10
  -8  -8  -2   92.99    6.40
   8   8   2   95.89    5.90
   8   8   2   81.89    6.60
 -10  -8  -2  208.48   12.70
 -10  -8  -2  219.88   12.70
  10   8   2  226.48   12.40
  10   8   2  206.78   13.20
 -12  -8  -2  521.75   28.90
 -12  -8  -2  571.64   29.20
  12   8   2  583.24   28.70
  12   8   2  482.25   29.40
 -14  -8  -2  540.25   28.40
 -14  -8  -2  507.85   28.40
  14   8   2  552.34   28.00
  14   8   2  485.85   29.00
 -16  -8  -2  124.29    8.90
 -16  -8  -2  113.39    8.60
  16   8   2  146.29   10.00
 -18  -8  -2   18.00    3.60
  18   8   2   17.50    3.00
  18   8   2   21.70    4.40
 -20  -8  -2    3.50    3.00
 -20  -8  -2    2.40    2.60
  20   8   2   -0.60    2.90
  20   8   2    1.50    1.50
 -22  -8  -2    3.40    2.20
 -22  -8  -2    5.10    2.40
  22   8   2    0.90    2.50
  22   8   2    1.80    1.90
 -24  -8  -2    9.40    3.20
 -24  -8  -2   11.20    3.20
  24   8   2    9.80    3.80
 -26  -8  -2   -3.50    3.10
 -26  -8  -2    2.00    2.80
  26   8   2   -1.50    2.40
  26   8   2   -0.50    3.60
 -25  -9   2   26.10    4.30
 -25  -9   2   12.70    4.70
  25   9  -2   21.30    4.70
  25   9  -2   20.00    4.90
 -23  -9   2  212.08   13.90
 -23  -9   2  219.58   14.90
  23   9  -2  199.58   15.30
  23   9  -2  215.98   15.10
 -21  -9   2  207.88   13.20
 -21  -9   2  187.08   13.80
  21   9  -2  220.98   15.10
  21   9  -2  214.38   14.20
 -19  -9   2  119.89    8.20
 -19  -9   2   96.79    8.40
  19   9  -2  113.99    9.30
  19   9  -2  106.09    8.90
 -17  -9   2  308.07   18.30
 -17  -9   2  322.37   19.30
  17   9  -2  334.27   19.20
 -15  -9   2  293.27   17.00
 -15  -9   2  326.47   18.20
  15   9  -2  298.37   17.80
  15   9  -2  287.57   18.20
 -13  -9   2   49.50    5.20
 -13  -9   2   52.09    4.30
  13   9  -2   54.59    5.20
  13   9  -2   45.00    5.00
 -11  -9   2   28.10    3.50
 -11  -9   2   27.40    3.00
  11   9  -2   30.20    3.80
  11   9  -2   28.50    3.40
  -9  -9   2  184.18   11.90
  -9  -9   2  195.88   11.40
   9   9  -2  212.68   12.10
   9   9  -2  200.48   12.30
   7  -9  -2   35.20    2.40
  -7  -9   2   36.10    3.10
   7  -9  -2   37.30    2.20
  -7  -9   2   44.40    4.00
   7   9  -2   42.90    3.70
  -7   9   2   39.20    2.20
   7   9  -2   35.90    3.80
  -7   9   2   34.70    2.40
  -5  -9   2   20.30    2.80
   5  -9  -2   21.60    2.30
   5  -9  -2   20.80    1.80
  -5  -9   2   17.80    2.00
   5   9  -2   20.50    2.70
   5   9  -2   21.60    2.70
  -5   9   2   20.90    1.60
  -5   9   2   18.70    2.10
  -3  -9   2   10.30    1.90
  -3  -9   2    9.30    1.60
   3  -9  -2   13.70    2.10
  -3   9   2   14.20    1.40
   3   9  -2    9.70    2.20
  -3   9   2    9.80    1.80
  -1  -9   2   99.89    6.10
   1  -9  -2  105.09    6.40
  -1  -9   2  103.09    6.60
  -1   9   2  102.39    6.00
  -1   9   2  106.29    6.90
   1   9  -2  108.09    6.70
   1   9  -2  101.79    6.70
   1  -9   2   98.39    5.70
  -1  -9  -2   94.79    6.20
  -1  -9  -2   94.39    6.40
   1  -9   2  107.69    6.20
  -1   9  -2   87.19    6.00
  -1   9  -2   97.49    6.20
   1   9   2  100.39    5.90
   1   9   2   96.59    6.70
   3  -9   2  109.69    6.70
  -3  -9  -2  121.59    7.60
   3  -9   2  123.09    6.40
  -3  -9  -2  112.59    7.20
  -3   9  -2  117.79    6.80
   3   9   2  122.39    6.90
   3   9   2  106.99    7.70
  -3   9  -2  105.69    6.60
  -5  -9  -2  326.97   17.80
  -5  -9  -2  314.17   17.60
  -5   9  -2  336.87   16.10
   5   9   2  296.07   17.90
   5   9   2  318.17   17.10
  -7  -9  -2   13.40    2.30
  -7  -9  -2   16.80    2.40
   7   9   2   14.20    2.90
   7   9   2   16.40    2.10
  -9  -9  -2  318.67   17.80
  -9  -9  -2  321.57   17.90
   9   9   2  337.67   17.50
   9   9   2  290.57   18.30
 -11  -9  -2    2.80    1.60
 -11  -9  -2    5.10    1.80
  11   9   2    5.70    1.60
  11   9   2    6.70    2.20
 -13  -9  -2  531.45   29.20
 -13  -9  -2  541.05   29.30
  13   9   2  539.15   30.10
  13   9   2  546.95   28.90
 -15  -9  -2  295.57   18.50
 -15  -9  -2  322.87   18.80
  15   9   2  350.36   19.90
  15   9   2  327.47   18.40
 -17  -9  -2   29.90    4.10
 -17  -9  -2   33.70    4.20
  17   9   2   31.60    4.80
  17   9   2   33.80    4.00
 -19  -9  -2    5.50    2.50
  19   9   2    7.10    3.00
  19   9   2    7.40    2.40
 -21  -9  -2   25.40    4.80
 -21  -9  -2   19.90    3.90
  21   9   2   17.10    3.70
  21   9   2   16.30    4.30
 -23  -9  -2   33.90    5.10
 -23  -9  -2   28.60    5.00
  23   9   2   30.70    5.00
  23   9   2   25.90    5.50
 -25  -9  -2    8.70    3.50
 -25  -9  -2    7.60    4.30
  25   9   2    9.10    4.90
  25   9   2    5.80    2.70
 -24 -10   2   58.99    6.30
 -24 -10   2   49.60    6.90
  24  10  -2   63.19    7.50
  24  10  -2   56.69    7.10
 -22 -10   2  158.28   11.00
 -22 -10   2  153.88   12.00
  22  10  -2  161.28   12.30
  22  10  -2  157.18   12.00
 -20 -10   2    5.00    2.60
 -20 -10   2    4.00    2.40
  20  10  -2    5.70    2.70
  20  10  -2    3.20    3.30
 -18 -10   2   33.70    4.50
 -18 -10   2   34.60    4.10
  18  10  -2   24.50    4.10
  18  10  -2   30.40    4.90
 -16 -10   2  305.37   17.60
 -16 -10   2  319.17   18.50
  16  10  -2  300.97   18.50
  16  10  -2  294.27   18.70
 -14 -10   2    7.50    2.30
 -14 -10   2    7.60    2.40
  14  10  -2    8.60    3.30
  14  10  -2    6.90    2.20
 -12 -10   2   12.40    3.00
 -12 -10   2    7.60    1.90
  12  10  -2   10.90    2.50
  12  10  -2   15.00    3.20
 -10 -10   2  479.85   26.00
 -10 -10   2  478.05   25.20
  10  10  -2  471.35   25.90
  10  10  -2  458.55   26.20
  -8 -10   2   33.10    3.20
  -8 -10   2   43.80    4.30
   8  10  -2   36.90    3.80
   8  10  -2   31.80    3.90
  -6 -10   2   34.70    3.80
  -6 -10   2   36.80    3.30
   6 -10  -2   34.50    2.90
   6 -10  -2   40.30    2.50
  -6  10   2   30.00    2.70
   6  10  -2   31.40    4.00
   6  10  -2   43.80    3.80
  -6  10   2   36.40    2.40
  -4 -10   2   19.60    2.40
  -4 -10   2   21.10    2.60
   4 -10  -2   24.50    2.20
   4 -10  -2   29.40    2.80
  -4  10   2   22.70    2.00
   4  10  -2   18.80    3.10
  -4  10   2   25.80    2.80
   4  10  -2   25.80    3.00
  -2 -10   2  176.28   10.10
  -2 -10   2  174.88    9.60
   2 -10  -2  168.48    9.50
   2 -10  -2  172.48   10.20
  -2  10   2  164.68    9.20
  -2  10   2  163.58   10.20
   2  10  -2  158.18   10.10
   2  10  -2  163.18   10.10
   0 -10   2    2.50    1.10
   0 -10   2    1.40    0.90
   0 -10  -2    4.00    1.20
   0 -10  -2    2.80    1.40
   0  10   2    3.70    1.70
   0  10   2    3.00    1.00
   0  10  -2    1.40    1.10
   0  10  -2    1.50    1.20
   2 -10   2  335.97   17.00
  -2 -10  -2  308.97   17.50
  -2 -10  -2  320.27   18.00
   2 -10   2  329.47   17.40
   2  10   2  339.57   17.30
  -2  10  -2  324.17   17.40
  -2  10  -2  319.77   17.20
   2  10   2  300.77   18.10
   4 -10   2  681.93   32.80
  -4 -10  -2  669.73   34.20
  -4 -10  -2  667.33   33.90
   4 -10   2  659.73   32.90
   4  10   2  672.23   33.50
  -4  10  -2  578.84   32.70
  -4  10  -2  644.14   33.00
   4  10   2  602.94   34.40
  -6 -10  -2    9.40    2.10
  -6 -10  -2   10.90    2.10
   6  10   2    7.80    2.40
   6  10   2    9.50    1.80
  -8 -10  -2  435.06   23.30
  -8 -10  -2  425.36   23.40
   8  10   2  450.85   22.90
   8  10   2  390.06   23.70
 -10 -10  -2  214.28   12.90
 -10 -10  -2  206.48   12.80
  10  10   2  225.58   12.50
  10  10   2  199.88   13.40
 -12 -10  -2   23.50    3.90
 -12 -10  -2   32.60    4.10
  12  10   2   30.80    3.70
  12  10   2   22.20    4.20
 -14 -10  -2   33.70    4.40
 -14 -10  -2   30.50    3.90
  14  10   2   27.20    3.60
  14  10   2   30.60    4.50
 -16 -10  -2   91.19    8.10
 -16 -10  -2   98.59    7.80
  16  10   2  113.39    7.80
  16  10   2  102.29    9.10
 -18 -10  -2    8.90    2.50
 -18 -10  -2    6.80    2.40
  18  10   2    4.50    2.60
  18  10   2    3.20    2.00
 -20 -10  -2   91.19    8.00
 -20 -10  -2  102.39    8.20
  20  10   2   92.49    8.80
  20  10   2   91.09    7.80
 -22 -10  -2   10.30    3.90
 -22 -10  -2   17.30    3.90
  22  10   2   17.00    4.60
  22  10   2   12.70    3.40
 -24 -10  -2   15.50    4.20
 -24 -10  -2   26.60    5.10
  24  10   2   24.40    5.10
  24  10   2   20.90    5.50
 -23 -11   2   52.39    6.60
 -23 -11   2   63.49    7.00
  23  11  -2   47.80    6.80
  23  11  -2   54.09    8.20
 -21 -11   2    1.40    1.90
 -21 -11   2    0.60    2.00
  21  11  -2    0.70    3.10
  21  11  -2    1.40    2.70
 -19 -11   2   40.80    5.90
 -19 -11   2   48.90    5.60
  19  11  -2   43.00    5.60
  19  11  -2   47.50    6.70
 -17 -11   2  106.89    8.50
 -17 -11   2  101.69    7.80
  17  11  -2  101.59    8.90
  17  11  -2  103.99    8.50
 -15 -11   2    1.20    1.60
 -15 -11   2    3.20    2.50
  15  11  -2   -0.20    1.90
  15  11  -2    2.10    1.90
 -13 -11   2   11.00    2.70
 -13 -11   2   15.00    3.00
  13  11  -2   12.10    3.10
  13  11  -2    7.50    3.20
 -11 -11   2   86.19    7.50
 -11 -11   2   97.99    7.00
  11  11  -2  100.99    7.80
  11  11  -2  114.49    8.30
  -9 -11   2   54.79    5.30
  -9 -11   2   55.19    4.50
   9  11  -2   49.80    5.20
   9  11  -2   51.99    5.20
  -7 -11   2    1.70    1.50
  -7 -11   2    1.70    1.70
  -7  11   2    1.80    0.40
   7  11  -2    4.90    2.30
   7  11  -2    3.80    1.50
  -7  11   2    3.20    0.50
   5 -11  -2  393.66   20.60
  -5 -11   2  388.16   21.30
  -5 -11   2  419.16   22.10
   5 -11  -2  406.86   21.30
   5  11  -2  405.96   22.30
   5  11  -2  403.06   22.10
  -5  11   2  413.56   20.60
  -5  11   2  356.76   21.20
   3 -11  -2   94.69    6.40
  -3 -11   2   86.99    6.30
  -3 -11   2   84.69    5.80
   3 -11  -2   95.19    5.60
   3  11  -2   77.19    6.40
  -3  11   2   90.19    5.40
  -3  11   2   72.09    6.10
   3  11  -2   86.59    6.30
  -1 -11   2  112.29    7.20
  -1 -11   2  105.29    6.60
   1 -11  -2  105.69    6.70
   1 -11  -2  109.29    7.40
  -1  11   2  103.49    6.40
   1  11  -2  104.19    7.20
   1  11  -2   96.69    7.00
  -1  11   2  103.89    7.40
   1 -11   2  110.19    6.30
   1 -11   2  104.09    6.70
  -1 -11  -2   99.99    7.10
  -1 -11  -2   94.19    6.50
  -1  11  -2   84.89    6.30
  -1  11  -2   96.59    6.60
   1  11   2   94.49    7.20
   1  11   2  102.99    6.30
   3 -11   2  684.83   33.80
  -3 -11  -2  676.33   34.30
   3 -11   2  660.73   33.50
  -3 -11  -2  620.94   34.60
   3  11   2  696.13   34.00
  -3  11  -2  575.54   33.50
  -3  11  -2  693.23   33.90
   3  11   2  627.44   35.00
  -5 -11  -2  108.99    7.90
  -5 -11  -2  111.09    7.60
   5  11   2  111.49    8.20
   5  11   2  116.99    7.30
  -5  11  -2  114.99    6.00
  -7 -11  -2   69.19    5.50
  -7 -11  -2   68.19    5.70
   7  11   2   58.89    5.80
   7  11   2   73.59    5.20
  -9 -11  -2  347.67   19.70
  -9 -11  -2  331.57   19.30
   9  11   2  354.96   19.10
   9  11   2  334.27   20.30
 -11 -11  -2   14.50    2.80
 -11 -11  -2   20.90    3.90
  11  11   2   16.20    3.70
  11  11   2   15.10    2.90
 -13 -11  -2   98.89    7.90
 -13 -11  -2  106.89    7.90
  13  11   2  103.99    8.70
  13  11   2  107.59    7.60
 -15 -11  -2  104.19    7.90
 -15 -11  -2  100.19    8.00
  15  11   2   92.29    8.50
  15  11   2  109.29    7.80
 -17 -11  -2    1.60    2.00
 -17 -11  -2    0.60    1.80
  17  11   2   -0.40    1.90
  17  11   2   -1.30    1.90
 -19 -11  -2   -0.60    1.90
 -19 -11  -2    3.40    2.50
  19  11   2    3.30    2.50
  19  11   2   -0.20    2.30
 -21 -11  -2   32.40    5.80
 -21 -11  -2   32.80    5.30
  21  11   2   25.30    4.90
  21  11   2   18.20    5.20
 -23 -11  -2    0.60    3.10
 -23 -11  -2    0.20    3.40
  23  11   2    4.70    6.00
  23  11   2   -0.80    4.20
 -22 -12   2   32.10    5.50
 -22 -12   2   34.70    6.00
  22  12  -2   36.40    5.90
  22  12  -2   39.40    6.70
 -20 -12   2    5.20    2.50
 -20 -12   2    5.20    2.70
  20  12  -2   10.50    3.90
 -18 -12   2  192.18   13.70
 -18 -12   2  192.38   13.00
  18  12  -2  207.68   14.40
  18  12  -2  217.78   14.20
 -16 -12   2  131.39   10.00
 -16 -12   2  121.49    9.10
  16  12  -2  145.09   10.30
  16  12  -2  128.19   10.30
 -14 -12   2   -2.10    1.80
 -14 -12   2    1.90    1.70
  14  12  -2   -2.20    1.60
  14  12  -2    2.30    2.00
 -12 -12   2   14.10    2.80
 -12 -12   2   15.70    3.20
  12  12  -2   16.80    3.30
  12  12  -2   13.90    3.40
 -10 -12   2   69.89    5.50
 -10 -12   2   69.79    6.00
  10  12  -2   58.69    6.10
  -8 -12   2   48.50    5.00
  -8 -12   2   53.99    4.50
   8  12  -2   43.70    5.00
   8  12  -2   48.20    5.10
   6 -12  -2  127.69    7.20
  -6 -12   2  130.49    8.90
   6 -12  -2  128.29    7.60
  -6 -12   2  139.09    8.40
  -6  12   2  133.49    7.30
   6  12  -2  123.69    9.10
  -6  12   2  118.29    7.60
   6  12  -2  140.69    9.30
   4 -12  -2    1.50    1.50
  -4 -12   2   -1.00    1.20
   4 -12  -2    0.50    0.90
  -4 -12   2    1.80    1.60
   4  12  -2   -1.20    1.00
  -4  12   2    1.70    1.10
   4  12  -2    0.40    1.70
  -4  12   2    1.40    1.40
  -2 -12   2  563.54   29.20
  -2 -12   2  555.44   28.60
   2 -12  -2  594.84   29.50
   2 -12  -2  530.85   28.30
   2  12  -2  556.04   29.40
  -2  12   2  530.75   28.20
  -2  12   2  515.95   29.30
   2  12  -2  495.75   29.00
   0 -12   2   77.39    5.30
   0 -12  -2   70.29    6.10
   0 -12   2   75.59    5.70
   0 -12  -2   62.49    5.10
   0  12   2   72.29    6.20
   0  12  -2   76.09    5.90
   0  12  -2   75.69    5.80
   0  12   2   72.39    5.10
  -2 -12  -2  115.59    8.50
   2 -12   2  119.09    7.70
   2 -12   2  126.79    7.50
  -2 -12  -2  121.09    7.90
  -2  12  -2  119.39    7.90
   2  12   2  126.09    7.70
  -2  12  -2  111.19    7.60
   2  12   2  108.59    8.60
   4 -12   2   46.50    3.50
  -4 -12  -2   62.09    5.40
   4 -12   2   44.70    3.50
  -4 -12  -2   56.29    4.50
  -4  12  -2   49.99    3.80
   4  12   2   48.00    4.00
  -4  12  -2   41.70    3.50
  -6 -12  -2  230.08   13.90
  -6 -12  -2  235.78   14.50
   6  12   2  220.98   14.70
   6  12   2  244.58   13.70
  -8 -12  -2   19.60    3.60
  -8 -12  -2   20.10    3.00
   8  12   2   21.00    2.80
   8  12   2   14.80    3.60
 -10 -12  -2  548.75   30.80
 -10 -12  -2  568.64   31.20
  10  12   2  598.94   30.70
  10  12   2  558.04   31.80
 -12 -12  -2   33.40    4.50
 -12 -12  -2   34.00    4.60
  12  12   2   36.30    4.00
  12  12   2   36.70    5.00
 -14 -12  -2   82.99    7.20
 -14 -12  -2   79.79    6.90
  14  12   2   95.79    8.10
  14  12   2   74.89    6.60
 -16 -12  -2   33.80    4.90
 -16 -12  -2   45.90    5.50
  16  12   2   43.20    5.80
  16  12   2   40.50    4.70
 -18 -12  -2    1.50    2.00
 -18 -12  -2    1.30    1.70
  18  12   2   -0.70    2.30
  18  12   2   -0.50    1.70
 -20 -12  -2    0.80    3.30
 -20 -12  -2    5.60    2.60
  20  12   2    2.10    2.40
  20  12   2    3.90    4.50
 -22 -12  -2   18.40    5.10
  22  12   2   23.70    5.90
 -21 -13   2   24.00    5.20
  21  13  -2   24.00    5.90
 -19 -13   2  120.19    9.70
 -19 -13   2  109.89    9.60
  19  13  -2  123.39   10.80
  19  13  -2  107.49   10.50
 -17 -13   2  349.07   20.50
 -17 -13   2  319.87   20.90
  17  13  -2  344.57   21.40
  17  13  -2  362.86   21.90
 -15 -13   2  201.08   13.70
 -15 -13   2  210.18   13.20
  15  13  -2  191.68   14.00
  15  13  -2  213.38   14.10
 -13 -13   2  186.08   12.90
 -13 -13   2  210.68   12.80
  13  13  -2  193.38   13.40
  13  13  -2  188.48   13.60
 -11 -13   2   25.40    3.80
 -11 -13   2   17.10    3.50
  11  13  -2   13.80    4.00
  11  13  -2   21.40    4.10
  -9 -13   2  272.87   16.40
  -9 -13   2  282.07   15.90
   9  13  -2  255.47   16.40
   9  13  -2  263.87   16.70
  -7 -13   2   27.60    3.60
  -7 -13   2   28.70    3.80
   7  13  -2   24.10    3.80
   7  13  -2   31.50    3.90
   5 -13  -2    1.10    1.40
  -5 -13   2    0.10    1.50
  -5 -13   2    2.50    1.80
   5 -13  -2    1.30    1.00
   5  13  -2    0.60    2.00
  -5  13   2   -0.10    1.10
   5  13  -2    1.20    1.80
  -5  13   2    2.70    1.10
   3 -13  -2   66.39    5.60
   3 -13  -2   59.59    4.60
  -3 -13   2   54.39    4.90
  -3 -13   2   69.09    5.70
   3  13  -2   54.19    5.50
  -3  13   2   63.59    4.70
  -3  13   2   61.59    5.70
   3  13  -2   59.79    5.60
  -1 -13   2   -1.20    1.10
   1 -13  -2    1.10    1.80
  -1 -13   2    1.70    1.70
   1 -13  -2    2.10    1.30
   1  13  -2    1.80    1.60
   1  13  -2    1.50    1.70
  -1  13   2    0.20    1.70
  -1 -13  -2    4.10    1.60
   1 -13   2    3.00    1.70
   1 -13   2    3.20    1.60
   1  13   2    3.20    1.60
  -1  13  -2    4.30    1.80
   1  13   2    3.90    2.20
  -1  13  -2    4.50    1.90
   3 -13   2    4.10    1.40
  -3 -13  -2    3.80    1.70
  -3 -13  -2    5.00    2.20
  -3  13  -2    2.90    1.50
   3  13   2    3.10    2.40
   3  13   2    4.00    1.80
  -3  13  -2    5.70    1.70
  -5 -13  -2    2.70    2.20
  -5 -13  -2    2.00    1.70
   5  13   2    3.20    2.40
   5  13   2    2.90    1.60
  -7 -13  -2    6.30    2.60
  -7 -13  -2    9.90    2.70
   7  13   2    6.50    2.10
   7  13   2    5.90    2.90
  -9 -13  -2  461.45   24.60
  -9 -13  -2  428.26   25.00
   9  13   2  433.16   24.20
   9  13   2  425.06   25.50
 -11 -13  -2  447.06   25.90
 -11 -13  -2  461.45   25.40
  11  13   2  460.45   26.70
  11  13   2  434.06   25.00
 -13 -13  -2  141.39   10.50
 -13 -13  -2  129.39    9.90
  13  13   2  154.68   11.30
  13  13   2  141.19    9.80
 -15 -13  -2   95.29    8.30
 -15 -13  -2  107.49    8.90
  15  13   2   86.99    7.60
  15  13   2   93.29    9.10
 -17 -13  -2   65.59    6.30
 -17 -13  -2   54.59    7.20
  17  13   2   52.99    7.80
  17  13   2   56.99    6.10
 -19 -13  -2    6.10    3.40
 -19 -13  -2   12.40    3.70
  19  13   2    3.10    3.10
  19  13   2    9.90    3.80
 -21 -13  -2   -4.00    3.60
  21  13   2    3.80    5.00
 -20 -14   2   58.09    6.80
  20  14  -2   58.49    7.60
 -18 -14   2  235.48   15.80
 -18 -14   2  219.18   14.80
  18  14  -2  220.28   15.80
  18  14  -2  230.38   16.10
 -16 -14   2  121.69    9.70
 -16 -14   2  126.29   10.20
  16  14  -2  122.79   10.80
  16  14  -2  127.09   10.30
 -14 -14   2  152.38   11.60
 -14 -14   2  144.69   10.50
  14  14  -2  147.39   11.90
  14  14  -2  161.18   11.90
 -12 -14   2  125.29    8.90
 -12 -14   2  111.79    9.60
  12  14  -2  135.69   10.10
  12  14  -2  103.29    9.30
 -10 -14   2   16.50    3.30
 -10 -14   2    7.80    2.80
  10  14  -2    6.80    3.30
  10  14  -2   11.00    3.10
  -8 -14   2    0.80    1.90
  -8 -14   2   -1.60    1.80
   8  14  -2    2.20    2.20
   8  14  -2    0.60    2.40
   6 -14  -2   87.19    4.90
  -6 -14   2  100.69    7.80
  -6  14   2   78.69    5.10
   6  14  -2  106.89    8.00
  -6  14   2   93.39    5.20
   6  14  -2   97.89    8.00
   4 -14  -2   18.00    2.40
  -4 -14   2   10.50    3.00
  -4 -14   2   16.20    3.20
   4 -14  -2   11.10    2.60
   4  14  -2   12.90    3.30
  -4  14   2   10.80    2.10
  -4  14   2   16.50    3.10
   4  14  -2   22.50    3.80
  -2 -14   2   -0.70    1.70
  -2 -14   2   -0.20    1.70
   2 -14  -2    0.60    1.40
   2 -14  -2    1.90    1.90
   2  14  -2    0.20    1.70
  -2  14   2   -0.20    1.80
  -2  14   2    1.10    1.40
   2  14  -2    2.10    2.30
   0 -14  -2   52.49    5.80
   0 -14   2   49.30    5.20
   0 -14   2   59.99    5.10
   0 -14  -2   54.89    4.80
   0  14   2   57.19    6.40
   0  14  -2   47.90    5.30
   0  14   2   48.30    4.60
   0  14  -2   52.19    5.30
   2 -14   2   81.79    6.40
  -2 -14  -2   74.59    6.30
   2  14   2   90.89    8.00
  -2  14  -2   89.79    6.60
   2  14   2   87.49    6.50
  -2  14  -2   81.19    6.50
  -4 -14  -2    0.90    1.90
   4 -14   2    0.70    0.80
   4 -14   2    2.60    1.00
  -4 -14  -2    1.80    1.70
   4  14   2   -0.20    1.50
  -4  14  -2    0.60    0.90
  -4  14  -2    0.80    1.00
   4  14   2   -0.50    2.00
  -6 -14  -2    7.10    2.30
  -6 -14  -2    8.80    3.20
   6  14   2    5.60    3.30
   6  14   2    8.80    2.40
  -8 -14  -2  139.79    9.80
  -8 -14  -2  129.69   10.00
   8  14   2  136.89    9.50
 -10 -14  -2  155.48   11.40
 -10 -14  -2  156.88   10.60
  10  14   2  148.69   10.40
  10  14   2  147.29   11.90
 -12 -14  -2  159.78   11.30
 -12 -14  -2  167.58   12.00
  12  14   2  174.68   11.60
  12  14   2  163.28   12.50
 -14 -14  -2   48.10    6.20
 -14 -14  -2   31.70    4.60
  14  14   2   37.00    6.50
  14  14   2   30.80    5.20
 -16 -14  -2  109.09    9.20
 -16 -14  -2  126.89   10.50
  16  14   2  106.59    9.10
  16  14   2  129.29   11.30
 -18 -14  -2    8.70    4.30
 -18 -14  -2    1.10    3.40
  18  14   2    4.20    2.60
  18  14   2    7.40    4.30
 -17 -15   2   22.70    4.90
 -17 -15   2   32.30    5.70
  17  15  -2   29.50    5.70
  17  15  -2   45.60    7.40
 -15 -15   2   59.19    6.40
 -15 -15   2   60.19    7.70
  15  15  -2   70.69    7.60
  15  15  -2   71.29    8.10
 -13 -15   2  202.38   13.90
 -13 -15   2  217.48   15.00
  13  15  -2  217.98   15.00
  13  15  -2  218.98   14.90
 -11 -15   2   15.00    4.00
 -11 -15   2   25.60    4.50
  11  15  -2   14.70    4.20
  11  15  -2   12.90    4.20
  -9 -15   2    5.20    2.80
  -9 -15   2    4.50    2.30
   9  15  -2    2.50    2.30
   9  15  -2    1.20    2.20
  -7 -15   2   37.50    5.00
  -7 -15   2   40.60    5.60
   7  15  -2   41.80    6.10
   7  15  -2   38.90    5.80
  -5 -15   2    0.80    2.10
   5 -15  -2    0.90    1.00
  -5 -15   2    2.60    2.50
   5 -15  -2    1.90    1.30
  -5  15   2    1.20    1.10
   5  15  -2   -1.70    2.40
  -5  15   2    1.20    1.20
   5  15  -2   -2.50    2.10
   3 -15  -2   10.50    2.40
  -3 -15   2   13.10    3.10
   3 -15  -2   12.40    3.00
  -3 -15   2    9.50    3.00
   3  15  -2    9.40    3.10
   3  15  -2   11.80    3.60
  -3  15   2   10.80    3.30
  -3  15   2    5.70    2.20
  -1 -15   2   38.70    5.10
   1 -15  -2   36.80    4.20
   1 -15  -2   49.90    5.60
  -1 -15   2   41.10    4.90
  -1  15   2   45.90    4.60
  -1  15   2   39.40    5.50
   1  15  -2   40.90    5.10
   1  15  -2   37.50    5.30
  -1 -15  -2  132.99    9.10
  -1 -15  -2  124.59   10.00
   1 -15   2  113.29    8.90
   1  15   2  140.79   10.70
  -1  15  -2  126.89    9.30
  -1  15  -2  127.09    9.50
   1  15   2  141.59    9.20
   3 -15   2   92.09    6.40
  -3 -15  -2   86.09    7.10
   3 -15   2   90.59    6.20
  -3  15  -2   82.49    6.40
   3  15   2  101.09    9.00
   3  15   2   90.69    7.20
  -3  15  -2   93.79    6.60
  -5 -15  -2   91.79    7.30
  -5 -15  -2   78.39    7.90
   5  15   2   75.79    8.30
   5  15   2   88.99    7.20
  -7 -15  -2  207.88   14.40
  -7 -15  -2  205.18   13.30
   7  15   2  196.88   14.70
   7  15   2  205.08   13.10
  -9 -15  -2  128.49   10.50
  -9 -15  -2  121.09    9.60
   9  15   2  126.69    9.50
   9  15   2  125.09   11.00
 -11 -15  -2  114.69    9.20
 -11 -15  -2  125.09   10.10
  11  15   2  127.99    9.70
  11  15   2  124.69   10.50
 -13 -15  -2   71.49    7.60
 -13 -15  -2   79.99    7.80
  13  15   2   63.59    7.00
  13  15   2   69.39    7.80
 -15 -15  -2   18.60    5.30
 -15 -15  -2   21.10    4.90
  15  15   2   11.60    4.20
  15  15   2    9.50    4.40
 -17 -15  -2   39.30    6.50
 -17 -15  -2   44.40    7.40
  17  15   2   43.90    7.60
  17  15   2   51.19    7.20
 -16 -16   2    2.20    4.30
 -16 -16   2    7.30    4.40
  16  16  -2    6.10    4.20
  16  16  -2    5.10    4.60
 -14 -16   2   90.19    9.60
 -14 -16   2  103.29    9.90
  14  16  -2  106.69   10.30
  14  16  -2   92.99    9.40
 -12 -16   2   60.39    6.80
 -12 -16   2   54.19    7.20
  12  16  -2   61.69    8.00
  12  16  -2   82.49    7.90
 -10 -16   2    9.60    3.60
 -10 -16   2    6.80    3.30
  10  16  -2    6.90    3.60
  10  16  -2    4.30    2.60
  -8 -16   2   58.59    6.90
  -8 -16   2   46.40    5.80
   8  16  -2   53.19    6.50
   8  16  -2   60.79    7.10
  -6 -16   2    2.20    2.40
  -6 -16   2    0.50    2.10
   6  16  -2    3.20    3.10
   6  16  -2    4.10    3.10
  -4 -16   2    1.80    2.50
   4 -16  -2   -1.90    1.00
  -4 -16   2   -0.10    2.80
   4 -16  -2    0.10    1.60
   4  16  -2    0.00    2.30
   4  16  -2   -0.70    2.30
  -4  16   2   -0.30    1.30
  -4  16   2    1.60    1.80
  -2 -16   2   -1.70    2.40
  -2 -16   2   -1.40    1.80
   2 -16  -2   -1.40    2.10
   2 -16  -2   -0.10    1.70
  -2  16   2   -0.20    1.70
   2  16  -2   -2.20    2.00
   2  16  -2    1.10    2.30
  -2  16   2    2.10    2.80
   0 -16   2   31.10    5.20
   0 -16  -2   40.70    4.70
   0 -16  -2   49.30    6.20
   0  16   2   49.40    6.50
   0  16  -2   38.70    5.50
   0  16   2   45.50    5.10
   0  16  -2   38.90    5.40
   2 -16   2   31.90    4.10
  -2 -16  -2   43.30    6.00
  -2 -16  -2   41.00    4.80
   2 -16   2   35.50    4.40
  -2  16  -2   39.10    4.50
  -2  16  -2   42.20    4.70
   2  16   2   42.70    5.40
   2  16   2   37.40    6.30
  -4 -16  -2   21.00    5.00
  -4 -16  -2   27.50    4.60
   4  16   2   34.50    6.30
   4  16   2   26.30    4.50
  -6 -16  -2  111.09    8.80
  -6 -16  -2   91.59    9.60
   6  16   2  109.29   10.50
   6  16   2  113.19    8.90
  -8 -16  -2   64.49    6.90
  -8 -16  -2   67.49    7.40
   8  16   2   63.29    6.40
   8  16   2   65.99    8.10
 -10 -16  -2   42.70    6.20
 -10 -16  -2   45.90    6.00
  10  16   2   38.50    5.10
  10  16   2   40.90    7.00
 -12 -16  -2   52.99    7.20
 -12 -16  -2   59.69    7.10
  12  16   2   55.69    7.00
  12  16   2   63.29    7.70
 -14 -16  -2    4.70    3.30
 -14 -16  -2    2.20    3.20
  14  16   2   -0.90    2.40
  14  16   2    1.90    3.40
 -16 -16  -2    6.00    5.00
  16  16   2    6.40    4.90
 -13 -17   2    1.00    3.90
 -13 -17   2    3.50    3.80
  13  17  -2   -0.10    3.80
  13  17  -2    0.30    4.40
 -11 -17   2    6.60    3.90
 -11 -17   2    1.70    3.90
  11  17  -2    4.90    3.50
  11  17  -2    2.60    4.30
  -9 -17   2   49.70    7.30
  -9 -17   2   54.39    7.50
   9  17  -2   73.99    8.50
   9  17  -2   46.30    7.50
  -7 -17   2   11.10    4.10
  -7 -17   2   17.20    5.10
   7  17  -2   19.20    5.10
   7  17  -2   14.70    4.60
  -5 -17   2    5.00    3.10
  -5 -17   2    2.10    3.20
   5  17  -2   -0.50    3.10
   5  17  -2    3.70    4.00
  -3 -17   2    1.70    3.20
   3 -17  -2    0.80    1.70
   3 -17  -2    1.80    2.30
  -3 -17   2   10.30    3.60
  -3  17   2    8.10    2.70
  -3  17   2    2.70    2.20
   3  17  -2    7.70    3.70
   3  17  -2    5.30    3.20
  -1 -17   2   19.10    4.70
   1 -17  -2   23.90    4.60
   1 -17  -2   30.50    4.50
  -1  17   2   19.00    3.90
   1  17  -2   28.90    5.10
  -1  17   2   23.80    4.90
   1  17  -2   23.40    4.80
   1 -17   2   63.49    6.40
  -1 -17  -2   80.29    7.20
  -1 -17  -2   77.29    8.20
   1 -17   2   66.19    6.50
   1  17   2   76.19    8.80
   1  17   2   74.59    7.30
  -1  17  -2   60.49    6.30
  -1  17  -2   72.59    6.80
  -3 -17  -2    0.90    2.40
  -3 -17  -2    1.40    3.30
   3  17   2    1.50    2.90
  -3  17  -2    0.30    0.30
   3  17   2    5.20    4.20
  -5 -17  -2   22.80    5.80
  -5 -17  -2   27.50    4.80
   5  17   2   37.30    7.00
   5  17   2   28.50    5.20
  -7 -17  -2   17.20    4.20
   7  17   2   28.50    6.10
   7  17   2   13.00    4.20
  -9 -17  -2    2.90    2.30
  -9 -17  -2    5.20    3.90
   9  17   2    5.20    2.80
   9  17   2    1.60    3.60
 -11 -17  -2   13.80    4.50
 -11 -17  -2    8.00    3.50
  11  17   2   12.90    4.00
  11  17   2   16.80    5.00
  -8 -18   2   17.10    5.80
  -8 -18   2   20.80    5.50
   8  18  -2   27.40    6.70
   8  18  -2   33.30    6.80
  -6 -18   2    7.50    4.40
  -6 -18   2   12.70    4.60
   6  18  -2   13.40    4.50
   6  18  -2   13.90    5.10
  -4 -18   2   -1.00    2.90
  -4 -18   2    1.90    3.20
   4  18  -2   -3.40    3.30
   4  18  -2   -4.40    3.30
  -2 -18   2    3.20    3.60
   2 -18  -2    5.70    2.70
   2 -18  -2    4.70    2.40
  -2 -18   2    8.80    3.90
   2  18  -2    7.20    3.90
   2  18  -2    6.30    4.10
   0 -18  -2   19.60    4.30
   0 -18   2   24.20    4.60
   0 -18  -2   24.00    5.20
   0 -18   2   20.70    3.90
   0  18   2   16.70    4.80
   0  18  -2   18.30    4.20
   0  18   2   23.60    4.40
  -2 -18  -2    5.70    3.30
  -2 -18  -2   14.60    4.80
   2 -18   2    4.70    1.20
   2  18   2   18.00    5.00
   2  18   2    9.70    3.90
  -4 -18  -2    9.40    3.80
  -4 -18  -2   15.70    5.70
   4  18   2   23.00    6.20
   4  18   2   14.60    4.70
  -6 -18  -2   52.29    9.20
  -6 -18  -2   70.19    7.90
   6  18   2   76.89    9.60
   6  18   2   73.49    8.50
  -8 -18  -2   27.80    5.50
   8  18   2   34.00    6.30
  30   0  -3   78.89    9.50
 -30   0   3   79.99    9.90
 -30   0   3   82.49    8.00
  30   0  -3   88.29    9.90
 -28   0   3   22.50    4.00
  28   0  -3   18.60    5.10
  28   0  -3   20.50    4.50
 -28   0   3   12.00    4.50
  26   0  -3   56.09    6.80
  26   0  -3   45.50    6.30
 -26   0   3   49.70    6.50
 -26   0   3   54.19    5.00
 -24   0   3    2.50    2.20
 -24   0   3   -0.70    1.70
  24   0  -3    3.00    2.20
  24   0  -3    1.40    2.50
 -22   0   3   31.10    4.70
  22   0  -3   23.80    3.80
  22   0  -3   35.00    4.30
 -22   0   3   29.70    3.20
  20   0  -3  123.39    8.40
  20   0  -3  108.69    8.10
 -20   0   3  100.09    8.00
 -20   0   3   97.59    6.90
 -18   0   3  120.79    8.10
  18   0  -3  140.09    9.30
 -18   0   3  150.18    9.50
  18   0  -3  139.29    9.30
  16   0  -3 1449.06   77.09
 -16   0   3 1618.54   77.59
  16   0  -3 1526.45   77.49
 -16   0   3 1487.45   76.49
  14   0  -3  110.79    6.90
  14   0  -3  100.69    6.50
 -14   0   3   86.99    5.90
 -14   0   3   90.49    6.60
 -12   0   3    6.30    1.40
 -12   0   3    5.80    1.20
  12   0  -3    5.70    1.60
  12   0  -3    4.90    1.20
  -8   0   3 1318.77   67.59
   8   0  -3 1344.57   67.69
[truncated: 1,303,859 more chars]
