# Supplementary material for: A charged diatomic triple-bonded U≡N species trapped in C82 fullerene cages
Source: Nat Commun. 2022 Nov 23;13:7192. doi: 10.1038/s41467-022-34651-5 (PMC9684569; doi:10.1038/s41467-022-34651-5)
Supplement: Supplementary file 4 — Supplementary Data 1 [file 41467_2022_34651_MOESM4_ESM.zip › Supplementary Data 1/UN@C2(5)-C82-100K.cif]

data_un@c2(5)-c82-100k
_audit_creation_date              2021-03-28
_audit_creation_method
;
Olex2 1.2
(compiled 2017.08.10 svn.r3458 for OlexSys, GUI svn.r5381)
;
_shelx_SHELXL_version_number      '2018/1'
_publ_contact_author_address      ?
_publ_contact_author_email        ?
_publ_contact_author_id_orcid     ?
_publ_contact_author_name         ''
_publ_contact_author_phone        ?
_publ_section_references
;
Dolomanov, O.V., Bourhis, L.J., Gildea, R.J, Howard, J.A.K. & Puschmann, H.
 (2009), J. Appl. Cryst. 42, 339-341.

Sheldrick, G.M. (2015). Acta Cryst. C71, 3-8.
;
_chemical_name_common             ?
_chemical_name_systematic         ?
_chemical_formula_moiety
'0.5(C164), N U, C36 H44 N4 Ni, 1.71(C6 H6), 0.29(C2 S2)'
_chemical_formula_sum             'C128.83 H54.24 N5 Ni S0.58 U'
_chemical_formula_weight          1987.44
_chemical_melting_point           ?
loop_
  _atom_type_symbol
  _atom_type_description
  _atom_type_scat_dispersion_real
  _atom_type_scat_dispersion_imag
  _atom_type_scat_source
 'C' 'C' 0.0050 0.0020 'International Tables Vol C Tables 4.2.6.8 and 6.1.1.4'
 'H' 'H' 0.0000 0.0000 'International Tables Vol C Tables 4.2.6.8 and 6.1.1.4'
 'N' 'N' 0.0090 0.0050 'International Tables Vol C Tables 4.2.6.8 and 6.1.1.4'
 'Ni' 'Ni' 0.3120 1.4720 'International Tables Vol C Tables 4.2.6.8 and 6.1.1.4'
 'S' 'S' 0.1246 0.1234 'International Tables Vol C Tables 4.2.6.8 and 6.1.1.4'
 'U' 'U' -6.3260 5.5940 'International Tables Vol C Tables 4.2.6.8 and 6.1.1.4'

_shelx_space_group_comment
;
The symmetry employed for this shelxl refinement is uniquely defined
by the following loop, which should always be used as a source of
symmetry information in preference to the above space-group names.
They are only intended as comments.
;
_space_group_crystal_system       'monoclinic'
_space_group_IT_number            12
_space_group_name_H-M_alt         'C 1 2/m 1'
_space_group_name_Hall            '-C 2y'
loop_
  _space_group_symop_operation_xyz
 'x, y, z'
 '-x, y, -z'
 'x+1/2, y+1/2, z'
 '-x+1/2, y+1/2, -z'
 '-x, -y, -z'
 'x, -y, z'
 '-x+1/2, -y+1/2, -z'
 'x+1/2, -y+1/2, z'

_cell_length_a                    25.3001(8)
_cell_length_b                    14.9553(4)
_cell_length_c                    19.9754(6)
_cell_angle_alpha                 90
_cell_angle_beta                  94.7540(10)
_cell_angle_gamma                 90
_cell_volume                      7532.1(4)
_cell_formula_units_Z             4
_cell_measurement_reflns_used     9820
_cell_measurement_temperature     100(2)
_cell_measurement_theta_max       31.10
_cell_measurement_theta_min       2.95
_shelx_estimated_absorpt_T_max    0.835
_shelx_estimated_absorpt_T_min    0.766
_exptl_absorpt_coefficient_mu     1.873
_exptl_absorpt_correction_T_max   0.829
_exptl_absorpt_correction_T_min   0.764
_exptl_absorpt_correction_type    multi-scan
_exptl_absorpt_process_details
'SADABS-2014/5 (Bruker,2014/5) was used for absorption correction. wR2(int) was 0.1339 before and 0.0837 after correction. The Ratio of minimum to maximum transmission is 0.5032. The \l/2 correction factor is Not present.'
_exptl_absorpt_special_details    ?
_exptl_crystal_colour             'clear dark black'
_exptl_crystal_colour_lustre      clear
_exptl_crystal_colour_modifier    dark
_exptl_crystal_colour_primary     black
_exptl_crystal_density_diffrn     1.753
_exptl_crystal_density_meas       ?
_exptl_crystal_density_method     ?
_exptl_crystal_description        block
_exptl_crystal_F_000              3966
_exptl_crystal_size_max           0.15
_exptl_crystal_size_mid           0.12
_exptl_crystal_size_min           0.1
_exptl_transmission_factor_max    ?
_exptl_transmission_factor_min    ?
_diffrn_reflns_av_R_equivalents   0.0566
_diffrn_reflns_av_unetI/netI      0.0354
_diffrn_reflns_Laue_measured_fraction_full 0.987
_diffrn_reflns_Laue_measured_fraction_max 0.970
_diffrn_reflns_limit_h_max        31
_diffrn_reflns_limit_h_min        -31
_diffrn_reflns_limit_k_max        18
_diffrn_reflns_limit_k_min        -18
_diffrn_reflns_limit_l_max        24
_diffrn_reflns_limit_l_min        -24
_diffrn_reflns_number             47991
_diffrn_reflns_point_group_measured_fraction_full 0.987
_diffrn_reflns_point_group_measured_fraction_max 0.970
_diffrn_reflns_theta_full         29.726
_diffrn_reflns_theta_max          30.671
_diffrn_reflns_theta_min          1.189
_diffrn_ambient_temperature       100
_diffrn_detector_area_resol_mean  ?
_diffrn_measured_fraction_theta_full 0.987
_diffrn_measured_fraction_theta_max 0.970
_diffrn_measurement_device_type   'Bruker APEX-II CCD'
_diffrn_measurement_method        '\f and \w scans'
_diffrn_radiation_type            synchrotron
_diffrn_radiation_wavelength      0.82641
_diffrn_source                    ?
_diffrn_standards_number          0
_reflns_Friedel_coverage          0.000
_reflns_Friedel_fraction_full     .
_reflns_Friedel_fraction_max      .
_reflns_number_gt                 7055
_reflns_number_total              7510
_reflns_special_details
;
 Reflections were merged by SHELXL according to the crystal
 class for the calculation of statistics and refinement.
 
 _reflns_Friedel_fraction is defined as the number of unique
 Friedel pairs measured divided by the number that would be
 possible theoretically, ignoring centric projections and
 systematic absences.
;
_reflns_threshold_expression      'I > 2\s(I)'
_computing_cell_refinement        'SAINT V8.35A (?, 2016)'
_computing_data_collection        ?
_computing_data_reduction         'SAINT V8.35A (?, 2016)'
_computing_molecular_graphics     'Olex2 (Dolomanov et al., 2009)'
_computing_publication_material   'Olex2 (Dolomanov et al., 2009)'
_computing_structure_refinement   'ShelXL (Sheldrick, 2015)'
_computing_structure_solution     'SHELXT 2014/5 (Sheldrick, 2014)'
_refine_diff_density_max          2.737
_refine_diff_density_min          -1.422
_refine_diff_density_rms          0.158
_refine_ls_extinction_coef        .
_refine_ls_extinction_method      none
_refine_ls_goodness_of_fit_ref    1.028
_refine_ls_hydrogen_treatment     constr
_refine_ls_matrix_type            full
_refine_ls_number_parameters      1029
_refine_ls_number_reflns          7510
_refine_ls_number_restraints      1384
_refine_ls_R_factor_all           0.1057
_refine_ls_R_factor_gt            0.1026
_refine_ls_restrained_S_all       1.156
_refine_ls_shift/su_max           0.001
_refine_ls_shift/su_mean          0.000
_refine_ls_structure_factor_coef  Fsqd
_refine_ls_weighting_details
'w=1/[\s^2^(Fo^2^)+(0.0847P)^2^+199.1820P] where P=(Fo^2^+2Fc^2^)/3'
_refine_ls_weighting_scheme       calc
_refine_ls_wR_factor_gt           0.2381
_refine_ls_wR_factor_ref          0.2400
_refine_special_details           ?
_olex2_refinement_description
;
1. Fixed Uiso
 At 1.2 times of:
  All C(H) groups, All C(H,H) groups
 At 1.5 times of:
  All C(H,H,H) groups
2. Restrained distances
 C9-C1 = C78-C77 = C38-C37 = C60-C61 = C26-C27
 1.4 with sigma of 0.02
 C78-C79 \\sim C79-C80 \\sim C80-C81 \\sim C81-C82 \\sim C82-C78
 with sigma of 0.02
 C78-C80 \\sim C78-C81 \\sim C79-C81 \\sim C79-C82 \\sim C80-C82
 with sigma of 0.02
 C77-C76 \\sim C76-C61 \\sim C61-C62 \\sim C62-C63 \\sim C63-C77
 with sigma of 0.02
 C77-C61 \\sim C77-C62 \\sim C76-C62 \\sim C76-C63 \\sim C61-C63
 with sigma of 0.02
 C45-C44 \\sim C44-C64 \\sim C64-C65 \\sim C65-C66 \\sim C66-C45
 with sigma of 0.02
 C45-C64 \\sim C45-C65 \\sim C44-C65 \\sim C44-C66 \\sim C64-C66
 with sigma of 0.02
 C55-C54 \\sim C54-C72 \\sim C72-C73 \\sim C73-C56 \\sim C56-C55
 with sigma of 0.02
 C55-C72 \\sim C55-C73 \\sim C54-C73 \\sim C54-C56 \\sim C72-C56
 with sigma of 0.02
 C59-C60 \\sim C60-C40 \\sim C40-C39 \\sim C39-C38 \\sim C38-C59
 with sigma of 0.02
 C59-C40 \\sim C59-C39 \\sim C60-C39 \\sim C60-C38 \\sim C40-C38
 with sigma of 0.02
 C6-C20 \\sim C20-C21 \\sim C21-C22 \\sim C22-C7 \\sim C7-C6
 with sigma of 0.02
 C6-C21 \\sim C6-C22 \\sim C20-C22 \\sim C20-C7 \\sim C21-C7
 with sigma of 0.02
 C35-C16 \\sim C16-C17 \\sim C17-C37 \\sim C37-C36 \\sim C36-C35
 with sigma of 0.02
 C35-C17 \\sim C35-C37 \\sim C16-C37 \\sim C16-C36 \\sim C17-C36
 with sigma of 0.02
 C4-C5 \\sim C5-C1 \\sim C1-C2 \\sim C2-C3 \\sim C3-C4
 with sigma of 0.02
 C4-C1 \\sim C4-C2 \\sim C5-C2 \\sim C5-C3 \\sim C1-C3
 with sigma of 0.02
 C10-C9 \\sim C9-C8 \\sim C8-C25 \\sim C25-C26 \\sim C26-C10
 with sigma of 0.02
 C10-C8 \\sim C10-C25 \\sim C9-C25 \\sim C9-C26 \\sim C8-C26
 with sigma of 0.02
 C47-C27 \\sim C27-C28 \\sim C28-C49 \\sim C49-C48 \\sim C48-C47
 with sigma of 0.02
 C47-C28 \\sim C47-C49 \\sim C27-C49 \\sim C27-C48 \\sim C28-C48
 with sigma of 0.02
 C32-C33 \\sim C33-C14 \\sim C14-C13 \\sim C13-C31 \\sim C31-C32
 with sigma of 0.02
 C32-C14 \\sim C32-C13 \\sim C33-C13 \\sim C33-C31 \\sim C14-C31
 with sigma of 0.02
 C51-C50 \\sim C50-C69 \\sim C69-C70 \\sim C70-C52 \\sim C52-C51
 with sigma of 0.02
 C51-C69 \\sim C51-C70 \\sim C50-C70 \\sim C50-C52 \\sim C69-C52
 with sigma of 0.02
 C1-C8 \\sim C1-C10 \\sim C9-C2 \\sim C9-C5
 with sigma of 0.02
 C5-C7 \\sim C5-C20 \\sim C6-C1 \\sim C6-C4
 with sigma of 0.02
 C7-C9 \\sim C7-C25 \\sim C8-C6 \\sim C8-C22
 with sigma of 0.02
 C11-C10 \\sim C11-C12 \\sim C11-C29
 with sigma of 0.02
 C10-C12 \\sim C12-C29 \\sim C29-C10
 with sigma of 0.02
 C12-C11 \\sim C12-C13 \\sim C12-C2
 with sigma of 0.02
 C11-C13 \\sim C13-C2 \\sim C2-C11
 with sigma of 0.02
 C14-C16 \\sim C16-C3 \\sim C3-C14
 with sigma of 0.02
 C15-C14 \\sim C15-C16 \\sim C15-C3
 with sigma of 0.02
 C18-C17 \\sim C18-C19 \\sim C18-C4
 with sigma of 0.02
 C17-C19 \\sim C19-C4 \\sim C4-C17
 with sigma of 0.02
 C19-C18 \\sim C19-C20 \\sim C19-C39
 with sigma of 0.02
 C23-C22 \\sim C23-C24 \\sim C23-C43
 with sigma of 0.02
 C22-C24 \\sim C24-C43 \\sim C43-C22
 with sigma of 0.02
 C24-C23 \\sim C24-C25 \\sim C24-C46
 with sigma of 0.02
 C23-C25 \\sim C25-C46 \\sim C46-C23
 with sigma of 0.02
 C26-C28 \\sim C26-C47 \\sim C27-C25 \\sim C27-C10
 with sigma of 0.02
 C29-C28 \\sim C29-C30 \\sim C29-C11
 with sigma of 0.02
 C28-C30 \\sim C30-C11 \\sim C11-C28
 with sigma of 0.02
 C30-C29 \\sim C30-C31 \\sim C30-C51
 with sigma of 0.02
 C29-C31 \\sim C31-C51 \\sim C51-C29
 with sigma of 0.02
 C34-C33 \\sim C34-C35 \\sim C34-C55
 with sigma of 0.02
 C33-C35 \\sim C35-C55 \\sim C55-C33
 with sigma of 0.02
 C37-C39 \\sim C37-C59 \\sim C38-C36 \\sim C38-C17
 with sigma of 0.02
 C41-C40 \\sim C41-C42 \\sim C41-C21
 with sigma of 0.02
 C40-C42 \\sim C42-C21 \\sim C21-C40
 with sigma of 0.02
 C42-C41 \\sim C42-C43 \\sim C42-C62
 with sigma of 0.02
 C41-C43 \\sim C43-C62 \\sim C62-C41
 with sigma of 0.02
 C43-C42 \\sim C43-C23 \\sim C43-C44
 with sigma of 0.02
 C42-C44 \\sim C44-C23 \\sim C23-C42
 with sigma of 0.02
 C46-C45 \\sim C46-C47 \\sim C46-C24
 with sigma of 0.02
 C45-C47 \\sim C47-C24 \\sim C24-C45
 with sigma of 0.02
 C49-C51 \\sim C49-C69 \\sim C50-C48 \\sim C50-C28
 with sigma of 0.02
 C53-C52 \\sim C53-C54 \\sim C53-C32
 with sigma of 0.02
 C52-C54 \\sim C54-C32 \\sim C32-C52
 with sigma of 0.02
 C57-C56 \\sim C57-C58 \\sim C57-C36
 with sigma of 0.02
 C56-C58 \\sim C58-C36 \\sim C36-C56
 with sigma of 0.02
 C58-C57 \\sim C58-C59 \\sim C58-C75
 with sigma of 0.02
 C57-C59 \\sim C59-C75 \\sim C75-C57
 with sigma of 0.02
 C60-C62 \\sim C60-C76 \\sim C61-C59 \\sim C61-C40
 with sigma of 0.02
 C63-C65 \\sim C63-C44 \\sim C64-C62 \\sim C64-C77
 with sigma of 0.02
 C65-C78 \\sim C65-C80 \\sim C79-C64 \\sim C79-C66
 with sigma of 0.02
 C66-C68 \\sim C68-C48 \\sim C48-C66
 with sigma of 0.02
 C67-C66 \\sim C67-C68 \\sim C67-C48
 with sigma of 0.02
 C68-C67 \\sim C68-C69 \\sim C68-C80
 with sigma of 0.02
 C67-C69 \\sim C69-C80 \\sim C80-C67
 with sigma of 0.02
 C71-C70 \\sim C71-C72 \\sim C71-C81
 with sigma of 0.02
 C70-C72 \\sim C72-C81 \\sim C81-C70
 with sigma of 0.02
 C74-C73 \\sim C74-C75 \\sim C74-C82
 with sigma of 0.02
 C73-C75 \\sim C75-C82 \\sim C82-C73
 with sigma of 0.02
 C75-C74 \\sim C75-C76 \\sim C75-C58
 with sigma of 0.02
 C74-C76 \\sim C76-C58 \\sim C58-C74
 with sigma of 0.02
 C77-C79 \\sim C77-C82 \\sim C78-C76 \\sim C78-C63
 with sigma of 0.02
3. Restrained planarity
 C78, C79, C80, C81, C82
 with sigma of 0.1
 C61, C62, C63, C76, C77
 with sigma of 0.1
 C44, C45, C64, C65, C66
 with sigma of 0.1
 C54, C55, C56, C72, C73
 with sigma of 0.1
 C38, C39, C40, C59, C60
 with sigma of 0.1
 C6, C7, C20, C21, C22
 with sigma of 0.1
 C16, C17, C35, C36, C37
 with sigma of 0.1
 C1, C2, C3, C4, C5
 with sigma of 0.1
 C8, C9, C10, C25, C26
 with sigma of 0.1
 C27, C28, C47, C48, C49
 with sigma of 0.1
 C13, C14, C31, C32, C33
 with sigma of 0.1
 C50, C51, C52, C69, C70
 with sigma of 0.1
4. Uiso/Uaniso restraints and constraints
S1S \\sim C10S \\sim C7S \\sim C8S \\sim C9S: within 2A with sigma of 0.01 and
sigma for terminal atoms of 0.02
C1 \\sim C2 \\sim C3 \\sim C4 \\sim C5 \\sim C6 \\sim C7 \\sim C8 \\sim C9
\\sim C10 \\sim C11 \\sim C12 \\sim C13 \\sim C14 \\sim C15 \\sim C16 \\sim C17
\\sim C18 \\sim C19 \\sim C20 \\sim C21 \\sim C22 \\sim C23 \\sim C24 \\sim C25
\\sim C26 \\sim C27 \\sim C28 \\sim C29 \\sim C30 \\sim C31 \\sim C32 \\sim C33
\\sim C34 \\sim C35 \\sim C36 \\sim C37 \\sim C38 \\sim C39 \\sim C40 \\sim C41
\\sim C42 \\sim C43 \\sim C44 \\sim C45 \\sim C46 \\sim C47 \\sim C48 \\sim C49
\\sim C50 \\sim C51 \\sim C52 \\sim C53 \\sim C54 \\sim C55 \\sim C56 \\sim C57
\\sim C58 \\sim C59 \\sim C60 \\sim C61 \\sim C62 \\sim C63 \\sim C64 \\sim C65
\\sim C66 \\sim C67 \\sim C68 \\sim C69 \\sim C70 \\sim C71 \\sim C72 \\sim C73
\\sim C74 \\sim C75 \\sim C76 \\sim C77 \\sim C78 \\sim C79 \\sim C80 \\sim C81
\\sim C82: within 2A with sigma of 0.007 and sigma for terminal atoms of 0.014
U1 \\sim U2 \\sim N1: within 2A with sigma of 0.005 and sigma for terminal
atoms of 0.01
5. Others
 Sof(U1)=0.5*(1-FVAR(2))
 Sof(U2)=0.5*FVAR(2)
 Sof(S1S)=Sof(C10S)=1-FVAR(2)
 Sof(C7S)=Sof(H7S)=Sof(C8S)=Sof(H8S)=Sof(C9S)=Sof(H9S)=FVAR(2)
 Fixed Sof: C1(0.5) C2(0.5) C3(0.5) C4(0.5) C5(0.5) C6(0.5) C7(0.5) C8(0.5)
 C9(0.5) C10(0.5) C11(0.5) C12(0.5) C13(0.5) C14(0.5) C15(0.5) C16(0.5)
 C17(0.5) C18(0.5) C19(0.5) C20(0.5) C21(0.5) C22(0.5) C23(0.5) C24(0.5)
 C25(0.5) C26(0.5) C27(0.5) C28(0.5) C29(0.5) C30(0.5) C31(0.5) C32(0.5)
 C33(0.5) C34(0.5) C35(0.5) C36(0.5) C37(0.5) C38(0.5) C39(0.5) C40(0.5)
 C41(0.5) C42(0.5) C43(0.5) C44(0.5) C45(0.5) C46(0.5) C48(0.5) C49(0.5)
 C50(0.5) C51(0.5) C52(0.5) C53(0.5) C54(0.5) C55(0.5) C56(0.5) C58(0.5)
 C59(0.5) C60(0.5) C61(0.5) C62(0.5) C63(0.5) C64(0.5) C65(0.5) C66(0.5)
 C67(0.5) C68(0.5) C69(0.5) C70(0.5) C71(0.5) C72(0.5) C73(0.5) C74(0.5)
 C75(0.5) C76(0.5) C77(0.5) C78(0.5) C79(0.5) C80(0.5) C82(0.5) N1(0.5)
6.a Secondary CH2 refined with riding coordinates:
 C10P(H10A,H10B), C12P(H12A,H12B), C14P(H14A,H14B), C17P(H17A,H17B)
6.b Aromatic/amide H refined with riding coordinates:
 C2P(H2P), C7P(H7P), C1S(H1S), C2S(H2S), C3S(H3S), C4S(H4S), C5S(H5S),
 C6S(H6S), C7S(H7S), C8S(H8S), C9S(H9S)
6.c Idealised Me refined as rotating group:
 C11P(H11A,H11B,H11C), C13P(H13A,H13B,H13C), C15P(H15A,H15B,H15C), C18P(H18A,
 H18B,H18C)
;
_atom_sites_solution_hydrogens    geom
_atom_sites_solution_primary      ?
_atom_sites_solution_secondary    ?
loop_
  _atom_site_label
  _atom_site_type_symbol
  _atom_site_fract_x
  _atom_site_fract_y
  _atom_site_fract_z
  _atom_site_U_iso_or_equiv
  _atom_site_adp_type
  _atom_site_occupancy
  _atom_site_site_symmetry_order
  _atom_site_calc_flag
  _atom_site_refinement_flags_posn
  _atom_site_refinement_flags_adp
  _atom_site_refinement_flags_occupancy
  _atom_site_disorder_assembly
  _atom_site_disorder_group
 C1 C 0.8536(7) 0.4174(9) 0.1493(6) 0.070(3) Uani 0.5 1 d D U . A 1
 C2 C 0.8333(5) 0.3472(9) 0.1857(6) 0.061(3) Uani 0.5 1 d D U . A 1
 C3 C 0.8366(6) 0.3715(9) 0.2537(7) 0.059(3) Uani 0.5 1 d D U . A 1
 C4 C 0.8576(6) 0.4598(9) 0.2581(7) 0.070(3) Uani 0.5 1 d D U . A 1
 C5 C 0.8667(5) 0.4885(10) 0.1947(6) 0.073(3) Uani 0.5 1 d D U . A 1
 C6 C 0.8584(8) 0.5727(12) 0.1747(7) 0.077(3) Uani 0.5 1 d D U . A 1
 C7 C 0.8369(7) 0.5921(11) 0.1096(7) 0.077(3) Uani 0.5 1 d D U . A 1
 C8 C 0.8267(6) 0.5262(8) 0.0642(7) 0.070(3) Uani 0.5 1 d D U . A 1
 C9 C 0.8338(6) 0.4371(8) 0.0855(6) 0.069(3) Uani 0.5 1 d D U . A 1
 C10 C 0.7951(5) 0.3849(8) 0.0507(6) 0.066(3) Uani 0.5 1 d D U . A 1
 C11 C 0.7698(5) 0.3148(11) 0.0874(6) 0.058(3) Uani 0.5 1 d D U . A 1
 C12 C 0.7887(5) 0.2937(10) 0.1551(6) 0.058(3) Uani 0.5 1 d D U . A 1
 C13 C 0.7562(5) 0.2537(13) 0.1991(6) 0.057(3) Uani 0.5 1 d D U . A 1
 C14 C 0.7629(6) 0.2733(15) 0.2694(8) 0.055(3) Uani 0.5 1 d D U . A 1
 C15 C 0.7996(7) 0.3360(12) 0.2961(8) 0.062(3) Uani 0.5 1 d D U . A 1
 C16 C 0.7890(6) 0.3915(10) 0.3493(8) 0.071(3) Uani 0.5 1 d D U . A 1
 C17 C 0.8091(5) 0.4805(8) 0.3546(7) 0.071(3) Uani 0.5 1 d D U . A 1
 C18 C 0.8403(6) 0.5215(9) 0.3073(8) 0.071(3) Uani 0.5 1 d D U . A 1
 C19 C 0.8325(7) 0.6119(10) 0.2872(8) 0.069(3) Uani 0.5 1 d D U . A 1
 C20 C 0.8397(8) 0.6365(11) 0.2180(8) 0.074(3) Uani 0.5 1 d D U . A 1
 C21 C 0.8098(6) 0.6965(12) 0.1779(7) 0.078(3) Uani 0.5 1 d D U . A 1
 C22 C 0.8029(6) 0.6637(10) 0.1125(7) 0.076(3) Uani 0.5 1 d D U . A 1
 C23 C 0.7564(6) 0.6751(12) 0.0654(8) 0.074(3) Uani 0.5 1 d D U . A 1
 C24 C 0.7457(5) 0.6060(9) 0.0149(8) 0.070(3) Uani 0.5 1 d D U . A 1
 C25 C 0.7837(5) 0.5302(7) 0.0164(7) 0.066(3) Uani 0.5 1 d D U . A 1
 C26 C 0.7653(5) 0.4405(9) 0.0050(7) 0.062(3) Uani 0.5 1 d D U . A 1
 C27 C 0.7149(5) 0.4258(8) -0.0150(7) 0.060(3) Uani 0.5 1 d D U . A 1
 C28 C 0.6880(4) 0.3494(8) 0.0108(6) 0.050(2) Uani 0.5 1 d D U . A 1
 C29 C 0.7132(4) 0.2959(10) 0.0642(6) 0.050(2) Uani 0.5 1 d D U . A 1
 C30 C 0.6805(4) 0.2546(9) 0.1115(6) 0.043(2) Uani 0.5 1 d D U . A 1
 C31 C 0.7035(5) 0.2337(12) 0.1797(6) 0.053(3) Uani 0.5 1 d D U . A 1
 C32 C 0.6769(5) 0.2344(13) 0.2394(7) 0.065(3) Uani 0.5 1 d D U . A 1
 C33 C 0.7123(6) 0.2609(15) 0.2931(8) 0.063(3) Uani 0.5 1 d D U . A 1
 C34 C 0.6978(6) 0.3260(14) 0.3466(11) 0.071(3) Uani 0.5 1 d D U . A 1
 C35 C 0.7397(6) 0.3890(10) 0.3722(9) 0.071(3) Uani 0.5 1 d D U . A 1
 C36 C 0.7292(5) 0.4760(8) 0.3935(8) 0.073(3) Uani 0.5 1 d D U . A 1
 C37 C 0.7707(6) 0.5318(8) 0.3809(8) 0.069(3) Uani 0.5 1 d D U . A 1
 C38 C 0.7637(5) 0.6239(8) 0.3652(8) 0.062(3) Uani 0.5 1 d D U . A 1
 C39 C 0.7936(6) 0.6648(11) 0.3175(8) 0.063(3) Uani 0.5 1 d D U . A 1
 C40 C 0.7608(6) 0.7258(15) 0.2786(7) 0.062(3) Uani 0.5 1 d D U . A 1
 C41 C 0.7667(6) 0.7349(18) 0.2058(7) 0.073(3) Uani 0.5 1 d D U . A 1
 C42 C 0.7185(6) 0.7572(16) 0.1618(6) 0.072(3) Uani 0.5 1 d D U . A 1
 C43 C 0.7129(5) 0.7243(15) 0.0932(7) 0.078(3) Uani 0.5 1 d D U . A 1
 C44 C 0.6618(5) 0.7149(12) 0.0588(7) 0.081(3) Uani 0.5 1 d D U . A 1
 C45 C 0.6514(6) 0.6437(11) 0.0126(9) 0.073(3) Uani 0.5 1 d D U . A 1
 C46 C 0.6924(5) 0.5894(9) -0.0116(10) 0.072(3) Uani 0.5 1 d D U . A 1
 C47 C 0.6776(5) 0.500000 -0.0253(6) 0.067(2) Uani 1 2 d DS TU P A 1
 C48 C 0.6263(5) 0.4638(7) -0.0093(7) 0.061(3) Uani 0.5 1 d D U . A 1
 C49 C 0.6327(5) 0.3735(8) 0.0122(7) 0.049(2) Uani 0.5 1 d D U . A 1
 C50 C 0.6016(5) 0.3352(8) 0.0588(6) 0.046(2) Uani 0.5 1 d D U . A 1
 C51 C 0.6243(5) 0.2711(10) 0.1071(6) 0.045(2) Uani 0.5 1 d D U . A 1
 C52 C 0.5973(5) 0.2794(9) 0.1683(6) 0.052(2) Uani 0.5 1 d D U . A 1
 C53 C 0.6226(6) 0.2654(12) 0.2364(7) 0.063(3) Uani 0.5 1 d D U . A 1
 C54 C 0.6076(6) 0.3299(10) 0.2898(7) 0.066(3) Uani 0.5 1 d D U . A 1
 C55 C 0.6426(6) 0.3556(10) 0.3415(8) 0.075(3) Uani 0.5 1 d D U . A 1
 C56 C 0.6323(5) 0.4397(9) 0.3569(7) 0.073(3) Uani 0.5 1 d D U . A 1
 C57 C 0.6754(5) 0.500000 0.3819(7) 0.077(3) Uani 1 2 d DS TU P A 1
 C58 C 0.6648(5) 0.5987(7) 0.3654(8) 0.069(3) Uani 0.5 1 d D U . A 1
 C59 C 0.7119(5) 0.6586(9) 0.3584(8) 0.062(3) Uani 0.5 1 d D U . A 1
 C60 C 0.7105(5) 0.7239(14) 0.3063(8) 0.067(3) Uani 0.5 1 d D U . A 1
 C61 C 0.6676(5) 0.7486(12) 0.2701(7) 0.076(3) Uani 0.5 1 d D U . A 1
 C62 C 0.6720(5) 0.7739(12) 0.1991(6) 0.076(3) Uani 0.5 1 d D U . A 1
 C63 C 0.6222(6) 0.7537(12) 0.1633(7) 0.079(3) Uani 0.5 1 d D U . A 1
 C64 C 0.6183(6) 0.7260(14) 0.0974(9) 0.078(3) Uani 0.5 1 d D U . A 1
 C65 C 0.5786(6) 0.6629(11) 0.0730(9) 0.075(3) Uani 0.5 1 d D U . A 1
 C66 C 0.5995(6) 0.6101(9) 0.0237(8) 0.073(3) Uani 0.5 1 d D U . A 1
 C67 C 0.5852(5) 0.5154(8) 0.0190(7) 0.067(3) Uani 0.5 1 d D U . A 1
 C68 C 0.5536(6) 0.4770(8) 0.0659(7) 0.065(3) Uani 0.5 1 d D U . A 1
 C69 C 0.5608(5) 0.3854(8) 0.0892(6) 0.055(3) Uani 0.5 1 d D U . A 1
 C70 C 0.5581(6) 0.3487(10) 0.1590(6) 0.057(3) Uani 0.5 1 d D U . A 1
 C71 C 0.5467(9) 0.4101(9) 0.2117(7) 0.070(3) Uani 0.5 1 d D U . A 1
 C72 C 0.5749(6) 0.4004(10) 0.2749(7) 0.070(3) Uani 0.5 1 d D U . A 1
 C73 C 0.5924(6) 0.4697(8) 0.3173(7) 0.071(3) Uani 0.5 1 d D U . A 1
 C74 C 0.5753(7) 0.5574(10) 0.2966(9) 0.081(3) Uani 0.5 1 d D U . A 1
 C75 C 0.6157(6) 0.6261(9) 0.3196(9) 0.079(3) Uani 0.5 1 d D U . A 1
 C76 C 0.6178(5) 0.7099(10) 0.2766(7) 0.075(3) Uani 0.5 1 d D U . A 1
 C77 C 0.5871(6) 0.7187(11) 0.2101(7) 0.080(3) Uani 0.5 1 d D U . A 1
 C78 C 0.5559(7) 0.6517(10) 0.1893(6) 0.075(3) Uani 0.5 1 d D U . A 1
 C79 C 0.5476(6) 0.6240(10) 0.1211(7) 0.069(3) Uani 0.5 1 d D U . A 1
 C80 C 0.5350(6) 0.5329(7) 0.1189(7) 0.068(3) Uani 0.5 1 d D U . A 1
 C81 C 0.5347(5) 0.500000 0.1871(7) 0.075(3) Uani 1 2 d DS TU P A 1
 C82 C 0.5502(9) 0.5737(9) 0.2312(7) 0.080(3) Uani 0.5 1 d D U . A 1
 U1 U 0.66768(15) 0.58048(19) 0.2244(2) 0.0410(8) Uani 0.312(9) 1 d . U . B 3
 U2 U 0.6584(4) 0.5808(4) 0.2067(6) 0.0659(14) Uani 0.188(9) 1 d . U . B 3
 N1 N 0.6987(5) 0.4924(19) 0.1840(6) 0.057(2) Uani 0.5 1 d . U . B 3
 Ni1P Ni 0.51796(3) 0.500000 0.41844(5) 0.0117(2) Uani 1 2 d S T P C 4
 N1P N 0.5763(2) 0.500000 0.4893(3) 0.0135(12) Uani 1 2 d S T P C 4
 N2P N 0.51902(16) 0.6312(3) 0.4171(2) 0.0162(9) Uani 1 1 d . . . C 4
 N3P N 0.4618(2) 0.500000 0.3445(3) 0.0148(13) Uani 1 2 d S T P C 4
 C1P C 0.60246(19) 0.5731(4) 0.5184(3) 0.0164(11) Uani 1 1 d . . . C 4
 C2P C 0.59067(19) 0.6605(4) 0.5042(3) 0.0167(11) Uani 1 1 d . . . C 4
 H2P H 0.610343 0.705178 0.529204 0.020 Uiso 1 1 calc R . . C 4
 C3P C 0.5518(2) 0.6880(4) 0.4557(3) 0.0178(11) Uani 1 1 d . . . C 4
 C4P C 0.5415(2) 0.7802(4) 0.4382(3) 0.0217(12) Uani 1 1 d . . . C 4
 C5P C 0.5020(2) 0.7804(4) 0.3883(3) 0.0228(12) Uani 1 1 d . . . C 4
 C6P C 0.4883(2) 0.6879(4) 0.3756(3) 0.0182(11) Uani 1 1 d . . . C 4
 C7P C 0.4494(2) 0.6604(4) 0.3270(3) 0.0183(11) Uani 1 1 d . . . C 4
 H7P H 0.429381 0.705167 0.302519 0.022 Uiso 1 1 calc R . . C 4
 C8P C 0.43827(19) 0.5732(4) 0.3120(3) 0.0171(11) Uani 1 1 d . . . C 4
 C9P C 0.64539(19) 0.5452(4) 0.5662(3) 0.0172(11) Uani 1 1 d . . . C 4
 C10P C 0.6840(2) 0.6084(4) 0.6031(3) 0.0222(12) Uani 1 1 d . . . C 4
 H10A H 0.700734 0.578307 0.643662 0.027 Uiso 1 1 calc R . . C 4
 H10B H 0.664611 0.661391 0.617968 0.027 Uiso 1 1 calc R . . C 4
 C11P C 0.7273(2) 0.6389(6) 0.5587(3) 0.0362(17) Uani 1 1 d . . . C 4
 H11A H 0.711077 0.672179 0.520017 0.054 Uiso 1 1 calc GR . . C 4
 H11B H 0.745913 0.586474 0.542850 0.054 Uiso 1 1 calc GR . . C 4
 H11C H 0.752655 0.677521 0.584783 0.054 Uiso 1 1 calc GR . . C 4
 C12P C 0.5719(2) 0.8578(4) 0.4702(4) 0.0332(15) Uani 1 1 d . . . C 4
 H12A H 0.576223 0.848824 0.519498 0.040 Uiso 1 1 calc R . . C 4
 H12B H 0.551306 0.913427 0.461307 0.040 Uiso 1 1 calc R . . C 4
 C13P C 0.6266(3) 0.8688(5) 0.4441(5) 0.0432(19) Uani 1 1 d . . . C 4
 H13A H 0.622503 0.886852 0.396787 0.065 Uiso 1 1 calc GR . . C 4
 H13B H 0.645764 0.811885 0.448282 0.065 Uiso 1 1 calc GR . . C 4
 H13C H 0.646581 0.914742 0.470440 0.065 Uiso 1 1 calc GR . . C 4
 C14P C 0.4774(3) 0.8583(4) 0.3489(4) 0.0339(16) Uani 1 1 d . . . C 4
 H14A H 0.485065 0.914082 0.374592 0.041 Uiso 1 1 calc R . . C 4
 H14B H 0.438465 0.850364 0.343664 0.041 Uiso 1 1 calc R . . C 4
 C15P C 0.4980(3) 0.8679(5) 0.2793(4) 0.046(2) Uani 1 1 d . . . C 4
 H15A H 0.490305 0.813084 0.253472 0.070 Uiso 1 1 calc GR . . C 4
 H15B H 0.536350 0.878120 0.284187 0.070 Uiso 1 1 calc GR . . C 4
 H15C H 0.480380 0.918678 0.255829 0.070 Uiso 1 1 calc GR . . C 4
 C16P C 0.4006(2) 0.5454(4) 0.2575(3) 0.0200(11) Uani 1 1 d . . . C 4
 C17P C 0.3712(2) 0.6086(4) 0.2096(3) 0.0256(13) Uani 1 1 d . . . C 4
 H17A H 0.356165 0.657565 0.235430 0.031 Uiso 1 1 calc R . . C 4
 H17B H 0.341385 0.576385 0.185138 0.031 Uiso 1 1 calc R . . C 4
 C18P C 0.4069(3) 0.6488(5) 0.1586(3) 0.0296(14) Uani 1 1 d . . . C 4
 H18A H 0.385449 0.686470 0.126684 0.044 Uiso 1 1 calc GR . . C 4
 H18B H 0.423122 0.600488 0.134282 0.044 Uiso 1 1 calc GR . . C 4
 H18C H 0.434724 0.685065 0.182345 0.044 Uiso 1 1 calc GR . . C 4
 C1S C 0.6211(5) 1.000000 0.1964(6) 0.056(3) Uani 1 2 d S T P D 4
 H1S H 0.584382 1.000000 0.181979 0.067 Uiso 1 2 calc RS T P D 4
 C2S C 0.6378(4) 1.000000 0.2656(5) 0.039(2) Uani 1 2 d S T P D 4
 H2S H 0.612186 1.000000 0.297809 0.047 Uiso 1 2 calc RS T P D 4
 C3S C 0.6899(4) 1.000000 0.2862(5) 0.035(2) Uani 1 2 d S T P D 4
 H3S H 0.701239 1.000000 0.332772 0.042 Uiso 1 2 calc RS T P D 4
 C4S C 0.7278(4) 1.000000 0.2373(5) 0.040(2) Uani 1 2 d S T P D 4
 H4S H 0.764397 1.000000 0.252256 0.048 Uiso 1 2 calc RS T P D 4
 C5S C 0.7133(5) 1.000000 0.1683(5) 0.039(2) Uani 1 2 d S T P D 4
 H5S H 0.738735 1.000000 0.135899 0.047 Uiso 1 2 calc RS T P D 4
 C6S C 0.6581(6) 1.000000 0.1501(6) 0.065(4) Uani 1 2 d S T P D 4
 H6S H 0.646125 1.000000 0.103693 0.078 Uiso 1 2 calc RS T P D 4
 S1S S 0.4706(8) 0.8414(15) 0.0670(12) 0.109(5) Uani 0.292(13) 1 d . U . E 6
 C10S C 0.500000 0.836(3) 0.000000 0.117(5) Uani 0.58(3) 2 d S TU P E 6
 C7S C 0.4457(9) 0.8785(18) -0.0044(14) 0.116(5) Uani 0.708(13) 1 d . U . E 5
 H7S H 0.408061 0.880601 -0.008195 0.139 Uiso 0.708(13) 1 calc R . . E 5
 C8S C 0.4718(14) 0.875(3) 0.056(2) 0.115(5) Uani 0.708(13) 1 d . U . E 5
 H8S H 0.452740 0.868559 0.094696 0.138 Uiso 0.708(13) 1 calc R . . E 5
 C9S C 0.5269(8) 0.8794(18) 0.0625(14) 0.117(5) Uani 0.708(13) 1 d . U . E 5
 H9S H 0.545579 0.883215 0.105678 0.140 Uiso 0.708(13) 1 calc R . . E 5

loop_
  _atom_site_aniso_label
  _atom_site_aniso_U_11
  _atom_site_aniso_U_22
  _atom_site_aniso_U_33
  _atom_site_aniso_U_23
  _atom_site_aniso_U_13
  _atom_site_aniso_U_12
 C1 0.049(5) 0.077(5) 0.085(6) -0.011(5) 0.006(5) 0.016(5)
 C2 0.044(5) 0.059(5) 0.079(5) -0.016(5) -0.004(5) 0.026(5)
 C3 0.038(5) 0.061(5) 0.074(5) -0.013(5) -0.021(5) 0.031(4)
 C4 0.042(5) 0.070(5) 0.091(6) -0.015(5) -0.030(5) 0.017(5)
 C5 0.044(4) 0.073(5) 0.100(5) -0.007(5) -0.013(5) 0.007(5)
 C6 0.057(5) 0.079(5) 0.093(6) 0.000(5) -0.008(5) -0.012(5)
 C7 0.066(5) 0.082(6) 0.083(6) 0.003(5) 0.010(5) -0.019(5)
 C8 0.064(5) 0.079(6) 0.072(5) 0.001(5) 0.029(5) -0.002(5)
 C9 0.058(5) 0.078(6) 0.074(5) -0.002(5) 0.027(5) 0.011(5)
 C10 0.069(5) 0.070(5) 0.063(5) -0.015(5) 0.028(5) 0.015(5)
 C11 0.063(5) 0.054(5) 0.059(5) -0.021(5) 0.023(4) 0.022(5)
 C12 0.054(5) 0.050(5) 0.070(5) -0.015(5) 0.002(5) 0.029(5)
 C13 0.059(5) 0.040(5) 0.069(5) -0.010(5) -0.011(5) 0.022(5)
 C14 0.056(5) 0.044(5) 0.063(5) -0.001(5) -0.014(5) 0.021(5)
 C15 0.057(5) 0.059(5) 0.067(5) -0.004(5) -0.023(5) 0.025(5)
 C16 0.075(5) 0.069(5) 0.062(5) -0.001(5) -0.026(5) 0.015(5)
 C17 0.075(5) 0.064(5) 0.068(5) -0.013(5) -0.042(4) 0.007(5)
 C18 0.054(5) 0.066(5) 0.086(5) -0.017(5) -0.043(4) 0.006(5)
 C19 0.054(5) 0.063(5) 0.086(6) -0.018(5) -0.031(5) -0.013(5)
 C20 0.059(5) 0.072(5) 0.089(6) -0.005(5) -0.012(5) -0.022(5)
 C21 0.078(5) 0.067(5) 0.086(6) -0.001(5) 0.000(5) -0.029(5)
 C22 0.078(5) 0.073(5) 0.078(5) 0.007(5) 0.013(5) -0.029(5)
 C23 0.087(6) 0.067(5) 0.068(5) 0.016(5) 0.015(5) -0.018(5)
 C24 0.086(5) 0.072(5) 0.054(5) 0.017(5) 0.011(5) -0.009(5)
 C25 0.076(5) 0.077(6) 0.050(5) 0.002(5) 0.031(4) -0.001(5)
 C26 0.080(5) 0.070(5) 0.041(5) -0.011(5) 0.030(5) 0.005(5)
 C27 0.087(5) 0.062(5) 0.031(4) -0.010(4) 0.014(5) -0.001(5)
 C28 0.078(5) 0.044(5) 0.030(4) -0.019(4) 0.010(4) 0.001(4)
 C29 0.068(5) 0.040(5) 0.043(5) -0.021(4) 0.019(4) 0.009(4)
 C30 0.055(5) 0.027(4) 0.048(5) -0.011(4) 0.007(4) 0.002(4)
 C31 0.059(5) 0.031(5) 0.065(5) -0.004(5) -0.009(5) 0.006(5)
 C32 0.071(5) 0.050(5) 0.071(5) 0.010(5) -0.006(5) -0.009(5)
 C33 0.064(5) 0.056(5) 0.066(5) 0.018(5) -0.010(5) 0.002(5)
 C34 0.076(5) 0.072(5) 0.065(5) 0.022(5) 0.006(5) 0.002(5)
 C35 0.083(5) 0.073(5) 0.056(5) 0.007(5) -0.005(5) 0.004(5)
 C36 0.096(5) 0.072(5) 0.052(5) -0.004(4) 0.002(5) -0.010(4)
 C37 0.082(5) 0.061(5) 0.057(5) -0.014(5) -0.027(5) -0.008(4)
 C38 0.072(5) 0.052(5) 0.057(5) -0.025(5) -0.022(5) -0.015(5)
 C39 0.064(5) 0.050(5) 0.070(5) -0.020(5) -0.025(5) -0.019(5)
 C40 0.073(5) 0.041(5) 0.069(5) -0.019(5) -0.008(5) -0.020(5)
 C41 0.087(6) 0.050(5) 0.081(6) -0.006(5) 0.000(5) -0.025(5)
 C42 0.093(6) 0.047(5) 0.076(5) -0.005(5) -0.001(5) -0.011(5)
 C43 0.097(6) 0.060(5) 0.077(5) 0.010(5) 0.003(5) -0.012(5)
 C44 0.098(6) 0.064(5) 0.078(5) 0.011(5) -0.006(5) 0.001(5)
 C45 0.093(6) 0.062(5) 0.059(5) 0.010(5) -0.014(5) 0.007(5)
 C46 0.096(6) 0.069(5) 0.050(5) 0.012(5) -0.009(5) 0.002(5)
 C47 0.097(5) 0.065(5) 0.035(4) 0.000 -0.012(4) 0.000
 C48 0.085(5) 0.054(5) 0.037(4) -0.007(4) -0.029(4) 0.005(4)
 C49 0.074(5) 0.041(5) 0.030(4) -0.015(4) -0.016(4) 0.003(4)
 C50 0.054(5) 0.038(4) 0.041(4) -0.022(4) -0.012(4) -0.002(4)
 C51 0.054(5) 0.033(4) 0.049(5) -0.012(4) -0.002(4) -0.006(4)
 C52 0.050(5) 0.045(5) 0.059(5) -0.009(5) 0.001(5) -0.023(4)
 C53 0.062(5) 0.056(5) 0.070(5) 0.012(5) 0.000(5) -0.027(5)
 C54 0.065(5) 0.073(5) 0.066(5) 0.011(5) 0.030(5) -0.035(5)
 C55 0.079(5) 0.083(5) 0.067(5) 0.017(5) 0.029(5) -0.013(5)
 C56 0.080(5) 0.085(5) 0.062(5) 0.004(5) 0.053(5) -0.009(5)
 C57 0.093(5) 0.082(5) 0.060(5) 0.000 0.037(4) 0.000
 C58 0.081(5) 0.066(5) 0.065(5) -0.035(4) 0.032(5) -0.003(5)
 C59 0.080(5) 0.046(5) 0.058(5) -0.033(5) -0.001(5) -0.007(5)
 C60 0.083(5) 0.046(5) 0.069(5) -0.032(5) -0.008(5) -0.003(5)
 C61 0.089(6) 0.054(5) 0.084(6) -0.029(5) 0.005(5) 0.010(5)
 C62 0.095(6) 0.050(5) 0.082(6) -0.016(5) 0.000(5) 0.008(5)
 C63 0.089(6) 0.060(5) 0.087(6) -0.011(5) 0.006(5) 0.018(5)
 C64 0.088(6) 0.061(5) 0.083(6) -0.002(5) -0.001(5) 0.011(5)
 C65 0.077(5) 0.064(5) 0.080(5) -0.005(5) -0.011(5) 0.016(5)
 C66 0.084(5) 0.062(5) 0.068(5) -0.001(5) -0.025(5) 0.015(5)
 C67 0.076(5) 0.057(5) 0.060(5) -0.010(5) -0.040(4) 0.011(5)
 C68 0.051(5) 0.057(5) 0.080(5) -0.025(4) -0.030(4) 0.006(4)
 C69 0.045(5) 0.050(5) 0.066(5) -0.030(4) -0.019(4) -0.006(4)
 C70 0.044(5) 0.057(5) 0.070(5) -0.028(5) 0.008(5) -0.024(4)
 C71 0.051(5) 0.073(5) 0.089(5) -0.018(5) 0.027(5) -0.026(4)
 C72 0.057(5) 0.086(5) 0.075(5) -0.001(5) 0.044(5) -0.031(5)
 C73 0.059(5) 0.086(6) 0.075(5) -0.007(5) 0.055(4) -0.021(5)
 C74 0.069(5) 0.087(6) 0.095(6) -0.017(5) 0.046(5) -0.005(5)
 C75 0.078(5) 0.078(5) 0.086(5) -0.036(5) 0.036(5) -0.001(5)
 C76 0.081(5) 0.061(5) 0.086(6) -0.030(5) 0.025(5) 0.015(5)
 C77 0.080(5) 0.068(5) 0.094(6) -0.017(5) 0.012(5) 0.020(5)
 C78 0.061(5) 0.069(5) 0.095(6) -0.017(5) 0.014(5) 0.020(5)
 C79 0.053(5) 0.065(5) 0.088(6) -0.017(5) -0.001(5) 0.016(5)
 C80 0.040(5) 0.065(5) 0.097(5) -0.020(4) -0.007(5) 0.009(4)
 C81 0.044(4) 0.074(5) 0.110(5) 0.000 0.022(5) 0.000
 C82 0.059(5) 0.086(5) 0.101(6) -0.010(5) 0.031(5) 0.009(5)
 U1 0.0503(11) 0.0327(9) 0.0440(13) -0.0102(7) 0.0286(9) -0.0024(9)
 U2 0.079(2) 0.0626(19) 0.060(3) 0.0095(16) 0.032(2) 0.0439(19)
 N1 0.067(3) 0.049(4) 0.059(4) 0.002(4) 0.027(3) 0.019(4)
 Ni1P 0.0039(4) 0.0129(5) 0.0182(5) 0.000 0.0011(3) 0.000
 N1P 0.006(3) 0.015(3) 0.020(3) 0.000 0.005(2) 0.000
 N2P 0.0069(19) 0.019(2) 0.023(2) -0.0012(19) 0.0013(17) 0.0011(17)
 N3P 0.007(3) 0.017(3) 0.021(3) 0.000 0.003(2) 0.000
 C1P 0.005(2) 0.024(3) 0.020(3) -0.001(2) 0.0023(19) -0.002(2)
 C2P 0.006(2) 0.019(3) 0.025(3) -0.004(2) 0.0019(19) -0.005(2)
 C3P 0.010(2) 0.017(3) 0.027(3) -0.001(2) 0.006(2) -0.002(2)
 C4P 0.012(2) 0.014(3) 0.038(3) -0.001(2) 0.002(2) -0.002(2)
 C5P 0.015(3) 0.017(3) 0.037(3) 0.003(2) 0.004(2) 0.002(2)
 C6P 0.011(2) 0.017(3) 0.028(3) 0.001(2) 0.004(2) 0.004(2)
 C7P 0.008(2) 0.022(3) 0.025(3) 0.005(2) 0.001(2) 0.004(2)
 C8P 0.007(2) 0.024(3) 0.020(3) 0.003(2) 0.0020(19) 0.003(2)
 C9P 0.006(2) 0.026(3) 0.020(3) -0.002(2) 0.0027(19) -0.002(2)
 C10P 0.013(2) 0.031(3) 0.022(3) -0.004(2) -0.001(2) -0.004(2)
 C11P 0.017(3) 0.056(5) 0.036(3) -0.010(3) 0.005(3) -0.017(3)
 C12P 0.023(3) 0.014(3) 0.061(4) -0.003(3) -0.004(3) -0.003(2)
 C13P 0.029(3) 0.028(4) 0.072(5) 0.006(4) 0.000(3) -0.015(3)
 C14P 0.024(3) 0.016(3) 0.060(4) 0.003(3) -0.007(3) 0.003(2)
 C15P 0.040(4) 0.033(4) 0.064(5) 0.026(4) -0.008(4) -0.003(3)
 C16P 0.009(2) 0.030(3) 0.021(3) 0.002(2) 0.000(2) 0.002(2)
 C17P 0.016(3) 0.033(3) 0.026(3) 0.003(3) -0.007(2) 0.006(2)
 C18P 0.027(3) 0.038(4) 0.022(3) 0.005(3) -0.002(2) 0.007(3)
 C1S 0.033(6) 0.086(10) 0.048(7) 0.000 -0.001(5) 0.000
 C2S 0.039(6) 0.043(6) 0.038(5) 0.000 0.016(4) 0.000
 C3S 0.032(5) 0.038(5) 0.033(5) 0.000 -0.006(4) 0.000
 C4S 0.037(5) 0.056(7) 0.028(5) 0.000 0.002(4) 0.000
 C5S 0.051(6) 0.045(6) 0.022(5) 0.000 0.007(4) 0.000
 C6S 0.059(8) 0.106(12) 0.029(6) 0.000 -0.006(5) 0.000
 S1S 0.078(6) 0.127(13) 0.127(9) 0.014(8) 0.040(6) 0.004(8)
 C10S 0.075(8) 0.130(12) 0.145(11) 0.000 0.010(8) 0.000
 C7S 0.068(7) 0.132(12) 0.147(11) -0.017(7) 0.010(7) 0.008(7)
 C8S 0.074(7) 0.128(13) 0.144(11) -0.009(7) 0.013(7) 0.010(7)
 C9S 0.076(8) 0.128(12) 0.144(11) 0.002(7) 0.000(8) 0.011(7)

_geom_special_details
;
 All esds (except the esd in the dihedral angle between two l.s. planes)
 are estimated using the full covariance matrix.  The cell esds are taken
 into account individually in the estimation of esds in distances, angles
 and torsion angles; correlations between esds in cell parameters are only
 used when they are defined by crystal symmetry.  An approximate (isotropic)
 treatment of cell esds is used for estimating esds involving l.s. planes.
;
loop_
  _geom_bond_atom_site_label_1
  _geom_bond_atom_site_label_2
  _geom_bond_distance
  _geom_bond_site_symmetry_2
  _geom_bond_publ_flag
 C1 C2 1.400(14) . ?
 C1 C5 1.419(14) . ?
 C1 C5 1.69(2) 6_565 ?
 C1 C6 0.533(16) 6_565 ?
 C1 C7 0.878(15) 6_565 ?
 C1 C8 1.967(17) 6_565 ?
 C1 C9 1.361(16) . ?
 C1 C20 1.65(2) 6_565 ?
 C1 C22 1.870(19) 6_565 ?
 C2 C3 1.401(15) . ?
 C2 C6 1.38(2) 6_565 ?
 C2 C7 1.78(2) 6_565 ?
 C2 C12 1.473(13) . ?
 C2 C20 0.695(18) 6_565 ?
 C2 C21 0.887(18) 6_565 ?
 C2 C22 1.603(17) 6_565 ?
 C3 C4 1.424(14) . ?
 C3 C6 1.91(2) 6_565 ?
 C3 C15 1.415(15) . ?
 C3 C18 1.923(19) 6_565 ?
 C3 C19 0.729(17) 6_565 ?
 C3 C20 0.734(17) 6_565 ?
 C3 C21 1.902(19) 6_565 ?
 C3 C39 1.82(2) 6_565 ?
 C4 C4 1.20(3) 6_565 ?
 C4 C5 1.376(14) . ?
 C4 C5 1.519(15) 6_565 ?
 C4 C6 1.739(16) 6_565 ?
 C4 C18 1.441(14) . ?
 C4 C18 1.142(16) 6_565 ?
 C4 C19 1.40(2) 6_565 ?
 C4 C20 1.693(19) 6_565 ?
 C5 C5 0.34(3) 6_565 ?
 C5 C6 1.33(3) . ?
 C5 C6 1.01(2) 6_565 ?
 C6 C7 1.398(14) . ?
 C6 C9 1.844(16) 6_565 ?
 C6 C20 1.397(15) . ?
 C7 C8 1.35(2) . ?
 C7 C8 2.00(2) 6_565 ?
 C7 C9 0.65(2) 6_565 ?
 C7 C10 1.554(17) 6_565 ?
 C7 C22 1.377(15) . ?
 C8 C8 0.78(2) 6_565 ?
 C8 C9 1.405(13) . ?
 C8 C9 0.708(16) 6_565 ?
 C8 C10 1.563(18) 6_565 ?
 C8 C25 1.388(13) . ?
 C8 C25 1.623(17) 6_565 ?
 C8 C26 1.940(15) 6_565 ?
 C9 C9 1.88(2) 6_565 ?
 C9 C10 1.392(13) . ?
 C9 C22 1.801(19) 6_565 ?
 C9 C25 1.860(15) 6_565 ?
 C10 C11 1.458(12) . ?
 C10 C22 1.434(17) 6_565 ?
 C10 C23 1.378(17) 6_565 ?
 C10 C24 1.395(16) 6_565 ?
 C10 C25 1.460(17) 6_565 ?
 C10 C26 1.407(13) . ?
 C11 C12 1.431(12) . ?
 C11 C21 2.004(18) 6_565 ?
 C11 C22 0.994(16) 6_565 ?
 C11 C23 0.552(16) 6_565 ?
 C11 C24 1.930(17) 6_565 ?
 C11 C29 1.495(12) . ?
 C11 C43 1.568(17) 6_565 ?
 C12 C13 1.389(13) . ?
 C12 C20 2.01(2) 6_565 ?
 C12 C21 0.688(17) 6_565 ?
 C12 C22 1.143(18) 6_565 ?
 C12 C23 1.962(17) 6_565 ?
 C12 C41 1.27(2) 6_565 ?
 C12 C42 1.947(18) 6_565 ?
 C13 C14 1.432(14) . ?
 C13 C21 1.635(19) 6_565 ?
 C13 C31 1.389(14) . ?
 C13 C40 1.61(2) 6_565 ?
 C13 C41 0.34(2) 6_565 ?
 C13 C42 1.171(19) 6_565 ?
 C14 C15 1.395(15) . ?
 C14 C33 1.412(15) . ?
 C14 C39 1.50(2) 6_565 ?
 C14 C40 0.20(2) 6_565 ?
 C14 C41 1.29(2) 6_565 ?
 C14 C60 1.57(2) 6_565 ?
 C15 C16 1.391(15) . ?
 C15 C19 1.16(2) 6_565 ?
 C15 C20 1.97(2) 6_565 ?
 C15 C38 1.82(2) 6_565 ?
 C15 C39 0.47(2) 6_565 ?
 C15 C40 1.37(2) 6_565 ?
 C16 C17 1.426(14) . ?
 C16 C17 1.98(2) 6_565 ?
 C16 C19 1.726(19) 6_565 ?
 C16 C35 1.364(15) . ?
 C16 C37 1.406(18) 6_565 ?
 C16 C38 0.774(19) 6_565 ?
 C16 C39 1.067(19) 6_565 ?
 C17 C17 0.58(2) 6_565 ?
 C17 C18 1.280(15) 6_565 ?
 C17 C18 1.419(14) . ?
 C17 C37 1.376(13) . ?
 C17 C37 1.157(15) 6_565 ?
 C17 C38 1.961(18) 6_565 ?
 C18 C18 0.64(3) 6_565 ?
 C18 C19 1.419(14) . ?
 C19 C20 1.457(14) . ?
 C19 C39 1.436(14) . ?
 C20 C21 1.384(16) . ?
 C21 C22 1.392(15) . ?
 C21 C41 1.390(13) . ?
 C22 C23 1.454(13) . ?
 C23 C24 1.454(13) . ?
 C23 C28 2.004(16) 6_565 ?
 C23 C29 1.176(16) 6_565 ?
 C23 C43 1.472(13) . ?
 C24 C25 1.486(13) . ?
 C24 C26 0.886(17) 6_565 ?
 C24 C27 1.055(16) 6_565 ?
 C24 C28 1.601(16) 6_565 ?
 C24 C29 1.983(17) 6_565 ?
 C24 C46 1.429(13) . ?
 C25 C25 0.90(2) 6_565 ?
 C25 C26 0.667(14) 6_565 ?
 C25 C26 1.432(13) . ?
 C25 C27 1.918(15) 6_565 ?
 C26 C26 1.78(3) 6_565 ?
 C26 C27 1.322(15) . ?
 C26 C46 1.900(16) 6_565 ?
 C27 C28 1.448(12) . ?
 C27 C45 2.028(16) 6_565 ?
 C27 C46 0.622(16) 6_565 ?
 C27 C47 1.459(11) . ?
 C28 C29 1.440(12) . ?
 C28 C43 2.037(17) 6_565 ?
 C28 C44 1.546(17) 6_565 ?
 C28 C45 0.934(16) 6_565 ?
 C28 C46 1.029(16) 6_565 ?
 C28 C49 1.447(13) . ?
 C29 C30 1.443(12) . ?
 C29 C43 0.653(15) 6_565 ?
 C29 C44 1.306(16) 6_565 ?
 C29 C45 2.013(18) 6_565 ?
 C30 C31 1.470(12) . ?
 C30 C42 1.343(17) 6_565 ?
 C30 C43 0.976(16) 6_565 ?
 C30 C44 1.206(17) 6_565 ?
 C30 C51 1.438(12) . ?
 C30 C62 1.831(16) 6_565 ?
 C30 C63 1.876(18) 6_565 ?
 C30 C64 1.602(19) 6_565 ?
 C31 C32 1.418(15) . ?
 C31 C41 1.706(19) 6_565 ?
 C31 C42 0.559(17) 6_565 ?
 C31 C43 1.871(17) 6_565 ?
 C31 C62 0.922(17) 6_565 ?
 C32 C33 1.395(15) . ?
 C32 C42 1.95(2) 6_565 ?
 C32 C53 1.448(15) . ?
 C32 C60 1.646(19) 6_565 ?
 C32 C61 0.722(18) 6_565 ?
 C32 C62 0.814(17) 6_565 ?
 C32 C63 1.976(19) 6_565 ?
 C32 C76 1.914(19) 6_565 ?
 C33 C34 1.513(16) . ?
 C33 C40 1.30(2) 6_565 ?
 C33 C59 1.78(2) 6_565 ?
 C33 C60 0.36(2) 6_565 ?
 C33 C61 1.194(19) 6_565 ?
 C34 C35 1.479(16) . ?
 C34 C38 1.837(19) 6_565 ?
 C34 C55 1.460(15) . ?
 C34 C58 1.47(2) 6_565 ?
 C34 C59 0.472(18) 6_565 ?
 C34 C60 1.16(2) 6_565 ?
 C34 C61 1.99(2) 6_565 ?
 C35 C36 1.401(15) . ?
 C35 C37 1.422(18) 6_565 ?
 C35 C38 0.662(18) 6_565 ?
 C35 C39 1.99(2) 6_565 ?
 C35 C58 1.899(18) 6_565 ?
 C35 C59 1.022(17) 6_565 ?
 C36 C36 0.72(2) 6_565 ?
 C36 C37 1.106(15) 6_565 ?
 C36 C37 1.381(13) . ?
 C36 C38 1.843(18) 6_565 ?
 C36 C57 1.409(13) . ?
 C36 C58 2.018(17) 6_565 ?
 C37 C37 0.95(2) 6_565 ?
 C37 C38 1.421(16) . ?
 C38 C39 1.405(14) . ?
 C38 C59 1.404(14) . ?
 C39 C40 1.419(15) . ?
 C40 C41 1.481(13) . ?
 C40 C60 1.431(14) . ?
 C41 C42 1.481(13) . ?
 C42 C43 1.451(13) . ?
 C42 C62 1.465(13) . ?
 C43 C44 1.420(13) . ?
 C44 C45 1.419(15) . ?
 C44 C49 1.745(18) 6_565 ?
 C44 C50 1.696(18) 6_565 ?
 C44 C51 1.421(18) 6_565 ?
 C44 C64 1.403(15) . ?
 C45 C46 1.432(13) . ?
 C45 C48 1.772(17) 6_565 ?
 C45 C49 0.540(17) 6_565 ?
 C45 C50 1.652(18) 6_565 ?
 C45 C66 1.440(15) . ?
 C46 C47 1.409(12) . ?
 C46 C48 1.856(18) 6_565 ?
 C46 C49 1.713(19) 6_565 ?
 C47 C48 1.466(13) . ?
 C47 C48 1.466(13) 6_565 ?
 C48 C48 1.08(2) 6_565 ?
 C48 C49 1.423(13) . ?
 C48 C66 1.479(19) 6_565 ?
 C48 C67 1.263(14) 6_565 ?
 C48 C67 1.446(13) . ?
 C49 C50 1.39(2) . ?
 C49 C65 1.98(2) 6_565 ?
 C49 C66 0.921(16) 6_565 ?
 C50 C51 1.444(13) . ?
 C50 C64 1.247(19) 6_565 ?
 C50 C65 0.670(19) 6_565 ?
 C50 C66 1.077(17) 6_565 ?
 C50 C69 1.451(13) . ?
 C50 C79 2.018(19) 6_565 ?
 C51 C52 1.455(14) . ?
 C51 C63 1.189(18) 6_565 ?
 C51 C64 0.24(2) 6_565 ?
 C51 C65 1.627(17) 6_565 ?
 C52 C53 1.470(14) . ?
 C52 C63 0.813(18) 6_565 ?
 C52 C64 1.56(2) 6_565 ?
 C52 C70 1.436(14) . ?
 C52 C77 0.895(16) 6_565 ?
 C52 C78 1.553(19) 6_565 ?
 C53 C54 1.509(15) . ?
 C53 C61 1.291(19) 6_565 ?
 C53 C62 1.62(2) 6_565 ?
 C53 C63 1.487(19) 6_565 ?
 C53 C76 0.900(17) 6_565 ?
 C53 C77 1.029(19) 6_565 ?
 C54 C55 1.357(15) . ?
 C54 C61 1.98(2) 6_565 ?
 C54 C72 1.358(15) . ?
 C54 C74 1.884(19) 6_565 ?
 C54 C75 0.899(17) 6_565 ?
 C54 C76 0.709(18) 6_565 ?
 C54 C77 1.79(2) 6_565 ?
 C55 C56 1.326(14) . ?
 C55 C58 0.983(17) 6_565 ?
 C55 C59 1.771(19) 6_565 ?
 C55 C75 0.824(17) 6_565 ?
 C55 C76 1.702(19) 6_565 ?
 C56 C56 1.80(3) 6_565 ?
 C56 C57 1.469(12) . ?
 C56 C58 1.004(18) 6_565 ?
 C56 C73 1.830(16) 6_565 ?
 C56 C73 1.310(14) . ?
 C56 C74 1.802(17) 6_565 ?
 C56 C75 1.283(17) 6_565 ?
 C57 C58 1.532(11) 6_565 ?
 C57 C58 1.532(11) . ?
 C58 C59 1.508(13) . ?
 C58 C75 1.534(13) . ?
 C59 C60 1.425(14) . ?
 C60 C61 1.307(16) . ?
 C61 C62 1.482(14) . ?
 C61 C76 1.401(14) . ?
 C62 C63 1.427(14) . ?
 C63 C64 1.38(2) . ?
 C63 C77 1.439(14) . ?
 C64 C65 1.434(14) . ?
 C65 C66 1.401(15) . ?
 C65 C69 0.924(19) 6_565 ?
 C65 C70 1.84(2) 6_565 ?
 C65 C79 1.41(3) . ?
 C66 C67 1.463(13) . ?
 C66 C67 1.91(2) 6_565 ?
 C66 C68 1.98(2) 6_565 ?
 C66 C69 1.701(17) 6_565 ?
 C67 C67 0.46(2) 6_565 ?
 C67 C68 1.405(13) . ?
 C67 C68 1.287(13) 6_565 ?
 C68 C68 0.69(2) 6_565 ?
 C68 C69 1.453(13) . ?
 C68 C79 1.883(17) 6_565 ?
 C68 C80 1.202(14) 6_565 ?
 C68 C80 1.457(13) . ?
 C69 C70 1.505(14) . ?
 C69 C79 0.756(16) 6_565 ?
 C69 C80 1.528(18) 6_565 ?
 C70 C71 1.444(14) . ?
 C70 C77 1.572(19) 6_565 ?
 C70 C78 0.613(16) 6_565 ?
 C70 C79 0.883(16) 6_565 ?
 C70 C80 2.012(16) 6_565 ?
 C70 C82 1.874(17) 6_565 ?
 C71 C72 1.406(14) . ?
 C71 C74 1.85(2) 6_565 ?
 C71 C78 1.060(19) 6_565 ?
 C71 C79 1.88(2) 6_565 ?
 C71 C81 1.455(14) . ?
 C71 C82 0.461(18) 6_565 ?
 C72 C73 1.389(14) . ?
 C72 C74 0.767(18) 6_565 ?
 C72 C75 1.368(17) 6_565 ?
 C72 C76 1.97(2) 6_565 ?
 C72 C78 1.903(19) 6_565 ?
 C72 C82 1.101(19) 6_565 ?
 C73 C73 0.90(2) 6_565 ?
 C73 C74 0.702(18) 6_565 ?
 C73 C74 1.430(13) . ?
 C73 C75 1.550(18) 6_565 ?
 C74 C74 1.72(3) 6_565 ?
 C74 C75 1.496(14) . ?
 C74 C82 1.426(13) . ?
 C75 C76 1.522(13) . ?
 C76 C77 1.488(14) . ?
 C77 C78 1.322(16) . ?
 C78 C79 1.424(13) . ?
 C78 C82 1.449(14) . ?
 C79 C80 1.400(14) . ?
 C80 C80 0.98(2) 6_565 ?
 C80 C81 1.450(14) . ?
 C81 C82 1.445(13) . ?
 C81 C82 1.445(13) 6_565 ?
 U1 U1 2.407(6) 6_565 ?
 U1 U2 2.446(4) 6_565 ?
 U1 N1 1.76(2) . ?
 U1 N1 1.60(2) 6_565 ?
 U2 U2 2.416(13) 6_565 ?
 U2 N1 1.59(2) 6_565 ?
 U2 N1 1.75(2) . ?
 N1 N1 0.23(6) 6_565 ?
 Ni1P N1P 1.958(6) . ?
 Ni1P N2P 1.963(5) . ?
 Ni1P N2P 1.963(5) 6_565 ?
 Ni1P N3P 1.963(6) . ?
 N1P C1P 1.382(7) . ?
 N1P C1P 1.382(7) 6_565 ?
 N2P C3P 1.376(7) . ?
 N2P C6P 1.379(7) . ?
 N3P C8P 1.381(7) . ?
 N3P C8P 1.381(7) 6_565 ?
 C1P C2P 1.364(8) . ?
 C1P C9P 1.446(7) . ?
 C2P C3P 1.386(8) . ?
 C3P C4P 1.441(8) . ?
 C4P C5P 1.351(8) . ?
 C4P C12P 1.506(8) . ?
 C5P C6P 1.444(8) . ?
 C5P C14P 1.511(8) . ?
 C6P C7P 1.386(8) . ?
 C7P C8P 1.363(8) . ?
 C8P C16P 1.447(7) . ?
 C9P C9P 1.352(12) 6_565 ?
 C9P C10P 1.508(8) . ?
 C10P C11P 1.536(8) . ?
 C12P C13P 1.527(10) . ?
 C14P C15P 1.530(11) . ?
 C16P C16P 1.358(12) 6_565 ?
 C16P C17P 1.497(8) . ?
 C17P C18P 1.538(9) . ?
 C1S C2S 1.412(16) . ?
 C1S C6S 1.369(18) . ?
 C2S C3S 1.349(14) . ?
 C3S C4S 1.423(15) . ?
 C4S C5S 1.397(14) . ?
 C5S C6S 1.414(18) . ?
 S1S C10S 1.59(2) . ?
 C7S C8S 1.32(4) . ?
 C7S C9S 1.40(3) 2_655 ?
 C8S C9S 1.39(4) . ?

loop_
  _geom_angle_atom_site_label_1
  _geom_angle_atom_site_label_2
  _geom_angle_atom_site_label_3
  _geom_angle
  _geom_angle_site_symmetry_1
  _geom_angle_site_symmetry_3
  _geom_angle_publ_flag
 C2 C1 C5 107.9(7) . . ?
 C2 C1 C5 114.2(8) . 6_565 ?
 C2 C1 C8 131.0(10) . 6_565 ?
 C2 C1 C20 24.5(7) . 6_565 ?
 C2 C1 C22 56.5(8) . 6_565 ?
 C5 C1 C5 7.7(7) . 6_565 ?
 C5 C1 C8 106.1(9) . 6_565 ?
 C5 C1 C8 98.4(10) 6_565 6_565 ?
 C5 C1 C20 83.7(8) . 6_565 ?
 C5 C1 C22 148.0(13) 6_565 6_565 ?
 C5 C1 C22 148.7(14) . 6_565 ?
 C6 C1 C2 77(3) 6_565 . ?
 C6 C1 C5 33(2) 6_565 . ?
 C6 C1 C5 41(2) 6_565 6_565 ?
 C6 C1 C7 164(5) 6_565 6_565 ?
 C6 C1 C8 138(3) 6_565 6_565 ?
 C6 C1 C9 150(3) 6_565 . ?
 C6 C1 C20 53(2) 6_565 6_565 ?
 C6 C1 C22 131(3) 6_565 6_565 ?
 C7 C1 C2 100.2(19) 6_565 . ?
 C7 C1 C5 133(2) 6_565 6_565 ?
 C7 C1 C5 140.3(19) 6_565 . ?
 C7 C1 C8 35.4(13) 6_565 6_565 ?
 C7 C1 C9 22.9(14) 6_565 . ?
 C7 C1 C20 123(2) 6_565 6_565 ?
 C7 C1 C22 43.7(13) 6_565 6_565 ?
 C9 C1 C2 121.8(11) . . ?
 C9 C1 C5 111.3(10) . 6_565 ?
 C9 C1 C5 119.0(9) . . ?
 C9 C1 C8 12.9(7) . 6_565 ?
 C9 C1 C20 142.6(14) . 6_565 ?
 C9 C1 C22 65.5(8) . 6_565 ?
 C20 C1 C5 90.4(8) 6_565 6_565 ?
 C20 C1 C8 147.5(14) 6_565 6_565 ?
 C20 C1 C22 79.8(10) 6_565 6_565 ?
 C22 C1 C8 76.3(6) 6_565 6_565 ?
 C1 C2 C3 108.3(7) . . ?
 C1 C2 C7 29.1(7) . 6_565 ?
 C1 C2 C12 119.5(10) . . ?
 C1 C2 C22 76.7(9) . 6_565 ?
 C3 C2 C7 133.8(9) . 6_565 ?
 C3 C2 C12 121.7(11) . . ?
 C3 C2 C22 153.7(13) . 6_565 ?
 C6 C2 C1 22.1(6) 6_565 . ?
 C6 C2 C3 86.5(8) 6_565 . ?
 C6 C2 C7 50.6(7) 6_565 6_565 ?
 C6 C2 C12 138.6(12) 6_565 . ?
 C6 C2 C22 97.7(10) 6_565 6_565 ?
 C12 C2 C7 90.7(8) . 6_565 ?
 C12 C2 C22 43.4(7) . 6_565 ?
 C20 C2 C1 98.7(17) 6_565 . ?
 C20 C2 C3 11.7(18) 6_565 . ?
 C20 C2 C6 76.6(16) 6_565 6_565 ?
 C20 C2 C7 126(2) 6_565 6_565 ?
 C20 C2 C12 133(2) 6_565 . ?
 C20 C2 C21 122(2) 6_565 6_565 ?
 C20 C2 C22 160(3) 6_565 6_565 ?
 C21 C2 C1 136.8(15) 6_565 . ?
 C21 C2 C3 110.4(15) 6_565 . ?
 C21 C2 C6 156.8(18) 6_565 6_565 ?
 C21 C2 C7 107.8(13) 6_565 6_565 ?
 C21 C2 C12 18.2(12) 6_565 . ?
 C21 C2 C22 60.1(10) 6_565 6_565 ?
 C22 C2 C7 47.7(5) 6_565 6_565 ?
 C2 C3 C4 107.0(7) . . ?
 C2 C3 C6 46.3(6) . 6_565 ?
 C2 C3 C15 119.6(11) . . ?
 C2 C3 C18 138.7(9) . 6_565 ?
 C2 C3 C21 25.9(7) . 6_565 ?
 C2 C3 C39 127.4(11) . 6_565 ?
 C4 C3 C6 60.9(7) . 6_565 ?
 C4 C3 C18 36.2(6) . 6_565 ?
 C4 C3 C21 130.7(9) . 6_565 ?
 C4 C3 C39 118.3(11) . 6_565 ?
 C6 C3 C18 95.3(9) 6_565 6_565 ?
 C15 C3 C4 124.9(11) . . ?
 C15 C3 C6 155.5(14) . 6_565 ?
 C15 C3 C18 89.0(9) . 6_565 ?
 C15 C3 C21 93.9(9) . 6_565 ?
 C15 C3 C39 7.9(8) . 6_565 ?
 C19 C3 C2 168(3) 6_565 . ?
 C19 C3 C4 72.9(18) 6_565 . ?
 C19 C3 C6 133(2) 6_565 6_565 ?
 C19 C3 C15 55.2(16) 6_565 . ?
 C19 C3 C18 37.8(15) 6_565 6_565 ?
 C19 C3 C20 169(3) 6_565 6_565 ?
 C19 C3 C21 148(2) 6_565 6_565 ?
 C19 C3 C39 47.5(15) 6_565 6_565 ?
 C20 C3 C2 11.1(17) 6_565 . ?
 C20 C3 C4 98.2(17) 6_565 . ?
 C20 C3 C6 37.4(13) 6_565 6_565 ?
 C20 C3 C15 131(2) 6_565 . ?
 C20 C3 C18 132.2(19) 6_565 6_565 ?
 C20 C3 C21 36.7(15) 6_565 6_565 ?
 C20 C3 C39 138(2) 6_565 6_565 ?
 C21 C3 C6 71.5(7) 6_565 6_565 ?
 C21 C3 C18 152.4(12) 6_565 6_565 ?
 C39 C3 C6 159.8(12) 6_565 6_565 ?
 C39 C3 C18 82.2(8) 6_565 6_565 ?
 C39 C3 C21 101.8(10) 6_565 6_565 ?
 C3 C4 C5 120.1(10) . 6_565 ?
 C3 C4 C6 73.4(8) . 6_565 ?
 C3 C4 C18 120.2(11) . . ?
 C3 C4 C20 25.4(6) . 6_565 ?
 C4 C4 C3 158.1(8) 6_565 . ?
 C4 C4 C5 59.4(9) 6_565 6_565 ?
 C4 C4 C5 71.8(6) 6_565 . ?
 C4 C4 C6 106.3(7) 6_565 6_565 ?
 C4 C4 C18 50.2(7) 6_565 . ?
 C4 C4 C19 140.2(7) 6_565 6_565 ?
 C4 C4 C20 148.3(7) 6_565 6_565 ?
 C5 C4 C3 108.8(7) . . ?
 C5 C4 C5 12.4(11) . 6_565 ?
 C5 C4 C6 35.7(8) . 6_565 ?
 C5 C4 C6 47.7(9) 6_565 6_565 ?
 C5 C4 C18 120.8(10) . . ?
 C5 C4 C19 137.7(10) . 6_565 ?
 C5 C4 C20 95.2(9) 6_565 6_565 ?
 C5 C4 C20 83.5(8) . 6_565 ?
 C18 C4 C3 96.5(13) 6_565 . ?
 C18 C4 C4 75.9(10) 6_565 6_565 ?
 C18 C4 C5 133.6(17) 6_565 6_565 ?
 C18 C4 C5 145.2(15) 6_565 . ?
 C18 C4 C5 108.6(13) . 6_565 ?
 C18 C4 C6 158.2(16) 6_565 6_565 ?
 C18 C4 C6 149.4(13) . 6_565 ?
 C18 C4 C18 25.6(12) 6_565 . ?
 C18 C4 C19 67.1(9) 6_565 6_565 ?
 C18 C4 C20 120.6(14) 6_565 6_565 ?
 C18 C4 C20 141.6(13) . 6_565 ?
 C19 C4 C3 29.9(8) 6_565 . ?
 C19 C4 C5 147.5(14) 6_565 6_565 ?
 C19 C4 C6 103.0(11) 6_565 6_565 ?
 C19 C4 C18 92.0(10) 6_565 . ?
 C19 C4 C20 55.3(8) 6_565 6_565 ?
 C20 C4 C6 48.0(7) 6_565 6_565 ?
 C1 C5 C1 104.7(10) . 6_565 ?
 C1 C5 C4 150.5(12) . 6_565 ?
 C4 C5 C1 89.3(13) 6_565 6_565 ?
 C4 C5 C1 135.4(12) . 6_565 ?
 C4 C5 C1 107.9(8) . . ?
 C4 C5 C4 48.7(11) . 6_565 ?
 C5 C5 C1 138.5(6) 6_565 . ?
 C5 C5 C1 33.8(6) 6_565 6_565 ?
 C5 C5 C4 108.2(6) 6_565 . ?
 C5 C5 C4 59.4(9) 6_565 6_565 ?
 C5 C5 C6 154.5(10) 6_565 6_565 ?
 C5 C5 C6 19.1(7) 6_565 . ?
 C6 C5 C1 121.0(10) 6_565 6_565 ?
 C6 C5 C1 16.6(10) 6_565 . ?
 C6 C5 C1 15.1(8) . 6_565 ?
 C6 C5 C1 119.6(9) . . ?
 C6 C5 C4 138.3(18) 6_565 6_565 ?
 C6 C5 C4 92.1(12) 6_565 . ?
 C6 C5 C4 122.4(11) . . ?
 C6 C5 C4 74.8(11) . 6_565 ?
 C6 C5 C6 135.5(16) 6_565 . ?
 C1 C6 C2 81(3) 6_565 6_565 ?
 C1 C6 C3 127(3) 6_565 6_565 ?
 C1 C6 C4 166(4) 6_565 6_565 ?
 C1 C6 C5 130(3) 6_565 6_565 ?
 C1 C6 C5 124(3) 6_565 . ?
 C1 C6 C7 10(3) 6_565 . ?
 C1 C6 C9 21(2) 6_565 6_565 ?
 C1 C6 C20 110(3) 6_565 . ?
 C2 C6 C3 47.2(7) 6_565 6_565 ?
 C2 C6 C4 92.7(11) 6_565 6_565 ?
 C2 C6 C7 79.6(8) 6_565 . ?
 C2 C6 C9 95.7(10) 6_565 6_565 ?
 C2 C6 C20 29.0(7) 6_565 . ?
 C4 C6 C3 45.7(5) 6_565 6_565 ?
 C4 C6 C9 150.9(15) 6_565 6_565 ?
 C5 C6 C2 143.4(19) 6_565 6_565 ?
 C5 C6 C2 146.5(17) . 6_565 ?
 C5 C6 C3 102.4(10) . 6_565 ?
 C5 C6 C3 97.7(12) 6_565 6_565 ?
 C5 C6 C4 57.5(8) . 6_565 ?
 C5 C6 C4 52.3(9) 6_565 6_565 ?
 C5 C6 C5 6.4(6) 6_565 . ?
 C5 C6 C7 127.3(12) 6_565 . ?
 C5 C6 C7 121.0(10) . . ?
 C5 C6 C9 104.3(10) . 6_565 ?
 C5 C6 C9 110.5(13) 6_565 6_565 ?
 C5 C6 C20 116.3(14) 6_565 . ?
 C5 C6 C20 120.9(11) . . ?
 C7 C6 C3 124.1(9) . 6_565 ?
 C7 C6 C4 156.2(15) . 6_565 ?
 C7 C6 C9 17.0(8) . 6_565 ?
 C9 C6 C3 137.4(12) 6_565 6_565 ?
 C20 C6 C3 18.6(7) . 6_565 ?
 C20 C6 C4 64.3(9) . 6_565 ?
 C20 C6 C7 107.9(8) . . ?
 C20 C6 C9 123.2(10) . 6_565 ?
 C1 C7 C2 50.7(14) 6_565 6_565 ?
 C1 C7 C6 6(2) 6_565 . ?
 C1 C7 C8 107.4(17) 6_565 6_565 ?
 C1 C7 C8 122.5(18) 6_565 . ?
 C1 C7 C10 165(2) 6_565 6_565 ?
 C1 C7 C22 110.1(17) 6_565 . ?
 C2 C7 C8 145.8(12) 6_565 6_565 ?
 C6 C7 C2 49.8(7) . 6_565 ?
 C6 C7 C8 105.3(8) . 6_565 ?
 C6 C7 C10 159.9(15) . 6_565 ?
 C8 C7 C2 157.9(16) . 6_565 ?
 C8 C7 C6 120.7(9) . . ?
 C8 C7 C8 15.6(5) . 6_565 ?
 C8 C7 C10 64.7(9) . 6_565 ?
 C8 C7 C22 120.8(11) . . ?
 C9 C7 C1 125(3) 6_565 6_565 ?
 C9 C7 C2 165(3) 6_565 6_565 ?
 C9 C7 C6 124(2) 6_565 . ?
 C9 C7 C8 20.6(17) 6_565 6_565 ?
 C9 C7 C8 6.7(19) 6_565 . ?
 C9 C7 C10 63.6(17) 6_565 6_565 ?
 C9 C7 C22 121(2) 6_565 . ?
 C10 C7 C2 117.1(11) 6_565 6_565 ?
 C10 C7 C8 78.3(9) 6_565 6_565 ?
 C22 C7 C2 59.4(7) . 6_565 ?
 C22 C7 C6 108.6(8) . . ?
 C22 C7 C8 130.7(12) . 6_565 ?
 C22 C7 C10 58.2(9) . 6_565 ?
 C1 C8 C7 88.0(7) 6_565 6_565 ?
 C7 C8 C1 22.1(7) . 6_565 ?
 C7 C8 C7 109.4(11) . 6_565 ?
 C7 C8 C9 118.5(9) . . ?
 C7 C8 C10 64.0(8) . 6_565 ?
 C7 C8 C25 148.8(13) . 6_565 ?
 C7 C8 C25 121.7(10) . . ?
 C7 C8 C26 108.7(9) . 6_565 ?
 C8 C8 C1 115.4(5) 6_565 6_565 ?
 C8 C8 C7 27.5(5) 6_565 6_565 ?
 C8 C8 C7 136.9(7) 6_565 . ?
 C8 C8 C9 18.6(6) 6_565 . ?
 C8 C8 C10 148.2(6) 6_565 6_565 ?
 C8 C8 C25 58.7(6) 6_565 6_565 ?
 C8 C8 C25 92.4(5) 6_565 . ?
 C8 C8 C26 104.9(6) 6_565 6_565 ?
 C9 C8 C1 96.8(8) . 6_565 ?
 C9 C8 C1 25.4(11) 6_565 6_565 ?
 C9 C8 C7 113.4(14) 6_565 6_565 ?
 C9 C8 C7 6.1(17) 6_565 . ?
 C9 C8 C7 9.4(7) . 6_565 ?
 C9 C8 C8 140.8(14) 6_565 6_565 ?
 C9 C8 C9 122.2(18) 6_565 . ?
 C9 C8 C10 62.9(15) 6_565 6_565 ?
 C9 C8 C10 155.3(14) . 6_565 ?
 C9 C8 C25 75.4(8) . 6_565 ?
 C9 C8 C25 151.5(19) 6_565 6_565 ?
 C9 C8 C25 121.6(18) 6_565 . ?
 C9 C8 C26 120.2(9) . 6_565 ?
 C9 C8 C26 108.5(17) 6_565 6_565 ?
 C10 C8 C1 85.4(8) 6_565 6_565 ?
 C10 C8 C7 151.3(12) 6_565 6_565 ?
 C10 C8 C25 91.8(7) 6_565 6_565 ?
 C10 C8 C26 45.8(5) 6_565 6_565 ?
 C25 C8 C1 153.8(11) 6_565 6_565 ?
 C25 C8 C1 140.4(11) . 6_565 ?
 C25 C8 C7 82.0(8) 6_565 6_565 ?
 C25 C8 C7 114.5(8) . 6_565 ?
 C25 C8 C9 108.7(7) . . ?
 C25 C8 C10 58.9(7) . 6_565 ?
 C25 C8 C25 33.7(7) . 6_565 ?
 C25 C8 C26 13.1(7) . 6_565 ?
 C25 C8 C26 46.3(5) 6_565 6_565 ?
 C26 C8 C1 128.3(9) 6_565 6_565 ?
 C26 C8 C7 124.8(9) 6_565 6_565 ?
 C1 C9 C6 8.2(9) . 6_565 ?
 C1 C9 C8 121.1(9) . . ?
 C1 C9 C9 102.5(6) . 6_565 ?
 C1 C9 C10 122.4(10) . . ?
 C1 C9 C22 71.0(8) . 6_565 ?
 C1 C9 C25 157.9(14) . 6_565 ?
 C6 C9 C9 94.6(7) 6_565 6_565 ?
 C6 C9 C25 153.3(13) 6_565 6_565 ?
 C7 C9 C1 31.8(16) 6_565 . ?
 C7 C9 C6 38.8(14) 6_565 6_565 ?
 C7 C9 C8 150(2) 6_565 . ?
 C7 C9 C8 167(4) 6_565 6_565 ?
 C7 C9 C9 132.3(19) 6_565 6_565 ?
 C7 C9 C10 92(2) 6_565 . ?
 C7 C9 C22 40.9(17) 6_565 6_565 ?
 C7 C9 C25 139(2) 6_565 6_565 ?
 C8 C9 C1 141.7(17) 6_565 . ?
 C8 C9 C6 113.1(11) . 6_565 ?
 C8 C9 C6 133.7(19) 6_565 6_565 ?
 C8 C9 C8 20.7(11) 6_565 . ?
 C8 C9 C9 39.2(14) 6_565 6_565 ?
 C8 C9 C9 18.6(6) . 6_565 ?
 C8 C9 C10 90.1(14) 6_565 . ?
 C8 C9 C22 146.9(12) . 6_565 ?
 C8 C9 C22 137.3(18) 6_565 6_565 ?
 C8 C9 C25 57.6(7) . 6_565 ?
 C8 C9 C25 39.5(12) 6_565 6_565 ?
 C10 C9 C6 127.3(11) . 6_565 ?
 C10 C9 C8 108.3(7) . . ?
 C10 C9 C9 124.1(5) . 6_565 ?
 C10 C9 C22 51.4(7) . 6_565 ?
 C10 C9 C25 50.9(6) . 6_565 ?
 C22 C9 C6 76.4(9) 6_565 6_565 ?
 C22 C9 C9 146.9(8) 6_565 6_565 ?
 C22 C9 C25 99.1(9) 6_565 6_565 ?
 C25 C9 C9 74.8(5) 6_565 6_565 ?
 C7 C10 C8 51.3(9) 6_565 6_565 ?
 C9 C10 C7 24.7(8) . 6_565 ?
 C9 C10 C8 26.9(5) . 6_565 ?
 C9 C10 C11 118.1(10) . . ?
 C9 C10 C22 79.2(9) . 6_565 ?
 C9 C10 C24 139.9(11) . 6_565 ?
 C9 C10 C25 81.4(7) . 6_565 ?
 C9 C10 C26 108.1(7) . . ?
 C11 C10 C7 94.4(9) . 6_565 ?
 C11 C10 C8 139.8(12) . 6_565 ?
 C11 C10 C25 141.6(12) . 6_565 ?
 C22 C10 C7 54.7(8) 6_565 6_565 ?
 C22 C10 C8 104.5(9) 6_565 6_565 ?
 C22 C10 C11 40.2(7) 6_565 . ?
 C22 C10 C25 148.6(14) 6_565 6_565 ?
 C23 C10 C7 115.6(12) 6_565 6_565 ?
 C23 C10 C8 151.6(16) 6_565 6_565 ?
 C23 C10 C9 137.7(12) 6_565 . ?
 C23 C10 C11 22.2(7) 6_565 . ?
 C23 C10 C22 62.2(8) 6_565 6_565 ?
 C23 C10 C24 63.3(8) 6_565 6_565 ?
 C23 C10 C25 123.5(12) 6_565 6_565 ?
 C23 C10 C26 99.9(10) 6_565 . ?
 C24 C10 C7 153.0(16) 6_565 6_565 ?
 C24 C10 C8 115.5(11) 6_565 6_565 ?
 C24 C10 C11 85.1(9) 6_565 . ?
 C24 C10 C22 123.0(13) 6_565 6_565 ?
 C24 C10 C25 62.7(7) 6_565 6_565 ?
 C24 C10 C26 36.9(7) 6_565 . ?
 C25 C10 C7 105.0(10) 6_565 6_565 ?
 C25 C10 C8 54.5(7) 6_565 6_565 ?
 C26 C10 C7 131.0(11) . 6_565 ?
 C26 C10 C8 81.3(7) . 6_565 ?
 C26 C10 C11 121.1(10) . . ?
 C26 C10 C22 152.5(14) . 6_565 ?
 C26 C10 C25 26.8(5) . 6_565 ?
 C10 C11 C21 107.7(9) . 6_565 ?
 C10 C11 C24 46.0(6) . 6_565 ?
 C10 C11 C29 115.4(9) . . ?
 C10 C11 C43 138.6(11) . 6_565 ?
 C12 C11 C10 120.5(10) . . ?
 C12 C11 C21 12.9(6) . 6_565 ?
 C12 C11 C24 154.6(14) . 6_565 ?
 C12 C11 C29 119.1(9) . . ?
 C12 C11 C43 94.9(8) . 6_565 ?
 C22 C11 C10 68.6(11) 6_565 . ?
 C22 C11 C12 52.6(11) 6_565 . ?
 C22 C11 C21 39.6(9) 6_565 6_565 ?
 C22 C11 C24 112.4(13) 6_565 6_565 ?
 C22 C11 C29 164(2) 6_565 . ?
 C22 C11 C43 145.5(16) 6_565 6_565 ?
 C23 C11 C10 70.7(19) 6_565 . ?
 C23 C11 C12 161(3) 6_565 . ?
 C23 C11 C21 166(4) 6_565 6_565 ?
 C23 C11 C22 138(3) 6_565 6_565 ?
 C23 C11 C24 26.1(19) 6_565 6_565 ?
 C23 C11 C29 45.4(17) 6_565 . ?
 C23 C11 C43 69.8(18) 6_565 6_565 ?
 C24 C11 C21 146.4(11) 6_565 6_565 ?
 C29 C11 C21 131.5(9) . 6_565 ?
 C29 C11 C24 69.4(7) . 6_565 ?
 C29 C11 C43 24.5(6) . 6_565 ?
 C43 C11 C21 107.5(9) 6_565 6_565 ?
 C43 C11 C24 92.8(8) 6_565 6_565 ?
 C2 C12 C20 14.5(7) . 6_565 ?
 C2 C12 C23 119.8(10) . 6_565 ?
 C2 C12 C42 148.7(12) . 6_565 ?
 C11 C12 C2 117.2(10) . . ?
 C11 C12 C20 128.4(10) . 6_565 ?
 C11 C12 C23 5.3(9) . 6_565 ?
 C11 C12 C42 85.2(7) . 6_565 ?
 C13 C12 C2 116.4(10) . . ?
 C13 C12 C11 121.6(10) . . ?
 C13 C12 C20 102.2(9) . 6_565 ?
 C13 C12 C23 117.2(10) . 6_565 ?
 C13 C12 C42 36.5(7) . 6_565 ?
 C21 C12 C2 23.7(17) 6_565 . ?
 C21 C12 C11 139.3(19) 6_565 . ?
 C21 C12 C13 98.1(17) 6_565 . ?
 C21 C12 C20 19(2) 6_565 6_565 ?
 C21 C12 C22 96(2) 6_565 6_565 ?
 C21 C12 C23 142.7(19) 6_565 6_565 ?
 C21 C12 C41 84.9(17) 6_565 6_565 ?
 C21 C12 C42 134.4(19) 6_565 6_565 ?
 C22 C12 C2 74.4(10) 6_565 . ?
 C22 C12 C11 43.6(8) 6_565 . ?
 C22 C12 C13 161.8(16) 6_565 . ?
 C22 C12 C20 87.2(11) 6_565 6_565 ?
 C22 C12 C23 47.3(7) 6_565 6_565 ?
 C22 C12 C41 165(2) 6_565 6_565 ?
 C22 C12 C42 127.9(12) 6_565 6_565 ?
 C23 C12 C20 130.0(10) 6_565 6_565 ?
 C41 C12 C2 102.8(11) 6_565 . ?
 C41 C12 C11 133.9(12) 6_565 . ?
 C41 C12 C13 13.6(9) 6_565 . ?
 C41 C12 C20 88.7(10) 6_565 6_565 ?
 C41 C12 C23 129.2(12) 6_565 6_565 ?
 C41 C12 C42 49.5(7) 6_565 6_565 ?
 C42 C12 C20 134.4(10) 6_565 6_565 ?
 C42 C12 C23 81.0(7) 6_565 6_565 ?
 C12 C13 C14 120.3(12) . . ?
 C12 C13 C21 24.6(7) . 6_565 ?
 C12 C13 C31 121.4(12) . . ?
 C12 C13 C40 122.9(12) . 6_565 ?
 C14 C13 C21 97.4(11) . 6_565 ?
 C14 C13 C40 2.8(8) . 6_565 ?
 C31 C13 C14 110.5(7) . . ?
 C31 C13 C21 145.4(13) . 6_565 ?
 C31 C13 C40 107.8(10) . 6_565 ?
 C40 C13 C21 100.1(10) 6_565 6_565 ?
 C41 C13 C12 63(3) 6_565 . ?
 C41 C13 C14 58(4) 6_565 . ?
 C41 C13 C21 39(3) 6_565 6_565 ?
 C41 C13 C31 159(8) 6_565 . ?
 C41 C13 C40 61(3) 6_565 6_565 ?
 C41 C13 C42 155(7) 6_565 6_565 ?
 C42 C13 C12 98.7(12) 6_565 . ?
 C42 C13 C14 132.6(13) 6_565 . ?
 C42 C13 C21 123.2(13) 6_565 6_565 ?
 C42 C13 C31 23.3(8) 6_565 . ?
 C42 C13 C40 129.9(15) 6_565 6_565 ?
 C13 C14 C39 140.0(15) . 6_565 ?
 C13 C14 C60 115.5(10) . 6_565 ?
 C15 C14 C13 122.2(13) . . ?
 C15 C14 C33 123.7(13) . . ?
 C15 C14 C39 18.0(9) . 6_565 ?
 C15 C14 C60 111.4(12) . 6_565 ?
 C33 C14 C13 105.3(7) . . ?
 C33 C14 C39 107.6(13) . 6_565 ?
 C33 C14 C60 12.3(9) . 6_565 ?
 C39 C14 C60 95.5(13) 6_565 6_565 ?
 C40 C14 C13 156(7) 6_565 . ?
 C40 C14 C15 80(8) 6_565 . ?
 C40 C14 C33 51(7) 6_565 . ?
 C40 C14 C39 62(7) 6_565 6_565 ?
 C40 C14 C41 169(8) 6_565 6_565 ?
 C40 C14 C60 42(7) 6_565 6_565 ?
 C41 C14 C13 12.8(9) 6_565 . ?
 C41 C14 C15 109.8(15) 6_565 . ?
 C41 C14 C33 117.5(11) 6_565 . ?
 C41 C14 C39 127.7(16) 6_565 6_565 ?
 C41 C14 C60 127.0(16) 6_565 6_565 ?
 C3 C15 C20 16.4(7) . 6_565 ?
 C3 C15 C38 136.8(12) . 6_565 ?
 C14 C15 C3 118.4(11) . . ?
 C14 C15 C20 102.0(10) . 6_565 ?
 C14 C15 C38 98.7(10) . 6_565 ?
 C16 C15 C3 114.3(11) . . ?
 C16 C15 C14 121.8(12) . . ?
 C16 C15 C20 128.6(12) . 6_565 ?
 C16 C15 C38 23.5(7) . 6_565 ?
 C19 C15 C3 30.9(9) 6_565 . ?
 C19 C15 C14 148.6(15) 6_565 . ?
 C19 C15 C16 84.5(12) 6_565 . ?
 C19 C15 C20 47.1(9) 6_565 6_565 ?
 C19 C15 C38 107.8(13) 6_565 6_565 ?
 C19 C15 C40 156.5(18) 6_565 6_565 ?
 C38 C15 C20 148.7(13) 6_565 6_565 ?
 C39 C15 C3 147(3) 6_565 . ?
 C39 C15 C14 94(3) 6_565 . ?
 C39 C15 C16 38(3) 6_565 . ?
 C39 C15 C19 117(3) 6_565 6_565 ?
 C39 C15 C20 164(3) 6_565 6_565 ?
 C39 C15 C38 24(3) 6_565 6_565 ?
 C39 C15 C40 86(3) 6_565 6_565 ?
 C40 C15 C3 126.5(13) 6_565 . ?
 C40 C15 C14 8.0(10) 6_565 . ?
 C40 C15 C16 114.6(13) 6_565 . ?
 C40 C15 C20 110.0(11) 6_565 6_565 ?
 C40 C15 C38 91.3(11) 6_565 6_565 ?
 C15 C16 C17 123.5(11) . 6_565 ?
 C15 C16 C17 121.6(12) . . ?
 C15 C16 C19 42.2(9) . 6_565 ?
 C15 C16 C37 157.1(18) . 6_565 ?
 C17 C16 C17 6.0(3) . 6_565 ?
 C17 C16 C19 80.6(10) . 6_565 ?
 C19 C16 C17 83.7(9) 6_565 6_565 ?
 C35 C16 C15 118.7(12) . . ?
 C35 C16 C17 109.3(8) . . ?
 C35 C16 C17 104.2(7) . 6_565 ?
 C35 C16 C19 153.7(13) . 6_565 ?
 C35 C16 C37 61.8(7) . 6_565 ?
 C37 C16 C17 48.2(7) 6_565 . ?
 C37 C16 C17 44.0(7) 6_565 6_565 ?
 C37 C16 C19 126.9(13) 6_565 6_565 ?
 C38 C16 C15 110.8(17) 6_565 . ?
 C38 C16 C17 123.4(16) 6_565 . ?
 C38 C16 C17 119.0(16) 6_565 6_565 ?
 C38 C16 C19 152(2) 6_565 6_565 ?
 C38 C16 C35 16.8(17) 6_565 . ?
 C38 C16 C37 75.2(15) 6_565 6_565 ?
 C38 C16 C39 98(2) 6_565 6_565 ?
 C39 C16 C15 15.7(13) 6_565 . ?
 C39 C16 C17 139.0(14) 6_565 6_565 ?
 C39 C16 C17 136.5(15) 6_565 . ?
 C39 C16 C19 56.1(9) 6_565 6_565 ?
 C39 C16 C35 109.0(14) 6_565 . ?
 C39 C16 C37 165.3(19) 6_565 6_565 ?
 C16 C17 C16 144.1(11) . 6_565 ?
 C16 C17 C38 19.2(6) . 6_565 ?
 C17 C17 C16 14.9(5) 6_565 6_565 ?
 C17 C17 C16 159.0(6) 6_565 . ?
 C17 C17 C18 64.4(7) 6_565 . ?
 C17 C17 C18 91.4(9) 6_565 6_565 ?
 C17 C17 C37 56.1(6) 6_565 . ?
 C17 C17 C37 99.2(10) 6_565 6_565 ?
 C17 C17 C38 142.8(5) 6_565 6_565 ?
 C18 C17 C16 99.2(12) 6_565 . ?
 C18 C17 C16 72.6(7) . 6_565 ?
 C18 C17 C16 124.6(11) . . ?
 C18 C17 C16 98.9(10) 6_565 6_565 ?
 C18 C17 C18 26.9(11) 6_565 . ?
 C18 C17 C37 142.4(14) 6_565 . ?
 C18 C17 C38 117.6(11) 6_565 6_565 ?
 C18 C17 C38 141.1(10) . 6_565 ?
 C37 C17 C16 65.0(10) 6_565 . ?
 C37 C17 C16 106.9(7) . . ?
 C37 C17 C16 45.2(7) . 6_565 ?
 C37 C17 C16 87.5(10) 6_565 6_565 ?
 C37 C17 C18 117.6(10) . . ?
 C37 C17 C18 154.8(14) 6_565 . ?
 C37 C17 C18 157.4(16) 6_565 6_565 ?
 C37 C17 C37 43.0(11) 6_565 . ?
 C37 C17 C38 87.9(7) . 6_565 ?
 C37 C17 C38 45.8(9) 6_565 6_565 ?
 C38 C17 C16 128.7(7) 6_565 6_565 ?
 C4 C18 C3 99.0(10) . 6_565 ?
 C4 C18 C3 47.4(9) 6_565 6_565 ?
 C4 C18 C4 53.9(13) 6_565 . ?
 C4 C18 C17 160.7(17) 6_565 6_565 ?
 C4 C18 C17 162.1(16) 6_565 . ?
 C4 C18 C19 65.0(12) 6_565 . ?
 C17 C18 C3 136.5(11) . 6_565 ?
 C17 C18 C3 115.2(11) 6_565 6_565 ?
 C17 C18 C4 113.2(10) . . ?
 C17 C18 C4 136.7(14) 6_565 . ?
 C17 C18 C17 24.2(11) 6_565 . ?
 C17 C18 C19 98.8(12) 6_565 . ?
 C18 C18 C3 146.3(6) 6_565 6_565 ?
 C18 C18 C4 50.2(7) 6_565 . ?
 C18 C18 C4 104.1(10) 6_565 6_565 ?
 C18 C18 C17 88.7(9) 6_565 6_565 ?
 C18 C18 C17 64.4(7) 6_565 . ?
 C18 C18 C19 162.3(9) 6_565 . ?
 C19 C18 C3 18.3(7) . 6_565 ?
 C19 C18 C4 117.3(11) . . ?
 C19 C18 C17 121.9(11) . . ?
 C3 C19 C4 77.1(17) 6_565 6_565 ?
 C3 C19 C15 93.9(19) 6_565 6_565 ?
 C3 C19 C16 145(2) 6_565 6_565 ?
 C3 C19 C18 124(2) 6_565 . ?
 C3 C19 C20 5.4(17) 6_565 . ?
 C3 C19 C39 111(2) 6_565 . ?
 C4 C19 C16 127.9(12) 6_565 6_565 ?
 C4 C19 C18 47.9(7) 6_565 . ?
 C4 C19 C20 72.7(10) 6_565 . ?
 C4 C19 C39 161.6(16) 6_565 . ?
 C15 C19 C4 159(2) 6_565 6_565 ?
 C15 C19 C16 53.4(9) 6_565 6_565 ?
 C15 C19 C18 132.6(16) 6_565 . ?
 C15 C19 C20 97.0(13) 6_565 . ?
 C15 C19 C39 16.8(10) 6_565 . ?
 C18 C19 C16 81.4(10) . 6_565 ?
 C18 C19 C20 119.0(12) . . ?
 C18 C19 C39 119.3(13) . . ?
 C20 C19 C16 145.7(14) . 6_565 ?
 C39 C19 C16 38.1(8) . 6_565 ?
 C39 C19 C20 113.8(13) . . ?
 C1 C20 C4 84.9(10) 6_565 6_565 ?
 C1 C20 C12 84.5(9) 6_565 6_565 ?
 C1 C20 C15 156.3(16) 6_565 6_565 ?
 C2 C20 C1 56.8(13) 6_565 6_565 ?
 C2 C20 C3 157(3) 6_565 6_565 ?
 C2 C20 C4 140(2) 6_565 6_565 ?
 C2 C20 C6 74.4(16) 6_565 . ?
 C2 C20 C12 32.1(16) 6_565 6_565 ?
 C2 C20 C15 124(2) 6_565 6_565 ?
 C2 C20 C19 159(3) 6_565 . ?
 C2 C20 C21 33.1(15) 6_565 . ?
 C3 C20 C1 141(2) 6_565 6_565 ?
 C3 C20 C4 56.4(14) 6_565 6_565 ?
 C3 C20 C6 124.0(19) 6_565 . ?
 C3 C20 C12 125(2) 6_565 6_565 ?
 C3 C20 C15 33.1(14) 6_565 6_565 ?
 C3 C20 C19 5.4(17) 6_565 . ?
 C3 C20 C21 125(2) 6_565 . ?
 C4 C20 C12 150.3(13) 6_565 6_565 ?
 C4 C20 C15 86.4(9) 6_565 6_565 ?
 C6 C20 C1 17.7(7) . 6_565 ?
 C6 C20 C4 67.7(7) . 6_565 ?
 C6 C20 C12 101.6(8) . 6_565 ?
 C6 C20 C15 148.8(13) . 6_565 ?
 C6 C20 C19 119.4(12) . . ?
 C15 C20 C12 92.4(9) 6_565 6_565 ?
 C19 C20 C1 135.7(14) . 6_565 ?
 C19 C20 C4 52.0(9) . 6_565 ?
 C19 C20 C12 126.9(13) . 6_565 ?
 C19 C20 C15 35.9(8) . 6_565 ?
 C21 C20 C1 88.8(8) . 6_565 ?
 C21 C20 C4 159.7(16) . 6_565 ?
 C21 C20 C6 106.3(8) . . ?
 C21 C20 C12 9.5(10) . 6_565 ?
 C21 C20 C15 91.8(10) . 6_565 ?
 C21 C20 C19 127.5(14) . . ?
 C2 C21 C3 43.7(11) 6_565 6_565 ?
 C2 C21 C11 112.2(15) 6_565 6_565 ?
 C2 C21 C13 148(2) 6_565 6_565 ?
 C2 C21 C20 25.3(11) 6_565 . ?
 C2 C21 C22 86.4(12) 6_565 . ?
 C2 C21 C41 140(2) 6_565 . ?
 C3 C21 C11 142.5(13) 6_565 6_565 ?
 C12 C21 C2 138(3) 6_565 6_565 ?
 C12 C21 C3 148(3) 6_565 6_565 ?
 C12 C21 C11 27.7(13) 6_565 6_565 ?
 C12 C21 C13 57.3(15) 6_565 6_565 ?
 C12 C21 C20 151(3) 6_565 . ?
 C12 C21 C22 54.8(16) 6_565 . ?
 C12 C21 C41 65.5(16) 6_565 . ?
 C13 C21 C3 106.6(11) 6_565 6_565 ?
 C13 C21 C11 84.5(8) 6_565 6_565 ?
 C20 C21 C3 18.5(8) . 6_565 ?
 C20 C21 C11 132.7(10) . 6_565 ?
 C20 C21 C13 124.8(14) . 6_565 ?
 C20 C21 C22 109.6(8) . . ?
 C20 C21 C41 116.3(14) . . ?
 C22 C21 C3 124.6(10) . 6_565 ?
 C22 C21 C11 27.1(7) . 6_565 ?
 C22 C21 C13 111.2(12) . 6_565 ?
 C41 C21 C3 98.1(11) . 6_565 ?
 C41 C21 C11 92.4(10) . 6_565 ?
 C41 C21 C13 8.7(8) . 6_565 ?
 C41 C21 C22 118.7(14) . . ?
 C2 C22 C1 46.8(6) 6_565 6_565 ?
 C2 C22 C9 90.1(9) 6_565 6_565 ?
 C7 C22 C1 26.2(6) . 6_565 ?
 C7 C22 C2 72.9(8) . 6_565 ?
 C7 C22 C9 18.0(7) . 6_565 ?
 C7 C22 C10 67.1(8) . 6_565 ?
 C7 C22 C21 106.5(7) . . ?
 C7 C22 C23 122.5(10) . . ?
 C9 C22 C1 43.5(6) 6_565 6_565 ?
 C10 C22 C1 92.9(10) 6_565 6_565 ?
 C10 C22 C2 139.1(12) 6_565 6_565 ?
 C10 C22 C9 49.4(7) 6_565 6_565 ?
 C10 C22 C23 57.0(8) 6_565 . ?
 C11 C22 C1 158.3(18) 6_565 6_565 ?
 C11 C22 C2 144.5(17) 6_565 6_565 ?
 C11 C22 C7 137.1(14) 6_565 . ?
 C11 C22 C9 119.2(13) 6_565 6_565 ?
 C11 C22 C10 71.2(10) 6_565 6_565 ?
 C11 C22 C12 83.8(13) 6_565 6_565 ?
 C11 C22 C21 113.3(14) 6_565 . ?
 C11 C22 C23 14.6(10) 6_565 . ?
 C12 C22 C1 108.5(12) 6_565 6_565 ?
 C12 C22 C2 62.3(9) 6_565 6_565 ?
 C12 C22 C7 134.4(12) 6_565 . ?
 C12 C22 C9 149.2(15) 6_565 6_565 ?
 C12 C22 C10 153.4(15) 6_565 6_565 ?
 C12 C22 C21 29.5(9) 6_565 . ?
 C12 C22 C23 97.4(11) 6_565 . ?
 C21 C22 C1 80.3(7) . 6_565 ?
 C21 C22 C2 33.5(7) . 6_565 ?
 C21 C22 C9 123.5(8) . 6_565 ?
 C21 C22 C10 170.0(15) . 6_565 ?
 C21 C22 C23 126.7(12) . . ?
 C23 C22 C1 145.2(12) . 6_565 ?
 C23 C22 C2 154.5(15) . 6_565 ?
 C23 C22 C9 104.6(10) . 6_565 ?
 C10 C23 C12 95.8(9) 6_565 6_565 ?
 C10 C23 C22 60.8(8) 6_565 . ?
 C10 C23 C24 58.9(8) 6_565 . ?
 C10 C23 C28 111.2(9) 6_565 6_565 ?
 C10 C23 C43 167(2) 6_565 . ?
 C11 C23 C10 87.1(19) 6_565 6_565 ?
 C11 C23 C12 14(2) 6_565 6_565 ?
 C11 C23 C22 27.0(19) 6_565 . ?
 C11 C23 C24 144(3) 6_565 . ?
 C11 C23 C28 158(3) 6_565 6_565 ?
 C11 C23 C29 115(2) 6_565 6_565 ?
 C11 C23 C43 89.5(19) 6_565 . ?
 C12 C23 C28 144.7(11) 6_565 6_565 ?
 C22 C23 C12 35.3(7) . 6_565 ?
 C22 C23 C24 117.4(10) . . ?
 C22 C23 C28 161.4(17) . 6_565 ?
 C22 C23 C43 113.9(10) . . ?
 C24 C23 C12 147.3(14) . 6_565 ?
 C24 C23 C28 52.3(6) . 6_565 ?
 C24 C23 C43 120.9(11) . . ?
 C29 C23 C10 155.9(14) 6_565 6_565 ?
 C29 C23 C12 104.3(10) 6_565 6_565 ?
 C29 C23 C22 139.3(13) 6_565 . ?
 C29 C23 C24 97.3(10) 6_565 . ?
 C29 C23 C28 45.2(7) 6_565 6_565 ?
 C29 C23 C43 25.6(7) 6_565 . ?
 C43 C23 C12 78.7(8) . 6_565 ?
 C43 C23 C28 69.9(7) . 6_565 ?
 C10 C24 C11 48.8(6) 6_565 6_565 ?
 C10 C24 C23 57.8(8) 6_565 . ?
 C10 C24 C25 60.8(8) 6_565 . ?
 C10 C24 C28 139.6(11) 6_565 6_565 ?
 C10 C24 C29 93.7(9) 6_565 6_565 ?
 C10 C24 C46 170.2(19) 6_565 . ?
 C11 C24 C29 44.9(5) 6_565 6_565 ?
 C23 C24 C11 9.6(7) . 6_565 ?
 C23 C24 C25 116.4(10) . . ?
 C23 C24 C28 81.8(8) . 6_565 ?
 C23 C24 C29 36.0(6) . 6_565 ?
 C25 C24 C11 106.8(9) . 6_565 ?
 C25 C24 C28 154.9(12) . 6_565 ?
 C25 C24 C29 148.1(11) . 6_565 ?
 C26 C24 C10 72.3(11) 6_565 6_565 ?
 C26 C24 C11 120.1(13) 6_565 6_565 ?
 C26 C24 C23 129.6(13) 6_565 . ?
 C26 C24 C25 14.6(10) 6_565 . ?
 C26 C24 C27 85.4(14) 6_565 6_565 ?
 C26 C24 C28 147.2(14) 6_565 6_565 ?
 C26 C24 C29 162.7(17) 6_565 6_565 ?
 C26 C24 C46 108.0(13) 6_565 . ?
 C27 C24 C10 157.3(14) 6_565 6_565 ?
 C27 C24 C11 151.0(13) 6_565 6_565 ?
 C27 C24 C23 143.2(13) 6_565 . ?
 C27 C24 C25 96.5(11) 6_565 . ?
 C27 C24 C28 62.1(9) 6_565 6_565 ?
 C27 C24 C29 107.4(11) 6_565 6_565 ?
 C27 C24 C46 23.4(9) 6_565 . ?
 C28 C24 C11 90.8(8) 6_565 6_565 ?
 C28 C24 C29 45.9(5) 6_565 6_565 ?
 C46 C24 C11 127.9(10) . 6_565 ?
 C46 C24 C23 119.8(10) . . ?
 C46 C24 C25 117.7(10) . . ?
 C46 C24 C28 39.2(7) . 6_565 ?
 C46 C24 C29 84.0(8) . 6_565 ?
 C8 C25 C8 28.8(8) . 6_565 ?
 C8 C25 C9 18.9(7) . 6_565 ?
 C8 C25 C9 47.0(4) 6_565 6_565 ?
 C8 C25 C10 66.5(8) . 6_565 ?
 C8 C25 C24 121.1(10) . . ?
 C8 C25 C26 107.2(7) . . ?
 C8 C25 C27 156.5(11) 6_565 6_565 ?
 C8 C25 C27 151.4(11) . 6_565 ?
 C9 C25 C27 134.1(9) 6_565 6_565 ?
 C10 C25 C8 94.6(7) 6_565 6_565 ?
 C10 C25 C9 47.7(5) 6_565 6_565 ?
 C10 C25 C24 56.5(7) 6_565 . ?
 C10 C25 C27 89.6(8) 6_565 6_565 ?
 C24 C25 C8 144.0(11) . 6_565 ?
 C24 C25 C9 102.4(9) . 6_565 ?
 C24 C25 C27 33.1(6) . 6_565 ?
 C25 C25 C8 87.5(5) 6_565 . ?
 C25 C25 C8 58.7(6) 6_565 6_565 ?
 C25 C25 C9 105.2(5) 6_565 6_565 ?
 C25 C25 C10 150.4(6) 6_565 6_565 ?
 C25 C25 C24 139.7(7) 6_565 . ?
 C25 C25 C26 20.6(5) 6_565 . ?
 C25 C25 C27 110.1(5) 6_565 6_565 ?
 C26 C25 C8 78.5(8) . 6_565 ?
 C26 C25 C8 164(2) 6_565 6_565 ?
 C26 C25 C8 138.6(19) 6_565 . ?
 C26 C25 C9 119.7(18) 6_565 6_565 ?
 C26 C25 C9 123.9(9) . 6_565 ?
 C26 C25 C10 72.2(16) 6_565 6_565 ?
 C26 C25 C10 159.8(15) . 6_565 ?
 C26 C25 C24 120.6(11) . . ?
 C26 C25 C24 19.6(16) 6_565 . ?
 C26 C25 C25 131.1(16) 6_565 6_565 ?
 C26 C25 C26 111(2) 6_565 . ?
 C26 C25 C27 89.6(9) . 6_565 ?
 C26 C25 C27 21.8(14) 6_565 6_565 ?
 C10 C26 C8 52.8(6) . 6_565 ?
 C10 C26 C25 107.4(7) . . ?
 C10 C26 C26 126.2(6) . 6_565 ?
 C10 C26 C46 115.8(9) . 6_565 ?
 C24 C26 C8 120.0(14) 6_565 6_565 ?
 C24 C26 C10 70.8(12) 6_565 . ?
 C24 C26 C25 152(2) 6_565 . ?
 C24 C26 C26 141.7(15) 6_565 6_565 ?
 C24 C26 C27 52.7(10) 6_565 . ?
 C24 C26 C46 45.7(9) 6_565 6_565 ?
 C25 C26 C8 55.1(6) . 6_565 ?
 C25 C26 C8 28.2(12) 6_565 6_565 ?
 C25 C26 C10 81.0(15) 6_565 . ?
 C25 C26 C24 146(3) 6_565 6_565 ?
 C25 C26 C25 28.4(13) 6_565 . ?
 C25 C26 C26 20.6(5) . 6_565 ?
 C25 C26 C26 48.9(16) 6_565 6_565 ?
 C25 C26 C27 147(2) 6_565 . ?
 C25 C26 C46 149(2) 6_565 6_565 ?
 C25 C26 C46 123.2(10) . 6_565 ?
 C26 C26 C8 75.1(6) 6_565 6_565 ?
 C26 C26 C46 103.6(6) 6_565 6_565 ?
 C27 C26 C8 158.6(13) . 6_565 ?
 C27 C26 C10 123.3(10) . . ?
 C27 C26 C25 119.8(10) . . ?
 C27 C26 C26 99.6(7) . 6_565 ?
 C27 C26 C46 8.4(8) . 6_565 ?
 C46 C26 C8 152.1(12) 6_565 6_565 ?
 C24 C27 C25 50.3(8) 6_565 6_565 ?
 C24 C27 C26 41.9(9) 6_565 . ?
 C24 C27 C28 77.8(10) 6_565 . ?
 C24 C27 C45 100.2(10) 6_565 6_565 ?
 C24 C27 C47 149.4(17) 6_565 . ?
 C25 C27 C45 143.6(10) 6_565 6_565 ?
 C26 C27 C25 10.8(8) . 6_565 ?
 C26 C27 C28 119.6(9) . . ?
 C26 C27 C45 140.2(10) . 6_565 ?
 C26 C27 C47 120.8(9) . . ?
 C28 C27 C25 126.6(9) . 6_565 ?
 C28 C27 C45 24.6(5) . 6_565 ?
 C28 C27 C47 109.5(7) . . ?
 C46 C27 C24 114(2) 6_565 6_565 ?
 C46 C27 C25 155(3) 6_565 6_565 ?
 C46 C27 C26 154(3) 6_565 . ?
 C46 C27 C28 37.8(14) 6_565 . ?
 C46 C27 C45 14.0(16) 6_565 6_565 ?
 C46 C27 C47 73.0(16) 6_565 . ?
 C47 C27 C25 110.1(9) . 6_565 ?
 C47 C27 C45 84.9(6) . 6_565 ?
 C23 C28 C43 42.7(5) 6_565 6_565 ?
 C24 C28 C23 45.9(5) 6_565 6_565 ?
 C24 C28 C43 87.9(8) 6_565 6_565 ?
 C27 C28 C23 85.8(7) . 6_565 ?
 C27 C28 C24 40.1(6) . 6_565 ?
 C27 C28 C43 126.3(8) . 6_565 ?
 C27 C28 C44 161.9(12) . 6_565 ?
 C29 C28 C23 35.4(6) . 6_565 ?
 C29 C28 C24 81.2(8) . 6_565 ?
 C29 C28 C27 120.6(9) . . ?
 C29 C28 C43 8.9(7) . 6_565 ?
 C29 C28 C44 51.7(7) . 6_565 ?
 C29 C28 C49 119.6(9) . . ?
 C44 C28 C23 86.8(8) 6_565 6_565 ?
 C44 C28 C24 131.5(10) 6_565 6_565 ?
 C44 C28 C43 44.1(5) 6_565 6_565 ?
 C45 C28 C23 144.3(16) 6_565 6_565 ?
 C45 C28 C24 148.5(18) 6_565 6_565 ?
 C45 C28 C27 115.1(13) 6_565 . ?
 C45 C28 C29 114.2(14) 6_565 . ?
 C45 C28 C43 105.5(13) 6_565 6_565 ?
 C45 C28 C44 64.3(11) 6_565 6_565 ?
 C45 C28 C46 93.6(14) 6_565 6_565 ?
 C45 C28 C49 8.2(12) 6_565 . ?
 C46 C28 C23 106.2(12) 6_565 6_565 ?
 C46 C28 C24 61.3(9) 6_565 6_565 ?
 C46 C28 C27 21.7(8) 6_565 . ?
 C46 C28 C29 139.3(14) 6_565 . ?
 C46 C28 C43 142.6(15) 6_565 6_565 ?
 C46 C28 C44 152.9(16) 6_565 6_565 ?
 C46 C28 C49 85.8(10) 6_565 . ?
 C49 C28 C23 145.9(11) . 6_565 ?
 C49 C28 C24 140.7(10) . 6_565 ?
 C49 C28 C27 107.1(7) . . ?
 C49 C28 C43 110.7(8) . 6_565 ?
 C49 C28 C44 71.2(8) . 6_565 ?
 C11 C29 C24 65.7(7) . 6_565 ?
 C11 C29 C45 139.2(10) . 6_565 ?
 C23 C29 C11 19.6(8) 6_565 . ?
 C23 C29 C24 46.7(7) 6_565 6_565 ?
 C23 C29 C28 99.5(10) 6_565 . ?
 C23 C29 C30 136.7(11) 6_565 . ?
 C23 C29 C44 165.1(17) 6_565 6_565 ?
 C23 C29 C45 121.8(12) 6_565 6_565 ?
 C24 C29 C45 75.5(7) 6_565 6_565 ?
 C28 C29 C11 118.6(9) . . ?
 C28 C29 C24 52.9(6) . 6_565 ?
 C28 C29 C30 118.7(9) . . ?
 C28 C29 C45 25.0(6) . 6_565 ?
 C30 C29 C11 117.7(8) . . ?
 C30 C29 C24 157.6(13) . 6_565 ?
 C30 C29 C45 93.7(7) . 6_565 ?
 C43 C29 C11 84.0(16) 6_565 . ?
 C43 C29 C23 103.4(17) 6_565 6_565 ?
 C43 C29 C24 145(2) 6_565 6_565 ?
 C43 C29 C28 151(2) 6_565 . ?
 C43 C29 C30 34.3(14) 6_565 . ?
 C43 C29 C44 86.1(16) 6_565 6_565 ?
 C43 C29 C45 127(2) 6_565 6_565 ?
 C44 C29 C11 166.1(13) 6_565 . ?
 C44 C29 C24 120.1(11) 6_565 6_565 ?
 C44 C29 C28 68.3(9) 6_565 . ?
 C44 C29 C30 51.8(8) 6_565 . ?
 C44 C29 C45 44.6(8) 6_565 6_565 ?
 C29 C30 C31 119.5(9) . . ?
 C29 C30 C62 147.5(10) . 6_565 ?
 C29 C30 C63 155.3(11) . 6_565 ?
 C29 C30 C64 114.5(9) . 6_565 ?
 C31 C30 C62 29.9(7) . 6_565 ?
 C31 C30 C63 75.1(8) . 6_565 ?
 C31 C30 C64 120.5(10) . 6_565 ?
 C42 C30 C29 97.6(9) 6_565 . ?
 C42 C30 C31 22.4(7) 6_565 . ?
 C42 C30 C51 135.3(12) 6_565 . ?
 C42 C30 C62 52.3(7) 6_565 6_565 ?
 C42 C30 C63 97.1(10) 6_565 6_565 ?
 C42 C30 C64 141.8(12) 6_565 6_565 ?
 C43 C30 C29 22.2(9) 6_565 . ?
 C43 C30 C31 97.8(12) 6_565 . ?
 C43 C30 C42 75.6(11) 6_565 6_565 ?
 C43 C30 C44 80.4(11) 6_565 6_565 ?
 C43 C30 C51 141.0(15) 6_565 . ?
 C43 C30 C62 127.0(13) 6_565 6_565 ?
 C43 C30 C63 162(2) 6_565 6_565 ?
 C43 C30 C64 135.9(15) 6_565 6_565 ?
 C44 C30 C29 58.3(9) 6_565 . ?
 C44 C30 C31 170.0(17) 6_565 . ?
 C44 C30 C42 155.1(14) 6_565 6_565 ?
 C44 C30 C51 64.3(9) 6_565 . ?
 C44 C30 C62 148.4(12) 6_565 6_565 ?
 C44 C30 C63 103.6(10) 6_565 6_565 ?
 C44 C30 C64 57.9(9) 6_565 6_565 ?
 C51 C30 C29 120.2(9) . . ?
 C51 C30 C31 113.9(9) . . ?
 C51 C30 C62 84.5(8) . 6_565 ?
 C51 C30 C63 39.3(7) . 6_565 ?
 C51 C30 C64 6.6(9) . 6_565 ?
 C62 C30 C63 45.3(6) 6_565 6_565 ?
 C64 C30 C62 91.0(9) 6_565 6_565 ?
 C64 C30 C63 45.8(8) 6_565 6_565 ?
 C13 C31 C30 120.6(11) . . ?
 C13 C31 C32 105.9(7) . . ?
 C13 C31 C41 4.0(15) . 6_565 ?
 C13 C31 C43 89.6(9) . 6_565 ?
 C30 C31 C41 120.9(10) . 6_565 ?
 C30 C31 C43 31.1(6) . 6_565 ?
 C32 C31 C30 126.9(11) . . ?
 C32 C31 C41 103.8(9) . 6_565 ?
 C32 C31 C43 151.6(14) . 6_565 ?
 C41 C31 C43 90.1(8) 6_565 6_565 ?
 C42 C31 C13 55.9(19) 6_565 . ?
 C42 C31 C30 66.0(18) 6_565 . ?
 C42 C31 C32 158(3) 6_565 . ?
 C42 C31 C41 57.3(18) 6_565 6_565 ?
 C42 C31 C43 35.3(18) 6_565 6_565 ?
 C42 C31 C62 163(3) 6_565 6_565 ?
 C62 C31 C13 138.7(13) 6_565 . ?
 C62 C31 C30 97.3(13) 6_565 . ?
 C62 C31 C32 32.8(11) 6_565 . ?
 C62 C31 C41 136.6(15) 6_565 6_565 ?
 C62 C31 C43 127.6(14) 6_565 6_565 ?
 C31 C32 C42 6.0(9) . 6_565 ?
 C31 C32 C53 118.9(12) . . ?
 C31 C32 C60 116.0(11) . 6_565 ?
 C31 C32 C63 72.8(8) . 6_565 ?
 C31 C32 C76 140.4(14) . 6_565 ?
 C33 C32 C31 109.3(8) . . ?
 C33 C32 C42 103.8(8) . 6_565 ?
 C33 C32 C53 119.1(13) . . ?
 C33 C32 C60 9.6(10) . 6_565 ?
 C33 C32 C63 158.2(17) . 6_565 ?
 C33 C32 C76 92.9(10) . 6_565 ?
 C42 C32 C63 76.8(7) 6_565 6_565 ?
 C53 C32 C42 121.4(12) . 6_565 ?
 C53 C32 C60 109.6(11) . 6_565 ?
 C53 C32 C63 48.5(7) . 6_565 ?
 C53 C32 C76 26.7(7) . 6_565 ?
 C60 C32 C42 110.2(12) 6_565 6_565 ?
 C60 C32 C63 150.6(15) 6_565 6_565 ?
 C60 C32 C76 83.5(8) 6_565 6_565 ?
 C61 C32 C31 159(3) 6_565 . ?
 C61 C32 C33 58.8(16) 6_565 . ?
 C61 C32 C42 153(3) 6_565 6_565 ?
 C61 C32 C53 62.9(16) 6_565 . ?
 C61 C32 C60 50.2(13) 6_565 6_565 ?
 C61 C32 C62 149(3) 6_565 6_565 ?
 C61 C32 C63 111.3(19) 6_565 6_565 ?
 C61 C32 C76 36.4(14) 6_565 6_565 ?
 C62 C32 C31 37.8(13) 6_565 . ?
 C62 C32 C33 147.0(17) 6_565 . ?
 C62 C32 C42 43.2(12) 6_565 6_565 ?
 C62 C32 C53 86.6(16) 6_565 . ?
 C62 C32 C60 153(2) 6_565 6_565 ?
 C62 C32 C63 38.1(12) 6_565 6_565 ?
 C62 C32 C76 112.9(18) 6_565 6_565 ?
 C76 C32 C42 140.5(13) 6_565 6_565 ?
 C76 C32 C63 74.9(8) 6_565 6_565 ?
 C14 C33 C34 115.6(13) . . ?
 C14 C33 C59 102.5(12) . 6_565 ?
 C32 C33 C14 108.8(8) . . ?
 C32 C33 C34 123.2(14) . . ?
 C32 C33 C59 135.6(15) . 6_565 ?
 C34 C33 C59 13.7(7) . 6_565 ?
 C40 C33 C14 6.8(10) 6_565 . ?
 C40 C33 C32 115.5(12) 6_565 . ?
 C40 C33 C34 110.3(14) 6_565 . ?
 C40 C33 C59 97.0(14) 6_565 6_565 ?
 C60 C33 C14 110(4) 6_565 . ?
 C60 C33 C32 130(5) 6_565 . ?
 C60 C33 C34 7(4) 6_565 . ?
 C60 C33 C40 105(4) 6_565 6_565 ?
 C60 C33 C59 8(3) 6_565 6_565 ?
 C60 C33 C61 101(4) 6_565 6_565 ?
 C61 C33 C14 138.1(14) 6_565 . ?
 C61 C33 C32 31.1(9) 6_565 . ?
 C61 C33 C34 94.0(13) 6_565 . ?
 C61 C33 C40 144.7(19) 6_565 6_565 ?
 C61 C33 C59 107.5(14) 6_565 6_565 ?
 C33 C34 C38 97.8(10) . 6_565 ?
 C33 C34 C61 36.7(8) . 6_565 ?
 C35 C34 C33 116.5(11) . . ?
 C35 C34 C38 19.5(7) . 6_565 ?
 C35 C34 C61 147.3(15) . 6_565 ?
 C38 C34 C61 131.9(12) 6_565 6_565 ?
 C55 C34 C33 115.6(11) . . ?
 C55 C34 C35 119.1(12) . . ?
 C55 C34 C38 137.5(14) . 6_565 ?
 C55 C34 C58 39.2(8) . 6_565 ?
 C55 C34 C61 79.2(9) . 6_565 ?
 C58 C34 C33 148.2(18) 6_565 . ?
 C58 C34 C35 80.2(10) 6_565 . ?
 C58 C34 C38 99.3(11) 6_565 6_565 ?
 C58 C34 C61 115.8(12) 6_565 6_565 ?
 C59 C34 C33 117(3) 6_565 . ?
 C59 C34 C35 12(4) 6_565 . ?
 C59 C34 C38 20(3) 6_565 6_565 ?
 C59 C34 C55 125(3) 6_565 . ?
 C59 C34 C58 86(3) 6_565 6_565 ?
 C59 C34 C60 115(3) 6_565 6_565 ?
 C59 C34 C61 152(3) 6_565 6_565 ?
 C60 C34 C33 2.0(10) 6_565 . ?
 C60 C34 C35 114.7(15) 6_565 . ?
 C60 C34 C38 96.0(13) 6_565 6_565 ?
 C60 C34 C55 117.6(15) 6_565 . ?
 C60 C34 C58 150(2) 6_565 6_565 ?
 C60 C34 C61 38.7(8) 6_565 6_565 ?
 C16 C35 C34 123.4(12) . . ?
 C16 C35 C36 106.2(8) . . ?
 C16 C35 C37 60.6(7) . 6_565 ?
 C16 C35 C39 30.5(8) . 6_565 ?
 C16 C35 C58 155.2(14) . 6_565 ?
 C34 C35 C39 93.2(10) . 6_565 ?
 C34 C35 C58 49.7(8) . 6_565 ?
 C36 C35 C34 123.2(12) . . ?
 C36 C35 C37 46.1(7) . 6_565 ?
 C36 C35 C39 134.4(10) . 6_565 ?
 C36 C35 C58 73.7(9) . 6_565 ?
 C37 C35 C34 160.9(18) 6_565 . ?
 C37 C35 C39 90.5(9) 6_565 6_565 ?
 C37 C35 C58 117.7(12) 6_565 6_565 ?
 C38 C35 C16 20(2) 6_565 . ?
 C38 C35 C34 112(2) 6_565 . ?
 C38 C35 C36 122.5(19) 6_565 . ?
 C38 C35 C37 76.4(17) 6_565 6_565 ?
 C38 C35 C39 23.5(17) 6_565 6_565 ?
 C38 C35 C58 160(2) 6_565 6_565 ?
 C38 C35 C59 111(2) 6_565 6_565 ?
 C58 C35 C39 136.5(12) 6_565 6_565 ?
 C59 C35 C16 123.7(15) 6_565 . ?
 C59 C35 C34 5.7(18) 6_565 . ?
 C59 C35 C36 125.8(15) 6_565 . ?
 C59 C35 C37 166(2) 6_565 6_565 ?
 C59 C35 C39 93.2(13) 6_565 6_565 ?
 C59 C35 C58 52.2(9) 6_565 6_565 ?
 C35 C36 C38 17.6(6) . 6_565 ?
 C35 C36 C57 113.1(11) . . ?
 C35 C36 C58 64.6(8) . 6_565 ?
 C36 C36 C35 158.2(8) 6_565 . ?
 C36 C36 C37 52.8(6) 6_565 . ?
 C36 C36 C37 96.1(10) 6_565 6_565 ?
 C36 C36 C38 144.2(6) 6_565 6_565 ?
 C36 C36 C57 75.2(5) 6_565 . ?
 C36 C36 C58 123.6(4) 6_565 6_565 ?
 C37 C36 C35 109.8(8) . . ?
 C37 C36 C35 68.0(10) 6_565 . ?
 C37 C36 C37 43.2(11) 6_565 . ?
 C37 C36 C38 50.4(10) 6_565 6_565 ?
 C37 C36 C38 92.7(8) . 6_565 ?
 C37 C36 C57 123.7(10) . . ?
 C37 C36 C57 155.7(17) 6_565 . ?
 C37 C36 C58 153.2(13) . 6_565 ?
 C37 C36 C58 129.6(14) 6_565 6_565 ?
 C38 C36 C58 81.8(7) 6_565 6_565 ?
 C57 C36 C38 129.1(10) . 6_565 ?
 C57 C36 C58 49.3(4) . 6_565 ?
 C16 C37 C35 57.7(8) 6_565 6_565 ?
 C16 C37 C38 31.8(8) 6_565 . ?
 C17 C37 C16 90.8(12) . 6_565 ?
 C17 C37 C16 66.8(9) 6_565 6_565 ?
 C17 C37 C17 24.7(12) 6_565 . ?
 C17 C37 C35 123.5(14) 6_565 6_565 ?
 C17 C37 C35 144.8(14) . 6_565 ?
 C17 C37 C36 107.8(7) . . ?
 C17 C37 C36 131.8(12) 6_565 . ?
 C17 C37 C38 122.4(10) . . ?
 C17 C37 C38 98.5(12) 6_565 . ?
 C36 C37 C16 122.9(14) 6_565 6_565 ?
 C36 C37 C16 149.2(14) . 6_565 ?
 C36 C37 C17 159.3(18) 6_565 6_565 ?
 C36 C37 C17 137.9(13) 6_565 . ?
 C36 C37 C35 96.1(11) . 6_565 ?
 C36 C37 C35 65.9(9) 6_565 6_565 ?
 C36 C37 C36 31.1(12) 6_565 . ?
 C36 C37 C38 92.8(12) 6_565 . ?
 C36 C37 C38 122.9(10) . . ?
 C37 C37 C16 144.6(9) 6_565 6_565 ?
 C37 C37 C17 80.8(10) 6_565 6_565 ?
 C37 C37 C17 56.1(6) 6_565 . ?
 C37 C37 C35 146.4(8) 6_565 6_565 ?
 C37 C37 C36 84.0(10) 6_565 6_565 ?
 C37 C37 C36 52.8(6) 6_565 . ?
 C37 C37 C38 165.9(9) 6_565 . ?
 C38 C37 C35 26.9(8) . 6_565 ?
 C15 C38 C17 81.1(7) 6_565 6_565 ?
 C15 C38 C34 102.4(11) 6_565 6_565 ?
 C15 C38 C36 141.3(13) 6_565 6_565 ?
 C16 C38 C15 45.7(13) 6_565 6_565 ?
 C16 C38 C17 37.4(12) 6_565 6_565 ?
 C16 C38 C34 144(2) 6_565 6_565 ?
 C16 C38 C36 108.2(18) 6_565 6_565 ?
 C16 C38 C37 73.0(15) 6_565 . ?
 C16 C38 C39 48.7(15) 6_565 . ?
 C16 C38 C59 150(2) 6_565 . ?
 C34 C38 C17 146.4(13) 6_565 6_565 ?
 C34 C38 C36 87.0(8) 6_565 6_565 ?
 C35 C38 C15 142(3) 6_565 6_565 ?
 C35 C38 C16 143(4) 6_565 6_565 ?
 C35 C38 C17 110(2) 6_565 6_565 ?
 C35 C38 C34 48.1(15) 6_565 6_565 ?
 C35 C38 C36 39.9(14) 6_565 6_565 ?
 C35 C38 C37 76.6(17) 6_565 . ?
 C35 C38 C39 146(2) 6_565 . ?
 C35 C38 C59 42.8(17) 6_565 . ?
 C36 C38 C17 71.6(7) 6_565 6_565 ?
 C37 C38 C15 115.2(11) . 6_565 ?
 C37 C38 C17 35.7(6) . 6_565 ?
 C37 C38 C34 122.3(11) . 6_565 ?
 C37 C38 C36 36.8(6) . 6_565 ?
 C39 C38 C15 7.8(12) . 6_565 ?
 C39 C38 C17 85.4(9) . 6_565 ?
 C39 C38 C34 102.5(9) . 6_565 ?
 C39 C38 C36 148.9(12) . 6_565 ?
 C39 C38 C37 120.5(10) . . ?
 C59 C38 C15 109.1(9) . 6_565 ?
 C59 C38 C17 146.5(11) . 6_565 ?
 C59 C38 C34 6.7(9) . 6_565 ?
 C59 C38 C36 82.4(8) . 6_565 ?
 C59 C38 C37 118.5(10) . . ?
 C59 C38 C39 108.9(7) . . ?
 C3 C39 C35 137.7(12) 6_565 6_565 ?
 C14 C39 C3 92.5(10) 6_565 6_565 ?
 C14 C39 C35 105.0(12) 6_565 6_565 ?
 C15 C39 C3 25(2) 6_565 6_565 ?
 C15 C39 C14 68(3) 6_565 6_565 ?
 C15 C39 C16 126(4) 6_565 6_565 ?
 C15 C39 C19 46(3) 6_565 . ?
 C15 C39 C35 142(5) 6_565 6_565 ?
 C15 C39 C38 148(5) 6_565 . ?
 C15 C39 C40 75(3) 6_565 . ?
 C16 C39 C3 106.3(14) 6_565 6_565 ?
 C16 C39 C14 142.2(19) 6_565 6_565 ?
 C16 C39 C19 85.9(13) 6_565 . ?
 C16 C39 C35 40.5(9) 6_565 6_565 ?
 C16 C39 C38 33.0(10) 6_565 . ?
 C16 C39 C40 138.2(14) 6_565 . ?
 C19 C39 C3 22.0(7) . 6_565 ?
 C19 C39 C14 114.0(13) . 6_565 ?
 C19 C39 C35 122.3(12) . 6_565 ?
 C38 C39 C3 136.9(12) . 6_565 ?
 C38 C39 C14 115.0(11) . 6_565 ?
 C38 C39 C19 118.2(13) . . ?
 C38 C39 C35 10.8(8) . 6_565 ?
 C38 C39 C40 109.1(8) . . ?
 C40 C39 C3 99.5(11) . 6_565 ?
 C40 C39 C14 7.0(10) . 6_565 ?
 C40 C39 C19 121.0(13) . . ?
 C40 C39 C35 99.5(8) . 6_565 ?
 C14 C40 C13 21(6) 6_565 6_565 ?
 C14 C40 C15 92(8) 6_565 6_565 ?
 C14 C40 C33 122(8) 6_565 6_565 ?
 C14 C40 C39 111(8) 6_565 . ?
 C14 C40 C41 10(7) 6_565 . ?
 C14 C40 C60 133(8) 6_565 . ?
 C15 C40 C13 111.7(13) 6_565 6_565 ?
 C15 C40 C39 19.1(9) 6_565 . ?
 C15 C40 C41 100.5(13) 6_565 . ?
 C15 C40 C60 121.9(13) 6_565 . ?
 C33 C40 C13 101.4(14) 6_565 6_565 ?
 C33 C40 C15 135.7(19) 6_565 6_565 ?
 C33 C40 C39 119.8(11) 6_565 . ?
 C33 C40 C41 112.2(14) 6_565 . ?
 C33 C40 C60 13.9(10) 6_565 . ?
 C39 C40 C13 130.7(13) . 6_565 ?
 C39 C40 C41 119.6(13) . . ?
 C39 C40 C60 105.9(7) . . ?
 C41 C40 C13 11.4(7) . 6_565 ?
 C60 C40 C13 113.0(11) . 6_565 ?
 C60 C40 C41 123.2(11) . . ?
 C12 C41 C14 146.0(19) 6_565 6_565 ?
 C12 C41 C21 29.6(8) 6_565 . ?
 C12 C41 C31 108.1(11) 6_565 6_565 ?
 C12 C41 C40 147.1(17) 6_565 . ?
 C12 C41 C42 89.8(10) 6_565 . ?
 C13 C41 C12 104(4) 6_565 6_565 ?
 C13 C41 C14 109(4) 6_565 6_565 ?
 C13 C41 C21 132(4) 6_565 . ?
 C13 C41 C31 17(6) 6_565 6_565 ?
 C13 C41 C40 107(4) 6_565 . ?
 C13 C41 C42 20(6) 6_565 . ?
 C14 C41 C21 118.9(14) 6_565 . ?
 C14 C41 C31 100.5(12) 6_565 6_565 ?
 C14 C41 C40 1.5(10) 6_565 . ?
 C14 C41 C42 118.8(13) 6_565 . ?
 C21 C41 C31 137.5(12) . 6_565 ?
 C21 C41 C40 120.2(11) . . ?
 C21 C41 C42 119.3(10) . . ?
 C40 C41 C31 99.1(10) . 6_565 ?
 C42 C41 C31 18.5(6) . 6_565 ?
 C42 C41 C40 117.3(10) . . ?
 C12 C42 C32 129.5(10) 6_565 6_565 ?
 C13 C42 C12 44.8(8) 6_565 6_565 ?
 C13 C42 C30 162(2) 6_565 6_565 ?
 C13 C42 C32 88.1(11) 6_565 6_565 ?
 C13 C42 C41 5.6(16) 6_565 . ?
 C13 C42 C43 124.4(13) 6_565 . ?
 C13 C42 C62 110.2(12) 6_565 . ?
 C30 C42 C12 119.8(10) 6_565 6_565 ?
 C30 C42 C32 101.8(10) 6_565 6_565 ?
 C30 C42 C41 156.5(17) 6_565 . ?
 C30 C42 C43 40.6(7) 6_565 . ?
 C30 C42 C62 81.3(9) 6_565 . ?
 C31 C42 C12 144(2) 6_565 6_565 ?
 C31 C42 C13 101(2) 6_565 6_565 ?
 C31 C42 C30 92(2) 6_565 6_565 ?
 C31 C42 C32 15(2) 6_565 6_565 ?
 C31 C42 C41 104(2) 6_565 . ?
 C31 C42 C43 132(2) 6_565 . ?
 C31 C42 C62 10.7(19) 6_565 . ?
 C41 C42 C12 40.7(7) . 6_565 ?
 C41 C42 C32 90.8(8) . 6_565 ?
 C43 C42 C12 79.7(8) . 6_565 ?
 C43 C42 C32 139.1(13) . 6_565 ?
 C43 C42 C41 119.7(10) . . ?
 C43 C42 C62 121.2(11) . . ?
 C62 C42 C12 151.3(13) . 6_565 ?
 C62 C42 C32 22.4(6) . 6_565 ?
 C62 C42 C41 113.1(10) . . ?
 C11 C43 C28 87.9(7) 6_565 6_565 ?
 C11 C43 C31 112.4(9) 6_565 6_565 ?
 C23 C43 C11 20.6(6) . 6_565 ?
 C23 C43 C28 67.4(7) . 6_565 ?
 C23 C43 C31 132.3(10) . 6_565 ?
 C29 C43 C11 71.6(15) 6_565 6_565 ?
 C29 C43 C23 51.0(14) 6_565 . ?
 C29 C43 C28 19.9(17) 6_565 6_565 ?
 C29 C43 C30 124(2) 6_565 6_565 ?
 C29 C43 C31 170(3) 6_565 6_565 ?
 C29 C43 C42 170(3) 6_565 . ?
 C29 C43 C44 66.6(15) 6_565 . ?
 C30 C43 C11 162.3(18) 6_565 6_565 ?
 C30 C43 C23 169(3) 6_565 . ?
 C30 C43 C28 105.3(12) 6_565 6_565 ?
 C30 C43 C31 51.1(9) 6_565 6_565 ?
 C30 C43 C42 63.7(10) 6_565 . ?
 C30 C43 C44 56.9(11) 6_565 . ?
 C31 C43 C28 150.8(12) 6_565 6_565 ?
 C42 C43 C11 100.2(9) . 6_565 ?
 C42 C43 C23 120.5(9) . . ?
 C42 C43 C28 161.0(18) . 6_565 ?
 C42 C43 C31 12.9(7) . 6_565 ?
 C44 C43 C11 137.1(11) . 6_565 ?
 C44 C43 C23 116.7(10) . . ?
 C44 C43 C28 49.3(7) . 6_565 ?
 C44 C43 C31 107.4(10) . 6_565 ?
 C44 C43 C42 120.3(10) . . ?
 C28 C44 C49 51.7(7) 6_565 6_565 ?
 C28 C44 C50 99.0(10) 6_565 6_565 ?
 C29 C44 C28 60.0(7) 6_565 6_565 ?
 C29 C44 C43 27.3(7) 6_565 . ?
 C29 C44 C45 95.1(11) 6_565 . ?
 C29 C44 C49 108.9(12) 6_565 6_565 ?
 C29 C44 C50 146.3(16) 6_565 6_565 ?
 C29 C44 C51 132.6(13) 6_565 6_565 ?
 C29 C44 C64 142.1(13) 6_565 . ?
 C30 C44 C28 128.2(13) 6_565 6_565 ?
 C30 C44 C29 70.0(9) 6_565 6_565 ?
 C30 C44 C43 42.6(8) 6_565 . ?
 C30 C44 C45 152.6(17) 6_565 . ?
 C30 C44 C49 150.4(17) 6_565 6_565 ?
 C30 C44 C50 117.1(12) 6_565 6_565 ?
 C30 C44 C51 65.8(9) 6_565 6_565 ?
 C30 C44 C64 75.3(10) 6_565 . ?
 C43 C44 C28 86.7(9) . 6_565 ?
 C43 C44 C49 131.3(14) . 6_565 ?
 C43 C44 C50 145.6(17) . 6_565 ?
 C43 C44 C51 106.8(11) . 6_565 ?
 C45 C44 C28 36.4(7) . 6_565 ?
 C45 C44 C43 120.0(13) . . ?
 C45 C44 C49 15.7(7) . 6_565 ?
 C45 C44 C50 63.3(7) . 6_565 ?
 C45 C44 C51 117.0(10) . 6_565 ?
 C50 C44 C49 47.6(8) 6_565 6_565 ?
 C51 C44 C28 148.9(16) 6_565 6_565 ?
 C51 C44 C49 101.5(11) 6_565 6_565 ?
 C51 C44 C50 54.4(7) 6_565 6_565 ?
 C64 C44 C28 144.0(11) . 6_565 ?
 C64 C44 C43 116.5(11) . . ?
 C64 C44 C45 109.6(8) . . ?
 C64 C44 C49 93.9(8) . 6_565 ?
 C64 C44 C50 46.3(7) . 6_565 ?
 C64 C44 C51 9.7(9) . 6_565 ?
 C28 C45 C27 40.3(9) 6_565 6_565 ?
 C28 C45 C29 40.7(10) 6_565 6_565 ?
 C28 C45 C44 79.3(13) 6_565 . ?
 C28 C45 C46 45.8(10) 6_565 . ?
 C28 C45 C48 115.2(15) 6_565 6_565 ?
 C28 C45 C50 143.6(16) 6_565 6_565 ?
 C28 C45 C66 164(2) 6_565 . ?
 C29 C45 C27 76.8(7) 6_565 6_565 ?
 C44 C45 C27 117.1(10) . 6_565 ?
 C44 C45 C29 40.3(7) . 6_565 ?
 C44 C45 C46 123.1(12) . . ?
 C44 C45 C48 152.3(13) . 6_565 ?
 C44 C45 C50 66.5(7) . 6_565 ?
 C44 C45 C66 106.5(7) . . ?
 C46 C45 C27 6.1(7) . 6_565 ?
 C46 C45 C29 82.8(9) . 6_565 ?
 C46 C45 C48 69.9(9) . 6_565 ?
 C46 C45 C50 154.6(17) . 6_565 ?
 C46 C45 C66 123.2(12) . . ?
 C48 C45 C27 75.1(7) 6_565 6_565 ?
 C48 C45 C29 141.4(12) 6_565 6_565 ?
 C49 C45 C27 118(2) 6_565 6_565 ?
 C49 C45 C28 158(3) 6_565 6_565 ?
 C49 C45 C29 150(3) 6_565 6_565 ?
 C49 C45 C44 119(2) 6_565 . ?
 C49 C45 C46 113(2) 6_565 . ?
 C49 C45 C48 42.7(18) 6_565 6_565 ?
 C49 C45 C50 52(2) 6_565 6_565 ?
 C49 C45 C66 12(2) 6_565 . ?
 C50 C45 C27 155.1(14) 6_565 6_565 ?
 C50 C45 C29 102.9(9) 6_565 6_565 ?
 C50 C45 C48 92.1(9) 6_565 6_565 ?
 C66 C45 C27 127.9(11) . 6_565 ?
 C66 C45 C29 139.2(11) . 6_565 ?
 C66 C45 C48 53.6(8) . 6_565 ?
 C66 C45 C50 40.0(6) . 6_565 ?
 C24 C46 C26 26.3(6) . 6_565 ?
 C24 C46 C45 117.6(11) . . ?
 C24 C46 C48 152.9(17) . 6_565 ?
 C24 C46 C49 131.9(12) . 6_565 ?
 C27 C46 C24 42.3(15) 6_565 . ?
 C27 C46 C26 18.0(18) 6_565 6_565 ?
 C27 C46 C28 120(2) 6_565 6_565 ?
 C27 C46 C45 160(2) 6_565 . ?
 C27 C46 C47 82.0(16) 6_565 . ?
 C27 C46 C48 133(2) 6_565 6_565 ?
 C27 C46 C49 170(3) 6_565 6_565 ?
 C28 C46 C24 79.5(10) 6_565 . ?
 C28 C46 C26 105.9(11) 6_565 6_565 ?
 C28 C46 C45 40.6(9) 6_565 . ?
 C28 C46 C47 153.2(19) 6_565 . ?
 C28 C46 C48 103.9(12) 6_565 6_565 ?
 C28 C46 C49 57.4(9) 6_565 6_565 ?
 C45 C46 C26 142.6(12) . 6_565 ?
 C45 C46 C48 63.7(8) . 6_565 ?
 C45 C46 C49 16.9(7) . 6_565 ?
 C47 C46 C24 117.6(11) . . ?
 C47 C46 C26 92.8(8) . 6_565 ?
 C47 C46 C45 114.6(12) . . ?
 C47 C46 C48 51.2(6) . 6_565 ?
 C47 C46 C49 97.8(10) . 6_565 ?
 C48 C46 C26 139.3(10) 6_565 6_565 ?
 C49 C46 C26 153.4(13) 6_565 6_565 ?
 C49 C46 C48 46.8(5) 6_565 6_565 ?
 C27 C47 C27 98.9(10) . 6_565 ?
 C27 C47 C48 105.2(6) 6_565 6_565 ?
 C27 C47 C48 145.4(9) . 6_565 ?
 C27 C47 C48 105.2(6) . . ?
 C27 C47 C48 145.4(9) 6_565 . ?
 C46 C47 C27 122.4(9) . . ?
 C46 C47 C27 25.0(7) . 6_565 ?
 C46 C47 C27 25.0(7) 6_565 . ?
 C46 C47 C27 122.4(9) 6_565 6_565 ?
 C46 C47 C46 143.2(15) . 6_565 ?
 C46 C47 C48 122.2(11) . . ?
 C46 C47 C48 80.4(7) . 6_565 ?
 C46 C47 C48 80.4(7) 6_565 . ?
 C46 C47 C48 122.2(11) 6_565 6_565 ?
 C48 C47 C48 43.3(9) . 6_565 ?
 C45 C48 C46 46.4(5) 6_565 6_565 ?
 C47 C48 C45 94.8(7) . 6_565 ?
 C47 C48 C46 48.5(5) . 6_565 ?
 C47 C48 C66 145.0(9) . 6_565 ?
 C48 C48 C45 155.3(7) 6_565 6_565 ?
 C48 C48 C46 115.4(5) 6_565 6_565 ?
 C48 C48 C47 68.4(5) 6_565 . ?
 C48 C48 C49 161.8(8) 6_565 . ?
 C48 C48 C66 138.4(6) 6_565 6_565 ?
 C48 C48 C67 57.8(6) 6_565 . ?
 C48 C48 C67 75.7(8) 6_565 6_565 ?
 C49 C48 C45 14.9(6) . 6_565 ?
 C49 C48 C46 61.3(6) . 6_565 ?
 C49 C48 C47 109.6(7) . . ?
 C49 C48 C66 36.9(7) . 6_565 ?
 C49 C48 C67 117.1(9) . . ?
 C66 C48 C45 51.6(7) 6_565 6_565 ?
 C66 C48 C46 97.9(8) 6_565 6_565 ?
 C67 C48 C45 113.9(11) 6_565 6_565 ?
 C67 C48 C45 130.0(10) . 6_565 ?
 C67 C48 C46 156.4(13) . 6_565 ?
 C67 C48 C46 153.3(12) 6_565 6_565 ?
 C67 C48 C47 141.6(13) 6_565 . ?
 C67 C48 C47 124.6(10) . . ?
 C67 C48 C49 100.1(10) 6_565 . ?
 C67 C48 C66 81.6(9) . 6_565 ?
 C67 C48 C66 63.9(7) 6_565 6_565 ?
 C67 C48 C67 17.9(10) 6_565 . ?
 C28 C49 C44 57.0(7) . 6_565 ?
 C28 C49 C46 36.8(6) . 6_565 ?
 C28 C49 C65 131.4(9) . 6_565 ?
 C44 C49 C65 75.3(8) 6_565 6_565 ?
 C45 C49 C28 14(2) 6_565 . ?
 C45 C49 C44 45.4(18) 6_565 6_565 ?
 C45 C49 C46 50.5(19) 6_565 6_565 ?
 C45 C49 C48 122(2) 6_565 . ?
 C45 C49 C50 110(2) 6_565 . ?
 C45 C49 C65 121(2) 6_565 6_565 ?
 C45 C49 C66 160(3) 6_565 6_565 ?
 C46 C49 C44 92.9(8) 6_565 6_565 ?
 C46 C49 C65 158.3(12) 6_565 6_565 ?
 C48 C49 C28 108.4(7) . . ?
 C48 C49 C44 155.9(12) . 6_565 ?
 C48 C49 C46 71.9(7) . 6_565 ?
 C48 C49 C65 112.3(9) . 6_565 ?
 C50 C49 C28 120.7(9) . . ?
 C50 C49 C44 64.3(8) . 6_565 ?
 C50 C49 C46 151.5(12) . 6_565 ?
 C50 C49 C48 122.5(10) . . ?
 C50 C49 C65 11.0(6) . 6_565 ?
 C66 C49 C28 167(2) 6_565 . ?
 C66 C49 C44 115.0(16) 6_565 6_565 ?
 C66 C49 C46 145.5(16) 6_565 6_565 ?
 C66 C49 C48 74.8(13) 6_565 . ?
 C66 C49 C50 50.7(12) 6_565 . ?
 C66 C49 C65 39.7(10) 6_565 6_565 ?
 C44 C50 C79 142.0(10) 6_565 6_565 ?
 C45 C50 C44 50.1(6) 6_565 6_565 ?
 C45 C50 C79 150.9(11) 6_565 6_565 ?
 C49 C50 C44 68.0(8) . 6_565 ?
 C49 C50 C45 17.9(6) . 6_565 ?
 C49 C50 C51 120.3(9) . . ?
 C49 C50 C69 121.9(9) . . ?
 C49 C50 C79 137.5(10) . 6_565 ?
 C51 C50 C44 53.1(8) . 6_565 ?
 C51 C50 C45 102.7(9) . 6_565 ?
 C51 C50 C69 108.8(7) . . ?
 C51 C50 C79 92.4(7) . 6_565 ?
 C64 C50 C44 54.4(7) 6_565 6_565 ?
 C64 C50 C45 104.5(11) 6_565 6_565 ?
 C64 C50 C49 122.4(12) 6_565 . ?
 C64 C50 C51 5.8(16) 6_565 . ?
 C64 C50 C69 109.7(11) 6_565 . ?
 C64 C50 C79 93.1(10) 6_565 6_565 ?
 C65 C50 C44 146.2(19) 6_565 6_565 ?
 C65 C50 C45 163.6(19) 6_565 6_565 ?
 C65 C50 C49 145.7(18) 6_565 . ?
 C65 C50 C51 93.3(16) 6_565 . ?
 C65 C50 C64 91.8(18) 6_565 6_565 ?
 C65 C50 C66 104.2(18) 6_565 6_565 ?
 C65 C50 C69 29.0(19) 6_565 . ?
 C65 C50 C79 21(2) 6_565 6_565 ?
 C66 C50 C44 109.4(13) 6_565 6_565 ?
 C66 C50 C45 59.3(9) 6_565 6_565 ?
 C66 C50 C49 41.4(9) 6_565 . ?
 C66 C50 C51 159.2(14) 6_565 . ?
 C66 C50 C64 163.0(18) 6_565 6_565 ?
 C66 C50 C69 83.2(11) 6_565 . ?
 C66 C50 C79 99.9(11) 6_565 6_565 ?
 C69 C50 C44 154.0(11) . 6_565 ?
 C69 C50 C45 137.5(11) . 6_565 ?
 C69 C50 C79 16.8(6) . 6_565 ?
 C30 C51 C50 119.4(9) . . ?
 C30 C51 C52 119.6(10) . . ?
 C30 C51 C65 142.6(12) . 6_565 ?
 C44 C51 C30 49.9(8) 6_565 . ?
 C44 C51 C50 72.6(9) 6_565 . ?
 C44 C51 C52 160.5(15) 6_565 . ?
 C44 C51 C65 96.8(11) 6_565 6_565 ?
 C50 C51 C52 108.4(7) . . ?
 C50 C51 C65 24.3(7) . 6_565 ?
 C52 C51 C65 86.1(9) . 6_565 ?
 C63 C51 C30 90.6(11) 6_565 . ?
 C63 C51 C44 140.5(13) 6_565 6_565 ?
 C63 C51 C50 142.3(11) 6_565 . ?
 C63 C51 C52 34.0(9) 6_565 . ?
 C63 C51 C65 119.9(13) 6_565 6_565 ?
 C64 C51 C30 130(5) 6_565 . ?
 C64 C51 C44 81(5) 6_565 6_565 ?
 C64 C51 C50 32(8) 6_565 . ?
 C64 C51 C52 110(5) 6_565 . ?
 C64 C51 C63 138(6) 6_565 6_565 ?
 C64 C51 C65 34(6) 6_565 6_565 ?
 C51 C52 C53 124.6(10) . . ?
 C51 C52 C64 8.3(8) . 6_565 ?
 C51 C52 C78 131.2(9) . 6_565 ?
 C53 C52 C64 132.9(11) . 6_565 ?
 C53 C52 C78 95.5(9) . 6_565 ?
 C63 C52 C51 54.8(14) 6_565 . ?
 C63 C52 C53 75.2(15) 6_565 . ?
 C63 C52 C64 62.1(14) 6_565 6_565 ?
 C63 C52 C70 163.1(17) 6_565 . ?
 C63 C52 C77 115(2) 6_565 6_565 ?
 C63 C52 C78 170(2) 6_565 6_565 ?
 C70 C52 C51 108.7(7) . . ?
 C70 C52 C53 117.7(11) . . ?
 C70 C52 C64 101.8(9) . 6_565 ?
 C70 C52 C78 23.2(7) . 6_565 ?
 C77 C52 C51 168.3(16) 6_565 . ?
 C77 C52 C53 43.7(12) 6_565 . ?
 C77 C52 C64 176.6(17) 6_565 6_565 ?
 C77 C52 C70 81.3(13) 6_565 . ?
 C77 C52 C78 58.2(11) 6_565 6_565 ?
 C78 C52 C64 124.7(11) 6_565 6_565 ?
 C32 C53 C52 114.9(11) . . ?
 C32 C53 C54 117.9(11) . . ?
 C32 C53 C62 30.1(7) . 6_565 ?
 C32 C53 C63 84.6(10) . 6_565 ?
 C52 C53 C54 116.7(11) . . ?
 C52 C53 C62 85.3(9) . 6_565 ?
 C52 C53 C63 31.9(7) . 6_565 ?
 C54 C53 C62 143.7(13) . 6_565 ?
 C61 C53 C32 29.9(8) 6_565 . ?
 C61 C53 C52 143.4(14) 6_565 . ?
 C61 C53 C54 89.9(11) 6_565 . ?
 C61 C53 C62 60.0(8) 6_565 6_565 ?
 C61 C53 C63 114.4(12) 6_565 6_565 ?
 C63 C53 C54 146.6(14) 6_565 . ?
 C63 C53 C62 54.5(7) 6_565 6_565 ?
 C76 C53 C32 106.9(14) 6_565 . ?
 C76 C53 C52 133.4(16) 6_565 . ?
 C76 C53 C54 17.9(13) 6_565 . ?
 C76 C53 C61 77.2(12) 6_565 6_565 ?
 C76 C53 C62 136.4(16) 6_565 6_565 ?
 C76 C53 C63 164(2) 6_565 6_565 ?
 C76 C53 C77 100.8(16) 6_565 6_565 ?
 C77 C53 C32 151.5(15) 6_565 . ?
 C77 C53 C52 36.9(9) 6_565 . ?
 C77 C53 C54 87.5(13) 6_565 . ?
 C77 C53 C61 176(2) 6_565 6_565 ?
 C77 C53 C62 121.4(13) 6_565 6_565 ?
 C77 C53 C63 66.9(10) 6_565 6_565 ?
 C53 C54 C61 40.6(7) . 6_565 ?
 C53 C54 C74 139.3(12) . 6_565 ?
 C53 C54 C77 35.1(7) . 6_565 ?
 C55 C54 C53 122.1(12) . . ?
 C55 C54 C61 81.8(10) . 6_565 ?
 C55 C54 C72 107.2(8) . . ?
 C55 C54 C74 87.3(7) . 6_565 ?
 C55 C54 C77 156.1(12) . 6_565 ?
 C72 C54 C53 121.6(12) . . ?
 C72 C54 C61 151.4(14) . 6_565 ?
 C72 C54 C74 20.1(6) . 6_565 ?
 C72 C54 C77 89.6(10) . 6_565 ?
 C74 C54 C61 152.7(12) 6_565 6_565 ?
 C75 C54 C53 151(2) 6_565 . ?
 C75 C54 C55 36.1(10) 6_565 . ?
 C75 C54 C61 115.3(15) 6_565 6_565 ?
 C75 C54 C72 71.3(11) 6_565 . ?
 C75 C54 C74 51.3(10) 6_565 6_565 ?
 C75 C54 C77 157(2) 6_565 6_565 ?
 C76 C54 C53 22.9(16) 6_565 . ?
 C76 C54 C55 106.6(19) 6_565 . ?
 C76 C54 C61 28.4(15) 6_565 6_565 ?
 C76 C54 C72 143(2) 6_565 . ?
 C76 C54 C74 162(2) 6_565 6_565 ?
 C76 C54 C75 142(2) 6_565 6_565 ?
 C76 C54 C77 54.1(14) 6_565 6_565 ?
 C77 C54 C61 75.6(7) 6_565 6_565 ?
 C77 C54 C74 109.4(10) 6_565 6_565 ?
 C34 C55 C59 12.7(7) . 6_565 ?
 C34 C55 C76 99.7(10) . 6_565 ?
 C54 C55 C34 121.8(12) . . ?
 C54 C55 C59 133.2(12) . 6_565 ?
 C54 C55 C76 23.5(8) . 6_565 ?
 C56 C55 C34 118.4(12) . . ?
 C56 C55 C54 108.4(8) . . ?
 C56 C55 C59 106.2(11) . 6_565 ?
 C56 C55 C76 131.0(10) . 6_565 ?
 C58 C55 C34 70.9(12) 6_565 . ?
 C58 C55 C54 151.1(17) 6_565 . ?
 C58 C55 C56 48.8(12) 6_565 . ?
 C58 C55 C59 58.3(10) 6_565 6_565 ?
 C58 C55 C76 158(2) 6_565 6_565 ?
 C75 C55 C34 152(3) 6_565 . ?
 C75 C55 C54 40.0(12) 6_565 . ?
 C75 C55 C56 68.8(12) 6_565 . ?
 C75 C55 C58 116(2) 6_565 6_565 ?
 C75 C55 C59 154(3) 6_565 6_565 ?
 C75 C55 C76 63.4(13) 6_565 6_565 ?
 C76 C55 C59 111.9(10) 6_565 6_565 ?
 C55 C56 C56 161.6(9) . 6_565 ?
 C55 C56 C57 120.5(11) . . ?
 C55 C56 C73 135.6(9) . 6_565 ?
 C55 C56 C74 91.7(8) . 6_565 ?
 C56 C56 C73 42.2(6) 6_565 6_565 ?
 C57 C56 C56 52.1(6) . 6_565 ?
 C57 C56 C73 93.4(10) . 6_565 ?
 C57 C56 C74 137.9(12) . 6_565 ?
 C58 C56 C55 47.4(11) 6_565 . ?
 C58 C56 C56 124.9(9) 6_565 6_565 ?
 C58 C56 C57 73.8(8) 6_565 . ?
 C58 C56 C73 151.3(17) 6_565 . ?
 C58 C56 C73 155.6(16) 6_565 6_565 ?
 C58 C56 C74 136.5(15) 6_565 6_565 ?
 C58 C56 C75 83.3(12) 6_565 6_565 ?
 C73 C56 C55 110.0(8) . . ?
 C73 C56 C56 69.9(7) . 6_565 ?
 C73 C56 C57 120.4(12) . . ?
 C73 C56 C73 27.7(7) . 6_565 ?
 C73 C56 C74 18.8(7) . 6_565 ?
 C74 C56 C56 88.6(7) 6_565 6_565 ?
 C74 C56 C73 46.4(5) 6_565 6_565 ?
 C75 C56 C55 36.8(8) 6_565 . ?
 C75 C56 C56 140.1(9) 6_565 6_565 ?
 C75 C56 C57 149.9(15) 6_565 . ?
 C75 C56 C73 73.4(8) 6_565 . ?
 C75 C56 C73 100.1(10) 6_565 6_565 ?
 C75 C56 C74 55.0(7) 6_565 6_565 ?
 C36 C57 C36 29.5(10) 6_565 . ?
 C36 C57 C56 125.4(8) 6_565 6_565 ?
 C36 C57 C56 153.1(10) 6_565 . ?
 C36 C57 C56 153.1(10) . 6_565 ?
 C36 C57 C56 125.4(8) . . ?
 C36 C57 C58 115.5(8) . . ?
 C36 C57 C58 86.6(7) 6_565 . ?
 C36 C57 C58 86.6(7) . 6_565 ?
 C36 C57 C58 115.5(8) 6_565 6_565 ?
 C56 C57 C56 75.8(12) 6_565 . ?
 C56 C57 C58 39.0(7) . 6_565 ?
 C56 C57 C58 39.0(7) 6_565 . ?
 C56 C57 C58 114.0(9) . . ?
 C56 C57 C58 114.0(9) 6_565 6_565 ?
 C58 C57 C58 149.2(13) . 6_565 ?
 C34 C58 C35 50.1(7) 6_565 6_565 ?
 C34 C58 C36 91.8(9) 6_565 6_565 ?
 C34 C58 C57 134.4(11) 6_565 . ?
 C34 C58 C59 18.2(7) 6_565 . ?
 C34 C58 C75 95.2(10) 6_565 . ?
 C35 C58 C36 41.8(5) 6_565 6_565 ?
 C55 C58 C34 69.9(12) 6_565 6_565 ?
 C55 C58 C35 119.6(15) 6_565 6_565 ?
 C55 C58 C36 159.4(16) 6_565 6_565 ?
 C55 C58 C56 83.7(13) 6_565 6_565 ?
 C55 C58 C57 149.1(15) 6_565 . ?
 C55 C58 C59 88.0(13) 6_565 . ?
 C55 C58 C75 28.8(10) 6_565 . ?
 C56 C58 C34 150.3(16) 6_565 6_565 ?
 C56 C58 C35 149.8(14) 6_565 6_565 ?
 C56 C58 C36 111.1(11) 6_565 6_565 ?
 C56 C58 C57 67.1(9) 6_565 . ?
 C56 C58 C59 165(2) 6_565 . ?
 C56 C58 C75 56.2(10) 6_565 . ?
 C57 C58 C35 85.5(8) . 6_565 ?
 C57 C58 C36 44.2(5) . 6_565 ?
 C57 C58 C75 120.3(9) . . ?
 C59 C58 C35 32.4(6) . 6_565 ?
 C59 C58 C36 74.2(7) . 6_565 ?
 C59 C58 C57 117.8(9) . . ?
 C59 C58 C75 113.1(9) . . ?
 C75 C58 C35 140.4(12) . 6_565 ?
 C75 C58 C36 155.3(13) . 6_565 ?
 C34 C59 C33 50(2) 6_565 6_565 ?
 C34 C59 C35 162(6) 6_565 6_565 ?
 C34 C59 C38 153(4) 6_565 . ?
 C34 C59 C55 43(2) 6_565 6_565 ?
 C34 C59 C58 76(3) 6_565 . ?
 C34 C59 C60 48(3) 6_565 . ?
 C35 C59 C33 128.7(15) 6_565 6_565 ?
 C35 C59 C38 26.1(10) 6_565 . ?
 C35 C59 C55 128.1(14) 6_565 6_565 ?
 C35 C59 C58 95.4(13) 6_565 . ?
 C35 C59 C60 130.6(14) 6_565 . ?
 C38 C59 C33 105.0(9) . 6_565 ?
 C38 C59 C55 151.1(12) . 6_565 ?
 C38 C59 C58 120.7(10) . . ?
 C38 C59 C60 106.9(7) . . ?
 C55 C59 C33 90.4(8) 6_565 6_565 ?
 C58 C59 C33 121.5(11) . 6_565 ?
 C58 C59 C55 33.7(7) . 6_565 ?
 C60 C59 C33 1.9(8) . 6_565 ?
 C60 C59 C55 88.7(9) . 6_565 ?
 C60 C59 C58 120.1(11) . . ?
 C14 C60 C32 90.4(11) 6_565 6_565 ?
 C33 C60 C14 58(4) 6_565 6_565 ?
 C33 C60 C32 41(4) 6_565 6_565 ?
 C33 C60 C34 171(5) 6_565 6_565 ?
 C33 C60 C40 61(4) 6_565 . ?
 C33 C60 C59 170(4) 6_565 . ?
 C33 C60 C61 64(4) 6_565 . ?
 C34 C60 C14 129.4(18) 6_565 6_565 ?
 C34 C60 C32 130.7(15) 6_565 6_565 ?
 C34 C60 C40 125.9(13) 6_565 . ?
 C34 C60 C59 17.5(9) 6_565 . ?
 C34 C60 C61 107.5(13) 6_565 . ?
 C40 C60 C14 5.2(10) . 6_565 ?
 C40 C60 C32 95.4(10) . 6_565 ?
 C59 C60 C14 112.9(11) . 6_565 ?
 C59 C60 C32 146.5(14) . 6_565 ?
 C59 C60 C40 109.0(7) . . ?
 C61 C60 C14 115.3(12) . 6_565 ?
 C61 C60 C32 25.1(7) . 6_565 ?
 C61 C60 C40 120.3(10) . . ?
 C61 C60 C59 124.7(11) . . ?
 C32 C61 C33 90(2) 6_565 6_565 ?
 C32 C61 C34 136(2) 6_565 6_565 ?
 C32 C61 C53 87.2(17) 6_565 6_565 ?
 C32 C61 C54 133(2) 6_565 6_565 ?
 C32 C61 C60 104.7(17) 6_565 . ?
 C32 C61 C62 16.3(16) 6_565 . ?
 C32 C61 C76 125.7(18) 6_565 . ?
 C33 C61 C34 49.3(9) 6_565 6_565 ?
 C33 C61 C53 161(2) 6_565 6_565 ?
 C33 C61 C54 124.7(14) 6_565 6_565 ?
 C33 C61 C60 15.5(11) 6_565 . ?
 C33 C61 C62 104.7(12) 6_565 . ?
 C33 C61 C76 138.2(15) 6_565 . ?
 C53 C61 C34 125.0(13) 6_565 6_565 ?
 C53 C61 C54 49.5(9) 6_565 6_565 ?
 C53 C61 C60 153.9(18) 6_565 . ?
 C53 C61 C62 71.1(8) 6_565 . ?
 C53 C61 C76 38.8(8) 6_565 . ?
 C54 C61 C34 76.5(8) 6_565 6_565 ?
 C60 C61 C34 33.8(8) . 6_565 ?
 C60 C61 C54 109.6(10) . 6_565 ?
 C60 C61 C62 118.5(10) . . ?
 C60 C61 C76 122.8(11) . . ?
 C62 C61 C34 145.3(12) . 6_565 ?
 C62 C61 C54 117.4(8) . 6_565 ?
 C76 C61 C34 89.3(9) . 6_565 ?
 C76 C61 C54 13.9(8) . 6_565 ?
 C76 C61 C62 109.5(7) . . ?
 C31 C62 C30 52.7(9) 6_565 6_565 ?
 C31 C62 C42 6.5(11) 6_565 . ?
 C31 C62 C53 151(2) 6_565 6_565 ?
 C31 C62 C61 120.6(14) 6_565 . ?
 C31 C62 C63 121.4(14) 6_565 . ?
 C32 C62 C30 153(2) 6_565 6_565 ?
 C32 C62 C31 109(2) 6_565 6_565 ?
 C32 C62 C42 114.4(17) 6_565 . ?
 C32 C62 C53 63.2(14) 6_565 6_565 ?
 C32 C62 C61 14.4(15) 6_565 . ?
 C32 C62 C63 121.3(16) 6_565 . ?
 C42 C62 C30 46.5(7) . 6_565 ?
 C42 C62 C53 148.9(17) . 6_565 ?
 C42 C62 C61 124.9(12) . . ?
 C53 C62 C30 120.9(11) 6_565 6_565 ?
 C61 C62 C30 151.7(12) . 6_565 ?
 C61 C62 C53 48.9(7) . 6_565 ?
 C63 C62 C30 69.0(8) . 6_565 ?
 C63 C62 C42 115.0(10) . . ?
 C63 C62 C53 58.0(7) . 6_565 ?
 C63 C62 C61 106.9(7) . . ?
 C30 C63 C32 84.2(8) 6_565 6_565 ?
 C51 C63 C30 50.1(8) 6_565 6_565 ?
 C51 C63 C32 132.2(14) 6_565 6_565 ?
 C51 C63 C53 150.7(19) 6_565 6_565 ?
 C51 C63 C62 115.6(13) 6_565 . ?
 C51 C63 C64 6.7(11) 6_565 . ?
 C51 C63 C77 125.4(12) 6_565 . ?
 C52 C63 C30 133(2) 6_565 6_565 ?
 C52 C63 C32 117.5(18) 6_565 6_565 ?
 C52 C63 C51 91.3(18) 6_565 6_565 ?
 C52 C63 C53 72.9(14) 6_565 6_565 ?
 C52 C63 C62 136.7(18) 6_565 . ?
 C52 C63 C64 86.5(15) 6_565 . ?
 C52 C63 C77 34.4(12) 6_565 . ?
 C53 C63 C30 126.1(12) 6_565 6_565 ?
 C53 C63 C32 46.8(7) 6_565 6_565 ?
 C62 C63 C30 65.7(8) . 6_565 ?
 C62 C63 C32 20.6(6) . 6_565 ?
 C62 C63 C53 67.5(8) . 6_565 ?
 C62 C63 C77 108.6(7) . . ?
 C64 C63 C30 56.6(8) . 6_565 ?
 C64 C63 C32 138.8(12) . 6_565 ?
 C64 C63 C53 151.1(17) . 6_565 ?
 C64 C63 C62 122.2(10) . . ?
 C64 C63 C77 120.8(10) . . ?
 C77 C63 C30 152.9(13) . 6_565 ?
 C77 C63 C32 87.9(7) . 6_565 ?
 C77 C63 C53 41.1(7) . 6_565 ?
 C44 C64 C30 46.7(8) . 6_565 ?
 C44 C64 C52 146.8(16) . 6_565 ?
 C44 C64 C65 107.2(7) . . ?
 C50 C64 C30 121.2(15) 6_565 6_565 ?
 C50 C64 C44 79.3(10) 6_565 . ?
 C50 C64 C52 113.7(14) 6_565 6_565 ?
 C50 C64 C63 143.7(17) 6_565 . ?
 C50 C64 C65 27.8(8) 6_565 . ?
 C51 C64 C30 44(5) 6_565 6_565 ?
 C51 C64 C44 89(5) 6_565 . ?
 C51 C64 C50 143(9) 6_565 6_565 ?
 C51 C64 C52 61(5) 6_565 6_565 ?
 C51 C64 C63 35(5) 6_565 . ?
 C51 C64 C65 141(7) 6_565 . ?
 C52 C64 C30 104.8(12) 6_565 6_565 ?
 C63 C64 C30 77.7(9) . 6_565 ?
 C63 C64 C44 124.3(11) . . ?
 C63 C64 C52 31.5(7) . 6_565 ?
 C63 C64 C65 121.1(10) . . ?
 C65 C64 C30 146.1(14) . 6_565 ?
 C65 C64 C52 89.6(9) . 6_565 ?
 C50 C65 C49 23.3(13) 6_565 6_565 ?
 C50 C65 C51 62.4(14) 6_565 6_565 ?
 C50 C65 C64 60.4(15) 6_565 . ?
 C50 C65 C66 48.2(14) 6_565 . ?
 C50 C65 C69 130(3) 6_565 6_565 ?
 C50 C65 C70 136(3) 6_565 6_565 ?
 C50 C65 C79 149(3) 6_565 . ?
 C51 C65 C49 85.4(9) 6_565 6_565 ?
 C51 C65 C70 85.0(9) 6_565 6_565 ?
 C64 C65 C49 83.6(7) . 6_565 ?
 C64 C65 C51 5.3(12) . 6_565 ?
 C64 C65 C70 89.3(9) . 6_565 ?
 C66 C65 C49 24.8(6) . 6_565 ?
 C66 C65 C51 109.8(10) . 6_565 ?
 C66 C65 C64 108.3(8) . . ?
 C66 C65 C70 139.0(15) . 6_565 ?
 C66 C65 C79 120.6(12) . . ?
 C69 C65 C49 112.4(15) 6_565 6_565 ?
 C69 C65 C51 133(2) 6_565 6_565 ?
 C69 C65 C64 138.0(19) 6_565 . ?
 C69 C65 C66 91.7(15) 6_565 . ?
 C69 C65 C70 54.3(11) 6_565 6_565 ?
 C69 C65 C79 29.1(11) 6_565 . ?
 C70 C65 C49 143.9(14) 6_565 6_565 ?
 C79 C65 C49 138.9(13) . 6_565 ?
 C79 C65 C51 112.4(12) . 6_565 ?
 C79 C65 C64 116.9(10) . . ?
 C79 C65 C70 27.7(7) . 6_565 ?
 C45 C66 C48 74.7(9) . 6_565 ?
 C45 C66 C67 123.6(12) . . ?
 C45 C66 C67 120.5(11) . 6_565 ?
 C45 C66 C68 150.5(14) . 6_565 ?
 C45 C66 C69 134.0(10) . 6_565 ?
 C48 C66 C67 48.4(6) 6_565 6_565 ?
 C48 C66 C68 90.3(8) 6_565 6_565 ?
 C48 C66 C69 133.4(11) 6_565 6_565 ?
 C49 C66 C45 7.3(12) 6_565 . ?
 C49 C66 C48 68.2(13) 6_565 6_565 ?
 C49 C66 C50 87.8(16) 6_565 6_565 ?
 C49 C66 C65 115.4(14) 6_565 . ?
 C49 C66 C67 118.0(16) 6_565 . ?
 C49 C66 C67 115.0(15) 6_565 6_565 ?
 C49 C66 C68 149.4(19) 6_565 6_565 ?
 C49 C66 C69 140.9(17) 6_565 6_565 ?
 C50 C66 C45 80.6(10) 6_565 . ?
 C50 C66 C48 149.1(17) 6_565 6_565 ?
 C50 C66 C65 27.6(9) 6_565 . ?
 C50 C66 C67 140.9(15) 6_565 . ?
 C50 C66 C67 141.0(14) 6_565 6_565 ?
 C50 C66 C68 102.8(11) 6_565 6_565 ?
 C50 C66 C69 57.9(9) 6_565 6_565 ?
 C65 C66 C45 108.2(7) . . ?
 C65 C66 C48 161.5(16) . 6_565 ?
 C65 C66 C67 120.5(10) . 6_565 ?
 C65 C66 C67 119.0(11) . . ?
 C65 C66 C68 78.5(8) . 6_565 ?
 C65 C66 C69 32.9(7) . 6_565 ?
 C67 C66 C48 50.8(6) . 6_565 ?
 C67 C66 C67 3.5(3) . 6_565 ?
 C67 C66 C68 42.3(5) 6_565 6_565 ?
 C67 C66 C68 40.5(6) . 6_565 ?
 C67 C66 C69 86.1(9) . 6_565 ?
 C69 C66 C67 87.6(8) 6_565 6_565 ?
 C69 C66 C68 45.7(5) 6_565 6_565 ?
 C48 C67 C48 46.4(10) 6_565 . ?
 C48 C67 C66 111.0(9) . . ?
 C48 C67 C66 50.0(7) . 6_565 ?
 C48 C67 C66 65.2(10) 6_565 . ?
 C48 C67 C66 95.9(9) 6_565 6_565 ?
 C48 C67 C68 152.7(15) 6_565 6_565 ?
 C48 C67 C68 159.2(15) 6_565 . ?
 C66 C67 C66 154.4(14) . 6_565 ?
 C67 C67 C48 104.2(8) 6_565 6_565 ?
 C67 C67 C48 57.8(6) 6_565 . ?
 C67 C67 C66 165.5(8) 6_565 . ?
 C67 C67 C66 11.1(6) 6_565 6_565 ?
 C67 C67 C68 65.9(6) 6_565 . ?
 C67 C67 C68 95.1(8) 6_565 6_565 ?
 C68 C67 C48 120.7(10) . . ?
 C68 C67 C48 147.4(13) 6_565 . ?
 C68 C67 C66 100.3(10) 6_565 6_565 ?
 C68 C67 C66 91.9(11) 6_565 . ?
 C68 C67 C66 120.3(10) . . ?
 C68 C67 C66 71.5(7) . 6_565 ?
 C68 C67 C68 29.2(10) 6_565 . ?
 C67 C68 C66 47.6(7) 6_565 6_565 ?
 C67 C68 C66 66.2(7) . 6_565 ?
 C67 C68 C67 19.0(10) 6_565 . ?
 C67 C68 C69 122.4(10) . . ?
 C67 C68 C69 104.4(11) 6_565 . ?
 C67 C68 C79 125.6(11) 6_565 6_565 ?
 C67 C68 C79 142.8(10) . 6_565 ?
 C67 C68 C80 119.1(9) . . ?
 C67 C68 C80 137.4(13) 6_565 . ?
 C68 C68 C66 131.1(5) 6_565 6_565 ?
 C68 C68 C67 84.9(8) 6_565 6_565 ?
 C68 C68 C67 65.9(6) 6_565 . ?
 C68 C68 C69 160.4(8) 6_565 . ?
 C68 C68 C79 143.3(6) 6_565 6_565 ?
 C68 C68 C80 55.0(6) 6_565 . ?
 C68 C68 C80 97.0(8) 6_565 6_565 ?
 C69 C68 C66 56.9(7) . 6_565 ?
 C69 C68 C79 21.7(7) . 6_565 ?
 C69 C68 C80 110.3(9) . . ?
 C79 C68 C66 78.5(7) 6_565 6_565 ?
 C80 C68 C66 157.4(12) . 6_565 ?
 C80 C68 C66 125.5(11) 6_565 6_565 ?
 C80 C68 C67 157.5(14) 6_565 . ?
 C80 C68 C67 164.7(17) 6_565 6_565 ?
 C80 C68 C69 69.6(9) 6_565 . ?
 C80 C68 C79 48.0(7) 6_565 6_565 ?
 C80 C68 C79 89.4(9) . 6_565 ?
 C80 C68 C80 42.0(10) 6_565 . ?
 C50 C69 C66 39.0(6) . 6_565 ?
 C50 C69 C68 115.4(9) . . ?
 C50 C69 C70 106.7(7) . . ?
 C50 C69 C80 156.7(12) . 6_565 ?
 C65 C69 C50 20.6(14) 6_565 . ?
 C65 C69 C66 55.4(12) 6_565 6_565 ?
 C65 C69 C68 132.6(15) 6_565 . ?
 C65 C69 C70 95.7(13) 6_565 . ?
 C65 C69 C80 176(2) 6_565 6_565 ?
 C68 C69 C66 77.3(8) . 6_565 ?
 C68 C69 C70 128.8(10) . . ?
 C68 C69 C80 47.5(6) . 6_565 ?
 C70 C69 C66 143.2(9) . 6_565 ?
 C70 C69 C80 83.1(9) . 6_565 ?
 C79 C69 C50 129.5(17) 6_565 . ?
 C79 C69 C65 114(2) 6_565 6_565 ?
 C79 C69 C66 168.1(19) 6_565 6_565 ?
 C79 C69 C68 113.1(18) 6_565 . ?
 C79 C69 C70 25.3(16) 6_565 . ?
 C79 C69 C80 65.8(16) 6_565 6_565 ?
 C80 C69 C66 123.9(10) 6_565 6_565 ?
 C52 C70 C65 78.9(7) . 6_565 ?
 C52 C70 C69 107.5(7) . . ?
 C52 C70 C71 122.9(12) . . ?
 C52 C70 C77 34.2(7) . 6_565 ?
 C52 C70 C80 149.6(10) . 6_565 ?
 C52 C70 C82 117.7(10) . 6_565 ?
 C65 C70 C80 78.8(7) 6_565 6_565 ?
 C65 C70 C82 146.2(13) 6_565 6_565 ?
 C69 C70 C65 29.9(6) . 6_565 ?
 C69 C70 C77 141.4(9) . 6_565 ?
 C69 C70 C80 48.9(7) . 6_565 ?
 C69 C70 C82 120.1(11) . 6_565 ?
 C71 C70 C65 145.9(13) . 6_565 ?
 C71 C70 C69 118.0(11) . . ?
 C71 C70 C77 92.6(10) . 6_565 ?
 C71 C70 C80 70.2(8) . 6_565 ?
 C71 C70 C82 5.8(12) . 6_565 ?
 C77 C70 C65 113.1(9) 6_565 6_565 ?
 C77 C70 C80 158.2(12) 6_565 6_565 ?
 C77 C70 C82 88.4(8) 6_565 6_565 ?
 C78 C70 C52 89(2) 6_565 . ?
 C78 C70 C65 168(2) 6_565 6_565 ?
 C78 C70 C69 159(3) 6_565 . ?
 C78 C70 C71 41(2) 6_565 . ?
 C78 C70 C77 55.3(17) 6_565 6_565 ?
 C78 C70 C79 144(3) 6_565 6_565 ?
 C78 C70 C80 111(2) 6_565 6_565 ?
 C78 C70 C82 38.9(18) 6_565 6_565 ?
 C79 C70 C52 127.0(15) 6_565 . ?
 C79 C70 C65 48.1(13) 6_565 6_565 ?
 C79 C70 C69 21.5(14) 6_565 . ?
 C79 C70 C71 105.4(16) 6_565 . ?
 C79 C70 C77 161.1(18) 6_565 6_565 ?
 C79 C70 C80 36.1(12) 6_565 6_565 ?
 C79 C70 C82 109.2(18) 6_565 6_565 ?
 C82 C70 C80 73.4(8) 6_565 6_565 ?
 C70 C71 C74 138.4(13) . 6_565 ?
 C70 C71 C79 26.9(7) . 6_565 ?
 C70 C71 C81 113.1(12) . . ?
 C72 C71 C70 118.1(12) . . ?
 C72 C71 C74 22.2(8) . 6_565 ?
 C72 C71 C79 142.2(14) . 6_565 ?
 C72 C71 C81 118.4(12) . . ?
 C74 C71 C79 156.5(16) 6_565 6_565 ?
 C78 C71 C70 22.3(10) 6_565 . ?
 C78 C71 C72 100.1(13) 6_565 . ?
 C78 C71 C74 122.1(14) 6_565 6_565 ?
 C78 C71 C79 48.6(8) 6_565 6_565 ?
 C78 C71 C81 135.3(16) 6_565 . ?
 C81 C71 C74 96.9(10) . 6_565 ?
 C81 C71 C79 86.9(9) . 6_565 ?
 C82 C71 C70 156(5) 6_565 . ?
 C82 C71 C72 41(2) 6_565 . ?
 C82 C71 C74 19(2) 6_565 6_565 ?
 C82 C71 C78 141(3) 6_565 6_565 ?
 C82 C71 C79 160(6) 6_565 6_565 ?
 C82 C71 C81 80(2) 6_565 . ?
 C54 C72 C71 122.2(12) . . ?
 C54 C72 C73 106.7(8) . . ?
 C54 C72 C75 38.5(7) . 6_565 ?
 C54 C72 C76 12.3(7) . 6_565 ?
 C54 C72 C78 89.1(10) . 6_565 ?
 C71 C72 C76 109.9(10) . 6_565 ?
 C71 C72 C78 33.3(7) . 6_565 ?
 C73 C72 C71 125.7(12) . . ?
 C73 C72 C76 117.8(9) . 6_565 ?
 C73 C72 C78 153.8(12) . 6_565 ?
 C74 C72 C54 122.4(16) 6_565 . ?
 C74 C72 C71 113.9(18) 6_565 . ?
 C74 C72 C73 18.2(16) 6_565 . ?
 C74 C72 C75 84.0(15) 6_565 6_565 ?
 C74 C72 C76 134.3(18) 6_565 6_565 ?
 C74 C72 C78 147(2) 6_565 6_565 ?
 C74 C72 C82 98.0(19) 6_565 6_565 ?
 C75 C72 C71 156.5(15) 6_565 . ?
 C75 C72 C73 68.4(8) 6_565 . ?
 C75 C72 C76 50.3(7) 6_565 6_565 ?
 C75 C72 C78 126.1(12) 6_565 6_565 ?
 C78 C72 C76 76.8(7) 6_565 6_565 ?
 C82 C72 C54 138.0(14) 6_565 . ?
 C82 C72 C71 16.0(8) 6_565 . ?
 C82 C72 C73 110.6(13) 6_565 . ?
 C82 C72 C75 166(2) 6_565 6_565 ?
 C82 C72 C76 125.7(12) 6_565 6_565 ?
 C82 C72 C78 49.2(8) 6_565 6_565 ?
 C56 C73 C56 67.9(10) . 6_565 ?
 C56 C73 C72 107.6(8) . . ?
 C56 C73 C74 133.6(12) . . ?
 C56 C73 C75 52.5(6) . 6_565 ?
 C72 C73 C56 162.5(12) . 6_565 ?
 C72 C73 C74 115.8(12) . . ?
 C72 C73 C75 55.1(7) . 6_565 ?
 C73 C73 C56 110.1(7) 6_565 . ?
 C73 C73 C56 42.2(6) 6_565 6_565 ?
 C73 C73 C72 138.4(7) 6_565 . ?
 C73 C73 C74 23.6(7) 6_565 . ?
 C73 C73 C75 157.7(8) 6_565 6_565 ?
 C74 C73 C56 167(2) 6_565 6_565 ?
 C74 C73 C56 65.8(8) . 6_565 ?
 C74 C73 C56 124.3(19) 6_565 . ?
 C74 C73 C72 19.9(19) 6_565 . ?
 C74 C73 C73 125.3(18) 6_565 6_565 ?
 C74 C73 C74 102(2) 6_565 . ?
 C74 C73 C75 72.5(17) 6_565 6_565 ?
 C74 C73 C75 164.2(17) . 6_565 ?
 C75 C73 C56 118.5(10) 6_565 6_565 ?
 C56 C74 C54 72.4(8) 6_565 6_565 ?
 C56 C74 C71 146.6(14) 6_565 6_565 ?
 C71 C74 C54 80.7(8) 6_565 6_565 ?
 C72 C74 C54 37.5(12) 6_565 6_565 ?
 C72 C74 C56 109.3(19) 6_565 6_565 ?
 C72 C74 C71 43.9(13) 6_565 6_565 ?
 C72 C74 C73 155(3) 6_565 . ?
 C72 C74 C74 146(2) 6_565 6_565 ?
 C72 C74 C75 65.4(15) 6_565 . ?
 C72 C74 C82 49.8(15) 6_565 . ?
 C73 C74 C54 135.8(13) . 6_565 ?
 C73 C74 C54 108(2) 6_565 6_565 ?
 C73 C74 C56 67.8(8) . 6_565 ?
 C73 C74 C56 36.9(13) 6_565 6_565 ?
 C73 C74 C71 126.2(14) . 6_565 ?
 C73 C74 C71 150(3) 6_565 6_565 ?
 C73 C74 C72 142(3) 6_565 6_565 ?
 C73 C74 C73 31.1(15) 6_565 . ?
 C73 C74 C74 54.7(18) 6_565 6_565 ?
 C73 C74 C74 23.6(7) . 6_565 ?
 C73 C74 C75 111.0(10) . . ?
 C73 C74 C75 81.0(17) 6_565 . ?
 C73 C74 C82 147(3) 6_565 . ?
 C74 C74 C54 153.5(8) 6_565 6_565 ?
 C74 C74 C56 91.4(7) 6_565 6_565 ?
 C74 C74 C71 105.2(7) 6_565 6_565 ?
 C75 C74 C54 27.9(6) . 6_565 ?
 C75 C74 C56 44.6(7) . 6_565 ?
 C75 C74 C71 107.8(10) . 6_565 ?
 C75 C74 C74 133.4(7) . 6_565 ?
 C82 C74 C54 86.7(9) . 6_565 ?
 C82 C74 C56 151.5(17) . 6_565 ?
 C82 C74 C71 6.1(7) . 6_565 ?
 C82 C74 C73 121.5(14) . . ?
 C82 C74 C74 99.9(7) . 6_565 ?
 C82 C74 C75 113.8(11) . . ?
 C54 C75 C56 172(3) 6_565 6_565 ?
 C54 C75 C58 136.0(16) 6_565 . ?
 C54 C75 C72 70.2(11) 6_565 6_565 ?
 C54 C75 C73 126.2(15) 6_565 6_565 ?
 C54 C75 C74 100.8(14) 6_565 . ?
 C54 C75 C76 16.6(11) 6_565 . ?
 C55 C75 C54 104.0(18) 6_565 6_565 ?
 C55 C75 C56 74.4(12) 6_565 6_565 ?
 C55 C75 C58 35.1(13) 6_565 . ?
 C55 C75 C72 171(2) 6_565 6_565 ?
 C55 C75 C73 128.2(16) 6_565 6_565 ?
 C55 C75 C74 154.8(16) 6_565 . ?
 C55 C75 C76 87.7(14) 6_565 . ?
 C56 C75 C58 40.5(8) 6_565 . ?
 C56 C75 C72 110.5(12) 6_565 6_565 ?
 C56 C75 C73 54.1(8) 6_565 6_565 ?
 C56 C75 C74 80.4(9) 6_565 . ?
 C56 C75 C76 159.0(13) 6_565 . ?
 C58 C75 C73 93.3(9) . 6_565 ?
 C72 C75 C58 147.3(13) 6_565 . ?
 C72 C75 C73 56.4(7) 6_565 6_565 ?
 C72 C75 C74 30.6(8) 6_565 . ?
 C72 C75 C76 85.9(10) 6_565 . ?
 C74 C75 C58 119.9(9) . . ?
 C74 C75 C73 26.6(6) . 6_565 ?
 C74 C75 C76 116.6(9) . . ?
 C76 C75 C58 119.5(9) . . ?
 C76 C75 C73 140.8(11) . 6_565 ?
 C32 C76 C72 143.4(12) 6_565 6_565 ?
 C53 C76 C32 46.3(11) 6_565 6_565 ?
 C53 C76 C55 148(2) 6_565 6_565 ?
 C53 C76 C61 64.0(12) 6_565 . ?
 C53 C76 C72 116.2(16) 6_565 6_565 ?
 C53 C76 C75 149(2) 6_565 . ?
 C53 C76 C77 42.8(11) 6_565 . ?
 C54 C76 C32 146(2) 6_565 6_565 ?
 C54 C76 C53 139(3) 6_565 6_565 ?
 C54 C76 C55 49.9(15) 6_565 6_565 ?
 C54 C76 C61 138(2) 6_565 . ?
 C54 C76 C72 24.2(14) 6_565 6_565 ?
 C54 C76 C75 21.2(14) 6_565 . ?
 C54 C76 C77 103.2(18) 6_565 . ?
 C55 C76 C32 107.2(10) 6_565 6_565 ?
 C55 C76 C72 72.5(8) 6_565 6_565 ?
 C61 C76 C32 17.8(6) . 6_565 ?
 C61 C76 C55 91.8(9) . 6_565 ?
 C61 C76 C72 147.3(13) . 6_565 ?
 C61 C76 C75 117.8(11) . . ?
 C61 C76 C77 106.7(7) . . ?
 C75 C76 C32 129.9(12) . 6_565 ?
 C75 C76 C55 28.9(6) . 6_565 ?
 C75 C76 C72 43.7(6) . 6_565 ?
 C77 C76 C32 88.9(7) . 6_565 ?
 C77 C76 C55 149.7(12) . 6_565 ?
 C77 C76 C72 79.2(8) . 6_565 ?
 C77 C76 C75 122.5(11) . . ?
 C52 C77 C53 99.4(17) 6_565 6_565 ?
 C52 C77 C54 139(2) 6_565 6_565 ?
 C52 C77 C63 30.9(12) 6_565 . ?
 C52 C77 C70 64.5(12) 6_565 6_565 ?
 C52 C77 C76 131.8(17) 6_565 . ?
 C52 C77 C78 86.7(14) 6_565 . ?
 C53 C77 C54 57.5(11) 6_565 6_565 ?
 C53 C77 C63 71.9(10) 6_565 . ?
 C53 C77 C70 145(2) 6_565 6_565 ?
 C53 C77 C76 36.5(9) 6_565 . ?
 C53 C77 C78 144(2) 6_565 . ?
 C63 C77 C54 125.2(10) . 6_565 ?
 C63 C77 C70 95.2(9) . 6_565 ?
 C63 C77 C76 107.9(7) . . ?
 C70 C77 C54 113.7(11) 6_565 6_565 ?
 C76 C77 C54 22.7(7) . 6_565 ?
 C76 C77 C70 134.7(13) . 6_565 ?
 C78 C77 C54 95.3(10) . 6_565 ?
 C78 C77 C63 117.2(10) . . ?
 C78 C77 C70 22.4(7) . 6_565 ?
 C78 C77 C76 117.9(11) . . ?
 C52 C78 C72 112.8(10) 6_565 6_565 ?
 C70 C78 C52 67.5(19) 6_565 6_565 ?
 C70 C78 C71 117(3) 6_565 6_565 ?
 C70 C78 C72 148(3) 6_565 6_565 ?
 C70 C78 C77 102(2) 6_565 . ?
 C70 C78 C79 21.6(19) 6_565 . ?
 C70 C78 C82 126(2) 6_565 . ?
 C71 C78 C52 150(2) 6_565 6_565 ?
 C71 C78 C72 46.6(9) 6_565 6_565 ?
 C71 C78 C77 132.4(15) 6_565 . ?
 C71 C78 C79 97.4(11) 6_565 . ?
 C71 C78 C82 11.5(11) 6_565 . ?
 C77 C78 C52 35.1(7) . 6_565 ?
 C77 C78 C72 85.9(9) . 6_565 ?
 C77 C78 C79 123.9(9) . . ?
 C77 C78 C82 120.9(11) . . ?
 C79 C78 C52 89.0(9) . 6_565 ?
 C79 C78 C72 138.3(10) . 6_565 ?
 C79 C78 C82 107.7(7) . . ?
 C82 C78 C52 142.3(15) . 6_565 ?
 C82 C78 C72 35.1(8) . 6_565 ?
 C65 C79 C50 9.9(10) . 6_565 ?
 C65 C79 C68 81.8(8) . 6_565 ?
 C65 C79 C71 144.6(13) . 6_565 ?
 C65 C79 C78 118.9(9) . . ?
 C68 C79 C50 77.9(7) 6_565 6_565 ?
 C69 C79 C50 33.7(13) 6_565 6_565 ?
 C69 C79 C65 36.5(15) 6_565 . ?
 C69 C79 C68 45.2(13) 6_565 6_565 ?
 C69 C79 C70 133(3) 6_565 6_565 ?
 C69 C79 C71 143(2) 6_565 6_565 ?
 C69 C79 C78 145(2) 6_565 . ?
 C69 C79 C80 84.7(17) 6_565 . ?
 C70 C79 C50 102.5(16) 6_565 6_565 ?
 C70 C79 C65 104.3(16) 6_565 . ?
 C70 C79 C68 147(2) 6_565 6_565 ?
 C70 C79 C71 47.7(11) 6_565 6_565 ?
 C70 C79 C78 14.8(12) 6_565 . ?
 C70 C79 C80 122.0(16) 6_565 . ?
 C71 C79 C50 137.5(12) 6_565 6_565 ?
 C71 C79 C68 110.7(10) 6_565 6_565 ?
 C78 C79 C50 116.6(9) . 6_565 ?
 C78 C79 C68 141.4(10) . 6_565 ?
 C78 C79 C71 34.0(6) . 6_565 ?
 C80 C79 C50 116.1(10) . 6_565 ?
 C80 C79 C65 121.1(10) . . ?
 C80 C79 C68 39.6(6) . 6_565 ?
 C80 C79 C71 75.3(7) . 6_565 ?
 C80 C79 C78 109.2(8) . . ?
 C68 C80 C68 28.0(10) 6_565 . ?
 C68 C80 C69 90.2(9) . 6_565 ?
 C68 C80 C69 63.0(8) 6_565 6_565 ?
 C68 C80 C70 133.9(10) . 6_565 ?
 C68 C80 C70 109.6(10) 6_565 6_565 ?
 C68 C80 C79 92.4(10) 6_565 . ?
 C68 C80 C81 145.0(14) 6_565 . ?
 C69 C80 C70 47.9(6) 6_565 6_565 ?
 C79 C80 C68 119.7(10) . . ?
 C79 C80 C69 29.5(7) . 6_565 ?
 C79 C80 C70 21.8(6) . 6_565 ?
 C79 C80 C81 108.6(7) . . ?
 C80 C80 C68 83.0(8) 6_565 6_565 ?
 C80 C80 C68 55.0(6) 6_565 . ?
 C80 C80 C69 143.1(6) 6_565 6_565 ?
 C80 C80 C70 151.7(6) 6_565 6_565 ?
 C80 C80 C79 166.9(8) 6_565 . ?
 C80 C80 C81 70.2(5) 6_565 . ?
 C81 C80 C68 121.0(10) . . ?
 C81 C80 C69 132.1(10) . 6_565 ?
 C81 C80 C70 87.0(6) . 6_565 ?
 C71 C81 C71 135.1(14) . 6_565 ?
 C80 C81 C71 89.2(7) 6_565 . ?
 C80 C81 C71 89.2(7) . 6_565 ?
 C80 C81 C71 127.8(11) 6_565 6_565 ?
 C80 C81 C71 127.8(11) . . ?
 C80 C81 C80 39.6(9) 6_565 . ?
 C82 C81 C71 117.5(11) 6_565 6_565 ?
 C82 C81 C71 117.5(11) . . ?
 C82 C81 C71 18.3(7) . 6_565 ?
 C82 C81 C71 18.3(7) 6_565 . ?
 C82 C81 C80 144.0(10) . 6_565 ?
 C82 C81 C80 107.0(6) . . ?
 C82 C81 C80 144.0(10) 6_565 . ?
 C82 C81 C80 107.0(6) 6_565 6_565 ?
 C82 C81 C82 99.5(13) . 6_565 ?
 C71 C82 C70 18(4) 6_565 6_565 ?
 C71 C82 C72 123(3) 6_565 6_565 ?
 C71 C82 C74 155(3) 6_565 . ?
 C71 C82 C78 27(2) 6_565 . ?
 C71 C82 C81 82(2) 6_565 . ?
 C72 C82 C70 107.6(12) 6_565 6_565 ?
 C72 C82 C74 32.2(9) 6_565 . ?
 C72 C82 C78 95.6(11) 6_565 . ?
 C72 C82 C81 149.3(18) 6_565 . ?
 C74 C82 C70 138.1(13) . 6_565 ?
 C74 C82 C78 127.6(11) . . ?
 C74 C82 C81 120.4(12) . . ?
 C78 C82 C70 15.4(7) . 6_565 ?
 C81 C82 C70 92.6(7) . 6_565 ?
 C81 C82 C78 107.3(7) . . ?
 N1 U1 N1 5.4(14) 6_565 . ?
 N1 U2 N1 5.4(14) 6_565 . ?
 U1 N1 U1 91.2(6) 6_565 . ?
 U1 N1 U2 93.5(6) 6_565 . ?
 U2 N1 U1 13.3(4) . . ?
 U2 N1 U1 93.6(6) 6_565 . ?
 U2 N1 U2 92.5(7) 6_565 . ?
 N1 N1 U1 41.7(7) 6_565 . ?
 N1 N1 U2 41.1(8) 6_565 . ?
 N1P Ni1P N2P 89.98(13) . . ?
 N1P Ni1P N3P 177.5(3) . . ?
 N2P Ni1P N3P 89.97(13) 6_565 . ?
 N2P Ni1P N3P 89.97(13) . . ?
 C1P N1P Ni1P 127.6(3) 6_565 . ?
 C1P N1P Ni1P 127.6(3) . . ?
 C3P N2P Ni1P 128.1(4) . . ?
 C3P N2P C6P 104.0(5) . . ?
 C6P N2P Ni1P 127.9(4) . . ?
 C8P N3P Ni1P 127.6(3) . . ?
 C8P N3P Ni1P 127.6(3) 6_565 . ?
 N1P C1P C9P 110.9(5) . . ?
 C2P C1P N1P 125.6(5) . . ?
 C2P C1P C9P 123.5(5) . . ?
 C1P C2P C3P 124.1(5) . . ?
 N2P C3P C2P 124.6(5) . . ?
 N2P C3P C4P 111.5(5) . . ?
 C2P C3P C4P 123.8(5) . . ?
 C3P C4P C12P 124.0(5) . . ?
 C5P C4P C3P 106.7(5) . . ?
 C5P C4P C12P 129.3(6) . . ?
 C4P C5P C6P 106.3(5) . . ?
 C4P C5P C14P 129.2(6) . . ?
 C6P C5P C14P 124.4(5) . . ?
 N2P C6P C5P 111.6(5) . . ?
 N2P C6P C7P 124.9(5) . . ?
 C7P C6P C5P 123.6(5) . . ?
 C8P C7P C6P 124.0(5) . . ?
 N3P C8P C16P 110.9(5) . . ?
 C7P C8P N3P 125.6(5) . . ?
 C7P C8P C16P 123.4(5) . . ?
 C1P C9P C10P 124.2(5) . . ?
 C9P C9P C1P 106.8(3) 6_565 . ?
 C9P C9P C10P 128.8(3) 6_565 . ?
 C9P C10P C11P 111.5(5) . . ?
 C4P C12P C13P 112.6(6) . . ?
 C5P C14P C15P 112.9(6) . . ?
 C8P C16P C17P 124.1(5) . . ?
 C16P C16P C8P 106.7(3) 6_565 . ?
 C16P C16P C17P 129.1(3) 6_565 . ?
 C16P C17P C18P 112.5(5) . . ?
 C6S C1S C2S 119.8(11) . . ?
 C3S C2S C1S 120.3(10) . . ?
 C2S C3S C4S 119.1(9) . . ?
 C5S C4S C3S 122.8(10) . . ?
 C4S C5S C6S 115.3(10) . . ?
 C1S C6S C5S 122.8(11) . . ?
 S1S C10S S1S 174(4) 2_655 . ?
 C8S C7S C9S 121(2) . 2_655 ?
 C7S C8S C9S 120(3) . . ?

_shelx_res_file
;
TITL u@c2(5)-c82-100k_a.res in C2/m
    un@c2(5)-c82-100k.res
    created by SHELXL-2018/1 at 15:17:33 on 28-Mar-2021
REM Old TITL U@C2(5)-C82-100K in C2/m
REM SHELXT solution in C2/m
REM R1 0.295, Rweak 0.038, Alpha 0.080, Orientation as input
REM Formula found by SHELXT: C90 N25 Ni3
CELL 0.82641 25.3001 14.9553 19.9754 90 94.754 90
ZERR 4 0.0008 0.0004 0.0006 0 0.001 0
LATT 7
SYMM -X,+Y,-Z
SFAC C H N Ni S U
DISP C 0.005 0.002 16.098
DISP N 0.009 0.005 28.748
DISP Ni 0.312 1.472 6901.319
DISP U -6.326 5.594 25802.327
UNIT 515.31 216.97 20 4 2.34 4
DFIX 1.4 C9 C1 C78 C77 C38 C37 C60 C61 C26 C27
SADI C78 C79 C79 C80 C80 C81 C81 C82 C82 C78
SADI C78 C80 C78 C81 C79 C81 C79 C82 C80 C82
SADI C77 C76 C76 C61 C61 C62 C62 C63 C63 C77
SADI C77 C61 C77 C62 C76 C62 C76 C63 C61 C63
SADI C45 C44 C44 C64 C64 C65 C65 C66 C66 C45
SADI C45 C64 C45 C65 C44 C65 C44 C66 C64 C66
SADI C55 C54 C54 C72 C72 C73 C73 C56 C56 C55
SADI C55 C72 C55 C73 C54 C73 C54 C56 C72 C56
SADI C59 C60 C60 C40 C40 C39 C39 C38 C38 C59
SADI C59 C40 C59 C39 C60 C39 C60 C38 C40 C38
SADI C6 C20 C20 C21 C21 C22 C22 C7 C7 C6
SADI C6 C21 C6 C22 C20 C22 C20 C7 C21 C7
SADI C35 C16 C16 C17 C17 C37 C37 C36 C36 C35
SADI C35 C17 C35 C37 C16 C37 C16 C36 C17 C36
SADI C4 C5 C5 C1 C1 C2 C2 C3 C3 C4
SADI C4 C1 C4 C2 C5 C2 C5 C3 C1 C3
SADI C10 C9 C9 C8 C8 C25 C25 C26 C26 C10
SADI C10 C8 C10 C25 C9 C25 C9 C26 C8 C26
SADI C47 C27 C27 C28 C28 C49 C49 C48 C48 C47
SADI C47 C28 C47 C49 C27 C49 C27 C48 C28 C48
SADI C32 C33 C33 C14 C14 C13 C13 C31 C31 C32
SADI C32 C14 C32 C13 C33 C13 C33 C31 C14 C31
SADI C51 C50 C50 C69 C69 C70 C70 C52 C52 C51
SADI C51 C69 C51 C70 C50 C70 C50 C52 C69 C52
SADI C1 C8 C1 C10 C9 C2 C9 C5
SADI C5 C7 C5 C20 C6 C1 C6 C4
SADI C7 C9 C7 C25 C8 C6 C8 C22
SADI C11 C10 C11 C12 C11 C29
SADI C10 C12 C12 C29 C29 C10
SADI C12 C11 C12 C13 C12 C2
SADI C11 C13 C13 C2 C2 C11
SADI C14 C16 C16 C3 C3 C14
SADI C15 C14 C15 C16 C15 C3
SADI C18 C17 C18 C19 C18 C4
SADI C17 C19 C19 C4 C4 C17
SADI C19 C18 C19 C20 C19 C39
SADI C23 C22 C23 C24 C23 C43
SADI C22 C24 C24 C43 C43 C22
SADI C24 C23 C24 C25 C24 C46
SADI C23 C25 C25 C46 C46 C23
SADI C26 C28 C26 C47 C27 C25 C27 C10
SADI C29 C28 C29 C30 C29 C11
SADI C28 C30 C30 C11 C11 C28
SADI C30 C29 C30 C31 C30 C51
SADI C29 C31 C31 C51 C51 C29
SADI C34 C33 C34 C35 C34 C55
SADI C33 C35 C35 C55 C55 C33
SADI C37 C39 C37 C59 C38 C36 C38 C17
SADI C41 C40 C41 C42 C41 C21
SADI C40 C42 C42 C21 C21 C40
SADI C42 C41 C42 C43 C42 C62
SADI C41 C43 C43 C62 C62 C41
SADI C43 C42 C43 C23 C43 C44
SADI C42 C44 C44 C23 C23 C42
SADI C46 C45 C46 C47 C46 C24
SADI C45 C47 C47 C24 C24 C45
SADI C49 C51 C49 C69 C50 C48 C50 C28
SADI C53 C52 C53 C54 C53 C32
SADI C52 C54 C54 C32 C32 C52
SADI C57 C56 C57 C58 C57 C36
SADI C56 C58 C58 C36 C36 C56
SADI C58 C57 C58 C59 C58 C75
SADI C57 C59 C59 C75 C75 C57
SADI C60 C62 C60 C76 C61 C59 C61 C40
SADI C63 C65 C63 C44 C64 C62 C64 C77
SADI C65 C78 C65 C80 C79 C64 C79 C66
SADI C66 C68 C68 C48 C48 C66
SADI C67 C66 C67 C68 C67 C48
SADI C68 C67 C68 C69 C68 C80
SADI C67 C69 C69 C80 C80 C67
SADI C71 C70 C71 C72 C71 C81
SADI C70 C72 C72 C81 C81 C70
SADI C74 C73 C74 C75 C74 C82
SADI C73 C75 C75 C82 C82 C73
SADI C75 C74 C75 C76 C75 C58
SADI C74 C76 C76 C58 C58 C74
SADI C77 C79 C77 C82 C78 C76 C78 C63
FLAT C78 C79 C80 C81 C82
FLAT C61 C62 C63 C76 C77
FLAT C44 C45 C64 C65 C66
FLAT C54 C55 C56 C72 C73
FLAT C38 C39 C40 C59 C60
FLAT C6 C7 C20 C21 C22
FLAT C16 C17 C35 C36 C37
FLAT C1 C2 C3 C4 C5
FLAT C8 C9 C10 C25 C26
FLAT C27 C28 C47 C48 C49
FLAT C13 C14 C31 C32 C33
FLAT C50 C51 C52 C69 C70
SIMU 0.01 0.02 2 S1S > C9S
SIMU 0.007 0.014 2 C1 > C82
SIMU 0.005 0.01 2 U1 U2 N1

L.S. 10 0 0
PLAN  1
SIZE 0.15 0.12 0.1
TEMP -173.15
list 4
fmap 2 53
acta
REM <olex2.extras>
REM <HklSrc "%.\\UN@C2(5)-C82-100K.hkl">
REM </olex2.extras>

WGHT    0.084700  199.182007
FVAR       0.30206   0.37674   0.70816
PART 1
C1    1    0.853560    0.417447    0.149280    10.50000    0.04940    0.07656 =
         0.08496   -0.01130    0.00598    0.01634
C2    1    0.833255    0.347191    0.185728    10.50000    0.04397    0.05922 =
         0.07868   -0.01598   -0.00371    0.02624
C3    1    0.836559    0.371492    0.253704    10.50000    0.03850    0.06073 =
         0.07379   -0.01315   -0.02066    0.03053
C4    1    0.857566    0.459835    0.258150    10.50000    0.04187    0.07018 =
         0.09070   -0.01477   -0.02966    0.01692
C5    1    0.866738    0.488510    0.194691    10.50000    0.04376    0.07319 =
         0.09991   -0.00749   -0.01284    0.00655
C6    1    0.858430    0.572732    0.174694    10.50000    0.05675    0.07947 =
         0.09314   -0.00018   -0.00780   -0.01194
C7    1    0.836863    0.592126    0.109602    10.50000    0.06621    0.08168 =
         0.08269    0.00305    0.01001   -0.01904
C8    1    0.826739    0.526206    0.064208    10.50000    0.06423    0.07915 =
         0.07178    0.00101    0.02888   -0.00202
C9    1    0.833765    0.437125    0.085527    10.50000    0.05753    0.07805 =
         0.07410   -0.00164    0.02705    0.01143
C10   1    0.795115    0.384935    0.050652    10.50000    0.06866    0.07031 =
         0.06271   -0.01537    0.02781    0.01546
C11   1    0.769813    0.314808    0.087389    10.50000    0.06297    0.05419 =
         0.05925   -0.02087    0.02304    0.02207
C12   1    0.788717    0.293746    0.155066    10.50000    0.05442    0.04975 =
         0.06973   -0.01543    0.00189    0.02908
C13   1    0.756183    0.253687    0.199071    10.50000    0.05895    0.04011 =
         0.06895   -0.01019   -0.01132    0.02216
C14   1    0.762864    0.273316    0.269437    10.50000    0.05564    0.04434 =
         0.06277   -0.00077   -0.01384    0.02102
C15   1    0.799625    0.336030    0.296098    10.50000    0.05657    0.05897 =
         0.06686   -0.00389   -0.02322    0.02495
C16   1    0.788992    0.391521    0.349258    10.50000    0.07530    0.06922 =
         0.06221   -0.00147   -0.02572    0.01520
C17   1    0.809092    0.480524    0.354599    10.50000    0.07466    0.06377 =
         0.06777   -0.01299   -0.04193    0.00663
C18   1    0.840258    0.521500    0.307295    10.50000    0.05414    0.06564 =
         0.08623   -0.01731   -0.04331    0.00570
C19   1    0.832537    0.611898    0.287202    10.50000    0.05350    0.06252 =
         0.08584   -0.01840   -0.03111   -0.01297
C20   1    0.839659    0.636501    0.217968    10.50000    0.05890    0.07222 =
         0.08895   -0.00546   -0.01249   -0.02198
C21   1    0.809834    0.696494    0.177864    10.50000    0.07764    0.06750 =
         0.08630   -0.00100   -0.00002   -0.02903
C22   1    0.802931    0.663730    0.112509    10.50000    0.07847    0.07299 =
         0.07805    0.00658    0.01296   -0.02851
C23   1    0.756448    0.675098    0.065415    10.50000    0.08678    0.06706 =
         0.06839    0.01648    0.01550   -0.01838
C24   1    0.745664    0.605961    0.014938    10.50000    0.08642    0.07208 =
         0.05379    0.01707    0.01116   -0.00890
C25   1    0.783735    0.530174    0.016398    10.50000    0.07576    0.07733 =
         0.04975    0.00244    0.03076   -0.00125
C26   1    0.765274    0.440521    0.004954    10.50000    0.07962    0.07027 =
         0.04056   -0.01052    0.03005    0.00452
C27   1    0.714882    0.425847   -0.015013    10.50000    0.08687    0.06202 =
         0.03122   -0.00997    0.01361   -0.00066
C28   1    0.687960    0.349371    0.010762    10.50000    0.07755    0.04368 =
         0.02980   -0.01930    0.00975    0.00123
C29   1    0.713186    0.295914    0.064245    10.50000    0.06795    0.04016 =
         0.04326   -0.02066    0.01878    0.00880
C30   1    0.680537    0.254630    0.111462    10.50000    0.05494    0.02707 =
         0.04799   -0.01079    0.00698    0.00200
C31   1    0.703506    0.233717    0.179659    10.50000    0.05949    0.03106 =
         0.06495   -0.00377   -0.00854    0.00582
C32   1    0.676928    0.234433    0.239404    10.50000    0.07092    0.04985 =
         0.07147    0.01044   -0.00642   -0.00852
C33   1    0.712297    0.260927    0.293052    10.50000    0.06424    0.05579 =
         0.06586    0.01816   -0.00984    0.00176
C34   1    0.697778    0.326014    0.346571    10.50000    0.07598    0.07201 =
         0.06529    0.02235    0.00580    0.00238
C35   1    0.739715    0.389038    0.372250    10.50000    0.08318    0.07338 =
         0.05559    0.00735   -0.00533    0.00428
C36   1    0.729184    0.476005    0.393550    10.50000    0.09575    0.07159 =
         0.05200   -0.00435    0.00237   -0.01010
C37   1    0.770684    0.531794    0.380887    10.50000    0.08249    0.06123 =
         0.05653   -0.01364   -0.02727   -0.00840
C38   1    0.763662    0.623943    0.365189    10.50000    0.07197    0.05195 =
         0.05715   -0.02523   -0.02208   -0.01474
C39   1    0.793566    0.664808    0.317462    10.50000    0.06381    0.04968 =
         0.07050   -0.02002   -0.02454   -0.01878
C40   1    0.760800    0.725819    0.278633    10.50000    0.07321    0.04080 =
         0.06858   -0.01855   -0.00843   -0.01991
C41   1    0.766708    0.734860    0.205793    10.50000    0.08652    0.04968 =
         0.08080   -0.00638    0.00013   -0.02458
C42   1    0.718520    0.757167    0.161782    10.50000    0.09292    0.04686 =
         0.07573   -0.00453   -0.00055   -0.01139
C43   1    0.712886    0.724276    0.093213    10.50000    0.09734    0.06033 =
         0.07675    0.01024    0.00337   -0.01189
C44   1    0.661772    0.714919    0.058842    10.50000    0.09757    0.06423 =
         0.07759    0.01110   -0.00586    0.00104
C45   1    0.651435    0.643749    0.012649    10.50000    0.09347    0.06244 =
         0.05926    0.00982   -0.01430    0.00745
C46   1    0.692379    0.589378   -0.011562    10.50000    0.09591    0.06922 =
         0.04956    0.01154   -0.00895    0.00177
C47   1    0.677614    0.500000   -0.025308    10.50000    0.09727    0.06515 =
         0.03517    0.00000   -0.01187    0.00000
C48   1    0.626303    0.463847   -0.009297    10.50000    0.08540    0.05363 =
         0.03731   -0.00653   -0.02884    0.00514
C49   1    0.632664    0.373460    0.012182    10.50000    0.07358    0.04111 =
         0.02960   -0.01549   -0.01568    0.00284
C50   1    0.601642    0.335180    0.058835    10.50000    0.05449    0.03831 =
         0.04108   -0.02177   -0.01229   -0.00206
C51   1    0.624344    0.271052    0.107061    10.50000    0.05351    0.03262 =
         0.04859   -0.01234   -0.00190   -0.00635
C52   1    0.597328    0.279367    0.168293    10.50000    0.05034    0.04509 =
         0.05890   -0.00887    0.00066   -0.02344
C53   1    0.622567    0.265418    0.236445    10.50000    0.06190    0.05638 =
         0.06992    0.01245   -0.00013   -0.02679
C54   1    0.607618    0.329909    0.289848    10.50000    0.06485    0.07256 =
         0.06607    0.01144    0.03029   -0.03485
C55   1    0.642596    0.355554    0.341479    10.50000    0.07950    0.08285 =
         0.06711    0.01697    0.02858   -0.01272
C56   1    0.632325    0.439669    0.356874    10.50000    0.07984    0.08514 =
         0.06173    0.00444    0.05266   -0.00923
C57   1    0.675361    0.500000    0.381851    10.50000    0.09285    0.08243 =
         0.06015    0.00000    0.03744    0.00000
C58   1    0.664751    0.598730    0.365397    10.50000    0.08148    0.06582 =
         0.06461   -0.03506    0.03169   -0.00301
C59   1    0.711930    0.658565    0.358387    10.50000    0.08043    0.04649 =
         0.05828   -0.03333   -0.00143   -0.00732
C60   1    0.710451    0.723855    0.306337    10.50000    0.08255    0.04578 =
         0.06921   -0.03165   -0.00809   -0.00301
C61   1    0.667563    0.748647    0.270126    10.50000    0.08884    0.05398 =
         0.08448   -0.02862    0.00534    0.01014
C62   1    0.672006    0.773858    0.199075    10.50000    0.09500    0.04991 =
         0.08169   -0.01570   -0.00017    0.00803
C63   1    0.622243    0.753671    0.163343    10.50000    0.08879    0.05988 =
         0.08743   -0.01126    0.00597    0.01766
C64   1    0.618335    0.725950    0.097417    10.50000    0.08829    0.06063 =
         0.08286   -0.00177   -0.00070    0.01112
C65   1    0.578597    0.662933    0.073012    10.50000    0.07743    0.06352 =
         0.08007   -0.00525   -0.01128    0.01633
C66   1    0.599531    0.610082    0.023664    10.50000    0.08415    0.06175 =
         0.06761   -0.00125   -0.02452    0.01466
C67   1    0.585182    0.515368    0.018955    10.50000    0.07619    0.05696 =
         0.06035   -0.01037   -0.03955    0.01150
C68   1    0.553557    0.476964    0.065900    10.50000    0.05090    0.05686 =
         0.07988   -0.02544   -0.02976    0.00645
C69   1    0.560787    0.385389    0.089226    10.50000    0.04541    0.04984 =
         0.06622   -0.02969   -0.01869   -0.00554
C70   1    0.558142    0.348659    0.159004    10.50000    0.04418    0.05671 =
         0.06952   -0.02783    0.00845   -0.02432
C71   1    0.546692    0.410087    0.211660    10.50000    0.05057    0.07301 =
         0.08934   -0.01812    0.02655   -0.02567
C72   1    0.574893    0.400353    0.274875    10.50000    0.05671    0.08555 =
         0.07492   -0.00106    0.04366   -0.03111
C73   1    0.592422    0.469749    0.317274    10.50000    0.05928    0.08637 =
         0.07450   -0.00670    0.05546   -0.02116
C74   1    0.575262    0.557379    0.296644    10.50000    0.06851    0.08708 =
         0.09478   -0.01697    0.04648   -0.00499
C75   1    0.615742    0.626142    0.319608    10.50000    0.07758    0.07781 =
         0.08585   -0.03633    0.03647   -0.00090
C76   1    0.617831    0.709888    0.276595    10.50000    0.08070    0.06053 =
         0.08592   -0.02989    0.02475    0.01491
C77   1    0.587134    0.718736    0.210098    10.50000    0.08033    0.06756 =
         0.09424   -0.01666    0.01200    0.01986
C78   1    0.555850    0.651725    0.189318    10.50000    0.06147    0.06935 =
         0.09530   -0.01680    0.01432    0.01951
C79   1    0.547562    0.624012    0.121062    10.50000    0.05281    0.06470 =
         0.08781   -0.01745   -0.00141    0.01581
C80   1    0.534951    0.532864    0.118850    10.50000    0.04014    0.06533 =
         0.09670   -0.01962   -0.00665    0.00919
C81   1    0.534672    0.500000    0.187115    10.50000    0.04362    0.07376 =
         0.10978    0.00000    0.02157    0.00000
C82   1    0.550232    0.573742    0.231163    10.50000    0.05851    0.08567 =
         0.10126   -0.01012    0.03085    0.00945

PART 0
PART 3
U1    6    0.667683    0.580483    0.224392   -20.50000    0.05029    0.03274 =
         0.04404   -0.01020    0.02865   -0.00244
U2    6    0.658378    0.580791    0.206657    20.50000    0.07932    0.06256 =
         0.06012    0.00950    0.03191    0.04389
N1    3    0.698749    0.492383    0.183950    10.50000    0.06664    0.04862 =
         0.05909    0.00179    0.02746    0.01862

PART 0
PART 4
NI1P  4    0.517962    0.500000    0.418442    10.50000    0.00393    0.01286 =
         0.01822    0.00000    0.00107    0.00000
N1P   3    0.576282    0.500000    0.489327    10.50000    0.00555    0.01548 =
         0.02022    0.00000    0.00534    0.00000
N2P   3    0.519017    0.631236    0.417091    11.00000    0.00685    0.01883 =
         0.02283   -0.00124    0.00125    0.00109
N3P   3    0.461753    0.500000    0.344516    10.50000    0.00668    0.01677 =
         0.02122    0.00000    0.00332    0.00000
C1P   1    0.602461    0.573134    0.518409    11.00000    0.00523    0.02396 =
         0.02022   -0.00064    0.00230   -0.00181
C2P   1    0.590671    0.660458    0.504241    11.00000    0.00621    0.01899 =
         0.02498   -0.00412    0.00187   -0.00528
AFIX  43
H2P   2    0.610343    0.705178    0.529204    11.00000   -1.20000
AFIX   0
C3P   1    0.551761    0.687983    0.455671    11.00000    0.00980    0.01676 =
         0.02746   -0.00096    0.00612   -0.00165
C4P   1    0.541478    0.780216    0.438230    11.00000    0.01250    0.01447 =
         0.03803   -0.00129    0.00160   -0.00155
C5P   1    0.502020    0.780364    0.388298    11.00000    0.01460    0.01678 =
         0.03739    0.00331    0.00361    0.00247
C6P   1    0.488257    0.687852    0.375643    11.00000    0.01052    0.01684 =
         0.02772    0.00123    0.00433    0.00413
C7P   1    0.449435    0.660429    0.326965    11.00000    0.00850    0.02172 =
         0.02464    0.00500    0.00102    0.00405
AFIX  43
H7P   2    0.429381    0.705167    0.302519    11.00000   -1.20000
AFIX   0
C8P   1    0.438272    0.573180    0.312024    11.00000    0.00656    0.02449 =
         0.02048    0.00346    0.00204    0.00347
C9P   1    0.645392    0.545211    0.566155    11.00000    0.00608    0.02563 =
         0.02007   -0.00202    0.00266   -0.00221
C10P  1    0.684015    0.608430    0.603147    11.00000    0.01269    0.03120 =
         0.02239   -0.00387   -0.00126   -0.00443
AFIX  23
H10A  2    0.700734    0.578307    0.643662    11.00000   -1.20000
H10B  2    0.664611    0.661391    0.617968    11.00000   -1.20000
AFIX   0
C11P  1    0.727336    0.638909    0.558674    11.00000    0.01667    0.05631 =
         0.03614   -0.00960    0.00498   -0.01723
AFIX 137
H11A  2    0.711077    0.672179    0.520017    11.00000   -1.50000
H11B  2    0.745913    0.586474    0.542850    11.00000   -1.50000
H11C  2    0.752655    0.677521    0.584783    11.00000   -1.50000
AFIX   0
C12P  1    0.571940    0.857839    0.470247    11.00000    0.02311    0.01422 =
         0.06082   -0.00311   -0.00443   -0.00348
AFIX  23
H12A  2    0.576223    0.848824    0.519498    11.00000   -1.20000
H12B  2    0.551306    0.913427    0.461307    11.00000   -1.20000
AFIX   0
C13P  1    0.626590    0.868812    0.444098    11.00000    0.02881    0.02770 =
         0.07244    0.00551   -0.00020   -0.01514
AFIX 137
H13A  2    0.622503    0.886852    0.396787    11.00000   -1.50000
H13B  2    0.645764    0.811885    0.448282    11.00000   -1.50000
H13C  2    0.646581    0.914742    0.470440    11.00000   -1.50000
AFIX   0
C14P  1    0.477436    0.858310    0.348891    11.00000    0.02377    0.01597 =
         0.06023    0.00349   -0.00682    0.00309
AFIX  23
H14A  2    0.485065    0.914082    0.374592    11.00000   -1.20000
H14B  2    0.438465    0.850364    0.343664    11.00000   -1.20000
AFIX   0
C15P  1    0.497962    0.867910    0.279348    11.00000    0.03969    0.03334 =
         0.06428    0.02563   -0.00850   -0.00342
AFIX 137
H15A  2    0.490305    0.813084    0.253472    11.00000   -1.50000
H15B  2    0.536350    0.878120    0.284187    11.00000   -1.50000
H15C  2    0.480380    0.918678    0.255829    11.00000   -1.50000
AFIX   0
C16P  1    0.400614    0.545409    0.257495    11.00000    0.00870    0.02975 =
         0.02137    0.00190   -0.00006    0.00228
C17P  1    0.371229    0.608561    0.209649    11.00000    0.01635    0.03292 =
         0.02598    0.00340   -0.00702    0.00563
AFIX  23
H17A  2    0.356165    0.657565    0.235430    11.00000   -1.20000
H17B  2    0.341385    0.576385    0.185138    11.00000   -1.20000
AFIX   0
C18P  1    0.406865    0.648798    0.158608    11.00000    0.02742    0.03849 =
         0.02216    0.00483   -0.00237    0.00670
AFIX 137
H18A  2    0.385449    0.686470    0.126684    11.00000   -1.50000
H18B  2    0.423122    0.600488    0.134282    11.00000   -1.50000
H18C  2    0.434724    0.685065    0.182345    11.00000   -1.50000
AFIX   0

C1S   1    0.621126    1.000000    0.196365    10.50000    0.03293    0.08636 =
         0.04829    0.00000   -0.00082    0.00000
AFIX  43
H1S   2    0.584382    1.000000    0.181979    10.50000   -1.20000
AFIX   0
C2S   1    0.637797    1.000000    0.265613    10.50000    0.03900    0.04317 =
         0.03812    0.00000    0.01595    0.00000
AFIX  43
H2S   2    0.612186    1.000000    0.297809    10.50000   -1.20000
AFIX   0
C3S   1    0.689924    1.000000    0.286221    10.50000    0.03153    0.03828 =
         0.03292    0.00000   -0.00646    0.00000
AFIX  43
H3S   2    0.701239    1.000000    0.332772    10.50000   -1.20000
AFIX   0
C4S   1    0.727756    1.000000    0.237327    10.50000    0.03671    0.05552 =
         0.02789    0.00000    0.00171    0.00000
AFIX  43
H4S   2    0.764397    1.000000    0.252256    10.50000   -1.20000
AFIX   0
C5S   1    0.713282    1.000000    0.168294    10.50000    0.05083    0.04474 =
         0.02180    0.00000    0.00726    0.00000
AFIX  43
H5S   2    0.738735    1.000000    0.135899    10.50000   -1.20000
AFIX   0
C6S   1    0.658074    1.000000    0.150052    10.50000    0.05931    0.10608 =
         0.02910    0.00000   -0.00553    0.00000
AFIX  43
H6S   2    0.646125    1.000000    0.103693    10.50000   -1.20000
AFIX   0

PART 0
PART 6
S1S   5    0.470594    0.841356    0.066951   -31.00000    0.07762    0.12680 =
         0.12666    0.01364    0.03995    0.00432
C10S  1    0.500000    0.836110    0.000000   -31.00000    0.07525    0.13035 =
         0.14479    0.00000    0.00982    0.00000

PART 0
PART 5
C7S   1    0.445718    0.878451   -0.004365    31.00000    0.06849    0.13228 =
         0.14670   -0.01728    0.01011    0.00790
AFIX  43
H7S   2    0.408061    0.880601   -0.008195    31.00000   -1.20000
AFIX   0
C8S   1    0.471756    0.874604    0.055884    31.00000    0.07421    0.12793 =
         0.14373   -0.00914    0.01301    0.00998
AFIX  43
H8S   2    0.452740    0.868559    0.094696    31.00000   -1.20000
AFIX   0
C9S   1    0.526879    0.879387    0.062527    31.00000    0.07640    0.12754 =
         0.14422    0.00207   -0.00007    0.01050
AFIX  43
H9S   2    0.545579    0.883215    0.105678    31.00000   -1.20000
AFIX   0
HKLF 4


REM  u@c2(5)-c82-100k_a.res in C2/m
REM R1 =  0.1026 for    7055 Fo > 4sig(Fo)  and  0.1057 for all    7510 data
REM   1029 parameters refined using   1384 restraints

END

WGHT      0.1301    159.3892

REM Highest difference peak  2.737,  deepest hole -1.422,  1-sigma level  0.158
Q1    1   0.7006  0.5000  0.3991  10.50000  0.05    2.74
;
_shelx_res_checksum               94100
_shelx_hkl_file
;
  -4   0   0  466.45   30.10
  -4   0   0  397.76   30.00
   4   0   0  395.66   30.00
   4   0   0  436.96   30.00
   8   0   0 1158.88   81.39
   8   0   0 1114.69   81.29
  -8   0   0 1221.68   81.49
  -8   0   0 1132.19   81.39
  10   0   0 1277.97   91.49
  10   0   0 1224.58   91.39
 -10   0   0 1391.06   91.69
 -10   0   0 1302.37   91.69
  12   0   0 1412.56  109.49
 -12   0   0 1595.94  109.89
 -12   0   0 1664.43  110.09
  14   0   0  264.87   18.00
 -14   0   0  223.98   18.00
 -14   0   0  224.98   17.90
  14   0   0  191.88   17.40
 -16   0   0 1053.89   75.09
  16   0   0 1050.69   74.69
 -16   0   0 1075.29   75.19
  16   0   0  999.90   74.79
 -18   0   0 1406.16   99.49
  18   0   0 1424.96   98.99
  18   0   0 1391.06   99.29
 -18   0   0 1341.97   99.39
  20   0   0  107.59   10.30
  20   0   0   89.89    9.30
 -20   0   0   75.59   10.00
 -20   0   0   84.49   10.20
 -22   0   0  228.68   18.80
 -22   0   0  187.88   18.50
  22   0   0  203.18   18.00
  22   0   0  198.68   17.50
  24   0   0   13.20    5.30
  24   0   0   17.80    5.80
 -24   0   0   14.30    7.30
 -24   0   0    3.00    5.10
  26   0   0 1170.18   81.79
 -26   0   0 1091.59   81.89
 -26   0   0 1088.59   81.99
  26   0   0 1091.29   80.69
 -28   0   0  533.75   47.20
  28   0   0  632.84   46.20
  28   0   0  589.64   47.20
 -28   0   0  655.43   48.00
  30   0   0   -2.60    5.60
 -30   0   0    0.00    9.00
  30   0   0   -3.60    6.90
 -30   0   0   -3.20    7.60
  -3  -1   0  856.21   58.49
  -3  -1   0  764.02   58.49
  -3   1   0  901.21   58.39
   3   1   0  819.42   58.49
  -3   1   0  838.22   58.39
   5  -1   0 1904.21  152.88
  -5  -1   0 2213.38  153.08
  -5   1   0 2466.45  153.08
  -7  -1   0  337.17   23.70
   7  -1   0  290.87   23.40
  -7  -1   0  311.67   23.70
  -7   1   0  313.77   23.50
  -7   1   0  327.07   23.60
   7   1   0  333.37   23.70
   7   1   0  363.96   23.70
   9  -1   0 2938.51  220.18
  -9  -1   0 3054.89  220.38
  -9  -1   0 3081.79  220.48
   9  -1   0 3561.04  220.38
   9   1   0 3100.09  220.28
  -9   1   0 3273.67  220.38
   9   1   0 3133.39  220.38
  -9   1   0 3108.29  220.28
 -11  -1   0 1619.94  120.19
 -11  -1   0 1860.81  120.49
  11  -1   0 1667.03  119.99
  11  -1   0 1643.34  119.99
 -11   1   0 1533.35  119.99
  11   1   0 1871.01  120.29
  11   1   0 1810.02  120.19
 -11   1   0 1664.83  120.19
  13  -1   0   15.10    3.50
 -13  -1   0   16.90    4.10
  13  -1   0   11.80    3.60
 -13   1   0   13.40    3.60
  13   1   0   18.10    3.80
 -13   1   0   18.60    4.10
 -15  -1   0 2578.04  164.68
  15  -1   0 2219.48  164.08
  15  -1   0 2455.95  164.08
 -15  -1   0 2201.58  164.28
  15   1   0 2094.69  163.88
 -15   1   0 2438.06  164.48
 -15   1   0 2511.05  164.38
  15   1   0 2180.78  164.08
  17  -1   0   31.40    5.90
 -17  -1   0   28.40    5.60
  17  -1   0   22.50    4.80
 -17  -1   0   30.20    6.20
  17   1   0   23.30    4.60
 -17   1   0   27.60    5.90
 -17   1   0   39.40    6.90
  17   1   0   26.90    5.20
  19  -1   0  169.08   13.90
  19  -1   0  158.68   14.20
 -19  -1   0  151.58   14.70
 -19  -1   0  162.18   14.60
 -19   1   0  174.28   14.70
 -19   1   0  158.38   14.50
  19   1   0  150.48   13.80
  19   1   0  150.48   14.10
 -21  -1   0  176.18   15.60
  21  -1   0  130.19   13.90
  21  -1   0  180.88   15.00
 -21  -1   0  146.69   15.30
 -21   1   0  158.98   14.90
  21   1   0  172.18   14.60
  21   1   0  177.88   15.10
 -21   1   0  142.79   15.00
 -23  -1   0  142.19   13.50
  23  -1   0  119.19   11.70
 -23  -1   0  119.69   13.40
  23  -1   0   99.99   12.00
  23   1   0  117.69   11.90
 -23   1   0  101.89   12.50
 -23   1   0  132.19   13.10
  23   1   0  111.09   12.10
  25  -1   0  461.55   36.80
 -25  -1   0  494.15   38.20
 -25  -1   0  494.05   38.50
  25  -1   0  509.65   38.00
  25   1   0  484.55   37.00
  25   1   0  503.55   37.80
 -25   1   0  428.76   37.60
 -25   1   0  459.75   38.10
 -27  -1   0  590.34   48.80
 -27  -1   0  647.44   48.90
  27  -1   0  612.94   47.30
  27  -1   0  620.74   48.50
  27   1   0  659.33   47.60
 -27   1   0  571.94   48.50
 -27   1   0  682.33   49.20
  27   1   0  620.74   48.30
  29  -1   0  111.59   15.70
 -29  -1   0  117.59   15.90
 -29  -1   0  154.08   16.50
  29  -1   0  137.59   14.30
  29   1   0  120.29   13.70
 -29   1   0  129.89   16.70
  29   1   0  121.49   15.30
 -31  -1   0  102.59   15.60
 -31   1   0   74.49   14.60
  31   1   0   76.59   12.50
  -2  -2   0  209.48   16.70
   2  -2   0  238.48   16.70
   2  -2   0  226.98   16.60
   2   2   0  226.88   16.80
  -2   2   0  249.78   16.70
   2   2   0  226.88   16.90
  -2   2   0  266.77   16.70
   8  -2   0  260.17   18.10
  -8  -2   0  250.97   18.30
  -8  -2   0  242.68   18.40
  -8   2   0  216.28   17.90
  -8   2   0  247.18   18.00
   8   2   0  256.47   18.30
   8   2   0  232.48   18.10
  10  -2   0 2395.36  160.58
  10  -2   0 2110.59  160.38
 -10  -2   0 2441.16  160.98
 -10  -2   0 2254.77  160.88
  10   2   0 2038.10  160.48
 -10   2   0 2526.75  160.58
  10   2   0 2288.97  160.68
 -12  -2   0 1129.39   78.29
 -12  -2   0 1043.90   78.19
  12  -2   0 1272.27   78.19
  12  -2   0 1022.00   77.69
  12   2   0  952.50   77.79
  12   2   0 1095.99   78.09
 -12   2   0 1192.68   78.19
 -12   2   0 1085.69   77.89
 -14  -2   0   51.89    6.40
  14  -2   0   48.90    5.70
  14  -2   0   44.40    5.60
 -14  -2   0   50.59    6.20
  14   2   0   57.99    6.20
  14   2   0   48.60    5.70
 -14   2   0   45.40    5.80
 -14   2   0   51.29    5.90
  16  -2   0 1080.79   76.59
  16  -2   0 1088.39   76.79
 -16  -2   0 1143.59   77.39
 -16  -2   0 1036.60   77.19
  16   2   0 1014.10   76.59
  18  -2   0  119.99   12.20
 -18  -2   0  135.89   12.90
  18  -2   0  131.69   12.20
 -18  -2   0  147.39   13.40
  18   2   0  151.28   12.80
 -18   2   0  123.89   12.60
  18   2   0  153.48   12.60
 -18   2   0  143.99   12.80
 -20  -2   0  296.77   27.20
  20  -2   0  357.66   26.60
  20  -2   0  353.96   27.20
 -20  -2   0  369.16   27.70
  20   2   0  376.86   27.30
 -20   2   0  304.77   26.90
 -20   2   0  309.97   26.90
  20   2   0  362.96   26.80
 -22  -2   0  347.97   27.90
 -22  -2   0  353.66   28.30
  22  -2   0  343.97   26.80
  22   2   0  334.17   27.30
 -22   2   0  320.57   27.40
  22   2   0  364.86   27.10
 -22   2   0  319.87   27.40
 -24  -2   0  518.35   39.40
  24  -2   0  494.45   38.70
 -24  -2   0  527.65   39.30
  24  -2   0  454.15   37.60
  24   2   0  564.14   39.00
  24   2   0  465.35   37.80
 -24   2   0  453.35   38.60
 -24   2   0  494.35   39.00
  26  -2   0  217.48   20.70
 -26  -2   0  198.58   20.90
 -26  -2   0  214.18   20.40
  26  -2   0  230.58   19.60
  26   2   0  226.38   19.50
  26   2   0  231.98   20.20
 -26   2   0  212.18   20.90
 -28  -2   0   62.89   11.90
 -28  -2   0   57.29   12.20
  28  -2   0   55.89   11.00
  28  -2   0   66.29    9.50
  28   2   0   51.29    9.10
 -28   2   0   42.10   10.90
  28   2   0   54.79   10.90
 -30  -2   0   10.40    9.50
 -30  -2   0   -1.10   10.20
  30  -2   0   -3.30    6.00
  30  -2   0   -2.30    7.40
  30   2   0    3.80    8.50
  30   2   0    6.50    6.50
 -30   2   0    0.30    8.70
 -30   2   0    6.00    8.80
   1  -3   0  600.24   42.70
  -1  -3   0  555.14   42.70
  -1  -3   0  511.45   42.70
   1  -3   0  674.53   42.70
   1   3   0  605.24   42.90
  -1   3   0  658.73   42.70
   1   3   0  591.24   42.80
  -1   3   0  671.83   42.80
  -7  -3   0 1139.29   78.79
   7  -3   0 1019.50   78.29
  -7  -3   0 1095.89   78.89
   7  -3   0 1131.59   78.49
   7   3   0 1220.08   78.89
  -7   3   0 1102.99   78.39
   7   3   0 1110.09   78.59
  -9  -3   0   13.50    3.20
   9  -3   0   13.20    2.70
  -9  -3   0    7.70    2.90
   9   3   0   19.10    3.00
  -9   3   0   13.70    2.50
   9   3   0   10.50    2.90
  11  -3   0  169.28   12.70
 -11  -3   0  159.08   12.90
 -11  -3   0  158.68   13.10
  11  -3   0  143.69   12.30
  11   3   0  146.29   12.50
 -11   3   0  148.59   12.30
  11   3   0  172.98   13.00
 -13  -3   0   15.50    4.30
  13  -3   0   19.30    4.10
  13  -3   0   17.90    3.60
 -13  -3   0   11.70    3.80
  13   3   0   13.10    3.90
  13   3   0    9.50    3.10
 -13   3   0   10.60    3.20
 -13   3   0   17.20    3.80
  15  -3   0  108.89    9.60
  15  -3   0  102.09    9.90
 -15  -3   0  115.59   10.80
 -15  -3   0  105.19   10.30
  15   3   0   94.69    9.90
 -15   3   0  127.29   10.10
  15   3   0   98.39    9.70
 -17  -3   0  551.14   41.00
 -17  -3   0  540.05   40.70
 -17   3   0  598.04   40.60
  17   3   0  512.65   40.10
  17   3   0  482.55   40.10
 -17   3   0  575.64   40.50
 -19  -3   0  297.37   24.40
 -19  -3   0  300.87   24.30
  19  -3   0  298.47   23.30
  19  -3   0  309.57   24.00
  19   3   0  296.37   23.50
 -19   3   0  291.47   23.80
  19   3   0  286.27   23.80
 -21  -3   0  420.76   32.70
 -21  -3   0  410.86   32.80
  21  -3   0  394.66   31.50
 -21   3   0  435.46   32.40
  21   3   0  467.65   32.60
  21   3   0  350.06   31.30
  23  -3   0  375.56   30.40
 -23  -3   0  350.96   30.80
 -23  -3   0  400.76   30.90
  23  -3   0  406.26   29.80
  23   3   0  372.16   29.70
 -23   3   0  360.56   30.30
  23   3   0  374.96   30.20
 -25  -3   0   48.30   10.70
  25  -3   0   45.40    9.10
  25  -3   0   33.00    7.10
 -25  -3   0   31.50    8.70
 -25   3   0   43.70    8.90
  25   3   0   38.80    8.40
  25   3   0   40.50    7.90
 -25   3   0   49.70    9.30
 -27  -3   0   15.50    7.70
  27  -3   0    2.20    6.60
 -27  -3   0   10.90    7.90
  27  -3   0   10.30    5.90
  27   3   0   10.60    6.60
 -27   3   0    8.10    6.90
  27   3   0    9.20    5.60
 -27   3   0    7.90    7.80
 -29  -3   0  148.39   17.20
 -29  -3   0  127.49   16.30
  29  -3   0  151.18   17.00
  29  -3   0  150.58   15.40
  29   3   0  120.89   15.10
 -29   3   0  131.19   17.00
  29   3   0  135.99   14.50
 -29   3   0  123.39   16.50
   0  -4   0 2185.08  149.39
   0   4   0 2105.29  149.59
   2  -4   0 2074.89  151.18
  -2  -4   0 2095.99  151.48
  -2   4   0 2293.97  151.38
   2   4   0 2215.98  151.38
  -4  -4   0 1362.46   94.69
   4  -4   0 1388.76   94.39
   4  -4   0 1286.47   94.49
  -4  -4   0 1315.97   94.89
   4   4   0 1331.37   94.69
   4   4   0 1528.05   95.09
  -4   4   0 1257.47   94.39
  -4   4   0 1344.37   94.49
  -6  -4   0  181.88   13.40
  -6  -4   0  178.28   13.10
   6  -4   0  162.08   12.70
  -6   4   0  145.59   12.50
   6   4   0  169.48   13.00
   6   4   0  192.28   13.40
  -6   4   0  162.18   12.60
   8  -4   0 1799.92  122.99
  -8  -4   0 1661.03  123.29
   8  -4   0 1722.83  123.09
  -8  -4   0 1662.73  123.59
   8   4   0 1725.73  123.49
  -8   4   0 1855.31  123.09
  -8   4   0 1976.00  123.09
   8   4   0 1646.34  123.19
 -10  -4   0 1588.64  106.29
 -10  -4   0 1436.16  106.39
  10  -4   0 1370.86  105.59
 -10   4   0 1515.35  105.79
  10   4   0 1589.54  106.29
  10   4   0 1526.15  105.99
  12  -4   0 1558.34  114.29
 -12  -4   0 1758.02  114.89
 -12  -4   0 1521.05  114.69
  12   4   0 1637.84  114.59
 -12   4   0 1564.64  114.19
  12   4   0 1687.13  114.39
 -14  -4   0   95.29   10.10
 -14  -4   0  102.29   10.50
  14  -4   0  117.59    9.70
 -14   4   0  118.89    9.90
  14   4   0  102.59    9.80
 -14   4   0  131.19   10.30
  14   4   0   97.09   10.00
  16  -4   0   24.20    4.70
 -16  -4   0   17.70    4.90
 -16  -4   0   22.70    5.70
  16   4   0   16.70    4.60
  16   4   0   19.80    4.60
 -16   4   0   23.80    4.80
  18  -4   0  796.12   65.39
 -18  -4   0  918.81   66.59
 -18  -4   0  891.11   66.69
 -18   4   0  960.40   66.39
  18   4   0  851.81   65.99
  18   4   0  963.80   66.09
 -18   4   0  998.50   66.29
 -20  -4   0   34.30    7.40
 -20  -4   0   23.00    7.50
  20  -4   0   49.90    7.20
 -20   4   0   42.90    7.20
 -20   4   0   38.90    7.00
  20   4   0   34.90    6.20
  20   4   0   23.40    6.20
 -22  -4   0    3.40    6.00
  22  -4   0    8.40    5.10
  22  -4   0    9.70    4.50
 -22  -4   0    3.40    5.30
  22   4   0    4.10    4.40
 -22   4   0    7.40    5.30
  22   4   0    9.70    4.70
 -22   4   0    8.20    5.40
 -24  -4   0   83.69   12.00
  24  -4   0   87.39   10.20
  24  -4   0   76.29   11.00
 -24  -4   0   79.39   11.50
 -24   4   0   66.49   10.70
 -24   4   0   77.49   11.00
  24   4   0   87.79   10.70
  24   4   0   86.29   10.10
  26  -4   0   32.70    9.40
 -26  -4   0   50.09   10.60
 -26  -4   0   33.70    9.60
  26  -4   0   49.70    9.60
  26   4   0   35.50    8.60
 -26   4   0   51.29   10.10
  26   4   0   41.10    7.90
 -26   4   0   54.99   11.10
  28  -4   0  110.39   13.90
  28  -4   0   84.69   11.90
 -28  -4   0   69.39   14.00
 -28   4   0   89.59   13.60
  28   4   0   95.29   11.70
 -28   4   0   81.89   14.20
  28   4   0   87.79   12.00
  30  -4   0  162.18   17.20
 -30   4   0  165.98   19.90
 -30   4   0  138.39   18.80
  -1  -5   0  400.06   30.50
   1  -5   0  434.46   30.40
  -1  -5   0  422.06   30.40
   1  -5   0  452.05   30.50
  -1   5   0  422.96   30.50
   1   5   0  438.36   30.70
  -1   5   0  420.36   30.60
   1   5   0  433.66   30.70
  -5  -5   0  987.30   72.69
  -5  -5   0  909.31   72.29
   5  -5   0 1131.79   72.29
   5  -5   0  963.50   71.99
   5   5   0 1009.60   72.69
  -5   5   0 1127.59   72.19
   5   5   0 1063.49   72.49
   7  -5   0   43.00    4.00
   7  -5   0   36.10    4.00
  -7  -5   0   49.70    5.10
  -7  -5   0   37.90    4.50
  -7   5   0   36.30    3.90
  -7   5   0   41.60    4.00
   7   5   0   37.50    4.30
   7   5   0   40.90    4.90
   9  -5   0 2805.22  179.18
  -9  -5   0 2311.77  179.48
  -9  -5   0 2720.93  179.48
  -9   5   0 2284.77  178.68
   9   5   0 2783.72  179.58
  -9   5   0 2588.04  178.88
   9   5   0 2422.86  179.08
  11  -5   0   18.50    3.70
  11  -5   0   25.90    3.70
 -11  -5   0   25.70    4.90
 -11  -5   0   28.20    4.70
 -11   5   0   27.60    3.90
  11   5   0   23.00    4.00
 -11   5   0   30.30    3.80
  11   5   0   29.20    4.90
 -13  -5   0  584.54   47.10
  13  -5   0  596.54   46.50
  13  -5   0  703.43   46.50
 -13  -5   0  584.84   46.80
 -13   5   0  683.83   46.40
  13   5   0  665.23   46.70
  13   5   0  702.13   47.10
 -13   5   0  613.04   46.40
 -15  -5   0  546.35   39.70
  15  -5   0  519.35   39.30
 -15  -5   0  524.15   39.90
  15   5   0  570.14   39.70
 -15   5   0  500.75   39.10
  15   5   0  518.75   39.10
 -17  -5   0  951.60   73.29
  17  -5   0 1024.10   72.39
  17  -5   0  963.60   72.79
 -17  -5   0 1023.50   73.19
  17   5   0 1043.20   72.69
 -17   5   0 1000.90   72.79
  17   5   0 1025.30   72.99
 -17   5   0 1036.10   72.59
 -19  -5   0  219.28   20.60
  19  -5   0  248.08   20.30
  19  -5   0  204.88   19.10
 -19  -5   0  255.07   20.70
 -19   5   0  277.37   20.50
 -19   5   0  278.97   20.30
  19   5   0  198.38   19.30
  19   5   0  243.58   20.20
 -21  -5   0   -0.80    4.60
  21  -5   0    1.30    4.50
  21  -5   0    1.70    4.00
 -21  -5   0    4.00    6.00
  21   5   0    5.20    4.20
 -21   5   0    8.30    4.90
 -21   5   0    4.10    5.40
  21   5   0    1.80    4.00
 -23  -5   0  286.67   27.60
  23  -5   0  269.97   27.00
  23  -5   0  343.17   26.50
 -23  -5   0  335.17   27.80
  23   5   0  344.57   26.80
  23   5   0  388.76   27.70
 -23   5   0  342.47   27.50
 -25  -5   0  227.58   20.00
  25  -5   0  178.38   19.20
 -25  -5   0  222.08   20.50
  25   5   0  215.88   18.30
 -25   5   0  188.68   19.10
 -25   5   0  156.98   18.70
  25   5   0  218.48   19.10
  27  -5   0    2.40    6.70
 -27  -5   0   14.70    9.10
 -27  -5   0   16.20    8.00
  27  -5   0   18.00    7.00
  27   5   0    7.30    6.40
 -27   5   0    5.90    7.50
 -27   5   0   15.80    8.80
  27   5   0   16.40    6.50
  29  -5   0  424.16   36.40
 -29  -5   0  472.05   36.90
  29  -5   0  387.66   33.90
  29   5   0  441.96   34.30
 -29   5   0  425.06   36.30
 -29   5   0  371.56   35.70
   0  -6   0  111.09    9.60
   0  -6   0  144.09    9.70
   0   6   0  124.39    9.80
   0   6   0  123.29   10.00
  -6  -6   0 2963.80  201.58
   6  -6   0 2923.31  201.28
  -6  -6   0 2736.73  201.88
   6   6   0 2740.83  201.78
  -6   6   0 3102.99  201.28
   6   6   0 2839.92  201.68
  -8  -6   0  103.89   10.40
   8  -6   0  125.49    9.80
   8  -6   0  117.99    9.50
  -8  -6   0  128.19   10.20
  -8   6   0  108.89    9.50
   8   6   0  115.69   10.10
  -8   6   0  133.59    9.70
   8   6   0  123.89   10.50
  10  -6   0 3243.38  237.98
  10  -6   0 3609.74  237.78
 -10  -6   0 3609.64  238.48
 -10  -6   0 3168.58  238.58
 -10   6   0 3617.34  237.98
  10   6   0 3543.35  238.28
  10   6   0 3251.47  238.38
 -10   6   0 3202.78  237.68
 -12  -6   0 2120.49  147.59
  12  -6   0 2083.19  147.19
 -12  -6   0 2083.69  147.89
  12  -6   0 1861.01  146.69
  12   6   0 2423.56  147.59
 -12   6   0 1850.31  146.79
  12   6   0 1942.11  147.39
 -12   6   0 2379.76  146.99
  14  -6   0  511.35   42.70
 -14  -6   0  551.04   43.10
  14  -6   0  691.73   42.80
 -14  -6   0  518.25   43.30
  14   6   0  587.74   42.90
 -14   6   0  600.64   42.50
 -14   6   0  625.34   42.90
 -16  -6   0   22.70    6.30
  16  -6   0   20.50    4.50
  16  -6   0   20.30    5.10
 -16  -6   0   26.20    6.10
 -16   6   0   13.40    4.50
 -16   6   0   30.90    5.20
  16   6   0   28.80    5.10
  16   6   0   17.90    5.20
 -18  -6   0 2057.59  154.08
 -18  -6   0 1946.51  154.28
  18  -6   0 2411.96  154.48
  18   6   0 2046.90  153.88
  18   6   0 2279.47  153.88
 -18   6   0 2230.78  153.68
 -18   6   0 2243.18  154.08
  20  -6   0   44.20    8.00
 -20  -6   0   45.60    8.90
  20  -6   0   54.19    7.50
 -20  -6   0   65.79    8.90
 -20   6   0   59.79    8.50
 -20   6   0   58.79    8.20
  20   6   0   58.89    8.40
  20   6   0   44.90    7.30
  22  -6   0   51.59    8.50
 -22  -6   0   49.10    8.50
 -22  -6   0   41.60    9.50
  22  -6   0   30.90    8.00
  22   6   0   24.30    7.10
 -22   6   0   35.50    7.80
 -22   6   0   41.70    8.80
  22   6   0   29.60    6.60
 -24  -6   0  624.44   45.50
  24  -6   0  558.14   45.00
 -24  -6   0  584.94   44.80
  24   6   0  538.85   43.50
  24   6   0  616.24   44.50
 -24   6   0  499.25   44.10
 -24   6   0  599.24   45.00
 -26  -6   0   80.29   12.60
  26  -6   0   59.89   10.00
  26  -6   0   49.70   10.80
 -26  -6   0   73.59   11.80
 -26   6   0   49.20   11.10
  26   6   0   65.99   10.30
 -26   6   0   38.50   10.10
  26   6   0   82.69    9.90
  28  -6   0  266.07   27.00
 -28  -6   0  320.07   27.90
  28  -6   0  304.77   25.60
 -28   6   0  227.58   26.20
  28   6   0  334.77   25.80
 -28   6   0  277.27   26.90
   1  -7   0  296.77   22.30
   1  -7   0  306.67   22.10
  -1  -7   0  324.47   22.30
  -1  -7   0  301.47   22.40
   1   7   0  307.37   22.60
   1   7   0  277.77   22.60
  -1   7   0  314.27   22.50
  -1   7   0  313.27   22.70
   5  -7   0  171.58   13.90
  -5  -7   0  200.78   14.80
  -5  -7   0  210.58   14.50
   5  -7   0  173.68   13.90
   5   7   0  192.68   14.90
  -5   7   0  175.08   14.00
   5   7   0  178.08   14.50
  -5   7   0  187.28   14.30
  -7  -7   0 1205.78   87.09
   7  -7   0 1267.47   86.79
  -7  -7   0 1149.29   87.39
  -7   7   0 1354.76   86.79
   7   7   0 1222.48   87.29
  -7   7   0 1133.29   86.69
   7   7   0 1291.87   87.59
  -9  -7   0 2672.23  199.68
   9  -7   0 3014.20  199.18
   9  -7   0 2874.01  198.78
  -9  -7   0 3045.10  199.58
  -9   7   0 2970.40  198.98
   9   7   0 2614.44  199.28
  -9   7   0 2506.95  198.78
   9   7   0 3075.29  199.88
 -11  -7   0  148.39   14.00
  11  -7   0  149.29   13.00
 -11  -7   0  174.68   13.90
  11  -7   0  194.98   13.70
 -11   7   0  160.68   13.10
  11   7   0  160.18   14.00
 -11   7   0  165.08   13.30
  11   7   0  162.68   13.60
 -13  -7   0  186.48   16.30
 -13  -7   0  185.28   16.90
  13  -7   0  205.98   15.70
  13  -7   0  185.68   16.00
  13   7   0  203.48   16.70
  13   7   0  190.58   16.20
 -13   7   0  223.58   16.20
 -13   7   0  198.68   15.70
 -15  -7   0  162.38   16.30
  15  -7   0  215.28   16.20
 -15  -7   0  175.68   16.00
  15  -7   0  176.08   15.20
  15   7   0  202.68   16.40
  15   7   0  197.98   15.80
 -15   7   0  192.28   15.70
 -15   7   0  167.78   15.10
 -17  -7   0  474.95   41.50
  17  -7   0  637.64   41.80
  17  -7   0  510.75   40.30
 -17  -7   0  521.05   41.30
  17   7   0  601.24   41.60
 -17   7   0  557.34   41.10
  17   7   0  533.55   40.90
 -17   7   0  546.65   40.70
  19  -7   0  722.53   55.09
 -19  -7   0  643.24   55.09
 -19  -7   0  809.72   55.39
  19   7   0  825.52   55.29
 -19   7   0  786.82   55.09
  19   7   0  732.13   54.49
 -19   7   0  654.93   54.09
  21  -7   0  525.95   41.30
 -21  -7   0  588.84   42.80
 -21  -7   0  546.35   42.90
  21  -7   0  551.74   42.70
 -21   7   0  493.75   41.70
  21   7   0  529.25   41.60
 -21   7   0  567.74   42.40
  21   7   0  596.34   42.40
  23  -7   0   50.19   10.10
 -23  -7   0   50.49   10.00
 -23  -7   0   41.70   10.20
  23   7   0   54.19    9.70
  23   7   0   36.00    7.40
 -23   7   0   43.80    9.50
 -25  -7   0  178.08   17.70
  25  -7   0  147.29   16.90
  25  -7   0  129.89   14.80
 -25  -7   0  139.29   16.00
  25   7   0  149.69   15.00
 -25   7   0  144.49   16.60
  25   7   0  148.69   15.70
 -25   7   0  146.39   16.40
  27  -7   0   -1.80    6.40
 -27  -7   0   14.00    8.90
 -27  -7   0   -0.20    8.10
  27  -7   0    2.20    7.20
  27   7   0   -1.50    5.80
  27   7   0    3.20    5.80
 -27   7   0    7.20    8.80
 -27   7   0    8.30    8.30
   0  -8   0 5132.09  352.66
   0   8   0 4992.40  353.06
   2  -8   0  387.16   28.70
  -2  -8   0  418.86   29.00
  -2  -8   0  425.56   29.30
   2  -8   0  379.36   28.90
  -2   8   0  373.96   29.00
   2   8   0  405.56   29.50
  -2   8   0  383.96   29.40
   2   8   0  415.86   29.60
   4  -8   0 2435.16  176.58
  -4  -8   0 2434.06  177.08
   4  -8   0 2577.24  176.48
  -4  -8   0 2673.33  176.88
   4   8   0 2676.23  177.38
  -4   8   0 2663.73  176.68
   4   8   0 2388.26  177.08
  -4   8   0 2370.26  176.88
  -6  -8   0   72.89    6.60
   6  -8   0   64.99    5.90
   6  -8   0   52.49    5.80
  -6  -8   0   78.59    7.20
   6   8   0   64.79    7.10
   6   8   0   59.29    6.60
  -6   8   0   55.69    5.90
  -6   8   0   72.29    6.40
  -8  -8   0  831.32   60.09
  -8  -8   0  868.71   59.69
   8  -8   0  821.92   59.19
   8   8   0  780.32   59.89
   8   8   0  859.81   59.79
  -8   8   0  834.52   59.09
  -8   8   0  822.32   59.19
 -10  -8   0  501.85   40.40
 -10  -8   0  523.95   40.10
  10  -8   0  534.05   39.70
  10  -8   0  647.24   39.70
  10   8   0  507.15   40.00
 -10   8   0  550.14   39.60
  10   8   0  556.74   40.50
 -12  -8   0  351.26   31.20
 -12  -8   0  465.75   31.40
  12  -8   0  400.06   30.60
 -12   8   0  369.46   30.30
  12   8   0  426.16   31.10
 -12   8   0  435.26   30.40
  12   8   0  423.26   31.40
  14  -8   0    6.70    3.40
 -14  -8   0    4.80    3.90
  14  -8   0    4.50    3.40
 -14  -8   0    5.30    5.00
 -14   8   0    2.60    2.90
  14   8   0    4.50    4.30
  14   8   0    6.60    3.80
 -14   8   0    5.30    3.30
 -16  -8   0  196.78   17.90
 -16  -8   0  197.98   18.60
  16  -8   0  232.28   18.10
  16   8   0  218.98   17.90
 -16   8   0  223.38   17.70
 -16   8   0  208.78   17.30
  16   8   0  185.38   17.90
  18  -8   0  912.01   68.19
  18  -8   0 1035.80   67.49
 -18  -8   0  897.91   68.19
 -18  -8   0  867.71   68.59
 -18   8   0  985.00   67.69
  18   8   0  916.31   67.79
 -18   8   0  895.71   67.89
  20  -8   0 1310.17   90.39
  20  -8   0 1233.38   91.49
 -20  -8   0 1219.98   91.79
 -20  -8   0 1266.87   91.39
  20   8   0 1364.26   91.09
 -20   8   0 1158.28   90.89
  20   8   0 1345.37   91.39
 -20   8   0 1163.58   90.49
 -22  -8   0   21.10    8.10
  22  -8   0   22.90    7.30
 -22  -8   0   30.80    7.70
  22  -8   0   24.00    6.70
  22   8   0   22.40    6.50
  22   8   0   33.20    8.20
 -22   8   0   16.00    6.20
 -22   8   0   24.40    7.60
  24  -8   0   75.19   13.50
 -24  -8   0   66.19   12.80
  24  -8   0   51.79    9.00
 -24  -8   0   46.90    9.40
 -24   8   0   61.19   12.00
 -24   8   0   61.99   11.20
  24   8   0   68.49    9.80
  24   8   0   56.59   10.00
  26  -8   0   40.60    9.70
  26  -8   0   53.19   13.00
 -26  -8   0   38.40   10.10
 -26  -8   0   65.69   13.30
  26   8   0   58.19   10.00
 -26   8   0   40.40   11.50
 -26   8   0   65.49   12.90
  28  -8   0  154.38   17.50
 -28   8   0  171.18   19.80
   1  -9   0   60.89    5.70
  -1  -9   0   49.40    5.20
   1  -9   0   53.79    5.10
  -1  -9   0   46.90    5.60
  -1   9   0   61.69    6.00
   1   9   0   47.20    5.90
  -1   9   0   51.59    6.20
   1   9   0   43.80    6.00
  -3  -9   0  521.75   41.40
   3  -9   0  533.65   41.10
  -3  -9   0  599.04   42.00
   3  -9   0  617.04   41.70
   3   9   0  609.64   42.20
  -3   9   0  611.64   41.70
  -3   9   0  591.44   42.10
   3   9   0  535.75   42.10
  -5  -9   0  283.87   22.90
   5  -9   0  284.87   22.00
  -5  -9   0  342.17   22.90
   5  -9   0  300.87   22.30
   5   9   0  249.97   22.90
   5   9   0  316.27   23.20
  -5   9   0  313.47   22.80
  -5   9   0  310.27   22.40
  -7  -9   0  122.89   10.80
  -7  -9   0  130.89   11.40
   7  -9   0  118.09   10.30
   7  -9   0  123.29   10.20
  -7   9   0  119.29   10.60
  -7   9   0  112.39   10.30
   7   9   0  143.69   11.50
   7   9   0  141.69   11.60
  -9  -9   0   57.19    6.40
  -9  -9   0   44.50    6.60
   9  -9   0   55.39    5.90
  -9   9   0   55.19    5.80
  -9   9   0   47.00    5.70
   9   9   0   66.69    7.30
   9   9   0   39.20    6.00
 -11  -9   0  109.09   11.40
 -11  -9   0  119.79   11.00
  11  -9   0  110.99   10.30
  11   9   0  133.29   11.30
 -11   9   0  109.09   10.00
  11   9   0  109.69   11.30
  13  -9   0  219.08   16.90
 -13  -9   0  186.98   17.80
 -13  -9   0  176.68   16.90
  13   9   0  199.28   17.50
 -13   9   0  235.28   16.80
 -13   9   0  215.48   16.40
  13   9   0  187.98   17.00
  15  -9   0    1.60    3.60
 -15  -9   0    6.30    5.50
 -15  -9   0    1.60    4.00
  15  -9   0    6.50    3.70
 -15   9   0    8.00    3.70
  15   9   0   12.30    4.70
 -15   9   0    8.40    3.70
  15   9   0    8.20    5.30
 -17  -9   0   38.80    7.50
 -17  -9   0   46.40    8.70
  17  -9   0   36.60    6.40
  17  -9   0   36.10    7.60
  17   9   0   46.60    7.90
 -17   9   0   38.40    6.60
 -17   9   0   29.50    6.40
  17   9   0   27.30    7.00
 -19  -9   0  991.20   63.89
  19  -9   0  845.42   63.19
 -19  -9   0  793.02   63.59
 -19   9   0  840.92   62.89
 -19   9   0  799.02   62.29
  19   9   0  867.91   63.29
  19   9   0  838.72   62.79
 -21  -9   0  961.40   68.39
  21  -9   0  959.60   66.99
 -21  -9   0  925.91   68.89
  21   9   0  917.91   67.99
 -21   9   0  800.92   67.59
  21   9   0  995.30   67.99
 -21   9   0  865.91   67.39
  23  -9   0   82.89   13.20
 -23  -9   0  111.79   14.40
  23  -9   0  101.49   11.80
 -23  -9   0  122.29   13.10
  23   9   0  107.59   12.50
 -23   9   0   97.19   12.80
 -23   9   0  113.99   13.60
  23   9   0  128.39   13.40
 -25  -9   0   35.00    8.80
  25  -9   0   19.30    8.40
  25   9   0   52.59   10.00
 -25   9   0   33.20    9.30
 -25   9   0   21.80    7.90
  27  -9   0  107.39   13.70
 -27   9   0   84.59   14.80
 -27   9   0   87.89   15.50
   0 -10   0  572.84   39.20
   0 -10   0  521.75   38.60
   0  10   0  527.35   39.70
   0  10   0  521.15   39.20
   2 -10   0   29.40    4.20
   2 -10   0   35.50    5.00
  -2 -10   0   48.00    5.60
  -2 -10   0   47.40    4.90
  -2  10   0   27.80    5.50
   2  10   0   38.90    5.70
  -2  10   0   38.80    5.40
   2  10   0   36.10    5.80
   4 -10   0  425.06   31.50
  -4 -10   0  420.76   31.90
  -4 -10   0  421.46   31.60
   4 -10   0  425.16   31.00
   4  10   0  475.35   32.50
   4  10   0  441.46   32.50
  -4  10   0  421.66   31.60
  -4  10   0  400.56   31.90
  -6 -10   0 2122.19  145.79
   6 -10   0 2022.60  144.89
   6 -10   0 1991.10  144.59
  -6 -10   0 2021.30  145.29
  -6  10   0 2203.58  145.59
   6  10   0 2117.29  145.99
  -6  10   0 1984.10  144.99
   8 -10   0   61.79    6.20
  -8 -10   0   50.09    7.20
   8 -10   0   59.09    5.90
  -8 -10   0   56.59    6.80
   8  10   0   54.89    7.60
   8  10   0   48.00    6.90
  -8  10   0   61.49    6.60
 -10 -10   0    4.40    4.20
  10 -10   0    3.20    2.80
 -10 -10   0    4.70    3.60
  10 -10   0    8.70    3.10
  10  10   0    3.70    4.40
 -10  10   0    5.80    3.00
 -10  10   0    5.50    2.90
  10  10   0   11.70    4.30
  12 -10   0   37.20    5.90
 -12 -10   0   54.49    7.60
  12 -10   0   30.10    5.50
 -12 -10   0   40.90    6.70
  12  10   0   48.00    6.70
 -12  10   0   44.50    5.90
 -12  10   0   42.30    5.90
  12  10   0   42.40    7.50
 -14 -10   0   99.89   10.90
  14 -10   0   97.19    9.20
 -14 -10   0   71.79    9.50
  14 -10   0   92.89    9.50
  14  10   0   90.39   10.50
  14  10   0   77.39    9.70
 -14  10   0   96.09    9.20
 -14  10   0   87.59    9.20
  16 -10   0   17.40    4.60
 -16 -10   0   21.30    5.90
 -16 -10   0   19.30    7.10
  16 -10   0   26.20    6.10
 -16  10   0   17.60    4.90
  16  10   0   11.90    5.40
  16  10   0   26.80    6.30
 -16  10   0   23.00    5.70
  18 -10   0   51.79    8.10
 -18 -10   0   47.30    9.60
 -18 -10   0   34.50    7.30
  18 -10   0   43.20    7.00
 -18  10   0   37.20    7.30
  18  10   0   37.80    7.70
  18  10   0   42.70    8.30
 -18  10   0   39.20    7.00
  20 -10   0  315.07   27.50
 -20 -10   0  338.87   29.60
  20 -10   0  336.77   28.90
 -20 -10   0  373.36   29.10
 -20  10   0  365.16   28.50
 -20  10   0  345.87   28.50
  20  10   0  370.96   29.20
  20  10   0  373.76   28.90
  22 -10   0  104.29   11.60
  22 -10   0  100.89   13.50
 -22 -10   0  107.49   14.00
 -22 -10   0  131.69   13.40
  22  10   0  118.49   13.30
 -22  10   0   76.99   11.90
  22  10   0   97.59   12.20
  24 -10   0   28.90    7.70
  24 -10   0   23.50    9.40
 -24 -10   0   58.59   12.40
  24  10   0   53.09   10.80
 -24  10   0   26.00    8.50
 -24  10   0   31.30    8.40
  26 -10   0   13.30    7.80
  26 -10   0    3.40    8.80
 -26  10   0    6.10    8.10
 -26  10   0  -11.80    9.20
   1 -11   0 2871.81  195.98
  -1 -11   0 2806.02  196.08
  -1 -11   0 2852.21  196.48
   1  11   0 2772.42  197.28
  -1  11   0 2846.72  196.58
  -1  11   0 2611.44  196.98
   1  11   0 2844.42  196.78
   3 -11   0  171.78   12.60
   3 -11   0  167.88   13.30
  -3 -11   0  162.08   13.10
  -3 -11   0  161.08   13.50
   3  11   0  152.38   14.10
  -3  11   0  150.68   13.30
   3  11   0  152.88   13.80
  -3  11   0  134.59   13.60
   5 -11   0 2313.27  167.18
   5 -11   0 2656.23  167.88
  -5 -11   0 2223.58  167.78
  -5 -11   0 2387.66  168.28
  -5  11   0 2112.99  167.98
   5  11   0 2378.06  168.88
   5  11   0 2377.36  168.48
  -5  11   0 2666.33  168.08
  -7 -11   0  376.46   25.40
   7 -11   0  304.87   23.90
   7 -11   0  339.17   24.50
   7  11   0  304.07   25.50
   7  11   0  334.07   25.80
  -7  11   0  336.97   24.60
  -7  11   0  276.67   24.60
  -9 -11   0 1063.89   77.29
  -9 -11   0 1073.99   76.89
   9 -11   0 1038.20   75.79
  -9  11   0  987.40   76.09
   9  11   0  982.80   77.19
   9  11   0 1129.29   77.49
  -9  11   0 1216.38   76.69
 -11 -11   0  429.06   34.80
 -11 -11   0  480.05   34.70
  11 -11   0  457.15   33.40
  11  11   0  408.96   34.70
  11  11   0  437.96   34.70
 -11  11   0  498.95   33.80
  13 -11   0  349.37   27.30
 -13 -11   0  407.36   29.50
 -13 -11   0  386.26   28.70
 -13  11   0  354.46   27.30
 -13  11   0  320.87   27.20
  13  11   0  384.96   29.10
  13  11   0  329.37   28.40
 -15 -11   0  299.57   25.90
 -15 -11   0  345.47   25.70
  15 -11   0  335.07   24.20
  15 -11   0  304.27   24.30
 -15  11   0  285.07   24.10
  15  11   0  318.27   25.40
  15  11   0  309.87   25.60
 -15  11   0  277.67   23.90
  17 -11   0  252.07   21.60
 -17 -11   0  266.97   23.40
 -17 -11   0  270.67   22.50
  17 -11   0  252.57   21.00
 -17  11   0  242.78   21.10
 -17  11   0  271.27   21.60
  17  11   0  264.47   22.40
  17  11   0  272.87   22.80
 -19 -11   0    5.00    5.40
  19 -11   0    0.90    5.50
  19 -11   0    3.00    4.30
 -19 -11   0    5.90    7.40
  19  11   0    6.50    5.50
 -19  11   0   -0.40    4.20
  19  11   0   -3.00    5.50
 -19  11   0    1.50    5.10
  21 -11   0  500.25   38.60
  21 -11   0  445.96   39.60
 -21 -11   0  521.65   41.20
 -21 -11   0  526.95   40.50
 -21  11   0  488.85   39.30
  21  11   0  510.35   40.10
  21  11   0  590.64   41.00
 -21  11   0  509.65   39.60
 -23 -11   0    9.70    9.20
 -23 -11   0    9.80    6.90
  23 -11   0    9.60    7.00
  23 -11   0    3.90    5.80
  23  11   0   -3.10    6.70
 -23  11   0    2.60    7.00
 -23  11   0    9.90    6.50
  23  11   0    5.20    6.50
   0 -12   0 4131.89  259.57
   0 -12   0 3862.01  259.97
   0  12   0 3191.88  259.77
   0  12   0 3656.93  260.77
   2 -12   0  205.18   16.20
  -2 -12   0  201.38   17.10
   2 -12   0  227.68   17.20
  -2 -12   0  225.28   16.80
  -2  12   0  191.88   17.00
   2  12   0  210.88   17.60
   2  12   0  206.58   18.20
  -2  12   0  188.28   17.70
   4 -12   0   63.89    7.50
  -4 -12   0   69.59    7.40
   4 -12   0   62.29    6.50
   4  12   0   60.39    8.80
  -4  12   0   56.79    7.50
  -4  12   0   52.89    8.10
   4  12   0   79.19    8.80
   6 -12   0 1089.69   75.79
  -6 -12   0 1003.20   76.59
  -6 -12   0 1095.39   77.29
   6  12   0 1190.78   77.69
  -6  12   0  986.70   76.79
   6  12   0 1031.70   77.69
  -6  12   0 1092.99   76.59
   8 -12   0  913.51   66.99
   8 -12   0  976.50   66.59
  -8 -12   0  962.80   68.29
  -8 -12   0  914.21   67.69
   8  12   0 1047.00   68.69
  -8  12   0  915.21   67.39
  -8  12   0  863.01   67.09
   8  12   0  905.01   68.49
  10 -12   0  107.09   10.10
 -10 -12   0  112.69   11.20
  10 -12   0  100.69    9.50
 -10 -12   0  107.99   11.70
  10  12   0  114.39   11.70
 -10  12   0   91.49   10.00
  10  12   0  106.09   11.80
 -10  12   0  118.79   10.30
  12 -12   0  807.32   61.99
  12 -12   0  744.63   62.09
 -12 -12   0  885.71   63.69
 -12 -12   0  979.70   64.49
  12  12   0  979.70   64.39
  12  12   0  837.82   63.89
 -12  12   0  857.21   62.49
 -14 -12   0  203.68   17.20
  14 -12   0  176.58   15.30
  14 -12   0  183.98   15.30
 -14 -12   0  180.68   17.30
  14  12   0  165.28   16.80
  14  12   0  221.68   18.00
 -14  12   0  198.68   15.70
 -14  12   0  147.69   15.10
 -16 -12   0  309.47   25.50
 -16 -12   0  298.17   24.80
  16 -12   0  293.17   22.90
  16 -12   0  250.77   22.80
 -16  12   0  283.47   23.20
 -16  12   0  304.47   23.20
  16  12   0  308.17   24.90
  18 -12   0   94.49   10.50
  18 -12   0   90.09    9.90
 -18 -12   0   96.99   11.90
 -18 -12   0   99.79   13.30
  18  12   0  119.29   13.00
 -18  12   0   77.19   10.20
 -18  12   0   82.49   10.10
  18  12   0   80.79   11.60
 -20 -12   0   74.49   12.40
 -20 -12   0   73.69   11.00
  20 -12   0   69.49    9.20
  20 -12   0   80.79   10.50
 -20  12   0   60.69    9.70
 -20  12   0   73.99    9.80
  20  12   0   81.19   11.40
  20  12   0   77.09   10.90
  22 -12   0  280.77   25.10
 -22  12   0  286.47   24.40
  22  12   0  320.57   27.40
  -1 -13   0 1021.10   67.79
   1 -13   0 1041.70   67.69
  -1 -13   0  902.71   68.09
   1 -13   0  942.31   68.09
  -1  13   0  874.81   68.89
  -1  13   0  801.42   67.89
   1  13   0  857.81   69.09
   1  13   0 1096.39   68.89
  -3 -13   0  405.66   30.90
   3 -13   0  403.16   30.30
  -3 -13   0  439.76   31.60
   3 -13   0  426.66   31.10
  -3  13   0  433.56   32.20
   3  13   0  403.46   31.70
  -3  13   0  346.27   30.90
   3  13   0  413.06   32.60
   5 -13   0  131.69   12.80
   5 -13   0  153.38   12.10
  -5 -13   0  130.19   13.50
  -5 -13   0  150.48   13.20
   5  13   0  141.59   14.90
  -5  13   0  162.48   13.40
   5  13   0  147.49   14.20
   7 -13   0   95.79    9.60
  -7 -13   0  112.59   11.90
   7 -13   0  105.19   10.50
  -7 -13   0  112.59   11.30
  -7  13   0  115.79   11.30
  -7  13   0  104.59   10.70
   7  13   0  117.79   12.60
   7  13   0  136.29   12.70
  -9 -13   0  432.36   33.30
   9 -13   0  440.56   31.70
  -9 -13   0  450.65   33.90
   9  13   0  467.95   34.20
  -9  13   0  371.86   32.30
  -9  13   0  446.46   32.60
   9  13   0  413.66   34.20
  11 -13   0  444.16   31.60
 -11 -13   0  487.15   34.30
  11 -13   0  475.55   32.20
 -11 -13   0  441.96   33.60
 -11  13   0  392.86   32.00
 -11  13   0  360.76   32.00
  11  13   0  413.46   34.20
  11  13   0  415.26   33.80
  13 -13   0  108.79   10.00
 -13 -13   0  127.99   12.80
 -13 -13   0  134.19   13.60
  13  13   0  116.39   12.90
 -13  13   0   95.39   10.70
 -13  13   0  101.29   10.40
  13  13   0  110.09   12.90
 -15 -13   0  670.63   48.20
 -15 -13   0  674.13   48.80
  15 -13   0  605.74   45.90
  15 -13   0  558.14   45.60
  15  13   0  619.34   48.40
  15  13   0  686.33   48.60
 -15  13   0  614.74   46.30
 -17 -13   0   29.80    8.40
  17 -13   0   24.60    5.70
  17 -13   0   19.70    5.00
 -17 -13   0   14.60    7.90
 -17  13   0   13.50    5.50
  17  13   0   20.70    8.20
 -17  13   0   17.40    5.40
  17  13   0   12.20    6.70
  19 -13   0  102.69   10.70
  19 -13   0   87.09   10.90
 -19 -13   0  123.69   15.20
  19  13   0  138.49   15.00
 -19  13   0  108.19   11.20
  19  13   0  133.29   14.10
 -19  13   0  102.99   11.40
  21 -13   0  394.06   30.80
  21 -13   0  401.06   30.20
   0 -14   0 3120.09  227.98
   0 -14   0 3315.27  227.48
   0  14   0 3104.79  229.28
   0  14   0 3431.56  228.58
   2 -14   0  314.97   24.80
  -2 -14   0  344.27   24.60
   2 -14   0  312.97   24.00
  -2 -14   0  287.37   24.90
  -2  14   0  328.47   26.20
  -2  14   0  301.37   24.90
   2  14   0  286.97   25.20
   2  14   0  302.67   26.50
   4 -14   0   34.60    5.40
   4 -14   0   35.90    6.40
  -4 -14   0   31.00    6.30
  -4 -14   0   37.60    7.60
  -4  14   0   31.20    7.60
   4  14   0   33.60    8.80
   4  14   0   22.80    6.90
  -4  14   0   23.20    6.00
  -6 -14   0  717.23   53.89
   6 -14   0  755.62   52.29
  -6 -14   0  738.63   53.49
   6 -14   0  786.72   53.09
   6  14   0  679.43   53.99
  -6  14   0  705.33   53.59
  -6  14   0  711.83   53.09
   6  14   0  693.83   55.09
   8 -14   0   -0.80    2.40
  -8 -14   0   -3.30    5.10
   8 -14   0   -1.40    3.50
  -8 -14   0    5.40    5.00
   8  14   0    5.90    6.30
   8  14   0    2.90    6.30
  -8  14   0    2.70    3.70
  -8  14   0   14.10    5.30
 -10 -14   0    3.60    4.80
  10 -14   0    2.50    2.80
 -10 -14   0    0.70    5.30
  10 -14   0    3.20    3.80
 -10  14   0    7.40    4.30
 -10  14   0    0.70    3.60
  10  14   0   -2.00    5.40
  10  14   0    5.90    5.90
 -12 -14   0  274.27   21.90
  12 -14   0  235.98   18.90
 -12 -14   0  273.97   22.40
 -12  14   0  218.18   19.40
  12  14   0  252.67   22.30
 -12  14   0  240.68   19.80
  12  14   0  246.78   22.60
  14 -14   0   14.80    3.80
  14 -14   0   18.50    4.80
 -14 -14   0   30.40    8.30
 -14 -14   0   24.50    8.70
 -14  14   0   17.70    4.70
  14  14   0   26.00    8.30
 -14  14   0   13.20    4.40
  14  14   0   27.70    8.80
  16 -14   0  193.68   16.30
 -16 -14   0  217.68   20.40
  16 -14   0  205.98   15.90
 -16  14   0  213.08   16.60
 -16  14   0  169.58   16.30
  16  14   0  219.68   20.10
  18 -14   0   17.40    4.80
 -18 -14   0   35.80   10.10
  18 -14   0   28.60    5.20
 -18 -14   0   22.10    8.20
 -18  14   0   19.40    5.70
  18  14   0   26.20    9.20
 -18  14   0   25.70    7.50
  18  14   0   20.40    8.10
 -20 -14   0  106.49   16.30
  20  14   0  124.19   15.50
   1 -15   0  139.89   13.80
  -1 -15   0  130.49   13.00
   1 -15   0  143.39   12.80
  -1 -15   0  115.19   13.60
  -1  15   0  120.89   15.40
  -1  15   0  146.19   14.40
   1  15   0  167.18   14.80
   1  15   0  137.59   16.00
  -3 -15   0  112.79   12.40
   3 -15   0   96.39   11.20
  -3 -15   0   97.69   11.30
   3 -15   0  116.89   10.60
  -3  15   0   90.19   12.70
   3  15   0  108.49   14.00
   3  15   0   95.79   12.50
  -3  15   0  103.79   11.80
   5 -15   0  459.05   35.40
  -5 -15   0  504.45   37.50
  -5 -15   0  492.25   36.90
   5 -15   0  438.06   36.00
  -5  15   0  453.75   36.40
   5  15   0  472.75   39.00
  -5  15   0  506.15   37.50
   5  15   0  506.05   38.00
  -7 -15   0   61.29    9.60
   7 -15   0   67.49    7.30
  -7 -15   0   61.09   10.40
   7 -15   0   73.79    8.40
  -7  15   0   61.89    9.20
   7  15   0   67.79   11.00
   7  15   0   64.89   12.30
  -7  15   0   51.89    8.20
  -9 -15   0    8.20    6.30
   9 -15   0    8.10    3.10
  -9 -15   0    5.30    5.90
   9 -15   0    7.50    4.30
   9  15   0    9.10    7.20
  -9  15   0    5.30    4.30
   9  15   0   16.90    7.90
 -11 -15   0    9.10    6.10
  11 -15   0    1.70    2.80
 -11 -15   0   10.30    7.40
  11 -15   0    5.00    4.20
 -11  15   0    1.80    3.70
  11  15   0    2.00    7.10
  11  15   0   -1.60    6.50
 -11  15   0    3.70    4.00
  13 -15   0   68.59    6.80
  13 -15   0   71.09    7.60
  13  15   0   91.89   12.90
 -13  15   0   63.59    7.60
  13  15   0   93.29   12.60
 -13  15   0   63.89    7.40
 -15 -15   0   68.39   12.30
 -15 -15   0   71.69   10.90
  15 -15   0   54.39    5.50
  15 -15   0   55.69    6.20
 -15  15   0   38.50    6.00
 -17 -15   0   71.39   13.40
 -17 -15   0   51.19   12.20
  17  15   0   48.00   12.30
  17  15   0   42.90   11.80
   0 -16   0   52.09    9.00
   0 -16   0   35.80    7.90
   0  16   0   37.10   10.20
   2 -16   0  257.67   22.30
  -2 -16   0  269.67   22.20
  -2 -16   0  263.47   22.80
   2 -16   0  246.28   21.30
  -2  16   0  236.78   23.60
   2  16   0  230.88   24.90
  -2  16   0  276.67   22.90
   2  16   0  306.97   23.90
  -4 -16   0  244.08   20.50
  -4 -16   0  248.88   21.20
   4 -16   0  239.98   19.80
   4 -16   0  230.88   18.90
   4  16   0  252.37   22.10
   4  16   0  232.68   23.10
  -4  16   0  203.28   19.80
  -4  16   0  188.08   20.60
   6 -16   0   41.60    7.70
  -6 -16   0   53.09    9.50
  -6 -16   0   56.69   10.60
   6 -16   0   42.20    6.60
   6  16   0   35.60    9.20
  -6  16   0   55.29    9.00
  -6  16   0   44.80    8.20
   6  16   0   25.80   10.90
   8 -16   0  246.18   19.00
  -8 -16   0  238.78   21.80
  -8 -16   0  272.67   23.00
   8  16   0  272.37   24.90
  -8  16   0  211.08   19.70
  -8  16   0  233.38   19.80
  10 -16   0    7.70    3.60
 -10 -16   0   14.00    7.20
 -10 -16   0   19.10    7.80
  10 -16   0   12.10    4.50
 -10  16   0   10.50    4.50
  10  16   0   17.80    8.30
  10  16   0   21.60    8.90
 -10  16   0    7.90    4.10
  12 -16   0    7.30    3.20
 -12 -16   0   12.40    7.10
 -12 -16   0   14.70    8.50
  12 -16   0   10.30    3.10
  12  16   0   18.70    9.00
 -12  16   0    3.20    3.70
 -12  16   0   11.00    4.60
  12  16   0   17.10    8.30
 -14 -16   0   66.89   13.80
 -14 -16   0   44.90   10.40
  14  16   0   53.69   12.70
  14  16   0   28.60   10.70
   1 -17   0  145.69   13.40
  -1 -17   0  118.39   13.70
   1 -17   0  143.19   14.70
  -1  17   0  101.79   14.30
  -1  17   0  126.29   16.50
   1  17   0  105.19   14.90
   1  17   0   88.39   16.60
  -3 -17   0  957.70   66.99
   3  17   0  799.92   69.09
   3  17   0  944.81   67.99
  -5 -17   0    5.90    7.50
  -5 -17   0   -3.80    5.90
   5 -17   0    0.20    4.40
   5 -17   0   11.10    6.10
  -5  17   0   10.80    7.10
   5  17   0   11.70    9.70
  -5  17   0   -3.80    5.10
   5  17   0    2.20    8.70
   7 -17   0   19.70    5.10
  -7 -17   0   16.40    8.40
  -7 -17   0    8.00    8.10
  -7  17   0   10.30    5.30
  -7  17   0   18.40    6.00
   7  17   0   32.10   11.30
   7  17   0   22.30   11.40
  -9 -17   0  157.68   17.50
  -9 -17   0  139.19   18.10
   9  17   0  141.09   18.50
   9  17   0  168.88   20.70
 -11 -17   0    8.00    8.00
 -11 -17   0    6.30    8.70
  11  17   0   -5.40    9.50
  11  17   0    4.20    9.70
   0 -18   0   -2.40    6.40
   0 -18   0    7.80    7.40
   0  18   0    3.80    9.70
   0  18   0   -8.30    6.70
  -2 -18   0  123.59   16.30
   2 -18   0  111.49   13.00
  -2 -18   0  139.19   15.10
   2  18   0  106.69   16.10
  -2  18   0  111.89   18.00
   2  18   0  101.79   18.70
  -4 -18   0  130.39   17.40
  -4 -18   0  141.39   16.80
   4  18   0  156.78   18.60
   4  18   0  158.08   20.70
  -6 -18   0  126.59   16.90
  -6 -18   0  130.99   17.90
   6  18   0  133.79   20.10
   6  18   0  168.78   19.70
  30   0  -1  308.77   27.40
 -30   0   1  259.57   26.80
  30   0  -1  309.77   25.50
 -28   0   1  102.29   14.10
  28   0  -1   88.69   11.70
  28   0  -1   98.59   13.40
 -28   0   1  108.39   13.90
  26   0  -1  507.55   40.30
  26   0  -1  526.45   41.50
 -26   0   1  552.14   41.90
 -26   0   1  528.15   41.70
  24   0  -1  373.26   28.10
 -24   0   1  291.97   27.80
  24   0  -1  367.36   27.40
 -24   0   1  319.27   27.90
  22   0  -1  880.61   66.49
 -22   0   1  931.61   66.89
 -22   0   1  881.61   66.69
  22   0  -1  934.51   66.19
 -20   0   1 1912.81  132.09
  20   0  -1 1798.42  131.69
  20   0  -1 1923.01  131.49
 -20   0   1 1776.52  131.79
 -18   0   1  241.78   21.70
 -18   0   1  273.47   22.10
  18   0  -1  283.27   21.60
  18   0  -1  289.27   22.00
  16   0  -1 1112.19   77.79
 -16   0   1 1175.88   78.29
 -16   0   1  998.20   77.79
  16   0  -1 1064.79   77.79
  14   0  -1   34.90    4.70
 -14   0   1   28.10    4.60
  14   0  -1   27.80    4.30
 -14   0   1   26.90    4.70
  12   0  -1    9.80    3.10
 -12   0   1   15.60    3.50
 -12   0   1    8.40    3.10
 -10   0   1 4733.53  345.97
  10   0  -1 4983.00  345.97
 -10   0   1 5178.08  346.17
   8   0  -1   91.49    8.10
  -8   0   1   99.29    8.20
  -8   0   1   96.89    8.10
   8   0  -1  110.89    8.30
   6   0  -1   56.59    4.60
  -6   0   1   42.00    4.50
  -6   0   1   54.99    4.60
  -2   0   1  534.35   36.50
  -2   0   1  518.05   36.50
   2   0  -1  491.85   36.50
   2   0  -1  539.75   36.50
   0   0   1  178.28   12.50
   4   0   1  716.33   50.39
   4   0   1  771.72   50.49
  -4   0  -1  669.13   50.49
  -6   0  -1   39.30    3.80
   6   0   1   37.40    3.70
  -6   0  -1   40.60    3.90
   6   0   1   46.20    3.80
  10   0   1   59.49    5.60
 -10   0  -1   54.59    5.70
 -10   0  -1   58.79    5.70
  12   0   1 1044.30   72.69
 -12   0  -1  994.70   72.79
  12   0   1 1031.80   72.59
 -14   0  -1  924.11   63.59
  14   0   1  956.40   63.29
  14   0   1  829.42   62.89
 -14   0  -1  820.02   63.29
  16   0   1  153.18   13.40
 -16   0  -1  166.88   13.80
 -16   0  -1  141.19   13.50
  16   0   1  163.88   13.20
  18   0   1   82.09    9.00
  18   0   1   98.09    9.50
 -18   0  -1  102.39   10.00
 -18   0  -1   95.09   10.20
 -20   0  -1  764.62   53.39
  20   0   1  733.43   52.89
  20   0   1  695.73   52.29
 -20   0  -1  671.83   52.99
  22   0   1  499.05   39.10
  22   0   1  561.14   40.00
 -22   0  -1  492.25   40.10
 -22   0  -1  534.85   40.30
 -24   0  -1  848.42   69.99
  24   0   1  848.72   68.89
  24   0   1 1081.49   70.49
 -24   0  -1 1029.30   70.69
  26   0   1    7.70    4.90
 -26   0  -1   16.30    7.10
 -26   0  -1   17.00    7.70
  26   0   1   22.40    7.20
 -28   0  -1   81.89   13.30
 -28   0  -1   84.99   12.90
  28   0   1   98.69   12.70
  28   0   1   81.79   10.80
  30   0   1  287.97   26.00
  30   0   1  265.57   24.00
 -30   0  -1  282.47   26.30
 -30   0  -1  256.67   26.00
 -31  -1   1  421.36   35.80
  31  -1  -1  429.46   33.80
 -31   1   1  428.36   35.70
  31   1  -1  388.06   36.70
 -31   1   1  341.77   40.30
 -29  -1   1   83.99   13.30
  29  -1  -1   71.69   13.40
  29  -1  -1   56.89   10.90
  29   1  -1   64.99   10.20
 -29   1   1   60.39   12.70
  27  -1  -1  127.69   13.20
 -27  -1   1  124.29   15.00
  27  -1  -1  121.79   14.50
 -27  -1   1  150.68   15.40
 -27   1   1  126.99   14.80
  27   1  -1  128.29   13.10
  27   1  -1   98.29   13.80
  25  -1  -1 1693.43  117.69
 -25  -1   1 1515.75  118.49
  25  -1  -1 1662.83  118.49
 -25  -1   1 1671.33  118.79
 -25   1   1 1716.33  118.89
  25   1  -1 1569.54  117.49
 -25   1   1 1653.63  118.69
  25   1  -1 1669.43  118.49
 -23  -1   1   35.00    8.20
  23  -1  -1   24.40    7.10
 -23  -1   1   30.40    7.80
  23  -1  -1   21.00    6.10
  23   1  -1   28.30    6.70
  23   1  -1   37.30    7.70
 -23   1   1   29.40    7.80
 -23   1   1   25.30    7.60
  21  -1  -1  350.56   25.50
 -21  -1   1  319.07   25.50
  21  -1  -1  269.67   24.30
 -21  -1   1  312.17   25.50
  21   1  -1  313.37   24.70
 -21   1   1  287.97   25.20
 -21   1   1  325.07   25.50
  21   1  -1  317.37   25.20
 -19  -1   1 1713.23  124.99
 -19  -1   1 1754.82  125.09
  19  -1  -1 1986.20  125.29
  19  -1  -1 1576.04  124.19
  19   1  -1 1758.62  124.79
 -19   1   1 1923.81  125.29
  19   1  -1 1607.04  124.29
 -19   1   1 1734.13  124.89
 -17  -1   1   77.49    8.50
  17  -1  -1   69.89    7.70
  17  -1  -1   58.19    7.70
 -17   1   1   86.09    8.40
 -17   1   1   90.89    8.60
  17   1  -1   66.49    7.60
  17   1  -1   76.89    8.10
  15  -1  -1 1867.81  137.69
 -15  -1   1 2023.70  138.19
 -15  -1   1 2022.30  138.19
  15  -1  -1 1994.80  137.99
  15   1  -1 1845.62  137.69
  15   1  -1 1846.62  137.79
 -15   1   1 2014.40  137.99
 -15   1   1 2025.80  138.09
 -13  -1   1 2257.47  148.69
  13  -1  -1 1901.91  148.19
  13  -1  -1 2109.99  148.29
 -13  -1   1 2215.98  148.69
  13   1  -1 2022.10  148.39
 -13   1   1 2018.70  148.29
  13   1  -1 1956.60  148.19
 -13   1   1 2409.36  148.79
 -11  -1   1 2895.51  228.38
 -11  -1   1 3176.88  228.48
  11  -1  -1 3544.95  228.48
  11  -1  -1 3351.56  228.38
  11   1  -1 3041.10  228.28
 -11   1   1 3436.06  228.58
 -11   1   1 3545.05  228.48
  11   1  -1 3154.28  228.38
  -9  -1   1   20.00    3.10
  -9  -1   1   19.60    3.10
   9  -1  -1   22.90    3.00
   9  -1  -1   22.20    3.10
  -9   1   1   21.10    2.90
   9   1  -1   15.10    2.80
   9   1  -1   17.30    3.00
  -3  -1   1  557.74   39.90
  -3  -1   1  584.04   39.90
  -3   1   1  571.74   39.80
   3   1  -1  590.04   39.90
  -3   1   1  528.65   39.80
   3  -1   1  902.81   66.69
  -3  -1  -1 1009.90   67.09
  -3  -1  -1 1062.39   66.99
   3  -1   1  963.00   66.69
  -3   1  -1  828.42   66.69
   3   1   1 1009.60   67.09
   3   1   1  927.11   66.89
   5  -1   1   10.30    1.60
  -5  -1  -1   18.50    2.20
   5  -1   1   10.90    1.70
  -5   1  -1   14.80    1.80
  -5   1  -1   16.70    1.90
   5   1   1   14.70    1.80
  -9  -1  -1 4069.39  252.67
  -9  -1  -1 3596.24  252.57
   9  -1   1 3254.47  252.17
  -9   1  -1 3992.80  252.57
  -9   1  -1 3202.98  252.27
   9   1   1 3601.74  252.47
 -11  -1  -1 1313.17  102.19
  11  -1   1 1406.06  101.99
 -11  -1  -1 1426.06  102.39
  11  -1   1 1484.25  102.09
  11   1   1 1560.44  102.19
  11   1   1 1465.15  102.29
 -11   1  -1 1481.05  102.29
 -11   1  -1 1466.05  102.19
 -13  -1  -1 4431.86  277.87
  13  -1   1 3804.02  277.07
  13  -1   1 3689.33  277.17
 -13  -1  -1 3945.81  277.67
  13   1   1 3862.21  277.37
 -13   1  -1 4357.56  277.67
 -13   1  -1 4145.79  277.57
  13   1   1 3532.95  277.07
 -15  -1  -1  164.78   14.10
  15  -1   1  156.78   13.50
 -15  -1  -1  170.98   14.10
  15  -1   1  155.78   13.30
  15   1   1  145.69   13.30
 -15   1  -1  194.48   14.20
  15   1   1  169.98   13.80
 -15   1  -1  159.38   13.80
  17  -1   1 1148.39   83.39
  17  -1   1 1034.80   82.99
 -17  -1  -1 1257.47   84.09
  17   1   1 1229.18   83.59
  17   1   1 1230.78   83.39
 -17   1  -1 1093.79   83.59
 -17   1  -1 1181.18   83.79
  19  -1   1  334.77   24.70
 -19  -1  -1  333.67   25.60
 -19  -1  -1  311.57   25.50
  19  -1   1  289.67   24.80
  19   1   1  308.67   24.90
 -19   1  -1  306.57   25.30
 -19   1  -1  329.97   25.40
  19   1   1  322.27   24.80
 -21  -1  -1  105.69   11.40
  21  -1   1   95.79   10.60
 -21  -1  -1   85.79   11.10
  21  -1   1  115.39   10.40
  21   1   1   98.19   10.60
 -21   1  -1   82.69   10.90
 -21   1  -1  103.19   11.20
 -23  -1  -1 1699.83  118.69
  23  -1   1 1857.41  118.59
 -23  -1  -1 1594.94  118.59
  23  -1   1 1672.93  117.59
  23   1   1 1673.63  118.19
  23   1   1 1541.15  117.39
 -23   1  -1 1517.25  118.19
 -23   1  -1 1630.84  118.49
  25  -1   1  104.99   12.30
 -25  -1  -1   96.19   13.20
 -25  -1  -1   97.49   12.50
  25  -1   1  103.89   11.50
 -25   1  -1   87.59   12.80
  25   1   1  129.69   12.10
 -25   1  -1  114.19   12.80
  25   1   1  105.79   11.90
  27  -1   1   63.19   10.60
  27  -1   1   51.29    8.40
 -27  -1  -1   72.79   11.00
  27   1   1   80.29   11.00
  27   1   1   58.99    9.10
 -27   1  -1   44.10   10.90
  29  -1   1  355.06   31.90
  29  -1   1  384.76   30.90
 -29  -1  -1  376.86   32.90
 -29  -1  -1  393.86   32.80
 -29   1  -1  352.96   32.50
 -29   1  -1  377.66   32.60
  29   1   1  386.76   30.90
  29   1   1  379.66   32.10
 -30  -2   1   25.10    9.90
 -30  -2   1   33.00   10.80
  30  -2  -1   57.89   12.80
 -30   2   1   37.10   11.00
 -30   2   1   35.70   11.30
  30   2  -1   45.10    9.20
 -28  -2   1   12.40    7.60
  28  -2  -1   15.50    8.10
 -28  -2   1   11.30    8.20
  28  -2  -1   13.70    6.20
 -28   2   1   19.00    8.80
 -28   2   1    7.00    8.20
  28   2  -1   14.90    7.10
  28   2  -1   16.30    6.50
 -26  -2   1  856.31   62.99
  26  -2  -1  805.42   62.69
 -26  -2   1  821.52   63.09
  26  -2  -1  837.42   61.69
 -26   2   1  850.21   62.99
  26   2  -1  838.32   62.49
  26   2  -1  831.32   61.79
 -24  -2   1  412.06   34.10
  24  -2  -1  412.26   33.60
 -24  -2   1  409.56   33.80
  24  -2  -1  422.86   32.90
 -24   2   1  380.56   33.50
  24   2  -1  449.66   33.10
  24   2  -1  464.65   33.80
 -22  -2   1  294.37   24.20
  22  -2  -1  272.17   23.50
 -22  -2   1  304.77   24.10
  22  -2  -1  280.47   22.90
  22   2  -1  260.87   22.70
 -22   2   1  295.17   23.80
  22   2  -1  266.47   23.20
  20  -2  -1  982.30   62.59
 -20  -2   1  813.52   62.89
 -20  -2   1  865.21   63.09
  20  -2  -1  918.11   62.99
 -20   2   1  789.62   62.49
 -20   2   1  868.91   62.89
  20   2  -1  815.82   62.59
  20   2  -1  799.52   62.19
 -18  -2   1 1255.47   89.99
  18  -2  -1 1193.68   89.19
 -18  -2   1 1195.68   89.89
  18  -2  -1 1302.77   89.79
  18   2  -1 1190.08   89.29
 -18   2   1 1382.86   89.89
 -18   2   1 1240.58   89.69
  18   2  -1 1249.18   89.69
  16  -2  -1   12.00    4.00
 -16  -2   1    9.90    4.20
 -16  -2   1   16.40    4.70
  16  -2  -1   20.70    4.50
 -16   2   1   10.40    3.90
 -16   2   1   13.60    4.20
  16   2  -1   15.40    4.30
  16   2  -1   15.70    4.10
 -14  -2   1 2185.68  158.38
 -14  -2   1 2344.27  158.58
  14  -2  -1 2297.47  158.08
  14  -2  -1 2197.78  158.18
 -14   2   1 2511.05  158.48
 -14   2   1 1903.31  157.78
  14   2  -1 2231.08  158.08
  14   2  -1 2328.27  158.38
 -12  -2   1   40.00    5.50
  12  -2  -1   49.30    5.60
  12  -2  -1   40.10    5.30
 -12  -2   1   59.49    6.10
  12   2  -1   58.89    5.80
 -12   2   1   60.29    5.70
  12   2  -1   44.30    5.30
 -10  -2   1  916.41   67.19
 -10  -2   1  937.91   67.19
  10  -2  -1  972.20   66.99
 -10   2   1 1016.10   67.09
  10   2  -1  905.11   67.09
  10   2  -1  911.01   66.99
 -10   2   1  951.70   66.89
  -8  -2   1   78.99    7.20
  -8  -2   1   87.69    7.40
   8  -2  -1   97.99    7.20
   8  -2  -1   91.29    7.20
  -8   2   1   80.39    7.00
   8   2  -1   68.29    7.00
   8   2  -1   79.19    7.10
  -6  -2   1 3895.11  248.38
  -6   2   1 3230.68  247.98
   4  -2  -1   50.39    4.20
  -4   2   1   50.79    4.20
   4   2  -1   49.60    4.30
   4   2  -1   41.80    4.10
  -4   2   1   49.99    4.20
  -2  -2   1   19.90    2.20
   2  -2  -1   27.70    2.40
  -2  -2   1   21.40    2.20
   2  -2  -1   19.30    2.10
   2   2  -1   19.80    2.10
   2   2  -1   22.00    2.20
  -2   2   1   27.20    2.30
  -2   2   1   25.60    2.40
   0  -2  -1  223.08   15.20
   0  -2   1  199.68   14.90
   0  -2  -1  190.88   15.10
   0   2   1  222.78   15.20
   0   2   1  213.08   15.30
   0   2  -1  222.18   15.00
  -2  -2  -1  788.12   61.99
  -2  -2  -1  956.50   61.99
   2   2   1  901.31   62.09
   2   2   1  895.91   61.99
   4  -2   1  189.48   15.50
  -4  -2  -1  234.18   16.00
  -4  -2  -1  214.48   16.10
   4  -2   1  190.98   15.60
   4   2   1  248.98   16.00
  -4   2  -1  246.98   15.70
  -4   2  -1  194.88   15.50
   4   2   1  235.28   16.20
  -6  -2  -1 2948.10  200.08
  -6  -2  -1 2986.00  199.88
   6  -2   1 2703.53  199.48
   6   2   1 2855.61  199.78
  -6   2  -1 2760.72  199.58
   6   2   1 2940.41  199.98
  -8  -2  -1 2744.73  186.48
   8  -2   1 2717.53  185.88
  -8  -2  -1 2903.41  186.28
  -8   2  -1 2278.47  185.78
   8   2   1 2776.22  186.28
   8   2   1 2571.54  186.08
 -10  -2  -1  870.81   62.39
  10  -2   1  839.62   61.69
  10  -2   1  864.21   61.79
  10   2   1  885.01   62.19
 -10   2  -1  954.60   61.99
  10   2   1  821.12   61.89
  12  -2   1   53.79    6.30
 -12  -2  -1   84.19    7.30
  12   2   1   79.99    7.00
 -12   2  -1   58.09    6.50
 -12   2  -1   68.89    6.70
  14  -2   1 1684.83  106.99
 -14  -2  -1 1434.36  107.49
 -14  -2  -1 1574.24  107.59
  14   2   1 1435.16  107.09
  14   2   1 1380.26  106.89
 -14   2  -1 1616.74  107.29
 -14   2  -1 1477.45  107.19
  16  -2   1   51.49    6.10
 -16  -2  -1   44.40    6.80
  16  -2   1   68.59    6.80
 -16  -2  -1   57.89    7.20
 -16   2  -1   38.20    6.40
 -16   2  -1   50.39    6.50
  16   2   1   54.69    6.20
  16   2   1   56.39    6.90
 -18  -2  -1   40.60    6.90
 -18  -2  -1   42.40    6.80
  18  -2   1   31.10    5.80
  18   2   1   35.20    6.20
  18   2   1   45.20    5.80
 -18   2  -1   45.70    6.60
 -18   2  -1   50.69    6.60
 -20  -2  -1    8.30    5.50
 -20  -2  -1    2.50    4.30
  20  -2   1    4.70    3.90
  20  -2   1    6.20    4.40
  20   2   1    0.70    3.90
 -20   2  -1    6.50    5.10
 -20   2  -1    3.80    4.20
  20   2   1    4.30    3.70
 -22  -2  -1  379.26   32.30
  22  -2   1  420.86   31.30
  22  -2   1  427.76   32.10
 -22  -2  -1  394.26   32.30
  22   2   1  420.76   31.90
 -22   2  -1  423.06   32.30
 -22   2  -1  390.36   32.10
  22   2   1  386.86   31.20
  24  -2   1  822.32   58.79
 -24  -2  -1  754.92   58.99
 -24  -2  -1  791.22   58.99
  24  -2   1  758.82   57.59
 -24   2  -1  743.23   58.79
 -24   2  -1  847.92   59.09
  24   2   1  739.63   58.19
  24   2   1  813.32   57.99
 -26  -2  -1    4.10    6.00
  26  -2   1   16.00    5.80
  26  -2   1   16.30    7.40
 -26  -2  -1   15.70    7.50
 -26   2  -1   14.00    7.80
  26   2   1    9.60    5.80
 -26   2  -1   22.10    7.90
  26   2   1    3.30    5.00
  28  -2   1   26.00    7.30
 -28  -2  -1   15.70    7.80
 -28  -2  -1   15.60    8.80
  28  -2   1   12.40    7.00
  28   2   1   12.50    5.80
  28   2   1   18.90    7.70
 -28   2  -1   34.20    9.90
 -30  -2  -1  142.69   22.90
 -30  -2  -1  132.09   17.30
  30  -2   1  139.99   15.60
  30  -2   1  159.78   17.60
 -30   2  -1  150.88   18.30
 -30   2  -1  117.19   17.20
  30   2   1  129.69   14.90
 -27  -3   1   61.39   12.30
  27  -3  -1   64.59    9.60
  27  -3  -1   66.09   11.00
 -27  -3   1   52.99   10.90
  27   3  -1   61.29    9.30
 -27   3   1   40.70   10.00
 -27   3   1   60.49   11.60
  27   3  -1   56.09   10.00
 -25  -3   1  141.49   15.90
 -25  -3   1  158.88   17.10
  25  -3  -1  173.68   16.70
  25  -3  -1  166.08   15.40
 -25   3   1  182.18   17.10
  25   3  -1  139.29   15.30
 -25   3   1  158.78   16.50
  25   3  -1  161.58   15.30
  23  -3  -1  431.36   36.70
  23  -3  -1  460.15   36.00
 -23  -3   1  493.55   37.50
 -23  -3   1  526.15   37.60
 -23   3   1  420.36   36.50
  23   3  -1  487.15   36.30
 -23   3   1  422.76   36.60
  23   3  -1  529.35   37.10
 -21  -3   1  121.69   13.80
  21  -3  -1  145.59   13.00
 -21  -3   1  161.38   14.30
  21   3  -1  114.09   12.50
 -21   3   1  153.88   14.00
 -21   3   1  126.29   13.40
  21   3  -1  142.19   13.50
 -19  -3   1   82.39    9.60
  19  -3  -1   79.49    8.60
  19  -3  -1   78.39    9.10
 -19  -3   1   72.19    9.30
  19   3  -1   70.19    8.30
 -19   3   1   67.09    8.70
  19   3  -1   74.69    9.00
  17  -3  -1  449.95   35.90
  17  -3  -1  461.25   35.60
 -17  -3   1  473.95   36.40
 -17  -3   1  479.75   36.40
 -17   3   1  545.45   36.20
  17   3  -1  452.35   35.70
  17   3  -1  492.05   36.10
  15  -3  -1   72.39    8.10
  15  -3  -1   70.39    7.80
 -15  -3   1   79.79    8.80
 -15  -3   1   86.09    8.70
  15   3  -1   84.99    8.20
 -15   3   1   83.59    8.20
  15   3  -1   91.69    8.60
  13  -3  -1  110.39    8.90
 -13  -3   1   88.79    9.30
  13  -3  -1  107.09    9.00
 -13  -3   1   98.19    9.30
 -13   3   1   98.59    8.60
 -13   3   1   95.19    8.80
  13   3  -1   89.89    8.90
  13   3  -1   81.49    8.60
 -11  -3   1  169.18   13.30
  11  -3  -1  153.68   12.80
 -11  -3   1  148.09   13.10
  11   3  -1  188.68   13.30
 -11   3   1  153.68   12.70
  11   3  -1  149.09   12.80
 -11   3   1  163.98   13.00
   9  -3  -1  191.58   14.00
  -9  -3   1  160.38   14.30
   9  -3  -1  163.58   14.00
  -9  -3   1  161.48   14.20
  -9   3   1  206.98   14.20
   9   3  -1  168.98   14.10
   9   3  -1  192.18   14.30
  -9   3   1  209.88   14.10
  -7  -3   1  314.17   22.70
   7  -3  -1  342.77   22.50
  -7  -3   1  289.27   22.70
   7  -3  -1  295.07   22.50
   7   3  -1  291.47   22.60
   7   3  -1  314.47   22.60
  -7   3   1  306.97   22.40
   5  -3  -1  876.41   61.49
   5  -3  -1  848.02   61.59
  -5  -3   1  837.92   61.69
  -5  -3   1  902.61   61.69
   5   3  -1  908.41   61.69
  -3  -3   1 1276.97   86.69
  -3  -3   1 1301.67   86.59
   3  -3  -1 1199.68   86.49
   3  -3  -1 1185.68   86.59
   3   3  -1 1326.17   86.69
  -3   3   1 1152.78   86.59
  -3   3   1 1223.78   86.59
  -1  -3  -1 1140.69   86.59
  -1  -3  -1 1189.88   86.59
   1  -3   1 1193.68   86.29
   1   3   1 1259.37   86.69
   1   3   1 1321.07   86.79
  -1   3  -1 1331.77   86.39
   3  -3   1  169.58   11.70
  -3  -3  -1  139.99   12.00
   3   3   1  169.98   12.40
   3   3   1  160.88   12.10
  -3   3  -1  173.28   11.70
   5  -3   1 2356.76  151.98
   5  -3   1 2248.28  151.98
  -5  -3  -1 1952.00  152.48
  -5  -3  -1 2106.19  152.28
  -5   3  -1 2246.68  151.98
   5   3   1 2087.49  152.28
   5   3   1 2271.97  152.58
   7  -3   1 1520.45  101.99
  -7  -3  -1 1376.96  102.59
  -7  -3  -1 1428.16  102.39
   7   3   1 1503.05  102.39
  -7   3  -1 1465.75  101.89
   7   3   1 1450.65  102.49
  -9  -3  -1  957.10   69.19
  -9  -3  -1  953.90   68.99
   9  -3   1 1038.30   68.59
  -9   3  -1  951.00   68.49
   9   3   1  976.80   68.79
   9   3   1  952.60   68.99
 -11  -3  -1   38.40    5.40
  11  -3   1   47.90    4.90
  11  -3   1   39.70    4.60
 -11   3  -1   49.40    4.90
  11   3   1   49.80    5.50
 -11   3  -1   41.40    4.90
 -13  -3  -1  571.24   41.70
 -13  -3  -1  588.54   42.00
  13  -3   1  574.74   41.30
  13  -3   1  572.24   41.10
 -13   3  -1  548.15   41.20
  13   3   1  592.44   41.70
  13   3   1  530.15   41.20
  15  -3   1  486.55   33.90
 -15  -3  -1  457.65   34.50
  15  -3   1  476.65   34.10
 -15  -3  -1  418.76   34.50
 -15   3  -1  523.25   34.40
 -15   3  -1  439.06   34.00
  15   3   1  430.96   34.20
  15   3   1  437.66   33.90
  17  -3   1  122.59   11.10
 -17  -3  -1  131.89   11.90
 -17  -3  -1  138.29   12.10
  17  -3   1  101.89   10.30
 -17   3  -1  105.69   11.00
  17   3   1  124.09   11.40
  17   3   1  111.79   10.70
 -17   3  -1  117.39   11.10
  19  -3   1  154.38   15.30
 -19  -3  -1  188.98   16.30
  19  -3   1  186.28   15.20
 -19  -3  -1  157.18   16.10
  19   3   1  173.18   15.20
 -19   3  -1  207.98   16.20
  19   3   1  163.88   15.50
 -19   3  -1  202.98   16.10
  21  -3   1  438.46   36.70
 -21  -3  -1  520.55   38.30
  21  -3   1  551.04   38.00
 -21  -3  -1  470.65   38.10
  21   3   1  537.75   37.80
 -21   3  -1  504.65   37.90
  21   3   1  472.65   37.10
 -21   3  -1  442.36   37.40
 -23  -3  -1   -1.30    4.90
  23  -3   1   -0.10    4.50
  23  -3   1    4.50    4.10
 -23  -3  -1    0.50    5.60
  23   3   1    3.30    4.10
  23   3   1    4.20    4.70
 -23   3  -1    2.90    5.30
 -25  -3  -1   21.90    7.70
 -25  -3  -1    9.90    7.80
  25  -3   1   20.50    7.30
  25  -3   1   19.70    6.50
  25   3   1   17.00    5.70
  25   3   1   26.20    7.50
  27  -3   1   26.30    9.20
 -27  -3  -1   34.90    9.70
  27  -3   1   28.60    7.00
 -27  -3  -1   19.90    9.50
  27   3   1   40.70    9.00
  27   3   1   40.60    8.60
 -27   3  -1   23.90    8.70
 -27   3  -1   33.80   10.40
 -29  -3  -1   71.49   13.90
 -29  -3  -1   58.59   12.40
  29  -3   1   80.69   13.50
  29  -3   1   82.39   11.30
  29   3   1   59.89   11.90
  29   3   1   83.39   11.10
 -29   3  -1   68.29   13.80
 -29   3  -1   74.49   13.50
  30  -4  -1   20.70   10.80
  30  -4  -1   12.60    8.60
 -30   4   1   25.80   10.40
 -30   4   1    8.60   10.90
  28  -4  -1   90.89   14.30
 -28  -4   1  129.49   16.00
 -28  -4   1  100.19   14.20
  28  -4  -1  126.59   13.70
 -28   4   1  116.09   15.10
  28   4  -1  113.19   13.00
 -28   4   1  124.79   15.30
  28   4  -1   97.09   13.10
 -26  -4   1   19.90    8.70
  26  -4  -1   31.70    9.60
  26  -4  -1   40.20    7.90
 -26  -4   1   49.50   10.20
  26   4  -1   42.30    8.10
  26   4  -1   35.50    8.70
 -26   4   1   38.80    9.50
 -24  -4   1   93.29   12.50
 -24  -4   1  102.69   12.40
  24  -4  -1  107.39   12.50
  24   4  -1   94.39   10.90
 -24   4   1   97.89   12.00
  24   4  -1  100.39   11.60
  22  -4  -1  221.58   18.80
 -22  -4   1  210.08   18.80
 -22  -4   1  180.08   18.60
  22  -4  -1  229.98   17.90
 -22   4   1  188.38   18.10
  22   4  -1  197.08   18.10
 -22   4   1  198.98   18.50
  22   4  -1  193.38   17.50
 -20  -4   1  100.09   10.90
  20  -4  -1   88.39    9.60
  20  -4  -1   91.99   10.30
 -20  -4   1   92.39   10.90
 -20   4   1   85.99   10.20
  20   4  -1   87.39   10.00
  20   4  -1   89.19    9.60
 -20   4   1   88.59   10.30
 -18  -4   1  112.39   11.80
  18  -4  -1   93.99   10.70
  18  -4  -1  107.59   10.40
 -18  -4   1  122.89   11.70
  18   4  -1  113.39   11.10
 -18   4   1  104.59   10.70
 -18   4   1  124.59   11.30
  18   4  -1   97.09   10.50
  16  -4  -1 1161.08   88.99
  16  -4  -1 1217.28   89.49
 -16  -4   1 1253.67   89.99
 -16  -4   1 1249.97   89.79
  16   4  -1 1261.97   89.59
 -16   4   1 1327.47   89.59
  16   4  -1 1200.78   89.29
 -16   4   1 1345.97   89.39
  14  -4  -1   45.70    6.00
 -14  -4   1   56.29    6.70
 -14  -4   1   53.79    6.40
  14  -4  -1   45.40    5.70
 -14   4   1   37.10    5.40
  14   4  -1   45.90    5.70
 -14   4   1   52.59    6.10
  14   4  -1   48.40    6.10
  12  -4  -1  541.75   37.50
 -12  -4   1  553.24   38.30
  12  -4  -1  479.45   37.60
 -12  -4   1  521.55   38.00
  12   4  -1  475.25   37.70
 -12   4   1  529.35   37.60
  12   4  -1  501.85   37.60
 -10  -4   1 2730.43  189.08
  10  -4  -1 2515.45  188.48
 -10  -4   1 2702.03  189.18
  10  -4  -1 2819.42  188.88
  10   4  -1 3028.50  189.18
 -10   4   1 2568.24  188.58
 -10   4   1 2407.66  188.38
  10   4  -1 2809.42  188.88
  -8  -4   1  182.88   14.10
   8  -4  -1  190.68   13.50
   8  -4  -1  145.89   13.50
  -8  -4   1  191.38   13.90
   8   4  -1  192.98   14.00
  -8   4   1  155.48   13.30
   8   4  -1  176.58   13.70
   6  -4  -1   11.70    2.40
  -6  -4   1   12.20    2.50
  -6  -4   1   12.20    2.80
   6  -4  -1   16.90    2.40
   6   4  -1   11.50    2.30
   6   4  -1   13.00    2.60
  -6   4   1   13.70    2.30
  -6   4   1   16.00    2.40
   4  -4  -1 3106.79  214.18
   4   4  -1 3040.10  214.18
  -2  -4   1   70.09    6.00
   2  -4  -1   71.19    6.00
   2  -4  -1   60.49    5.80
  -2  -4   1   78.49    5.80
   2   4  -1   81.09    6.10
  -2   4   1   66.79    5.80
   2   4  -1   80.99    5.90
  -2   4   1   73.89    6.10
   0  -4  -1   36.50    3.60
   0  -4  -1   42.40    3.80
   0  -4   1   42.70    3.40
   0   4   1   41.70    3.80
   0   4   1   36.50    3.90
   0   4  -1   43.90    3.50
  -4  -4  -1   22.70    3.30
   4  -4   1   31.90    2.60
   4  -4   1   25.80    2.60
  -4  -4  -1   25.60    3.10
   4   4   1   28.90    3.60
  -4   4  -1   25.60    2.50
  -4   4  -1   33.70    2.70
   4   4   1   29.70    3.20
  -6  -4  -1 3526.45  255.07
  -6  -4  -1 3595.74  254.87
   6   4   1 3809.92  255.17
  -6   4  -1 3690.03  254.37
   8  -4   1  233.58   17.70
  -8  -4  -1  245.58   18.70
   8  -4   1  241.18   17.90
  -8  -4  -1  264.67   18.40
   8   4   1  222.98   18.40
   8   4   1  251.77   18.30
  -8   4  -1  234.38   17.80
 -10  -4  -1  499.95   41.60
  10  -4   1  514.35   40.80
 -10  -4  -1  550.24   41.50
 -10   4  -1  595.44   41.10
  10   4   1  597.14   41.40
 -10   4  -1  641.54   41.10
  10   4   1  608.34   41.80
 -12  -4  -1 1789.62  124.79
  12  -4   1 1806.72  124.09
 -12  -4  -1 1802.72  125.09
  12  -4   1 1795.12  124.29
 -12   4  -1 1712.83  124.19
  12   4   1 1817.82  124.49
  12   4   1 1714.33  124.69
 -12   4  -1 1695.03  124.09
  14  -4   1  138.69   11.80
  14  -4   1  135.19   12.00
 -14  -4  -1  162.78   12.90
 -14  -4  -1  153.78   13.10
 -14   4  -1  129.29   11.90
  14   4   1  145.99   12.20
  14   4   1  140.19   12.50
  16  -4   1  249.78   20.50
 -16  -4  -1  239.38   20.90
 -16  -4  -1  247.08   21.10
  16  -4   1  285.37   20.30
  16   4   1  276.17   21.00
  16   4   1  256.27   20.40
 -16   4  -1  256.97   20.40
 -18  -4  -1    0.00    3.90
 -18  -4  -1    2.30    4.80
  18  -4   1    6.20    3.70
  18  -4   1    1.60    3.10
  18   4   1    2.80    3.40
  18   4   1    5.50    4.20
 -18   4  -1    6.00    4.00
  20  -4   1   39.70    6.80
 -20  -4  -1   40.70    7.50
  20  -4   1   38.30    6.00
  20   4   1   34.90    7.30
 -20   4  -1   37.10    7.00
 -22  -4  -1   24.60    7.70
 -22  -4  -1   26.70    8.00
  22  -4   1   20.70    6.20
 -22   4  -1   19.30    6.80
  22   4   1   33.80    7.30
 -22   4  -1   27.60    7.00
  22   4   1   21.80    6.00
 -24  -4  -1   40.90    8.80
 -24  -4  -1   39.90    9.30
  24  -4   1   34.90    8.10
  24  -4   1   24.80    6.50
 -24   4  -1   21.80    7.10
 -24   4  -1   14.90    7.30
  24   4   1   41.70    8.00
  24   4   1   28.60    7.20
 -26  -4  -1   35.70   10.40
  26  -4   1   38.80    7.70
 -26  -4  -1   52.49   10.40
  26  -4   1   16.10    7.50
  26   4   1   29.20    8.00
  26   4   1   51.69    9.30
 -26   4  -1   25.40    9.00
 -26   4  -1   33.40    9.30
  28  -4   1   24.30    9.40
 -28  -4  -1    3.40    8.10
 -28  -4  -1   11.50    8.00
  28  -4   1    9.40    6.00
 -28   4  -1   19.70    9.50
 -28   4  -1    1.90    7.90
  28   4   1    9.70    6.10
  28   4   1    2.70    5.80
  30  -4   1  182.88   21.70
  30  -4   1  208.78   19.60
 -30   4  -1  162.98   21.30
 -30   4  -1  220.98   22.70
  29  -5  -1  157.18   21.00
 -29  -5   1  225.18   22.00
  29  -5  -1  233.18   20.10
  29   5  -1  200.78   19.00
 -29   5   1  182.88   21.50
 -29   5   1  182.98   21.30
  27  -5  -1  137.99   14.60
 -27  -5   1  126.49   16.60
 -27  -5   1  110.69   15.00
  27  -5  -1  159.48   17.00
 -27   5   1  145.89   16.20
 -27   5   1  141.49   16.50
  27   5  -1  131.39   14.20
  27   5  -1  129.09   14.80
  25  -5  -1   22.40    7.00
 -25  -5   1   12.90    7.70
  25  -5  -1   19.90    8.00
 -25  -5   1   18.50    7.70
 -25   5   1   19.60    7.60
 -25   5   1   15.50    7.40
  25   5  -1   10.30    6.10
  25   5  -1   18.80    6.20
 -23  -5   1  479.15   35.50
  23  -5  -1  449.46   33.80
 -23  -5   1  444.66   34.80
  23  -5  -1  365.56   34.30
 -23   5   1  440.96   34.70
  23   5  -1  430.16   33.80
  23   5  -1  431.46   34.20
 -21  -5   1  245.88   19.70
  21  -5  -1  229.98   18.40
  21  -5  -1  216.18   19.20
 -21   5   1  187.68   18.60
 -21   5   1  213.68   18.70
  21   5  -1  189.68   17.90
  19  -5  -1  128.79   12.20
  19  -5  -1   90.99   10.60
 -19  -5   1  106.79   12.20
 -19  -5   1  110.49   11.90
 -19   5   1  130.59   12.10
  19   5  -1   90.09   10.70
 -19   5   1  135.49   11.80
  19   5  -1  130.79   12.00
 -17  -5   1 1818.82  140.59
  17  -5  -1 1918.21  140.09
 -17  -5   1 2010.50  141.09
 -17   5   1 2160.38  140.79
 -17   5   1 2032.10  140.29
  17   5  -1 2037.50  140.39
  17   5  -1 1911.31  140.49
  15  -5  -1   48.50    6.30
 -15  -5   1   63.59    7.80
  15  -5  -1   46.90    6.60
 -15   5   1   60.69    6.80
  15   5  -1   59.49    7.00
  13  -5  -1 2660.33  190.68
  13  -5  -1 2433.66  190.18
 -13  -5   1 2642.64  190.88
 -13  -5   1 2561.94  190.98
 -13   5   1 2733.23  190.58
  13   5  -1 3083.89  191.18
 -13   5   1 3058.99  190.58
  13   5  -1 2558.34  190.48
 -11  -5   1 5915.91  408.96
 -11  -5   1 5657.43  408.66
  11  -5  -1 6117.59  408.66
  11   5  -1 6354.66  408.86
 -11   5   1 6082.89  408.46
 -11   5   1 5032.50  407.96
  -9  -5   1  423.96   29.60
   9  -5  -1  368.16   29.00
  -9  -5   1  448.56   30.00
   9  -5  -1  408.36   29.40
   9   5  -1  394.26   29.30
   9   5  -1  441.56   29.80
  -9   5   1  347.37   28.90
  -9   5   1  369.16   29.10
  -7  -5   1 4566.14  362.16
  -7   5   1 5829.02  362.06
   5  -5  -1 2467.75  166.18
   5  -5  -1 2397.96  165.98
  -5  -5   1 2295.47  166.08
   5   5  -1 2379.56  166.28
  -5   5   1 2377.16  166.18
  -5   5   1 2161.58  165.88
   5   5  -1 2566.44  166.18
  -3  -5   1  374.36   26.90
   3  -5  -1  338.87   26.70
   3  -5  -1  345.27   26.70
  -3  -5   1  404.86   26.80
  -3   5   1  366.86   26.70
   3   5  -1  398.86   26.80
   1   5  -1 3471.75  241.78
  -1  -5  -1   12.40    2.30
   1  -5   1   13.40    1.50
  -1  -5  -1    9.10    1.90
   1  -5   1    9.50    1.60
   1   5   1   12.30    2.50
   1   5   1   15.20    2.80
  -1   5  -1   12.80    1.80
  -1   5  -1   13.80    1.90
  -3  -5  -1   27.20    3.20
   3  -5   1   24.80    2.70
   3  -5   1   33.20    2.90
   3   5   1   34.30    3.90
  -3   5  -1   31.90    3.00
   3   5   1   26.50    3.40
  -3   5  -1   34.30    2.80
  -7  -5  -1 3108.39  217.28
  -7  -5  -1 2918.31  217.58
   7   5   1 3533.25  217.78
  -7   5  -1 2933.31  216.68
   7   5   1 3065.39  217.28
  -9  -5  -1  124.09   10.80
  -9  -5  -1  125.19   10.40
   9  -5   1  107.69    9.70
   9   5   1  136.69   10.80
  -9   5  -1  115.39    9.60
   9   5   1  127.39   10.30
 -11  -5  -1 3728.63  238.58
  11  -5   1 3307.47  237.18
 -11  -5  -1 3417.26  237.98
  11  -5   1 3055.69  237.38
 -11   5  -1 3294.37  237.38
 -11   5  -1 3110.89  237.08
  11   5   1 3672.33  237.98
  11   5   1 3618.24  238.18
 -13  -5  -1  302.27   26.10
 -13  -5  -1  330.07   26.00
  13  -5   1  331.87   25.50
  13  -5   1  315.47   25.10
 -13   5  -1  403.46   25.60
  13   5   1  336.67   25.70
  13   5   1  353.26   26.20
 -15  -5  -1    4.50    3.70
  15  -5   1    8.10    3.10
 -15  -5  -1   13.70    5.20
  15  -5   1    4.20    3.10
 -15   5  -1    4.70    2.90
 -15   5  -1   12.40    3.60
  17  -5   1 1278.67   93.09
  17  -5   1 1431.06   93.99
 -17  -5  -1 1354.46   94.59
 -17  -5  -1 1296.77   94.09
 -17   5  -1 1425.36   93.89
  17   5   1 1213.48   93.39
  17   5   1 1245.98   93.79
 -17   5  -1 1242.68   93.39
  19  -5   1  379.86   26.30
 -19  -5  -1  291.47   27.00
  19  -5   1  331.07   26.80
 -19  -5  -1  328.37   27.10
 -19   5  -1  351.36   26.90
  19   5   1  319.37   26.70
 -19   5  -1  356.16   26.80
 -21  -5  -1  495.55   33.40
 -21  -5  -1  441.36   33.30
  21  -5   1  357.06   31.20
  21  -5   1  383.66   32.30
 -21   5  -1  366.26   32.00
  21   5   1  424.36   31.90
  21   5   1  419.06   32.30
  23  -5   1  114.69   11.30
  23  -5   1   79.89   11.90
 -23  -5  -1  115.39   13.50
 -23  -5  -1  118.09   13.10
  23   5   1  119.69   11.70
 -23   5  -1   95.79   12.50
  23   5   1  127.89   12.50
 -23   5  -1   84.79   12.30
 -25  -5  -1  203.28   20.40
  25  -5   1  210.58   20.10
 -25  -5  -1  229.68   20.40
  25  -5   1  171.18   18.10
 -25   5  -1  185.08   19.90
  25   5   1  219.18   18.80
 -25   5  -1  209.18   20.10
  25   5   1  241.98   19.70
  27  -5   1  735.83   51.29
 -27  -5  -1  670.33   50.79
  27  -5   1  580.54   48.40
 -27  -5  -1  650.93   50.39
  27   5   1  604.24   48.70
 -27   5  -1  681.53   50.89
 -27   5  -1  543.65   49.70
  27   5   1  687.83   49.80
 -29  -5  -1  283.97   25.80
  29  -5   1  264.37   22.70
 -29   5  -1  226.38   24.60
  29   5   1  239.88   23.20
 -29   5  -1  224.28   24.40
  28  -6  -1  615.14   46.30
  28  -6  -1  633.24   48.70
 -28  -6   1  586.74   47.80
 -28   6   1  581.24   48.10
  28   6  -1  569.24   45.80
 -28   6   1  591.94   47.70
 -26  -6   1   51.59   10.40
  26  -6  -1   55.59   11.00
  26  -6  -1   38.40    8.50
 -26  -6   1   43.00   10.70
 -26   6   1   21.70    8.70
  26   6  -1   53.59    8.90
 -26   6   1   40.00   10.30
  26   6  -1   35.80    8.80
 -24  -6   1   13.70    6.50
  24  -6  -1    8.10    6.70
  24  -6  -1    5.00    5.30
 -24  -6   1   14.00    8.00
 -24   6   1    8.00    6.30
  24   6  -1    7.30    5.30
  24   6  -1   11.60    5.90
 -24   6   1    4.10    5.40
 -22  -6   1 1642.54  126.79
 -22  -6   1 1845.02  126.99
  22  -6  -1 1635.34  125.59
 -22   6   1 1540.65  126.29
 -22   6   1 1994.90  126.89
  22   6  -1 2017.90  126.99
  22   6  -1 1690.93  125.89
  20  -6  -1   41.10    7.50
 -20  -6   1   46.30    8.30
  20  -6  -1   42.20    6.80
 -20  -6   1   43.10    8.40
 -20   6   1   36.20    7.80
  20   6  -1   32.00    6.20
  20   6  -1   31.50    7.40
 -20   6   1   36.20    7.30
 -18  -6   1  627.94   54.19
  18  -6  -1  779.92   53.99
  18  -6  -1  676.03   54.39
  18   6  -1  748.73   54.19
 -18   6   1  838.62   54.79
  18   6  -1  809.32   54.69
 -18   6   1  685.93   53.89
  16  -6  -1 2114.69  167.88
 -16  -6   1 2214.78  168.08
 -16  -6   1 2241.88  168.38
  16  -6  -1 2344.97  167.58
 -16   6   1 2671.93  167.88
 -16   6   1 2309.77  167.88
  16   6  -1 2681.53  168.48
  16   6  -1 2471.95  167.98
  14  -6  -1 1877.11  121.59
  14  -6  -1 1549.84  120.59
 -14  -6   1 1680.33  121.39
 -14   6   1 1695.23  121.09
  14   6  -1 1606.64  120.89
  14   6  -1 1861.41  121.59
 -12  -6   1   63.59    7.80
 -12  -6   1   60.89    8.20
  12  -6  -1   93.39    8.20
  12  -6  -1   79.29    7.50
  12   6  -1   78.89    8.10
 -12   6   1   77.89    7.50
 -12   6   1   93.19    7.90
  12   6  -1   87.59    8.00
 -10  -6   1 2644.74  191.68
 -10  -6   1 2709.13  192.08
 -10   6   1 2611.64  191.38
  10   6  -1 2737.13  191.78
  10   6  -1 3053.39  191.78
 -10   6   1 2650.83  191.28
  -8  -6   1 4370.96  284.97
   8  -6  -1 4267.27  284.77
  -8  -6   1 3775.72  284.97
  -8   6   1 4346.67  284.67
   8   6  -1 3639.24  284.57
   6  -6  -1  358.46   27.80
  -6  -6   1  392.06   28.10
  -6  -6   1  340.47   28.30
   6  -6  -1  391.16   28.10
  -6   6   1  396.46   27.90
   6   6  -1  389.26   28.10
   6   6  -1  400.86   28.40
  -6   6   1  407.06   28.20
   4  -6  -1 2143.59  130.69
  -4  -6   1 1680.43  130.49
   4  -6  -1 1933.21  130.59
  -4  -6   1 1992.00  130.89
  -4   6   1 1908.31  130.49
   4   6  -1 1820.02  130.59
  -4   6   1 1800.12  130.79
   4   6  -1 1643.94  130.59
   0  -6  -1 3292.07  221.18
   0   6  -1 3093.19  220.98
   0   6   1 3075.19  221.18
   0   6   1 3222.28  221.48
  -2  -6  -1 2655.33  178.68
   2  -6   1 2454.15  178.28
  -2  -6  -1 2694.03  178.88
  -2   6  -1 2496.35  178.48
   2   6   1 2592.34  178.98
  -2   6  -1 2285.07  178.28
   2   6   1 2739.53  179.08
  -6  -6  -1  465.55   34.20
   6  -6   1  435.06   33.60
  -6  -6  -1  489.95   34.70
  -6   6  -1  448.46   33.60
   6   6   1  483.05   34.40
   6   6   1  518.25   34.80
  -8  -6  -1 3090.19  214.08
  -8  -6  -1 3193.48  213.78
   8   6   1 2883.41  213.58
  -8   6  -1 2862.91  212.98
   8   6   1 3246.98  214.08
 -10  -6  -1 2177.48  148.89
 -10  -6  -1 2111.89  149.29
  10  -6   1 2341.17  148.49
  10   6   1 2052.79  148.79
  10   6   1 2284.87  149.29
 -10   6  -1 1765.62  147.89
 -10   6  -1 2089.19  148.19
 -12  -6  -1  177.68   14.30
  12  -6   1  159.08   12.70
 -12  -6  -1  176.68   13.80
  12  -6   1  128.49   12.70
  12   6   1  162.78   13.40
 -12   6  -1  162.58   12.70
  12   6   1  156.08   13.70
  14  -6   1  324.17   24.40
 -14  -6  -1  301.37   25.00
 -14  -6  -1  334.07   24.80
 -14   6  -1  318.87   24.10
  14   6   1  283.67   24.50
  14   6   1  297.17   24.30
 -14   6  -1  352.86   24.10
 -16  -6  -1  804.12   65.79
  16  -6   1  934.31   64.79
  16  -6   1  938.21   65.49
 -16  -6  -1  774.02   65.39
 -16   6  -1 1023.70   65.29
  16   6   1  935.61   65.79
 -16   6  -1  930.61   65.29
  16   6   1  883.91   65.29
 -18  -6  -1  185.88   16.60
  18  -6   1  179.78   15.70
  18  -6   1  174.38   14.70
 -18  -6  -1  178.78   16.00
 -18   6  -1  175.48   15.30
 -18   6  -1  164.58   15.30
  18   6   1  159.78   15.00
  18   6   1  170.38   15.60
 -20  -6  -1 1075.29   87.39
  20  -6   1 1297.77   86.39
 -20  -6  -1 1208.28   87.49
  20  -6   1 1204.38   87.29
  20   6   1 1136.89   86.89
 -20   6  -1 1140.29   86.89
 -20   6  -1 1360.36   87.19
 -22  -6  -1  233.68   21.90
  22  -6   1  253.77   21.40
 -22  -6  -1  243.58   21.30
  22  -6   1  254.77   20.10
  22   6   1  236.38   20.40
  22   6   1  274.97   21.10
 -22   6  -1  202.68   20.50
 -22   6  -1  208.68   20.60
 -24  -6  -1   38.80    9.50
  24  -6   1   28.10    6.60
  24  -6   1   24.40    7.80
 -24  -6  -1   18.90    8.80
  24   6   1   40.60    8.40
 -24   6  -1   23.20    7.40
  24   6   1   30.20    7.60
 -24   6  -1   21.90    7.50
 -26  -6  -1  894.01   62.79
 -26  -6  -1  900.81   63.29
  26  -6   1  736.63   62.29
 -26   6  -1  762.12   62.09
  26   6   1  871.81   61.99
 -26   6  -1  725.03   62.09
  26   6   1  855.31   61.39
 -28  -6  -1  287.67   26.10
  28  -6   1  282.77   23.70
  28   6   1  283.17   23.60
 -28   6  -1  241.58   25.20
 -28   6  -1  218.58   25.00
  27  -7  -1    6.30    7.20
  27  -7  -1    5.10    8.40
 -27  -7   1    5.50    7.70
 -27  -7   1    7.90    8.50
  27   7  -1   10.60    7.40
 -27   7   1    6.80    8.00
  27   7  -1    8.40    6.10
 -27   7   1    5.10    9.30
  25  -7  -1   27.90    8.40
  25  -7  -1   11.60    7.90
 -25  -7   1   28.30    9.60
 -25  -7   1   28.50    9.00
 -25   7   1   23.10    8.40
  25   7  -1   32.50    8.80
  25   7  -1   33.00    8.00
 -25   7   1   21.20    8.30
 -23  -7   1  331.47   26.60
  23  -7  -1  243.68   26.00
 -23  -7   1  322.67   27.20
 -23   7   1  313.27   26.20
  23   7  -1  303.37   25.30
 -23   7   1  305.37   26.40
  23   7  -1  336.57   26.20
 -21  -7   1  618.44   49.99
  21  -7  -1  745.03   50.49
  21  -7  -1  700.33   49.00
 -21  -7   1  652.13   49.60
  21   7  -1  692.63   49.10
  21   7  -1  641.04   49.30
 -21   7   1  603.34   49.30
 -21   7   1  582.24   48.90
  19  -7  -1    8.10    5.10
 -19  -7   1    4.80    5.50
 -19  -7   1    2.50    4.60
  19  -7  -1    6.20    4.20
 -19   7   1    5.20    4.40
 -19   7   1    9.60    4.90
  19   7  -1    7.90    4.50
  19   7  -1    5.10    4.90
 -17  -7   1 2882.71  207.68
  17  -7  -1 3054.29  207.58
 -17  -7   1 3045.10  207.58
 -17   7   1 2727.43  206.48
  17   7  -1 3098.39  207.38
  17   7  -1 2988.60  206.98
 -17   7   1 2789.62  206.98
  15  -7  -1  718.03   45.40
 -15  -7   1  545.05   44.80
 -15  -7   1  520.35   45.00
  15  -7  -1  549.15   44.10
  15   7  -1  643.74   44.80
 -15   7   1  599.54   44.70
  15   7  -1  662.13   45.20
 -13  -7   1  160.48   14.10
  13  -7  -1  177.28   13.60
  13  -7  -1  186.08   14.20
 -13  -7   1  151.18   14.30
 -13   7   1  155.58   13.60
  13   7  -1  155.58   13.60
  13   7  -1  150.58   14.10
  11  -7  -1 2051.59  139.19
 -11  -7   1 1882.51  139.59
  11  -7  -1 1651.33  138.49
 -11  -7   1 2105.19  139.49
  11   7  -1 1990.60  139.39
  11   7  -1 2033.70  139.19
 -11   7   1 2111.69  139.09
  -9  -7   1  268.87   20.60
   9  -7  -1  239.28   19.80
  -9  -7   1  265.97   20.20
   9   7  -1  298.57   20.60
  -9   7   1  274.57   19.80
  -9   7   1  216.58   19.60
   9   7  -1  264.57   20.00
   7  -7  -1  395.46   29.20
  -7  -7   1  402.86   29.80
  -7  -7   1  343.97   29.20
   7  -7  -1  464.55   29.30
  -7   7   1  392.86   29.30
  -7   7   1  446.46   29.30
   7   7  -1  346.17   29.40
  -5  -7   1  149.09   11.90
   5  -7  -1  153.88   11.80
   5  -7  -1  161.38   11.80
  -5  -7   1  130.59   12.00
   5   7  -1  143.99   11.90
  -5   7   1  156.08   12.10
   5   7  -1  130.59   12.00
  -5   7   1  169.88   11.90
   3  -7  -1  464.15   34.20
  -3  -7   1  471.25   34.50
   3  -7  -1  489.25   34.40
  -3  -7   1  552.64   34.40
  -3   7   1  441.56   34.30
   3   7  -1  419.36   34.40
   3   7  -1  507.15   34.50
  -3   7   1  470.95   34.70
  -1  -7  -1 1050.39   74.69
   1  -7   1 1058.09   74.29
   1  -7   1 1049.20   74.09
  -1  -7  -1 1030.00   74.49
   1   7   1 1031.20   74.99
  -1   7  -1 1146.99   74.49
   1   7   1 1081.09   74.89
  -1   7  -1 1013.50   74.59
  -3  -7  -1 2018.40  137.99
   3  -7   1 2008.80  137.29
   3  -7   1 2031.50  137.09
  -3  -7  -1 2006.60  137.69
  -3   7  -1 1953.20  137.59
   3   7   1 2006.30  138.09
  -3   7  -1 1749.22  137.19
   3   7   1 1952.50  138.09
   7  -7   1  537.65   38.20
  -7  -7  -1  537.25   38.90
  -7  -7  -1  558.64   39.40
  -7   7  -1  549.25   38.20
   7   7   1  536.05   39.30
   7   7   1  496.65   38.90
  -9  -7  -1   75.39    8.20
   9  -7   1   73.29    7.10
  -9  -7  -1   90.69    7.90
  -9   7  -1   83.99    7.00
  -9   7  -1   73.19    6.90
   9   7   1   87.49    7.90
  11  -7   1 2207.58  159.58
 -11  -7  -1 2260.47  160.68
  11  -7   1 2085.29  159.18
 -11  -7  -1 2447.26  160.38
  11   7   1 2470.75  160.68
  11   7   1 2127.79  160.08
 -11   7  -1 2338.97  159.58
  13  -7   1    9.60    3.40
  13  -7   1   10.90    3.00
 -13  -7  -1   16.70    4.70
 -13  -7  -1    9.30    4.50
 -13   7  -1   14.10    3.60
 -13   7  -1   15.30    3.40
  13   7   1    8.90    3.60
  13   7   1   16.10    5.20
 -15  -7  -1  116.89   11.70
  15  -7   1  132.19   10.90
 -15  -7  -1  125.89   12.60
 -15   7  -1  124.59   11.30
 -15   7  -1  124.99   11.10
  15   7   1  121.69   11.50
  15   7   1  123.19   12.10
  17  -7   1  858.41   63.39
 -17  -7  -1  778.62   63.89
  17  -7   1  936.81   62.79
 -17  -7  -1  805.72   63.49
  17   7   1  858.91   63.59
 -17   7  -1  877.31   63.29
  17   7   1  837.92   63.29
 -17   7  -1  999.60   63.29
  19  -7   1   59.49    7.60
 -19  -7  -1   48.90    9.40
  19  -7   1   58.49    8.70
 -19  -7  -1   73.59    9.10
  19   7   1   66.29    8.90
  19   7   1   73.29    8.60
 -19   7  -1   55.79    8.50
 -19   7  -1   62.19    8.50
  21  -7   1    2.00    3.90
 -21  -7  -1    5.60    6.20
  21  -7   1    5.20    5.40
 -21  -7  -1   10.70    5.80
 -21   7  -1    4.60    4.80
  21   7   1    9.20    6.10
  21   7   1    5.70    4.80
 -21   7  -1    8.50    5.90
 -23  -7  -1  299.07   25.40
  23  -7   1  250.37   25.10
  23  -7   1  343.37   24.30
 -23  -7  -1  290.07   25.80
 -23   7  -1  259.87   24.90
  23   7   1  318.07   25.20
 -23   7  -1  295.57   25.20
  23   7   1  285.07   24.30
 -25  -7  -1   38.00    9.40
  25  -7   1   26.60    6.70
  25  -7   1   31.40    9.10
  25   7   1   22.00    6.80
 -25   7  -1   20.10    8.00
 -25   7  -1   44.70   10.10
  27  -7   1  225.68   22.90
  27  -7   1  217.88   20.00
 -27  -7  -1  239.58   22.80
  27   7   1  233.18   20.40
 -27   7  -1  178.28   21.50
 -27   7  -1  210.18   22.10
  28  -8  -1  106.39   14.60
 -28   8   1  112.19   16.20
  26  -8  -1   35.40   11.30
  26  -8  -1   41.10    9.70
 -26  -8   1   27.20   10.40
 -26  -8   1   16.00    7.30
 -26   8   1   34.90   10.40
  26   8  -1   13.00    6.80
 -26   8   1   25.20   10.10
 -24  -8   1  357.96   28.20
  24  -8  -1  289.87   28.50
 -24  -8   1  290.37   28.40
  24  -8  -1  358.36   27.30
  24   8  -1  316.27   27.60
  24   8  -1  322.97   27.10
 -24   8   1  344.77   28.20
 -24   8   1  326.87   28.50
 -22  -8   1  928.61   67.99
  22  -8  -1  947.31   68.09
 -22  -8   1  904.31   67.19
 -22   8   1  834.02   67.09
  22   8  -1  943.11   66.69
  22   8  -1 1017.00   67.39
 -22   8   1  756.62   66.29
  20  -8  -1  863.71   70.29
  20  -8  -1  998.80   69.59
 -20  -8   1  987.30   70.49
 -20  -8   1  944.61   70.79
 -20   8   1 1002.00   69.99
 -20   8   1  995.90   70.49
  20   8  -1  922.81   69.69
  20   8  -1  921.01   69.99
  18  -8  -1  456.45   39.60
  18  -8  -1  554.24   41.10
 -18  -8   1  569.14   41.60
 -18  -8   1  580.74   41.10
  18   8  -1  610.14   41.10
 -18   8   1  537.25   40.60
  18   8  -1  524.15   40.30
 -18   8   1  453.15   39.80
  16  -8  -1 1358.46   97.59
  16  -8  -1 1436.36   98.49
 -16  -8   1 1355.16   98.79
 -16  -8   1 1369.66   98.39
 -16   8   1 1385.86   98.09
 -16   8   1 1338.97   97.59
  16   8  -1 1347.07   97.99
  14  -8  -1  427.76   31.20
  14  -8  -1  434.06   30.60
 -14  -8   1  388.96   31.60
 -14  -8   1  442.06   31.50
  14   8  -1  390.16   30.80
 -14   8   1  357.56   30.50
 -14   8   1  400.76   30.50
 -12  -8   1    6.70    3.70
  12  -8  -1    4.00    2.90
 -12  -8   1   -1.20    3.70
  12  -8  -1    2.90    3.00
 -12   8   1    3.00    2.80
  12   8  -1    7.90    4.10
 -12   8   1    1.90    2.70
  12   8  -1    2.50    3.10
 -10  -8   1  679.03   48.40
  10  -8  -1  652.13   48.10
 -10  -8   1  678.93   48.80
 -10   8   1  669.33   48.00
  10   8  -1  640.84   48.20
  -8  -8   1 2031.70  138.29
   8  -8  -1 1935.61  137.89
   8  -8  -1 2087.49  137.89
  -8  -8   1 1901.81  138.49
   8   8  -1 1737.13  137.99
  -8   8   1 2231.98  138.29
  -8   8   1 1919.61  137.79
   8   8  -1 1860.01  138.29
  -6  -8   1   60.39    6.10
   6  -8  -1   60.49    6.00
  -6  -8   1   60.69    6.60
   6  -8  -1   53.39    5.80
  -6   8   1   65.09    6.00
  -6   8   1   55.39    6.20
   6   8  -1   53.49    6.50
   6   8  -1   62.69    6.30
  -4  -8   1   79.09    7.20
   4  -8  -1   83.09    7.40
   4  -8  -1   76.39    7.10
  -4  -8   1   80.99    7.70
   4   8  -1   76.29    7.60
  -4   8   1   82.19    7.40
   4   8  -1   83.39    7.60
  -4   8   1   84.59    7.90
  -2  -8   1   21.60    3.10
  -2  -8   1   17.00    3.40
   2  -8  -1   20.60    3.60
   2  -8  -1   20.60    3.20
  -2   8   1   14.00    3.90
   2   8  -1   15.80    3.50
  -2   8   1   20.00    3.60
   2   8  -1   23.50    4.10
   0  -8   1  219.28   15.40
   0  -8   1  239.58   15.80
   0  -8  -1  196.58   15.50
   0  -8  -1  187.88   15.80
   0   8  -1  205.38   16.00
   0   8   1  178.28   16.20
   0   8   1  210.08   16.10
  -2  -8  -1   64.29    5.90
   2  -8   1   54.09    5.10
  -2  -8  -1   57.19    5.30
   2  -8   1   44.50    4.60
   2   8   1   59.59    6.10
  -2   8  -1   49.50    5.20
   2   8   1   46.60    5.90
  -2   8  -1   45.90    5.40
  -4  -8  -1 3106.99  223.28
  -4  -8  -1 3401.96  223.08
   4  -8   1 3109.19  222.48
   4   8   1 2950.10  223.38
  -4   8  -1 3546.85  222.98
  -4   8  -1 3141.19  222.58
   4   8   1 3085.59  223.48
   6  -8   1 1713.63  124.29
  -6  -8  -1 1952.60  125.19
   6  -8   1 1783.82  124.19
  -6  -8  -1 1714.53  125.29
  -6   8  -1 1797.72  124.29
  -6   8  -1 1570.54  124.39
   6   8   1 1773.72  125.39
   6   8   1 1911.71  125.69
  -8  -8  -1  128.79   11.30
   8  -8   1  136.59   10.50
   8  -8   1  126.59   10.50
  -8  -8  -1  147.09   12.10
   8   8   1  122.19   11.50
   8   8   1  126.29   11.90
  -8   8  -1  142.79   10.60
  10  -8   1 1965.90  139.79
  10  -8   1 2286.67  139.79
 -10  -8  -1 1899.41  140.89
 -10  -8  -1 1833.12  140.39
  10   8   1 2025.10  140.89
 -10   8  -1 1935.51  139.69
  10   8   1 1950.20  140.59
 -10   8  -1 2046.20  139.69
 -12  -8  -1  900.21   66.79
  12  -8   1  961.60   65.79
 -12  -8  -1  986.10   66.49
  12  -8   1  840.42   65.19
  12   8   1  941.61   66.39
 -12   8  -1  909.31   65.29
  12   8   1  887.41   66.49
 -12   8  -1  928.61   65.59
 -14  -8  -1  112.99   12.40
  14  -8   1  104.09   10.40
 -14  -8  -1  136.49   12.10
  14   8   1  130.49   12.20
 -14   8  -1  113.89   10.70
 -14   8  -1  141.59   11.30
  14   8   1  132.99   11.90
 -16  -8  -1  466.05   41.40
  16  -8   1  544.15   40.80
 -16  -8  -1  537.55   41.20
  16  -8   1  600.94   40.30
 -16   8  -1  588.54   40.50
 -16   8  -1  537.55   40.60
  16   8   1  491.75   40.80
  16   8   1  601.94   41.70
 -18  -8  -1   34.30    7.60
  18  -8   1   27.90    6.00
  18  -8   1   37.80    7.80
 -18  -8  -1   63.69    9.10
 -18   8  -1   48.00    7.20
 -18   8  -1   48.10    7.00
  18   8   1   42.00    7.00
  18   8   1   45.90    8.50
  20  -8   1  459.45   34.60
 -20  -8  -1  463.95   36.00
  20  -8   1  492.05   36.20
 -20  -8  -1  436.06   36.40
 -20   8  -1  429.96   35.40
  20   8   1  486.05   36.00
 -20   8  -1  436.96   35.20
  20   8   1  450.75   35.40
  22  -8   1    5.70    6.00
 -22  -8  -1   27.20    9.00
  22  -8   1   -0.40    4.30
 -22  -8  -1    9.70    5.80
  22   8   1   17.10    6.50
 -22   8  -1    9.60    6.20
 -22   8  -1    3.30    4.80
  22   8   1    6.50    6.10
  24  -8   1    8.70    5.30
 -24  -8  -1   -2.50    5.90
  24  -8   1    0.70    6.70
 -24  -8  -1   -0.40    7.40
  24   8   1    6.40    6.10
 -24   8  -1    5.90    6.30
 -24   8  -1   10.00    7.80
  24   8   1    3.80    5.40
  26  -8   1   50.59   11.40
 -26  -8  -1   52.69   12.40
 -26   8  -1   44.90   11.20
  26   8   1   52.59   10.00
 -26   8  -1   62.19   12.50
  27  -9  -1   22.40    8.90
  27  -9  -1   49.90   13.30
 -27   9   1   12.10    9.50
  25  -9  -1  260.17   26.90
  25  -9  -1  313.87   25.70
 -25  -9   1  349.87   26.60
 -25   9   1  261.57   26.70
  25   9  -1  321.07   26.40
 -25   9   1  257.77   26.50
  23  -9  -1  648.54   53.09
  23  -9  -1  792.42   55.69
 -23  -9   1  722.43   55.19
 -23  -9   1  703.73   54.29
  23   9  -1  622.64   53.69
 -23   9   1  751.82   54.39
  23   9  -1  706.73   53.69
 -23   9   1  766.72   55.19
  21  -9  -1  875.41   65.29
 -21  -9   1  917.51   66.49
  21  -9  -1  916.11   66.89
 -21  -9   1  925.61   67.09
 -21   9   1  908.11   65.99
  21   9  -1  913.81   65.89
 -21   9   1  862.61   66.29
  21   9  -1  819.42   65.79
  19  -9  -1  871.71   59.59
 -19  -9   1  799.62   60.19
  19  -9  -1  864.11   60.79
 -19  -9   1  739.93   60.49
 -19   9   1  792.22   60.09
  19   9  -1  922.11   60.59
  19   9  -1  780.12   59.69
 -19   9   1  714.33   59.29
  17  -9  -1  144.99   12.70
 -17  -9   1  145.99   13.50
  17  -9  -1  139.59   13.30
 -17  -9   1  116.29   13.60
  17   9  -1  123.19   13.10
 -17   9   1  138.89   12.90
  17   9  -1  120.29   12.40
 -17   9   1  109.89   12.20
 -15  -9   1   91.09    9.90
  15  -9  -1   68.89    8.70
  15  -9  -1   69.79    9.20
 -15  -9   1   89.29   10.60
 -15   9   1   86.59    9.00
  15   9  -1   87.49    9.40
 -15   9   1   71.89    8.90
  15   9  -1  104.89   10.40
 -13  -9   1  149.19   14.10
  13  -9  -1  134.09   12.50
  13  -9  -1  119.39   12.70
 -13  -9   1  149.09   13.40
  13   9  -1  172.68   14.00
  13   9  -1  155.08   13.30
 -13   9   1  149.29   12.70
 -13   9   1  134.29   12.50
 -11  -9   1   45.40    6.80
 -11  -9   1   47.40    6.60
  11  -9  -1   43.00    5.80
  11  -9  -1   40.80    6.10
  11   9  -1   45.30    6.10
  11   9  -1   60.59    7.40
 -11   9   1   38.60    5.70
 -11   9   1   36.50    5.60
  -9  -9   1   15.80    4.40
   9  -9  -1    8.30    3.00
   9  -9  -1    9.10    3.40
  -9  -9   1   12.40    3.80
   9   9  -1   16.20    4.70
  -9   9   1    8.40    3.30
  -9   9   1    7.70    3.00
   9   9  -1    9.20    3.70
  -7  -9   1  225.98   17.60
   7  -9  -1  226.28   16.90
  -7  -9   1  216.38   17.10
   7  -9  -1  206.98   16.70
   7   9  -1  239.58   17.70
  -7   9   1  198.08   17.10
   7   9  -1  223.38   17.30
  -7   9   1  193.18   16.70
  -5  -9   1   17.20    3.40
   5  -9  -1    9.00    2.80
  -5  -9   1    8.80    3.40
   5   9  -1    6.10    3.10
  -5   9   1   10.20    3.50
  -5   9   1   10.40    3.10
  -3  -9   1   89.99    7.90
   3  -9  -1   94.99    7.90
  -3  -9   1   84.89    8.20
   3  -9  -1   88.09    8.20
   3   9  -1   94.59    8.60
  -3   9   1   89.49    8.30
   3   9  -1   91.39    8.50
  -3   9   1   83.79    8.70
  -1  -9   1   13.70    2.90
   1  -9  -1    7.40    2.60
   1  -9  -1   13.00    3.40
  -1  -9   1   13.20    3.20
  -1   9   1   12.70    3.70
  -1   9   1   10.60    3.90
   1   9  -1   12.20    3.40
  -1  -9  -1   11.90    2.80
   1  -9   1    6.30    2.40
   1  -9   1    6.60    2.10
   1   9   1   11.10    3.70
  -1   9  -1    8.60    2.80
   1   9   1   13.90    3.70
  -1   9  -1    3.40    2.70
   3  -9   1  497.65   38.20
  -3  -9  -1  586.94   38.70
   3  -9   1  525.75   37.90
  -3  -9  -1  573.24   39.10
  -3   9  -1  504.75   38.60
   3   9   1  538.75   39.40
  -3   9  -1  459.15   38.20
   3   9   1  582.74   39.40
  -5  -9  -1 1877.81  134.89
   5  -9   1 2117.59  134.09
  -5  -9  -1 1899.41  134.59
   5  -9   1 2075.29  133.79
  -5   9  -1 1822.62  133.99
  -5   9  -1 1694.13  134.19
   5   9   1 1901.51  135.19
   5   9   1 1921.41  135.19
   7  -9   1    7.70    2.10
  -7  -9  -1    5.20    3.70
   7  -9   1    8.80    2.50
  -7  -9  -1    8.40    3.20
   7   9   1   10.30    4.20
  -7   9  -1    6.50    2.30
  -7   9  -1    9.40    2.70
   7   9   1   11.70    4.00
  -9  -9  -1   76.39    7.80
   9  -9   1   55.09    5.80
   9  -9   1   52.89    5.70
  -9  -9  -1   71.69    7.00
   9   9   1   61.69    7.20
  -9   9  -1   48.40    5.70
  11  -9   1  278.27   20.10
 -11  -9  -1  252.77   21.50
 -11  -9  -1  245.38   20.80
  11  -9   1  298.37   20.00
  11   9   1  240.98   20.90
  11   9   1  236.78   21.20
 -11   9  -1  280.47   20.00
 -13  -9  -1  444.56   33.60
  13  -9   1  452.95   32.20
  13  -9   1  433.36   31.70
 -13  -9  -1  453.15   33.00
  13   9   1  445.86   33.00
  13   9   1  431.86   33.20
 -13   9  -1  386.96   31.50
 -13   9  -1  402.66   31.80
 -15  -9  -1   76.09    9.10
 -15  -9  -1   81.39    9.90
  15   9   1   72.19    9.80
  15   9   1   68.19    8.60
 -15   9  -1   79.99    8.00
 -15   9  -1   65.09    7.80
 -17  -9  -1   95.89   11.70
 -17  -9  -1  105.69   11.10
  17  -9   1  105.39    9.80
  17  -9   1   83.09   10.30
  17   9   1  118.99   11.80
 -17   9  -1   78.89    9.70
 -17   9  -1   93.49   10.00
  17   9   1  108.99   10.90
 -19  -9  -1  121.89   12.60
  19  -9   1  123.59   11.30
  19  -9   1  101.29   12.20
 -19  -9  -1  113.09   13.50
  19   9   1  110.99   12.70
 -19   9  -1  135.39   12.40
 -19   9  -1  114.09   11.80
  19   9   1  102.79   11.90
  21  -9   1   95.69    9.90
  21  -9   1   73.49   11.20
 -21  -9  -1   88.39   11.00
  21   9   1   91.69   11.40
 -21   9  -1   85.49   10.90
 -21   9  -1   79.29   10.90
  21   9   1   78.09   10.40
 -23  -9  -1   77.89   12.50
  23  -9   1   79.09   11.70
 -23  -9  -1   62.89   10.40
  23  -9   1   88.29   10.00
  23   9   1   76.69   11.10
 -23   9  -1   76.19   11.50
  23   9   1   66.89   10.40
 -23   9  -1   69.89   10.70
 -25  -9  -1   27.20   10.30
  25  -9   1    0.50    7.70
 -25  -9  -1    3.00    6.00
  25  -9   1    4.00    5.60
 -25   9  -1   11.40    8.50
  25   9   1   11.30    6.50
 -25   9  -1   16.20    8.00
  27  -9   1   76.79   15.40
 -27   9  -1   60.59   13.00
 -27   9  -1   45.70   13.20
  26 -10  -1  125.39   17.50
  26 -10  -1  129.39   15.00
 -26  10   1  101.19   15.70
 -26  10   1  104.59   15.70
  24 -10  -1   70.19   11.20
 -24 -10   1   85.89   14.00
 -24 -10   1   88.39   12.00
  24 -10  -1   82.39   13.90
  24  10  -1   56.79   11.40
 -24  10   1   67.29   12.00
  24  10  -1   68.59   11.30
 -24  10   1   58.79   12.40
  22 -10  -1   43.30    8.40
 -22 -10   1   31.90   10.00
 -22 -10   1   36.00    8.30
  22  10  -1   40.10    8.90
 -22  10   1   23.60    7.10
 -22  10   1   44.40    9.90
  22  10  -1   43.10    8.40
  20 -10  -1  169.48   19.30
 -20 -10   1  225.98   19.80
  20 -10  -1  249.68   19.20
 -20 -10   1  235.68   20.90
 -20  10   1  209.18   19.40
  20  10  -1  206.28   19.60
  20  10  -1  204.78   19.10
  18 -10  -1    3.40    5.20
 -18 -10   1   15.10    6.00
  18 -10  -1   18.70    5.70
 -18 -10   1   12.30    6.70
 -18  10   1   10.70    4.90
 -18  10   1   26.20    6.50
  18  10  -1   20.30    6.50
  18  10  -1    8.40    4.90
 -16 -10   1  320.07   27.30
  16 -10  -1  347.87   27.40
 -16 -10   1  352.16   28.40
  16  10  -1  328.17   27.30
 -16  10   1  344.37   27.10
  16  10  -1  360.96   27.80
  14 -10  -1 1404.56  102.59
 -14 -10   1 1490.25  103.69
 -14 -10   1 1410.16  102.99
  14  10  -1 1338.17  102.69
 -14  10   1 1527.95  102.49
  14  10  -1 1515.55  103.29
 -14  10   1 1379.06  102.39
 -12 -10   1   71.59    9.20
  12 -10  -1   91.19    8.50
 -12 -10   1   65.89    8.60
  12 -10  -1   82.59    8.50
  12  10  -1   66.69    8.90
  12  10  -1   70.99    8.50
 -12  10   1   80.29    8.30
 -12  10   1   85.19    8.50
 -10 -10   1  262.67   23.00
 -10 -10   1  274.07   22.50
  10 -10  -1  290.17   22.20
  10  10  -1  285.97   22.70
  10  10  -1  322.97   23.30
 -10  10   1  284.97   22.10
  -8 -10   1  125.59   11.70
  -8 -10   1  125.59   11.20
   8 -10  -1  119.29   10.60
  -8  10   1  123.99   10.80
   8  10  -1  146.49   12.00
  -8  10   1  108.69   11.10
   8  10  -1  121.19   11.40
  -6 -10   1   81.19    8.10
   6 -10  -1   66.19    6.80
  -6 -10   1   80.59    7.70
   6 -10  -1   75.39    7.30
  -6  10   1   69.29    7.80
  -6  10   1   62.49    7.20
   6  10  -1   74.09    7.90
   6  10  -1   67.59    8.20
  -4 -10   1  470.65   37.00
   4 -10  -1  486.05   36.80
   4 -10  -1  516.75   37.30
  -4 -10   1  499.25   37.40
  -4  10   1  526.05   37.40
   4  10  -1  563.74   37.80
  -4  10   1  512.35   37.90
   4  10  -1  499.75   37.70
   2 -10  -1   13.80    3.90
   2 -10  -1    6.00    2.70
  -2 -10   1   10.00    3.40
  -2 -10   1   12.30    3.10
   2  10  -1    8.20    3.60
  -2  10   1    9.40    4.10
   2  10  -1   12.70    3.90
  -2  10   1   16.30    4.10
   0 -10  -1  107.69   10.10
   0 -10   1  121.29    9.60
   0 -10  -1  113.69    9.70
   0  10  -1  108.79   10.50
   0  10  -1  134.09   10.40
   0  10   1  100.99   10.80
   2 -10   1 1718.23  137.29
  -2 -10  -1 2109.19  137.99
  -2 -10  -1 2015.00  138.39
   2 -10   1 1936.31  137.79
   2  10   1 2063.99  138.69
  -2  10  -1 1930.21  138.39
  -2  10  -1 2075.89  137.99
   2  10   1 1861.41  138.89
   4 -10   1  300.07   21.80
  -4 -10  -1  309.17   23.10
   4 -10   1  251.67   22.00
  -4 -10  -1  342.57   22.80
  -4  10  -1  260.57   22.50
  -4  10  -1  344.57   22.50
   4  10   1  299.07   23.50
   4  10   1  274.17   23.10
  -6 -10  -1  925.51   61.09
   6 -10   1  901.01   59.89
   6 -10   1  730.63   59.99
  -6 -10  -1  805.22   61.19
  -6  10  -1  771.52   60.39
   6  10   1  822.72   61.49
  -6  10  -1  955.30   60.49
   6  10   1  868.71   61.59
  -8 -10  -1  607.24   46.90
  -8 -10  -1  645.44   46.60
   8 -10   1  578.44   45.20
   8  10   1  681.33   47.30
  -8  10  -1  612.74   45.60
  -8  10  -1  692.63   45.90
   8  10   1  645.04   47.20
 -10 -10  -1    3.20    4.20
  10 -10   1    1.50    2.20
 -10 -10  -1    3.60    3.50
  10 -10   1    4.10    2.60
  10  10   1    6.80    4.70
 -10  10  -1    4.50    2.60
  10  10   1    5.40    3.50
 -10  10  -1    3.50    2.40
 -12 -10  -1  137.39   14.70
  12 -10   1  180.68   13.20
 -12 -10  -1  154.28   14.40
  12 -10   1  157.58   13.20
 -12  10  -1  159.78   13.20
  12  10   1  160.58   15.20
  12  10   1  162.08   14.60
 -12  10  -1  166.28   13.10
 -14 -10  -1  288.37   21.70
 -14 -10  -1  252.77   22.00
  14 -10   1  264.97   20.40
 -14  10  -1  249.58   20.20
  14  10   1  236.68   21.60
 -14  10  -1  248.28   20.00
  14  10   1  275.47   21.70
  16 -10   1   14.90    5.10
 -16 -10  -1   15.40    6.80
  16 -10   1   21.50    4.80
 -16 -10  -1   18.70    5.70
 -16  10  -1   14.50    4.30
 -16  10  -1   17.00    5.00
  16  10   1   17.70    6.20
  16  10   1   18.10    6.60
 -18 -10  -1   23.20    7.50
  18 -10   1   14.40    4.20
  18 -10   1   22.80    6.30
 -18 -10  -1   24.50    7.20
 -18  10  -1   20.70    5.60
  18  10   1   22.50    7.40
 -18  10  -1   14.90    5.50
  18  10   1   16.60    6.50
 -20 -10  -1   31.90    9.80
 -20 -10  -1   49.80    9.80
  20 -10   1   34.90    6.40
 -20  10  -1   41.50    8.10
  20  10   1   54.19   10.00
  20  10   1   49.80    9.80
  22 -10   1    9.00    6.20
 -22 -10  -1    0.20    7.10
  22 -10   1    3.30    4.50
  22  10   1    7.30    7.00
 -22  10  -1    7.10    5.70
 -22  10  -1    4.90    6.10
  22  10   1    2.10    5.70
  24 -10   1    3.90    7.20
 -24 -10  -1   17.90    8.70
  24 -10   1   12.80    6.20
 -24 -10  -1   10.60    9.00
 -24  10  -1   15.50    8.10
  24  10   1    4.80    7.80
 -24  10  -1    7.30    5.80
  24  10   1   16.60    7.40
  26 -10   1    8.80    9.50
  26 -10   1   18.90    7.50
  25 -11  -1  117.79   17.30
  25 -11  -1  117.99   14.70
  23 -11  -1   25.50    7.60
 -23 -11   1   45.60   11.30
  23 -11  -1   21.30    8.70
 -23 -11   1   45.60    9.70
  23  11  -1   36.00    9.10
  23  11  -1   29.30    8.20
 -23  11   1   31.90    9.60
 -23  11   1   21.80    8.10
  21 -11  -1   40.70    8.60
 -21 -11   1   59.49   11.00
 -21 -11   1   47.80    9.10
  21  11  -1   29.50    7.80
  21  11  -1   49.80   10.00
 -21  11   1   33.10    9.10
 -21  11   1   36.70    8.40
 -19 -11   1  276.27   24.50
 -19 -11   1  291.57   23.80
  19 -11  -1  244.58   22.40
  19 -11  -1  292.77   24.00
  19  11  -1  274.87   23.70
 -19  11   1  253.57   22.90
 -19  11   1  277.17   23.30
  19  11  -1  285.87   23.60
 -17 -11   1  412.36   32.10
  17 -11  -1  399.76   30.90
  17 -11  -1  368.36   31.40
 -17 -11   1  462.85   33.40
 -17  11   1  339.27   30.70
  17  11  -1  418.76   31.90
  17  11  -1  436.06   32.30
 -17  11   1  376.16   31.20
  15 -11  -1   13.50    5.20
 -15 -11   1    9.10    6.60
  15 -11  -1   14.60    4.90
 -15 -11   1   19.50    6.20
  15  11  -1   25.50    7.00
  15  11  -1   18.80    6.20
 -15  11   1   16.00    4.60
 -15  11   1   10.70    4.80
 -13 -11   1  898.91   61.19
 -13 -11   1  836.12   61.49
  13 -11  -1  823.52   60.29
  13 -11  -1  729.73   59.89
 -13  11   1  857.61   60.39
 -13  11   1  902.01   60.49
  13  11  -1  785.62   60.99
  13  11  -1  811.62   60.99
  11 -11  -1  452.25   30.70
 -11 -11   1  426.06   31.70
 -11 -11   1  432.06   31.30
  11 -11  -1  383.56   30.30
  11  11  -1  346.97   30.90
 -11  11   1  370.16   30.50
 -11  11   1  412.76   30.60
  11  11  -1  414.36   31.50
  -9 -11   1  330.77   29.00
   9 -11  -1  416.06   28.50
  -9 -11   1  394.06   29.10
   9 -11  -1  363.46   28.40
   9  11  -1  376.16   29.30
  -9  11   1  409.36   28.70
   9  11  -1  349.67   29.20
   7 -11  -1  715.73   46.30
  -7 -11   1  581.44   46.60
  -7 -11   1  620.14   47.00
  -7  11   1  641.04   47.10
   7  11  -1  585.54   47.10
   7  11  -1  641.74   47.20
  -7  11   1  682.63   46.70
   5 -11  -1  962.60   67.49
  -5 -11   1 1000.40   67.59
   5 -11  -1 1011.50   67.09
  -5 -11   1  981.90   67.89
  -5  11   1  926.71   67.59
   5  11  -1  898.91   67.89
  -5  11   1  811.52   67.79
   5  11  -1  937.51   68.19
  -3 -11   1  413.16   33.80
  -3 -11   1  439.76   34.30
   3 -11  -1  478.85   33.80
   3 -11  -1  513.65   34.60
  -3  11   1  449.06   34.40
  -3  11   1  450.75   35.00
   3  11  -1  449.86   35.00
   3  11  -1  506.55   34.80
   1 -11  -1  213.38   18.40
   1 -11  -1  242.38   19.20
  -1 -11   1  258.47   18.70
  -1 -11   1  263.97   19.10
  -1  11   1  221.68   19.90
   1  11  -1  245.78   19.70
   1  11  -1  249.78   19.30
  -1 -11  -1 2707.73  198.28
  -1 -11  -1 2999.50  197.98
   1 -11   1 2925.21  197.98
   1 -11   1 2769.32  197.48
   1  11   1 2784.92  198.58
   1  11   1 2757.12  199.18
  -1  11  -1 2774.32  198.58
  -1  11  -1 2885.81  198.18
   3 -11   1 1150.48   81.79
  -3 -11  -1 1206.68   83.09
   3 -11   1 1140.29   82.29
  -3 -11  -1 1082.39   82.39
  -3  11  -1 1143.69   82.39
  -3  11  -1 1314.97   83.19
   3  11   1 1128.79   83.19
   3  11   1 1118.19   83.69
   5 -11   1  688.53   51.29
  -5 -11  -1  764.02   52.99
  -5 -11  -1  804.02   52.59
   5 -11   1  688.03   51.79
  -5  11  -1  780.82   52.49
   5  11   1  676.63   52.99
   5  11   1  725.53   53.49
  -5  11  -1  663.43   51.79
   7 -11   1 1363.26   91.39
  -7 -11  -1 1247.48   92.49
  -7 -11  -1 1302.07   92.99
   7  11   1 1348.17   93.59
   7  11   1 1147.09   92.89
  -7  11  -1 1385.26   91.89
   9 -11   1   20.50    3.50
  -9 -11  -1   33.00    5.70
   9 -11   1   24.70    4.30
   9  11   1   33.70    7.10
   9  11   1   31.20    6.00
  -9  11  -1   28.00    4.40
  -9  11  -1   16.30    3.90
 -11 -11  -1  245.58   20.60
  11 -11   1  240.38   18.50
  11 -11   1  251.87   18.80
 -11 -11  -1  271.97   20.50
 -11  11  -1  244.08   18.80
  11  11   1  252.67   21.00
 -11  11  -1  222.38   18.60
  11  11   1  229.68   20.30
 -13 -11  -1  296.67   23.60
  13 -11   1  285.67   21.90
  13 -11   1  278.07   21.80
 -13 -11  -1  260.87   23.80
 -13  11  -1  278.67   22.00
 -13  11  -1  319.67   22.10
  13  11   1  254.77   23.40
  13  11   1  331.37   24.50
 -15 -11  -1  243.68   20.20
  15 -11   1  203.08   17.60
 -15 -11  -1  235.08   19.40
  15  11   1  266.47   20.20
 -15  11  -1  199.18   17.60
 -15  11  -1  196.58   17.50
  15  11   1  228.48   19.60
 -17 -11  -1  146.09   14.10
 -17 -11  -1  145.69   15.20
  17 -11   1  149.59   13.00
  17 -11   1  115.49   11.80
  17  11   1  157.38   14.70
  17  11   1  131.49   14.00
 -17  11  -1  132.29   12.60
 -17  11  -1  132.79   12.60
  19 -11   1    7.30    5.00
  19 -11   1    3.50    3.90
 -19 -11  -1    7.00    7.00
 -19 -11  -1    6.50    5.50
 -19  11  -1    3.30    4.60
 -19  11  -1    7.90    4.90
  19  11   1   -0.20    5.60
  19  11   1    3.00    5.40
  21 -11   1    7.30    5.90
  21 -11   1    7.50    4.80
 -21 -11  -1   27.40    9.10
 -21 -11  -1    6.70    5.50
 -21  11  -1   10.90    6.20
 -21  11  -1   11.00    5.30
  21  11   1    2.70    5.90
  21  11   1    5.90    6.60
  23 -11   1   52.59    9.10
  23 -11   1   76.49   11.50
 -23 -11  -1   79.89   13.50
 -23  11  -1   64.29   10.70
  23  11   1   83.99   11.60
 -23  11  -1   65.29    9.90
  22 -12  -1    6.50    6.10
  22 -12  -1    5.00    7.50
 -22 -12   1    2.50    7.20
 -22 -12   1    4.70    9.00
  22  12  -1    5.00    6.40
  22  12  -1   -1.80    6.80
 -22  12   1   12.40    6.80
 -22  12   1    3.70    6.00
 -20 -12   1  544.85   40.30
 -20 -12   1  468.65   39.00
  20 -12  -1  436.76   38.20
  20  12  -1  504.15   38.90
  20  12  -1  526.85   39.50
 -20  12   1  469.75   38.10
  18 -12  -1   64.29    9.60
  18 -12  -1   60.09    8.60
 -18 -12   1   72.19   12.50
 -18 -12   1   46.40    9.20
 -18  12   1   67.69    9.10
 -18  12   1   53.59    8.90
  18  12  -1   48.40    9.80
  18  12  -1   48.40    9.40
  16 -12  -1   19.50    6.20
 -16 -12   1   39.80    9.40
 -16 -12   1   30.60    7.80
  16 -12  -1   18.70    5.90
 -16  12   1   24.80    6.60
  16  12  -1   26.20    8.00
 -16  12   1   21.70    6.00
  16  12  -1   19.80    6.70
 -14 -12   1 1337.27   87.29
 -14 -12   1 1242.38   87.49
  14 -12  -1 1216.38   85.89
  14 -12  -1 1063.99   85.59
  14  12  -1 1199.38   86.99
 -14  12   1 1244.58   86.09
 -14  12   1 1103.79   85.69
  14  12  -1 1184.48   86.99
  12 -12  -1  105.89   10.30
 -12 -12   1  116.99   11.60
 -12 -12   1  108.79   12.20
  12 -12  -1   94.39   10.40
  12  12  -1  126.99   12.30
  12  12  -1   95.89   11.60
 -12  12   1  109.19   10.90
 -12  12   1  104.59   10.70
 -10 -12   1  901.31   67.79
  10 -12  -1  920.11   66.49
 -10 -12   1 1048.00   67.89
  10  12  -1  880.81   67.79
 -10  12   1  983.30   67.19
 -10  12   1  836.02   66.99
  -8 -12   1  737.93   51.29
   8 -12  -1  702.73   50.19
  -8 -12   1  740.93   51.69
  -8  12   1  615.64   50.89
   8  12  -1  601.24   51.19
   8  12  -1  716.43   51.79
  -8  12   1  752.62   50.99
   6 -12  -1   41.80    5.20
  -6 -12   1   36.60    6.10
   6 -12  -1   47.50    6.20
  -6 -12   1   33.20    6.90
  -6  12   1   41.00    6.20
   6  12  -1   33.40    7.00
   6  12  -1   33.60    6.90
  -6  12   1   34.90    6.90
  -4 -12   1 2720.33  192.38
  -4 -12   1 2792.92  192.78
   4 -12  -1 2922.11  192.08
   4 -12  -1 2760.02  192.58
   4  12  -1 2673.03  193.48
  -4  12   1 2790.72  192.78
   4  12  -1 2904.01  193.08
  -4  12   1 2354.06  192.98
   2 -12  -1  419.96   30.80
  -2 -12   1  435.16   31.00
  -2 -12   1  434.46   31.50
   2 -12  -1  414.56   31.50
  -2  12   1  393.56   31.60
   2  12  -1  404.36   32.20
   2  12  -1  418.36   31.60
  -2  12   1  405.76   32.40
   0 -12  -1    6.20    3.10
   0 -12   1    4.60    3.60
   0 -12   1   13.30    3.70
   0 -12  -1    8.00    4.40
   0  12  -1    7.90    4.10
   0  12  -1    3.70    3.90
   0  12   1    9.40    4.80
   0  12   1    4.80    4.10
   2 -12   1 3945.21  264.17
   2 -12   1 3871.01  263.67
  -2 -12  -1 4083.79  264.77
  -2 -12  -1 3641.64  263.97
   2  12   1 3902.21  265.07
   2  12   1 3545.95  265.47
  -2  12  -1 3287.87  263.97
  -2  12  -1 3929.91  264.97
  -4 -12  -1 1241.88   84.69
   4 -12   1 1189.78   83.69
  -4 -12  -1 1166.68   85.09
   4 -12   1 1114.79   84.09
  -4  12  -1 1238.48   84.99
   4  12   1 1116.49   85.89
   4  12   1 1358.96   85.89
  -4  12  -1 1066.99   84.19
   6 -12   1   22.40    3.60
  -6 -12  -1   36.20    6.20
   6 -12   1   23.10    4.50
  -6  12  -1   22.70    4.70
  -6  12  -1   31.90    5.30
   6  12   1   36.50    7.10
   6  12   1   30.00    7.10
  -8 -12  -1  611.54   42.20
   8 -12   1  498.15   39.70
  -8 -12  -1  633.44   41.70
   8  12   1  601.14   42.30
  -8  12  -1  503.95   40.40
  -8  12  -1  526.15   40.40
   8  12   1  534.45   42.30
  10 -12   1   25.60    4.50
 -10 -12  -1   20.10    5.90
 -10 -12  -1   16.70    5.70
  10 -12   1   20.20    3.50
  10  12   1   15.40    5.90
  10  12   1   22.60    7.20
 -10  12  -1   23.10    4.40
 -10  12  -1   14.10    3.70
 -12 -12  -1   10.30    5.00
  12 -12   1    8.10    2.80
  12 -12   1    5.80    3.10
 -12 -12  -1   10.80    5.90
  12  12   1   10.50    6.00
 -12  12  -1   14.00    3.80
  12  12   1    8.90    5.50
 -12  12  -1    3.00    2.90
  14 -12   1 1022.80   76.79
  14 -12   1 1177.68   77.19
 -14 -12  -1 1143.19   79.19
 -14 -12  -1 1157.28   79.69
 -14  12  -1 1073.29   77.29
  14  12   1 1043.50   79.19
 -14  12  -1 1012.30   76.99
  14  12   1 1061.39   79.39
 -16 -12  -1  185.28   17.40
  16 -12   1  185.78   15.40
  16 -12   1  166.98   15.10
 -16 -12  -1  211.88   18.70
 -16  12  -1  172.58   15.50
 -16  12  -1  192.68   15.70
  16  12   1  200.68   18.30
  16  12   1  221.18   18.50
  18 -12   1   22.70    5.40
 -18 -12  -1   39.10    7.90
  18 -12   1   31.40    5.40
 -18 -12  -1   49.90   10.40
  18  12   1   46.10    9.30
  18  12   1   21.10    7.50
 -18  12  -1   34.60    6.20
  20 -12   1  221.78   19.50
  20 -12   1  243.68   20.40
 -20 -12  -1  276.77   22.70
  20  12   1  285.07   23.20
 -20  12  -1  234.48   20.20
  20  12   1  250.17   22.50
  22 -12   1  110.19   11.70
  22 -12   1  140.49   13.20
 -22 -12  -1  131.99   16.80
 -22  12  -1  118.79   15.50
  21 -13  -1  152.68   14.80
  21 -13  -1  131.09   13.70
  21  13  -1  102.59   19.40
  19 -13  -1  395.26   32.40
 -19 -13   1  483.85   35.80
  19 -13  -1  383.56   32.60
 -19 -13   1  459.55   35.00
 -19  13   1  404.36   32.80
  19  13  -1  463.65   34.80
  19  13  -1  449.16   34.90
 -19  13   1  355.26   32.40
  17 -13  -1   -1.40    4.60
 -17 -13   1    0.80    6.60
 -17 -13   1   -1.70    5.00
  17 -13  -1    5.90    4.70
 -17  13   1    3.30    5.10
 -17  13   1    4.60    4.70
  17  13  -1    5.10    5.70
  17  13  -1    3.20    6.40
 -15 -13   1  243.08   22.40
  15 -13  -1  231.18   20.30
 -15 -13   1  267.97   22.20
  15 -13  -1  238.68   20.10
  15  13  -1  285.17   22.60
 -15  13   1  224.08   20.30
 -15  13   1  242.78   20.50
  15  13  -1  253.67   22.10
 -13 -13   1  990.80   72.59
  13 -13  -1  929.71   70.49
  13 -13  -1  949.21   70.89
 -13 -13   1 1079.49   72.49
  13  13  -1 1103.49   72.89
 -13  13   1  926.11   71.09
 -13  13   1 1001.70   71.19
  13  13  -1  898.91   72.19
 -11 -13   1   88.99   10.10
  11 -13  -1   64.39    7.80
  11 -13  -1   84.69    9.00
 -11 -13   1   74.29   10.60
  11  13  -1   70.19   10.30
  11  13  -1   67.99   10.20
 -11  13   1   73.79    8.90
 -11  13   1   68.19    8.90
  -9 -13   1   28.30    6.50
   9 -13  -1   33.00    6.40
   9 -13  -1   43.90    5.70
  -9 -13   1   39.70    7.90
  -9  13   1   40.90    6.80
  -9  13   1   34.40    7.00
   9  13  -1   25.30    7.00
   9  13  -1   39.70    8.30
  -7 -13   1  442.16   33.20
   7 -13  -1  368.26   32.00
  -7 -13   1  407.56   32.60
   7 -13  -1  439.96   31.70
  -7  13   1  449.46   32.80
   7  13  -1  422.06   33.70
   7  13  -1  446.76   33.40
  -7  13   1  434.96   33.20
  -5 -13   1  767.82   58.69
   5 -13  -1  875.71   58.69
   5 -13  -1  755.72   57.69
  -5 -13   1  750.22   58.29
  -5  13   1  815.22   59.49
   5  13  -1  851.21   59.19
   5  13  -1  715.13   59.39
  -5  13   1  899.71   59.09
  -3 -13   1   89.99    9.70
   3 -13  -1  100.29    8.90
  -3 -13   1   97.69    9.40
   3 -13  -1   91.89    9.90
   3  13  -1   96.19   10.40
  -3  13   1   78.69    9.80
   3  13  -1   88.89   10.80
  -3  13   1   76.19   10.70
  -1 -13   1  712.93   50.09
   1 -13  -1  684.83   50.19
   1 -13  -1  687.63   49.50
  -1 -13   1  651.03   49.40
  -1  13   1  659.13   51.29
  -1  13   1  759.02   50.89
   1  13  -1  649.74   50.09
   1  13  -1  649.14   50.99
  -1 -13  -1 1192.18   85.69
   1 -13   1 1201.98   85.39
  -1 -13  -1 1177.18   86.29
   1 -13   1 1213.08   85.89
  -1  13  -1 1032.60   86.49
   1  13   1 1330.17   86.99
   1  13   1 1142.19   87.39
  -1  13  -1 1328.17   86.29
  -3 -13  -1  245.18   21.00
   3 -13   1  270.17   19.80
  -3 -13  -1  241.98   20.40
   3 -13   1  271.87   20.50
   3  13   1  207.48   21.90
   3  13   1  286.87   21.90
  -3  13  -1  258.47   21.20
  -3  13  -1  269.37   20.60
   5 -13   1  862.51   68.79
   5 -13   1 1064.49   69.69
  -5 -13  -1 1084.09   70.39
  -5 -13  -1  924.41   70.49
   5  13   1 1013.70   71.09
  -5  13  -1  972.90   69.59
   5  13   1  851.01   71.29
  -5  13  -1  996.60   70.19
   7 -13   1  322.37   25.50
  -7 -13  -1  347.47   27.20
  -7 -13  -1  373.06   28.00
   7 -13   1  367.36   26.30
  -7  13  -1  348.47   26.60
  -7  13  -1  354.96   26.40
   7  13   1  324.47   28.50
   9 -13   1  763.52   58.69
   9 -13   1  936.31   59.49
  -9 -13  -1  883.31   61.49
  -9 -13  -1  860.11   60.89
   9  13   1  807.82   61.89
  -9  13  -1  733.63   59.29
  11 -13   1   58.39    5.90
 -11 -13  -1   68.99    9.90
 -11 -13  -1   81.69    9.40
  11 -13   1   76.39    6.90
 -11  13  -1   64.29    7.00
 -11  13  -1   49.80    6.40
  11  13   1   57.09    9.90
  11  13   1   69.79   10.20
  13 -13   1  782.12   61.09
 -13 -13  -1  959.00   64.29
 -13 -13  -1  874.11   64.39
  13 -13   1  745.53   61.29
  13  13   1  988.10   64.99
 -13  13  -1  838.22   61.79
  13  13   1  906.71   64.89
  15 -13   1   56.89    6.30
  15 -13   1   55.39    6.00
 -15 -13  -1   77.19   10.40
  15  13   1   70.89   10.80
 -15  13  -1   48.30    6.50
  15  13   1   75.09   11.00
 -15  13  -1   64.09    6.80
  17 -13   1   53.59    6.00
 -17  13  -1   58.99    6.70
 -17  13  -1   49.99    6.50
 -19 -13  -1   99.09   13.60
 -19 -13  -1  101.79   12.90
  19 -13   1   90.49    8.60
  19 -13   1   72.99    8.30
  19  13   1  104.59   13.30
  19  13   1  103.49   12.80
 -21 -13  -1    9.00    9.00
  21  13   1   10.00    8.20
 -20 -14   1  394.06   32.30
  20  14  -1  328.57   30.50
  18 -14  -1   67.19    8.20
  18 -14  -1   54.89    8.70
 -18 -14   1   55.39   11.40
 -18 -14   1   66.19   12.30
  18  14  -1   49.99   11.00
 -18  14   1   55.89    8.40
  18  14  -1   55.69   10.90
 -18  14   1   43.10    8.20
 -16 -14   1   -1.60    6.90
 -16 -14   1    9.80    6.50
  16 -14  -1    8.90    5.40
  16 -14  -1    6.30    4.50
  16  14  -1   11.90    6.90
  16  14  -1   -6.30    5.90
 -16  14   1    3.80    4.70
 -16  14   1    4.80    4.60
  14 -14  -1  323.47   26.30
 -14 -14   1  344.87   28.70
 -14 -14   1  383.46   28.70
  14 -14  -1  323.47   25.70
  14  14  -1  333.07   28.70
 -14  14   1  298.87   26.40
  14  14  -1  362.96   28.80
 -12 -14   1   12.00    6.00
  12 -14  -1   24.00    5.80
 -12 -14   1   13.30    6.70
  12 -14  -1   29.60    5.50
 -12  14   1   34.80    7.20
  12  14  -1   27.10    7.70
 -12  14   1   17.80    6.20
  12  14  -1   27.70    8.00
 -10 -14   1  136.89   13.30
  10 -14  -1  109.89   10.70
 -10 -14   1  132.99   13.40
 -10  14   1   94.99   11.90
  10  14  -1  132.89   13.90
  10  14  -1  113.39   14.00
 -10  14   1  107.39   11.90
   8 -14  -1   96.49    9.90
  -8 -14   1  114.79   12.50
  -8 -14   1  115.99   11.90
   8 -14  -1  114.59   11.10
  -8  14   1  117.29   12.10
   8  14  -1  104.09   13.40
  -8  14   1  105.79   11.30
   8  14  -1   87.19   12.00
  -6 -14   1   14.10    5.50
  -6 -14   1   15.00    6.30
   6 -14  -1   12.40    4.40
   6 -14  -1    9.00    4.80
  -6  14   1    8.70    5.70
   6  14  -1    5.30    5.50
  -6  14   1    8.00    4.90
   6  14  -1   14.00    7.20
  -4 -14   1 1324.47   90.69
   4 -14  -1 1401.16   89.69
   4 -14  -1 1338.77   90.39
   4  14  -1 1174.58   91.49
   4  14  -1 1252.37   90.69
  -4  14   1 1111.29   90.99
  -4  14   1 1185.28   90.39
  -2 -14   1    0.40    3.40
  -2 -14   1    7.30    4.50
   2 -14  -1    0.10    3.90
   2 -14  -1    0.90    3.50
  -2  14   1    4.00    5.10
   2  14  -1    9.20    6.10
   2  14  -1    2.90    4.90
  -2  14   1    5.90    5.80
   0 -14   1  431.06   33.40
   0 -14  -1  472.85   33.80
   0 -14   1  411.66   33.90
   0 -14  -1  452.45   34.50
   0  14  -1  476.25   34.40
   0  14   1  400.16   35.50
   0  14  -1  434.66   35.30
   0  14   1  494.85   35.20
   2 -14   1 2367.46  176.48
  -2 -14  -1 2565.64  176.68
   2 -14   1 2777.42  176.28
  -2 -14  -1 2476.35  177.28
  -2  14  -1 2325.97  177.38
   2  14   1 2779.52  178.08
   2  14   1 2360.76  178.58
  -2  14  -1 2401.46  176.68
  -4 -14  -1   21.50    6.40
   4 -14   1   14.60    4.50
   4 -14   1   26.20    4.70
  -4 -14  -1   19.60    5.20
   4  14   1   15.40    7.10
  -4  14  -1   11.10    4.80
   4  14   1   13.30    6.00
  -4  14  -1   20.90    6.20
   6 -14   1   35.10    5.60
   6 -14   1   28.10    4.60
  -6 -14  -1   40.00    7.70
  -6 -14  -1   24.20    5.90
   6  14   1   13.80    6.50
  -6  14  -1   18.70    5.30
   6  14   1   17.70    7.80
  -6  14  -1   28.10    5.70
   8 -14   1  880.61   58.99
  -8 -14  -1  845.02   60.99
  -8 -14  -1  909.91   61.79
   8  14   1  753.12   62.29
  -8  14  -1  872.81   59.69
  -8  14  -1  797.92   59.49
   8  14   1  736.83   61.39
 -10 -14  -1   61.29   10.70
 -10 -14  -1   65.79    8.90
  10 -14   1   48.40    5.80
  10 -14   1   45.90    5.00
  10  14   1   55.19   10.50
  10  14   1   34.30    8.70
 -10  14  -1   48.10    5.70
 -10  14  -1   41.40    5.90
 -12 -14  -1   54.19    9.80
 -12 -14  -1   32.40    7.70
  12 -14   1   40.20    4.20
  12 -14   1   39.00    4.80
  12  14   1   36.00    8.90
 -12  14  -1   36.10    5.00
  12  14   1   61.59   10.70
 -12  14  -1   39.60    4.80
  14 -14   1  148.09   10.30
  14 -14   1  153.98   10.60
 -14  14  -1  131.29   10.70
 -14  14  -1  115.29   10.50
 -16 -14  -1    9.90    7.20
 -16 -14  -1   26.50    8.20
  16  14   1    7.10    7.70
  16  14   1   14.40    7.40
 -18 -14  -1   25.00   10.20
 -18 -14  -1   14.70    8.60
  18  14   1   10.40    8.00
  18  14   1   10.20    8.90
  20  14   1   11.30    9.40
 -17 -15   1   -2.80    6.70
 -17 -15   1   15.20    9.70
  17  15  -1   14.30    7.80
  17  15  -1    5.80    8.20
  15 -15  -1  164.88   15.00
  15 -15  -1  186.88   14.50
 -15  15   1  151.28   15.00
 -15  15   1  183.58   15.10
  13 -15  -1   87.19   10.40
  13 -15  -1   91.09    9.10
 -13  15   1   93.89   10.40
 -13  15   1   91.79   10.30
 -11 -15   1    5.10    5.90
  11 -15  -1    0.00    4.40
 -11 -15   1    4.80    7.20
  11 -15  -1    2.20    3.30
  11  15  -1    7.20    6.90
  11  15  -1    2.20    6.40
 -11  15   1    3.00    4.90
 -11  15   1    2.40    5.00
  -9 -15   1    1.30    6.40
  -9 -15   1   -1.50    4.90
   9 -15  -1    0.60    3.20
  -9  15   1    2.80    5.50
   9  15  -1   -0.70    5.90
  -9  15   1    5.00    4.80
   9  15  -1    6.70    7.30
  -7 -15   1   78.79   10.60
  -7 -15   1   74.69   10.90
   7 -15  -1   74.09    8.30
   7 -15  -1   81.29    9.70
  -7  15   1   71.99   10.00
   7  15  -1   84.99   12.80
   7  15  -1  104.69   12.20
  -7  15   1   75.89   11.10
   5 -15  -1  201.08   17.10
  -5 -15   1  207.28   18.40
  -5 -15   1  214.58   18.90
   5 -15  -1  183.18   17.80
   5  15  -1  216.48   20.80
  -5  15   1  203.28   18.60
   5  15  -1  224.08   19.40
  -3 -15   1  202.18   16.70
   3 -15  -1  144.59   15.60
   3 -15  -1  169.78   15.00
  -3 -15   1  194.68   16.00
  -3  15   1  152.28   17.30
   3  15  -1  178.38   18.10
  -3  15   1  155.98   16.30
  -1 -15   1  223.38   18.00
  -1 -15   1  194.78   18.30
   1 -15  -1  225.78   17.90
   1 -15  -1  222.08   18.90
  -1  15   1  226.78   19.40
   1  15  -1  197.88   18.60
  -1  15   1  179.98   20.20
   1  15  -1  192.48   19.90
   1 -15   1  216.28   18.90
  -1 -15  -1  243.38   19.70
  -1 -15  -1  247.78   20.70
   1 -15   1  235.08   19.70
  -1  15  -1  250.57   20.30
   1  15   1  250.87   21.20
  -1  15  -1  191.68   20.70
   1  15   1  228.08   22.30
   3 -15   1  599.04   41.60
  -3 -15  -1  562.94   42.70
   3 -15   1  634.04   41.10
  -3 -15  -1  542.65   41.70
  -3  15  -1  503.25   42.20
  -3  15  -1  514.15   41.40
   3  15   1  512.55   42.70
   3  15   1  563.34   44.50
  -5 -15  -1    3.80    4.70
   5 -15   1    5.40    4.30
  -5 -15  -1    2.70    5.20
   5 -15   1    0.40    3.10
   5  15   1    9.60    7.30
   5  15   1   -6.20    5.10
  -5  15  -1    4.00    4.10
  -5  15  -1    0.00    5.00
  -7 -15  -1  493.05   34.40
  -7 -15  -1  399.96   34.40
   7 -15   1  424.56   31.70
   7  15   1  386.76   35.90
  -7  15  -1  427.66   32.50
   7  15   1  471.35   35.40
   9 -15   1  311.77   25.20
  -9 -15  -1  387.76   28.80
   9 -15   1  350.36   25.70
  -9 -15  -1  364.46   29.30
  -9  15  -1  287.67   25.50
   9  15   1  384.06   30.90
   9  15   1  385.66   29.80
 -11 -15  -1  103.59   13.10
 -11 -15  -1   69.79   11.20
  11  15   1   91.59   13.50
  11  15   1   82.49   12.70
 -13 -15  -1   52.89   10.70
 -13 -15  -1   39.90    9.50
  13  15   1   52.19   11.10
  13  15   1   49.00   10.70
 -15 -15  -1   44.60   10.50
 -15 -15  -1   32.30    9.30
  15  15   1   48.30   11.40
  15  15   1   33.30    9.20
 -17 -15  -1   18.00    9.20
 -17 -15  -1   11.80    9.70
  17  15   1   15.40    9.10
  17  15   1   24.60    9.30
 -14 -16   1   11.90    9.00
 -14 -16   1    1.10    6.90
  14  16  -1    0.20    7.10
  14  16  -1   10.30    8.80
 -12 -16   1   13.60    7.70
  12 -16  -1   21.90    6.40
  12 -16  -1    7.30    3.80
 -12 -16   1   24.10    9.50
 -12  16   1    2.30    4.90
  12  16  -1   33.50   10.10
  12  16  -1    7.40    8.10
 -12  16   1   14.90    5.20
 -10 -16   1   81.49   12.60
 -10 -16   1   70.89   11.00
  10 -16  -1   59.29    7.60
  10 -16  -1   52.89    9.10
  10  16  -1   88.79   13.90
  10  16  -1   69.69   12.50
 -10  16   1   47.70    9.00
 -10  16   1   57.39    9.10
   8 -16  -1   71.39   10.20
  -8 -16   1  104.49   12.30
  -8 -16   1   99.39   13.20
   8 -16  -1   74.09    9.00
  -8  16   1   75.69   10.50
   8  16  -1   83.49   14.10
   8  16  -1  104.99   13.60
  -8  16   1   80.09   11.10
  -6 -16   1    6.30    5.90
   6 -16  -1   10.30    4.50
   6 -16  -1   28.70    6.90
  -6 -16   1   23.90    8.10
   6  16  -1   18.90    8.60
   6  16  -1   15.90    7.70
  -6  16   1   17.10    8.10
  -6  16   1   14.80    6.30
  -4 -16   1   17.10    6.80
   4 -16  -1   24.10    6.30
  -4 -16   1   19.90    7.20
   4 -16  -1   27.30    7.50
  -4  16   1    4.50    7.30
  -4  16   1   23.10    7.80
   4  16  -1   26.70    9.30
  -2 -16   1  210.08   18.10
   2 -16  -1  166.18   16.70
   2 -16  -1  182.68   17.90
  -2 -16   1  181.48   17.30
  -2  16   1  219.88   20.90
   2  16  -1  195.28   20.10
  -2  16   1  191.08   18.50
   2  16  -1  211.78   18.70
   0 -16  -1  218.78   19.10
   0 -16  -1  241.88   18.40
   0 -16   1  176.48   17.50
   0 -16   1  183.08   18.00
   0  16  -1  175.98   19.90
   0  16   1  193.88   21.40
   0  16  -1  201.38   18.60
   0  16   1  224.38   19.90
  -2 -16  -1  144.59   14.40
   2 -16   1  149.39   14.20
  -2 -16  -1  129.49   15.10
   2 -16   1  142.99   13.50
  -2  16  -1  155.28   14.50
   2  16   1  126.29   17.40
  -2  16  -1  132.59   15.70
   2  16   1  176.48   17.00
  -4 -16  -1   68.49   10.90
  -4 -16  -1   72.79    9.70
   4 -16   1   58.29    7.40
   4 -16   1   63.09    8.20
  -4  16  -1   45.00    9.40
   4  16   1   33.10   11.50
   4  16   1   58.69   12.00
  -4  16  -1   49.10    8.30
   6 -16   1   99.29    9.50
   6 -16   1   93.49    8.80
  -6  16  -1   73.69    9.00
   6  16   1  104.29   15.10
   6  16   1  115.99   14.10
  -6  16  -1   71.79    9.40
   8 -16   1   33.80    5.00
  -8 -16  -1   29.10    8.70
  -8 -16  -1   25.70    7.20
   8 -16   1   27.20    4.50
  -8  16  -1   25.80    4.90
  -8  16  -1   23.40    4.60
   8  16   1   22.00    8.90
   8  16   1   23.50    8.90
 -10 -16  -1  237.68   23.40
 -10 -16  -1  259.07   22.80
  10  16   1  258.57   24.10
  10  16   1  235.48   24.90
 -12 -16  -1   12.10    9.10
 -12 -16  -1   17.00    7.40
  12  16   1   11.80    8.60
 -14 -16  -1    5.60    8.70
 -14 -16  -1    8.80    8.50
  14  16   1   -0.70    8.80
  14  16   1    7.90    8.60
 -11 -17   1   38.40   10.20
 -11 -17   1   36.80   10.80
  11  17  -1   40.10   11.60
  11  17  -1   68.99   15.40
  -9 -17   1    9.20    9.10
   9 -17  -1   14.80    5.90
  -9 -17   1   10.10    7.60
   9 -17  -1   13.20    4.80
   9  17  -1   12.50    9.90
   9  17  -1    9.00    9.30
   7 -17  -1  238.18   18.20
   7 -17  -1  208.98   18.90
  -7  17   1  185.18   19.30
  -7  17   1  221.08   19.30
  -5 -17   1   13.80    7.30
   5 -17  -1   28.10    6.90
  -5 -17   1   32.10    9.10
   5 -17  -1   21.00    7.40
  -5  17   1   23.10    8.90
   5  17  -1   33.90   10.00
   5  17  -1    9.80    8.40
  -5  17   1   23.70    7.80
   3 -17  -1   78.99   10.40
  -3 -17   1   62.29   11.50
   3 -17  -1   66.89   11.60
  -3 -17   1   95.89   12.50
   3  17  -1   93.39   13.20
   3  17  -1   85.19   15.60
  -3  17   1  100.99   12.90
  -1 -17   1  818.22   67.89
   1 -17  -1  938.01   68.49
   1 -17  -1  989.50   67.79
  -1  17   1  837.82   70.09
   1  17  -1  939.71   70.09
  -1  17   1 1007.40   69.19
  -1 -17  -1    3.90    6.50
   1 -17   1    8.30    6.40
   1 -17   1   19.40    6.30
  -1 -17  -1   28.30    8.00
  -1  17  -1   17.20    8.00
   1  17   1   14.20   10.50
   1  17   1   34.90   10.70
  -1  17  -1    8.00    6.50
  -3 -17  -1   93.59   13.70
   3 -17   1   87.59   10.40
  -3 -17  -1   92.79   12.30
   3 -17   1   90.59   11.10
   3  17   1  104.59   15.00
  -3  17  -1   74.79   11.70
   3  17   1  111.39   17.60
   5 -17   1  418.46   33.20
   5 -17   1  432.56   33.40
  -5  17  -1  477.45   34.00
  -5  17  -1  464.55   33.60
  -7 -17  -1  135.59   14.60
   7 -17   1  109.19    9.50
   7 -17   1   85.09    9.00
  -7 -17  -1  127.19   15.30
   7  17   1   99.59   16.00
   7  17   1  135.59   18.20
  -9 -17  -1    5.90    8.30
  -9 -17  -1   -1.70    7.60
   9  17   1   10.60   10.00
   9  17   1   16.30   11.00
 -11 -17  -1  211.28   21.50
 -11 -17  -1  167.18   19.90
  11  17   1  197.18   23.50
  11  17   1  190.68   21.50
  -6 -18   1   20.70    8.70
   6  18  -1   36.00   10.90
   6  18  -1   58.69   14.20
  -4 -18   1   97.19   14.60
  -4 -18   1   84.79   13.00
   4 -18  -1   68.09   10.50
   4 -18  -1   79.59   12.20
   4  18  -1   84.49   16.20
   2 -18  -1  243.28   20.00
   2 -18  -1  207.78   20.70
  -2 -18   1  179.18   19.90
  -2 -18   1  228.58   21.50
   2  18  -1  192.08   21.10
   2  18  -1  236.58   23.80
  -2  18   1  246.58   21.90
   0 -18   1   87.39   11.30
   0 -18   1   82.69   12.20
   0 -18  -1   81.79   13.80
   0 -18  -1   68.29   11.70
   0  18  -1   55.69   14.60
   0  18   1   68.09   13.90
  -2 -18  -1   76.79   13.40
   2 -18   1   50.99    9.10
   2  18   1   42.70   11.50
   2  18   1   51.99   13.30
  -4 -18  -1  362.46   34.40
  -4 -18  -1  443.86   34.20
   4  18   1  467.55   36.00
   4  18   1  359.46   36.80
  -6 -18  -1  200.48   22.60
  -6 -18  -1  217.18   21.50
   6  18   1  205.88   23.10
   6  18   1  218.98   25.50
  30   0  -2  446.86   36.70
  30   0  -2  403.76   34.60
 -30   0   2  442.56   36.70
  28   0  -2   43.60   10.90
 -28   0   2   35.50   10.20
 -26   0   2   18.90    8.20
  26   0  -2   25.70    6.90
 -26   0   2   19.60    7.90
  26   0  -2   10.40    6.50
  24   0  -2 1481.75  102.29
  24   0  -2 1373.36  101.29
 -24   0   2 1298.27  101.89
 -24   0   2 1492.05  102.49
 -22   0   2   90.59   10.50
  22   0  -2   67.69    9.10
  22   0  -2   86.69   10.00
 -22   0   2   95.69   10.70
  20   0  -2   12.10    4.70
 -20   0   2   -0.10    4.40
 -20   0   2   -2.20    3.80
  20   0  -2    4.40    3.80
  18   0  -2 5499.75  361.86
 -18   0   2 5118.69  362.06
  18   0  -2 5039.50  361.96
 -18   0   2 5043.50  361.96
 -16   0   2  912.11   68.59
 -16   0   2  957.80   68.89
  16   0  -2  863.11   68.29
  16   0  -2 1084.39   69.09
  14   0  -2  102.49    8.70
  14   0  -2   89.19    8.70
 -14   0   2   77.19    8.50
 -14   0   2   98.09    9.00
  12   0  -2 5924.01  429.36
  12   0  -2 5959.30  429.46
 -12   0   2 6604.24  429.66
  10   0  -2   17.60    3.10
 -10   0   2   15.90    3.00
  10   0  -2   19.90    3.10
  -8   0   2 1722.53  125.29
   8   0  -2 1651.73  125.19
   8   0  -2 1871.71  125.39
  -8   0   2 1905.41  125.29
   6   0  -2 3207.18  228.58
  -6   0   2 3352.16  228.58
  -8   0  -2  559.24   43.50
  -8   0  -2  617.74   43.70
   8   0   2  678.03   43.50
   8   0   2  590.14   43.50
  12   0   2   85.79    7.90
 -12   0  -2   96.99    8.40
  12   0   2   94.09    8.20
 -14   0  -2  446.86   31.40
 -14   0  -2  413.36   31.10
  14   0   2  388.26   30.50
  16   0   2 2538.15  167.88
 -16   0  -2 2382.96  168.38
 -16   0  -2 2244.18  168.28
  18   0   2  563.74   39.50
 -18   0  -2  552.84   40.20
  18   0   2  496.35   39.50
 -18   0  -2  520.05   40.10
  20   0   2   36.90    5.90
 -20   0  -2   50.19    7.30
 -20   0  -2   43.00    7.50
  20   0   2   39.80    6.60
 -22   0  -2   89.69   10.70
 -22   0  -2   86.89   11.00
  22   0   2   69.09    8.90
  22   0   2   86.99    9.90
  24   0   2  590.64   44.80
 -24   0  -2  584.34   45.50
  24   0   2  633.44   44.40
 -24   0  -2  537.45   45.00
 -26   0  -2  127.59   14.50
  26   0   2  114.89   11.90
 -26   0  -2   88.79   12.90
  26   0   2  101.79   12.60
  28   0   2   21.60    6.50
  28   0   2   10.50    7.20
 -28   0  -2   20.60    8.90
 -28   0  -2   18.20    8.40
 -30   0  -2  755.32   58.19
  30   0   2  739.23   56.19
  30   0   2  723.43   57.39
 -30   0  -2  749.13   58.19
 -31  -1   2   27.30   12.60
  31  -1  -2   19.80    8.00
 -31   1   2   30.60   10.90
 -29  -1   2   80.09   13.10
  29  -1  -2   93.09   12.10
 -29  -1   2  115.99   15.00
  29  -1  -2   86.39   13.60
 -29   1   2   93.89   14.00
  29   1  -2  116.79   12.70
  29   1  -2  123.19   14.30
 -29   1   2  107.89   14.40
  27  -1  -2   54.39   10.60
 -27  -1   2   62.69   11.40
  27  -1  -2   79.69    9.80
 -27  -1   2   69.19   10.90
  27   1  -2   51.69    9.20
 -27   1   2   63.99   10.70
  27   1  -2   59.19    9.90
  25  -1  -2  605.74   49.40
  25  -1  -2  717.23   49.10
 -25  -1   2  627.84   49.70
 -25  -1   2  666.93   49.90
  25   1  -2  651.33   48.80
 -25   1   2  629.64   49.60
  25   1  -2  645.34   49.50
 -23  -1   2  469.55   37.80
 -23  -1   2  460.85   37.90
  23  -1  -2  514.15   38.00
  23  -1  -2  461.05   37.10
  23   1  -2  503.45   37.30
  23   1  -2  513.55   37.90
 -23   1   2  482.25   37.90
 -23   1   2  486.25   38.00
 -21  -1   2  114.69   13.50
 -21  -1   2  148.29   14.10
  21  -1  -2  159.28   13.60
  21  -1  -2  155.88   14.10
 -21   1   2  120.19   13.60
  21   1  -2  144.89   13.30
  21   1  -2  136.99   13.60
 -21   1   2  163.28   14.30
 -19  -1   2 1964.20  139.39
  19  -1  -2 2020.70  139.39
 -19  -1   2 1976.40  139.49
  19  -1  -2 2095.49  139.09
 -19   1   2 2218.38  139.79
  19   1  -2 1757.12  138.69
  19   1  -2 1912.41  139.19
 -19   1   2 1761.52  138.89
  17  -1  -2 3735.63  255.97
 -17  -1   2 3557.54  255.87
  17  -1  -2 3728.23  255.67
 -17  -1   2 3604.54  255.97
 -17   1   2 3418.16  255.57
 -17   1   2 3887.01  256.07
  17   1  -2 3610.64  255.57
  17   1  -2 3641.84  255.87
  15  -1  -2    9.50    3.70
  15  -1  -2    4.20    3.10
 -15  -1   2    6.10    3.50
 -15   1   2    7.20    3.40
 -15   1   2    6.90    3.40
  15   1  -2    5.20    3.20
  15   1  -2   12.80    3.90
 -13  -1   2 1099.79   83.69
  13  -1  -2 1072.99   83.69
  13  -1  -2 1165.38   83.69
 -13  -1   2 1189.58   83.99
  13   1  -2 1196.08   83.79
  13   1  -2 1163.58   83.79
 -13   1   2 1248.48   83.79
 -13   1   2 1293.27   83.99
  11  -1  -2 3244.28  233.38
 -11  -1   2 3339.37  233.38
 -11  -1   2 3588.44  233.58
  11  -1  -2 3139.89  233.18
  11   1  -2 3271.77  233.38
  11   1  -2 3126.89  233.28
 -11   1   2 3547.04  233.28
 -11   1   2 3447.26  233.38
  -9  -1   2 6998.40  487.05
  -7  -1   2 4039.40  273.97
   7  -1  -2 3840.42  273.87
   7   1  -2 3912.31  273.97
   5  -1  -2   18.40    2.60
  -5  -1   2   24.70    2.70
   5  -1  -2   18.60    2.60
  -5   1   2   26.30    2.80
  -5   1   2   28.20    2.80
   5   1  -2   24.30    2.80
   5   1  -2   19.80    2.60
   3  -1  -2 1896.81  143.99
   3  -1  -2 2115.49  144.19
   3   1  -2 2171.18  144.09
  -3   1   2 2153.08  144.09
  -3   1   2 1999.30  144.09
   1  -1  -2  246.08   18.50
   1  -1  -2  268.77   18.60
  -1   1   2  259.97   18.50
  -1   1   2  261.07   18.60
  -1  -1  -2 1802.92  126.29
   1   1   2 1822.62  126.39
  -3  -1  -2 1128.69   83.09
  -3  -1  -2 1297.57   83.09
   3  -1   2 1012.70   82.69
   3   1   2 1282.57   83.19
  -3   1  -2 1201.78   82.79
   3   1   2 1208.68   82.99
  -5  -1  -2 1996.10  140.69
  -5   1  -2 2150.18  140.39
   5   1   2 1987.20  140.69
   5   1   2 1921.31  140.49
  -7  -1  -2  924.21   70.79
   7  -1   2 1159.18   70.59
   7  -1   2  944.11   70.39
  -7  -1  -2  991.80   70.69
  -7   1  -2  931.91   70.49
   7   1   2  887.01   70.49
  -7   1  -2 1118.59   70.69
   7   1   2 1075.49   70.89
  11  -1   2 3411.06  221.48
 -11  -1  -2 3295.57  221.98
 -11  -1  -2 3000.70  221.68
  11  -1   2 2764.32  221.28
  11   1   2 2924.11  221.38
 -11   1  -2 3123.99  221.68
  11   1   2 3322.57  221.78
 -11   1  -2 3528.35  221.78
 -13  -1  -2 1057.79   76.79
  13  -1   2  982.00   75.99
 -13  -1  -2 1011.80   76.59
 -13   1  -2 1206.98   76.79
 -13   1  -2  996.60   76.39
  13   1   2 1195.38   76.49
 -15  -1  -2 4450.45  287.37
  15  -1   2 4098.99  286.47
 -15  -1  -2 4375.56  287.37
  15  -1   2 3797.62  286.57
 -15   1  -2 3924.71  286.87
 -15   1  -2 3952.50  286.87
  15   1   2 3833.92  286.47
  15   1   2 4387.56  286.97
  17  -1   2  127.99   12.10
  17  -1   2  129.39   11.70
 -17  -1  -2  142.59   13.00
 -17  -1  -2  154.48   12.90
 -17   1  -2  149.39   12.80
 -17   1  -2  120.09   12.30
  17   1   2  139.39   12.30
  17   1   2  140.09   12.00
  19  -1   2    4.00    3.80
 -19  -1  -2    6.40    4.70
 -19  -1  -2   10.70    4.70
  19  -1   2   16.60    4.60
 -19   1  -2    9.60    5.20
  19   1   2    3.40    3.90
 -19   1  -2    8.00    4.40
  19   1   2    8.40    3.70
 -21  -1  -2  819.42   57.39
  21  -1   2  715.73   55.89
  21  -1   2  716.63   56.39
 -21  -1  -2  833.82   57.59
  21   1   2  836.02   56.89
 -21   1  -2  773.72   56.99
 -21   1  -2  726.83   56.89
  21   1   2  732.53   56.09
 -23  -1  -2  133.79   14.30
  23  -1   2  143.29   13.70
  23  -1   2  113.39   12.40
 -23  -1  -2  119.89   13.70
  23   1   2  147.09   13.00
 -23   1  -2  137.49   14.10
 -23   1  -2  121.69   14.10
  23   1   2  146.39   13.50
 -25  -1  -2   62.49   10.40
  25  -1   2   82.69    9.60
  25  -1   2   79.89   10.20
 -25  -1  -2   54.89   10.90
 -25   1  -2   83.69   11.60
  25   1   2   54.69    9.60
  25   1   2   77.59    9.40
 -25   1  -2   90.79   11.20
  27  -1   2   68.19   10.90
 -27  -1  -2   52.29   10.50
  27  -1   2   60.09    9.20
 -27  -1  -2   62.49   12.30
  27   1   2   60.79    9.20
 -27   1  -2   63.69   11.10
  29  -1   2  300.77   29.70
  29  -1   2  357.46   29.10
 -29  -1  -2  359.96   31.00
 -29  -1  -2  362.26   31.30
 -29   1  -2  377.26   31.30
  29   1   2  370.46   29.20
 -29   1  -2  317.97   30.30
  29   1   2  348.17   30.10
 -30  -2   2   86.79   14.10
  30  -2  -2   52.89   11.50
  30  -2  -2   52.99   10.60
  30   2  -2   56.89   10.60
 -30   2   2   72.99   13.40
  28  -2  -2    9.00    6.20
  28  -2  -2    2.50    6.80
 -28  -2   2    0.80    7.50
 -28  -2   2    4.10    7.00
 -28   2   2   11.10    7.70
  28   2  -2    6.80    5.60
 -28   2   2   -4.70    6.50
  28   2  -2    9.30    6.70
 -26  -2   2   90.89   12.20
 -26  -2   2   79.69   11.90
  26  -2  -2   75.99   10.20
  26  -2  -2   88.89   11.70
  26   2  -2   75.19   10.00
 -26   2   2   92.79   12.10
  26   2  -2   66.79   10.70
 -26   2   2   67.69   11.50
  24  -2  -2  772.02   58.09
 -24  -2   2  831.62   59.39
 -24  -2   2  753.42   59.09
  24  -2  -2  890.41   59.59
  24   2  -2  849.02   59.09
 -24   2   2  761.52   58.99
  24   2  -2  710.13   57.89
 -24   2   2  737.03   58.69
 -22  -2   2  568.54   43.70
  22  -2  -2  586.44   42.90
 -22  -2   2  634.24   44.00
  22  -2  -2  596.34   43.60
 -22   2   2  491.15   42.90
  22   2  -2  584.84   43.40
  22   2  -2  534.35   42.70
  20  -2  -2  398.06   32.80
 -20  -2   2  458.75   33.40
  20  -2  -2  432.16   32.60
 -20  -2   2  435.46   33.20
  20   2  -2  432.46   32.90
  20   2  -2  447.56   32.70
 -20   2   2  370.16   32.50
 -18  -2   2 2687.93  194.98
 -18  -2   2 2940.31  195.38
  18  -2  -2 2585.94  194.38
  18  -2  -2 2610.84  194.78
 -18   2   2 2972.60  194.98
  18   2  -2 2715.63  194.88
  18   2  -2 2856.41  194.68
  16  -2  -2  294.17   23.40
 -16  -2   2  291.07   23.60
 -16  -2   2  319.87   23.90
  16   2  -2  296.47   23.20
 -16   2   2  292.97   23.30
  16   2  -2  306.27   23.60
  14  -2  -2   68.59    6.80
  14  -2  -2   74.29    7.20
 -14  -2   2   63.39    7.30
 -14  -2   2   64.19    7.10
  14   2  -2   53.99    6.70
  14   2  -2   61.49    7.00
 -14   2   2   59.99    6.70
 -12  -2   2 1878.61  128.79
  12  -2  -2 1934.21  128.69
 -12  -2   2 1658.23  128.49
  12  -2  -2 1783.02  128.39
  12   2  -2 1784.62  128.49
  12   2  -2 1741.23  128.39
 -12   2   2 1993.80  128.49
 -10  -2   2  640.64   46.70
  10  -2  -2  708.13   46.80
  10  -2  -2  682.93   46.60
 -10  -2   2  643.04   46.60
 -10   2   2  657.53   46.60
 -10   2   2  599.84   46.30
  10   2  -2  644.24   46.60
  10   2  -2  608.04   46.50
   8  -2  -2 1308.17   80.89
   8  -2  -2 1158.48   80.59
  -8  -2   2 1114.79   80.69
  -8  -2   2 1114.19   80.79
   8   2  -2 1167.78   80.69
   8   2  -2 1248.28   80.79
  -8   2   2 1020.80   80.49
  -8   2   2 1017.30   80.39
  -6  -2   2   36.60    3.80
  -6  -2   2   27.60    3.70
   6  -2  -2   38.50    3.90
   6  -2  -2   38.20    3.70
  -6   2   2   33.80    3.80
   6   2  -2   43.80    3.90
  -6   2   2   39.10    3.80
   6   2  -2   30.80    3.60
   4  -2  -2 1972.50  134.79
   4  -2  -2 1746.43  134.59
  -4  -2   2 1893.21  134.59
  -4  -2   2 2136.19  134.79
   4   2  -2 1869.21  134.59
   4   2  -2 1905.11  134.69
  -4   2   2 1981.50  134.79
   2  -2  -2  892.01   60.49
  -2  -2   2  791.92   60.19
  -2  -2   2  808.12   60.19
   2  -2  -2  806.52   60.29
  -2   2   2  933.21   60.59
   2   2  -2  966.20   60.29
  -2   2   2  933.11   60.39
   2   2  -2  754.92   60.19
   0  -2  -2   12.30    1.90
   0  -2  -2   11.80    1.80
   0  -2   2   14.00    1.30
   0  -2   2   13.70    1.30
   0   2  -2   14.80    1.30
   0   2   2   14.60    1.80
   0   2   2   12.30    2.00
  -2  -2  -2  469.55   31.80
  -2  -2  -2  429.46   31.90
   2   2   2  446.76   31.90
   2   2   2  451.15   31.90
  -4  -2  -2 2417.06  158.28
  -4  -2  -2 2150.88  158.38
   4   2   2 2288.77  158.48
   4   2   2 2223.18  158.28
   6   2   2 4223.08  294.07
   8  -2   2  248.98   19.80
  -8  -2  -2  272.97   20.60
   8  -2   2  252.37   19.90
   8   2   2  305.37   20.70
  -8   2  -2  282.97   20.10
  -8   2  -2  250.37   20.00
   8   2   2  312.27   20.40
  10  -2   2 2712.43  185.38
  10  -2   2 2557.94  185.38
 -10  -2  -2 2596.74  186.08
 -10  -2  -2 2756.92  185.98
 -10   2  -2 2702.13  185.68
  10   2   2 2626.84  185.88
 -10   2  -2 2675.93  185.58
  10   2   2 2616.14  185.68
 -12  -2  -2 1130.39   79.49
 -12  -2  -2 1174.68   79.89
  12  -2   2 1189.28   78.99
  12  -2   2 1126.19   79.09
  12   2   2 1129.79   79.29
  12   2   2 1105.89   79.39
 -12   2  -2  956.90   78.99
 -12   2  -2 1128.99   79.29
  14  -2   2  685.13   47.40
  14  -2   2  646.74   47.50
 -14  -2  -2  730.03   48.30
 -14  -2  -2  627.84   48.10
  14   2   2  612.24   47.50
 -14   2  -2  736.43   48.00
 -14   2  -2  589.54   47.60
  14   2   2  639.34   47.80
  16  -2   2 1733.33  120.89
  16  -2   2 1965.00  121.49
 -16  -2  -2 1560.34  121.49
 -16  -2  -2 1791.62  121.99
 -16   2  -2 1859.31  121.59
 -16   2  -2 1518.35  121.19
  16   2   2 1609.84  121.29
  16   2   2 1679.53  121.09
 -18  -2  -2  355.06   28.90
  18  -2   2  348.17   27.80
 -18  -2  -2  370.66   28.90
  18  -2   2  413.56   28.60
 -18   2  -2  334.27   28.40
 -18   2  -2  375.46   28.70
  18   2   2  402.16   28.70
  18   2   2  354.56   28.00
 -20  -2  -2   66.99    9.00
  20  -2   2   64.49    8.30
 -20  -2  -2   81.39    9.70
  20  -2   2   69.49    7.90
  20   2   2   68.99    7.90
 -20   2  -2   59.39    8.50
 -20   2  -2   63.29    8.90
  20   2   2   88.59    9.00
 -22  -2  -2    9.20    5.50
  22  -2   2    6.70    4.50
 -22  -2  -2    8.60    6.30
  22  -2   2    7.40    4.20
  22   2   2    2.30    4.30
 -22   2  -2   -2.80    4.40
 -22   2  -2   -2.40    4.40
 -24  -2  -2    0.40    6.50
  24  -2   2    5.40    4.30
  24  -2   2    0.20    5.00
 -24  -2  -2    2.60    5.30
 -24   2  -2    1.90    5.30
 -24   2  -2   17.00    6.90
  24   2   2    8.60    5.10
  24   2   2    3.30    4.70
 -26  -2  -2    2.50    6.00
  26  -2   2    4.50    4.80
 -26  -2  -2    1.20    7.20
  26  -2   2    1.60    5.60
 -26   2  -2    4.30    7.40
  26   2   2    0.30    4.60
 -26   2  -2    4.00    5.90
  26   2   2    6.20    5.90
 -28  -2  -2   -3.10    6.10
  28  -2   2   14.00    8.00
 -28  -2  -2    4.90    8.30
  28  -2   2    5.80    6.20
  28   2   2    4.70    5.40
  28   2   2    2.10    6.50
 -28   2  -2   11.90    8.10
  30  -2   2  310.37   28.40
 -30  -2  -2  329.27   28.90
  30  -2   2  279.87   26.00
  30   2   2  319.17   26.60
 -30   2  -2  275.97   28.00
 -29  -3   2   23.50    9.10
 -29  -3   2   48.10   11.20
  29  -3  -2   29.50    8.30
  29  -3  -2   36.20   11.10
 -29   3   2   51.79   11.80
  29   3  -2   38.70    8.20
 -29   3   2   49.70   11.80
  29   3  -2   48.00    9.60
  27  -3  -2   52.69   10.00
  27  -3  -2   40.60    9.70
 -27  -3   2   67.99   10.90
 -27  -3   2   58.39   11.20
 -27   3   2   61.19   11.90
  27   3  -2   61.79    9.00
 -27   3   2   33.80    9.00
  27   3  -2   51.09    9.60
 -25  -3   2  220.88   20.90
  25  -3  -2  203.58   20.50
 -25  -3   2  251.27   21.10
  25   3  -2  226.48   19.60
  25   3  -2  221.98   20.10
 -25   3   2  240.38   21.10
 -25   3   2  198.48   20.30
  23  -3  -2  367.66   28.10
 -23  -3   2  335.97   28.80
 -23  -3   2  352.06   29.00
  23   3  -2  346.57   28.00
 -23   3   2  297.87   28.10
 -23   3   2  375.96   29.10
  23   3  -2  389.46   28.80
  21  -3  -2  537.35   38.40
 -21  -3   2  506.65   38.30
  21  -3  -2  528.65   37.60
 -21  -3   2  512.45   38.30
 -21   3   2  475.75   37.90
  21   3  -2  414.86   37.00
 -21   3   2  454.25   37.60
  21   3  -2  517.65   38.00
  19  -3  -2 2776.72  174.18
 -19  -3   2 2538.45  174.58
  19  -3  -2 2180.18  173.98
 -19  -3   2 2235.08  174.18
  19   3  -2 2256.77  173.98
 -19   3   2 2688.13  174.28
 -19   3   2 2757.12  174.68
  19   3  -2 2294.37  173.68
 -17  -3   2  151.98   14.60
  17  -3  -2  158.98   14.10
 -17  -3   2  156.28   14.70
  17  -3  -2  164.88   14.50
 -17   3   2  165.28   14.20
 -17   3   2  174.78   14.60
  17   3  -2  169.78   14.20
  17   3  -2  168.58   14.60
 -15  -3   2  283.67   22.70
 -15  -3   2  274.17   22.60
  15  -3  -2  296.67   22.60
 -15   3   2  288.17   22.40
  15   3  -2  271.87   22.10
  15   3  -2  303.37   22.60
  13  -3  -2  393.46   29.50
  13  -3  -2  441.36   30.00
 -13  -3   2  362.06   29.80
 -13  -3   2  377.36   29.90
 -13   3   2  430.36   29.60
 -13   3   2  427.96   29.90
  13   3  -2  350.56   29.40
  13   3  -2  397.36   29.80
  11  -3  -2  774.02   54.89
 -11  -3   2  697.43   54.69
 -11  -3   2  782.52   54.99
 -11   3   2  806.12   54.79
  11   3  -2  790.82   54.89
  11   3  -2  723.83   54.59
 -11   3   2  763.92   54.59
  -9  -3   2  121.19   10.40
   9  -3  -2  123.79   10.40
   9  -3  -2  126.49   10.10
  -9  -3   2  144.89   10.70
  -9   3   2  125.79   10.20
   9   3  -2  120.89   10.20
  -9   3   2  109.09   10.00
  -7  -3   2   80.29    6.80
  -7  -3   2   87.49    6.90
   7  -3  -2   61.09    6.50
   7   3  -2   75.79    6.60
  -5  -3   2 4480.45  333.27
  -5   3   2 5097.29  333.37
   3  -3  -2  352.66   25.50
  -3  -3   2  336.17   25.40
  -3  -3   2  403.06   25.50
   3  -3  -2  331.57   25.60
   3   3  -2  394.26   25.50
  -3   3   2  350.86   25.60
  -3   3   2  365.56   25.50
   3   3  -2  306.77   25.30
  -1  -3   2   19.00    2.00
   1  -3  -2   11.90    2.40
  -1   3   2   15.30    2.30
   1   3  -2   20.40    1.90
   1   3  -2   18.20    1.90
  -1   3   2   13.20    2.40
  -3  -3  -2  403.36   28.70
  -3  -3  -2  406.86   28.50
   3  -3   2  342.27   27.70
  -3   3  -2  404.36   27.80
  -3   3  -2  386.46   27.80
   3   3   2  408.06   28.60
   3   3   2  442.46   28.80
   5  -3   2  428.66   32.40
  -5  -3  -2  522.95   33.10
   5  -3   2  396.56   32.30
  -5  -3  -2  406.96   33.10
   5   3   2  459.15   33.20
   5   3   2  517.85   33.10
  -5   3  -2  494.05   32.40
   7  -3   2  907.01   67.79
  -7  -3  -2  959.40   68.29
  -7  -3  -2  947.41   68.59
   7   3   2  968.00   68.49
  -7   3  -2 1008.80   67.89
   7   3   2  928.51   68.19
  -7   3  -2 1044.90   67.89
  -9  -3  -2    8.00    3.10
  -9  -3  -2   13.20    2.90
   9  -3   2   10.10    2.20
   9  -3   2    7.10    2.00
  -9   3  -2    6.80    2.10
   9   3   2    5.20    2.10
  -9   3  -2    8.10    2.10
 -11  -3  -2  644.64   48.30
  11  -3   2  673.93   47.40
 -11  -3  -2  674.83   48.00
 -11   3  -2  684.83   47.60
  11   3   2  657.73   47.80
  11   3   2  650.63   48.00
 -13  -3  -2  235.18   18.90
  13  -3   2  209.68   17.60
  13  -3   2  197.48   17.70
 -13  -3  -2  275.67   18.90
 -13   3  -2  240.08   18.20
  13   3   2  250.17   18.30
  13   3   2  261.27   18.80
 -13   3  -2  207.68   17.90
 -15  -3  -2 1229.78   86.69
  15  -3   2 1160.68   85.69
 -15  -3  -2 1181.28   86.79
  15  -3   2 1169.98   85.99
 -15   3  -2 1255.67   86.29
  15   3   2 1095.99   85.89
 -15   3  -2 1321.27   86.39
  15   3   2 1269.87   86.59
 -17  -3  -2  136.99   12.70
  17  -3   2  128.59   11.70
 -17  -3  -2  127.79   12.40
  17   3   2  128.89   11.60
 -17   3  -2  129.79   12.00
  17   3   2  123.79   12.00
 -17   3  -2  134.89   12.00
 -19  -3  -2   94.79   11.00
  19  -3   2   91.49    9.80
  19  -3   2   95.29    9.50
 -19  -3  -2   87.99   10.40
  19   3   2  100.39   10.20
  19   3   2  101.79    9.90
 -19   3  -2   88.09   10.10
 -19   3  -2  105.69   10.60
 -21  -3  -2    2.30    4.50
 -21  -3  -2    4.10    5.70
  21  -3   2    2.10    4.30
  21  -3   2   -1.60    3.20
 -21   3  -2    0.40    3.90
  21   3   2    2.10    3.90
  21   3   2    6.00    4.20
 -21   3  -2   -4.30    4.40
  23  -3   2   14.80    6.10
 -23  -3  -2   12.50    6.80
 -23  -3  -2    3.70    5.70
  23  -3   2    5.50    4.00
  23   3   2   12.00    5.30
 -23   3  -2   15.10    6.50
  23   3   2   10.30    5.10
 -23   3  -2    6.60    5.70
  25  -3   2   38.10    8.90
  25  -3   2   19.90    6.10
 -25  -3  -2   31.80    8.90
 -25  -3  -2   33.70    9.10
  25   3   2   40.10    8.70
  25   3   2   18.00    5.90
 -25   3  -2   21.70    7.80
 -27  -3  -2  157.78   16.70
 -27  -3  -2  148.49   16.90
  27  -3   2  130.39   15.70
  27  -3   2  129.19   14.50
  27   3   2  140.59   14.60
  27   3   2  132.59   15.40
 -27   3  -2  168.58   17.20
  29  -3   2    3.70    6.40
  29  -3   2    0.50    7.50
 -29  -3  -2  -12.30    7.20
 -29  -3  -2    3.20    8.40
 -29   3  -2   -4.00    7.90
 -29   3  -2   10.10    8.20
  29   3   2    1.30    5.90
  29   3   2    4.30    7.60
 -28  -4   2   67.49   12.30
 -28  -4   2   77.39   12.90
  28  -4  -2   71.49   13.70
  28  -4  -2   75.79   11.00
 -28   4   2   73.09   12.60
 -28   4   2   56.49   11.70
  28   4  -2   78.79   11.00
  28   4  -2   60.99    9.70
 -26  -4   2   98.49   12.60
 -26  -4   2   76.49   11.40
  26  -4  -2   75.89   10.40
  26  -4  -2   78.79   11.80
 -26   4   2   65.19   11.20
  26   4  -2   80.19   11.00
 -26   4   2   56.29   11.00
  26   4  -2   82.89   10.20
  24  -4  -2   15.20    6.60
  24  -4  -2   11.30    5.40
 -24  -4   2   15.20    7.30
 -24  -4   2   15.90    6.90
  24   4  -2   10.20    5.80
 -24   4   2    8.00    6.00
  24   4  -2   11.80    5.20
 -24   4   2   16.00    7.00
  22  -4  -2  848.92   62.99
 -22  -4   2  848.62   63.99
  22  -4  -2  845.72   63.79
 -22  -4   2  874.01   63.89
  22   4  -2  890.11   63.09
 -22   4   2  808.42   63.49
  22   4  -2  878.81   63.59
 -22   4   2  879.41   63.49
  20  -4  -2  399.16   30.50
 -20  -4   2  363.86   31.10
 -20  -4   2  447.96   31.70
 -20   4   2  360.66   30.50
  20   4  -2  395.16   30.90
  20   4  -2  379.16   30.40
 -20   4   2  417.06   31.20
 -18  -4   2   74.59    8.80
 -18  -4   2   62.69    8.60
  18  -4  -2   59.69    7.80
  18  -4  -2   64.99    8.50
  18   4  -2   79.59    8.70
  18   4  -2   66.49    7.90
 -18   4   2   70.49    8.40
 -18   4   2   57.59    8.00
  16  -4  -2   25.60    5.40
 -16  -4   2   37.50    6.10
 -16  -4   2   24.00    5.70
  16  -4  -2   30.10    5.10
  16   4  -2   37.80    5.30
 -16   4   2   29.00    5.00
  16   4  -2   35.30    5.70
 -16   4   2   24.40    5.50
 -14  -4   2  436.56   32.50
 -14  -4   2  440.86   32.50
  14  -4  -2  406.16   32.20
  14  -4  -2  431.56   31.90
 -14   4   2  409.46   32.00
  14   4  -2  426.46   32.20
 -14   4   2  417.86   31.80
  14   4  -2  463.85   32.20
  12  -4  -2 1297.47   99.59
  12  -4  -2 1462.65  100.19
 -12  -4   2 1357.76  100.19
 -12  -4   2 1580.44  100.39
 -12   4   2 1470.35   99.99
  12   4  -2 1420.76   99.89
  12   4  -2 1402.36   99.99
 -12   4   2 1302.07   99.59
 -10  -4   2  130.69   11.00
  10  -4  -2  114.89   10.60
 -10  -4   2  135.69   11.00
  10  -4  -2  110.49   10.20
  10   4  -2  129.09   10.80
 -10   4   2  135.89   10.60
 -10   4   2  127.89   10.40
  10   4  -2  124.69   10.60
  -8  -4   2 3044.10  200.48
  -8  -4   2 2921.31  200.48
   8  -4  -2 2848.22  200.38
  -8   4   2 2429.56  199.98
  -8   4   2 3094.99  200.28
   8   4  -2 3168.98  200.48
   8   4  -2 2548.45  200.08
  -6  -4   2  586.34   41.60
  -6  -4   2  573.84   41.50
   6  -4  -2  560.94   41.50
   6  -4  -2  559.94   41.20
  -6   4   2  527.75   41.30
  -6   4   2  589.34   41.50
   6   4  -2  638.64   41.60
   6   4  -2  596.04   41.40
  -4  -4   2 1193.78   76.99
  -4  -4   2 1215.48   77.09
   4  -4  -2 1100.89   77.09
   4  -4  -2  965.60   76.79
  -4   4   2 1059.89   76.89
   4   4  -2 1047.20   76.79
   4   4  -2 1203.38   76.89
  -4   4   2  963.40   76.89
   0  -4  -2 2008.00  138.79
   0  -4  -2 1989.30  138.79
   0  -4   2 1888.01  138.29
   0   4   2 2105.49  139.09
   0   4   2 2116.69  138.89
   0   4  -2 1815.82  138.29
   2  -4   2  280.97   21.10
   2  -4   2  315.67   21.20
  -2  -4  -2  302.37   22.00
  -2  -4  -2  326.07   21.90
   2   4   2  324.77   22.10
   2   4   2  296.77   22.00
  -2   4  -2  267.07   21.20
   4  -4   2   64.59    4.50
  -4  -4  -2   75.09    5.90
  -4  -4  -2   56.09    5.30
   4  -4   2   56.89    4.50
  -4   4  -2   64.99    4.50
   4   4   2   53.59    5.60
   4   4   2   50.99    5.40
   8  -4   2   38.40    3.80
  -8  -4  -2   28.50    4.70
   8  -4   2   41.40    3.70
   8   4   2   32.50    4.80
  -8   4  -2   46.80    3.90
   8   4   2   34.20    4.40
  -8   4  -2   47.30    4.00
 -10  -4  -2  804.22   60.29
  10  -4   2  909.91   59.89
 -10  -4  -2  830.92   60.79
  10  -4   2  754.92   59.49
  10   4   2  864.31   60.29
  10   4   2  798.02   60.49
 -10   4  -2  949.40   59.89
  12  -4   2 2414.06  147.39
 -12  -4  -2 1892.21  148.09
 -12  -4  -2 2047.10  147.99
  12  -4   2 2056.19  147.39
  12   4   2 2121.09  147.79
 -12   4  -2 2314.37  147.59
  12   4   2 1867.71  147.89
 -14  -4  -2  363.46   26.50
  14  -4   2  319.37   25.70
 -14  -4  -2  369.26   26.90
  14   4   2  297.87   25.70
  14   4   2  351.16   26.40
 -14   4  -2  340.97   25.80
 -14   4  -2  361.76   25.90
  16  -4   2   37.40    5.00
  16  -4   2   35.70    5.50
 -16  -4  -2   35.50    6.70
 -16  -4  -2   41.10    6.50
 -16   4  -2   34.10    5.50
  16   4   2   37.20    5.60
  16   4   2   53.49    6.70
 -16   4  -2   38.60    5.80
  18  -4   2 1793.42  130.19
 -18  -4  -2 1908.71  130.89
  18  -4   2 1867.61  129.69
 -18  -4  -2 1798.12  130.99
  18   4   2 1754.62  129.99
 -18   4  -2 1897.21  130.39
  18   4   2 1837.32  130.49
 -20  -4  -2   92.89   10.50
 -20  -4  -2   99.79   11.10
  20  -4   2   85.39    9.00
  20  -4   2   79.89    9.70
  20   4   2   79.49    9.70
  20   4   2   87.79    9.40
 -20   4  -2   85.29   10.10
  22  -4   2   11.10    4.40
  22  -4   2    5.70    4.90
 -22  -4  -2    4.10    6.00
 -22  -4  -2    2.40    5.20
 -22   4  -2   10.00    5.90
  22   4   2    4.70    4.60
  22   4   2    9.70    4.70
 -24  -4  -2  568.14   45.70
  24  -4   2  684.23   44.90
 -24  -4  -2  604.84   46.30
 -24   4  -2  543.55   45.60
  24   4   2  604.54   44.90
  24   4   2  590.14   45.20
 -24   4  -2  547.05   45.60
  26  -4   2    3.70    6.00
 -26  -4  -2   24.80    7.90
 -26  -4  -2   28.60    9.40
  26  -4   2   10.30    5.80
  26   4   2   24.60    6.80
  26   4   2   21.00    7.10
 -26   4  -2   14.90    7.80
 -28  -4  -2   31.90    9.90
 -28  -4  -2   55.59   12.40
  28  -4   2   48.50   10.00
 -28   4  -2   38.70   11.20
 -28   4  -2   31.90    9.80
  28   4   2   40.10    9.50
  28   4   2   40.00    8.80
  30  -4   2   15.40    7.70
  30  -4   2   19.20   10.20
 -30   4  -2   25.50   10.70
 -30   4  -2    7.90   10.00
  29  -5  -2    4.70    7.30
  29  -5  -2    3.10    8.40
 -29  -5   2   -7.20    8.00
 -29   5   2    5.50    8.70
  29   5  -2   -3.60    5.30
 -29   5   2   -2.80    8.50
 -27  -5   2  554.84   42.00
 -27  -5   2  582.34   42.50
  27  -5  -2  457.15   41.70
  27  -5  -2  481.95   40.40
  27   5  -2  572.94   41.60
 -27   5   2  545.95   41.90
 -27   5   2  429.16   41.20
  27   5  -2  536.15   40.50
  25  -5  -2    8.00    6.60
 -25  -5   2   10.00    6.50
  25  -5  -2    7.70    5.30
 -25  -5   2    1.10    7.10
  25   5  -2    7.80    5.50
 -25   5   2    5.10    6.70
 -25   5   2    2.50    5.50
  25   5  -2    0.80    4.50
 -23  -5   2    7.80    6.20
 -23  -5   2    0.70    5.60
  23  -5  -2    3.30    5.40
  23  -5  -2    4.50    5.00
 -23   5   2   -0.30    5.30
  23   5  -2   10.20    4.80
  23   5  -2    2.00    4.60
 -23   5   2    3.70    5.70
 -21  -5   2 1793.02  133.79
  21  -5  -2 1714.23  133.59
 -21  -5   2 1962.90  133.89
  21  -5  -2 1971.40  133.09
  21   5  -2 1851.91  132.99
 -21   5   2 1973.00  133.39
 -21   5   2 1891.51  133.69
  21   5  -2 1797.12  133.29
  19  -5  -2  442.96   34.60
 -19  -5   2  408.06   34.30
 -19  -5   2  399.46   34.40
  19   5  -2  438.76   33.80
  19   5  -2  477.45   34.50
 -19   5   2  469.85   34.50
 -19   5   2  471.55   34.10
 -17  -5   2  252.37   23.70
 -17  -5   2  301.17   24.00
  17  -5  -2  296.17   23.90
 -17   5   2  331.87   23.90
  17   5  -2  315.47   23.80
 -17   5   2  297.97   23.20
  17   5  -2  276.07   23.20
 -15  -5   2  341.87   26.70
  15  -5  -2  338.87   26.70
  15  -5  -2  321.27   26.00
 -15  -5   2  333.07   26.80
  15   5  -2  361.56   26.70
 -15   5   2  349.37   26.20
  15   5  -2  346.67   26.30
 -15   5   2  354.06   26.50
 -13  -5   2  126.49   11.60
  13  -5  -2  115.69   11.10
 -13  -5   2  132.19   11.50
  13   5  -2  104.99   10.70
  13   5  -2  144.19   11.50
 -13   5   2  121.79   10.90
 -13   5   2  127.19   10.80
  11  -5  -2  525.95   43.20
 -11  -5   2  594.24   44.00
  11  -5  -2  690.63   44.10
 -11  -5   2  543.05   43.70
  11   5  -2  641.14   43.70
  11   5  -2  562.04   43.60
 -11   5   2  679.43   43.80
 -11   5   2  570.04   43.30
   9  -5  -2 1865.21  140.79
  -9  -5   2 2137.19  141.39
  -9  -5   2 2263.67  141.69
  -9   5   2 1832.62  140.89
  -9   5   2 1973.90  140.99
   9   5  -2 1826.22  140.99
   9   5  -2 2175.08  141.39
  -7  -5   2  360.26   27.90
  -7  -5   2  372.76   27.80
   7  -5  -2  383.36   27.80
   7  -5  -2  430.26   27.70
   7   5  -2  375.46   27.80
  -7   5   2  386.56   27.70
  -7   5   2  344.97   27.60
   7   5  -2  369.16   27.60
   5  -5  -2 4143.69  269.47
   5  -5  -2 3612.84  269.07
  -5  -5   2 3946.21  269.37
   5   5  -2 3766.92  269.27
  -5   5   2 3841.82  269.37
  -1  -5   2 1547.85  113.29
  -1  -5   2 1697.33  113.19
   1  -5  -2 1629.74  113.59
   1  -5  -2 1563.24  113.59
  -1   5   2 1719.43  113.69
   1   5  -2 1824.62  113.39
   1   5  -2 1450.45  113.19
  -1   5   2 1543.15  113.89
  -5  -5  -2   18.40    2.60
   5  -5   2   14.60    1.70
   5   5   2   15.40    2.80
  -5   5  -2   16.20    1.70
  -5   5  -2   18.50    1.80
  -7  -5  -2 2117.79  151.38
  -7  -5  -2 2117.09  150.98
   7  -5   2 2226.68  150.18
  -7   5  -2 2192.78  150.18
   7   5   2 2246.18  151.18
   7   5   2 2245.78  151.48
  -7   5  -2 1945.41  150.18
   9  -5   2 2963.40  214.38
  -9  -5  -2 3110.29  215.08
  -9  -5  -2 2916.81  215.38
   9   5   2 3165.68  215.08
   9   5   2 3214.38  215.38
  11  -5   2  350.46   25.30
 -11  -5  -2  347.97   26.40
 -11  -5  -2  359.76   26.00
  11   5   2  315.37   26.00
 -11   5  -2  386.76   25.40
  11   5   2  334.37   25.80
 -11   5  -2  309.67   25.00
 -13  -5  -2 1496.75  112.19
  13  -5   2 1456.55  111.19
 -13  -5  -2 1619.04  111.89
  13  -5   2 1551.84  110.89
  13   5   2 1597.34  111.69
 -13   5  -2 1654.43  111.29
  13   5   2 1668.73  112.09
 -15  -5  -2    1.70    4.10
 -15  -5  -2    3.30    3.70
  15  -5   2    5.40    2.60
  15  -5   2    5.10    3.20
  15   5   2    4.50    3.50
 -15   5  -2    2.10    2.80
  15   5   2    3.60    3.90
 -15   5  -2    5.40    3.30
 -17  -5  -2  159.88   16.00
 -17  -5  -2  175.88   15.80
  17  -5   2  199.18   15.60
  17  -5   2  190.58   14.70
 -17   5  -2  190.18   15.40
  17   5   2  154.78   15.40
 -19  -5  -2  275.37   23.00
  19  -5   2  261.07   21.00
 -19  -5  -2  284.67   22.70
  19  -5   2  282.57   22.10
  19   5   2  224.38   21.30
 -19   5  -2  233.48   21.60
 -19   5  -2  305.77   22.40
  19   5   2  281.87   22.30
  21  -5   2  151.88   13.80
 -21  -5  -2  144.09   15.60
  21  -5   2  142.29   14.60
 -21  -5  -2  160.88   15.40
  21   5   2  169.58   14.50
 -21   5  -2  150.98   14.90
  21   5   2  170.38   15.00
 -21   5  -2  145.59   14.90
  23  -5   2   50.79    7.50
  23  -5   2   30.60    7.50
 -23  -5  -2   57.69   11.00
 -23  -5  -2   35.50    8.70
  23   5   2   42.40    7.70
  23   5   2   46.30    7.90
 -23   5  -2   39.10    8.50
 -23   5  -2   58.09    9.50
  25  -5   2   -2.90    5.50
  25  -5   2   -1.50    4.50
 -25  -5  -2    5.60    6.50
 -25  -5  -2    7.40    7.20
 -25   5  -2   10.80    8.30
  25   5   2   18.50    6.10
  25   5   2   11.70    5.90
 -25   5  -2    8.10    6.70
  27  -5   2  564.54   44.80
 -27  -5  -2  538.35   44.50
 -27  -5  -2  588.24   45.30
 -27   5  -2  472.75   44.20
 -27   5  -2  542.45   44.60
  27   5   2  603.84   44.10
  27   5   2  597.34   43.50
  29  -5   2  133.39   15.60
 -29  -5  -2  170.48   20.70
  29  -5   2  135.89   18.60
 -29   5  -2  147.39   18.60
 -29   5  -2  119.59   17.80
  28  -6  -2   69.49   11.60
 -28  -6   2   68.99   13.40
 -28   6   2   74.39   13.90
 -28   6   2   70.09   13.30
 -26  -6   2  208.08   21.70
  26  -6  -2  233.28   22.70
 -26  -6   2  230.38   22.80
 -26   6   2  224.78   22.30
  26   6  -2  231.98   21.40
  26   6  -2  238.08   21.00
 -26   6   2  276.57   22.70
 -24  -6   2   45.40   10.10
  24  -6  -2   53.79    8.60
  24  -6  -2   50.09   10.00
 -24  -6   2   36.10    9.90
  24   6  -2   50.09    9.30
  24   6  -2   37.70    7.60
 -24   6   2   34.70    8.80
 -24   6   2   36.80    9.60
 -22  -6   2  783.32   57.09
  22  -6  -2  769.02   55.89
 -22  -6   2  751.42   56.59
  22  -6  -2  759.12   56.99
  22   6  -2  757.72   55.89
 -22   6   2  738.23   56.09
  22   6  -2  700.53   56.09
 -22   6   2  764.32   56.69
  20  -6  -2 1417.86  105.09
 -20  -6   2 1351.06  105.89
  20  -6  -2 1293.87  105.69
 -20  -6   2 1464.25  105.89
 -20   6   2 1486.05  105.39
  20   6  -2 1641.24  106.09
  20   6  -2 1545.35  105.39
 -20   6   2 1561.74  105.99
  18  -6  -2   29.10    6.00
 -18  -6   2   32.70    6.50
 -18  -6   2   27.20    7.30
  18  -6  -2   36.10    7.00
  18   6  -2   32.80    6.90
  18   6  -2   31.90    5.90
 -18   6   2   43.40    6.80
 -18   6   2   33.80    6.50
 -16  -6   2  766.02   51.59
  16  -6  -2  673.03   50.59
 -16  -6   2  622.84   51.19
  16  -6  -2  739.93   51.49
 -16   6   2  774.52   51.39
  16   6  -2  595.74   50.79
  16   6  -2  688.93   50.79
 -14  -6   2  695.53   52.39
  14  -6  -2  657.93   51.99
 -14  -6   2  752.72   52.39
  14   6  -2  707.63   51.79
  14   6  -2  763.92   52.29
 -14   6   2  696.83   51.89
  12  -6  -2 1288.97   95.99
 -12  -6   2 1522.45   97.09
 -12  -6   2 1433.66   96.69
  12  -6  -2 1330.57   96.49
 -12   6   2 1257.27   96.19
  12   6  -2 1380.56   96.29
 -12   6   2 1355.46   96.09
  12   6  -2 1289.67   96.39
 -10  -6   2  785.02   53.69
  10  -6  -2  671.53   52.99
  10  -6  -2  735.33   53.49
 -10  -6   2  698.43   53.69
 -10   6   2  833.22   53.49
  10   6  -2  716.33   53.29
  10   6  -2  860.31   53.89
 -10   6   2  638.54   53.09
   8  -6  -2 1390.86   97.49
   8  -6  -2 1482.65   97.19
  -8  -6   2 1269.37   97.29
  -8   6   2 1400.26   97.29
   8   6  -2 1226.98   97.09
  -8   6   2 1380.26   97.39
   8   6  -2 1503.25   97.69
   6  -6  -2 1926.61  129.89
   6  -6  -2 1968.20  129.69
  -6  -6   2 1819.62  129.89
  -6   6   2 1828.62  129.89
   6   6  -2 1722.23  129.49
  -6   6   2 1928.91  129.69
   6   6  -2 1743.73  129.69
   4  -6  -2    7.50    2.20
   4  -6  -2   11.60    2.40
  -4  -6   2    6.70    2.30
  -4  -6   2    4.20    1.90
  -4   6   2    9.50    2.30
   4   6  -2   10.00    2.50
  -4   6   2    6.00    2.20
   4   6  -2    8.60    2.00
  -2  -6   2 2716.73  192.28
   2  -6  -2 2921.41  192.58
   2  -6  -2 2733.23  192.48
  -2  -6   2 2554.04  192.08
   2   6  -2 2630.74  192.18
   2   6  -2 2911.41  192.38
  -2   6   2 2822.22  192.48
  -2   6   2 2760.82  192.88
  -2  -6  -2  557.44   39.90
   2  -6   2  551.14   39.20
  -2  -6  -2  606.94   40.20
   2  -6   2  568.44   39.30
   2   6   2  580.34   40.30
  -2   6  -2  527.75   39.50
   2   6   2  517.95   40.30
  -2   6  -2  559.14   39.40
  -4  -6  -2 2430.56  153.38
  -4  -6  -2 2192.98  153.58
  -4   6  -2 2200.98  152.48
  -4   6  -2 2019.30  152.58
   4   6   2 2170.58  153.68
   4   6   2 2134.29  153.68
   6  -6   2 2104.19  141.49
  -6  -6  -2 2077.79  142.69
  -6  -6  -2 1950.80  142.19
   6   6   2 2108.79  142.59
  -6   6  -2 1790.32  141.39
   6   6   2 2151.38  142.89
   8  -6   2   53.59    4.60
   8  -6   2   52.79    4.50
  -8  -6  -2   47.60    5.50
   8   6   2   49.30    5.60
  -8   6  -2   54.69    4.60
  -8   6  -2   49.70    4.40
   8   6   2   44.90    6.00
 -10  -6  -2 1718.13  114.59
  10  -6   2 1691.03  113.79
 -10  -6  -2 1588.84  114.89
  10  -6   2 1613.14  113.49
  10   6   2 1655.63  114.59
 -10   6  -2 1559.94  113.49
 -10   6  -2 1429.16  113.49
  10   6   2 1716.03  114.89
 -12  -6  -2 6526.95  487.35
 -12  -6  -2 6988.40  487.05
  12   6   2 7853.51  487.55
  12   6   2 7169.78  487.05
 -12   6  -2 6393.26  486.05
  14  -6   2  406.66   35.40
 -14  -6  -2  504.75   36.40
 -14  -6  -2  490.35   36.80
  14  -6   2  522.45   35.30
 -14   6  -2  405.16   35.20
  14   6   2  495.35   36.10
 -14   6  -2  519.65   35.70
  14   6   2  534.85   36.70
  16  -6   2  140.49   11.00
 -16  -6  -2  117.79   12.00
 -16  -6  -2  110.69   12.40
  16  -6   2  142.19   11.80
  16   6   2  120.29   11.60
  16   6   2  112.39   12.00
 -16   6  -2  131.69   11.50
  18  -6   2 1148.99   76.49
 -18  -6  -2  997.60   76.79
 -18  -6  -2 1087.89   76.69
  18   6   2  941.91   75.79
 -18   6  -2 1142.19   76.29
  18   6   2 1016.50   76.39
 -18   6  -2 1039.50   75.89
 -20  -6  -2   63.99    9.40
 -20  -6  -2   54.39    9.60
  20  -6   2   75.29    9.30
  20  -6   2   68.19    7.90
  20   6   2   68.79    9.00
  20   6   2   60.79    8.40
 -20   6  -2   69.59    9.10
 -20   6  -2   84.69    9.70
  22  -6   2  123.69   12.90
 -22  -6  -2  122.09   13.10
  22  -6   2   92.99   10.90
 -22  -6  -2  108.89   13.70
  22   6   2  119.59   12.40
  22   6   2  100.69   11.60
 -22   6  -2  107.19   12.80
 -22   6  -2  117.99   12.50
  24  -6   2  188.48   19.60
 -24  -6  -2  202.08   19.80
  24  -6   2  214.08   18.10
 -24  -6  -2  203.78   20.20
  24   6   2  191.48   18.40
  24   6   2  221.38   19.20
 -24   6  -2  199.78   19.60
 -24   6  -2  229.78   20.20
 -26  -6  -2  144.39   18.00
 -26  -6  -2  157.18   18.00
  26  -6   2  184.08   16.60
  26  -6   2  177.78   18.50
 -26   6  -2  175.28   18.60
 -26   6  -2  170.08   18.30
  26   6   2  180.78   16.80
  26   6   2  177.98   17.20
  28  -6   2  406.46   30.30
 -28  -6  -2  359.06   32.00
  28  -6   2  315.27   31.80
 -28   6  -2  309.27   31.60
 -28   6  -2  419.66   32.60
  28   6   2  357.56   30.00
 -27  -7   2  214.28   22.50
  27  -7  -2  274.77   23.90
  27  -7  -2  210.18   20.70
 -27  -7   2  209.88   21.30
  27   7  -2  258.07   20.80
 -27   7   2  169.88   21.30
  27   7  -2  193.48   20.70
 -25  -7   2   28.30    8.70
  25  -7  -2    5.30    7.20
 -25  -7   2   10.80    7.90
  25  -7  -2   14.70    6.70
 -25   7   2    2.50    6.30
 -25   7   2   20.50    8.10
  25   7  -2   18.40    7.90
  25   7  -2   22.50    6.50
 -23  -7   2   -1.70    4.60
 -23  -7   2   -2.30    6.70
  23  -7  -2    0.20    5.40
  23  -7  -2    4.40    5.10
  23   7  -2    0.30    4.60
 -23   7   2   13.20    6.90
  23   7  -2   -0.80    5.00
 -23   7   2    7.20    5.60
  21  -7  -2 1949.60  164.58
 -21  -7   2 2572.04  165.28
 -21  -7   2 2321.67  165.18
  21   7  -2 2656.53  165.08
 -21   7   2 2156.58  164.68
 -21   7   2 2243.28  164.18
  21   7  -2 2311.57  164.08
  19  -7  -2   88.69    9.70
 -19  -7   2   78.29   10.80
  19  -7  -2  101.99   10.90
 -19  -7   2   78.29    9.90
  19   7  -2   83.49    9.90
 -19   7   2   78.29    9.90
  19   7  -2   82.99    9.40
 -19   7   2   82.19    9.80
  17  -7  -2    1.90    3.80
 -17  -7   2    3.60    4.80
  17  -7  -2    4.50    4.30
 -17  -7   2   -0.30    3.60
  17   7  -2    5.70    3.90
 -17   7   2    2.70    3.70
 -17   7   2   -1.80    3.00
  17   7  -2   10.70    5.20
  15  -7  -2 5427.26  378.36
 -15  -7   2 5414.76  378.96
  15  -7  -2 5577.94  379.16
 -15  -7   2 5073.49  379.06
  15   7  -2 5394.76  378.86
  15   7  -2 5489.95  378.56
 -15   7   2 5544.25  378.86
  13  -7  -2   31.60    5.00
 -13  -7   2   38.50    6.90
 -13  -7   2   31.10    5.70
  13  -7  -2   25.70    5.30
  13   7  -2   36.50    5.20
  13   7  -2   36.40    5.90
 -13   7   2   36.10    5.30
 -13   7   2   29.20    5.20
  11  -7  -2  137.59   12.90
 -11  -7   2  142.19   12.90
  11  -7  -2  164.68   12.70
 -11  -7   2  157.48   13.50
 -11   7   2  135.89   12.60
 -11   7   2  148.59   12.70
  11   7  -2  172.58   13.30
  11   7  -2  160.38   12.90
   9  -7  -2 4001.20  274.77
  -9  -7   2 4112.99  275.47
  -9  -7   2 3570.14  274.97
   9  -7  -2 3989.30  275.07
   9   7  -2 3978.80  275.17
  -9   7   2 3910.91  274.87
   9   7  -2 3985.10  274.97
  -7  -7   2  720.23   56.29
   7  -7  -2  798.72   56.49
  -7  -7   2  746.63   56.59
   7  -7  -2  795.72   56.29
  -7   7   2  761.82   56.49
   7   7  -2  770.12   56.29
   7   7  -2  911.11   56.89
  -7   7   2  806.12   56.39
  -5  -7   2 1878.11  130.99
   5  -7  -2 1906.31  130.79
   5  -7  -2 1923.11  130.89
  -5  -7   2 1892.31  130.69
  -5   7   2 1934.91  130.79
  -5   7   2 1786.12  130.99
   5   7  -2 1719.03  130.69
  -3  -7   2 2779.72  203.28
   3  -7  -2 3035.00  203.38
   3  -7  -2 2856.91  203.28
  -3  -7   2 2568.14  202.98
  -3   7   2 2993.90  203.38
   3   7  -2 3030.60  203.18
  -3   7   2 2975.20  203.78
   3   7  -2 3040.90  203.28
   1  -7  -2  459.55   34.10
  -1  -7   2  506.55   33.80
   1  -7  -2  426.36   34.10
  -1  -7   2  454.95   33.90
   1   7  -2  514.45   34.10
  -1   7   2  441.16   34.60
   1   7  -2  461.25   33.90
  -1   7   2  521.95   34.50
   3  -7   2 1180.58   89.49
   3  -7   2 1419.76   89.79
  -3  -7  -2 1241.48   90.59
  -3  -7  -2 1323.17   90.39
  -3   7  -2 1344.97   89.79
   3   7   2 1201.68   90.69
   3   7   2 1266.87   90.89
   5  -7   2 1025.30   65.79
   5  -7   2  970.00   65.89
  -5  -7  -2  947.31   67.09
  -5  -7  -2  957.70   66.79
  -5   7  -2  828.52   65.79
  -5   7  -2  998.40   65.99
   5   7   2  870.31   67.09
   5   7   2  921.01   67.09
  -7  -7  -2 4365.46  301.37
  -7  -7  -2 4139.29  301.67
   7   7   2 4207.38  301.67
   7   7   2 4561.84  301.97
  -9  -7  -2  213.78   17.80
   9  -7   2  235.98   16.30
   9  -7   2  185.78   16.30
  -9  -7  -2  234.28   17.50
   9   7   2  207.48   17.40
   9   7   2  230.88   18.00
  -9   7  -2  217.98   16.40
  -9   7  -2  240.48   16.30
 -11  -7  -2 1923.51  140.79
 -11  -7  -2 1887.91  141.29
  11  -7   2 1988.00  140.09
 -11   7  -2 1945.71  139.99
  11   7   2 2213.98  141.49
  11   7   2 2030.10  140.99
 -13  -7  -2 5027.10  383.46
  13  -7   2 5368.76  382.46
 -13  -7  -2 5287.47  383.06
  13   7   2 5485.35  383.36
  13   7   2 5614.64  383.26
 -13   7  -2 5391.36  382.36
 -13   7  -2 6215.08  382.36
  15  -7   2  148.69   11.70
  15  -7   2  135.29   10.70
 -15  -7  -2  122.19   12.50
 -15  -7  -2  111.09   11.80
  15   7   2  122.29   11.70
 -15   7  -2  118.69   11.00
 -15   7  -2  128.79   11.20
  15   7   2  112.79   12.00
 -17  -7  -2  228.88   23.40
  17  -7   2  294.17   22.90
  17  -7   2  286.67   21.90
  17   7   2  283.17   22.90
 -17   7  -2  295.27   22.50
  17   7   2  295.57   23.50
 -17   7  -2  302.67   22.80
  19  -7   2  498.35   34.10
 -19  -7  -2  379.76   34.00
 -19  -7  -2  434.06   34.10
  19  -7   2  413.96   32.40
  19   7   2  423.16   33.40
  19   7   2  471.15   34.20
 -19   7  -2  429.86   33.30
 -19   7  -2  417.66   33.30
  21  -7   2   -1.30    3.80
  21  -7   2    3.80    5.00
 -21  -7  -2    4.60    5.40
 -21  -7  -2    0.90    6.00
  21   7   2   -1.30    4.30
 -21   7  -2   -6.70    3.80
 -21   7  -2   -0.20    5.20
  21   7   2   -4.00    5.00
 -23  -7  -2   94.59   12.90
  23  -7   2  108.39   10.70
  23  -7   2  101.79   12.40
 -23  -7  -2   95.69   11.90
 -23   7  -2   89.39   11.80
  23   7   2   75.59   10.70
 -23   7  -2   90.29   12.20
  23   7   2   94.99   11.40
  25  -7   2   56.49    8.80
 -25  -7  -2   61.99   12.60
 -25  -7  -2   53.39   10.60
 -25   7  -2   76.39   13.20
  25   7   2   60.79   10.00
  25   7   2   61.79    9.60
 -27  -7  -2  214.48   21.60
  27  -7   2  186.68   18.10
  27  -7   2  152.28   19.80
 -27   7  -2  191.08   20.10
  27   7   2  203.08   18.90
  28  -8  -2    7.60    8.00
  28  -8  -2   28.20   11.60
 -28   8   2   19.50    9.90
 -28   8   2    9.60   10.10
  26  -8  -2  136.89   17.60
 -26  -8   2  132.99   15.20
  26  -8  -2  129.69   15.30
 -26  -8   2  140.59   17.20
  26   8  -2  117.89   15.20
 -26   8   2  160.98   17.60
 -26   8   2  110.09   16.20
  26   8  -2  135.79   14.50
  24  -8  -2  184.18   19.90
  24  -8  -2  185.18   21.20
 -24  -8   2  250.67   21.00
 -24  -8   2  238.68   21.80
  24   8  -2  253.07   21.00
 -24   8   2  205.48   21.30
 -24   8   2  222.58   21.10
  24   8  -2  210.78   19.50
  22  -8  -2  816.92   71.69
 -22  -8   2 1045.90   71.99
 -22  -8   2  971.90   72.19
  22  -8  -2  904.71   70.79
  22   8  -2 1042.60   71.29
 -22   8   2 1058.89   72.49
 -22   8   2  945.71   71.29
  22   8  -2  962.40   71.49
  20  -8  -2 1196.08  101.39
 -20  -8   2 1530.55  102.39
 -20  -8   2 1543.55  101.89
  20   8  -2 1507.65  101.19
 -20   8   2 1235.08  100.59
 -20   8   2 1417.26  101.69
 -18  -8   2  111.79   12.00
 -18  -8   2  130.99   13.20
  18  -8  -2   96.99   11.40
 -18   8   2  111.69   11.50
  18   8  -2  126.69   11.70
  18   8  -2  126.69   12.20
 -18   8   2  100.39   11.70
 -16  -8   2 1388.16  100.19
 -16  -8   2 1297.07   99.59
  16  -8  -2 1308.27   99.69
 -16   8   2 1528.05   99.49
  16   8  -2 1204.28   98.99
 -16   8   2 1488.75   99.89
  16   8  -2 1519.95   99.99
 -14  -8   2  964.30   69.29
  14  -8  -2  882.21   68.09
  14  -8  -2 1058.69   69.09
 -14   8   2  925.91   68.49
  14   8  -2  935.81   68.69
 -14   8   2  930.21   68.29
  14   8  -2  942.91   68.39
 -12  -8   2   81.79    9.40
  12  -8  -2   90.39    9.10
 -12  -8   2   77.29    9.00
  12   8  -2   91.39    9.50
 -12   8   2   93.09    8.90
 -12   8   2   99.09    9.00
  12   8  -2   87.09    8.70
 -10  -8   2  330.47   28.40
  10  -8  -2  369.56   28.50
 -10  -8   2  373.26   29.00
 -10   8   2  393.26   28.40
 -10   8   2  424.46   28.70
  10   8  -2  369.26   28.40
  10   8  -2  387.06   28.80
   8  -8  -2 2207.58  138.29
  -8  -8   2 2031.50  138.39
   8  -8  -2 1837.12  138.19
  -8  -8   2 1736.13  138.39
  -8   8   2 2015.90  138.19
   8   8  -2 1945.81  138.19
   8   8  -2 1994.70  138.49
  -8   8   2 1946.61  138.39
   6  -8  -2 1284.17   89.49
   6  -8  -2 1380.36   89.49
  -6  -8   2 1139.19   89.49
  -6  -8   2 1268.57   89.39
  -6   8   2 1317.97   89.39
   6   8  -2 1225.08   89.49
   6   8  -2 1336.07   89.49
  -6   8   2 1156.18   89.59
   4  -8  -2  800.92   54.69
   4  -8  -2  809.72   54.59
  -4  -8   2  751.32   54.59
  -4  -8   2  745.33   54.39
  -4   8   2  706.93   54.89
   4   8  -2  737.43   54.49
   4   8  -2  718.13   54.49
  -4   8   2  833.22   54.69
  -2  -8   2  330.47   25.20
   2  -8  -2  353.46   25.60
   2  -8  -2  352.66   25.30
  -2   8   2  341.57   26.10
  -2   8   2  358.56   25.70
   2   8  -2  320.07   25.30
   2   8  -2  348.77   25.40
   0  -8  -2  307.27   21.70
   0  -8   2  275.17   21.20
   0  -8   2  307.27   21.20
   0  -8  -2  277.37   21.80
   0   8   2  312.77   22.20
   0   8  -2  256.27   21.30
   0   8   2  313.87   22.60
   0   8  -2  278.47   21.50
   2  -8   2  982.30   66.29
   2  -8   2  928.81   66.49
  -2  -8  -2 1008.20   67.09
  -2  -8  -2  953.60   67.29
   2   8   2  864.01   67.59
   2   8   2  975.20   67.59
  -2   8  -2  879.31   66.69
  -2   8  -2  965.90   66.59
   4  -8   2   22.60    2.40
  -4  -8  -2   23.40    4.20
   4  -8   2   21.10    2.70
  -4   8  -2   17.50    2.80
   4   8   2   23.00    4.60
   4   8   2   26.10    4.50
  -4   8  -2   26.60    3.20
  -6  -8  -2  334.37   23.00
   6  -8   2  296.77   21.70
  -6  -8  -2  324.27   23.50
   6   8   2  292.47   23.30
  -6   8  -2  308.37   21.90
   6   8   2  278.37   23.40
  -6   8  -2  291.87   21.90
  -8  -8  -2   51.49    6.40
   8  -8   2   60.09    4.80
   8  -8   2   46.40    4.60
  -8  -8  -2   64.09    6.20
   8   8   2   56.89    7.00
  -8   8  -2   43.30    4.60
   8   8   2   46.70    6.00
  -8   8  -2   51.29    4.70
 -10  -8  -2   27.80    5.00
  10  -8   2   16.30    3.20
  10  -8   2   19.00    2.90
 -10  -8  -2   23.50    5.50
 -10   8  -2   14.10    2.90
  10   8   2   20.10    4.70
  10   8   2   30.90    6.10
 -10   8  -2   23.60    3.10
  12  -8   2 1284.27   94.29
 -12  -8  -2 1305.07   95.79
 -12  -8  -2 1313.07   95.29
  12   8   2 1303.47   95.39
 -12   8  -2 1319.27   94.29
  12   8   2 1425.56   95.79
 -12   8  -2 1405.76   94.19
  14  -8   2 1398.46   88.89
 -14  -8  -2 1146.99   89.19
 -14  -8  -2 1135.99   89.69
 -14   8  -2 1372.06   88.49
 -14   8  -2 1224.78   88.49
  14   8   2 1233.38   89.39
  14   8   2 1212.28   89.59
  16  -8   2  386.16   32.50
 -16  -8  -2  388.16   33.70
 -16  -8  -2  471.05   33.70
  16  -8   2  455.65   32.00
 -16   8  -2  427.16   32.50
  16   8   2  443.86   33.30
 -16   8  -2  450.85   32.40
 -18  -8  -2  276.27   24.60
  18  -8   2  327.87   24.70
  18  -8   2  320.37   23.40
 -18  -8  -2  304.27   25.60
  18   8   2  247.18   24.00
 -18   8  -2  314.27   24.30
 -18   8  -2  331.77   24.20
  18   8   2  296.67   24.90
 -20  -8  -2    4.50    4.90
 -20  -8  -2    1.00    6.30
  20  -8   2   -2.70    4.10
  20   8   2    0.00    5.00
 -20   8  -2    2.70    4.60
 -20   8  -2   -0.80    3.90
  20   8   2    5.00    4.60
  22  -8   2   46.80    7.10
 -22  -8  -2   39.30    9.30
 -22  -8  -2   40.40    8.60
  22  -8   2   36.20    8.10
  22   8   2   27.50    7.30
 -22   8  -2   17.20    6.70
 -22   8  -2   28.10    8.10
  22   8   2   28.90    7.70
 -24  -8  -2   12.70    8.40
  24  -8   2   -2.00    4.50
 -24  -8  -2   -2.40    5.80
  24  -8   2    1.00    6.20
  24   8   2    2.50    5.80
 -24   8  -2    6.00    6.00
  24   8   2   -2.40    5.10
 -24   8  -2    5.20    7.50
  26  -8   2    2.00    5.30
  26  -8   2    5.30    7.80
 -26  -8  -2   20.00    9.90
 -26   8  -2    9.20    7.60
  26   8   2    6.00    6.10
 -26   8  -2    1.90    7.50
  27  -9  -2   10.40   10.50
  27  -9  -2   -2.00    7.40
 -27   9   2    6.50    9.20
 -27   9   2    8.50    9.10
  25  -9  -2  141.79   17.60
 -25  -9   2  153.68   17.60
  25  -9  -2  133.79   15.60
 -25  -9   2  147.49   15.90
 -25   9   2  145.29   17.30
 -25   9   2  112.89   16.20
  25   9  -2  149.79   15.10
  25   9  -2  130.79   15.90
 -23  -9   2  622.74   50.79
 -23  -9   2  728.13   52.39
 -23   9   2  648.14   50.99
  23   9  -2  681.13   50.59
  23   9  -2  719.73   51.39
 -23   9   2  601.04   51.29
  21  -9  -2  490.15   38.10
 -21  -9   2  503.55   38.20
 -21  -9   2  470.15   37.20
 -21   9   2  457.15   37.30
  21   9  -2  406.86   36.60
  21   9  -2  497.45   36.80
  19  -9  -2  405.66   34.90
 -19  -9   2  464.35   34.90
  19  -9  -2  499.45   34.50
 -19  -9   2  458.05   35.70
 -19   9   2  408.96   34.10
  19   9  -2  496.15   34.70
  19   9  -2  421.96   34.50
 -19   9   2  374.56   34.20
 -17  -9   2   76.59   11.00
 -17  -9   2   91.49   10.40
  17  -9  -2   71.19    9.50
  17  -9  -2   78.59   10.30
  17   9  -2   81.99   10.40
  17   9  -2  101.79   10.10
 -17   9   2   79.59    9.70
 -17   9   2   85.79   10.00
 -15  -9   2  819.52   61.69
 -15  -9   2  762.42   61.89
  15  -9  -2  850.01   61.19
  15  -9  -2  879.01   61.99
  15   9  -2  826.62   61.39
  15   9  -2  910.71   61.99
 -15   9   2  848.12   61.59
  13  -9  -2  103.59    9.60
  13  -9  -2   96.79   10.00
 -13  -9   2   87.79    9.90
 -13  -9   2   80.79   10.20
 -13   9   2   87.19    9.30
  13   9  -2  100.19    9.70
 -13   9   2   98.09    9.60
  13   9  -2   78.19    9.80
  11  -9  -2   11.70    4.30
 -11  -9   2   10.20    4.50
 -11  -9   2   13.20    4.30
 -11   9   2    5.70    3.40
  11   9  -2   11.60    3.80
 -11   9   2    7.90    3.70
  11   9  -2   14.50    4.70
  -9  -9   2  531.95   40.50
   9  -9  -2  575.34   40.50
  -9  -9   2  537.65   40.90
  -9   9   2  498.05   40.40
  -9   9   2  559.74   40.30
   9   9  -2  587.04   40.80
   9   9  -2  560.14   40.50
   7  -9  -2  118.99   10.30
   7  -9  -2  108.69   10.20
  -7  -9   2  120.69   10.80
   7   9  -2  123.99   10.80
  -7   9   2  121.09   10.30
  -7   9   2  112.99   10.70
   7   9  -2  107.39   10.20
  -5  -9   2  262.37   18.40
  -5  -9   2  211.88   17.80
   5  -9  -2  239.98   18.10
  -5   9   2  216.28   18.40
   5   9  -2  221.38   18.00
   5   9  -2  233.58   18.20
  -5   9   2  233.08   18.00
   3  -9  -2   45.40    5.50
   3  -9  -2   47.70    5.30
  -3  -9   2   46.40    5.10
  -3  -9   2   44.80    5.30
   3   9  -2   45.00    5.60
  -3   9   2   48.90    6.30
  -3   9   2   40.80    5.60
   3   9  -2   47.70    5.50
  -1  -9   2  114.29   10.20
   1  -9  -2  150.48   11.30
  -1  -9   2  117.39   10.50
   1  -9  -2  145.79   10.90
  -1   9   2  137.99   11.90
   1   9  -2  115.89   10.90
   1   9  -2  136.59   10.90
  -1   9   2  127.69   11.40
  -1  -9  -2  586.94   43.70
   1  -9   2  656.43   43.50
   1  -9   2  593.44   43.20
  -1  -9  -2  580.14   44.10
  -1   9  -2  609.54   43.90
  -1   9  -2  583.84   43.50
   1   9   2  558.64   44.60
   1   9   2  698.63   44.70
  -3  -9  -2   12.70    3.20
  -3  -9  -2   16.30    4.00
   3  -9   2   13.80    2.80
   3   9   2   11.30    4.30
  -3   9  -2   17.00    3.30
   3   9   2   14.70    4.10
   5  -9   2  600.44   45.90
  -5  -9  -2  684.73   47.20
  -5  -9  -2  666.73   47.60
  -5   9  -2  638.44   46.30
   5   9   2  678.63   48.00
   7  -9   2  176.58   11.70
   7  -9   2  150.98   11.30
  -7  -9  -2  150.68   13.30
  -7  -9  -2  141.99   12.60
   7   9   2  143.99   13.40
  -7   9  -2  152.38   11.60
  -7   9  -2  155.18   11.60
   7   9   2  137.49   13.30
   9  -9   2  582.14   40.70
  -9  -9  -2  576.24   42.10
  -9  -9  -2  586.94   42.70
   9   9   2  620.74   42.90
   9   9   2  564.44   42.50
  -9   9  -2  516.25   40.70
  -9   9  -2  571.94   40.80
  11  -9   2    4.80    2.40
 -11  -9  -2    7.90    4.60
  11  -9   2    6.10    2.30
 -11  -9  -2    4.60    3.80
 -11   9  -2    4.50    2.30
  11   9   2    4.60    4.50
  11   9   2    5.90    3.80
 -11   9  -2    6.00    2.30
  13  -9   2 1247.38   82.59
 -13  -9  -2 1045.00   83.79
  13  -9   2 1268.17   83.09
 -13  -9  -2 1095.69   84.39
  13   9   2 1111.99   84.29
 -13   9  -2 1207.08   82.89
 -13   9  -2 1216.98   82.69
  13   9   2 1156.28   84.19
 -15  -9  -2  622.24   48.00
  15  -9   2  650.63   46.50
  15  -9   2  614.54   45.80
 -15  -9  -2  690.63   47.70
  15   9   2  646.34   47.50
 -15   9  -2  594.34   46.00
  15   9   2  696.63   48.00
 -15   9  -2  585.24   46.10
 -17  -9  -2  463.65   35.10
  17  -9   2  502.15   33.60
 -17  -9  -2  483.45   36.00
  17  -9   2  426.06   34.20
 -17   9  -2  438.16   33.80
  17   9   2  434.86   34.90
 -17   9  -2  417.16   33.90
  17   9   2  451.85   35.30
  19  -9   2  100.49   12.10
 -19  -9  -2  118.69   14.30
 -19  -9  -2  129.49   13.20
  19  -9   2  134.69   11.30
  19   9   2  120.49   12.90
 -19   9  -2  114.29   11.90
  19   9   2  125.39   13.60
 -19   9  -2  127.79   12.40
  21  -9   2   97.39   11.70
 -21  -9  -2   97.39   13.00
 -21  -9  -2  107.59   12.00
  21  -9   2   94.19   10.00
  21   9   2   98.29   12.20
  21   9   2  103.69   11.70
 -21   9  -2   84.69   10.90
 -21   9  -2   91.59   11.50
  23  -9   2   71.39    8.80
 -23  -9  -2   75.99   12.60
 -23  -9  -2   84.39   10.80
  23  -9   2   49.50   10.40
  23   9   2   84.29   10.60
  23   9   2   64.29   10.70
 -23   9  -2   49.20    9.90
 -23   9  -2   59.79   10.70
  25  -9   2   13.10    8.20
  25  -9   2    8.80    6.30
 -25  -9  -2    6.60    8.30
 -25   9  -2   21.60    8.80
 -25   9  -2    4.20    6.80
  25   9   2   21.00    7.60
  26 -10  -2   19.30    9.40
  26 -10  -2   26.50   12.20
 -26  10   2   23.90   10.20
 -26  10   2   20.40    9.50
 -24 -10   2  281.57   24.20
  24 -10  -2  203.98   24.50
 -24 -10   2  295.67   25.90
  24  10  -2  273.77   24.20
  24  10  -2  294.97   24.00
 -24  10   2  239.98   24.10
 -22 -10   2  360.06   29.70
  22 -10  -2  369.96   30.70
  22 -10  -2  406.26   29.40
 -22 -10   2  321.17   30.00
  22  10  -2  365.06   29.70
 -22  10   2  333.77   29.80
  22  10  -2  334.07   28.70
 -22  10   2  328.07   29.20
  20 -10  -2   40.10    8.40
 -20 -10   2   55.29   11.30
  20 -10  -2   53.89    9.90
 -20 -10   2   56.39    8.90
 -20  10   2   52.69    9.20
  20  10  -2   44.30    8.50
  20  10  -2   60.89    9.40
 -20  10   2   60.79    9.60
 -18 -10   2  188.58   17.60
  18 -10  -2  168.58   16.70
  18 -10  -2  162.78   17.70
 -18 -10   2  203.98   18.70
 -18  10   2  177.88   17.30
  18  10  -2  221.48   18.30
  18  10  -2  197.88   17.40
 -18  10   2  210.98   17.40
 -16 -10   2  152.38   15.00
  16 -10  -2  170.48   15.00
  16 -10  -2  176.88   15.60
 -16 -10   2  154.68   15.90
  16  10  -2  161.68   15.00
  16  10  -2  154.68   15.30
 -16  10   2  164.68   15.00
 -14 -10   2    8.70    4.70
  14 -10  -2    8.30    4.70
  14 -10  -2    4.80    4.30
 -14  10   2    1.10    3.80
  14  10  -2    3.40    4.00
  14  10  -2    2.10    4.20
 -14  10   2    6.40    4.20
 -12 -10   2   36.80    6.30
 -12 -10   2   44.90    8.30
  12 -10  -2   35.20    6.00
 -12  10   2   32.70    6.00
 -12  10   2   25.80    5.80
  12  10  -2   38.40    6.70
  12  10  -2   36.30    6.20
  10 -10  -2  253.27   18.90
 -10 -10   2  237.18   19.10
 -10 -10   2  190.48   19.10
  10 -10  -2  217.08   18.50
  10  10  -2  218.18   18.90
 -10  10   2  232.98   18.70
  10  10  -2  260.97   19.50
 -10  10   2  254.27   19.20
  -8 -10   2   24.50    5.10
  -8 -10   2   36.90    6.60
   8 -10  -2   24.30    5.10
   8 -10  -2   17.40    4.30
   8  10  -2   33.50    6.20
   8  10  -2   23.60    5.30
  -8  10   2   27.60    5.60
  -8  10   2   22.50    4.70
   6 -10  -2  416.96   30.50
   6 -10  -2  405.16   30.70
  -6 -10   2  443.36   30.90
  -6 -10   2  412.46   31.00
   6  10  -2  379.96   30.80
  -6  10   2  419.56   30.80
  -6  10   2  407.26   31.40
  -4 -10   2  186.48   13.90
   4 -10  -2  178.88   13.90
  -4 -10   2  194.38   13.70
   4 -10  -2  164.58   13.30
   4  10  -2  146.29   13.70
   4  10  -2  173.78   14.00
  -4  10   2  138.19   14.10
  -4  10   2  137.19   13.50
   2 -10  -2  394.86   26.70
  -2 -10   2  342.27   26.40
  -2 -10   2  333.67   26.60
   2 -10  -2  379.76   27.20
  -2  10   2  320.37   27.60
   2  10  -2  348.27   26.80
   2  10  -2  331.37   27.00
  -2  10   2  414.86   27.50
   0 -10  -2   30.40    4.30
   0 -10   2   23.00    3.90
   0 -10  -2   19.30    4.60
   0 -10   2   25.20    3.60
   0  10  -2   21.90    4.40
   0  10   2   21.40    5.20
   0  10   2   33.40    5.50
   0  10  -2   26.70    4.30
   2 -10   2  683.43   45.50
   2 -10   2  681.33   45.80
  -2 -10  -2  654.83   46.10
  -2 -10  -2  591.54   46.40
  -2  10  -2  628.14   45.80
   2  10   2  580.54   47.10
   2  10   2  678.83   47.00
  -2  10  -2  602.44   46.10
   4 -10   2 1355.16   95.19
  -4 -10  -2 1351.86   96.69
  -4 -10  -2 1374.66   96.19
   4 -10   2 1439.76   95.59
  -4  10  -2 1304.57   95.49
   4  10   2 1326.97   97.29
   6 -10   2   46.50    4.50
  -6 -10  -2   51.09    6.20
   6 -10   2   62.19    5.20
  -6 -10  -2   50.89    6.70
  -6  10  -2   53.59    5.20
   6  10   2   43.10    6.80
   6  10   2   56.49    7.60
  -8 -10  -2  284.47   24.00
  -8 -10  -2  277.67   23.40
   8 -10   2  350.16   22.30
   8 -10   2  311.57   21.90
   8  10   2  278.77   24.20
  -8  10  -2  311.97   22.30
  -8  10  -2  298.37   22.20
   8  10   2  309.97   24.40
 -10 -10  -2 1001.00   67.09
 -10 -10  -2  944.31   67.39
  10 -10   2  875.51   65.09
  10  10   2  880.51   67.29
  10  10   2 1001.70   67.69
 -10  10  -2  862.31   65.29
  12 -10   2   11.80    2.80
 -12 -10  -2    2.00    3.60
  12 -10   2    5.70    2.50
 -12 -10  -2   -1.80    4.40
  12  10   2    3.90    4.00
 -12  10  -2    8.80    2.70
 -12  10  -2    5.20    2.70
  12  10   2    6.10    4.90
 -14 -10  -2    8.30    5.30
 -14 -10  -2    8.20    4.60
  14 -10   2    4.40    3.00
  14 -10   2    6.30    2.90
 -14  10  -2    5.30    3.10
 -14  10  -2    4.80    2.90
  14  10   2    5.90    5.20
  14  10   2   12.40    5.30
 -16 -10  -2  342.27   29.90
  16 -10   2  369.56   28.30
 -16 -10  -2  419.56   29.90
  16  10   2  387.46   30.10
 -16  10  -2  356.76   28.00
 -16  10  -2  355.66   27.90
  16  10   2  376.46   29.70
 -18 -10  -2   20.90    6.20
  18 -10   2   32.80    6.60
  18 -10   2   24.30    4.90
 -18  10  -2   31.30    5.80
  18  10   2   37.30    8.00
  18  10   2   25.60    7.30
 -20 -10  -2  272.77   22.20
  20 -10   2  218.38   20.90
  20 -10   2  257.37   19.80
 -20 -10  -2  253.67   23.00
 -20  10  -2  237.78   20.70
 -20  10  -2  238.58   20.80
  20  10   2  253.17   22.20
  20  10   2  265.87   22.00
  22 -10   2   55.29    7.80
 -22 -10  -2   79.59   10.70
 -22 -10  -2   64.29   12.20
  22 -10   2   60.89   10.10
 -22  10  -2   49.10    9.50
  22  10   2   50.49   10.90
  22  10   2   61.69   10.20
  24 -10   2   35.90    9.40
 -24 -10  -2   22.90   10.00
  24 -10   2   17.10    5.60
  24  10   2   25.20    8.20
 -24  10  -2   14.50    7.90
  25 -11  -2   84.89   13.70
 -25  11   2   95.49   14.60
 -23 -11   2  136.39   16.20
 -23 -11   2  154.28   17.70
  23 -11  -2  164.38   18.60
  23 -11  -2  113.39   15.50
  23  11  -2  185.58   17.60
 -23  11   2  150.68   17.00
 -23  11   2  130.79   16.40
  23  11  -2  149.99   15.70
 -21 -11   2  110.29   13.70
  21 -11  -2   65.39   10.90
 -21 -11   2   90.79   11.50
  21 -11  -2   85.09   12.90
  21  11  -2   93.19   11.40
 -21  11   2   86.59   12.00
 -21  11   2   71.09   11.40
  21  11  -2   73.79   11.30
 -19 -11   2  233.38   20.10
  19 -11  -2  221.08   18.40
 -19 -11   2  209.18   18.80
  19 -11  -2  169.48   18.80
  19  11  -2  221.58   19.20
 -19  11   2  171.38   18.00
 -19  11   2  181.28   18.40
  17 -11  -2  478.65   35.50
 -17 -11   2  470.55   35.40
 -17 -11   2  483.85   36.20
  17  11  -2  424.16   34.70
  17  11  -2  381.46   34.70
  15 -11  -2  395.06   31.80
  15 -11  -2  432.06   31.50
 -15 -11   2  447.16   32.30
 -15 -11   2  385.86   32.30
  15  11  -2  383.26   31.60
 -15  11   2  391.66   31.50
  15  11  -2  403.76   32.10
  13 -11  -2   57.69    8.40
  13 -11  -2   67.19    8.40
 -13 -11   2   60.69    8.90
 -13 -11   2   83.09   10.30
 -13  11   2   68.69    8.60
  13  11  -2   76.29    9.00
 -13  11   2   66.39    8.50
  13  11  -2   69.69    9.40
  11 -11  -2  257.17   21.50
 -11 -11   2  236.68   22.20
 -11 -11   2  264.17   22.00
 -11  11   2  252.37   21.50
 -11  11   2  301.97   22.20
  11  11  -2  298.07   22.50
  11  11  -2  289.07   22.30
   9 -11  -2  509.45   40.00
  -9 -11   2  560.94   41.10
  -9 -11   2  587.74   40.80
   9 -11  -2  560.24   40.30
  -9  11   2  497.95   40.20
   9  11  -2  497.25   40.50
   9  11  -2  602.14   41.10
  -7 -11   2  322.17   25.30
  -7 -11   2  328.77   25.60
   7 -11  -2  299.97   24.70
   7 -11  -2  339.77   25.20
   7  11  -2  312.87   25.50
  -7  11   2  350.36   26.10
  -7  11   2  324.57   25.30
   7  11  -2  342.17   25.80
  -5 -11   2 1231.98   89.39
   5 -11  -2 1206.08   89.49
   5 -11  -2 1356.46   89.29
  -5 -11   2 1332.87   89.79
   5  11  -2 1210.08   89.59
  -5  11   2 1153.38   90.09
   5  11  -2 1279.17   89.99
  -5  11   2 1284.97   89.69
  -3 -11   2  814.72   56.89
  -3 -11   2  708.53   56.39
   3 -11  -2  861.11   56.69
   3 -11  -2  732.73   56.89
   3  11  -2  881.51   57.29
  -3  11   2  831.32   57.39
   3  11  -2  754.32   57.29
  -3  11   2  724.43   57.69
   1 -11  -2  105.39    9.60
  -1 -11   2   95.79    8.90
  -1 -11   2   97.59    8.60
   1  11  -2   99.89    9.20
  -1  11   2   80.09   10.00
  -1  11   2  102.19   10.00
   1  11  -2   91.99    9.60
   1 -11   2   10.20    2.90
  -1 -11  -2   12.10    4.20
  -1 -11  -2   14.00    3.50
   1 -11   2    9.30    3.10
   1  11   2   10.30    4.80
  -1  11  -2    9.80    3.60
  -1  11  -2   14.50    3.70
   1  11   2   18.30    4.90
   3 -11   2 2035.90  153.28
  -3 -11  -2 2207.48  154.18
  -3 -11  -2 2159.98  154.68
   3 -11   2 2337.87  153.78
  -3  11  -2 2187.88  153.68
  -3  11  -2 1949.80  153.98
   3  11   2 2474.05  155.38
   3  11   2 2197.78  155.58
  -5 -11  -2  337.57   28.10
   5 -11   2  353.66   26.40
  -5 -11  -2  378.96   27.70
   5 -11   2  349.57   26.70
   5  11   2  343.67   28.90
   5  11   2  377.86   28.70
  -5  11  -2  396.86   27.30
  -5  11  -2  386.76   26.90
  -7 -11  -2 1055.19   72.59
  -7 -11  -2 1086.99   72.09
   7 -11   2  921.01   70.19
  -7  11  -2  881.41   70.49
   7  11   2 1063.99   72.89
   7  11   2 1012.60   72.99
  -9 -11  -2 1362.26   91.69
  -9 -11  -2 1246.08   90.99
   9 -11   2 1155.98   89.29
   9 -11   2 1315.67   89.09
  -9  11  -2 1135.69   89.29
   9  11   2 1264.87   91.89
  -9  11  -2 1241.98   89.49
   9  11   2 1481.95   92.19
  11 -11   2  167.88   14.60
 -11 -11  -2  226.38   18.00
 -11 -11  -2  201.98   17.00
  11 -11   2  203.08   14.90
 -11  11  -2  183.58   15.00
  11  11   2  202.98   17.90
 -11  11  -2  200.38   14.90
  11  11   2  222.88   18.20
 -13 -11  -2  753.42   52.39
  13 -11   2  659.13   49.99
  13 -11   2  649.43   49.99
 -13 -11  -2  735.13   52.99
 -13  11  -2  710.03   50.29
  13  11   2  705.33   52.79
  13  11   2  723.83   52.89
 -13  11  -2  717.83   50.29
  15 -11   2  527.55   41.60
 -15 -11  -2  575.44   44.50
 -15 -11  -2  635.54   44.20
 -15  11  -2  590.94   41.90
  15  11   2  562.74   44.10
 -15  11  -2  533.35   41.70
  15  11   2  642.74   44.70
  17 -11   2   25.20    5.20
  17 -11   2   19.50    4.20
 -17 -11  -2   33.70    7.60
 -17 -11  -2   22.50    7.70
 -17  11  -2   24.80    5.00
  17  11   2   20.00    7.00
 -17  11  -2   27.60    5.30
  17  11   2   31.30    8.50
  19 -11   2   19.30    4.50
 -19 -11  -2   40.90    9.60
 -19 -11  -2   23.40    6.80
  19 -11   2   23.10    5.60
 -19  11  -2   24.60    5.40
 -19  11  -2   15.80    5.40
  19  11   2   23.00    7.60
 -21 -11  -2   71.69   10.50
  21 -11   2   67.59    9.40
  21 -11   2   55.89    7.60
 -21 -11  -2   79.49   12.80
  21  11   2   75.39   10.70
 -21  11  -2   55.69    8.90
  21  11   2   76.49   11.60
 -21  11  -2   64.09    8.50
  23 -11   2    2.30    4.40
 -23 -11  -2    0.90    8.40
  23  11   2   -1.20    6.70
 -23  11  -2    4.90    5.20
 -23  11  -2   -2.00    5.10
  22 -12  -2   27.60    8.80
  22 -12  -2   45.70   11.20
 -22 -12   2   46.20   10.50
 -22 -12   2   29.50   10.60
 -22  12   2   45.80   10.30
  22  12  -2   29.90    8.70
 -22  12   2   24.70    9.30
  20 -12  -2   74.09   11.00
  20 -12  -2   91.19   12.70
 -20 -12   2   92.49   13.30
 -20 -12   2   60.99   11.30
  20  12  -2   79.89   11.90
 -20  12   2   87.89   11.60
  20  12  -2   89.69   11.50
 -20  12   2   97.89   12.20
 -18 -12   2 1081.19   78.89
 -18 -12   2 1176.48   79.89
  18  12  -2  989.80   78.49
  18  12  -2 1100.69   78.69
 -18  12   2 1012.40   78.09
  16 -12  -2  119.79   13.50
 -16 -12   2  118.49   13.90
  16 -12  -2  132.79   13.40
 -16 -12   2  122.49   14.40
 -16  12   2  153.58   13.90
 -16  12   2  142.19   13.60
  16  12  -2  136.29   14.30
  16  12  -2  127.99   13.60
  14 -12  -2   11.90    5.10
  14 -12  -2   15.30    5.40
 -14 -12   2   26.70    7.90
 -14 -12   2    9.80    5.40
  14  12  -2   11.50    5.60
  14  12  -2   17.80    6.40
 -14  12   2    4.10    4.70
 -14  12   2   22.80    6.10
 -12 -12   2  263.57   21.70
 -12 -12   2  300.47   22.50
  12 -12  -2  219.18   20.50
  12 -12  -2  249.38   20.80
 -12  12   2  256.37   21.10
  12  12  -2  225.08   21.20
 -12  12   2  274.37   21.50
  12  12  -2  267.07   21.90
 -10 -12   2  474.05   34.90
 -10 -12   2  471.55   34.60
  10 -12  -2  415.16   33.80
  10 -12  -2  458.55   33.70
 -10  12   2  460.75   34.20
 -10  12   2  407.06   34.30
  10  12  -2  415.66   34.40
  10  12  -2  491.15   35.00
   8 -12  -2  543.75   37.50
   8 -12  -2  538.35   37.90
  -8 -12   2  468.85   38.20
  -8 -12   2  493.75   38.00
  -8  12   2  497.25   38.00
   8  12  -2  521.45   38.60
  -8  12   2  455.45   38.30
   8  12  -2  522.35   38.40
  -6 -12   2 1406.96  102.89
  -6 -12   2 1423.06  102.69
   6 -12  -2 1408.06  102.19
   6 -12  -2 1430.06  102.69
   6  12  -2 1353.66  103.19
  -6  12   2 1616.24  103.99
  -6  12   2 1405.76  102.89
   6  12  -2 1504.75  103.19
   4 -12  -2  117.09   12.70
  -4 -12   2  175.88   13.30
   4 -12  -2  133.29   12.20
  -4 -12   2  136.19   12.60
  -4  12   2  145.99   13.30
  -4  12   2  148.69   14.20
   4  12  -2  156.48   13.90
   4  12  -2  151.98   13.40
   2 -12  -2 2117.89  140.89
   2 -12  -2 2074.49  141.49
  -2 -12   2 2111.39  140.89
  -2 -12   2 1927.01  140.89
  -2  12   2 1718.83  141.99
   2  12  -2 2024.80  141.19
   2  12  -2 1867.61  141.69
  -2  12   2 2151.68  141.89
   0 -12  -2 1439.56   98.89
   0 -12  -2 1443.26   99.49
   0 -12   2 1367.16   98.79
   0 -12   2 1369.16   98.49
   0  12  -2 1448.66   98.99
   0  12   2 1496.25   99.99
   0  12  -2 1275.37   99.39
   0  12   2 1311.67  100.39
   2 -12   2  214.68   15.30
  -2 -12  -2  176.88   15.90
   2 -12   2  175.38   14.40
  -2 -12  -2  181.48   15.20
  -2  12  -2  205.88   15.30
  -2  12  -2  161.68   15.50
   2  12   2  151.28   16.60
   2  12   2  208.28   16.70
   4 -12   2  676.73   47.00
  -4 -12  -2  675.73   48.30
   4 -12   2  605.94   46.50
  -4 -12  -2  712.43   47.90
   4  12   2  612.34   48.40
   4  12   2  625.84   49.20
  -4  12  -2  657.33   47.00
  -6 -12  -2 1077.99   72.59
  -6 -12  -2 1080.09   71.99
   6 -12   2 1023.70   70.29
   6 -12   2  970.70   70.59
   6  12   2  995.90   73.19
  -6  12  -2  984.10   70.69
  -6  12  -2  910.81   70.69
   6  12   2  944.81   72.49
  -8 -12  -2  178.88   16.70
   8 -12   2  191.08   14.30
   8 -12   2  178.38   13.90
  -8 -12  -2  176.68   16.00
   8  12   2  173.08   17.20
  -8  12  -2  210.48   14.40
  -8  12  -2  197.08   14.40
   8  12   2  188.08   17.20
 -10 -12  -2 2789.12  198.98
  10 -12   2 2747.53  196.68
 -10 -12  -2 2980.50  199.78
  10 -12   2 3149.28  196.98
 -10  12  -2 2426.46  196.88
  10  12   2 2942.91  199.88
 -10  12  -2 2922.41  196.88
  10  12   2 2645.24  199.78
  12 -12   2   19.10    3.20
 -12 -12  -2   25.90    6.00
  12  12   2   41.10    8.00
 -12  12  -2   26.30    3.40
 -12  12  -2   24.80    3.60
  12  12   2   37.60    8.40
  14 -12   2  232.48   18.10
 -14 -12  -2  267.17   21.50
  14 -12   2  255.47   18.10
 -14 -12  -2  242.88   22.10
 -14  12  -2  241.08   18.40
  14  12   2  264.47   22.20
 -14  12  -2  234.48   18.50
  14  12   2  270.47   22.30
 -16 -12  -2  429.26   30.20
  16 -12   2  351.16   26.30
  16 -12   2  323.77   26.20
 -16 -12  -2  393.06   30.50
 -16  12  -2  329.77   26.60
  16  12   2  394.56   30.30
  18 -12   2   25.60    4.10
 -18 -12  -2   30.70    8.00
  18 -12   2   25.90    4.40
 -18 -12  -2   38.10    9.10
 -18  12  -2   21.70    4.30
 -18  12  -2   24.90    4.80
  18  12   2   42.60    9.10
  18  12   2   22.80    8.10
  20 -12   2    2.50    3.50
 -20 -12  -2    9.60    8.40
  20 -12   2    2.40    3.00
 -20 -12  -2    6.70    6.50
 -20  12  -2    7.90    3.90
  20  12   2    1.00    5.90
 -20  12  -2    6.30    3.50
  20  12   2   -1.40    7.40
  22 -12   2  189.28   14.80
  22 -12   2  153.08   13.70
  21 -13  -2   -3.30    6.40
 -21 -13   2    4.60    8.10
 -21 -13   2   -2.10    9.00
  21 -13  -2   15.30    7.80
  21  13  -2   -7.10    7.40
 -21  13   2   11.30    7.50
 -21  13   2   -4.00    6.90
  21  13  -2    3.60    6.90
 -19 -13   2  623.24   46.70
  19 -13  -2  600.44   45.10
  19 -13  -2  542.95   45.20
 -19 -13   2  681.53   47.90
 -19  13   2  558.74   45.10
 -19  13   2  543.05   45.20
  19  13  -2  627.54   46.60
  17 -13  -2  945.41   67.89
  17 -13  -2  866.91   67.79
 -17 -13   2  927.61   69.49
 -17 -13   2  939.71   68.99
 -17  13   2 1001.80   68.19
  17  13  -2  837.52   68.49
 -17  13   2  868.61   67.89
  17  13  -2 1034.60   69.49
  15 -13  -2   41.60    8.00
 -15 -13   2   38.60    8.40
  15 -13  -2   38.90    7.50
 -15 -13   2   38.90    9.80
  15  13  -2   47.20    8.70
 -15  13   2   30.50    7.30
  15  13  -2   37.20    8.50
 -13 -13   2  621.54   44.20
 -13 -13   2  583.04   44.20
  13 -13  -2  586.74   42.80
  13 -13  -2  584.74   43.10
  13  13  -2  535.05   43.80
  13  13  -2  525.35   43.60
 -13  13   2  573.04   43.30
  11 -13  -2  461.55   36.80
 -11 -13   2  499.05   38.10
 -11 -13   2  521.45   38.50
 -11  13   2  486.35   37.90
  11  13  -2  448.96   38.10
  11  13  -2  548.45   38.70
 -11  13   2  493.65   37.60
  -9 -13   2 1596.34  132.89
   9 -13  -2 1730.23  132.69
   9 -13  -2 1815.82  132.29
  -9 -13   2 2052.99  133.89
  -9  13   2 1868.71  133.19
  -9  13   2 2113.49  134.09
   9  13  -2 1854.51  133.89
   9  13  -2 1968.70  133.79
   7 -13  -2  262.97   20.20
  -7 -13   2  289.97   21.40
  -7 -13   2  260.97   21.40
   7 -13  -2  248.98   20.90
  -7  13   2  250.37   21.90
  -7  13   2  236.98   21.00
   7  13  -2  247.68   21.80
   7  13  -2  241.08   21.30
  -5 -13   2  217.18   18.80
   5 -13  -2  219.18   17.90
  -5 -13   2  245.58   18.70
   5 -13  -2  236.08   18.90
   5  13  -2  252.37   19.40
  -5  13   2  180.68   19.50
  -5  13   2  233.58   19.20
   5  13  -2  210.38   19.60
   3 -13  -2  768.02   55.79
  -3 -13   2  777.92   55.19
   3 -13  -2  821.72   55.09
  -3 -13   2  831.62   55.69
   3  13  -2  745.43   56.49
  -3  13   2  673.73   55.69
  -3  13   2  706.43   56.69
   3  13  -2  748.33   55.59
   1 -13  -2    4.80    4.00
  -1 -13   2   12.00    3.90
   1 -13  -2   13.90    4.00
  -1 -13   2   16.60    4.80
   1  13  -2   12.20    4.40
  -1  13   2   14.30    5.70
  -1  13   2    5.60    5.30
   1  13  -2    9.10    5.50
   1 -13   2  218.78   16.60
  -1 -13  -2  211.48   17.00
  -1 -13  -2  194.58   17.70
   1 -13   2  214.28   17.00
  -1  13  -2  194.48   17.80
  -1  13  -2  233.38   17.30
   1  13   2  193.08   18.10
   1  13   2  192.78   18.90
  -3 -13  -2  144.29   11.60
  -3 -13  -2  136.09   12.30
   3 -13   2  125.09   10.30
   3 -13   2  112.99   10.80
   3  13   2  127.79   12.60
  -3  13  -2  104.89   11.30
  -3  13  -2  110.69   10.80
   3  13   2  104.09   13.10
  -5 -13  -2   17.40    5.00
   5 -13   2   11.20    2.80
   5 -13   2    9.40    3.50
  -5 -13  -2   10.80    5.00
   5  13   2   26.20    6.80
   5  13   2    7.20    5.70
  -5  13  -2    5.80    3.70
  -5  13  -2    8.70    3.40
   7 -13   2   64.29    6.50
  -7 -13  -2   79.49    9.30
  -7 -13  -2   89.49   10.00
  -7  13  -2   71.19    7.20
  -7  13  -2   78.49    7.20
   7  13   2   95.69   11.10
   7  13   2   92.19   11.30
   9 -13   2 1616.94  127.79
  -9 -13  -2 1796.52  130.89
  -9 -13  -2 2041.40  130.79
   9  13   2 1832.72  131.19
   9  13   2 1711.83  131.49
  -9  13  -2 2006.50  128.19
 -11 -13  -2  929.61   66.49
 -11 -13  -2  855.31   66.69
  11  13   2 1021.90   67.59
  11  13   2  821.22   67.19
 -13 -13  -2    6.50    6.20
 -13 -13  -2    7.70    5.70
  13  13   2    4.70    6.30
  13  13   2    2.40    5.50
 -15 -13  -2  699.63   54.69
 -15 -13  -2  803.32   55.79
  15  13   2  730.63   55.29
  15  13   2  685.93   55.39
 -17 -13  -2  182.28   17.70
 -17 -13  -2  179.08   18.30
  17  13   2  173.48   18.00
  17  13   2  170.38   17.80
 -19 -13  -2  211.48   20.60
 -19 -13  -2  197.58   19.70
  19  13   2  188.68   20.00
  19  13   2  211.08   20.10
  21  13   2  105.59   14.70
 -20 -14   2   86.69   15.50
  20  14  -2   85.29   13.40
  18  14  -2  503.75   36.50
  18  14  -2  397.06   35.70
 -18  14   2  453.25   34.50
 -18  14   2  402.36   34.00
 -16 -14   2  131.39   14.90
  16 -14  -2   98.79   12.70
  16 -14  -2  125.79   12.20
 -16 -14   2  121.79   14.60
 -16  14   2   84.69   12.40
  16  14  -2  134.49   14.40
  16  14  -2  152.98   15.50
 -16  14   2   98.19   12.50
  14 -14  -2   14.50    5.00
 -14 -14   2   32.70    8.90
  14 -14  -2   15.60    6.20
 -14 -14   2   25.90    8.00
  14  14  -2   15.70    8.00
 -14  14   2   15.70    5.80
  14  14  -2   28.90    7.90
 -14  14   2   16.80    6.30
 -12 -14   2  733.63   57.39
  12 -14  -2  783.52   56.39
 -12 -14   2  749.33   57.19
  12  14  -2  849.81   57.99
 -12  14   2  825.02   56.89
  12  14  -2  644.94   57.09
  10 -14  -2   22.70    5.30
 -10 -14   2   21.20    6.60
 -10 -14   2   28.20    7.40
  10  14  -2   25.70    8.10
  10  14  -2   27.60    6.80
 -10  14   2   23.10    6.30
 -10  14   2   37.60    8.30
   8 -14  -2   71.19    8.10
  -8 -14   2   57.09    9.60
   8 -14  -2   66.29    9.20
  -8 -14   2   74.29    9.50
   8  14  -2   61.79   10.00
   8  14  -2   90.69   11.50
  -8  14   2   75.39   10.60
  -8  14   2   83.29    9.90
  -6 -14   2  625.44   47.80
  -6 -14   2  640.64   47.50
   6 -14  -2  613.04   47.40
   6 -14  -2  560.74   46.40
   6  14  -2  647.94   49.00
   6  14  -2  656.93   48.10
  -6  14   2  662.93   48.90
  -6  14   2  697.23   48.30
   4 -14  -2   42.30    8.50
  -4 -14   2   30.30    6.50
   4 -14  -2   38.30    5.90
  -4 -14   2   37.10    6.80
  -4  14   2   43.60    8.80
   4  14  -2   46.10    7.70
   4  14  -2   23.50    7.10
  -4  14   2   26.80    6.70
   2 -14  -2  214.58   18.50
   2 -14  -2  203.68   17.30
  -2 -14   2  213.88   18.00
  -2 -14   2  200.08   17.40
  -2  14   2  191.98   19.70
   2  14  -2  217.38   19.40
  -2  14   2  226.38   19.10
   0 -14  -2   97.89    9.70
   0 -14  -2   97.09   10.80
   0 -14   2   85.49    9.20
   0 -14   2   93.59    9.80
   0  14  -2   77.59    9.80
   0  14   2   78.29   10.90
   0  14  -2  107.89   11.60
   0  14   2   84.99   12.30
  -2 -14  -2  273.77   22.80
   2 -14   2  261.97   21.50
  -2 -14  -2  291.27   22.00
  -2  14  -2  255.67   22.40
   2  14   2  268.07   24.40
  -2  14  -2  291.97   21.70
   2  14   2  255.67   23.00
  -4 -14  -2  294.67   25.60
   4 -14   2  338.57   23.60
  -4 -14  -2  347.37   25.30
   4 -14   2  297.07   23.80
   4  14   2  304.57   27.30
  -4  14  -2  295.47   24.50
   4  14   2  279.57   25.90
  -4  14  -2  342.17   24.20
   6 -14   2   39.10    4.80
  -6 -14  -2   52.59    7.70
  -6 -14  -2   50.49    8.60
  -6  14  -2   36.70    5.40
  -6  14  -2   39.00    5.50
   6  14   2   52.39    9.30
   8 -14   2  253.97   18.40
  -8 -14  -2  271.57   22.10
   8 -14   2  226.48   18.20
   8  14   2  298.67   22.90
  -8  14  -2  241.68   18.40
   8  14   2  245.48   23.30
 -10 -14  -2  683.43   50.79
 -10 -14  -2  631.04   49.90
  10  14   2  627.84   51.49
  10  14   2  728.93   51.29
 -12 -14  -2   73.99   10.30
 -12 -14  -2   70.39   10.80
  12  14   2   55.99   11.10
  12  14   2   60.69   11.50
 -14 -14  -2  133.39   15.80
 -14 -14  -2  132.89   14.90
  14  14   2  150.38   16.40
  14  14   2  144.79   16.50
 -16 -14  -2  430.56   33.80
 -16 -14  -2  421.96   33.20
  16  14   2  367.16   33.60
  16  14   2  392.96   33.60
 -18 -14  -2    3.20    6.80
 -18 -14  -2    0.10    7.70
  18  14   2   16.30    9.00
  18  14   2    4.50    7.50
 -17 -15   2   37.60   10.10
  17 -15  -2   33.50    7.80
  17 -15  -2   19.40    5.80
 -17 -15   2   38.60   11.10
  17  15  -2   25.30    9.60
  17  15  -2   36.10   10.20
 -15 -15   2   17.90    8.00
  15 -15  -2    7.50    6.00
 -15 -15   2   19.40    9.30
 -15  15   2    8.50    6.30
  15  15  -2   25.40    9.10
  15  15  -2   18.00    8.70
 -15  15   2   20.70    6.30
  13 -15  -2  631.24   46.50
 -13 -15   2  658.63   48.10
  13 -15  -2  538.25   45.30
 -13 -15   2  627.44   48.40
  13  15  -2  591.24   48.40
 -13  15   2  619.44   46.60
  13  15  -2  677.83   48.60
  11 -15  -2   85.09   10.80
 -11 -15   2  104.79   13.20
  11 -15  -2   63.59    9.00
 -11 -15   2  105.99   12.30
 -11  15   2   72.99   11.40
  11  15  -2  105.09   12.80
  11  15  -2  102.09   13.00
 -11  15   2   76.09   11.00
  -9 -15   2    5.10    5.60
   9 -15  -2    7.10    4.30
  -9 -15   2    5.60    6.20
   9 -15  -2    5.20    5.10
  -9  15   2   -0.60    5.80
   9  15  -2    3.70    6.70
  -9  15   2    7.90    5.90
  -7 -15   2   42.90    8.60
   7 -15  -2   47.70    7.00
  -7 -15   2   53.49    9.20
   7 -15  -2   42.20    8.40
  -7  15   2   50.79    8.90
   7  15  -2   25.00    9.00
   7  15  -2   47.10    9.40
  -7  15   2   51.49   10.50
  -5 -15   2    5.30    5.30
  -5 -15   2    9.70    5.60
   5 -15  -2    5.50    4.20
   5 -15  -2    2.20    4.90
   5  15  -2   11.80    6.20
   5  15  -2   17.80    7.30
  -5  15   2    9.10    6.60
  -5  15   2    3.60    5.60
  -3 -15   2   57.79    9.00
   3 -15  -2   80.59   10.10
  -3 -15   2   62.69    8.80
   3 -15  -2   53.49    7.90
   3  15  -2   58.49   10.90
  -3  15   2   58.39   11.90
  -3  15   2   56.19    9.90
   3  15  -2   75.59    9.80
  -1 -15   2  105.39   10.80
  -1 -15   2   99.89   10.90
   1 -15  -2   80.89   11.50
   1  15  -2  114.79   11.60
   1  15  -2  100.49   12.80
  -1  15   2   89.49   13.80
  -1  15   2   95.79   12.40
  -1 -15  -2   22.90    7.20
   1 -15   2   41.90    6.60
  -1 -15  -2   21.70    5.70
   1 -15   2   33.30    7.00
   1  15   2   30.30    9.40
  -1  15  -2   35.00    7.70
   1  15   2   26.20    7.30
  -1  15  -2   30.70    6.80
  -3 -15  -2  570.54   41.30
  -3 -15  -2  560.24   42.20
   3 -15   2  549.25   39.90
  -3  15  -2  497.95   40.90
  -3  15  -2  526.95   40.30
   3  15   2  557.04   42.70
   3  15   2  558.14   44.10
  -5 -15  -2  278.47   23.80
   5 -15   2  288.67   20.90
  -5 -15  -2  290.37   23.10
   5 -15   2  245.48   20.90
   5  15   2  270.47   25.60
  -5  15  -2  296.17   21.60
  -5  15  -2  256.57   21.00
  -7 -15  -2  234.78   19.20
  -7 -15  -2  231.48   18.20
   7 -15   2  176.18   14.20
   7 -15   2  164.08   14.20
  -7  15  -2  180.48   14.30
   7  15   2  206.68   20.20
  -7  15  -2  195.88   14.40
  -9 -15  -2  421.26   34.50
  -9 -15  -2  456.25   35.50
   9  15   2  437.06   36.80
 -11 -15  -2  145.09   15.90
 -11 -15  -2  161.78   16.90
  11  15   2  168.38   17.70
  11  15   2  152.48   18.00
 -13 -15  -2  223.28   21.40
 -13 -15  -2  228.28   20.70
  13  15   2  202.58   21.50
 -15 -15  -2   39.20   10.80
 -15 -15  -2   11.50    7.30
  15  15   2   25.70    9.50
  15  15   2   51.09   12.10
 -17 -15  -2  107.09   15.30
  17  15   2   91.19   16.80
  17  15   2  118.19   15.90
  14 -16  -2   81.69    9.60
 -14 -16   2  109.59   15.80
 -14 -16   2   75.89   13.50
  14 -16  -2   87.79   11.40
  14  16  -2  105.09   14.90
  14  16  -2  112.99   16.00
  12 -16  -2   33.10    6.60
 -12 -16   2   26.10    9.80
  12 -16  -2   16.60    6.80
 -12 -16   2   24.70    8.50
  12  16  -2   25.50    9.20
 -12  16   2   13.00    6.70
 -12  16   2   20.90    7.20
  10 -16  -2   16.70    5.10
 -10 -16   2   39.10    9.60
 -10  16   2   18.10    6.80
  10  16  -2   24.60    9.20
 -10  16   2   26.50    7.70
  -8 -16   2  104.59   13.40
  -8 -16   2  110.89   14.10
   8 -16  -2   88.79   10.70
   8 -16  -2  116.59   12.60
  -8  16   2  115.19   13.30
  -8  16   2  101.29   13.50
   8  16  -2  118.39   15.80
   8  16  -2  111.19   14.60
  -6 -16   2    9.50    6.40
   6 -16  -2    5.40    5.60
   6 -16  -2    4.40    4.20
  -6 -16   2   10.90    6.40
  -6  16   2   -2.50    5.90
   6  16  -2   14.70    7.50
   6  16  -2    4.40    7.30
  -6  16   2    1.70    7.50
  -4 -16   2   18.80    7.40
   4 -16  -2   14.20    6.00
  -4 -16   2   11.40    5.90
   4 -16  -2    8.40    4.60
   4  16  -2   12.20    8.30
  -4  16   2    0.90    5.60
   4  16  -2    4.40    6.10
  -4  16   2    8.30    8.10
   2 -16  -2    3.10    4.90
  -2 -16   2    1.80    5.20
   2 -16  -2    0.50    5.80
  -2 -16   2    4.60    5.20
  -2  16   2    7.00    9.10
  -2  16   2   -0.30    6.30
   2  16  -2    3.20    6.60
   2  16  -2   -1.50    5.20
   0 -16   2  124.79   12.40
   0 -16   2  117.59   12.70
   0 -16  -2  127.89   13.00
   0 -16  -2  127.79   14.20
   0  16  -2  119.79   12.90
   0  16  -2  131.09   14.80
   0  16   2  112.09   16.40
   0  16   2  129.29   15.30
  -2 -16  -2   61.69   10.10
   2 -16   2   48.20    7.80
   2 -16   2   60.49    7.80
  -2 -16  -2   49.80    8.80
   2  16   2   65.89   11.70
   2  16   2   69.99   13.70
  -2  16  -2   60.39    9.70
  -2  16  -2   48.60    8.00
  -4 -16  -2   27.50    8.70
   4 -16   2   33.20    6.20
   4 -16   2   38.00    5.80
  -4 -16  -2   47.60    8.40
  -4  16  -2   28.10    5.70
  -4  16  -2   27.60    6.40
   4  16   2   49.00   11.00
   4  16   2   30.70    9.90
  -6 -16  -2  111.39   12.10
   6 -16   2   94.29    7.70
   6  16   2  106.99   15.10
  -6  16  -2   78.39    7.60
   6  16   2  115.09   14.40
  -6  16  -2   83.89    7.70
  -8 -16  -2   58.69   11.70
  -8 -16  -2   50.69   10.00
   8  16   2   76.59   13.90
 -10 -16  -2   13.50    8.00
  10  16   2   18.90    9.60
  10  16   2   12.30    8.50
 -12 -16  -2   92.99   13.10
 -12 -16  -2   80.29   13.70
  12  16   2   98.79   15.20
  12  16   2   87.49   14.80
 -14 -16  -2    7.00    8.60
 -14 -16  -2    3.10    7.20
  14  16   2   17.20    9.40
  14  16   2   18.40   10.20
 -11 -17   2   72.59   14.70
  11  17  -2   68.79   15.20
  -9 -17   2  287.97   25.70
   9 -17  -2  244.88   21.60
   9  17  -2  293.77   27.60
   9  17  -2  271.97   25.60
  -7 -17   2   20.50    8.60
   7 -17  -2   28.30    8.40
  -7 -17   2   22.60    7.70
   7 -17  -2   14.90    5.50
   7  17  -2   35.00   11.10
  -7  17   2   16.50    7.30
  -7  17   2   23.20    8.80
   7  17  -2   23.00    9.30
   5 -17  -2   57.29   10.80
  -5 -17   2   60.39   11.80
  -5 -17   2   54.09   10.70
   5 -17  -2   65.29    9.40
   5  17  -2   41.10   10.50
  -5  17   2   51.09   11.80
  -5  17   2   64.09   11.50
   5  17  -2   65.49   13.90
   3 -17  -2   54.29    9.50
  -3 -17   2   51.09   10.40
  -3 -17   2   39.80    9.10
   3 -17  -2   37.80    9.50
  -3  17   2   53.09   11.70
  -3  17   2   25.30   10.50
   3  17  -2   34.10    9.50
   3  17  -2   37.20   11.60
  -1 -17   2  130.69   13.20
   1 -17  -2  101.19   13.10
   1 -17  -2  136.39   15.00
  -1 -17   2  121.69   13.80
  -1  17   2  118.69   17.60
  -1  17   2  113.69   15.80
   1  17  -2  106.39   15.30
   1  17  -2  124.09   13.60
  -1 -17  -2  283.67   26.20
   1 -17   2  240.58   23.70
   1 -17   2  281.17   23.70
  -1 -17  -2  331.67   25.30
  -1  17  -2  264.37   24.90
   1  17   2  329.77   27.50
  -1  17  -2  324.07   24.20
   1  17   2  327.27   29.80
   3 -17   2   38.80    7.10
   3 -17   2   61.39    7.80
  -3 -17  -2   68.19   12.40
   3  17   2   70.49   13.60
  -3  17  -2   39.50    7.00
  -3  17  -2   50.89    8.40
  -5 -17  -2   59.19   11.00
   5 -17   2   65.89    6.30
  -5 -17  -2   79.69   13.00
  -5  17  -2   48.60    6.10
   5  17   2   80.79   15.80
  -7 -17  -2  164.28   18.40
  -7 -17  -2  197.88   20.00
   7  17   2  156.78   21.60
   7  17   2  225.08   21.70
  -9 -17  -2   25.20    9.30
  -9 -17  -2   37.40   10.20
   9  17   2   24.60   11.30
   9  17   2   20.10   11.40
 -11 -17  -2   62.29   13.00
 -11 -17  -2   28.80    9.50
  11  17   2   33.90   11.50
  -6 -18   2  146.29   17.70
  -6 -18   2  142.89   18.30
   6  18  -2  163.08   18.80
   6  18  -2  170.58   20.80
  -4 -18   2   12.70    8.40
  -4 -18   2   -0.30    7.40
   4 -18  -2   -4.40    5.50
   4 -18  -2    3.40    7.30
   4  18  -2   -1.30    9.30
  -4  18   2   -1.60   12.90
   4  18  -2   -0.50    8.10
  -4  18   2  -14.10    7.80
   2 -18  -2   -2.40    5.90
  -2 -18   2   -1.70    6.90
   2 -18  -2    3.50    7.70
  -2 -18   2    9.40    6.80
  -2  18   2   -7.60    8.90
  -2  18   2    9.40   10.80
   2  18  -2    3.30    7.70
   2  18  -2   13.50   12.60
   0 -18   2  115.99   14.00
   0 -18  -2  172.28   17.80
   0 -18   2  147.19   15.00
  -2 -18  -2    5.20    6.80
  -2 -18  -2    2.60    8.30
   2  18   2   -1.70    9.80
   2  18   2   17.80   10.70
  -4 -18  -2   42.00   11.80
   4  18   2   32.80   13.10
   4  18   2   27.50   11.80
  -6 -18  -2  572.24   49.30
  -6 -18  -2  597.64   48.40
   6  18   2  641.54   52.69
   6  18   2  666.83   50.49
 -30   0   3  151.98   19.40
  30   0  -3  197.48   18.40
  30   0  -3  163.18   19.40
 -30   0   3  209.58   20.40
 -28   0   3   43.90   11.50
  28   0  -3   73.39   13.30
  28   0  -3   61.49   11.30
 -26   0   3   23.50    8.60
  26   0  -3   31.50    8.20
  26   0  -3   32.10    7.80
  24   0  -3   19.00    6.00
  24   0  -3   13.60    5.90
 -24   0   3   18.90    6.70
 -24   0   3    9.70    6.30
  22   0  -3  854.31   70.69
 -22   0   3 1043.40   71.49
 -22   0   3  980.20   71.09
  22   0  -3 1001.30   70.69
 -20   0   3   -1.30    4.30
  20   0  -3    3.60    4.30
  20   0  -3    3.20    3.90
 -20   0   3    4.30    4.40
  18   0  -3  115.49   11.90
  18   0  -3  123.19   11.70
 -18   0   3  150.68   12.60
 -18   0   3  123.19   11.90
  16   0  -3 6531.55  485.95
 -16   0   3 7357.16  486.55
 -16   0   3 6688.53  486.05
  16   0  -3 7305.07  486.45
  14   0  -3  737.83   52.39
 -14   0   3  676.93   52.19
  14   0  -3  702.93   52.39
 -14   0   3  772.72   52.59
  12   0  -3   48.10    5.70
 -12   0   3   45.20    5.60
 -12   0   3   59.99    5.80
  12   0  -3   49.60    5.60
  -8   0   3  120.89    9.60
   8   0  -3  111.69    9.60
   8   0  -3  118.59    9.70
  -8   0   3  119.49    9.60
   6   0  -3  153.88   11.20
   6   0  -3  134.29   11.00
  -6   0   3  139.39   11.00
  -2   0   3 1020.50   66.99
   2   0  -3  892.41   66.99
  -2   0   3  995.50   66.99
   2   0  -3  912.71   66.89
   0   0   3   66.29    4.80
   0   0   3   52.89    4.80
   0   0  -3   67.99    5.00
   0   0  -3   56.19    4.70
  -2   0  -3  382.66   24.90
  -2   0  -3  347.67   24.80
   2   0   3  353.96   24.80
   2   0   3  318.27   24.90
  -4   0  -3  113.79    8.50
   4   0   3  101.79    8.40
   4   0   3  114.29    8.60
  -4   0  -3  122.49    8.60
  -6   0  -3   77.29    6.90
   6   0   3   91.49    7.20
   6   0   3   93.19    6.90
   8   0   3  218.18   16.10
  -8   0  -3  210.68   16.00
  10   0   3  924.41   66.19
 -10   0  -3  882.01   66.19
  10   0   3  995.50   66.09
 -12   0  -3 2077.59  139.59
  12   0   3 1767.22  138.99
  12   0   3 2102.19  139.09
  14   0   3  467.25   34.70
 -14   0  -3  476.75   35.40
  14   0   3  481.45   35.00
 -16   0  -3  102.89   10.60
  16   0   3  104.69    9.70
 -16   0  -3  111.69   10.60
  16   0   3  113.99   10.20
  18   0   3  621.34   43.00
 -18   0  -3  578.14   43.30
 -18   0  -3  536.45   43.30
  18   0   3  582.54   42.60
  20   0   3    5.60    4.20
 -20   0  -3   -4.20    3.90
 -20   0  -3    4.30    4.20
  20   0   3    5.80    3.80
 -22   0  -3  542.85   42.40
  22   0   3  525.85   41.20
  22   0   3  593.84   42.10
 -22   0  -3  547.85   42.60
  24   0   3  370.56   29.50
  24   0   3  421.46   30.70
 -24   0  -3  368.86   30.90
 -24   0  -3  345.17   30.70
  26   0   3   93.29   11.70
  26   0   3   85.19   10.80
 -26   0  -3   89.69   13.10
 -26   0  -3   99.19   12.50
 -28   0  -3   71.79   12.40
  28   0   3   75.29   10.50
 -28   0  -3   74.49   13.30
 -30   0  -3    1.80    8.10
  30   0   3   -4.00    6.90
 -30   0  -3    2.10    9.10
  30   0   3    4.10    6.80
  31  -1  -3  230.48   21.60
 -31   1   3  206.58   23.00
  29  -1  -3   61.09   10.40
  29  -1  -3   46.20   10.40
 -29  -1   3   80.29   12.90
  29   1  -3   55.29   11.20
  29   1  -3   57.09    9.70
 -29   1   3   60.39   12.30
 -29   1   3   33.80    9.70
  27  -1  -3   22.40    8.10
 -27  -1   3   13.30    8.20
 -27  -1   3    9.40    7.00
 -27   1   3   27.50    8.80
 -27   1   3   15.80    7.60
  27   1  -3   13.80    6.60
  27   1  -3   17.40    6.40
 -25  -1   3   32.40    8.50
  25  -1  -3   37.90    8.20
  25  -1  -3   53.09    9.50
 -25  -1   3   28.40    8.60
  25   1  -3   38.60    7.90
  25   1  -3   32.70    7.80
 -25   1   3   34.70    8.90
 -23  -1   3  428.26   35.00
  23  -1  -3  433.06   34.40
 -23  -1   3  517.45   35.80
  23  -1  -3  453.25   35.20
  23   1  -3  434.26   34.30
  23   1  -3  425.56   34.90
 -23   1   3  426.26   34.90
  21  -1  -3  277.17   21.60
 -21  -1   3  256.07   22.00
 -21  -1   3  245.18   21.90
  21   1  -3  266.57   21.50
 -21   1   3  256.37   21.80
  21   1  -3  266.67   22.00
  19  -1  -3   88.49    9.10
  19  -1  -3   99.29    9.90
 -19  -1   3   87.79    9.70
 -19  -1   3   75.29    9.20
 -19   1   3   83.99    9.20
  19   1  -3   73.59    8.80
  19   1  -3   75.39    9.30
 -17  -1   3 2785.82  198.98
 -17  -1   3 2724.63  198.78
  17  -1  -3 3021.60  199.18
 -17   1   3 2864.71  198.98
 -17   1   3 2991.10  198.88
  17   1  -3 2714.43  198.58
  17   1  -3 2683.93  198.78
  15  -1  -3 2426.86  167.98
 -15  -1   3 2409.46  167.98
 -15  -1   3 2388.46  167.88
  15  -1  -3 2501.25  167.88
  15   1  -3 2244.68  167.58
 -15   1   3 2198.88  167.48
  15   1  -3 2221.38  167.78
 -15   1   3 2683.53  168.18
 -13  -1   3  130.59   12.00
  13  -1  -3  132.19   12.10
 -13  -1   3  163.88   12.60
  13  -1  -3  152.68   12.20
  13   1  -3  146.29   12.20
  13   1  -3  139.89   12.10
 -13   1   3  150.28   12.10
 -13   1   3  130.29   12.00
  11  -1  -3 4238.58  305.77
 -11  -1   3 4466.75  305.97
  11  -1  -3 4576.94  306.07
 -11  -1   3 4465.55  305.87
  11   1  -3 4398.36  305.87
  11   1  -3 4143.89  305.77
  -9  -1   3 1413.16   96.59
  -9  -1   3 1380.56   96.69
   9  -1  -3 1314.67   96.49
   9  -1  -3 1368.86   96.69
   9   1  -3 1366.66   96.59
   9   1  -3 1403.46   96.69
  -9   1   3 1342.87   96.49
   7  -1  -3  780.82   52.89
   7  -1  -3  739.83   52.99
  -7  -1   3  734.63   52.79
  -7  -1   3  750.12   52.99
   7   1  -3  821.12   53.09
  -7   1   3  706.23   52.79
  -7   1   3  712.73   52.89
   7   1  -3  713.53   52.89
  -5  -1   3 4930.21  340.37
   5  -1  -3 4851.21  340.47
   3  -1  -3  625.04   46.00
   3  -1  -3  627.04   46.20
  -3  -1   3  654.83   46.00
   3   1  -3  711.83   46.10
  -3   1   3  633.34   46.20
  -3   1   3  663.63   46.10
   1  -1  -3 1461.35  111.49
   1  -1  -3 1725.73  111.79
  -1   1   3 1599.84  111.59
  -1   1   3 1472.35  111.69
   1   1  -3 1645.94  111.49
   1   1  -3 1684.03  111.39
  -1  -1  -3   78.69    5.60
   1  -1   3   67.39    5.20
   1  -1   3   57.79    5.20
  -1  -1  -3   74.19    5.60
  -1   1  -3   68.29    5.20
  -1   1  -3   70.39    5.30
   1   1   3   76.79    5.60
   1   1   3   66.09    5.60
   3  -1   3  250.47   19.90
   3  -1   3  272.47   19.90
  -3  -1  -3  300.17   20.30
  -3  -1  -3  306.87   20.20
   3   1   3  292.37   20.30
  -3   1  -3  296.37   19.90
   3   1   3  266.07   20.20
  -3   1  -3  264.97   19.90
  -7  -1  -3  225.38   17.60
   7  -1   3  275.57   17.60
   7  -1   3  252.27   17.40
  -7  -1  -3  221.78   17.80
  -7   1  -3  257.87   17.50
   7   1   3  218.48   17.70
  -7   1  -3  217.58   17.50
  -9  -1  -3   21.60    3.00
   9  -1   3   13.50    2.30
   9   1   3   19.30    2.70
  -9   1  -3   15.60    3.10
  -9   1  -3   17.00    3.00
 -11  -1  -3 7990.60  556.44
  13  -1   3  371.86   25.20
 -13  -1  -3  301.37   25.60
  13  -1   3  331.97   25.20
 -13   1  -3  349.27   25.60
  13   1   3  350.66   25.60
  13   1   3  323.67   25.10
  15  -1   3  456.15   29.40
 -15  -1  -3  406.16   30.10
 -15  -1  -3  385.86   29.80
  15   1   3  347.67   29.40
 -15   1  -3  404.86   29.80
  15   1   3  399.26   29.40
 -15   1  -3  355.26   29.60
  17  -1   3 1256.17   80.79
  17  -1   3  978.80   79.99
 -17  -1  -3 1080.09   81.09
 -17  -1  -3 1171.38   81.19
  17   1   3 1154.98   80.49
 -17   1  -3 1138.69   80.99
 -17   1  -3 1135.69   80.99
  17   1   3 1098.59   80.69
 -19  -1  -3  179.18   16.30
 -19  -1  -3  173.48   16.50
  19  -1   3  192.58   15.30
  19  -1   3  174.08   15.70
 -19   1  -3  164.68   16.00
 -19   1  -3  211.88   16.60
  19   1   3  195.48   16.00
  19   1   3  172.38   15.30
  21  -1   3   80.39    9.90
 -21  -1  -3   93.29   11.10
 -21  -1  -3   93.49   10.80
  21  -1   3   89.19    9.30
  21   1   3   79.09    9.20
 -21   1  -3   90.99   10.90
 -21   1  -3   79.29   10.30
  21   1   3  100.59   10.30
 -23  -1  -3  447.86   33.40
 -23  -1  -3  419.76   33.50
  23  -1   3  407.06   32.50
 -23   1  -3  387.16   33.00
 -23   1  -3  417.46   33.10
  23   1   3  436.36   32.20
  23   1   3  381.06   32.20
  25  -1   3   12.50    5.70
 -25  -1  -3   15.20    6.30
 -25  -1  -3   26.60    8.10
 -25   1  -3   30.80    8.60
  25   1   3   18.30    6.50
  25   1   3   14.60    5.20
 -25   1  -3   20.20    6.90
 -27  -1  -3   54.29   12.00
  27  -1   3   49.10    8.80
  27  -1   3   48.20    9.70
 -27   1  -3   56.09   11.40
  27   1   3   43.80    8.40
 -27   1  -3   44.90   10.20
  29  -1   3   50.69    9.60
  29  -1   3   30.40   10.00
 -29  -1  -3   37.20   10.90
 -29  -1  -3   15.70    9.50
 -29   1  -3   40.20   11.50
 -29   1  -3   43.60   11.80
  29   1   3   39.60    8.70
  30  -2  -3   84.59   12.60
  30  -2  -3   93.69   15.10
 -30  -2   3   93.49   15.10
 -30   2   3  111.49   15.10
  30   2  -3   88.79   12.40
 -30   2   3  105.69   15.40
 -28  -2   3   24.30    8.60
 -28  -2   3   16.50    8.10
  28  -2  -3   19.50    7.00
  28  -2  -3   13.40    7.90
 -28   2   3   26.00    8.70
  28   2  -3   15.50    7.00
 -28   2   3   11.80    8.70
  28   2  -3   12.80    6.10
  26  -2  -3  104.79   12.10
 -26  -2   3  105.39   13.50
 -26  -2   3  121.19   13.40
 -26   2   3  117.89   13.60
  26   2  -3   84.79   11.80
  26   2  -3   96.79   11.70
 -26   2   3  102.99   13.30
 -24  -2   3   32.90    8.00
  24  -2  -3   31.90    6.80
  24  -2  -3   45.50    9.20
 -24  -2   3   21.50    7.10
 -24   2   3   23.60    7.60
  24   2  -3   19.90    6.10
  24   2  -3   23.20    7.00
  22  -2  -3  766.82   55.89
 -22  -2   3  714.83   56.39
  22  -2  -3  659.13   56.09
 -22  -2   3  720.13   56.39
 -22   2   3  814.52   56.89
 -22   2   3  866.61   56.79
  22   2  -3  711.13   55.69
  22   2  -3  811.62   56.69
 -20  -2   3  124.89   12.30
  20  -2  -3  108.49   11.90
  20  -2  -3  103.19   11.40
 -20  -2   3  134.89   12.60
  20   2  -3  114.49   11.90
 -20   2   3  114.89   12.20
  20   2  -3  123.69   11.70
 -20   2   3  124.59   11.90
  18  -2  -3  302.27   23.10
 -18  -2   3  290.37   23.60
  18  -2  -3  317.37   23.70
 -18  -2   3  277.97   23.30
  18   2  -3  250.67   23.00
 -18   2   3  334.07   23.90
  18   2  -3  241.68   22.60
 -18   2   3  318.67   23.40
  16  -2  -3 2756.42  203.18
 -16  -2   3 2760.62  203.48
 -16  -2   3 2902.21  203.68
 -16   2   3 3156.68  203.48
 -16   2   3 3076.09  203.78
  16   2  -3 2772.72  203.28
  16   2  -3 2839.32  203.48
 -14  -2   3    8.30    3.70
 -14  -2   3   16.10    4.00
  14  -2  -3    8.20    3.50
  14   2  -3    4.50    3.00
  14   2  -3   12.30    3.70
 -14   2   3    3.70    3.00
 -14   2   3   11.00    3.70
 -12  -2   3  790.82   57.29
  12  -2  -3  850.51   57.19
 -12  -2   3  823.62   57.29
  12  -2  -3  798.92   57.29
  12   2  -3  764.72   57.09
 -12   2   3  715.63   56.79
 -12   2   3  815.52   57.29
  12   2  -3  803.12   57.19
  10  -2  -3 3464.15  264.67
 -10  -2   3 3596.44  264.77
 -10  -2   3 3984.90  264.77
  10  -2  -3 3618.44  264.57
 -10   2   3 4197.88  264.87
  10   2  -3 3850.01  264.77
 -10   2   3 4218.78  264.77
  10   2  -3 3395.26  264.57
  -8  -2   3 1494.95  104.79
   8  -2  -3 1624.54  104.79
  -8  -2   3 1330.57  104.69
   8  -2  -3 1525.65  104.99
   8   2  -3 1549.14  104.89
   8   2  -3 1542.35  104.89
  -8   2   3 1472.45  104.79
  -8   2   3 1380.16  104.69
   6  -2  -3 4162.88  315.37
  -6  -2   3 5101.79  315.57
   6  -2  -3 4250.87  315.57
   6   2  -3 4603.64  315.47
   4  -2  -3 4209.08  290.97
  -4  -2   3 4181.58  290.97
   4  -2  -3 4148.98  291.17
   2  -2  -3 3813.42  239.88
   2   2  -3 3071.59  239.38
   0  -2  -3  921.11   66.79
   0  -2  -3  989.70   66.89
   0  -2   3  888.71   66.39
   0  -2   3  842.52   66.29
   0   2   3 1027.30   66.79
   0   2  -3 1056.89   66.49
   0   2   3 1028.80   67.09
   0   2  -3  860.61   66.29
   2  -2   3  631.64   44.30
  -2  -2  -3  691.53   44.90
  -2  -2  -3  584.54   44.80
   2  -2   3  628.34   44.30
   2   2   3  620.14   45.00
  -2   2  -3  659.63   44.30
   2   2   3  607.94   44.90
  -2   2  -3  653.63   44.30
  -4  -2  -3 4796.12  333.87
  -6  -2  -3 2364.26  171.78
   6  -2   3 2674.63  171.28
  -6  -2  -3 2448.75  172.08
   6   2   3 2463.45  172.08
  -6   2  -3 2081.89  171.38
  -6   2  -3 2626.34  171.48
   6   2   3 2566.04  171.88
  -8  -2  -3  348.87   26.70
   8  -2   3  383.66   26.00
  -8  -2  -3  346.97   26.40
   8  -2   3  382.26   26.10
  -8   2  -3  368.56   26.20
   8   2   3  340.87   26.30
   8   2   3  385.26   26.80
  -8   2  -3  340.67   26.10
  10  -2   3  796.32   51.19
  10  -2   3  610.74   51.09
 -10  -2  -3  799.12   51.79
 -10  -2  -3  692.13   51.89
  10   2   3  654.13   51.39
  10   2   3  718.13   51.79
 -10   2  -3  796.92   51.49
 -10   2  -3  705.93   51.39
  12  -2   3 1968.40  159.78
 -12  -2  -3 2275.67  160.78
 -12  -2  -3 2335.07  160.58
  12  -2   3 2478.45  159.98
 -12   2  -3 2104.19  160.18
 -12   2  -3 2509.25  160.38
  12   2   3 2325.77  160.58
  14  -2   3  882.01   64.39
 -14  -2  -3  924.21   65.29
 -14  -2  -3  921.21   65.09
  14  -2   3  852.51   64.19
  14   2   3  834.32   64.49
 -14   2  -3  878.21   64.69
 -14   2  -3  921.71   64.79
  14   2   3 1014.20   65.19
  16  -2   3  839.02   59.19
 -16  -2  -3  909.21   60.29
 -16  -2  -3  801.62   60.19
  16  -2   3  748.13   59.29
 -16   2  -3  770.82   59.69
  16   2   3  873.61   59.59
  16   2   3  835.92   59.79
 -16   2  -3  827.42   59.79
  18  -2   3  578.24   38.00
 -18  -2  -3  436.86   38.00
  18  -2   3  539.75   37.40
 -18  -2  -3  508.75   38.30
  18   2   3  521.85   38.00
 -18   2  -3  527.45   38.10
  18   2   3  449.46   37.20
 -18   2  -3  471.65   37.90
  20  -2   3  164.48   15.90
  20  -2   3  181.58   15.60
 -20  -2  -3  186.28   16.90
  20   2   3  189.08   15.90
 -20   2  -3  201.38   16.80
 -20   2  -3  176.68   16.70
  20   2   3  198.38   16.50
  22  -2   3   48.80    6.60
  22  -2   3   49.70    7.90
 -22  -2  -3   44.90    8.90
 -22  -2  -3   53.39    9.60
 -22   2  -3   47.00    7.90
 -22   2  -3   36.20    8.00
  22   2   3   36.40    6.90
  22   2   3   43.90    7.50
 -24  -2  -3  117.79   14.00
  24  -2   3  160.18   13.40
 -24  -2  -3  120.69   14.70
  24  -2   3  133.69   14.00
 -24   2  -3  124.49   14.50
 -24   2  -3  134.29   14.40
  24   2   3  128.39   13.50
  24   2   3  139.19   13.30
  26  -2   3   -2.30    5.20
  26  -2   3    6.90    5.00
 -26  -2  -3   11.80    6.80
 -26  -2  -3   -1.00    6.50
  26   2   3   -1.10    5.20
  26   2   3   -3.40    3.80
 -26   2  -3    0.40    6.30
 -26   2  -3    8.70    7.20
 -28  -2  -3    8.50    8.60
  28  -2   3   -1.80    5.30
  28  -2   3    7.50    7.50
 -28  -2  -3    8.80    7.80
  28   2   3    5.90    5.50
 -28   2  -3    9.40    7.80
 -28   2  -3   11.90    7.90
  30  -2   3   66.29   13.50
 -30  -2  -3   78.49   14.40
 -30   2  -3   72.79   14.10
  30   2   3   58.69   11.00
  29  -3  -3   24.50    9.70
  29  -3  -3   30.90    8.20
 -29  -3   3   46.60   10.90
 -29  -3   3   30.60    9.40
 -29   3   3   20.60    9.10
  29   3  -3   17.50    7.70
  29   3  -3   23.60    7.20
 -29   3   3   26.30    9.50
 -27  -3   3   64.49   12.20
  27  -3  -3   33.90    8.20
 -27  -3   3   40.00   10.20
 -27   3   3   44.20    9.30
  27   3  -3   42.30    8.20
 -27   3   3   32.50    9.50
  27   3  -3   34.50    8.50
 -25  -3   3   -0.60    5.00
  25  -3  -3    2.40    4.90
 -25  -3   3   -1.20    6.00
  25  -3  -3    1.10    5.50
 -25   3   3    6.70    6.50
 -25   3   3   10.60    6.30
  25   3  -3    6.30    5.20
  25   3  -3    7.60    5.60
 -23  -3   3  311.77   26.60
 -23  -3   3  314.47   26.50
  23  -3  -3  343.77   26.80
  23   3  -3  312.67   26.20
 -23   3   3  332.37   26.40
  23   3  -3  288.57   25.40
 -23   3   3  317.17   26.50
 -21  -3   3  167.88   14.60
  21  -3  -3  126.49   13.10
 -21  -3   3  159.18   14.60
  21  -3  -3  124.79   13.80
 -21   3   3  137.29   13.60
 -21   3   3  156.78   14.50
  21   3  -3  168.58   14.30
  21   3  -3  111.29   12.90
 -19  -3   3 1040.70   72.19
 -19  -3   3 1038.00   72.09
  19  -3  -3 1031.80   72.09
  19  -3  -3 1104.09   71.69
 -19   3   3 1048.40   71.99
 -19   3   3  828.72   71.09
  19   3  -3  851.91   71.39
  19   3  -3  961.30   71.39
 -17  -3   3  291.67   22.50
  17  -3  -3  311.67   22.10
  17  -3  -3  244.78   22.00
 -17  -3   3  279.97   22.40
  17   3  -3  240.58   21.60
  17   3  -3  234.28   21.80
 -17   3   3  279.17   21.90
 -17   3   3  326.17   22.70
 -15  -3   3   18.90    5.00
  15  -3  -3   20.50    4.40
 -15  -3   3   21.20    4.90
  15  -3  -3   12.80    4.10
  15   3  -3   22.50    5.30
 -15   3   3   16.10    4.30
 -15   3   3   15.60    4.00
  15   3  -3   22.90    4.90
 -13  -3   3 1654.93  117.19
  13  -3  -3 1547.35  116.99
  13  -3  -3 1841.22  116.99
 -13  -3   3 1473.95  116.79
 -13   3   3 1723.93  117.09
  13   3  -3 1820.82  117.19
 -13   3   3 1535.85  116.59
  13   3  -3 1637.54  116.89
  11  -3  -3  370.66   24.90
  11  -3  -3  349.37   24.40
 -11  -3   3  276.47   24.20
 -11  -3   3  342.07   24.70
  11   3  -3  291.37   24.30
 -11   3   3  363.46   24.60
  11   3  -3  277.77   24.10
  -9  -3   3  384.66   26.10
   9  -3  -3  295.07   25.70
  -9  -3   3  356.66   25.90
   9  -3  -3  301.67   25.50
   9   3  -3  391.56   25.90
  -9   3   3  297.17   25.50
  -9   3   3  370.96   25.80
   9   3  -3  388.86   26.00
  -7  -3   3   93.29    8.50
  -7  -3   3  121.69    8.80
   7  -3  -3  112.79    8.60
   7  -3  -3   83.89    8.50
   7   3  -3   98.29    8.50
  -7   3   3  104.59    8.60
  -5  -3   3  896.81   72.59
   5  -3  -3 1057.69   72.99
  -5  -3   3 1129.79   72.79
   5  -3  -3 1106.19   72.79
   5   3  -3 1065.29   72.69
  -5   3   3  994.00   72.79
   5   3  -3 1028.60   72.69
  -5   3   3  978.40   72.69
   3  -3  -3 3538.45  244.98
  -3  -3   3 3147.29  244.58
  -3   3   3 3821.72  245.08
  -3   3   3 3555.24  245.18
   1  -3  -3 2061.69  135.29
  -1  -3   3 1650.73  134.59
   1  -3  -3 1936.21  135.19
  -1   3   3 2078.39  135.49
   1   3  -3 1742.53  134.69
  -1   3   3 2141.49  135.19
   1  -3   3   18.40    1.50
   1  -3   3   14.00    1.50
  -1  -3  -3   22.70    2.70
   1   3   3   20.40    2.90
  -1   3  -3   16.80    1.60
  -1   3  -3   17.40    1.50
  -3  -3  -3 2377.26  168.38
  -3  -3  -3 2428.16  168.18
   3   3   3 2399.66  168.38
   3   3   3 2437.76  168.38
  -5  -3  -3 1760.12  135.49
  -5  -3  -3 2156.18  135.49
  -5   3  -3 1856.91  134.69
   5   3   3 1896.11  135.49
  -5   3  -3 1912.01  134.69
   5   3   3 2035.20  135.79
   7  -3   3  165.48   10.40
  -7  -3  -3  118.59   11.30
   7   3   3  140.19   11.20
  -7   3  -3  136.69   10.50
   7   3   3  137.19   11.40
  -9  -3  -3  412.96   31.90
  -9  -3  -3  387.56   31.50
   9  -3   3  458.15   30.90
   9  -3   3  460.05   31.10
   9   3   3  437.96   31.90
   9   3   3  403.16   31.50
  -9   3  -3  466.65   31.20
  11  -3   3  575.74   45.90
 -11  -3  -3  655.93   46.70
 -11  -3  -3  627.64   46.90
 -11   3  -3  707.13   46.30
 -11   3  -3  686.53   46.30
  11   3   3  605.84   46.40
  11   3   3  656.13   46.80
 -13  -3  -3  649.83   50.39
 -13  -3  -3  676.33   50.19
  13  -3   3  624.24   49.50
  13   3   3  696.83   49.90
 -13   3  -3  740.63   49.90
  13   3   3  730.33   50.39
 -13   3  -3  720.93   49.90
 -15  -3  -3  623.24   48.10
 -15  -3  -3  634.24   48.50
  15  -3   3  602.64   47.20
  15   3   3  697.33   47.90
  15   3   3  696.23   48.30
 -15   3  -3  691.63   48.00
 -17  -3  -3  247.58   18.60
  17  -3   3  202.78   17.40
 -17  -3  -3  185.88   18.10
  17  -3   3  228.68   17.20
 -17   3  -3  204.28   17.80
 -17   3  -3  242.18   18.10
  17   3   3  196.48   17.40
  17   3   3  221.38   18.10
  19  -3   3  576.54   45.10
 -19  -3  -3  597.04   46.10
 -19  -3  -3  561.64   45.60
  19   3   3  610.54   45.50
 -19   3  -3  681.03   45.90
  19   3   3  619.64   45.20
 -19   3  -3  629.64   45.80
  21  -3   3   11.10    4.20
 -21  -3  -3   11.10    5.90
  21  -3   3    9.80    4.70
 -21  -3  -3    6.40    5.50
 -21   3  -3    1.60    4.50
  21   3   3   11.90    4.50
 -21   3  -3    8.00    5.20
  21   3   3   10.30    5.10
 -23  -3  -3    0.50    5.40
  23  -3   3    7.50    5.20
  23  -3   3   12.70    4.50
 -23  -3  -3   12.00    7.20
  23   3   3    4.80    4.50
  23   3   3    3.60    4.60
 -23   3  -3    7.00    6.10
 -23   3  -3   -3.10    4.70
 -25  -3  -3  100.79   12.90
  25  -3   3   94.99   10.80
  25  -3   3   84.39   11.90
 -25  -3  -3   98.29   13.20
 -25   3  -3  104.99   12.90
  25   3   3  105.19   11.20
  25   3   3  111.39   12.10
 -25   3  -3   87.69   12.40
  27  -3   3  296.77   25.30
 -27  -3  -3  298.97   27.20
 -27  -3  -3  292.67   26.90
  27   3   3  320.07   25.60
 -27   3  -3  263.97   26.90
  27   3   3  347.17   26.90
 -29  -3  -3    6.50    8.60
  29  -3   3    1.70    7.50
 -29  -3  -3   12.90    9.30
  29  -3   3    2.30    6.40
  29   3   3   -7.30    5.10
 -29   3  -3    6.80    9.20
  29   3   3   -3.70    7.30
  30  -4  -3   83.39   13.40
  30  -4  -3   97.49   15.80
 -30   4   3  103.89   15.50
 -30   4   3  119.29   16.30
 -28  -4   3   29.40    9.00
  28  -4  -3   34.00   10.20
 -28  -4   3   41.20   10.50
  28  -4  -3   58.09   10.90
  28   4  -3   39.80    8.80
  28   4  -3   29.90    8.10
 -28   4   3   35.60   10.30
 -28   4   3   19.30    8.10
 -26  -4   3   12.80    7.50
 -26  -4   3    0.40    5.50
  26  -4  -3    8.20    6.50
  26  -4  -3    2.20    5.60
  26   4  -3    3.60    5.80
 -26   4   3    2.00    6.30
 -26   4   3    3.20    6.10
  26   4  -3    3.10    5.00
  24  -4  -3  170.58   16.20
 -24  -4   3  125.09   15.60
 -24  -4   3  158.98   15.60
  24  -4  -3  147.19   14.60
  24   4  -3  144.49   14.90
 -24   4   3  150.88   15.60
 -24   4   3  141.59   15.30
  24   4  -3  156.38   14.70
  22  -4  -3  146.09   14.00
  22  -4  -3  131.39   14.40
 -22  -4   3  139.19   14.70
 -22  -4   3  147.69   14.70
  22   4  -3  142.69   14.20
  22   4  -3  146.39   13.80
 -22   4   3  158.28   14.70
 -22   4   3  138.19   14.30
  20  -4  -3   92.79   11.50
 -20  -4   3  116.99   12.10
 -20  -4   3  116.09   12.20
  20  -4  -3  120.89   11.40
 -20   4   3   87.69   11.30
 -20   4   3  114.59   11.50
  20   4  -3  104.49   11.00
  20   4  -3  129.69   12.10
  18  -4  -3  760.42   50.29
 -18  -4   3  628.44   49.60
  18  -4  -3  687.73   49.30
 -18  -4   3  643.04   49.70
 -18   4   3  606.04   49.00
  18   4  -3  670.43   49.60
 -18   4   3  707.03   49.80
  18   4  -3  650.63   49.20
 -16  -4   3  405.56   31.10
  16  -4  -3  418.56   31.10
  16  -4  -3  425.26   30.60
 -16  -4   3  381.86   30.80
  16   4  -3  426.66   30.70
  16   4  -3  398.96   30.80
 -16   4   3  378.56   30.30
 -16   4   3  384.46   30.70
 -14  -4   3 1864.01  127.99
  14  -4  -3 1914.51  127.59
  14  -4  -3 1843.82  127.99
 -14  -4   3 1640.64  127.69
 -14   4   3 1912.91  127.79
  14   4  -3 1630.54  127.49
  14   4  -3 1830.42  127.59
 -12  -4   3 3512.45  253.97
 -12  -4   3 3393.06  253.87
  12   4  -3 3664.73  253.77
 -12   4   3 3478.65  253.57
 -12   4   3 3675.43  253.87
  12   4  -3 4045.90  254.17
  10  -4  -3  130.49   12.00
 -10  -4   3  162.28   12.30
 -10  -4   3  145.99   12.20
  10   4  -3  150.88   12.10
 -10   4   3  128.39   11.70
 -10   4   3  123.09   11.70
  10   4  -3  169.78   12.10
  -8  -4   3   20.50    3.60
  -8  -4   3   17.50    3.70
   8  -4  -3   28.50    3.80
   8   4  -3   21.30    3.50
   8   4  -3   22.00    3.30
   6  -4  -3 2419.36  192.98
  -6  -4   3 2638.64  193.08
   6  -4  -3 2855.31  193.48
  -6  -4   3 3011.50  193.28
   6   4  -3 2615.74  193.08
  -6   4   3 2841.02  193.28
   6   4  -3 2974.60  193.18
   4  -4  -3 2102.89  146.49
  -4  -4   3 1789.52  145.99
  -4  -4   3 1901.01  146.09
   4  -4  -3 2218.68  146.39
   4   4  -3 2098.49  146.19
  -4   4   3 2239.88  146.69
  -4   4   3 2159.18  146.39
   4   4  -3 2225.78  146.19
   2  -4  -3  170.58   14.00
  -2  -4   3  210.08   13.90
  -2  -4   3  162.78   13.70
   2  -4  -3  184.08   14.20
  -2   4   3  179.38   14.30
   2   4  -3  205.28   13.80
   2   4  -3  190.78   13.70
  -2   4   3  193.78   14.10
   0  -4  -3 1715.73  114.79
   0  -4  -3 1534.85  114.59
   0   4   3 1668.23  114.99
   0   4   3 1629.24  114.69
  -2  -4  -3  105.99    8.00
  -2  -4  -3   87.39    8.00
   2   4   3  102.69    8.20
   2   4   3   97.79    8.30
  -4  -4  -3 2036.60  138.59
   4   4   3 1969.90  138.79
   4   4   3 1935.41  138.79
  -6  -4  -3 1906.41  131.59
   6  -4   3 1999.60  130.79
  -6   4  -3 1758.92  130.69
  -6   4  -3 1935.91  130.69
   6   4   3 1782.22  131.79
   6   4   3 1879.51  131.69
   8  -4   3 1556.64  101.49
   8  -4   3 1424.46  101.29
  -8  -4  -3 1387.56  102.49
  -8  -4  -3 1493.75  102.19
   8   4   3 1382.06  102.19
   8   4   3 1458.95  102.59
 -10  -4  -3  134.89   11.00
  10  -4   3  105.09    9.40
  10  -4   3  123.69    9.70
 -10  -4  -3  126.59   10.50
 -10   4  -3  126.49    9.80
  10   4   3  104.99   10.20
  10   4   3  136.69   11.00
 -10   4  -3  127.69    9.80
 -12  -4  -3  119.19   10.80
 -12  -4  -3  130.39   10.40
  12  -4   3  100.89    9.40
  12  -4   3  100.99    9.00
  12   4   3  114.49   10.50
 -12   4  -3  112.99    9.60
  12   4   3  121.09   10.10
 -14  -4  -3 1886.61  127.99
  14  -4   3 1970.40  127.39
  14  -4   3 1812.62  126.89
 -14  -4  -3 1663.03  128.09
 -14   4  -3 1745.23  127.29
  14   4   3 1803.62  127.89
  14   4   3 1692.23  127.49
 -14   4  -3 1883.31  127.39
 -16  -4  -3    8.00    4.10
  16  -4   3    6.10    2.70
  16  -4   3    6.90    3.10
 -16  -4  -3   14.50    5.20
  16   4   3    6.70    3.40
 -16   4  -3    6.20    3.40
 -16   4  -3   -0.40    2.90
  16   4   3    6.00    4.20
 -18  -4  -3   25.90    6.50
  18  -4   3   10.50    4.50
 -18  -4  -3   15.50    5.50
  18  -4   3   21.20    4.20
 -18   4  -3   17.70    5.00
  18   4   3   20.70    5.70
  18   4   3    9.90    4.20
 -18   4  -3   30.60    6.30
 -20  -4  -3  135.79   12.30
  20  -4   3   92.79   11.00
  20  -4   3   95.89   10.20
 -20  -4  -3  110.79   12.50
  20   4   3  106.79   11.10
 -20   4  -3  119.29   11.70
 -20   4  -3  121.09   12.00
  20   4   3  105.79   11.30
 -22  -4  -3    5.50    6.10
  22  -4   3    1.60    4.80
  22  -4   3    6.40    3.90
 -22  -4  -3    6.20    5.70
  22   4   3    5.10    4.90
  22   4   3    3.70    3.90
 -22   4  -3   -4.20    4.90
 -24  -4  -3   11.30    7.80
 -24  -4  -3   12.00    6.60
  24  -4   3    0.90    5.70
  24  -4   3    3.30    4.70
  24   4   3    3.20    4.50
 -24   4  -3    6.30    6.40
  24   4   3    4.50    4.80
 -26  -4  -3    0.40    7.30
 -26  -4  -3    7.00    7.30
  26  -4   3    6.40    4.90
  26  -4   3   -1.90    6.00
 -26   4  -3    2.10    6.10
  26   4   3    2.00    5.10
  26   4   3    6.00    5.80
 -26   4  -3    5.80    7.10
  28  -4   3   11.30    6.80
  28  -4   3   22.40    9.70
 -28  -4  -3   14.80    9.50
 -28  -4  -3   21.20    9.50
  28   4   3   15.40    6.90
 -28   4  -3   19.40   10.00
 -28   4  -3    2.70    7.50
  28   4   3   13.10    8.10
 -29  -5   3   46.20   11.60
  29  -5  -3   78.49   13.00
  29  -5  -3   23.00    9.60
  29   5  -3   47.60    9.50
 -29   5   3   46.10   12.00
 -29   5   3   40.10   11.30
  27  -5  -3  118.49   13.20
  27  -5  -3  111.99   14.90
 -27  -5   3   93.39   14.20
 -27  -5   3  105.09   14.30
 -27   5   3   90.29   13.70
  27   5  -3   97.79   12.10
  27   5  -3  117.19   13.60
 -27   5   3  106.49   14.20
  25  -5  -3  216.38   19.30
 -25  -5   3  227.48   20.60
  25  -5  -3  249.18   21.00
 -25  -5   3  202.78   19.90
  25   5  -3  202.38   18.70
 -25   5   3  175.18   19.60
 -25   5   3  209.78   19.90
  25   5  -3  210.08   19.50
 -23  -5   3   35.90    8.60
 -23  -5   3   50.99   10.40
  23  -5  -3   49.70    8.00
  23  -5  -3   47.90    9.80
  23   5  -3   51.49    7.60
 -23   5   3   50.59    8.80
  23   5  -3   40.30    8.30
 -23   5   3   45.80    8.20
 -21  -5   3   17.80    6.60
 -21  -5   3   12.80    6.40
  21  -5  -3   21.40    6.80
  21  -5  -3   20.80    5.90
  21   5  -3   25.70    6.50
 -21   5   3   31.80    7.50
  21   5  -3   17.50    5.80
 -21   5   3   22.90    6.60
  19  -5  -3 2247.48  169.18
  19  -5  -3 2689.43  169.08
 -19  -5   3 2213.98  168.98
 -19   5   3 2222.18  168.88
 -19   5   3 2590.54  168.98
  19   5  -3 2179.78  168.38
  19   5  -3 2570.34  169.28
  17  -5  -3   32.80    6.50
 -17  -5   3   33.00    6.40
  17  -5  -3   37.70    5.90
 -17  -5   3   32.00    6.60
 -17   5   3   43.20    5.90
  17   5  -3   32.70    5.60
  17   5  -3   44.30    6.60
 -17   5   3   33.20    6.10
 -15  -5   3  341.07   28.10
  15  -5  -3  327.57   28.00
 -15  -5   3  379.46   28.20
  15  -5  -3  332.07   27.50
  15   5  -3  353.16   27.70
 -15   5   3  367.86   28.00
 -15   5   3  388.56   27.80
  15   5  -3  414.36   28.30
  13  -5  -3 2197.08  164.98
  13  -5  -3 2315.07  165.58
 -13  -5   3 2274.87  165.48
 -13  -5   3 2335.17  165.58
 -13   5   3 2266.77  165.28
  13   5  -3 2354.46  165.28
  13   5  -3 2630.14  165.68
 -13   5   3 2425.86  165.28
  11  -5  -3  434.06   35.70
  11  -5  -3  408.46   36.00
 -11  -5   3  560.94   36.60
 -11  -5   3  507.35   36.40
  11   5  -3  491.35   36.00
 -11   5   3  522.95   36.20
  11   5  -3  512.85   36.30
   9  -5  -3  256.97   20.40
   9  -5  -3  243.18   20.60
  -9  -5   3  278.97   20.80
  -9   5   3  293.07   20.70
  -9   5   3  291.87   20.70
   9   5  -3  261.37   20.40
  -7  -5   3 4719.33  329.07
  -5  -5   3   64.99    6.80
   5  -5  -3   95.29    7.10
  -5  -5   3   63.59    6.80
   5  -5  -3   90.89    7.40
   5   5  -3   82.59    7.00
  -5   5   3   88.99    7.10
   5   5  -3   73.39    6.70
  -5   5   3   80.99    7.30
  -3  -5   3 1115.89   82.69
   3  -5  -3 1088.09   82.89
   3  -5  -3 1177.78   83.09
  -3  -5   3 1287.77   82.79
  -3   5   3 1201.48   82.89
  -3   5   3 1158.78   83.29
   3   5  -3 1209.08   82.69
  -1  -5  -3 1922.61  133.19
  -1  -5  -3 1911.11  133.09
   1   5   3 1823.22  133.19
   1   5   3 1948.61  133.49
  -3  -5  -3 1161.18   81.09
  -3  -5  -3 1106.99   81.19
   3   5   3 1213.08   81.49
   3   5   3 1124.59   81.39
  -5  -5  -3 4178.18  271.57
  -5  -5  -3 3711.63  271.67
   5   5   3 3799.02  271.77
   5   5   3 3882.61  271.77
   7  -5   3 1195.28   74.59
  -7  -5  -3 1088.99   75.59
  -7  -5  -3 1000.80   75.89
   7  -5   3 1146.09   74.69
   7   5   3 1104.49   76.09
  -7   5  -3 1015.90   74.59
   7   5   3 1043.60   75.79
  -7   5  -3  948.81   74.59
  -9  -5  -3   48.00    5.50
   9  -5   3   39.90    4.50
   9  -5   3   53.29    4.40
  -9  -5  -3   61.79    6.30
   9   5   3   54.89    6.20
  -9   5  -3   48.00    4.60
   9   5   3   55.69    5.70
  -9   5  -3   51.49    4.60
  11  -5   3  175.88   14.00
  11  -5   3  177.78   13.70
 -11  -5  -3  209.68   15.10
 -11  -5  -3  179.48   15.20
  11   5   3  201.08   15.50
  11   5   3  200.18   15.00
 -11   5  -3  175.08   14.00
 -11   5  -3  152.48   13.80
  13  -5   3 1570.14  107.59
  13  -5   3 1347.67  107.79
 -13  -5  -3 1532.95  108.69
 -13  -5  -3 1442.76  108.99
 -13   5  -3 1633.04  108.09
 -13   5  -3 1650.73  107.99
  13   5   3 1596.04  108.59
  13   5   3 1475.95  108.79
  15  -5   3 1365.76  101.29
  15  -5   3 1538.25  100.99
 -15  -5  -3 1432.76  102.39
 -15  -5  -3 1425.76  101.99
  15   5   3 1420.96  101.69
  15   5   3 1416.66  101.99
 -15   5  -3 1409.06  101.29
 -17  -5  -3   77.49    9.60
 -17  -5  -3   76.59    9.00
  17   5   3   79.29    8.50
  17   5   3   60.59    8.60
 -17   5  -3   78.59    8.40
 -19  -5  -3  241.18   20.60
  19  -5   3  252.47   19.60
 -19  -5  -3  210.78   19.70
 -19   5  -3  234.68   19.60
 -19   5  -3  232.38   19.60
  19   5   3  238.28   19.70
  19   5   3  210.58   19.10
  21  -5   3  200.78   19.40
  21  -5   3  195.58   18.20
 -21  -5  -3  249.48   20.90
 -21   5  -3  230.78   20.00
  21   5   3  232.98   19.40
  21   5   3  255.47   20.10
 -21   5  -3  230.98   19.90
  23  -5   3   80.99    9.30
 -23  -5  -3   92.19   12.40
 -23  -5  -3   71.29   10.90
  23   5   3   77.19   10.10
  23   5   3   73.29    9.90
 -23   5  -3  100.29   11.70
 -25  -5  -3   -1.80    7.00
  25  -5   3   -2.90    5.90
  25  -5   3    6.00    4.90
 -25  -5  -3    4.60    5.90
 -25   5  -3    4.30    7.10
  25   5   3    2.60    4.90
  25   5   3    6.60    5.80
 -25   5  -3   10.10    7.20
 -27  -5  -3   87.09   13.90
  27  -5   3   86.09   13.20
 -27  -5  -3   69.59   12.80
  27   5   3   82.59   11.80
  27   5   3   83.49   11.20
 -27   5  -3   66.39   13.00
  29  -5   3   88.19   15.10
  29  -5   3   86.09   12.50
 -29   5  -3   78.79   14.80
  28  -6  -3   76.99   14.70
  28  -6  -3   69.59   12.30
 -28  -6   3   75.99   14.00
 -28   6   3   89.29   13.90
 -28   6   3   93.89   14.30
  28   6  -3   82.19   11.30
 -26  -6   3  148.09   16.60
  26  -6  -3  143.09   17.20
 -26  -6   3  178.78   18.10
  26  -6  -3  136.49   16.00
 -26   6   3  171.68   17.30
  26   6  -3  164.38   16.70
  26   6  -3  163.38   15.80
 -26   6   3  151.18   17.20
  24  -6  -3  127.19   14.20
 -24  -6   3  130.49   15.70
 -24  -6   3  137.89   15.00
  24  -6  -3  144.89   16.00
 -24   6   3  153.88   15.70
  24   6  -3  130.79   14.00
 -24   6   3  152.18   15.20
  24   6  -3  137.19   14.60
  22  -6  -3  128.39   13.80
 -22  -6   3  143.89   14.60
 -22  -6   3  132.79   14.90
  22  -6  -3  157.78   15.50
  22   6  -3  149.19   14.60
 -22   6   3  130.69   14.50
 -22   6   3  131.79   14.20
  22   6  -3  148.69   13.80
  20  -6  -3 2463.05  156.88
 -20  -6   3 2343.47  156.38
 -20  -6   3 2038.70  155.98
  20  -6  -3 1930.41  155.08
 -20   6   3 2134.69  155.98
 -20   6   3 2149.69  155.48
  20   6  -3 2123.59  155.38
  20   6  -3 2372.06  156.18
 -18  -6   3  463.15   40.10
  18  -6  -3  552.94   39.80
 -18  -6   3  505.05   40.10
  18  -6  -3  568.44   40.80
 -18   6   3  548.15   40.30
  18   6  -3  495.05   39.50
 -18   6   3  531.45   39.70
  18   6  -3  564.24   40.30
  16  -6  -3  432.86   34.30
 -16  -6   3  388.36   34.70
  16  -6  -3  529.05   35.60
 -16  -6   3  465.65   35.00
 -16   6   3  426.26   34.20
  16   6  -3  421.46   34.30
 -16   6   3  547.75   35.30
  14  -6  -3  509.45   40.80
  14  -6  -3  575.94   40.50
 -14  -6   3  510.65   40.90
 -14  -6   3  512.55   40.70
  14   6  -3  618.64   41.00
 -14   6   3  581.24   40.80
 -14   6   3  522.55   40.30
  14   6  -3  551.94   40.50
 -12  -6   3  556.64   41.80
  12  -6  -3  530.55   41.30
  12  -6  -3  533.55   41.80
 -12  -6   3  543.55   41.90
 -12   6   3  593.54   41.80
  12   6  -3  578.54   41.60
 -12   6   3  618.64   41.70
  12   6  -3  582.74   41.80
 -10  -6   3 3549.74  236.28
  10  -6  -3 3149.08  236.08
 -10  -6   3 3494.95  236.38
  10   6  -3 3443.16  235.88
  10   6  -3 3777.62  236.28
 -10   6   3 2859.61  235.68
 -10   6   3 3332.87  235.98
  -8  -6   3 4967.50  328.07
   8  -6  -3 4958.60  328.07
  -8   6   3 4037.40  327.67
   8   6  -3 4707.73  327.77
  -8   6   3 4820.42  327.87
   6  -6  -3 5095.89  342.57
  -6  -6   3 4834.62  342.27
  -6  -6   3 4873.61  342.37
  -6   6   3 5135.89  342.67
   6   6  -3 4613.64  342.17
   4  -6  -3 3459.25  236.18
   4  -6  -3 3305.97  236.08
  -4   6   3 3153.78  236.28
   4   6  -3 3402.06  235.88
  -4   6   3 3584.24  236.08
  -2  -6   3 1311.07   84.19
  -2  -6   3 1024.40   83.79
   2  -6  -3 1198.88   84.39
   2  -6  -3 1236.28   84.49
  -2   6   3 1185.08   84.79
   2   6  -3 1106.39   83.79
  -2   6   3 1303.27   84.49
   2   6  -3 1207.98   83.99
   0  -6  -3 3139.39  195.78
   0  -6  -3 2814.22  195.78
   0  -6   3 2567.44  194.98
   0   6   3 2945.61  195.88
   0   6   3 2846.52  196.18
   0   6  -3 2496.45  194.98
   2   6   3 6620.54  461.25
  -4  -6  -3  355.36   26.30
  -4  -6  -3  341.67   26.00
   4   6   3  377.66   26.60
   4   6   3  346.67   26.40
  -6  -6  -3 2510.75  176.78
  -6  -6  -3 2601.84  176.48
   6   6   3 2542.15  176.78
   6   6   3 2425.96  176.78
   8  -6   3 2841.82  179.28
  -8  -6  -3 2362.06  180.78
   8  -6   3 2466.75  179.38
  -8  -6  -3 2698.73  180.58
  -8   6  -3 2563.94  179.28
   8   6   3 2626.54  180.98
   8   6   3 2546.45  180.68
  -8   6  -3 2500.65  179.38
  10  -6   3  447.56   34.80
 -10  -6  -3  415.56   36.30
  10  -6   3  519.35   35.30
 -10  -6  -3  451.55   36.00
  10   6   3  517.25   36.40
 -10   6  -3  536.35   35.20
  10   6   3  474.15   36.50
 -10   6  -3  565.94   35.30
  12  -6   3  180.08   13.40
 -12  -6  -3  147.19   14.90
  12  -6   3  196.98   14.10
 -12  -6  -3  172.58   14.70
  12   6   3  203.38   15.50
  12   6   3  180.28   14.80
 -12   6  -3  159.38   13.60
 -14  -6  -3 4299.77  316.67
  14  -6   3 5025.60  315.77
  14  -6   3 4205.28  314.87
 -14  -6  -3 4395.56  316.17
 -14   6  -3 4667.73  315.57
 -14   6  -3 4596.34  315.47
  14   6   3 4533.55  316.17
  14   6   3 4431.86  316.37
 -16  -6  -3  348.67   26.50
  16  -6   3  290.37   24.10
 -16  -6  -3  315.57   25.60
  16  -6   3  328.87   25.10
  16   6   3  330.37   25.50
 -16   6  -3  371.86   25.20
 -16   6  -3  308.07   24.90
  16   6   3  309.17   25.70
  18  -6   3   32.20    5.00
 -18  -6  -3   29.80    7.70
 -18  -6  -3   35.80    7.00
  18  -6   3   29.10    6.20
 -18   6  -3   35.30    6.20
 -18   6  -3   36.00    6.40
  18   6   3   21.20    6.20
  18   6   3   27.70    6.00
 -20  -6  -3  524.45   39.90
  20  -6   3  542.05   37.90
  20  -6   3  500.25   38.90
 -20  -6  -3  536.45   39.60
  20   6   3  578.44   39.50
  20   6   3  455.45   38.40
 -20   6  -3  459.65   38.50
 -20   6  -3  475.25   38.60
  22  -6   3    1.10    3.70
 -22  -6  -3    0.40    5.10
 -22  -6  -3   12.00    7.30
  22  -6   3   -2.50    4.60
 -22   6  -3    4.10    5.10
 -22   6  -3    2.70    5.30
  22   6   3   -2.40    4.20
  22   6   3   -1.60    4.40
  24  -6   3    4.20    6.30
 -24  -6  -3   -3.70    5.80
 -24  -6  -3    1.10    6.80
  24  -6   3    6.60    4.60
  24   6   3    1.10    5.00
  24   6   3   -1.10    4.90
 -24   6  -3   13.10    7.50
 -24   6  -3    3.50    5.70
 -26  -6  -3  100.59   15.00
 -26  -6  -3   94.29   13.20
  26  -6   3   94.79   13.80
  26  -6   3  102.29   11.80
 -26   6  -3   84.49   13.90
 -26   6  -3   76.39   13.50
  26   6   3   99.59   12.10
  26   6   3  102.59   12.30
 -28  -6  -3   92.49   15.30
  28  -6   3   65.19   11.40
  28  -6   3   71.59   14.30
 -28   6  -3   83.89   14.20
 -28   6  -3   54.59   13.70
  28   6   3   81.49   17.50
 -27  -7   3   41.70   11.60
 -27  -7   3   33.10    9.70
  27  -7  -3   34.30   10.80
  27  -7  -3   12.20    8.60
 -27   7   3   22.70   10.00
 -27   7   3   32.60   10.80
  27   7  -3   38.50    9.00
  27   7  -3   31.70   11.50
 -25  -7   3  360.96   30.40
  25  -7  -3  378.46   30.30
 -25  -7   3  370.46   31.40
  25  -7  -3  340.57   31.60
  25   7  -3  363.46   29.60
 -25   7   3  373.76   31.30
  25   7  -3  402.36   30.80
 -25   7   3  320.97   30.20
 -23  -7   3   15.50    7.30
  23  -7  -3   20.80    6.70
  23  -7  -3   22.00    8.20
 -23  -7   3   18.50    8.70
  23   7  -3   31.30    8.10
 -23   7   3   18.40    6.60
 -23   7   3   25.40    7.80
  23   7  -3   22.20    6.80
 -21  -7   3  192.08   16.90
  21  -7  -3  150.98   14.70
  21  -7  -3  119.09   15.20
 -21  -7   3  159.98   15.40
 -21   7   3  149.29   15.30
 -21   7   3  133.69   14.60
  21   7  -3  162.28   14.70
 -19  -7   3 1557.64  108.79
  19  -7  -3 1546.95  108.89
  19  -7  -3 1399.06  107.59
 -19  -7   3 1599.54  108.59
  19   7  -3 1455.45  107.69
 -19   7   3 1658.33  108.79
 -19   7   3 1276.17  107.39
  19   7  -3 1570.84  108.29
 -17  -7   3  139.99   13.20
 -17  -7   3  112.79   12.40
  17  -7  -3  131.59   13.10
  17  -7  -3  113.99   12.10
  17   7  -3  124.69   12.50
 -17   7   3  134.29   12.30
 -17   7   3  142.49   12.90
  17   7  -3  128.79   12.10
  15  -7  -3    0.60    4.00
 -15  -7   3   12.50    4.60
  15  -7  -3    3.00    3.70
 -15  -7   3    4.30    4.90
  15   7  -3    5.00    4.00
 -15   7   3   11.70    3.90
  15   7  -3    2.50    3.10
 -15   7   3    1.80    3.40
 -13  -7   3 3860.91  275.47
  13  -7  -3 4215.28  275.57
  13  -7  -3 3555.04  274.57
 -13  -7   3 4329.57  275.57
 -13   7   3 3704.73  274.97
  13   7  -3 3903.11  274.87
  11  -7  -3   86.79    8.30
 -11  -7   3   67.59    7.90
 -11  -7   3   64.39    7.70
 -11   7   3   68.89    7.50
 -11   7   3   70.99    7.50
  11   7  -3   87.79    7.70
  11   7  -3   70.89    7.80
  -9  -7   3  270.67   22.80
  -9  -7   3  338.17   23.10
   9  -7  -3  273.57   22.40
   9  -7  -3  286.67   22.90
   9   7  -3  293.97   22.50
  -9   7   3  306.37   22.80
   9   7  -3  295.07   22.80
  -9   7   3  318.97   23.00
  -7  -7   3 8905.81  619.84
  -5  -7   3  382.26   26.60
   5  -7  -3  365.66   26.60
  -5  -7   3  348.07   26.60
   5  -7  -3  358.96   26.80
  -5   7   3  353.46   27.00
   5   7  -3  392.86   26.70
  -5   7   3  369.96   26.70
   5   7  -3  308.57   26.20
   3  -7  -3  791.72   56.39
[truncated: 1,132,003 more chars]
