# Supplementary material for: A charged diatomic triple-bonded U≡N species trapped in C82 fullerene cages
Source: Nat Commun. 2022 Nov 23;13:7192. doi: 10.1038/s41467-022-34651-5 (PMC9684569; doi:10.1038/s41467-022-34651-5)
Supplement: Supplementary file 4 — Supplementary Data 1 [file 41467_2022_34651_MOESM4_ESM.zip › Supplementary Data 1/UN@C2(5)-C82-185K.cif]

data_u@c2(5)-c82-185k
_audit_creation_date               2021-10-12
_audit_creation_method
;
Olex2 1.2
(compiled 2018.05.29 svn.r3508 for OlexSys, GUI svn.r5506)
;
_shelx_SHELXL_version_number       '2018/1'
_audit_contact_author_address      ?
_audit_contact_author_email        ?
_audit_contact_author_name         ''
_audit_contact_author_phone        ?
_publ_contact_author_id_orcid      ?
_publ_section_references
;
Dolomanov, O.V., Bourhis, L.J., Gildea, R.J, Howard, J.A.K. & Puschmann, H.
 (2009), J. Appl. Cryst. 42, 339-341.

Sheldrick, G.M. (2015). Acta Cryst. A71, 3-8.

Sheldrick, G.M. (2015). Acta Cryst. C71, 3-8.
;
_chemical_name_common              ?
_chemical_name_systematic          ?
_chemical_formula_moiety          
 '0.5(C164), N U, C36 H44 N4 Ni, 1.71(C6 H6), 0.29(C2 S2)'
_chemical_formula_sum              'C128.83 H54.26 N5 Ni S0.58 U'
_chemical_formula_weight           1987.46
_chemical_melting_point            ?
loop_
  _atom_type_symbol
  _atom_type_description
  _atom_type_scat_dispersion_real
  _atom_type_scat_dispersion_imag
  _atom_type_scat_source
 'C' 'C' 0.0050 0.0020 'International Tables Vol C Tables 4.2.6.8 and 6.1.1.4'
 'H' 'H' 0.0000 0.0000 'International Tables Vol C Tables 4.2.6.8 and 6.1.1.4'
 'N' 'N' 0.0090 0.0050 'International Tables Vol C Tables 4.2.6.8 and 6.1.1.4'
 'Ni' 'Ni' 0.3120 1.4720 'International Tables Vol C Tables 4.2.6.8 and 6.1.1.4'
 'S' 'S' 0.1246 0.1234 'International Tables Vol C Tables 4.2.6.8 and 6.1.1.4'
 'U' 'U' -6.3260 5.5940 'International Tables Vol C Tables 4.2.6.8 and 6.1.1.4'

_shelx_space_group_comment
;
The symmetry employed for this shelxl refinement is uniquely defined
by the following loop, which should always be used as a source of
symmetry information in preference to the above space-group names.
They are only intended as comments.
;
_space_group_crystal_system        'monoclinic'
_space_group_IT_number             12
_space_group_name_H-M_alt          'C 1 2/m 1'
_space_group_name_Hall             '-C 2y'
loop_
  _space_group_symop_operation_xyz
 'x, y, z'
 '-x, y, -z'
 'x+1/2, y+1/2, z'
 '-x+1/2, y+1/2, -z'
 '-x, -y, -z'
 'x, -y, z'
 '-x+1/2, -y+1/2, -z'
 'x+1/2, -y+1/2, z'

_cell_length_a                     25.3680(6)
_cell_length_b                     15.0340(3)
_cell_length_c                     20.0363(4)
_cell_angle_alpha                  90
_cell_angle_beta                   94.8360(10)
_cell_angle_gamma                  90
_cell_volume                       7614.3(3)
_cell_formula_units_Z              4
_cell_measurement_reflns_used      9711
_cell_measurement_temperature      185(2)
_cell_measurement_theta_max        31.06
_cell_measurement_theta_min        2.94
_shelx_estimated_absorpt_T_max     0.866
_shelx_estimated_absorpt_T_min     0.808
_exptl_absorpt_coefficient_mu      1.853
_exptl_absorpt_correction_T_max    0.862
_exptl_absorpt_correction_T_min    0.801
_exptl_absorpt_correction_type     multi-scan
_exptl_absorpt_process_details    
 'SADABS-2014/5 (Bruker,2014/5) was used for absorption correction. wR2(int) was 0.1255 before and 0.0719 after correction. The Ratio of minimum to maximum transmission is 0.5379. The \l/2 correction factor is Not present.'
_exptl_absorpt_special_details     ?
_exptl_crystal_colour              'clear dark black'
_exptl_crystal_colour_lustre       clear
_exptl_crystal_colour_modifier     dark
_exptl_crystal_colour_primary      black
_exptl_crystal_density_diffrn      1.734
_exptl_crystal_density_meas        ?
_exptl_crystal_density_method      ?
_exptl_crystal_description         block
_exptl_crystal_F_000               3966
_exptl_crystal_size_max            0.12
_exptl_crystal_size_mid            0.1
_exptl_crystal_size_min            0.08
_exptl_transmission_factor_max     ?
_exptl_transmission_factor_min     ?
_diffrn_reflns_av_R_equivalents    0.0488
_diffrn_reflns_av_unetI/netI       0.0315
_diffrn_reflns_Laue_measured_fraction_full  0.989
_diffrn_reflns_Laue_measured_fraction_max  0.973
_diffrn_reflns_limit_h_max         31
_diffrn_reflns_limit_h_min         -31
_diffrn_reflns_limit_k_max         18
_diffrn_reflns_limit_k_min         -18
_diffrn_reflns_limit_l_max         24
_diffrn_reflns_limit_l_min         -24
_diffrn_reflns_number              49728
_diffrn_reflns_point_group_measured_fraction_full  0.989
_diffrn_reflns_point_group_measured_fraction_max  0.973
_diffrn_reflns_theta_full          29.726
_diffrn_reflns_theta_max           30.672
_diffrn_reflns_theta_min           1.186
_diffrn_ambient_temperature        185
_diffrn_detector_area_resol_mean   ?
_diffrn_measured_fraction_theta_full  0.989
_diffrn_measured_fraction_theta_max  0.973
_diffrn_measurement_device_type    'Bruker APEX-II CCD'
_diffrn_measurement_method         '\f and \w scans'
_diffrn_radiation_type             synchrotron
_diffrn_radiation_wavelength       0.82641
_diffrn_source                     ?
_diffrn_standards_number           0
_reflns_Friedel_coverage           0.000
_reflns_Friedel_fraction_full      .
_reflns_Friedel_fraction_max       .
_reflns_number_gt                  7069
_reflns_number_total               7600
_reflns_special_details
;
 Reflections were merged by SHELXL according to the crystal
 class for the calculation of statistics and refinement.
 
 _reflns_Friedel_fraction is defined as the number of unique
 Friedel pairs measured divided by the number that would be
 possible theoretically, ignoring centric projections and
 systematic absences.
;
_reflns_threshold_expression       'I > 2\s(I)'
_computing_cell_refinement         'SAINT V8.35A (?, 2016)'
_computing_data_collection         ?
_computing_data_reduction          'SAINT V8.35A (?, 2016)'
_computing_molecular_graphics      'Olex2 (Dolomanov et al., 2009)'
_computing_publication_material    'Olex2 (Dolomanov et al., 2009)'
_computing_structure_refinement    'ShelXL (Sheldrick, 2015)'
_computing_structure_solution      'ShelXT (Sheldrick, 2015)'
_refine_diff_density_max           1.975
_refine_diff_density_min           -1.165
_refine_diff_density_rms           0.148
_refine_ls_extinction_coef         .
_refine_ls_extinction_method       none
_refine_ls_goodness_of_fit_ref     1.071
_refine_ls_hydrogen_treatment      constr
_refine_ls_matrix_type             full
_refine_ls_number_parameters       1029
_refine_ls_number_reflns           7600
_refine_ls_number_restraints       1376
_refine_ls_R_factor_all            0.1102
_refine_ls_R_factor_gt             0.1065
_refine_ls_restrained_S_all        1.201
_refine_ls_shift/su_max            0.001
_refine_ls_shift/su_mean           0.000
_refine_ls_structure_factor_coef   Fsqd
_refine_ls_weighting_details      
 'w=1/[\s^2^(Fo^2^)+(0.1232P)^2^+123.4641P] where P=(Fo^2^+2Fc^2^)/3'
_refine_ls_weighting_scheme        calc
_refine_ls_wR_factor_gt            0.2692
_refine_ls_wR_factor_ref           0.2718
_refine_special_details            ?
_olex2_refinement_description
;
1. Fixed Uiso
 At 1.2 times of:
  All C(H) groups, All C(H,H) groups
 At 1.5 times of:
  All C(H,H,H) groups
2. Restrained distances
 C9-C1 = C78-C77 = C38-C37 = C60-C61 = C26-C27
 1.4 with sigma of 0.02
 C7S-C8S
 1.39 with sigma of 0.02
 C9S-C8S
 1.39 with sigma of 0.02
 C7S-C9S
 2.4 with sigma of 0.02
 C78-C79 \\sim C79-C80 \\sim C80-C81 \\sim C81-C82 \\sim C82-C78
 with sigma of 0.02
 C78-C80 \\sim C78-C81 \\sim C79-C81 \\sim C79-C82 \\sim C80-C82
 with sigma of 0.02
 C77-C76 \\sim C76-C61 \\sim C61-C62 \\sim C62-C63 \\sim C63-C77
 with sigma of 0.02
 C77-C61 \\sim C77-C62 \\sim C76-C62 \\sim C76-C63 \\sim C61-C63
 with sigma of 0.02
 C45-C44 \\sim C44-C64 \\sim C64-C65 \\sim C65-C66 \\sim C66-C45
 with sigma of 0.02
 C45-C64 \\sim C45-C65 \\sim C44-C65 \\sim C44-C66 \\sim C64-C66
 with sigma of 0.02
 C55-C54 \\sim C54-C72 \\sim C72-C73 \\sim C73-C56 \\sim C56-C55
 with sigma of 0.02
 C55-C72 \\sim C55-C73 \\sim C54-C73 \\sim C54-C56 \\sim C72-C56
 with sigma of 0.02
 C59-C60 \\sim C60-C40 \\sim C40-C39 \\sim C39-C38 \\sim C38-C59
 with sigma of 0.02
 C59-C40 \\sim C59-C39 \\sim C60-C39 \\sim C60-C38 \\sim C40-C38
 with sigma of 0.02
 C6-C20 \\sim C20-C21 \\sim C21-C22 \\sim C22-C7 \\sim C7-C6
 with sigma of 0.02
 C6-C21 \\sim C6-C22 \\sim C20-C22 \\sim C20-C7 \\sim C21-C7
 with sigma of 0.02
 C35-C16 \\sim C16-C17 \\sim C17-C37 \\sim C37-C36 \\sim C36-C35
 with sigma of 0.02
 C35-C17 \\sim C35-C37 \\sim C16-C37 \\sim C16-C36 \\sim C17-C36
 with sigma of 0.02
 C4-C5 \\sim C5-C1 \\sim C1-C2 \\sim C2-C3 \\sim C3-C4
 with sigma of 0.02
 C4-C1 \\sim C4-C2 \\sim C5-C2 \\sim C5-C3 \\sim C1-C3
 with sigma of 0.02
 C10-C9 \\sim C9-C8 \\sim C8-C25 \\sim C25-C26 \\sim C26-C10
 with sigma of 0.02
 C10-C8 \\sim C10-C25 \\sim C9-C25 \\sim C9-C26 \\sim C8-C26
 with sigma of 0.02
 C47-C27 \\sim C27-C28 \\sim C28-C49 \\sim C49-C48 \\sim C48-C47
 with sigma of 0.02
 C47-C28 \\sim C47-C49 \\sim C27-C49 \\sim C27-C48 \\sim C28-C48
 with sigma of 0.02
 C32-C33 \\sim C33-C14 \\sim C14-C13 \\sim C13-C31 \\sim C31-C32
 with sigma of 0.02
 C32-C14 \\sim C32-C13 \\sim C33-C13 \\sim C33-C31 \\sim C14-C31
 with sigma of 0.02
 C51-C50 \\sim C50-C69 \\sim C69-C70 \\sim C70-C52 \\sim C52-C51
 with sigma of 0.02
 C51-C69 \\sim C51-C70 \\sim C50-C70 \\sim C50-C52 \\sim C69-C52
 with sigma of 0.02
 C1-C8 \\sim C1-C10 \\sim C9-C2 \\sim C9-C5
 with sigma of 0.02
 C5-C7 \\sim C5-C20 \\sim C6-C1 \\sim C6-C4
 with sigma of 0.02
 C7-C9 \\sim C7-C25 \\sim C8-C6 \\sim C8-C22
 with sigma of 0.02
 C11-C10 \\sim C11-C12 \\sim C11-C29
 with sigma of 0.02
 C10-C12 \\sim C12-C29 \\sim C29-C10
 with sigma of 0.02
 C12-C11 \\sim C12-C13 \\sim C12-C2
 with sigma of 0.02
 C11-C13 \\sim C13-C2 \\sim C2-C11
 with sigma of 0.02
 C14-C16 \\sim C16-C3 \\sim C3-C14
 with sigma of 0.02
 C15-C14 \\sim C15-C16 \\sim C15-C3
 with sigma of 0.02
 C18-C17 \\sim C18-C19 \\sim C18-C4
 with sigma of 0.02
 C17-C19 \\sim C19-C4 \\sim C4-C17
 with sigma of 0.02
 C19-C18 \\sim C19-C20 \\sim C19-C39
 with sigma of 0.02
 C23-C22 \\sim C23-C24 \\sim C23-C43
 with sigma of 0.02
 C22-C24 \\sim C24-C43 \\sim C43-C22
 with sigma of 0.02
 C24-C23 \\sim C24-C25 \\sim C24-C46
 with sigma of 0.02
 C23-C25 \\sim C25-C46 \\sim C46-C23
 with sigma of 0.02
 C26-C28 \\sim C26-C47 \\sim C27-C25 \\sim C27-C10
 with sigma of 0.02
 C29-C28 \\sim C29-C30 \\sim C29-C11
 with sigma of 0.02
 C28-C30 \\sim C30-C11 \\sim C11-C28
 with sigma of 0.02
 C30-C29 \\sim C30-C31 \\sim C30-C51
 with sigma of 0.02
 C29-C31 \\sim C31-C51 \\sim C51-C29
 with sigma of 0.02
 C34-C33 \\sim C34-C35 \\sim C34-C55
 with sigma of 0.02
 C33-C35 \\sim C35-C55 \\sim C55-C33
 with sigma of 0.02
 C37-C39 \\sim C37-C59 \\sim C38-C36 \\sim C38-C17
 with sigma of 0.02
 C41-C40 \\sim C41-C42 \\sim C41-C21
 with sigma of 0.02
 C40-C42 \\sim C42-C21 \\sim C21-C40
 with sigma of 0.02
 C42-C41 \\sim C42-C43 \\sim C42-C62
 with sigma of 0.02
 C41-C43 \\sim C43-C62 \\sim C62-C41
 with sigma of 0.02
 C43-C42 \\sim C43-C23 \\sim C43-C44
 with sigma of 0.02
 C42-C44 \\sim C44-C23 \\sim C23-C42
 with sigma of 0.02
 C46-C45 \\sim C46-C47 \\sim C46-C24
 with sigma of 0.02
 C45-C47 \\sim C47-C24 \\sim C24-C45
 with sigma of 0.02
 C49-C51 \\sim C49-C69 \\sim C50-C48 \\sim C50-C28
 with sigma of 0.02
 C53-C52 \\sim C53-C54 \\sim C53-C32
 with sigma of 0.02
 C52-C54 \\sim C54-C32 \\sim C32-C52
 with sigma of 0.02
 C57-C56 \\sim C57-C58 \\sim C57-C36
 with sigma of 0.02
 C56-C58 \\sim C58-C36 \\sim C36-C56
 with sigma of 0.02
 C58-C57 \\sim C58-C59 \\sim C58-C75
 with sigma of 0.02
 C57-C59 \\sim C59-C75 \\sim C75-C57
 with sigma of 0.02
 C60-C62 \\sim C60-C76 \\sim C61-C59 \\sim C61-C40
 with sigma of 0.02
 C63-C65 \\sim C63-C44 \\sim C64-C62 \\sim C64-C77
 with sigma of 0.02
 C65-C78 \\sim C65-C80 \\sim C79-C64 \\sim C79-C66
 with sigma of 0.02
 C66-C68 \\sim C68-C48 \\sim C48-C66
 with sigma of 0.02
 C67-C66 \\sim C67-C68 \\sim C67-C48
 with sigma of 0.02
 C68-C67 \\sim C68-C69 \\sim C68-C80
 with sigma of 0.02
 C67-C69 \\sim C69-C80 \\sim C80-C67
 with sigma of 0.02
 C71-C70 \\sim C71-C72 \\sim C71-C81
 with sigma of 0.02
 C70-C72 \\sim C72-C81 \\sim C81-C70
 with sigma of 0.02
 C74-C73 \\sim C74-C75 \\sim C74-C82
 with sigma of 0.02
 C73-C75 \\sim C75-C82 \\sim C82-C73
 with sigma of 0.02
 C75-C74 \\sim C75-C76 \\sim C75-C58
 with sigma of 0.02
 C74-C76 \\sim C76-C58 \\sim C58-C74
 with sigma of 0.02
 C77-C79 \\sim C77-C82 \\sim C78-C76 \\sim C78-C63
 with sigma of 0.02
3. Restrained planarity
 C78, C79, C80, C81, C82
 with sigma of 0.1
 C61, C62, C63, C76, C77
 with sigma of 0.1
 C44, C45, C64, C65, C66
 with sigma of 0.1
 C54, C55, C56, C72, C73
 with sigma of 0.1
 C38, C39, C40, C59, C60
 with sigma of 0.1
 C6, C7, C20, C21, C22
 with sigma of 0.1
 C16, C17, C35, C36, C37
 with sigma of 0.1
 C1, C2, C3, C4, C5
 with sigma of 0.1
 C8, C9, C10, C25, C26
 with sigma of 0.1
 C27, C28, C47, C48, C49
 with sigma of 0.1
 C13, C14, C31, C32, C33
 with sigma of 0.1
 C50, C51, C52, C69, C70
 with sigma of 0.1
4. Uiso/Uaniso restraints and constraints
C7S \\sim C8S \\sim C9S \\sim S1S \\sim C10S: within 2A with sigma of 0.01 and
sigma for terminal atoms of 0.02
C1 \\sim C2 \\sim C3 \\sim C4 \\sim C5 \\sim C6 \\sim C7 \\sim C8 \\sim C9
\\sim C10 \\sim C11 \\sim C12 \\sim C13 \\sim C14 \\sim C15 \\sim C16 \\sim C17
\\sim C18 \\sim C19 \\sim C20 \\sim C21 \\sim C22 \\sim C23 \\sim C24 \\sim C25
\\sim C26 \\sim C27 \\sim C28 \\sim C29 \\sim C30 \\sim C31 \\sim C32 \\sim C33
\\sim C34 \\sim C35 \\sim C36 \\sim C37 \\sim C38 \\sim C39 \\sim C40 \\sim C41
\\sim C42 \\sim C43 \\sim C44 \\sim C45 \\sim C46 \\sim C47 \\sim C48 \\sim C49
\\sim C50 \\sim C51 \\sim C52 \\sim C53 \\sim C54 \\sim C55 \\sim C56 \\sim C57
\\sim C58 \\sim C59 \\sim C60 \\sim C61 \\sim C62 \\sim C63 \\sim C64 \\sim C65
\\sim C66 \\sim C67 \\sim C68 \\sim C69 \\sim C70 \\sim C71 \\sim C72 \\sim C73
\\sim C74 \\sim C75 \\sim C76 \\sim C77 \\sim C78 \\sim C79 \\sim C80 \\sim C81
\\sim C82: within 2A with sigma of 0.007 and sigma for terminal atoms of 0.014
U1 \\sim U2: within 2A with sigma of 0.01 and sigma for terminal atoms of 0.02
5. Others
 1*[Sof(U1)+Sof(U2)]+1*[Sof(U1)+Sof(U2)]=0.000001 with esd of 1
 Sof(U1)=0.5*(1-FVAR(2))
 Sof(U2)=0.5*FVAR(2)
 Sof(S1S)=Sof(C10S)=1-FVAR(2)
 Sof(C7S)=Sof(H7S)=Sof(C8S)=Sof(H8S)=Sof(C9S)=Sof(H9S)=FVAR(2)
 Fixed Sof: C1(0.5) C2(0.5) C3(0.5) C4(0.5) C5(0.5) C6(0.5) C7(0.5) C8(0.5)
 C9(0.5) C10(0.5) C11(0.5) C12(0.5) C13(0.5) C14(0.5) C15(0.5) C16(0.5)
 C17(0.5) C18(0.5) C19(0.5) C20(0.5) C21(0.5) C22(0.5) C23(0.5) C24(0.5)
 C25(0.5) C26(0.5) C27(0.5) C28(0.5) C29(0.5) C30(0.5) C31(0.5) C32(0.5)
 C33(0.5) C34(0.5) C35(0.5) C36(0.5) C37(0.5) C38(0.5) C39(0.5) C40(0.5)
 C41(0.5) C42(0.5) C43(0.5) C44(0.5) C45(0.5) C46(0.5) C48(0.5) C49(0.5)
 C50(0.5) C51(0.5) C52(0.5) C53(0.5) C54(0.5) C55(0.5) C56(0.5) C57(0.5)
 C58(0.5) C59(0.5) C60(0.5) C61(0.5) C62(0.5) C63(0.5) C64(0.5) C65(0.5)
 C66(0.5) C67(0.5) C68(0.5) C69(0.5) C70(0.5) C71(0.5) C72(0.5) C73(0.5)
 C74(0.5) C75(0.5) C76(0.5) C77(0.5) C78(0.5) C79(0.5) C80(0.5) C82(0.5)
6.a Secondary CH2 refined with riding coordinates:
 C10P(H10A,H10B), C12P(H12A,H12B), C14P(H14A,H14B), C17P(H17A,H17B)
6.b Aromatic/amide H refined with riding coordinates:
 C2P(H2P), C7P(H7P), C1S(H1S), C2S(H2S), C3S(H3S), C4S(H4S), C5S(H5S),
 C6S(H6S), C7S(H7S), C8S(H8S), C9S(H9S)
6.c Idealised Me refined as rotating group:
 C11P(H11A,H11B,H11C), C13P(H13A,H13B,H13C), C15P(H15A,H15B,H15C), C18P(H18A,
 H18B,H18C)
;
_atom_sites_solution_hydrogens     geom
_atom_sites_solution_primary       dual
_atom_sites_solution_secondary     ?
loop_
  _atom_site_label
  _atom_site_type_symbol
  _atom_site_fract_x
  _atom_site_fract_y
  _atom_site_fract_z
  _atom_site_U_iso_or_equiv
  _atom_site_adp_type
  _atom_site_occupancy
  _atom_site_site_symmetry_order
  _atom_site_calc_flag
  _atom_site_refinement_flags_posn
  _atom_site_refinement_flags_adp
  _atom_site_refinement_flags_occupancy
  _atom_site_disorder_assembly
  _atom_site_disorder_group
 C1 C 0.8526(7) 0.4155(9) 0.1501(7) 0.090(3) Uani 0.5 1 d D U . A 1
 C2 C 0.8330(6) 0.3466(10) 0.1865(7) 0.084(3) Uani 0.5 1 d D U . A 1
 C3 C 0.8375(7) 0.3700(10) 0.2536(7) 0.082(3) Uani 0.5 1 d D U . A 1
 C4 C 0.8581(7) 0.4576(9) 0.2579(7) 0.089(3) Uani 0.5 1 d D U . A 1
 C5 C 0.8670(6) 0.4852(11) 0.1951(7) 0.093(3) Uani 0.5 1 d D U . A 1
 C6 C 0.8600(8) 0.5683(12) 0.1760(7) 0.098(3) Uani 0.5 1 d D U . A 1
 C7 C 0.8383(8) 0.5886(12) 0.1121(7) 0.097(3) Uani 0.5 1 d D U . A 1
 C8 C 0.8278(6) 0.5233(8) 0.0656(7) 0.092(3) Uani 0.5 1 d D U . A 1
 C9 C 0.8334(6) 0.4348(8) 0.0868(7) 0.091(3) Uani 0.5 1 d D U . A 1
 C10 C 0.7946(5) 0.3845(9) 0.0520(7) 0.088(3) Uani 0.5 1 d D U . A 1
 C11 C 0.7703(5) 0.3138(12) 0.0880(7) 0.081(3) Uani 0.5 1 d D U . A 1
 C12 C 0.7887(6) 0.2929(11) 0.1553(7) 0.081(3) Uani 0.5 1 d D U . A 1
 C13 C 0.7563(6) 0.2525(13) 0.1987(7) 0.081(3) Uani 0.5 1 d D U . A 1
 C14 C 0.7633(6) 0.2735(15) 0.2671(8) 0.081(3) Uani 0.5 1 d D U . A 1
 C15 C 0.8007(7) 0.3340(13) 0.2948(9) 0.087(3) Uani 0.5 1 d D U . A 1
 C16 C 0.7899(6) 0.3878(11) 0.3487(8) 0.091(3) Uani 0.5 1 d D U . A 1
 C17 C 0.8103(6) 0.4777(9) 0.3552(7) 0.089(3) Uani 0.5 1 d D U . A 1
 C18 C 0.8415(6) 0.5191(10) 0.3083(8) 0.091(3) Uani 0.5 1 d D U . A 1
 C19 C 0.8337(7) 0.6092(10) 0.2892(8) 0.089(3) Uani 0.5 1 d D U . A 1
 C20 C 0.8419(9) 0.6312(12) 0.2200(8) 0.094(3) Uani 0.5 1 d D U . A 1
 C21 C 0.8119(7) 0.6909(13) 0.1812(8) 0.098(3) Uani 0.5 1 d D U . A 1
 C22 C 0.8054(7) 0.6600(11) 0.1156(8) 0.097(3) Uani 0.5 1 d D U . A 1
 C23 C 0.7591(6) 0.6741(14) 0.0678(9) 0.097(3) Uani 0.5 1 d D U . A 1
 C24 C 0.7475(6) 0.6067(10) 0.0163(9) 0.093(3) Uani 0.5 1 d D U . A 1
 C25 C 0.7849(6) 0.5292(8) 0.0182(7) 0.089(3) Uani 0.5 1 d D U . A 1
 C26 C 0.7654(5) 0.4409(9) 0.0068(8) 0.084(3) Uani 0.5 1 d D U . A 1
 C27 C 0.7160(5) 0.4272(9) -0.0130(8) 0.082(3) Uani 0.5 1 d D U . A 1
 C28 C 0.6891(5) 0.3501(8) 0.0122(6) 0.071(3) Uani 0.5 1 d D U . A 1
 C29 C 0.7141(5) 0.2949(10) 0.0647(6) 0.073(3) Uani 0.5 1 d D U . A 1
 C30 C 0.6817(5) 0.2537(10) 0.1119(6) 0.068(3) Uani 0.5 1 d D U . A 1
 C31 C 0.7044(5) 0.2338(13) 0.1801(6) 0.076(3) Uani 0.5 1 d D U . A 1
 C32 C 0.6790(6) 0.2350(14) 0.2388(8) 0.087(3) Uani 0.5 1 d D U . A 1
 C33 C 0.7135(6) 0.2641(17) 0.2906(9) 0.086(3) Uani 0.5 1 d D U . A 1
 C34 C 0.6989(6) 0.3238(15) 0.3449(12) 0.091(3) Uani 0.5 1 d D U . A 1
 C35 C 0.7395(6) 0.3857(11) 0.3721(10) 0.089(3) Uani 0.5 1 d D U . A 1
 C36 C 0.7289(6) 0.4743(8) 0.3941(8) 0.088(3) Uani 0.5 1 d D U . A 1
 C37 C 0.7715(6) 0.5298(8) 0.3819(8) 0.085(3) Uani 0.5 1 d D U . A 1
 C38 C 0.7640(6) 0.6210(9) 0.3658(9) 0.081(3) Uani 0.5 1 d D U . A 1
 C39 C 0.7941(6) 0.6621(11) 0.3183(8) 0.083(3) Uani 0.5 1 d D U . A 1
 C40 C 0.7617(6) 0.7244(14) 0.2803(7) 0.082(3) Uani 0.5 1 d D U . A 1
 C41 C 0.7691(6) 0.7324(17) 0.2079(7) 0.093(3) Uani 0.5 1 d D U . A 1
 C42 C 0.7215(6) 0.7567(16) 0.1634(7) 0.094(3) Uani 0.5 1 d D U . A 1
 C43 C 0.7157(6) 0.7239(16) 0.0952(8) 0.100(3) Uani 0.5 1 d D U . A 1
 C44 C 0.6638(5) 0.7137(13) 0.0617(8) 0.102(3) Uani 0.5 1 d D U . A 1
 C45 C 0.6524(6) 0.6447(11) 0.0145(10) 0.097(3) Uani 0.5 1 d D U . A 1
 C46 C 0.6934(6) 0.5901(9) -0.0086(11) 0.096(3) Uani 0.5 1 d D U . A 1
 C47 C 0.6787(5) 0.500000 -0.0236(6) 0.089(3) Uani 1 2 d DS TU P A 1
 C48 C 0.6273(6) 0.4647(8) -0.0077(7) 0.082(3) Uani 0.5 1 d D U . A 1
 C49 C 0.6338(6) 0.3745(9) 0.0134(8) 0.072(3) Uani 0.5 1 d D U . A 1
 C50 C 0.6031(6) 0.3352(9) 0.0584(7) 0.069(3) Uani 0.5 1 d D U . A 1
 C51 C 0.6255(5) 0.2710(11) 0.1063(7) 0.070(3) Uani 0.5 1 d D U . A 1
 C52 C 0.5986(6) 0.2802(10) 0.1677(7) 0.073(3) Uani 0.5 1 d D U . A 1
 C53 C 0.6245(6) 0.2649(13) 0.2355(7) 0.084(3) Uani 0.5 1 d D U . A 1
 C54 C 0.6092(6) 0.3274(10) 0.2895(8) 0.087(3) Uani 0.5 1 d D U . A 1
 C55 C 0.6453(6) 0.3528(10) 0.3415(9) 0.094(3) Uani 0.5 1 d D U . A 1
 C56 C 0.6355(6) 0.4400(9) 0.3579(8) 0.088(3) Uani 0.5 1 d D U . A 1
 C57 C 0.6762(5) 0.5071(10) 0.3836(7) 0.089(3) Uani 0.5 1 d D U . A 1
 C58 C 0.6663(5) 0.5987(8) 0.3661(8) 0.083(3) Uani 0.5 1 d D U . A 1
 C59 C 0.7122(5) 0.6566(9) 0.3591(8) 0.078(3) Uani 0.5 1 d D U . A 1
 C60 C 0.7111(5) 0.7232(14) 0.3082(8) 0.085(3) Uani 0.5 1 d D U . A 1
 C61 C 0.6691(5) 0.7458(12) 0.2718(7) 0.094(3) Uani 0.5 1 d D U . A 1
 C62 C 0.6742(5) 0.7691(12) 0.2009(7) 0.095(3) Uani 0.5 1 d D U . A 1
 C63 C 0.6253(6) 0.7492(12) 0.1654(8) 0.099(3) Uani 0.5 1 d D U . A 1
 C64 C 0.6209(7) 0.7230(15) 0.1011(10) 0.100(3) Uani 0.5 1 d D U . A 1
 C65 C 0.5809(7) 0.6613(12) 0.0769(9) 0.098(3) Uani 0.5 1 d D U . A 1
 C66 C 0.6012(7) 0.6095(10) 0.0270(8) 0.096(3) Uani 0.5 1 d D U . A 1
 C67 C 0.5861(6) 0.5157(9) 0.0212(7) 0.088(3) Uani 0.5 1 d D U . A 1
 C68 C 0.5546(6) 0.4764(8) 0.0677(7) 0.084(3) Uani 0.5 1 d D U . A 1
 C69 C 0.5622(6) 0.3853(9) 0.0893(7) 0.076(3) Uani 0.5 1 d D U . A 1
 C70 C 0.5601(6) 0.3495(10) 0.1587(7) 0.074(3) Uani 0.5 1 d D U . A 1
 C71 C 0.5499(9) 0.4101(9) 0.2112(8) 0.087(3) Uani 0.5 1 d D U . A 1
 C72 C 0.5759(6) 0.3983(10) 0.2749(8) 0.087(3) Uani 0.5 1 d D U . A 1
 C73 C 0.5938(6) 0.4688(8) 0.3185(8) 0.086(3) Uani 0.5 1 d D U . A 1
 C74 C 0.5793(8) 0.5558(10) 0.2979(9) 0.096(3) Uani 0.5 1 d D U . A 1
 C75 C 0.6186(6) 0.6241(9) 0.3213(8) 0.093(3) Uani 0.5 1 d D U . A 1
 C76 C 0.6199(6) 0.7061(11) 0.2775(7) 0.092(3) Uani 0.5 1 d D U . A 1
 C77 C 0.5900(7) 0.7145(11) 0.2115(7) 0.100(3) Uani 0.5 1 d D U . A 1
 C78 C 0.5590(7) 0.6491(11) 0.1914(6) 0.093(3) Uani 0.5 1 d D U . A 1
 C79 C 0.5504(7) 0.6221(10) 0.1237(7) 0.090(3) Uani 0.5 1 d D U . A 1
 C80 C 0.5375(6) 0.5316(7) 0.1219(7) 0.086(3) Uani 0.5 1 d D U . A 1
 C81 C 0.5373(6) 0.500000 0.1896(7) 0.090(3) Uani 1 2 d DS TU P A 1
 C82 C 0.5531(9) 0.5727(10) 0.2334(7) 0.095(3) Uani 0.5 1 d D U . A 1
 U1 U 0.66794(13) 0.58169(16) 0.2242(3) 0.0688(9) Uani 0.289(9) 1 d . U . B 3
 U2 U 0.6614(3) 0.5811(3) 0.2057(6) 0.108(2) Uani 0.211(9) 1 d . U . B 3
 N1 N 0.7007(5) 0.500000 0.1847(7) 0.085(4) Uani 1 2 d S T P B 3
 Ni1P Ni 0.51840(3) 0.500000 0.41821(4) 0.0159(3) Uani 1 2 d S T P C 4
 N1P N 0.5765(2) 0.500000 0.4890(3) 0.0183(11) Uani 1 2 d S T P C 4
 N2P N 0.51943(15) 0.6305(3) 0.4171(2) 0.0205(9) Uani 1 1 d . . . C 4
 N3P N 0.4624(2) 0.500000 0.3445(3) 0.0199(12) Uani 1 2 d S T P C 4
 C1P C 0.60253(18) 0.5724(4) 0.5185(2) 0.0209(10) Uani 1 1 d . . . C 4
 C2P C 0.59057(18) 0.6598(3) 0.5039(3) 0.0221(10) Uani 1 1 d . . . C 4
 H2P H 0.610225 0.704392 0.528652 0.027 Uiso 1 1 calc R . . C 4
 C3P C 0.55189(19) 0.6868(3) 0.4558(3) 0.0219(10) Uani 1 1 d . . . C 4
 C4P C 0.5417(2) 0.7785(4) 0.4386(3) 0.0272(11) Uani 1 1 d . . . C 4
 C5P C 0.5024(2) 0.7787(4) 0.3882(3) 0.0281(11) Uani 1 1 d . . . C 4
 C6P C 0.48882(19) 0.6869(3) 0.3755(3) 0.0235(10) Uani 1 1 d . . . C 4
 C7P C 0.45026(19) 0.6594(4) 0.3269(3) 0.0236(10) Uani 1 1 d . . . C 4
 H7P H 0.430209 0.703914 0.302557 0.028 Uiso 1 1 calc R . . C 4
 C8P C 0.43916(18) 0.5724(4) 0.3118(3) 0.0223(10) Uani 1 1 d . . . C 4
 C9P C 0.64528(18) 0.5449(4) 0.5660(2) 0.0228(10) Uani 1 1 d . . . C 4
 C10P C 0.6836(2) 0.6074(4) 0.6035(3) 0.0301(12) Uani 1 1 d . . . C 4
 H10A H 0.700089 0.577088 0.643910 0.036 Uiso 1 1 calc R . . C 4
 H10B H 0.664195 0.659957 0.618364 0.036 Uiso 1 1 calc R . . C 4
 C11P C 0.7272(2) 0.6382(6) 0.5597(4) 0.0487(18) Uani 1 1 d . . . C 4
 H11A H 0.711486 0.674846 0.522779 0.073 Uiso 1 1 calc GR . . C 4
 H11B H 0.744348 0.586174 0.541583 0.073 Uiso 1 1 calc GR . . C 4
 H11C H 0.753549 0.673308 0.586952 0.073 Uiso 1 1 calc GR . . C 4
 C12P C 0.5719(2) 0.8563(4) 0.4706(4) 0.0389(15) Uani 1 1 d . . . C 4
 H12A H 0.576465 0.847132 0.519701 0.047 Uiso 1 1 calc R . . C 4
 H12B H 0.551011 0.911297 0.461953 0.047 Uiso 1 1 calc R . . C 4
 C13P C 0.6262(3) 0.8682(5) 0.4443(5) 0.056(2) Uani 1 1 d . . . C 4
 H13A H 0.621878 0.879331 0.395967 0.084 Uiso 1 1 calc GR . . C 4
 H13B H 0.647205 0.814176 0.453153 0.084 Uiso 1 1 calc GR . . C 4
 H13C H 0.644290 0.918841 0.466924 0.084 Uiso 1 1 calc GR . . C 4
 C14P C 0.4782(3) 0.8562(4) 0.3488(4) 0.0408(15) Uani 1 1 d . . . C 4
 H14A H 0.485351 0.911461 0.374905 0.049 Uiso 1 1 calc R . . C 4
 H14B H 0.439315 0.848022 0.343016 0.049 Uiso 1 1 calc R . . C 4
 C15P C 0.4988(3) 0.8673(5) 0.2803(4) 0.058(2) Uani 1 1 d . . . C 4
 H15A H 0.489090 0.815113 0.252648 0.087 Uiso 1 1 calc GR . . C 4
 H15B H 0.537374 0.873348 0.285361 0.087 Uiso 1 1 calc GR . . C 4
 H15C H 0.483172 0.920730 0.258613 0.087 Uiso 1 1 calc GR . . C 4
 C16P C 0.4019(2) 0.5451(4) 0.2570(3) 0.0264(11) Uani 1 1 d . . . C 4
 C17P C 0.3725(2) 0.6080(4) 0.2095(3) 0.0348(13) Uani 1 1 d . . . C 4
 H17A H 0.357700 0.656792 0.235365 0.042 Uiso 1 1 calc R . . C 4
 H17B H 0.342537 0.576085 0.185312 0.042 Uiso 1 1 calc R . . C 4
 C18P C 0.4077(3) 0.6477(5) 0.1585(3) 0.0426(15) Uani 1 1 d . . . C 4
 H18A H 0.386504 0.686725 0.127632 0.064 Uiso 1 1 calc GR . . C 4
 H18B H 0.422833 0.599574 0.133134 0.064 Uiso 1 1 calc GR . . C 4
 H18C H 0.436353 0.682087 0.182067 0.064 Uiso 1 1 calc GR . . C 4
 C1S C 0.6222(6) 1.000000 0.1957(8) 0.079(4) Uani 1 2 d S T P D 4
 H1S H 0.585479 1.000000 0.181615 0.095 Uiso 1 2 calc RS T P D 4
 C2S C 0.6391(5) 1.000000 0.2637(6) 0.062(3) Uani 1 2 d S T P D 4
 H2S H 0.613599 1.000000 0.295739 0.075 Uiso 1 2 calc RS T P D 4
 C3S C 0.6905(4) 1.000000 0.2848(5) 0.052(3) Uani 1 2 d S T P D 4
 H3S H 0.701587 1.000000 0.331257 0.063 Uiso 1 2 calc RS T P D 4
 C4S C 0.7273(5) 1.000000 0.2370(6) 0.056(3) Uani 1 2 d S T P D 4
 H4S H 0.763877 1.000000 0.251920 0.068 Uiso 1 2 calc RS T P D 4
 C5S C 0.7131(5) 1.000000 0.1690(5) 0.058(3) Uani 1 2 d S T P D 4
 H5S H 0.738684 1.000000 0.136957 0.069 Uiso 1 2 calc RS T P D 4
 C6S C 0.6585(7) 1.000000 0.1499(7) 0.083(5) Uani 1 2 d S T P D 4
 H6S H 0.646796 1.000000 0.103649 0.100 Uiso 1 2 calc RS T P D 4
 C7S C 0.4462(9) 0.880(2) -0.0040(16) 0.163(7) Uani 0.709(14) 1 d D U . E 5
 H7S H 0.408721 0.884811 -0.006633 0.195 Uiso 0.709(14) 1 calc R . . E 5
 C8S C 0.4736(12) 0.870(4) 0.0595(18) 0.163(7) Uani 0.709(14) 1 d D U . E 5
 H8S H 0.455457 0.855452 0.097512 0.196 Uiso 0.709(14) 1 calc R . . E 5
 C9S C 0.5280(10) 0.883(2) 0.0649(16) 0.165(7) Uani 0.709(14) 1 d D U . E 5
 H9S H 0.547230 0.893837 0.106921 0.198 Uiso 0.709(14) 1 calc R . . E 5
 S1S S 0.4693(9) 0.838(2) 0.0636(14) 0.161(7) Uani 0.291(14) 1 d . U . E 6
 C10S C 0.500000 0.828(4) 0.000000 0.164(7) Uani 0.58(3) 2 d S TU P E 6

loop_
  _atom_site_aniso_label
  _atom_site_aniso_U_11
  _atom_site_aniso_U_22
  _atom_site_aniso_U_33
  _atom_site_aniso_U_23
  _atom_site_aniso_U_13
  _atom_site_aniso_U_12
 C1 0.070(5) 0.098(6) 0.104(6) -0.017(5) 0.011(5) 0.023(5)
 C2 0.069(5) 0.080(5) 0.102(6) -0.021(5) -0.002(5) 0.035(5)
 C3 0.064(5) 0.084(5) 0.095(6) -0.011(5) -0.022(5) 0.036(5)
 C4 0.061(5) 0.094(6) 0.106(6) -0.014(5) -0.030(5) 0.020(5)
 C5 0.063(5) 0.097(6) 0.117(6) -0.011(5) -0.008(5) 0.008(5)
 C6 0.078(5) 0.102(6) 0.112(6) -0.001(5) 0.000(5) -0.016(5)
 C7 0.089(5) 0.102(6) 0.101(6) 0.004(5) 0.022(5) -0.023(5)
 C8 0.088(5) 0.101(6) 0.092(5) -0.001(5) 0.040(5) -0.005(5)
 C9 0.082(5) 0.100(6) 0.094(6) -0.009(5) 0.034(5) 0.016(5)
 C10 0.094(5) 0.092(6) 0.081(5) -0.024(5) 0.035(5) 0.020(5)
 C11 0.091(5) 0.074(5) 0.080(5) -0.034(5) 0.025(5) 0.029(5)
 C12 0.082(5) 0.067(5) 0.093(5) -0.023(5) 0.004(5) 0.038(5)
 C13 0.090(5) 0.056(5) 0.094(5) -0.014(5) -0.010(5) 0.029(5)
 C14 0.091(5) 0.061(5) 0.086(6) 0.001(5) -0.014(5) 0.028(5)
 C15 0.087(5) 0.080(5) 0.087(6) 0.001(5) -0.026(5) 0.032(5)
 C16 0.100(6) 0.090(5) 0.076(5) 0.004(5) -0.030(5) 0.018(5)
 C17 0.095(5) 0.087(6) 0.076(5) -0.011(5) -0.044(5) 0.006(5)
 C18 0.075(5) 0.091(6) 0.098(5) -0.017(5) -0.045(5) 0.004(5)
 C19 0.078(5) 0.084(5) 0.097(6) -0.022(5) -0.031(5) -0.021(5)
 C20 0.082(5) 0.092(6) 0.105(6) -0.007(5) -0.010(5) -0.028(5)
 C21 0.103(6) 0.083(6) 0.106(6) -0.001(5) 0.004(5) -0.036(5)
 C22 0.103(6) 0.091(6) 0.100(6) 0.009(5) 0.022(5) -0.032(5)
 C23 0.115(6) 0.086(6) 0.092(6) 0.020(5) 0.022(5) -0.021(5)
 C24 0.113(6) 0.094(6) 0.073(5) 0.021(5) 0.020(5) -0.012(5)
 C25 0.103(6) 0.099(6) 0.069(5) 0.004(5) 0.040(5) -0.006(5)
 C26 0.105(6) 0.094(6) 0.058(5) -0.016(5) 0.038(5) 0.003(5)
 C27 0.113(6) 0.087(5) 0.046(5) -0.017(4) 0.019(5) -0.001(5)
 C28 0.103(5) 0.066(5) 0.046(4) -0.033(4) 0.013(5) 0.000(5)
 C29 0.097(5) 0.060(5) 0.064(5) -0.038(4) 0.018(5) 0.012(5)
 C30 0.087(5) 0.044(5) 0.074(5) -0.029(4) 0.008(5) 0.001(5)
 C31 0.091(5) 0.044(5) 0.090(5) -0.014(5) -0.003(5) 0.007(5)
 C32 0.104(5) 0.061(5) 0.094(5) 0.005(5) 0.000(5) -0.010(5)
 C33 0.100(6) 0.070(5) 0.087(6) 0.018(5) -0.009(5) 0.003(5)
 C34 0.106(6) 0.087(6) 0.081(5) 0.026(5) 0.009(5) 0.000(5)
 C35 0.108(6) 0.089(5) 0.067(5) 0.012(5) -0.008(5) 0.004(5)
 C36 0.117(6) 0.089(6) 0.058(5) -0.008(5) 0.000(5) -0.012(5)
 C37 0.105(6) 0.082(5) 0.062(5) -0.018(5) -0.028(5) -0.010(5)
 C38 0.100(6) 0.072(5) 0.065(5) -0.033(5) -0.021(5) -0.017(5)
 C39 0.093(6) 0.069(5) 0.081(6) -0.027(5) -0.023(5) -0.026(5)
 C40 0.106(6) 0.055(5) 0.083(6) -0.026(5) -0.007(5) -0.028(5)
 C41 0.115(6) 0.062(5) 0.101(6) -0.009(5) 0.002(5) -0.031(5)
 C42 0.124(6) 0.057(5) 0.099(6) -0.001(5) 0.002(5) -0.014(5)
 C43 0.127(6) 0.074(6) 0.099(6) 0.015(5) 0.008(5) -0.012(5)
 C44 0.125(6) 0.079(6) 0.098(6) 0.016(5) -0.006(5) 0.004(5)
 C45 0.121(6) 0.085(6) 0.081(5) 0.014(5) -0.015(5) 0.008(5)
 C46 0.124(6) 0.093(6) 0.067(5) 0.014(5) -0.005(5) 0.000(5)
 C47 0.124(6) 0.089(5) 0.050(4) 0.000 -0.009(5) 0.000
 C48 0.110(6) 0.079(5) 0.050(5) -0.013(4) -0.029(5) 0.003(5)
 C49 0.098(5) 0.065(5) 0.048(5) -0.030(4) -0.016(5) -0.002(5)
 C50 0.078(5) 0.060(5) 0.064(5) -0.033(4) -0.013(5) -0.011(5)
 C51 0.082(5) 0.052(5) 0.075(5) -0.026(5) -0.001(5) -0.018(5)
 C52 0.075(5) 0.061(5) 0.083(5) -0.014(5) 0.004(5) -0.034(5)
 C53 0.091(5) 0.068(5) 0.093(5) 0.010(5) 0.006(5) -0.032(5)
 C54 0.091(5) 0.086(6) 0.087(5) 0.012(5) 0.037(5) -0.038(5)
 C55 0.106(6) 0.096(6) 0.084(5) 0.018(5) 0.035(5) -0.020(5)
 C56 0.104(6) 0.097(6) 0.072(5) 0.000(5) 0.060(5) -0.018(5)
 C57 0.114(5) 0.094(5) 0.064(5) -0.016(5) 0.038(5) -0.014(6)
 C58 0.105(6) 0.080(5) 0.068(5) -0.042(5) 0.036(5) -0.005(5)
 C59 0.110(6) 0.061(5) 0.064(5) -0.044(5) 0.001(5) -0.010(5)
 C60 0.116(6) 0.058(5) 0.080(6) -0.040(5) -0.005(5) -0.006(5)
 C61 0.120(6) 0.063(5) 0.100(6) -0.033(5) 0.010(5) 0.011(5)
 C62 0.125(6) 0.057(5) 0.102(6) -0.015(5) 0.003(5) 0.009(5)
 C63 0.116(6) 0.072(5) 0.109(6) -0.009(5) 0.007(5) 0.023(5)
 C64 0.116(6) 0.077(6) 0.105(6) 0.002(5) -0.003(5) 0.017(5)
 C65 0.102(6) 0.086(6) 0.103(6) -0.003(5) -0.013(5) 0.020(5)
 C66 0.109(6) 0.086(6) 0.087(5) 0.001(5) -0.028(5) 0.016(5)
 C67 0.098(5) 0.083(6) 0.076(5) -0.012(5) -0.043(5) 0.010(5)
 C68 0.068(5) 0.082(5) 0.095(5) -0.026(5) -0.032(5) 0.002(5)
 C69 0.065(5) 0.072(5) 0.086(5) -0.033(5) -0.018(5) -0.014(5)
 C70 0.062(5) 0.073(5) 0.089(5) -0.028(5) 0.010(5) -0.033(5)
 C71 0.067(5) 0.090(5) 0.107(6) -0.018(5) 0.031(5) -0.029(5)
 C72 0.078(5) 0.098(6) 0.093(5) -0.002(5) 0.051(5) -0.035(5)
 C73 0.083(5) 0.100(6) 0.086(5) -0.011(5) 0.066(4) -0.024(5)
 C74 0.089(5) 0.102(6) 0.105(6) -0.022(5) 0.057(5) -0.004(5)
 C75 0.100(6) 0.090(5) 0.094(5) -0.043(5) 0.044(5) 0.002(5)
 C76 0.108(6) 0.073(5) 0.101(6) -0.036(5) 0.031(5) 0.019(5)
 C77 0.104(6) 0.083(6) 0.115(6) -0.019(5) 0.017(5) 0.024(5)
 C78 0.078(5) 0.088(6) 0.115(6) -0.021(5) 0.020(5) 0.023(5)
 C79 0.072(5) 0.088(6) 0.108(6) -0.015(5) 0.000(5) 0.021(5)
 C80 0.055(5) 0.089(5) 0.112(6) -0.020(5) -0.005(5) 0.012(4)
 C81 0.057(4) 0.094(5) 0.123(6) 0.000 0.026(5) 0.000
 C82 0.072(5) 0.103(6) 0.114(6) -0.014(5) 0.039(5) 0.012(5)
 U1 0.0826(13) 0.0485(10) 0.0836(17) -0.0243(9) 0.0554(11) -0.0064(14)
 U2 0.134(3) 0.094(3) 0.103(4) 0.0105(18) 0.047(2) 0.085(3)
 N1 0.088(9) 0.066(7) 0.108(10) 0.000 0.046(8) 0.000
 Ni1P 0.0099(4) 0.0165(5) 0.0214(5) 0.000 0.0017(3) 0.000
 N1P 0.013(3) 0.020(3) 0.023(3) 0.000 0.006(2) 0.000
 N2P 0.0137(18) 0.022(2) 0.026(2) -0.0020(17) 0.0027(16) 0.0012(16)
 N3P 0.015(3) 0.019(3) 0.026(3) 0.000 0.005(2) 0.000
 C1P 0.010(2) 0.029(3) 0.024(2) -0.001(2) 0.0024(17) -0.0007(19)
 C2P 0.014(2) 0.021(2) 0.031(3) -0.004(2) 0.0006(19) -0.0059(19)
 C3P 0.016(2) 0.021(2) 0.029(3) -0.002(2) 0.0079(19) -0.0007(19)
 C4P 0.020(2) 0.019(2) 0.043(3) -0.003(2) 0.004(2) -0.001(2)
 C5P 0.022(2) 0.022(3) 0.041(3) 0.002(2) 0.003(2) 0.002(2)
 C6P 0.017(2) 0.020(2) 0.034(3) 0.002(2) 0.006(2) 0.0024(19)
 C7P 0.017(2) 0.024(3) 0.030(3) 0.005(2) 0.0002(19) 0.0054(19)
 C8P 0.013(2) 0.028(3) 0.026(2) 0.003(2) 0.0023(18) 0.0031(19)
 C9P 0.014(2) 0.031(3) 0.024(2) -0.002(2) 0.0009(18) -0.002(2)
 C10P 0.022(2) 0.038(3) 0.030(3) -0.006(2) -0.003(2) -0.005(2)
 C11P 0.026(3) 0.066(5) 0.054(4) -0.019(4) 0.008(3) -0.023(3)
 C12P 0.033(3) 0.020(3) 0.062(4) -0.007(3) -0.004(3) -0.004(2)
 C13P 0.043(4) 0.039(4) 0.087(6) 0.003(4) 0.005(4) -0.022(3)
 C14P 0.037(3) 0.021(3) 0.063(4) 0.002(3) -0.007(3) 0.004(2)
 C15P 0.060(5) 0.042(4) 0.070(5) 0.029(4) -0.005(4) -0.004(4)
 C16P 0.019(2) 0.031(3) 0.029(3) 0.002(2) -0.001(2) 0.002(2)
 C17P 0.027(3) 0.036(3) 0.039(3) 0.003(3) -0.011(2) 0.005(2)
 C18P 0.045(4) 0.049(4) 0.032(3) 0.006(3) -0.005(3) 0.006(3)
 C1S 0.057(8) 0.101(12) 0.079(10) 0.000 0.000(7) 0.000
 C2S 0.066(7) 0.063(7) 0.062(7) 0.000 0.028(6) 0.000
 C3S 0.054(6) 0.062(7) 0.039(5) 0.000 -0.002(5) 0.000
 C4S 0.060(7) 0.064(7) 0.045(6) 0.000 0.001(5) 0.000
 C5S 0.081(8) 0.062(7) 0.032(5) 0.000 0.015(5) 0.000
 C6S 0.099(11) 0.108(12) 0.041(6) 0.000 -0.008(7) 0.000
 C7S 0.107(10) 0.184(18) 0.203(14) -0.009(8) 0.046(10) 0.003(7)
 C8S 0.113(9) 0.182(18) 0.201(13) -0.002(7) 0.049(9) 0.004(7)
 C9S 0.115(10) 0.182(18) 0.203(13) 0.002(8) 0.040(10) 0.004(7)
 S1S 0.117(9) 0.181(19) 0.194(12) 0.012(9) 0.067(8) -0.002(9)
 C10S 0.113(10) 0.183(18) 0.202(13) 0.000 0.045(9) 0.000

_geom_special_details
;
 All esds (except the esd in the dihedral angle between two l.s. planes)
 are estimated using the full covariance matrix.  The cell esds are taken
 into account individually in the estimation of esds in distances, angles
 and torsion angles; correlations between esds in cell parameters are only
 used when they are defined by crystal symmetry.  An approximate (isotropic)
 treatment of cell esds is used for estimating esds involving l.s. planes.
;
loop_
  _geom_bond_atom_site_label_1
  _geom_bond_atom_site_label_2
  _geom_bond_distance
  _geom_bond_site_symmetry_2
  _geom_bond_publ_flag
 C1 C2 1.382(14) . ?
 C1 C5 1.410(14) . ?
 C1 C5 1.77(2) 6_565 ?
 C1 C6 0.590(17) 6_565 ?
 C1 C7 0.817(15) 6_565 ?
 C1 C8 1.983(18) 6_565 ?
 C1 C9 1.352(16) . ?
 C1 C20 1.61(2) 6_565 ?
 C1 C21 2.03(2) 6_565 ?
 C1 C22 1.750(19) 6_565 ?
 C2 C3 1.385(15) . ?
 C2 C6 1.47(2) 6_565 ?
 C2 C7 1.79(2) 6_565 ?
 C2 C12 1.479(13) . ?
 C2 C20 0.766(19) 6_565 ?
 C2 C21 0.779(19) 6_565 ?
 C2 C22 1.534(19) 6_565 ?
 C3 C4 1.418(15) . ?
 C3 C6 1.94(2) 6_565 ?
 C3 C15 1.406(16) . ?
 C3 C18 1.99(2) 6_565 ?
 C3 C19 0.793(18) 6_565 ?
 C3 C20 0.692(18) 6_565 ?
 C3 C21 1.79(2) 6_565 ?
 C3 C39 1.83(2) 6_565 ?
 C4 C4 1.27(3) 6_565 ?
 C4 C5 1.556(16) 6_565 ?
 C4 C5 1.362(15) . ?
 C4 C6 1.692(16) 6_565 ?
 C4 C18 1.456(14) . ?
 C4 C18 1.178(16) 6_565 ?
 C4 C19 1.36(2) 6_565 ?
 C4 C20 1.57(2) 6_565 ?
 C5 C5 0.45(3) 6_565 ?
 C5 C6 1.31(3) . ?
 C5 C6 0.90(2) 6_565 ?
 C5 C20 1.94(2) 6_565 ?
 C6 C7 1.384(14) . ?
 C6 C9 1.858(16) 6_565 ?
 C6 C20 1.395(16) . ?
 C7 C8 1.36(2) . ?
 C7 C8 1.93(2) 6_565 ?
 C7 C9 0.62(2) 6_565 ?
 C7 C10 1.618(18) 6_565 ?
 C7 C22 1.366(16) . ?
 C8 C8 0.70(3) 6_565 ?
 C8 C9 0.766(18) 6_565 ?
 C8 C9 1.401(13) . ?
 C8 C10 1.632(19) 6_565 ?
 C8 C25 1.386(13) . ?
 C8 C25 1.592(18) 6_565 ?
 C8 C26 1.967(16) 6_565 ?
 C9 C9 1.96(3) 6_565 ?
 C9 C10 1.382(14) . ?
 C9 C22 1.71(2) 6_565 ?
 C9 C25 1.847(15) 6_565 ?
 C10 C11 1.450(13) . ?
 C10 C22 1.444(18) 6_565 ?
 C10 C23 1.317(18) 6_565 ?
 C10 C24 1.346(16) 6_565 ?
 C10 C25 1.475(18) 6_565 ?
 C10 C26 1.404(13) . ?
 C11 C12 1.425(13) . ?
 C11 C22 1.081(17) 6_565 ?
 C11 C23 0.508(17) 6_565 ?
 C11 C24 1.920(18) 6_565 ?
 C11 C29 1.491(12) . ?
 C11 C43 1.514(18) 6_565 ?
 C12 C13 1.386(13) . ?
 C12 C21 0.789(19) 6_565 ?
 C12 C22 1.17(2) 6_565 ?
 C12 C23 1.913(18) 6_565 ?
 C12 C41 1.26(2) 6_565 ?
 C12 C42 1.879(19) 6_565 ?
 C13 C14 1.404(15) . ?
 C13 C21 1.71(2) 6_565 ?
 C13 C31 1.366(15) . ?
 C13 C40 1.67(2) 6_565 ?
 C13 C41 0.43(2) 6_565 ?
 C13 C42 1.091(19) 6_565 ?
 C14 C15 1.394(15) . ?
 C14 C33 1.392(16) . ?
 C14 C39 1.57(2) 6_565 ?
 C14 C40 0.27(2) 6_565 ?
 C14 C41 1.21(2) 6_565 ?
 C14 C60 1.62(2) 6_565 ?
 C15 C16 1.396(15) . ?
 C15 C19 1.21(2) 6_565 ?
 C15 C20 1.97(2) 6_565 ?
 C15 C38 1.89(2) 6_565 ?
 C15 C39 0.52(2) 6_565 ?
 C15 C40 1.34(2) 6_565 ?
 C16 C17 1.448(15) . ?
 C16 C19 1.70(2) 6_565 ?
 C16 C35 1.398(16) . ?
 C16 C37 1.498(19) 6_565 ?
 C16 C38 0.78(2) 6_565 ?
 C16 C39 0.98(2) 6_565 ?
 C17 C17 0.67(3) 6_565 ?
 C17 C18 1.280(15) 6_565 ?
 C17 C18 1.423(14) . ?
 C17 C19 1.98(2) 6_565 ?
 C17 C37 1.399(14) . ?
 C17 C37 1.165(16) 6_565 ?
 C17 C38 1.914(19) 6_565 ?
 C18 C18 0.57(3) 6_565 ?
 C18 C19 1.417(14) . ?
 C18 C19 1.97(3) 6_565 ?
 C19 C20 1.458(14) . ?
 C19 C39 1.442(14) . ?
 C20 C21 1.374(16) . ?
 C21 C22 1.391(15) . ?
 C21 C41 1.396(13) . ?
 C22 C23 1.465(13) . ?
 C23 C24 1.458(13) . ?
 C23 C29 1.231(17) 6_565 ?
 C23 C43 1.474(13) . ?
 C24 C25 1.501(13) . ?
 C24 C26 0.876(18) 6_565 ?
 C24 C27 1.079(17) 6_565 ?
 C24 C28 1.613(17) 6_565 ?
 C24 C29 1.996(18) 6_565 ?
 C24 C46 1.442(13) . ?
 C25 C25 0.88(2) 6_565 ?
 C25 C26 0.693(15) 6_565 ?
 C25 C26 1.428(13) . ?
 C25 C27 1.920(16) 6_565 ?
 C26 C26 1.78(3) 6_565 ?
 C26 C27 1.297(16) . ?
 C26 C46 1.883(17) 6_565 ?
 C27 C28 1.457(13) . ?
 C27 C46 0.642(17) 6_565 ?
 C27 C47 1.450(12) . ?
 C28 C29 1.443(12) . ?
 C28 C44 1.556(19) 6_565 ?
 C28 C45 0.939(17) 6_565 ?
 C28 C46 1.001(17) 6_565 ?
 C28 C49 1.454(13) . ?
 C29 C30 1.443(13) . ?
 C29 C43 0.671(16) 6_565 ?
 C29 C44 1.277(17) 6_565 ?
 C29 C45 2.00(2) 6_565 ?
 C30 C31 1.469(13) . ?
 C30 C42 1.391(18) 6_565 ?
 C30 C43 1.009(17) 6_565 ?
 C30 C44 1.176(18) 6_565 ?
 C30 C51 1.444(13) . ?
 C30 C62 1.843(18) 6_565 ?
 C30 C63 1.859(19) 6_565 ?
 C30 C64 1.58(2) 6_565 ?
 C31 C32 1.387(15) . ?
 C31 C41 1.76(2) 6_565 ?
 C31 C42 0.589(19) 6_565 ?
 C31 C43 1.862(18) 6_565 ?
 C31 C62 0.904(19) 6_565 ?
 C31 C63 2.02(2) 6_565 ?
 C32 C33 1.372(15) . ?
 C32 C42 1.93(2) 6_565 ?
 C32 C53 1.452(15) . ?
 C32 C60 1.67(2) 6_565 ?
 C32 C61 0.783(19) 6_565 ?
 C32 C62 0.760(18) 6_565 ?
 C32 C63 1.93(2) 6_565 ?
 C32 C76 1.96(2) 6_565 ?
 C33 C34 1.481(16) . ?
 C33 C40 1.27(2) 6_565 ?
 C33 C59 1.82(2) 6_565 ?
 C33 C60 0.41(2) 6_565 ?
 C33 C61 1.17(2) 6_565 ?
 C34 C35 1.460(16) . ?
 C34 C38 1.87(2) 6_565 ?
 C34 C55 1.425(16) . ?
 C34 C58 1.51(2) 6_565 ?
 C34 C59 0.515(19) 6_565 ?
 C34 C60 1.08(2) 6_565 ?
 C34 C61 1.90(2) 6_565 ?
 C35 C36 1.436(15) . ?
 C35 C37 1.511(19) 6_565 ?
 C35 C38 0.653(19) 6_565 ?
 C35 C39 1.96(2) 6_565 ?
 C35 C58 1.867(19) 6_565 ?
 C35 C59 0.961(18) 6_565 ?
 C36 C36 0.77(3) 6_565 ?
 C36 C37 1.402(14) . ?
 C36 C37 1.128(15) 6_565 ?
 C36 C38 1.803(19) 6_565 ?
 C36 C57 1.365(14) 6_565 ?
 C36 C57 1.424(13) . ?
 C36 C58 1.974(18) 6_565 ?
 C37 C37 0.90(2) 6_565 ?
 C37 C38 1.416(16) . ?
 C38 C39 1.412(15) . ?
 C38 C59 1.417(14) . ?
 C39 C40 1.423(15) . ?
 C40 C41 1.484(14) . ?
 C40 C60 1.441(14) . ?
 C41 C42 1.485(14) . ?
 C42 C43 1.448(13) . ?
 C42 C62 1.483(13) . ?
 C43 C44 1.435(13) . ?
 C44 C45 1.416(16) . ?
 C44 C49 1.77(2) 6_565 ?
 C44 C50 1.703(19) 6_565 ?
 C44 C51 1.394(19) 6_565 ?
 C44 C64 1.406(16) . ?
 C45 C46 1.433(13) . ?
 C45 C48 1.806(18) 6_565 ?
 C45 C49 0.553(18) 6_565 ?
 C45 C50 1.617(19) 6_565 ?
 C45 C66 1.446(16) . ?
 C46 C47 1.430(12) . ?
 C46 C48 1.871(19) 6_565 ?
 C46 C49 1.70(2) 6_565 ?
 C47 C48 1.469(13) 6_565 ?
 C47 C48 1.469(13) . ?
 C48 C48 1.06(2) 6_565 ?
 C48 C49 1.426(13) . ?
 C48 C66 1.50(2) 6_565 ?
 C48 C67 1.271(14) 6_565 ?
 C48 C67 1.455(13) . ?
 C49 C50 1.37(2) . ?
 C49 C65 2.00(2) 6_565 ?
 C49 C66 0.924(18) 6_565 ?
 C50 C51 1.445(14) . ?
 C50 C64 1.28(2) 6_565 ?
 C50 C65 0.70(2) 6_565 ?
 C50 C66 1.042(18) 6_565 ?
 C50 C69 1.461(14) . ?
 C51 C52 1.464(15) . ?
 C51 C63 1.222(19) 6_565 ?
 C51 C64 0.18(2) 6_565 ?
 C51 C65 1.599(18) 6_565 ?
 C52 C53 1.475(15) . ?
 C52 C63 0.815(19) 6_565 ?
 C52 C64 1.49(2) 6_565 ?
 C52 C65 2.037(19) 6_565 ?
 C52 C70 1.428(15) . ?
 C52 C77 0.924(17) 6_565 ?
 C52 C78 1.56(2) 6_565 ?
 C53 C54 1.508(15) . ?
 C53 C61 1.304(19) 6_565 ?
 C53 C62 1.57(2) 6_565 ?
 C53 C63 1.42(2) 6_565 ?
 C53 C76 0.964(18) 6_565 ?
 C53 C77 1.01(2) 6_565 ?
 C54 C55 1.383(15) . ?
 C54 C61 1.93(2) 6_565 ?
 C54 C72 1.376(15) . ?
 C54 C74 1.93(2) 6_565 ?
 C54 C75 0.985(19) 6_565 ?
 C54 C76 0.629(19) 6_565 ?
 C54 C77 1.72(2) 6_565 ?
 C55 C56 1.379(15) . ?
 C55 C58 1.006(19) 6_565 ?
 C55 C59 1.71(2) 6_565 ?
 C55 C75 0.835(18) 6_565 ?
 C55 C76 1.64(2) 6_565 ?
 C56 C56 1.80(3) 6_565 ?
 C56 C57 1.503(13) . ?
 C56 C57 1.369(18) 6_565 ?
 C56 C58 0.977(19) 6_565 ?
 C56 C73 1.865(17) 6_565 ?
 C56 C73 1.337(15) . ?
 C56 C74 1.786(18) 6_565 ?
 C56 C75 1.264(18) 6_565 ?
 C57 C57 0.21(3) 6_565 ?
 C57 C58 1.64(2) 6_565 ?
 C57 C58 1.439(14) . ?
 C58 C59 1.470(13) . ?
 C58 C75 1.494(13) . ?
 C59 C60 1.427(14) . ?
 C60 C61 1.285(16) . ?
 C61 C62 1.479(14) . ?
 C61 C76 1.397(14) . ?
 C62 C63 1.408(15) . ?
 C63 C64 1.34(3) . ?
 C63 C77 1.438(14) . ?
 C64 C65 1.430(14) . ?
 C65 C66 1.400(15) . ?
 C65 C69 0.892(19) 6_565 ?
 C65 C70 1.77(2) 6_565 ?
 C65 C79 1.40(3) . ?
 C66 C67 1.92(2) 6_565 ?
 C66 C67 1.463(14) . ?
 C66 C68 1.97(2) 6_565 ?
 C66 C69 1.657(18) 6_565 ?
 C67 C67 0.47(3) 6_565 ?
 C67 C68 1.406(13) . ?
 C67 C68 1.282(14) 6_565 ?
 C68 C68 0.71(2) 6_565 ?
 C68 C69 1.443(14) . ?
 C68 C79 1.867(18) 6_565 ?
 C68 C80 1.463(13) . ?
 C68 C80 1.211(14) 6_565 ?
 C69 C70 1.497(15) . ?
 C69 C79 0.784(17) 6_565 ?
 C69 C80 1.566(19) 6_565 ?
 C70 C71 1.431(15) . ?
 C70 C77 1.58(2) 6_565 ?
 C70 C78 0.659(16) 6_565 ?
 C70 C79 0.839(17) 6_565 ?
 C70 C80 1.999(17) 6_565 ?
 C70 C82 1.920(17) 6_565 ?
 C71 C72 1.397(14) . ?
 C71 C74 1.90(2) 6_565 ?
 C71 C78 1.01(2) 6_565 ?
 C71 C79 1.82(2) 6_565 ?
 C71 C80 1.993(19) 6_565 ?
 C71 C81 1.446(14) . ?
 C71 C82 0.516(18) 6_565 ?
 C72 C73 1.424(15) . ?
 C72 C74 0.831(19) 6_565 ?
 C72 C75 1.408(18) 6_565 ?
 C72 C76 1.92(2) 6_565 ?
 C72 C78 1.835(19) 6_565 ?
 C72 C82 1.06(2) 6_565 ?
 C73 C73 0.94(3) 6_565 ?
 C73 C74 1.411(13) . ?
 C73 C74 0.645(18) 6_565 ?
 C73 C75 1.530(19) 6_565 ?
 C73 C82 2.015(17) 6_565 ?
 C74 C74 1.68(3) 6_565 ?
 C74 C75 1.479(14) . ?
 C74 C82 1.425(13) . ?
 C75 C76 1.515(13) . ?
 C76 C77 1.474(15) . ?
 C77 C78 1.301(17) . ?
 C78 C79 1.415(13) . ?
 C78 C82 1.439(14) . ?
 C79 C80 1.399(15) . ?
 C80 C80 0.95(2) 6_565 ?
 C80 C81 1.437(14) . ?
 C81 C82 1.438(13) 6_565 ?
 C81 C82 1.438(13) . ?
 U1 U1 2.456(5) 6_565 ?
 U1 U2 2.479(3) 6_565 ?
 U1 N1 1.713(9) . ?
 U2 U2 2.440(10) 6_565 ?
 U2 N1 1.651(9) . ?
 Ni1P N1P 1.958(6) . ?
 Ni1P N2P 1.963(4) . ?
 Ni1P N2P 1.963(4) 6_565 ?
 Ni1P N3P 1.960(6) . ?
 N1P C1P 1.380(6) . ?
 N1P C1P 1.380(6) 6_565 ?
 N2P C3P 1.374(7) . ?
 N2P C6P 1.381(7) . ?
 N3P C8P 1.378(6) . ?
 N3P C8P 1.378(6) 6_565 ?
 C1P C2P 1.374(7) . ?
 C1P C9P 1.441(7) . ?
 C2P C3P 1.379(7) . ?
 C3P C4P 1.438(7) . ?
 C4P C5P 1.357(8) . ?
 C4P C12P 1.511(8) . ?
 C5P C6P 1.440(8) . ?
 C5P C14P 1.510(8) . ?
 C6P C7P 1.383(7) . ?
 C7P C8P 1.368(8) . ?
 C8P C16P 1.446(7) . ?
 C9P C9P 1.350(11) 6_565 ?
 C9P C10P 1.507(7) . ?
 C10P C11P 1.540(8) . ?
 C12P C13P 1.525(10) . ?
 C14P C15P 1.519(11) . ?
 C16P C16P 1.356(12) 6_565 ?
 C16P C17P 1.495(8) . ?
 C17P C18P 1.535(9) . ?
 C1S C2S 1.393(19) . ?
 C1S C6S 1.35(2) . ?
 C2S C3S 1.334(17) . ?
 C3S C4S 1.394(16) . ?
 C4S C5S 1.380(15) . ?
 C5S C6S 1.40(2) . ?
 C7S C8S 1.40(2) . ?
 C7S C9S 1.43(4) 2_655 ?
 C8S C9S 1.390(19) . ?
 S1S C10S 1.56(3) . ?

loop_
  _geom_angle_atom_site_label_1
  _geom_angle_atom_site_label_2
  _geom_angle_atom_site_label_3
  _geom_angle
  _geom_angle_site_symmetry_1
  _geom_angle_site_symmetry_3
  _geom_angle_publ_flag
 C2 C1 C5 107.8(7) . . ?
 C2 C1 C5 115.6(8) . 6_565 ?
 C2 C1 C8 134.1(11) . 6_565 ?
 C2 C1 C20 28.4(8) . 6_565 ?
 C2 C1 C21 14.9(7) . 6_565 ?
 C2 C1 C22 57.2(9) . 6_565 ?
 C5 C1 C5 9.7(7) . 6_565 ?
 C5 C1 C8 94.6(10) 6_565 6_565 ?
 C5 C1 C8 104.3(9) . 6_565 ?
 C5 C1 C20 79.7(9) . 6_565 ?
 C5 C1 C21 126.7(10) 6_565 6_565 ?
 C5 C1 C21 120.0(9) . 6_565 ?
 C5 C1 C22 150.1(15) . 6_565 ?
 C6 C1 C2 87(2) 6_565 . ?
 C6 C1 C5 24(2) 6_565 . ?
 C6 C1 C5 33(2) 6_565 6_565 ?
 C6 C1 C7 159(4) 6_565 6_565 ?
 C6 C1 C8 128(3) 6_565 6_565 ?
 C6 C1 C9 143(3) 6_565 . ?
 C6 C1 C20 59(2) 6_565 6_565 ?
 C6 C1 C21 101(3) 6_565 6_565 ?
 C6 C1 C22 141(3) 6_565 6_565 ?
 C7 C1 C2 106(2) 6_565 . ?
 C7 C1 C5 136(2) 6_565 . ?
 C7 C1 C5 127(2) 6_565 6_565 ?
 C7 C1 C8 32.4(15) 6_565 6_565 ?
 C7 C1 C9 17.4(17) 6_565 . ?
 C7 C1 C20 133(3) 6_565 6_565 ?
 C7 C1 C21 91.7(19) 6_565 6_565 ?
 C7 C1 C22 49.3(15) 6_565 6_565 ?
 C8 C1 C21 119.6(9) 6_565 6_565 ?
 C9 C1 C2 122.6(11) . . ?
 C9 C1 C5 109.9(10) . 6_565 ?
 C9 C1 C5 119.6(10) . . ?
 C9 C1 C8 15.3(7) . 6_565 ?
 C9 C1 C20 146.8(16) . 6_565 ?
 C9 C1 C21 107.7(10) . 6_565 ?
 C9 C1 C22 65.6(9) . 6_565 ?
 C20 C1 C5 88.2(9) 6_565 6_565 ?
 C20 C1 C8 151.8(16) 6_565 6_565 ?
 C20 C1 C21 42.4(7) 6_565 6_565 ?
 C20 C1 C22 84.3(12) 6_565 6_565 ?
 C22 C1 C5 148.8(14) 6_565 6_565 ?
 C22 C1 C8 78.8(7) 6_565 6_565 ?
 C22 C1 C21 42.4(6) 6_565 6_565 ?
 C1 C2 C3 108.5(8) . . ?
 C1 C2 C6 23.5(6) . 6_565 ?
 C1 C2 C7 25.9(7) . 6_565 ?
 C1 C2 C12 118.7(10) . . ?
 C1 C2 C22 73.6(10) . 6_565 ?
 C3 C2 C6 85.2(8) . 6_565 ?
 C3 C2 C7 131.5(9) . 6_565 ?
 C3 C2 C12 123.1(12) . . ?
 C3 C2 C22 155.4(15) . 6_565 ?
 C6 C2 C7 48.9(7) 6_565 6_565 ?
 C6 C2 C12 139.4(13) 6_565 . ?
 C6 C2 C22 96.1(11) 6_565 6_565 ?
 C12 C2 C7 93.0(9) . 6_565 ?
 C12 C2 C22 45.7(8) . 6_565 ?
 C20 C2 C1 92.5(15) 6_565 . ?
 C20 C2 C3 17.3(16) 6_565 . ?
 C20 C2 C6 68.9(15) 6_565 6_565 ?
 C20 C2 C7 117.0(19) 6_565 6_565 ?
 C20 C2 C12 140(2) 6_565 . ?
 C20 C2 C21 126(3) 6_565 6_565 ?
 C20 C2 C22 157(3) 6_565 6_565 ?
 C21 C2 C1 138.1(18) 6_565 . ?
 C21 C2 C3 108.3(18) 6_565 . ?
 C21 C2 C6 159(2) 6_565 6_565 ?
 C21 C2 C7 112.3(16) 6_565 6_565 ?
 C21 C2 C12 19.5(14) 6_565 . ?
 C21 C2 C22 64.6(13) 6_565 6_565 ?
 C22 C2 C7 47.7(6) 6_565 6_565 ?
 C2 C3 C4 107.2(8) . . ?
 C2 C3 C6 49.3(7) . 6_565 ?
 C2 C3 C15 117.9(12) . . ?
 C2 C3 C18 137.9(10) . 6_565 ?
 C2 C3 C21 24.4(7) . 6_565 ?
 C2 C3 C39 127.9(11) . 6_565 ?
 C4 C3 C6 58.1(7) . 6_565 ?
 C4 C3 C18 35.6(7) . 6_565 ?
 C4 C3 C21 129.2(10) . 6_565 ?
 C4 C3 C39 116.2(11) . 6_565 ?
 C6 C3 C18 92.0(10) 6_565 6_565 ?
 C15 C3 C4 125.5(13) . . ?
 C15 C3 C6 155.6(16) . 6_565 ?
 C15 C3 C18 90.3(10) . 6_565 ?
 C15 C3 C21 93.7(10) . 6_565 ?
 C15 C3 C39 10.2(8) . 6_565 ?
 C19 C3 C2 165(3) 6_565 . ?
 C19 C3 C4 69.5(17) 6_565 . ?
 C19 C3 C6 127(2) 6_565 6_565 ?
 C19 C3 C15 59.0(16) 6_565 . ?
 C19 C3 C18 34.8(14) 6_565 6_565 ?
 C19 C3 C21 150(2) 6_565 6_565 ?
 C19 C3 C39 48.8(14) 6_565 6_565 ?
 C20 C3 C2 19.2(18) 6_565 . ?
 C20 C3 C4 89.7(19) 6_565 . ?
 C20 C3 C6 31.7(15) 6_565 6_565 ?
 C20 C3 C15 137(2) 6_565 . ?
 C20 C3 C18 123(2) 6_565 6_565 ?
 C20 C3 C19 158(3) 6_565 6_565 ?
 C20 C3 C21 43.6(17) 6_565 6_565 ?
 C20 C3 C39 147(2) 6_565 6_565 ?
 C21 C3 C6 72.9(8) 6_565 6_565 ?
 C21 C3 C18 150.6(13) 6_565 6_565 ?
 C21 C3 C39 103.8(11) 6_565 6_565 ?
 C39 C3 C6 158.1(14) 6_565 6_565 ?
 C39 C3 C18 80.7(8) 6_565 6_565 ?
 C3 C4 C5 122.8(11) . 6_565 ?
 C3 C4 C6 76.5(9) . 6_565 ?
 C3 C4 C18 120.4(12) . . ?
 C3 C4 C20 26.1(7) . 6_565 ?
 C4 C4 C3 158.4(9) 6_565 . ?
 C4 C4 C5 56.5(9) 6_565 6_565 ?
 C4 C4 C5 72.3(6) 6_565 . ?
 C4 C4 C6 103.4(8) 6_565 6_565 ?
 C4 C4 C18 50.6(7) 6_565 . ?
 C4 C4 C19 137.6(8) 6_565 6_565 ?
 C4 C4 C20 148.0(8) 6_565 6_565 ?
 C5 C4 C3 108.3(8) . . ?
 C5 C4 C5 15.8(11) . 6_565 ?
 C5 C4 C6 32.1(8) . 6_565 ?
 C5 C4 C6 47.5(10) 6_565 6_565 ?
 C5 C4 C18 121.8(11) . . ?
 C5 C4 C20 97.3(9) 6_565 6_565 ?
 C5 C4 C20 82.4(8) . 6_565 ?
 C18 C4 C3 99.9(13) 6_565 . ?
 C18 C4 C4 72.7(11) 6_565 6_565 ?
 C18 C4 C5 106.3(13) . 6_565 ?
 C18 C4 C5 143.1(16) 6_565 . ?
 C18 C4 C5 127.9(18) 6_565 6_565 ?
 C18 C4 C6 160.1(18) 6_565 6_565 ?
 C18 C4 C6 148.4(13) . 6_565 ?
 C18 C4 C18 22.1(12) 6_565 . ?
 C18 C4 C19 67.4(9) 6_565 6_565 ?
 C18 C4 C20 124.6(15) 6_565 6_565 ?
 C18 C4 C20 142.6(14) . 6_565 ?
 C19 C4 C3 33.1(9) 6_565 . ?
 C19 C4 C5 151.9(15) 6_565 6_565 ?
 C19 C4 C5 140.1(11) 6_565 . ?
 C19 C4 C6 109.1(12) 6_565 6_565 ?
 C19 C4 C18 88.8(11) 6_565 . ?
 C19 C4 C20 59.0(9) 6_565 6_565 ?
 C20 C4 C6 50.4(7) 6_565 6_565 ?
 C1 C5 C1 105.7(10) . 6_565 ?
 C1 C5 C4 151.7(13) . 6_565 ?
 C1 C5 C20 146.6(11) 6_565 6_565 ?
 C1 C5 C20 54.6(6) . 6_565 ?
 C4 C5 C1 84.7(13) 6_565 6_565 ?
 C4 C5 C1 133.3(12) . 6_565 ?
 C4 C5 C1 108.1(8) . . ?
 C4 C5 C4 51.2(11) . 6_565 ?
 C4 C5 C20 102.6(12) 6_565 6_565 ?
 C4 C5 C20 53.5(7) . 6_565 ?
 C5 C5 C1 32.3(6) 6_565 6_565 ?
 C5 C5 C1 138.0(6) 6_565 . ?
 C5 C5 C4 107.7(6) 6_565 . ?
 C5 C5 C4 56.5(9) 6_565 6_565 ?
 C5 C5 C6 18.0(7) 6_565 . ?
 C5 C5 C6 153.2(12) 6_565 6_565 ?
 C5 C5 C20 154.4(8) 6_565 6_565 ?
 C6 C5 C1 14.3(8) . 6_565 ?
 C6 C5 C1 120.9(12) 6_565 6_565 ?
 C6 C5 C1 15.2(12) 6_565 . ?
 C6 C5 C1 120.0(10) . . ?
 C6 C5 C4 71.7(11) . 6_565 ?
 C6 C5 C4 143(2) 6_565 6_565 ?
 C6 C5 C4 94.5(14) 6_565 . ?
 C6 C5 C4 122.0(11) . . ?
 C6 C5 C6 135.1(18) 6_565 . ?
 C6 C5 C20 41.2(13) 6_565 6_565 ?
 C6 C5 C20 153.3(19) . 6_565 ?
 C1 C6 C2 69(2) 6_565 6_565 ?
 C1 C6 C3 115(3) 6_565 6_565 ?
 C1 C6 C4 156(4) 6_565 6_565 ?
 C1 C6 C5 141(3) 6_565 6_565 ?
 C1 C6 C5 132(3) 6_565 . ?
 C1 C6 C7 12(3) 6_565 . ?
 C1 C6 C9 26(2) 6_565 6_565 ?
 C1 C6 C20 100(3) 6_565 . ?
 C2 C6 C3 45.5(7) 6_565 6_565 ?
 C2 C6 C4 90.6(11) 6_565 6_565 ?
 C2 C6 C9 91.3(10) 6_565 6_565 ?
 C4 C6 C3 45.4(6) 6_565 6_565 ?
 C4 C6 C9 152.9(16) 6_565 6_565 ?
 C5 C6 C2 146.7(19) . 6_565 ?
 C5 C6 C2 142(2) 6_565 6_565 ?
 C5 C6 C3 98.5(14) 6_565 6_565 ?
 C5 C6 C3 105.3(11) . 6_565 ?
 C5 C6 C4 53.4(11) 6_565 6_565 ?
 C5 C6 C4 60.8(8) . 6_565 ?
 C5 C6 C5 8.8(8) 6_565 . ?
 C5 C6 C7 120.8(10) . . ?
 C5 C6 C7 129.5(14) 6_565 . ?
 C5 C6 C9 115.3(16) 6_565 6_565 ?
 C5 C6 C9 106.5(11) . 6_565 ?
 C5 C6 C20 120.3(12) . . ?
 C5 C6 C20 113.6(16) 6_565 . ?
 C7 C6 C2 77.7(9) . 6_565 ?
 C7 C6 C3 121.0(10) . 6_565 ?
 C7 C6 C4 155.0(16) . 6_565 ?
 C7 C6 C9 14.4(8) . 6_565 ?
 C7 C6 C20 107.9(8) . . ?
 C9 C6 C3 132.6(13) 6_565 6_565 ?
 C20 C6 C2 30.8(7) . 6_565 ?
 C20 C6 C3 15.1(8) . 6_565 ?
 C20 C6 C4 60.4(9) . 6_565 ?
 C20 C6 C9 120.8(10) . 6_565 ?
 C1 C7 C2 47.6(16) 6_565 6_565 ?
 C1 C7 C6 8.7(19) 6_565 . ?
 C1 C7 C8 114.6(19) 6_565 6_565 ?
 C1 C7 C8 129(2) 6_565 . ?
 C1 C7 C10 159(3) 6_565 6_565 ?
 C1 C7 C22 103.8(19) 6_565 . ?
 C2 C7 C8 149.0(13) 6_565 6_565 ?
 C6 C7 C2 53.4(7) . 6_565 ?
 C6 C7 C8 106.4(8) . 6_565 ?
 C6 C7 C10 159.6(15) . 6_565 ?
 C8 C7 C2 159.0(18) . 6_565 ?
 C8 C7 C6 120.9(10) . . ?
 C8 C7 C8 14.6(6) . 6_565 ?
 C8 C7 C10 65.7(9) . 6_565 ?
 C8 C7 C22 120.9(12) . . ?
 C9 C7 C1 140(3) 6_565 6_565 ?
 C9 C7 C2 164(3) 6_565 6_565 ?
 C9 C7 C6 132(2) 6_565 . ?
 C9 C7 C8 26.2(19) 6_565 6_565 ?
 C9 C7 C8 11.7(19) 6_565 . ?
 C9 C7 C10 57.0(19) 6_565 6_565 ?
 C9 C7 C22 114(2) 6_565 . ?
 C10 C7 C2 112.8(12) 6_565 6_565 ?
 C10 C7 C8 78.4(10) 6_565 6_565 ?
 C22 C7 C2 56.1(7) . 6_565 ?
 C22 C7 C6 108.9(8) . . ?
 C22 C7 C8 130.5(12) . 6_565 ?
 C22 C7 C10 57.1(9) . 6_565 ?
 C7 C8 C1 18.7(7) . 6_565 ?
 C7 C8 C1 88.3(7) 6_565 6_565 ?
 C7 C8 C7 106.6(11) . 6_565 ?
 C7 C8 C9 117.9(9) . . ?
 C7 C8 C10 64.7(8) . 6_565 ?
 C7 C8 C25 121.3(10) . . ?
 C7 C8 C25 148.1(13) . 6_565 ?
 C7 C8 C26 126.8(10) 6_565 6_565 ?
 C7 C8 C26 108.3(10) . 6_565 ?
 C8 C8 C1 117.6(6) 6_565 6_565 ?
 C8 C8 C7 29.4(6) 6_565 6_565 ?
 C8 C8 C7 136.0(7) 6_565 . ?
 C8 C8 C9 145.3(13) 6_565 6_565 ?
 C8 C8 C9 18.1(6) 6_565 . ?
 C8 C8 C10 148.1(6) 6_565 6_565 ?
 C8 C8 C25 93.6(5) 6_565 . ?
 C8 C8 C25 60.3(6) 6_565 6_565 ?
 C8 C8 C26 105.9(6) 6_565 6_565 ?
 C9 C8 C1 99.5(9) . 6_565 ?
 C9 C8 C1 27.7(10) 6_565 6_565 ?
 C9 C8 C7 9.5(14) 6_565 . ?
 C9 C8 C7 115.9(13) 6_565 6_565 ?
 C9 C8 C7 11.3(7) . 6_565 ?
 C9 C8 C9 127.2(18) 6_565 . ?
 C9 C8 C10 57.6(13) 6_565 6_565 ?
 C9 C8 C10 153.5(14) . 6_565 ?
 C9 C8 C25 115.2(17) 6_565 . ?
 C9 C8 C25 145.4(18) 6_565 6_565 ?
 C9 C8 C25 75.9(8) . 6_565 ?
 C9 C8 C26 102.1(16) 6_565 6_565 ?
 C9 C8 C26 119.8(10) . 6_565 ?
 C10 C8 C1 82.6(8) 6_565 6_565 ?
 C10 C8 C7 150.2(13) 6_565 6_565 ?
 C10 C8 C26 44.7(5) 6_565 6_565 ?
 C25 C8 C1 153.0(12) 6_565 6_565 ?
 C25 C8 C1 136.9(11) . 6_565 ?
 C25 C8 C7 85.2(9) 6_565 6_565 ?
 C25 C8 C7 117.0(9) . 6_565 ?
 C25 C8 C9 108.7(8) . . ?
 C25 C8 C10 90.2(7) 6_565 6_565 ?
 C25 C8 C10 57.8(8) . 6_565 ?
 C25 C8 C25 33.3(8) . 6_565 ?
 C25 C8 C26 45.8(5) 6_565 6_565 ?
 C25 C8 C26 13.2(7) . 6_565 ?
 C26 C8 C1 124.5(10) 6_565 6_565 ?
 C1 C9 C6 10.9(9) . 6_565 ?
 C1 C9 C8 120.5(9) . . ?
 C1 C9 C9 102.4(7) . 6_565 ?
 C1 C9 C10 122.7(10) . . ?
 C1 C9 C22 68.4(8) . 6_565 ?
 C1 C9 C25 157.8(15) . 6_565 ?
 C6 C9 C9 91.4(8) 6_565 6_565 ?
 C7 C9 C1 23.1(19) 6_565 . ?
 C7 C9 C6 33.7(16) 6_565 6_565 ?
 C7 C9 C8 142(3) 6_565 . ?
 C7 C9 C8 159(3) 6_565 6_565 ?
 C7 C9 C9 124(2) 6_565 6_565 ?
 C7 C9 C10 101(2) 6_565 . ?
 C7 C9 C22 47(2) 6_565 6_565 ?
 C7 C9 C25 148(3) 6_565 6_565 ?
 C8 C9 C1 137.0(16) 6_565 . ?
 C8 C9 C6 109.6(11) . 6_565 ?
 C8 C9 C6 126.1(18) 6_565 6_565 ?
 C8 C9 C8 16.6(10) 6_565 . ?
 C8 C9 C9 18.1(6) . 6_565 ?
 C8 C9 C9 34.7(13) 6_565 6_565 ?
 C8 C9 C10 94.5(13) 6_565 . ?
 C8 C9 C22 143.8(18) 6_565 6_565 ?
 C8 C9 C22 149.1(14) . 6_565 ?
 C8 C9 C25 56.7(7) . 6_565 ?
 C8 C9 C25 42.7(11) 6_565 6_565 ?
 C10 C9 C6 131.1(12) . 6_565 ?
 C10 C9 C8 108.5(7) . . ?
 C10 C9 C9 123.1(6) . 6_565 ?
 C10 C9 C22 54.3(8) . 6_565 ?
 C10 C9 C25 52.0(7) . 6_565 ?
 C22 C9 C6 77.5(9) 6_565 6_565 ?
 C22 C9 C9 146.3(9) 6_565 6_565 ?
 C22 C9 C25 103.0(10) 6_565 6_565 ?
 C25 C9 C6 152.7(13) 6_565 6_565 ?
 C25 C9 C9 72.9(6) 6_565 6_565 ?
 C7 C10 C8 49.7(9) 6_565 6_565 ?
 C9 C10 C7 22.2(9) . 6_565 ?
 C9 C10 C8 27.9(6) . 6_565 ?
 C9 C10 C11 117.7(10) . . ?
 C9 C10 C22 74.7(9) . 6_565 ?
 C9 C10 C25 80.5(7) . 6_565 ?
 C9 C10 C26 108.1(8) . . ?
 C11 C10 C7 96.1(10) . 6_565 ?
 C11 C10 C8 140.7(12) . 6_565 ?
 C11 C10 C25 144.3(13) . 6_565 ?
 C22 C10 C7 52.6(8) 6_565 6_565 ?
 C22 C10 C8 101.0(9) 6_565 6_565 ?
 C22 C10 C11 43.9(8) 6_565 . ?
 C22 C10 C25 145.6(14) 6_565 6_565 ?
 C23 C10 C7 115.3(13) 6_565 6_565 ?
 C23 C10 C8 151.8(17) 6_565 6_565 ?
 C23 C10 C9 135.8(13) 6_565 . ?
 C23 C10 C11 20.4(7) 6_565 . ?
 C23 C10 C22 63.9(9) 6_565 6_565 ?
 C23 C10 C24 66.4(9) 6_565 6_565 ?
 C23 C10 C25 127.5(13) 6_565 6_565 ?
 C23 C10 C26 103.0(11) 6_565 . ?
 C24 C10 C7 153.3(17) 6_565 6_565 ?
 C24 C10 C8 115.3(11) 6_565 6_565 ?
 C24 C10 C9 141.0(12) 6_565 . ?
 C24 C10 C11 86.6(10) 6_565 . ?
 C24 C10 C22 127.5(14) 6_565 6_565 ?
 C24 C10 C25 64.1(8) 6_565 6_565 ?
 C24 C10 C26 37.1(8) 6_565 . ?
 C25 C10 C7 101.5(11) 6_565 6_565 ?
 C25 C10 C8 52.7(7) 6_565 6_565 ?
 C26 C10 C7 128.4(11) . 6_565 ?
 C26 C10 C8 80.4(7) . 6_565 ?
 C26 C10 C11 122.6(11) . . ?
 C26 C10 C22 154.0(15) . 6_565 ?
 C26 C10 C25 27.7(5) . 6_565 ?
 C10 C11 C24 44.4(7) . 6_565 ?
 C10 C11 C29 114.8(9) . . ?
 C10 C11 C43 138.7(12) . 6_565 ?
 C12 C11 C10 120.9(10) . . ?
 C12 C11 C24 154.1(15) . 6_565 ?
 C12 C11 C29 118.9(9) . . ?
 C12 C11 C43 93.2(9) . 6_565 ?
 C22 C11 C10 67.8(11) 6_565 . ?
 C22 C11 C12 53.6(11) 6_565 . ?
 C22 C11 C24 109.8(13) 6_565 6_565 ?
 C22 C11 C29 163(2) 6_565 . ?
 C22 C11 C43 143.9(17) 6_565 6_565 ?
 C23 C11 C10 65(2) 6_565 . ?
 C23 C11 C12 162(5) 6_565 . ?
 C23 C11 C22 131(3) 6_565 6_565 ?
 C23 C11 C24 21(2) 6_565 6_565 ?
 C23 C11 C29 50(2) 6_565 . ?
 C23 C11 C43 76(2) 6_565 6_565 ?
 C29 C11 C24 70.4(7) . 6_565 ?
 C29 C11 C43 25.8(7) . 6_565 ?
 C43 C11 C24 94.8(9) 6_565 6_565 ?
 C2 C12 C23 118.1(10) . 6_565 ?
 C2 C12 C42 147.4(12) . 6_565 ?
 C11 C12 C2 117.1(10) . . ?
 C11 C12 C23 4.8(13) . 6_565 ?
 C11 C12 C42 86.7(8) . 6_565 ?
 C13 C12 C2 116.4(10) . . ?
 C13 C12 C11 121.7(10) . . ?
 C13 C12 C23 118.7(11) . 6_565 ?
 C13 C12 C42 35.1(8) . 6_565 ?
 C21 C12 C2 19.3(14) 6_565 . ?
 C21 C12 C11 136.1(18) 6_565 . ?
 C21 C12 C13 99.9(16) 6_565 . ?
 C21 C12 C22 88.2(18) 6_565 6_565 ?
 C21 C12 C23 137.3(19) 6_565 6_565 ?
 C21 C12 C41 82.4(15) 6_565 6_565 ?
 C21 C12 C42 134.1(19) 6_565 6_565 ?
 C22 C12 C2 69.6(10) 6_565 . ?
 C22 C12 C11 48.0(9) 6_565 . ?
 C22 C12 C13 163.5(19) 6_565 . ?
 C22 C12 C23 49.9(8) 6_565 6_565 ?
 C22 C12 C41 160(2) 6_565 6_565 ?
 C22 C12 C42 132.9(13) 6_565 6_565 ?
 C41 C12 C2 98.7(12) 6_565 . ?
 C41 C12 C11 137.5(13) 6_565 . ?
 C41 C12 C13 17.7(10) 6_565 . ?
 C41 C12 C23 133.8(14) 6_565 6_565 ?
 C41 C12 C42 52.0(8) 6_565 6_565 ?
 C42 C12 C23 83.9(8) 6_565 6_565 ?
 C12 C13 C14 118.8(13) . . ?
 C12 C13 C21 27.1(7) . 6_565 ?
 C12 C13 C40 121.4(12) . 6_565 ?
 C14 C13 C21 92.8(11) . 6_565 ?
 C14 C13 C40 2.8(9) . 6_565 ?
 C31 C13 C12 121.9(13) . . ?
 C31 C13 C14 110.6(8) . . ?
 C31 C13 C21 147.1(14) . 6_565 ?
 C31 C13 C40 107.9(10) . 6_565 ?
 C40 C13 C21 95.5(10) 6_565 6_565 ?
 C41 C13 C12 64(3) 6_565 . ?
 C41 C13 C14 55(3) 6_565 . ?
 C41 C13 C21 38(2) 6_565 6_565 ?
 C41 C13 C31 156(6) 6_565 . ?
 C41 C13 C40 58(3) 6_565 6_565 ?
 C41 C13 C42 153(6) 6_565 6_565 ?
 C42 C13 C12 98.0(13) 6_565 . ?
 C42 C13 C14 133.7(15) 6_565 . ?
 C42 C13 C21 124.5(15) 6_565 6_565 ?
 C42 C13 C31 24.6(10) 6_565 . ?
 C42 C13 C40 131.1(17) 6_565 6_565 ?
 C13 C14 C39 142.3(15) . 6_565 ?
 C13 C14 C60 117.5(10) . 6_565 ?
 C15 C14 C13 124.1(14) . . ?
 C15 C14 C39 18.9(8) . 6_565 ?
 C15 C14 C60 109.7(12) . 6_565 ?
 C33 C14 C13 105.2(8) . . ?
 C33 C14 C15 122.6(13) . . ?
 C33 C14 C39 105.0(13) . 6_565 ?
 C33 C14 C60 13.1(8) . 6_565 ?
 C39 C14 C60 91.9(12) 6_565 6_565 ?
 C40 C14 C13 163(5) 6_565 . ?
 C40 C14 C15 72(5) 6_565 . ?
 C40 C14 C33 58(5) 6_565 . ?
 C40 C14 C39 53(5) 6_565 6_565 ?
 C40 C14 C41 177(10) 6_565 6_565 ?
 C40 C14 C60 46(5) 6_565 6_565 ?
 C41 C14 C13 16.8(10) 6_565 . ?
 C41 C14 C15 107.6(15) 6_565 . ?
 C41 C14 C33 120.8(13) 6_565 . ?
 C41 C14 C39 126.1(17) 6_565 6_565 ?
 C41 C14 C60 132.3(17) 6_565 6_565 ?
 C3 C15 C20 13.9(8) . 6_565 ?
 C3 C15 C38 134.2(13) . 6_565 ?
 C14 C15 C3 118.8(12) . . ?
 C14 C15 C16 121.0(12) . . ?
 C14 C15 C20 105.0(11) . 6_565 ?
 C14 C15 C38 99.9(11) . 6_565 ?
 C16 C15 C3 114.5(12) . . ?
 C16 C15 C20 125.9(13) . 6_565 ?
 C16 C15 C38 21.3(7) . 6_565 ?
 C19 C15 C3 34.2(9) 6_565 . ?
 C19 C15 C14 151.4(17) 6_565 . ?
 C19 C15 C16 81.0(12) 6_565 . ?
 C19 C15 C20 47.5(9) 6_565 6_565 ?
 C19 C15 C38 101.8(13) 6_565 6_565 ?
 C19 C15 C40 162(2) 6_565 6_565 ?
 C38 C15 C20 143.6(14) 6_565 6_565 ?
 C39 C15 C3 141(3) 6_565 . ?
 C39 C15 C14 100(3) 6_565 . ?
 C39 C15 C16 29(3) 6_565 . ?
 C39 C15 C19 107(3) 6_565 6_565 ?
 C39 C15 C20 154(3) 6_565 6_565 ?
 C39 C15 C38 19(3) 6_565 6_565 ?
 C39 C15 C40 89(3) 6_565 6_565 ?
 C40 C15 C3 130.0(14) 6_565 . ?
 C40 C15 C14 11.2(10) 6_565 . ?
 C40 C15 C16 111.0(14) 6_565 . ?
 C40 C15 C20 116.1(12) 6_565 6_565 ?
 C40 C15 C38 89.8(12) 6_565 6_565 ?
 C15 C16 C17 121.2(13) . . ?
 C15 C16 C19 44.6(9) . 6_565 ?
 C15 C16 C35 119.4(12) . . ?
 C15 C16 C37 155.7(18) . 6_565 ?
 C17 C16 C19 77.8(11) . 6_565 ?
 C17 C16 C37 46.5(7) . 6_565 ?
 C35 C16 C17 108.8(8) . . ?
 C35 C16 C19 155.1(14) . 6_565 ?
 C35 C16 C37 62.8(7) . 6_565 ?
 C37 C16 C19 122.5(14) 6_565 6_565 ?
 C38 C16 C15 118.1(19) 6_565 . ?
 C38 C16 C17 115.4(17) 6_565 . ?
 C38 C16 C19 160(2) 6_565 6_565 ?
 C38 C16 C35 11(2) 6_565 . ?
 C38 C16 C37 68.8(15) 6_565 6_565 ?
 C38 C16 C39 107(2) 6_565 6_565 ?
 C39 C16 C15 15.0(15) 6_565 . ?
 C39 C16 C17 135.6(17) 6_565 . ?
 C39 C16 C19 58.0(10) 6_565 6_565 ?
 C39 C16 C35 110.0(16) 6_565 . ?
 C39 C16 C37 165(2) 6_565 6_565 ?
 C16 C17 C19 56.7(8) . 6_565 ?
 C16 C17 C38 21.5(7) . 6_565 ?
 C17 C17 C16 158.9(7) 6_565 . ?
 C17 C17 C18 64.0(7) 6_565 . ?
 C17 C17 C18 87.8(10) 6_565 6_565 ?
 C17 C17 C19 131.2(5) 6_565 6_565 ?
 C17 C17 C37 95.5(10) 6_565 6_565 ?
 C17 C17 C37 55.9(6) 6_565 . ?
 C17 C17 C38 140.8(5) 6_565 6_565 ?
 C18 C17 C16 102.0(13) 6_565 . ?
 C18 C17 C16 124.3(11) . . ?
 C18 C17 C18 23.8(13) 6_565 . ?
 C18 C17 C19 68.5(9) . 6_565 ?
 C18 C17 C19 45.4(8) 6_565 6_565 ?
 C18 C17 C37 139.3(14) 6_565 . ?
 C18 C17 C38 122.3(12) 6_565 6_565 ?
 C18 C17 C38 142.5(11) . 6_565 ?
 C37 C17 C16 107.4(7) . . ?
 C37 C17 C16 69.0(11) 6_565 . ?
 C37 C17 C18 160.1(17) 6_565 6_565 ?
 C37 C17 C18 117.1(11) . . ?
 C37 C17 C18 152.2(15) 6_565 . ?
 C37 C17 C19 123.7(14) 6_565 6_565 ?
 C37 C17 C19 152.0(12) . 6_565 ?
 C37 C17 C37 39.6(11) 6_565 . ?
 C37 C17 C38 86.2(8) . 6_565 ?
 C37 C17 C38 47.5(10) 6_565 6_565 ?
 C38 C17 C19 77.6(8) 6_565 6_565 ?
 C4 C18 C3 98.9(10) . 6_565 ?
 C4 C18 C3 44.5(10) 6_565 6_565 ?
 C4 C18 C4 56.7(14) 6_565 . ?
 C4 C18 C17 154.9(18) 6_565 6_565 ?
 C4 C18 C17 162.7(17) 6_565 . ?
 C4 C18 C19 43.6(8) . 6_565 ?
 C4 C18 C19 62.5(12) 6_565 . ?
 C4 C18 C19 99.3(12) 6_565 6_565 ?
 C17 C18 C3 136.4(11) . 6_565 ?
 C17 C18 C3 111.5(13) 6_565 6_565 ?
 C17 C18 C4 140.0(15) 6_565 . ?
 C17 C18 C4 112.9(11) . . ?
 C17 C18 C17 28.1(12) 6_565 . ?
 C17 C18 C19 69.4(9) . 6_565 ?
 C17 C18 C19 97.0(12) 6_565 6_565 ?
 C17 C18 C19 94.6(13) 6_565 . ?
 C18 C18 C3 146.8(6) 6_565 6_565 ?
 C18 C18 C4 50.6(7) 6_565 . ?
 C18 C18 C4 107.3(11) 6_565 6_565 ?
 C18 C18 C17 64.1(7) 6_565 . ?
 C18 C18 C17 92.2(10) 6_565 6_565 ?
 C18 C18 C19 12.2(6) 6_565 6_565 ?
 C18 C18 C19 162.9(9) 6_565 . ?
 C19 C18 C3 135.4(9) 6_565 6_565 ?
 C19 C18 C3 18.6(7) . 6_565 ?
 C19 C18 C4 117.5(11) . . ?
 C19 C18 C17 121.6(12) . . ?
 C19 C18 C19 150.8(15) . 6_565 ?
 C3 C19 C4 77.4(17) 6_565 6_565 ?
 C3 C19 C15 86.7(19) 6_565 6_565 ?
 C3 C19 C16 139(2) 6_565 6_565 ?
 C3 C19 C17 158(2) 6_565 6_565 ?
 C3 C19 C18 127(2) 6_565 . ?
 C3 C19 C18 122.9(19) 6_565 6_565 ?
 C3 C19 C20 10.2(15) 6_565 . ?
 C3 C19 C39 107(2) 6_565 . ?
 C4 C19 C16 133.9(14) 6_565 6_565 ?
 C4 C19 C17 89.7(11) 6_565 6_565 ?
 C4 C19 C18 47.5(8) 6_565 6_565 ?
 C4 C19 C18 50.2(8) 6_565 . ?
 C4 C19 C20 67.8(10) 6_565 . ?
 C4 C19 C39 162.4(18) 6_565 . ?
 C15 C19 C4 156(2) 6_565 6_565 ?
 C15 C19 C16 54.3(9) 6_565 6_565 ?
 C15 C19 C17 98.9(12) 6_565 6_565 ?
 C15 C19 C18 137.1(16) 6_565 6_565 ?
 C15 C19 C18 137.2(17) 6_565 . ?
 C15 C19 C20 94.8(14) 6_565 . ?
 C15 C19 C39 20.1(10) 6_565 . ?
 C16 C19 C17 45.5(7) 6_565 6_565 ?
 C16 C19 C18 87.2(10) 6_565 6_565 ?
 C18 C19 C16 85.5(11) . 6_565 ?
 C18 C19 C17 42.1(5) 6_565 6_565 ?
 C18 C19 C17 40.0(7) . 6_565 ?
 C18 C19 C18 4.9(4) . 6_565 ?
 C18 C19 C20 116.5(13) . . ?
 C18 C19 C39 120.3(14) . . ?
 C20 C19 C16 144.8(15) . 6_565 ?
 C20 C19 C17 149.1(13) . 6_565 ?
 C20 C19 C18 112.7(12) . 6_565 ?
 C39 C19 C16 35.2(9) . 6_565 ?
 C39 C19 C17 80.6(10) . 6_565 ?
 C39 C19 C18 121.6(12) . 6_565 ?
 C39 C19 C20 114.8(14) . . ?
 C1 C20 C5 45.6(6) 6_565 6_565 ?
 C1 C20 C15 156.5(17) 6_565 6_565 ?
 C2 C20 C1 59.1(12) 6_565 6_565 ?
 C2 C20 C4 147(2) 6_565 6_565 ?
 C2 C20 C5 104.3(16) 6_565 6_565 ?
 C2 C20 C6 80.2(16) 6_565 . ?
 C2 C20 C15 115(2) 6_565 6_565 ?
 C2 C20 C19 151(3) 6_565 . ?
 C2 C20 C21 27.5(15) 6_565 . ?
 C3 C20 C1 153(3) 6_565 6_565 ?
 C3 C20 C2 144(3) 6_565 6_565 ?
 C3 C20 C4 64.2(17) 6_565 6_565 ?
 C3 C20 C5 108(2) 6_565 6_565 ?
 C3 C20 C6 133(2) 6_565 . ?
 C3 C20 C15 29.2(17) 6_565 6_565 ?
 C3 C20 C19 11.7(18) 6_565 . ?
 C3 C20 C21 116(2) 6_565 . ?
 C4 C20 C1 89.7(11) 6_565 6_565 ?
 C4 C20 C5 44.1(6) 6_565 6_565 ?
 C4 C20 C15 89.5(10) 6_565 6_565 ?
 C5 C20 C15 129.9(12) 6_565 6_565 ?
 C6 C20 C1 21.1(8) . 6_565 ?
 C6 C20 C4 69.1(8) . 6_565 ?
 C6 C20 C5 25.2(6) . 6_565 ?
 C6 C20 C15 152.1(14) . 6_565 ?
 C6 C20 C19 121.8(12) . . ?
 C19 C20 C1 140.9(15) . 6_565 ?
 C19 C20 C4 53.1(10) . 6_565 ?
 C19 C20 C5 96.6(12) . 6_565 ?
 C19 C20 C15 37.7(9) . 6_565 ?
 C21 C20 C1 85.4(9) . 6_565 ?
 C21 C20 C4 159.4(18) . 6_565 ?
 C21 C20 C5 128.4(9) . 6_565 ?
 C21 C20 C6 106.4(8) . . ?
 C21 C20 C15 87.2(11) . 6_565 ?
 C21 C20 C19 124.6(15) . . ?
 C2 C21 C1 27.0(12) 6_565 6_565 ?
 C2 C21 C3 47.3(14) 6_565 6_565 ?
 C2 C21 C12 141(3) 6_565 6_565 ?
 C2 C21 C13 155(2) 6_565 6_565 ?
 C2 C21 C20 27.0(14) 6_565 . ?
 C2 C21 C22 85.0(14) 6_565 . ?
 C2 C21 C41 145(2) 6_565 . ?
 C3 C21 C1 71.7(8) 6_565 6_565 ?
 C12 C21 C1 114.3(18) 6_565 6_565 ?
 C12 C21 C3 153(3) 6_565 6_565 ?
 C12 C21 C13 53.0(13) 6_565 6_565 ?
 C12 C21 C20 157(3) 6_565 . ?
 C12 C21 C22 57.3(15) 6_565 . ?
 C12 C21 C41 63.5(15) 6_565 . ?
 C13 C21 C1 154.9(16) 6_565 6_565 ?
 C13 C21 C3 109.8(11) 6_565 6_565 ?
 C20 C21 C1 52.2(6) . 6_565 ?
 C20 C21 C3 20.3(8) . 6_565 ?
 C20 C21 C13 129.6(14) . 6_565 ?
 C20 C21 C22 109.4(8) . . ?
 C20 C21 C41 119.1(14) . . ?
 C22 C21 C1 58.0(6) . 6_565 ?
 C22 C21 C3 127.0(11) . 6_565 ?
 C22 C21 C13 109.0(12) . 6_565 ?
 C22 C21 C41 118.5(14) . . ?
 C41 C21 C1 154(2) . 6_565 ?
 C41 C21 C3 99.1(11) . 6_565 ?
 C41 C21 C13 10.8(8) . 6_565 ?
 C2 C22 C1 49.2(6) 6_565 6_565 ?
 C2 C22 C9 95.0(10) 6_565 6_565 ?
 C7 C22 C1 27.0(7) . 6_565 ?
 C7 C22 C2 76.2(9) . 6_565 ?
 C7 C22 C9 19.4(7) . 6_565 ?
 C7 C22 C10 70.3(9) . 6_565 ?
 C7 C22 C21 106.5(8) . . ?
 C7 C22 C23 122.7(11) . . ?
 C9 C22 C1 45.9(7) 6_565 6_565 ?
 C10 C22 C1 96.9(11) 6_565 6_565 ?
 C10 C22 C2 145.5(13) 6_565 6_565 ?
 C10 C22 C9 51.0(7) 6_565 6_565 ?
 C10 C22 C23 53.8(8) 6_565 . ?
 C11 C22 C1 160.8(18) 6_565 6_565 ?
 C11 C22 C2 142.1(17) 6_565 6_565 ?
 C11 C22 C7 137.8(14) 6_565 . ?
 C11 C22 C9 118.5(14) 6_565 6_565 ?
 C11 C22 C10 68.4(10) 6_565 6_565 ?
 C11 C22 C12 78.4(13) 6_565 6_565 ?
 C11 C22 C21 112.9(14) 6_565 . ?
 C11 C22 C23 15.1(10) 6_565 . ?
 C12 C22 C1 113.4(13) 6_565 6_565 ?
 C12 C22 C2 64.7(10) 6_565 6_565 ?
 C12 C22 C7 140.1(13) 6_565 . ?
 C12 C22 C9 156.2(16) 6_565 6_565 ?
 C12 C22 C10 145.8(15) 6_565 6_565 ?
 C12 C22 C21 34.5(10) 6_565 . ?
 C12 C22 C23 92.4(11) 6_565 . ?
 C21 C22 C1 79.6(8) . 6_565 ?
 C21 C22 C2 30.4(8) . 6_565 ?
 C21 C22 C9 125.1(9) . 6_565 ?
 C21 C22 C10 170.5(18) . 6_565 ?
 C21 C22 C23 126.4(12) . . ?
 C23 C22 C1 146.7(14) . 6_565 ?
 C23 C22 C2 153.2(16) . 6_565 ?
 C23 C22 C9 103.4(10) . 6_565 ?
 C10 C23 C12 99.8(10) 6_565 6_565 ?
 C10 C23 C22 62.3(9) 6_565 . ?
 C10 C23 C24 57.7(8) 6_565 . ?
 C10 C23 C43 167(3) 6_565 . ?
 C11 C23 C10 95(2) 6_565 6_565 ?
 C11 C23 C12 14(4) 6_565 6_565 ?
 C11 C23 C22 34(2) 6_565 . ?
 C11 C23 C24 151(3) 6_565 . ?
 C11 C23 C29 111(2) 6_565 6_565 ?
 C11 C23 C43 85(2) 6_565 . ?
 C22 C23 C12 37.7(7) . 6_565 ?
 C22 C23 C43 114.4(11) . . ?
 C24 C23 C12 150.3(16) . 6_565 ?
 C24 C23 C22 117.7(11) . . ?
 C24 C23 C43 120.2(11) . . ?
 C29 C23 C10 153.0(15) 6_565 6_565 ?
 C29 C23 C12 103.9(10) 6_565 6_565 ?
 C29 C23 C22 141.0(14) 6_565 . ?
 C29 C23 C24 95.5(11) 6_565 . ?
 C29 C23 C43 26.9(8) 6_565 . ?
 C43 C23 C12 77.0(8) . 6_565 ?
 C10 C24 C11 49.0(7) 6_565 6_565 ?
 C10 C24 C23 55.9(8) 6_565 . ?
 C10 C24 C25 62.1(9) 6_565 . ?
 C10 C24 C28 139.2(12) 6_565 6_565 ?
 C10 C24 C29 93.7(9) 6_565 6_565 ?
 C10 C24 C46 168(2) 6_565 . ?
 C11 C24 C29 44.7(5) 6_565 6_565 ?
 C23 C24 C11 7.3(7) . 6_565 ?
 C23 C24 C25 115.6(10) . . ?
 C23 C24 C28 83.4(8) . 6_565 ?
 C23 C24 C29 37.9(6) . 6_565 ?
 C25 C24 C11 108.4(10) . 6_565 ?
 C25 C24 C28 152.8(13) . 6_565 ?
 C25 C24 C29 149.0(13) . 6_565 ?
 C26 C24 C10 75.1(12) 6_565 6_565 ?
 C26 C24 C11 122.8(14) 6_565 6_565 ?
 C26 C24 C23 130.0(15) 6_565 . ?
 C26 C24 C25 15.0(11) 6_565 . ?
 C26 C24 C27 82.5(14) 6_565 6_565 ?
 C26 C24 C28 143.8(15) 6_565 6_565 ?
 C26 C24 C29 164(2) 6_565 6_565 ?
 C26 C24 C46 106.2(13) 6_565 . ?
 C27 C24 C10 156.7(16) 6_565 6_565 ?
 C27 C24 C11 149.8(14) 6_565 6_565 ?
 C27 C24 C23 144.0(14) 6_565 . ?
 C27 C24 C25 94.8(11) 6_565 . ?
 C27 C24 C28 61.9(9) 6_565 6_565 ?
 C27 C24 C29 106.8(11) 6_565 6_565 ?
 C27 C24 C46 24.6(9) 6_565 . ?
 C28 C24 C11 90.3(8) 6_565 6_565 ?
 C28 C24 C29 45.6(5) 6_565 6_565 ?
 C46 C24 C11 125.8(10) . 6_565 ?
 C46 C24 C23 119.6(10) . . ?
 C46 C24 C25 117.1(10) . . ?
 C46 C24 C28 37.7(7) . 6_565 ?
 C46 C24 C29 82.2(8) . 6_565 ?
 C8 C25 C8 26.1(9) . 6_565 ?
 C8 C25 C9 22.0(8) . 6_565 ?
 C8 C25 C9 47.4(4) 6_565 6_565 ?
 C8 C25 C10 69.5(8) . 6_565 ?
 C8 C25 C24 121.6(10) . . ?
 C8 C25 C26 107.0(7) . . ?
 C8 C25 C27 157.0(12) 6_565 6_565 ?
 C8 C25 C27 152.3(12) . 6_565 ?
 C9 C25 C27 132.3(10) 6_565 6_565 ?
 C10 C25 C8 94.7(7) 6_565 6_565 ?
 C10 C25 C9 47.5(5) 6_565 6_565 ?
 C10 C25 C24 53.8(8) 6_565 . ?
 C10 C25 C27 87.8(8) 6_565 6_565 ?
 C24 C25 C8 143.0(12) . 6_565 ?
 C24 C25 C9 99.8(9) . 6_565 ?
 C24 C25 C27 34.1(6) . 6_565 ?
 C25 C25 C8 86.4(5) 6_565 . ?
 C25 C25 C8 60.3(6) 6_565 6_565 ?
 C25 C25 C9 107.1(6) 6_565 6_565 ?
 C25 C25 C10 151.6(7) 6_565 6_565 ?
 C25 C25 C24 141.0(8) 6_565 . ?
 C25 C25 C26 21.6(6) 6_565 . ?
 C25 C25 C27 110.0(6) 6_565 6_565 ?
 C26 C25 C8 81.0(8) . 6_565 ?
 C26 C25 C8 162(2) 6_565 6_565 ?
 C26 C25 C8 139.7(19) 6_565 . ?
 C26 C25 C9 117.7(19) 6_565 6_565 ?
 C26 C25 C9 126.3(9) . 6_565 ?
 C26 C25 C10 70.4(16) 6_565 6_565 ?
 C26 C25 C10 158.9(17) . 6_565 ?
 C26 C25 C24 120.6(11) . . ?
 C26 C25 C24 19.1(16) 6_565 . ?
 C26 C25 C25 130.6(16) 6_565 6_565 ?
 C26 C25 C26 109(2) 6_565 . ?
 C26 C25 C27 21.1(14) 6_565 6_565 ?
 C26 C25 C27 88.4(9) . 6_565 ?
 C10 C26 C8 54.9(7) . 6_565 ?
 C10 C26 C25 107.5(7) . . ?
 C10 C26 C26 127.1(6) . 6_565 ?
 C10 C26 C46 114.1(10) . 6_565 ?
 C24 C26 C8 119.9(15) 6_565 6_565 ?
 C24 C26 C10 67.8(12) 6_565 . ?
 C24 C26 C25 155(3) 6_565 . ?
 C24 C26 C26 144.7(16) 6_565 6_565 ?
 C24 C26 C27 55.5(11) 6_565 . ?
 C24 C26 C46 47.3(10) 6_565 6_565 ?
 C25 C26 C8 27.1(13) 6_565 6_565 ?
 C25 C26 C8 53.1(7) . 6_565 ?
 C25 C26 C10 81.8(15) 6_565 . ?
 C25 C26 C24 146(3) 6_565 6_565 ?
 C25 C26 C25 27.8(14) 6_565 . ?
 C25 C26 C26 49.4(16) 6_565 6_565 ?
 C25 C26 C26 21.6(6) . 6_565 ?
 C25 C26 C27 148(2) 6_565 . ?
 C25 C26 C46 125.0(11) . 6_565 ?
 C25 C26 C46 150(2) 6_565 6_565 ?
 C26 C26 C8 74.1(6) 6_565 6_565 ?
 C26 C26 C46 104.3(6) 6_565 6_565 ?
 C27 C26 C8 159.1(14) . 6_565 ?
 C27 C26 C10 123.1(10) . . ?
 C27 C26 C25 120.5(11) . . ?
 C27 C26 C26 99.1(7) . 6_565 ?
 C27 C26 C46 9.7(9) . 6_565 ?
 C46 C26 C8 152.4(13) 6_565 6_565 ?
 C24 C27 C25 51.2(8) 6_565 6_565 ?
 C24 C27 C26 42.0(10) 6_565 . ?
 C24 C27 C28 77.4(11) 6_565 . ?
 C24 C27 C47 151.6(18) 6_565 . ?
 C26 C27 C25 11.1(8) . 6_565 ?
 C26 C27 C28 119.1(10) . . ?
 C26 C27 C47 121.8(10) . . ?
 C28 C27 C25 126.8(9) . 6_565 ?
 C46 C27 C24 111(2) 6_565 6_565 ?
 C46 C27 C25 153(3) 6_565 6_565 ?
 C46 C27 C26 151(3) 6_565 . ?
 C46 C27 C28 35.0(14) 6_565 . ?
 C46 C27 C47 75.4(16) 6_565 . ?
 C47 C27 C25 110.8(10) . 6_565 ?
 C47 C27 C28 109.4(7) . . ?
 C27 C28 C24 40.8(7) . 6_565 ?
 C27 C28 C44 160.3(13) . 6_565 ?
 C29 C28 C24 81.4(8) . 6_565 ?
 C29 C28 C27 121.4(10) . . ?
 C29 C28 C44 50.2(8) . 6_565 ?
 C29 C28 C49 119.8(10) . . ?
 C44 C28 C24 130.0(11) 6_565 6_565 ?
 C45 C28 C24 151(2) 6_565 6_565 ?
 C45 C28 C27 116.5(14) 6_565 . ?
 C45 C28 C29 112.7(15) 6_565 . ?
 C45 C28 C44 63.6(12) 6_565 6_565 ?
 C45 C28 C46 95.1(16) 6_565 6_565 ?
 C45 C28 C49 10.0(13) 6_565 . ?
 C46 C28 C24 61.8(10) 6_565 6_565 ?
 C46 C28 C27 21.6(9) 6_565 . ?
 C46 C28 C29 139.8(16) 6_565 . ?
 C46 C28 C44 152.1(19) 6_565 6_565 ?
 C46 C28 C49 85.4(11) 6_565 . ?
 C49 C28 C24 141.4(10) . 6_565 ?
 C49 C28 C27 106.6(7) . . ?
 C49 C28 C44 72.1(8) . 6_565 ?
 C11 C29 C24 64.9(7) . 6_565 ?
 C11 C29 C45 139.2(11) . 6_565 ?
 C23 C29 C11 18.5(8) 6_565 . ?
 C23 C29 C24 46.6(7) 6_565 6_565 ?
 C23 C29 C28 99.6(11) 6_565 . ?
 C23 C29 C30 134.9(12) 6_565 . ?
 C23 C29 C44 164(2) 6_565 6_565 ?
 C23 C29 C45 122.4(13) 6_565 6_565 ?
 C24 C29 C45 76.5(7) 6_565 6_565 ?
 C28 C29 C11 117.9(9) . . ?
 C28 C29 C24 53.0(7) . 6_565 ?
 C28 C29 C30 119.1(9) . . ?
 C28 C29 C45 25.6(6) . 6_565 ?
 C30 C29 C11 117.3(9) . . ?
 C30 C29 C24 157.7(13) . 6_565 ?
 C30 C29 C45 93.5(8) . 6_565 ?
 C43 C29 C11 79.1(16) 6_565 . ?
 C43 C29 C23 97.2(17) 6_565 6_565 ?
 C43 C29 C24 139(2) 6_565 6_565 ?
 C43 C29 C28 154(3) 6_565 . ?
 C43 C29 C30 38.6(15) 6_565 . ?
 C43 C29 C44 89.2(17) 6_565 6_565 ?
 C43 C29 C45 129(2) 6_565 6_565 ?
 C44 C29 C11 163.6(15) 6_565 . ?
 C44 C29 C24 121.0(12) 6_565 6_565 ?
 C44 C29 C28 69.5(10) 6_565 . ?
 C44 C29 C30 50.8(9) 6_565 . ?
 C44 C29 C45 44.7(8) 6_565 6_565 ?
 C29 C30 C31 119.8(10) . . ?
 C29 C30 C51 119.0(10) . . ?
 C29 C30 C62 145.6(11) . 6_565 ?
 C29 C30 C63 153.6(12) . 6_565 ?
 C29 C30 C64 114.7(10) . 6_565 ?
 C31 C30 C62 29.0(7) . 6_565 ?
 C31 C30 C63 73.7(9) . 6_565 ?
 C31 C30 C64 118.3(12) . 6_565 ?
 C42 C30 C29 96.7(10) 6_565 . ?
 C42 C30 C31 23.6(8) 6_565 . ?
 C42 C30 C51 136.7(13) 6_565 . ?
 C42 C30 C62 52.3(7) 6_565 6_565 ?
 C42 C30 C63 96.6(10) 6_565 6_565 ?
 C42 C30 C64 140.0(13) 6_565 6_565 ?
 C43 C30 C29 24.5(9) 6_565 . ?
 C43 C30 C31 95.6(13) 6_565 . ?
 C43 C30 C42 72.3(11) 6_565 6_565 ?
 C43 C30 C44 81.7(12) 6_565 6_565 ?
 C43 C30 C51 141.3(17) 6_565 . ?
 C43 C30 C62 123.0(14) 6_565 6_565 ?
 C43 C30 C63 157(2) 6_565 6_565 ?
 C43 C30 C64 137.2(17) 6_565 6_565 ?
 C44 C30 C29 57.3(9) 6_565 . ?
 C44 C30 C31 167.0(18) 6_565 . ?
 C44 C30 C42 152.3(16) 6_565 6_565 ?
 C44 C30 C51 63.4(10) 6_565 . ?
 C44 C30 C62 147.4(14) 6_565 6_565 ?
 C44 C30 C63 104.1(12) 6_565 6_565 ?
 C44 C30 C64 59.2(10) 6_565 6_565 ?
 C51 C30 C31 114.5(10) . . ?
 C51 C30 C62 85.7(9) . 6_565 ?
 C51 C30 C63 41.1(7) . 6_565 ?
 C51 C30 C64 4.2(9) . 6_565 ?
 C62 C30 C63 44.7(6) 6_565 6_565 ?
 C64 C30 C62 89.6(9) 6_565 6_565 ?
 C64 C30 C63 45.0(9) 6_565 6_565 ?
 C13 C31 C30 120.3(12) . . ?
 C13 C31 C32 105.8(7) . . ?
 C13 C31 C41 5.7(14) . 6_565 ?
 C13 C31 C43 87.7(10) . 6_565 ?
 C13 C31 C63 159.4(14) . 6_565 ?
 C30 C31 C41 121.1(11) . 6_565 ?
 C30 C31 C43 32.6(7) . 6_565 ?
 C30 C31 C63 62.1(8) . 6_565 ?
 C32 C31 C30 127.8(13) . . ?
 C32 C31 C41 102.4(9) . 6_565 ?
 C32 C31 C43 152.7(16) . 6_565 ?
 C32 C31 C63 66.1(9) . 6_565 ?
 C41 C31 C43 88.8(9) 6_565 6_565 ?
 C41 C31 C63 153.7(16) 6_565 6_565 ?
 C42 C31 C13 50.5(19) 6_565 . ?
 C42 C31 C30 70.7(18) 6_565 . ?
 C42 C31 C32 154(3) 6_565 . ?
 C42 C31 C41 52.9(17) 6_565 6_565 ?
 C42 C31 C43 38.5(17) 6_565 6_565 ?
 C42 C31 C62 166(4) 6_565 6_565 ?
 C42 C31 C63 131(2) 6_565 6_565 ?
 C43 C31 C63 92.9(8) 6_565 6_565 ?
 C62 C31 C13 136.0(14) 6_565 . ?
 C62 C31 C30 99.1(14) 6_565 . ?
 C62 C31 C32 30.4(12) 6_565 . ?
 C62 C31 C41 132.2(17) 6_565 6_565 ?
 C62 C31 C43 129.8(16) 6_565 6_565 ?
 C62 C31 C63 37.1(10) 6_565 6_565 ?
 C31 C32 C42 7.7(9) . 6_565 ?
 C31 C32 C53 118.3(14) . . ?
 C31 C32 C60 118.7(11) . 6_565 ?
 C31 C32 C63 72.8(10) . 6_565 ?
 C31 C32 C76 140.1(15) . 6_565 ?
 C33 C32 C31 109.5(8) . . ?
 C33 C32 C42 102.0(9) . 6_565 ?
 C33 C32 C53 118.7(14) . . ?
 C33 C32 C60 10.5(9) . 6_565 ?
 C33 C32 C63 154.1(19) . 6_565 ?
 C33 C32 C76 90.9(11) . 6_565 ?
 C42 C32 C63 78.6(8) 6_565 6_565 ?
 C42 C32 C76 141.0(14) 6_565 6_565 ?
 C53 C32 C42 122.5(13) . 6_565 ?
 C53 C32 C60 108.4(11) . 6_565 ?
 C53 C32 C63 47.1(8) . 6_565 ?
 C53 C32 C76 28.2(7) . 6_565 ?
 C60 C32 C42 111.1(12) 6_565 6_565 ?
 C60 C32 C63 148.0(15) 6_565 6_565 ?
 C60 C32 C76 80.5(8) 6_565 6_565 ?
 C61 C32 C31 158(3) 6_565 . ?
 C61 C32 C33 58.1(16) 6_565 . ?
 C61 C32 C42 151(3) 6_565 6_565 ?
 C61 C32 C53 63.3(16) 6_565 . ?
 C61 C32 C60 47.7(13) 6_565 6_565 ?
 C61 C32 C63 110(2) 6_565 6_565 ?
 C61 C32 C76 35.6(13) 6_565 6_565 ?
 C62 C32 C31 37.0(15) 6_565 . ?
 C62 C32 C33 145(2) 6_565 . ?
 C62 C32 C42 44.0(14) 6_565 6_565 ?
 C62 C32 C53 84.6(18) 6_565 . ?
 C62 C32 C60 152(3) 6_565 6_565 ?
 C62 C32 C61 147(3) 6_565 6_565 ?
 C62 C32 C63 37.5(13) 6_565 6_565 ?
 C62 C32 C76 112(2) 6_565 6_565 ?
 C63 C32 C76 74.4(8) 6_565 6_565 ?
 C14 C33 C34 118.4(14) . . ?
 C14 C33 C59 105.2(12) . 6_565 ?
 C32 C33 C14 108.4(8) . . ?
 C32 C33 C34 124.5(15) . . ?
 C32 C33 C59 136.7(15) . 6_565 ?
 C34 C33 C59 13.5(7) . 6_565 ?
 C40 C33 C14 10.5(10) 6_565 . ?
 C40 C33 C32 118.9(12) 6_565 . ?
 C40 C33 C34 109.9(15) 6_565 . ?
 C40 C33 C59 96.5(14) 6_565 6_565 ?
 C60 C33 C14 116(4) 6_565 . ?
 C60 C33 C32 132(4) 6_565 . ?
 C60 C33 C34 12(5) 6_565 . ?
 C60 C33 C40 107(4) 6_565 6_565 ?
 C60 C33 C59 15(5) 6_565 6_565 ?
 C60 C33 C61 97(4) 6_565 6_565 ?
 C61 C33 C14 141.6(14) 6_565 . ?
 C61 C33 C32 34.8(10) 6_565 . ?
 C61 C33 C34 91.1(14) 6_565 . ?
 C61 C33 C40 152(2) 6_565 6_565 ?
 C61 C33 C59 104.3(14) 6_565 6_565 ?
 C33 C34 C38 99.4(11) . 6_565 ?
 C33 C34 C58 148(2) . 6_565 ?
 C33 C34 C61 37.8(8) . 6_565 ?
 C35 C34 C33 116.7(12) . . ?
 C35 C34 C38 17.8(7) . 6_565 ?
 C35 C34 C58 77.8(10) . 6_565 ?
 C35 C34 C61 149.3(17) . 6_565 ?
 C38 C34 C61 134.8(13) 6_565 6_565 ?
 C55 C34 C33 116.6(12) . . ?
 C55 C34 C35 117.6(13) . . ?
 C55 C34 C38 134.3(14) . 6_565 ?
 C55 C34 C58 39.9(8) . 6_565 ?
 C55 C34 C61 79.4(10) . 6_565 ?
 C58 C34 C38 95.1(11) 6_565 6_565 ?
 C58 C34 C61 116.7(13) 6_565 6_565 ?
 C59 C34 C33 124(3) 6_565 . ?
 C59 C34 C35 12(3) 6_565 . ?
 C59 C34 C38 25(2) 6_565 6_565 ?
 C59 C34 C55 115(3) 6_565 . ?
 C59 C34 C58 76(3) 6_565 6_565 ?
 C59 C34 C60 123(3) 6_565 6_565 ?
 C59 C34 C61 160(4) 6_565 6_565 ?
 C60 C34 C33 4.5(19) 6_565 . ?
 C60 C34 C35 115.8(16) 6_565 . ?
 C60 C34 C38 98.3(14) 6_565 6_565 ?
 C60 C34 C55 119.6(16) 6_565 . ?
 C60 C34 C58 153(3) 6_565 6_565 ?
 C60 C34 C61 40.3(9) 6_565 6_565 ?
 C16 C35 C34 121.7(12) . . ?
 C16 C35 C36 106.3(8) . . ?
 C16 C35 C37 61.8(7) . 6_565 ?
 C16 C35 C39 28.0(8) . 6_565 ?
 C16 C35 C58 155.2(14) . 6_565 ?
 C34 C35 C37 159.8(19) . 6_565 ?
 C34 C35 C39 94.0(10) . 6_565 ?
 C34 C35 C58 52.3(9) . 6_565 ?
 C36 C35 C34 124.2(13) . . ?
 C36 C35 C37 44.9(6) . 6_565 ?
 C36 C35 C39 131.8(10) . 6_565 ?
 C36 C35 C58 72.1(9) . 6_565 ?
 C37 C35 C39 89.0(9) 6_565 6_565 ?
 C37 C35 C58 115.0(12) 6_565 6_565 ?
 C38 C35 C16 13(3) 6_565 . ?
 C38 C35 C34 119(2) 6_565 . ?
 C38 C35 C36 114(2) 6_565 . ?
 C38 C35 C37 69.1(18) 6_565 6_565 ?
 C38 C35 C39 27.0(17) 6_565 6_565 ?
 C38 C35 C58 165(3) 6_565 6_565 ?
 C38 C35 C59 122(3) 6_565 6_565 ?
 C58 C35 C39 139.0(13) 6_565 6_565 ?
 C59 C35 C16 125.7(17) 6_565 . ?
 C59 C35 C34 6.1(18) 6_565 . ?
 C59 C35 C36 123.2(16) 6_565 . ?
 C59 C35 C37 163(2) 6_565 6_565 ?
 C59 C35 C39 97.7(15) 6_565 6_565 ?
 C59 C35 C58 51.2(10) 6_565 6_565 ?
 C35 C36 C38 19.3(7) . 6_565 ?
 C35 C36 C58 64.1(9) . 6_565 ?
 C36 C36 C35 158.2(8) 6_565 . ?
 C36 C36 C37 93.1(11) 6_565 6_565 ?
 C36 C36 C37 53.5(6) 6_565 . ?
 C36 C36 C38 142.6(6) 6_565 6_565 ?
 C36 C36 C57 69.7(7) 6_565 . ?
 C36 C36 C57 78.2(9) 6_565 6_565 ?
 C36 C36 C58 123.8(5) 6_565 6_565 ?
 C37 C36 C35 109.4(8) . . ?
 C37 C36 C35 71.1(11) 6_565 . ?
 C37 C36 C37 39.7(11) 6_565 . ?
 C37 C36 C38 90.6(8) . 6_565 ?
 C37 C36 C38 51.8(10) 6_565 6_565 ?
 C37 C36 C57 152.9(16) 6_565 . ?
 C37 C36 C57 157.0(18) 6_565 6_565 ?
 C37 C36 C57 119.7(11) . . ?
 C37 C36 C58 153.5(13) . 6_565 ?
 C37 C36 C58 132.1(15) 6_565 6_565 ?
 C38 C36 C58 82.9(8) 6_565 6_565 ?
 C57 C36 C35 118.3(12) . . ?
 C57 C36 C35 110.4(12) 6_565 . ?
 C57 C36 C37 127.6(13) 6_565 . ?
 C57 C36 C38 135.3(12) . 6_565 ?
 C57 C36 C38 128.2(12) 6_565 6_565 ?
 C57 C36 C57 8.4(12) 6_565 . ?
 C57 C36 C58 55.0(8) . 6_565 ?
 C57 C36 C58 46.8(6) 6_565 6_565 ?
 C16 C37 C35 55.4(8) 6_565 6_565 ?
 C17 C37 C16 64.5(9) 6_565 6_565 ?
 C17 C37 C16 92.2(12) . 6_565 ?
 C17 C37 C17 28.5(13) 6_565 . ?
 C17 C37 C35 144.0(13) . 6_565 ?
 C17 C37 C35 119.1(14) 6_565 6_565 ?
 C17 C37 C36 135.7(13) 6_565 . ?
 C17 C37 C36 108.1(7) . . ?
 C17 C37 C38 95.2(12) 6_565 . ?
 C17 C37 C38 122.6(10) . . ?
 C36 C37 C16 118.8(14) 6_565 6_565 ?
 C36 C37 C16 147.4(13) . 6_565 ?
 C36 C37 C17 140.3(14) 6_565 . ?
 C36 C37 C17 162.8(19) 6_565 6_565 ?
 C36 C37 C35 64.0(9) 6_565 6_565 ?
 C36 C37 C35 96.4(11) . 6_565 ?
 C36 C37 C36 33.4(13) 6_565 . ?
 C36 C37 C38 89.5(12) 6_565 . ?
 C36 C37 C38 121.7(10) . . ?
 C37 C37 C16 145.7(9) 6_565 6_565 ?
 C37 C37 C17 55.9(6) 6_565 . ?
 C37 C37 C17 84.5(10) 6_565 6_565 ?
 C37 C37 C35 147.3(8) 6_565 6_565 ?
 C37 C37 C36 53.5(6) 6_565 . ?
 C37 C37 C36 86.9(11) 6_565 6_565 ?
 C37 C37 C38 165.3(9) 6_565 . ?
 C38 C37 C16 30.7(8) . 6_565 ?
 C38 C37 C35 25.5(8) . 6_565 ?
 C15 C38 C17 81.3(8) 6_565 6_565 ?
 C16 C38 C15 40.7(13) 6_565 6_565 ?
 C16 C38 C17 43.1(13) 6_565 6_565 ?
 C16 C38 C34 138(2) 6_565 6_565 ?
 C16 C38 C36 117(2) 6_565 6_565 ?
 C16 C38 C37 80.5(17) 6_565 . ?
 C16 C38 C39 41.7(16) 6_565 . ?
 C16 C38 C59 147(2) 6_565 . ?
 C34 C38 C15 98.8(11) 6_565 6_565 ?
 C34 C38 C17 149.3(14) 6_565 6_565 ?
 C35 C38 C15 138(3) 6_565 6_565 ?
 C35 C38 C16 156(5) 6_565 6_565 ?
 C35 C38 C17 120(2) 6_565 6_565 ?
 C35 C38 C34 43.2(17) 6_565 6_565 ?
 C35 C38 C36 46.7(16) 6_565 6_565 ?
 C35 C38 C37 85(2) 6_565 . ?
 C35 C38 C39 141(2) 6_565 . ?
 C35 C38 C59 35.3(18) 6_565 . ?
 C36 C38 C15 144.0(14) 6_565 6_565 ?
 C36 C38 C17 75.1(8) 6_565 6_565 ?
 C36 C38 C34 88.5(8) 6_565 6_565 ?
 C37 C38 C15 117.0(11) . 6_565 ?
 C37 C38 C17 37.3(6) . 6_565 ?
 C37 C38 C34 125.5(11) . 6_565 ?
 C37 C38 C36 38.7(6) . 6_565 ?
 C37 C38 C59 119.5(10) . . ?
 C39 C38 C15 6.8(12) . 6_565 ?
 C39 C38 C17 83.9(9) . 6_565 ?
 C39 C38 C34 99.9(9) . 6_565 ?
 C39 C38 C36 150.4(13) . 6_565 ?
 C39 C38 C37 120.5(10) . . ?
 C39 C38 C59 108.7(7) . . ?
 C59 C38 C15 107.7(9) . 6_565 ?
 C59 C38 C17 148.8(12) . 6_565 ?
 C59 C38 C34 8.9(8) . 6_565 ?
 C59 C38 C36 81.4(8) . 6_565 ?
 C3 C39 C35 141.8(13) 6_565 6_565 ?
 C14 C39 C3 89.8(10) 6_565 6_565 ?
 C14 C39 C35 104.4(12) 6_565 6_565 ?
 C15 C39 C3 29(2) 6_565 6_565 ?
 C15 C39 C14 61(2) 6_565 6_565 ?
 C15 C39 C16 136(4) 6_565 6_565 ?
 C15 C39 C19 53(3) 6_565 . ?
 C15 C39 C35 147(4) 6_565 6_565 ?
 C15 C39 C38 154(4) 6_565 . ?
 C15 C39 C40 70(3) 6_565 . ?
 C16 C39 C3 110.0(16) 6_565 6_565 ?
 C16 C39 C14 144(2) 6_565 6_565 ?
 C16 C39 C19 86.8(15) 6_565 . ?
 C16 C39 C35 42.1(11) 6_565 6_565 ?
 C16 C39 C38 31.8(12) 6_565 . ?
 C16 C39 C40 138.5(15) 6_565 . ?
 C19 C39 C3 24.4(8) . 6_565 ?
 C19 C39 C14 113.7(13) . 6_565 ?
 C19 C39 C35 124.6(13) . 6_565 ?
 C38 C39 C3 138.7(12) . 6_565 ?
 C38 C39 C14 116.3(11) . 6_565 ?
 C38 C39 C19 117.7(13) . . ?
 C38 C39 C35 12.1(8) . 6_565 ?
 C38 C39 C40 109.2(8) . . ?
 C40 C39 C3 98.6(11) . 6_565 ?
 C40 C39 C14 8.8(10) . 6_565 ?
 C40 C39 C19 122.5(14) . . ?
 C40 C39 C35 97.6(8) . 6_565 ?
 C14 C40 C13 14(4) 6_565 6_565 ?
 C14 C40 C15 97(6) 6_565 6_565 ?
 C14 C40 C33 112(6) 6_565 6_565 ?
 C14 C40 C39 118(6) 6_565 . ?
 C14 C40 C41 2(9) 6_565 . ?
 C14 C40 C60 126(6) 6_565 . ?
 C15 C40 C13 110.3(13) 6_565 6_565 ?
 C15 C40 C39 21.3(10) 6_565 . ?
 C15 C40 C41 96.4(13) 6_565 . ?
 C15 C40 C60 125.0(13) 6_565 . ?
 C33 C40 C13 97.5(14) 6_565 6_565 ?
 C33 C40 C15 139(2) 6_565 6_565 ?
 C33 C40 C39 121.6(12) 6_565 . ?
 C33 C40 C41 110.6(14) 6_565 . ?
 C33 C40 C60 15.8(9) 6_565 . ?
 C39 C40 C13 131.1(13) . 6_565 ?
 C39 C40 C41 117.4(13) . . ?
 C39 C40 C60 106.1(7) . . ?
 C41 C40 C13 14.1(8) . 6_565 ?
 C60 C40 C13 112.3(11) . 6_565 ?
 C60 C40 C41 124.8(12) . . ?
 C12 C41 C21 34.1(9) 6_565 . ?
 C12 C41 C31 104.2(11) 6_565 6_565 ?
 C12 C41 C40 152.2(17) 6_565 . ?
 C12 C41 C42 85.9(10) 6_565 . ?
 C13 C41 C12 98(3) 6_565 6_565 ?
 C13 C41 C14 108(3) 6_565 6_565 ?
 C13 C41 C21 131(3) 6_565 . ?
 C13 C41 C31 19(4) 6_565 6_565 ?
 C13 C41 C40 108(3) 6_565 . ?
 C13 C41 C42 19(4) 6_565 . ?
 C14 C41 C12 152(2) 6_565 6_565 ?
 C14 C41 C21 120.4(15) 6_565 . ?
 C14 C41 C31 98.2(13) 6_565 6_565 ?
 C14 C41 C40 1(2) 6_565 . ?
 C14 C41 C42 116.5(13) 6_565 . ?
 C21 C41 C31 137.8(12) . 6_565 ?
 C21 C41 C40 120.4(12) . . ?
 C21 C41 C42 119.9(11) . . ?
 C40 C41 C31 98.1(10) . 6_565 ?
 C40 C41 C42 116.3(10) . . ?
 C42 C41 C31 18.5(6) . 6_565 ?
 C12 C42 C32 131.5(11) 6_565 6_565 ?
 C13 C42 C12 46.9(9) 6_565 6_565 ?
 C13 C42 C30 164(2) 6_565 6_565 ?
 C13 C42 C32 88.6(12) 6_565 6_565 ?
 C13 C42 C41 7.4(17) 6_565 . ?
 C13 C42 C43 125.5(14) 6_565 . ?
 C13 C42 C62 109.4(13) 6_565 . ?
 C30 C42 C12 119.9(11) 6_565 6_565 ?
 C30 C42 C32 99.7(11) 6_565 6_565 ?
 C30 C42 C41 157.1(18) 6_565 . ?
 C30 C42 C43 41.6(8) 6_565 . ?
 C30 C42 C62 79.7(10) 6_565 . ?
 C31 C42 C12 150(3) 6_565 6_565 ?
 C31 C42 C13 105(2) 6_565 6_565 ?
 C31 C42 C30 86(2) 6_565 6_565 ?
 C31 C42 C32 18(2) 6_565 6_565 ?
 C31 C42 C41 109(2) 6_565 . ?
 C31 C42 C43 127(2) 6_565 . ?
 C31 C42 C62 9(3) 6_565 . ?
 C41 C42 C12 42.0(7) . 6_565 ?
 C41 C42 C32 91.4(9) . 6_565 ?
 C43 C42 C12 78.8(8) . 6_565 ?
 C43 C42 C32 137.7(14) . 6_565 ?
 C43 C42 C41 119.8(11) . . ?
 C43 C42 C62 119.9(11) . . ?
 C62 C42 C12 150.8(15) . 6_565 ?
 C62 C42 C32 20.8(7) . 6_565 ?
 C62 C42 C41 112.2(10) . . ?
 C11 C43 C31 115.3(10) 6_565 6_565 ?
 C23 C43 C11 19.5(7) . 6_565 ?
 C23 C43 C31 133.7(11) . 6_565 ?
 C29 C43 C11 75.1(15) 6_565 6_565 ?
 C29 C43 C23 55.9(15) 6_565 . ?
 C29 C43 C30 117(2) 6_565 6_565 ?
 C29 C43 C31 167(3) 6_565 6_565 ?
 C29 C43 C42 175(3) 6_565 . ?
 C29 C43 C44 62.9(15) 6_565 . ?
 C30 C43 C11 166.1(19) 6_565 6_565 ?
 C30 C43 C23 168(2) 6_565 . ?
 C30 C43 C31 51.8(9) 6_565 6_565 ?
 C30 C43 C42 66.2(11) 6_565 . ?
 C30 C43 C44 54.2(11) 6_565 . ?
 C42 C43 C11 101.3(9) . 6_565 ?
 C42 C43 C23 120.2(10) . . ?
 C42 C43 C31 14.7(7) . 6_565 ?
 C44 C43 C11 136.5(12) . 6_565 ?
 C44 C43 C23 117.1(10) . . ?
 C44 C43 C31 105.0(10) . 6_565 ?
 C44 C43 C42 119.7(10) . . ?
 C28 C44 C49 51.3(8) 6_565 6_565 ?
 C28 C44 C50 97.5(11) 6_565 6_565 ?
 C29 C44 C28 60.3(8) 6_565 6_565 ?
 C29 C44 C43 27.9(7) 6_565 . ?
 C29 C44 C45 96.0(12) 6_565 . ?
 C29 C44 C49 109.3(13) 6_565 6_565 ?
 C29 C44 C50 148.6(17) 6_565 6_565 ?
 C29 C44 C51 137.1(15) 6_565 6_565 ?
 C29 C44 C64 143.2(13) 6_565 . ?
 C30 C44 C28 130.7(14) 6_565 6_565 ?
 C30 C44 C29 71.9(10) 6_565 6_565 ?
 C30 C44 C43 44.1(9) 6_565 . ?
 C30 C44 C45 156.7(19) 6_565 . ?
 C30 C44 C49 153.5(18) 6_565 6_565 ?
 C30 C44 C50 119.7(13) 6_565 6_565 ?
 C30 C44 C51 67.7(10) 6_565 6_565 ?
 C30 C44 C64 74.8(11) 6_565 . ?
 C43 C44 C28 87.3(10) . 6_565 ?
 C43 C44 C49 132.1(14) . 6_565 ?
 C43 C44 C50 148.8(18) . 6_565 ?
 C45 C44 C28 36.5(8) . 6_565 ?
 C45 C44 C43 121.2(13) . . ?
 C45 C44 C49 15.3(7) . 6_565 ?
 C45 C44 C50 61.6(8) . 6_565 ?
 C50 C44 C49 46.4(8) 6_565 6_565 ?
 C51 C44 C28 149.1(16) 6_565 6_565 ?
 C51 C44 C43 110.1(12) 6_565 . ?
 C51 C44 C45 115.8(10) 6_565 . ?
 C51 C44 C49 100.5(11) 6_565 6_565 ?
 C51 C44 C50 54.5(8) 6_565 6_565 ?
 C51 C44 C64 7.2(8) 6_565 . ?
 C64 C44 C28 143.2(11) . 6_565 ?
 C64 C44 C43 116.7(12) . . ?
 C64 C44 C45 108.9(8) . . ?
 C64 C44 C49 93.6(8) . 6_565 ?
 C64 C44 C50 47.4(7) . 6_565 ?
 C28 C45 C29 41.6(10) 6_565 6_565 ?
 C28 C45 C44 79.9(14) 6_565 . ?
 C28 C45 C46 44.1(11) 6_565 . ?
 C28 C45 C48 113.2(16) 6_565 6_565 ?
 C28 C45 C50 145.8(18) 6_565 6_565 ?
 C28 C45 C66 162(2) 6_565 . ?
 C44 C45 C29 39.4(7) . 6_565 ?
 C44 C45 C46 121.5(13) . . ?
 C44 C45 C48 151.6(14) . 6_565 ?
 C44 C45 C50 68.0(7) . 6_565 ?
 C44 C45 C66 106.8(7) . . ?
 C46 C45 C29 82.2(9) . 6_565 ?
 C46 C45 C48 69.5(9) . 6_565 ?
 C46 C45 C50 154.0(19) . 6_565 ?
 C46 C45 C66 122.3(13) . . ?
 C48 C45 C29 141.3(13) 6_565 6_565 ?
 C49 C45 C28 153(3) 6_565 6_565 ?
 C49 C45 C29 152(4) 6_565 6_565 ?
 C49 C45 C44 122(2) 6_565 . ?
 C49 C45 C46 109(2) 6_565 . ?
 C49 C45 C48 39.8(19) 6_565 6_565 ?
 C49 C45 C50 55(2) 6_565 6_565 ?
 C49 C45 C66 16(2) 6_565 . ?
 C50 C45 C29 104.5(10) 6_565 6_565 ?
 C50 C45 C48 91.7(10) 6_565 6_565 ?
 C66 C45 C29 139.0(11) . 6_565 ?
 C66 C45 C48 53.4(9) . 6_565 ?
 C66 C45 C50 39.3(7) . 6_565 ?
 C24 C46 C26 26.5(7) . 6_565 ?
 C24 C46 C48 154.3(18) . 6_565 ?
 C24 C46 C49 134.4(12) . 6_565 ?
 C27 C46 C24 44.3(15) 6_565 . ?
 C27 C46 C26 19.8(18) 6_565 6_565 ?
 C27 C46 C28 123(2) 6_565 6_565 ?
 C27 C46 C45 163(2) 6_565 . ?
 C27 C46 C47 78.9(16) 6_565 . ?
 C27 C46 C48 129.4(19) 6_565 6_565 ?
 C27 C46 C49 171(4) 6_565 6_565 ?
 C28 C46 C24 80.5(11) 6_565 . ?
 C28 C46 C26 107.0(12) 6_565 6_565 ?
 C28 C46 C45 40.8(10) 6_565 . ?
 C28 C46 C47 155(2) 6_565 . ?
 C28 C46 C48 105.2(13) 6_565 6_565 ?
 C28 C46 C49 58.6(10) 6_565 6_565 ?
 C45 C46 C24 119.0(11) . . ?
 C45 C46 C26 143.9(13) . 6_565 ?
 C45 C46 C48 64.7(9) . 6_565 ?
 C45 C46 C49 17.9(8) . 6_565 ?
 C47 C46 C24 117.4(11) . . ?
 C47 C46 C26 91.9(9) . 6_565 ?
 C47 C46 C45 115.3(12) . . ?
 C47 C46 C48 50.7(6) . 6_565 ?
 C47 C46 C49 97.4(10) . 6_565 ?
 C48 C46 C26 138.4(11) 6_565 6_565 ?
 C49 C46 C26 155.2(15) 6_565 6_565 ?
 C49 C46 C48 46.8(6) 6_565 6_565 ?
 C27 C47 C27 97.9(11) . 6_565 ?
 C27 C47 C48 106.0(6) . . ?
 C27 C47 C48 145.3(10) . 6_565 ?
 C27 C47 C48 106.0(6) 6_565 6_565 ?
 C27 C47 C48 145.3(10) 6_565 . ?
 C46 C47 C27 121.9(10) . . ?
 C46 C47 C27 25.8(7) . 6_565 ?
 C46 C47 C27 121.9(10) 6_565 6_565 ?
 C46 C47 C27 25.8(7) 6_565 . ?
 C46 C47 C46 142.6(17) . 6_565 ?
 C46 C47 C48 80.4(8) 6_565 . ?
 C46 C47 C48 121.2(11) . . ?
 C46 C47 C48 80.4(8) . 6_565 ?
 C46 C47 C48 121.2(11) 6_565 6_565 ?
 C48 C47 C48 42.4(10) 6_565 . ?
 C45 C48 C46 45.8(5) 6_565 6_565 ?
 C47 C48 C45 94.6(7) . 6_565 ?
 C47 C48 C46 48.9(5) . 6_565 ?
 C47 C48 C66 143.7(10) . 6_565 ?
 C48 C48 C45 155.6(8) 6_565 6_565 ?
 C48 C48 C46 116.1(6) 6_565 6_565 ?
 C48 C48 C47 68.8(5) 6_565 . ?
 C48 C48 C49 162.0(9) 6_565 . ?
 C48 C48 C66 138.1(7) 6_565 6_565 ?
 C48 C48 C67 76.6(8) 6_565 6_565 ?
 C48 C48 C67 58.2(6) 6_565 . ?
 C49 C48 C45 14.4(7) . 6_565 ?
 C49 C48 C46 60.2(7) . 6_565 ?
 C49 C48 C47 109.0(7) . . ?
 C49 C48 C66 36.8(7) . 6_565 ?
 C49 C48 C67 116.9(10) . . ?
 C66 C48 C45 50.9(7) 6_565 6_565 ?
 C66 C48 C46 96.3(9) 6_565 6_565 ?
 C67 C48 C45 129.2(11) . 6_565 ?
 C67 C48 C45 112.7(11) 6_565 6_565 ?
 C67 C48 C46 151.5(13) 6_565 6_565 ?
 C67 C48 C46 155.6(14) . 6_565 ?
 C67 C48 C47 142.6(14) 6_565 . ?
 C67 C48 C47 125.2(10) . . ?
 C67 C48 C49 99.5(10) 6_565 . ?
 C67 C48 C66 81.2(10) . 6_565 ?
 C67 C48 C66 63.2(8) 6_565 6_565 ?
 C67 C48 C67 18.4(11) 6_565 . ?
 C28 C49 C44 56.6(7) . 6_565 ?
 C28 C49 C46 36.0(6) . 6_565 ?
 C28 C49 C65 130.1(10) . 6_565 ?
 C44 C49 C65 74.5(8) 6_565 6_565 ?
 C45 C49 C28 17(2) 6_565 . ?
 C45 C49 C44 42.4(19) 6_565 6_565 ?
 C45 C49 C46 53(2) 6_565 6_565 ?
 C45 C49 C48 126(2) 6_565 . ?
 C45 C49 C50 106(2) 6_565 . ?
 C45 C49 C65 117(3) 6_565 6_565 ?
 C45 C49 C66 155(4) 6_565 6_565 ?
 C46 C49 C44 91.4(9) 6_565 6_565 ?
 C46 C49 C65 155.6(14) 6_565 6_565 ?
 C48 C49 C28 108.8(7) . . ?
 C48 C49 C44 154.9(13) . 6_565 ?
 C48 C49 C46 73.0(7) . 6_565 ?
 C48 C49 C65 112.2(10) . 6_565 ?
 C50 C49 C28 120.3(10) . . ?
 C50 C49 C44 64.1(8) . 6_565 ?
 C50 C49 C46 150.8(13) . 6_565 ?
 C50 C49 C48 123.1(10) . . ?
 C50 C49 C65 11.0(7) . 6_565 ?
 C66 C49 C28 164(2) 6_565 . ?
 C66 C49 C44 112.9(17) 6_565 6_565 ?
 C66 C49 C46 146.5(18) 6_565 6_565 ?
 C66 C49 C48 75.8(14) 6_565 . ?
 C66 C49 C50 49.3(13) 6_565 . ?
 C66 C49 C65 38.5(10) 6_565 6_565 ?
 C45 C50 C44 50.4(6) 6_565 6_565 ?
 C49 C50 C44 69.5(9) . 6_565 ?
 C49 C50 C45 19.2(7) . 6_565 ?
 C49 C50 C51 120.7(10) . . ?
 C49 C50 C69 121.2(10) . . ?
 C51 C50 C44 51.8(8) . 6_565 ?
 C51 C50 C45 101.9(10) . 6_565 ?
 C51 C50 C69 108.5(7) . . ?
 C64 C50 C44 54.0(8) 6_565 6_565 ?
 C64 C50 C45 104.2(12) 6_565 6_565 ?
 C64 C50 C49 123.1(13) 6_565 . ?
 C64 C50 C51 2.5(13) 6_565 . ?
 C64 C50 C69 107.0(11) 6_565 . ?
 C65 C50 C44 141(2) 6_565 6_565 ?
 C65 C50 C45 165(2) 6_565 6_565 ?
 C65 C50 C49 147(2) 6_565 . ?
 C65 C50 C51 89.3(16) 6_565 . ?
 C65 C50 C64 87.2(18) 6_565 6_565 ?
 C65 C50 C66 105.1(19) 6_565 6_565 ?
 C65 C50 C69 26.8(18) 6_565 . ?
 C66 C50 C44 111.4(14) 6_565 6_565 ?
 C66 C50 C45 61.5(10) 6_565 6_565 ?
 C66 C50 C49 42.3(11) 6_565 . ?
 C66 C50 C51 158.6(17) 6_565 . ?
 C66 C50 C64 161(2) 6_565 6_565 ?
 C66 C50 C69 81.1(12) 6_565 . ?
 C69 C50 C44 151.4(12) . 6_565 ?
 C69 C50 C45 138.0(12) . 6_565 ?
 C30 C51 C50 120.2(10) . . ?
 C30 C51 C52 118.7(11) . . ?
 C30 C51 C65 143.9(14) . 6_565 ?
 C44 C51 C30 48.9(8) 6_565 . ?
 C44 C51 C50 73.7(10) 6_565 . ?
 C44 C51 C52 157.5(17) 6_565 . ?
 C44 C51 C65 99.7(13) 6_565 6_565 ?
 C50 C51 C52 108.1(7) . . ?
 C50 C51 C65 26.1(8) . 6_565 ?
 C52 C51 C65 83.3(9) . 6_565 ?
 C63 C51 C30 88.0(11) 6_565 . ?
 C63 C51 C44 136.3(15) 6_565 6_565 ?
 C63 C51 C50 140.9(13) 6_565 . ?
 C63 C51 C52 33.8(9) 6_565 . ?
 C63 C51 C65 117.0(14) 6_565 6_565 ?
 C64 C51 C30 138(9) 6_565 . ?
 C64 C51 C44 90(8) 6_565 6_565 ?
 C64 C51 C50 19(10) 6_565 . ?
 C64 C51 C52 97(8) 6_565 . ?
 C64 C51 C63 130(8) 6_565 6_565 ?
 C64 C51 C65 15(10) 6_565 6_565 ?
 C51 C52 C53 123.7(11) . . ?
 C51 C52 C64 6.7(7) . 6_565 ?
 C51 C52 C65 51.2(6) . 6_565 ?
 C51 C52 C78 132.6(10) . 6_565 ?
 C53 C52 C64 130.1(12) . 6_565 ?
 C53 C52 C65 159.5(15) . 6_565 ?
 C53 C52 C78 94.3(10) . 6_565 ?
 C63 C52 C51 56.6(15) 6_565 . ?
 C63 C52 C53 70.1(15) 6_565 . ?
 C63 C52 C64 63.3(15) 6_565 6_565 ?
 C63 C52 C65 107.7(16) 6_565 6_565 ?
 C63 C52 C70 162(2) 6_565 . ?
 C63 C52 C77 111(2) 6_565 6_565 ?
 C63 C52 C78 161(2) 6_565 6_565 ?
 C64 C52 C65 44.6(7) 6_565 6_565 ?
 C64 C52 C78 126.5(13) 6_565 6_565 ?
 C70 C52 C51 108.9(7) . . ?
 C70 C52 C53 118.5(11) . . ?
 C70 C52 C64 102.5(9) . 6_565 ?
 C70 C52 C65 58.3(7) . 6_565 ?
 C70 C52 C78 25.0(7) . 6_565 ?
 C77 C52 C51 165.8(18) 6_565 . ?
 C77 C52 C53 42.5(12) 6_565 . ?
 C77 C52 C64 171(2) 6_565 6_565 ?
 C77 C52 C65 139.3(16) 6_565 6_565 ?
 C77 C52 C70 81.1(14) 6_565 . ?
 C77 C52 C78 56.3(11) 6_565 6_565 ?
 C78 C52 C65 83.1(9) 6_565 6_565 ?
 C32 C53 C52 116.0(11) . . ?
 C32 C53 C54 117.6(11) . . ?
 C32 C53 C62 28.7(7) . 6_565 ?
 C52 C53 C54 116.2(11) . . ?
 C52 C53 C62 87.5(10) . 6_565 ?
 C54 C53 C62 141.5(14) . 6_565 ?
 C61 C53 C32 32.5(9) 6_565 . ?
 C61 C53 C52 146.3(15) 6_565 . ?
 C61 C53 C54 86.6(11) 6_565 . ?
 C61 C53 C62 61.0(9) 6_565 6_565 ?
 C61 C53 C63 116.6(14) 6_565 6_565 ?
 C63 C53 C32 84.5(11) 6_565 . ?
 C63 C53 C52 32.6(8) 6_565 . ?
 C63 C53 C54 145.9(15) 6_565 . ?
 C63 C53 C62 55.8(7) 6_565 6_565 ?
 C76 C53 C32 106.6(15) 6_565 . ?
 C76 C53 C52 131.0(17) 6_565 . ?
 C76 C53 C54 15.1(12) 6_565 . ?
 C76 C53 C61 74.4(12) 6_565 6_565 ?
 C76 C53 C62 133.7(17) 6_565 6_565 ?
 C76 C53 C63 161(2) 6_565 6_565 ?
 C76 C53 C77 96.6(16) 6_565 6_565 ?
 C77 C53 C32 154.2(16) 6_565 . ?
 C77 C53 C52 38.2(10) 6_565 . ?
 C77 C53 C54 83.5(13) 6_565 . ?
 C77 C53 C61 169(2) 6_565 6_565 ?
 C77 C53 C62 125.7(15) 6_565 6_565 ?
 C77 C53 C63 70.2(11) 6_565 6_565 ?
 C53 C54 C61 42.3(7) . 6_565 ?
 C53 C54 C74 139.3(13) . 6_565 ?
 C53 C54 C77 35.8(7) . 6_565 ?
 C55 C54 C53 121.3(12) . . ?
 C55 C54 C61 79.3(10) . 6_565 ?
 C55 C54 C74 85.5(7) . 6_565 ?
 C55 C54 C77 155.1(13) . 6_565 ?
 C72 C54 C53 121.4(13) . . ?
 C72 C54 C55 107.6(8) . . ?
 C72 C54 C61 151.6(15) . 6_565 ?
 C72 C54 C74 22.1(6) . 6_565 ?
 C72 C54 C77 88.2(11) . 6_565 ?
 C74 C54 C61 148.9(13) 6_565 6_565 ?
 C75 C54 C53 150(2) 6_565 . ?
 C75 C54 C55 36.7(10) 6_565 . ?
 C75 C54 C61 112.9(15) 6_565 6_565 ?
 C75 C54 C72 71.0(11) 6_565 . ?
 C75 C54 C74 49.0(10) 6_565 6_565 ?
 C75 C54 C77 154(2) 6_565 6_565 ?
 C76 C54 C53 23.5(18) 6_565 . ?
 C76 C54 C55 103(2) 6_565 . ?
 C76 C54 C61 26.2(18) 6_565 6_565 ?
 C76 C54 C72 145(2) 6_565 . ?
 C76 C54 C74 162(3) 6_565 6_565 ?
 C76 C54 C75 139(3) 6_565 6_565 ?
 C76 C54 C77 57.2(17) 6_565 6_565 ?
 C77 C54 C61 78.0(8) 6_565 6_565 ?
 C77 C54 C74 109.3(10) 6_565 6_565 ?
 C34 C55 C59 15.8(8) . 6_565 ?
 C34 C55 C76 100.4(11) . 6_565 ?
 C54 C55 C34 121.4(13) . . ?
 C54 C55 C59 135.7(13) . 6_565 ?
 C54 C55 C76 21.9(8) . 6_565 ?
 C56 C55 C34 118.1(13) . . ?
 C56 C55 C54 108.7(8) . . ?
 C56 C55 C59 103.0(11) . 6_565 ?
 C56 C55 C76 129.1(11) . 6_565 ?
 C58 C55 C34 74.7(13) 6_565 . ?
 C58 C55 C54 149.2(17) 6_565 . ?
 C58 C55 C56 45.1(12) 6_565 . ?
 C58 C55 C59 59.0(10) 6_565 6_565 ?
 C58 C55 C76 158(2) 6_565 6_565 ?
 C75 C55 C34 152(3) 6_565 . ?
 C75 C55 C54 44.8(12) 6_565 . ?
 C75 C55 C56 64.2(13) 6_565 . ?
 C75 C55 C58 108(2) 6_565 6_565 ?
 C75 C55 C59 152(2) 6_565 6_565 ?
 C75 C55 C76 66.3(13) 6_565 6_565 ?
 C76 C55 C59 115.6(12) 6_565 6_565 ?
 C55 C56 C56 161.9(9) . 6_565 ?
 C55 C56 C57 126.0(12) . . ?
 C55 C56 C73 134.8(9) . 6_565 ?
 C55 C56 C74 91.3(9) . 6_565 ?
 C56 C56 C73 42.7(6) 6_565 6_565 ?
 C57 C56 C55 119.8(12) 6_565 . ?
 C57 C56 C56 54.5(9) 6_565 6_565 ?
 C57 C56 C56 47.9(7) . 6_565 ?
 C57 C56 C57 6.6(9) 6_565 . ?
 C57 C56 C73 90.0(10) . 6_565 ?
 C57 C56 C73 96.6(13) 6_565 6_565 ?
 C57 C56 C74 133.9(12) . 6_565 ?
 C57 C56 C74 140.1(15) 6_565 6_565 ?
 C58 C56 C55 46.8(12) 6_565 . ?
 C58 C56 C56 126.6(10) 6_565 6_565 ?
 C58 C56 C57 73.5(9) 6_565 6_565 ?
 C58 C56 C57 80.0(13) 6_565 . ?
 C58 C56 C73 150.9(17) 6_565 . ?
 C58 C56 C73 157.9(18) 6_565 6_565 ?
 C58 C56 C74 135.7(17) 6_565 6_565 ?
 C58 C56 C75 82.6(14) 6_565 6_565 ?
 C73 C56 C55 108.5(8) . . ?
 C73 C56 C56 71.1(7) . 6_565 ?
 C73 C56 C57 124.6(14) . 6_565 ?
 C73 C56 C57 118.2(12) . . ?
 C73 C56 C73 28.4(8) . 6_565 ?
 C73 C56 C74 17.2(8) . 6_565 ?
 C74 C56 C56 88.0(7) 6_565 6_565 ?
 C74 C56 C73 45.4(5) 6_565 6_565 ?
 C75 C56 C55 36.5(8) 6_565 . ?
 C75 C56 C56 139.7(9) 6_565 6_565 ?
 C75 C56 C57 150.5(16) 6_565 6_565 ?
 C75 C56 C57 154.3(16) 6_565 . ?
 C75 C56 C73 99.4(10) 6_565 6_565 ?
 C75 C56 C73 72.0(9) 6_565 . ?
 C75 C56 C74 54.8(7) 6_565 6_565 ?
 C36 C57 C36 32.1(11) 6_565 . ?
 C36 C57 C56 145.7(14) 6_565 . ?
 C36 C57 C56 129.6(15) 6_565 6_565 ?
 C36 C57 C56 115.3(11) . . ?
 C36 C57 C58 89.5(11) 6_565 . ?
 C36 C57 C58 79.7(9) . 6_565 ?
 C36 C57 C58 120.7(10) . . ?
 C36 C57 C58 111.2(11) 6_565 6_565 ?
 C56 C57 C36 157.8(14) 6_565 . ?
 C56 C57 C56 77.6(13) 6_565 . ?
 C56 C57 C58 112.6(10) 6_565 6_565 ?
 C56 C57 C58 40.6(9) 6_565 . ?
 C56 C57 C58 35.8(7) . 6_565 ?
 C57 C57 C36 69.7(7) 6_565 . ?
 C57 C57 C36 101.8(9) 6_565 6_565 ?
 C57 C57 C56 125.5(9) 6_565 6_565 ?
 C57 C57 C56 47.9(7) 6_565 . ?
 C57 C57 C58 14.6(7) 6_565 6_565 ?
 C57 C57 C58 163.3(7) 6_565 . ?
 C58 C57 C56 117.2(10) . . ?
 C58 C57 C58 148.7(13) . 6_565 ?
 C34 C58 C35 49.8(7) 6_565 6_565 ?
 C34 C58 C36 93.5(9) 6_565 6_565 ?
 C34 C58 C57 136.7(12) 6_565 6_565 ?
 C35 C58 C36 43.8(6) 6_565 6_565 ?
 C55 C58 C34 65.4(12) 6_565 6_565 ?
 C55 C58 C35 115.0(15) 6_565 6_565 ?
 C55 C58 C36 157.2(16) 6_565 6_565 ?
 C55 C58 C57 150.5(15) 6_565 6_565 ?
 C55 C58 C57 152.5(15) 6_565 . ?
 C55 C58 C59 85.1(13) 6_565 . ?
 C55 C58 C75 32.1(11) 6_565 . ?
 C56 C58 C34 149.5(18) 6_565 6_565 ?
 C56 C58 C35 149.6(16) 6_565 6_565 ?
 C56 C58 C36 109.2(14) 6_565 6_565 ?
 C56 C58 C55 88.1(15) 6_565 6_565 ?
 C56 C58 C57 65.8(10) 6_565 . ?
 C56 C58 C57 64.2(11) 6_565 6_565 ?
 C56 C58 C59 165(2) 6_565 . ?
 C56 C58 C75 57.0(11) 6_565 . ?
 C57 C58 C34 135.9(12) . 6_565 ?
 C57 C58 C35 88.5(8) 6_565 6_565 ?
 C57 C58 C35 87.2(9) . 6_565 ?
 C57 C58 C36 45.2(5) 6_565 6_565 ?
 C57 C58 C36 43.7(6) . 6_565 ?
 C57 C58 C57 2.1(3) . 6_565 ?
 C57 C58 C59 117.8(10) . . ?
 C57 C58 C75 120.5(9) . . ?
 C59 C58 C34 19.8(8) . 6_565 ?
 C59 C58 C35 30.6(7) . 6_565 ?
 C59 C58 C36 74.4(8) . 6_565 ?
 C59 C58 C57 119.0(9) . 6_565 ?
 C59 C58 C75 113.5(10) . . ?
 C75 C58 C34 94.0(10) . 6_565 ?
 C75 C58 C35 139.3(12) . 6_565 ?
 C75 C58 C36 154.8(13) . 6_565 ?
 C75 C58 C57 118.5(9) . 6_565 ?
 C34 C59 C33 42(2) 6_565 6_565 ?
 C34 C59 C35 162(5) 6_565 6_565 ?
 C34 C59 C38 146(3) 6_565 . ?
 C34 C59 C55 49(2) 6_565 6_565 ?
 C34 C59 C58 85(3) 6_565 . ?
 C34 C59 C60 40(2) 6_565 . ?
 C35 C59 C33 125.4(16) 6_565 6_565 ?
 C35 C59 C38 23.1(12) 6_565 . ?
 C35 C59 C55 133.1(16) 6_565 6_565 ?
 C35 C59 C58 98.2(14) 6_565 . ?
 C35 C59 C60 128.9(15) 6_565 . ?
 C38 C59 C33 104.1(9) . 6_565 ?
 C38 C59 C55 152.4(13) . 6_565 ?
 C38 C59 C58 120.3(10) . . ?
 C38 C59 C60 107.1(7) . . ?
 C55 C59 C33 88.9(9) 6_565 6_565 ?
 C58 C59 C33 121.7(11) . 6_565 ?
 C58 C59 C55 35.9(8) . 6_565 ?
 C60 C59 C33 4.1(13) . 6_565 ?
 C60 C59 C55 87.3(10) . 6_565 ?
 C60 C59 C58 121.1(11) . . ?
 C14 C60 C32 85.9(11) 6_565 6_565 ?
 C33 C60 C14 50(3) 6_565 6_565 ?
 C33 C60 C32 38(3) 6_565 6_565 ?
 C33 C60 C34 164(7) 6_565 6_565 ?
 C33 C60 C40 57(3) 6_565 . ?
 C33 C60 C59 161(6) 6_565 . ?
 C33 C60 C61 64(3) 6_565 . ?
 C34 C60 C14 131(2) 6_565 6_565 ?
 C34 C60 C32 131.4(17) 6_565 6_565 ?
 C34 C60 C40 125.9(14) 6_565 . ?
 C34 C60 C59 17.7(10) 6_565 . ?
 C34 C60 C61 106.6(14) 6_565 . ?
 C40 C60 C14 7.8(9) . 6_565 ?
 C40 C60 C32 93.5(10) . 6_565 ?
 C59 C60 C14 114.8(11) . 6_565 ?
 C59 C60 C32 146.7(15) . 6_565 ?
 C59 C60 C40 108.8(7) . . ?
 C61 C60 C14 112.3(11) . 6_565 ?
 C61 C60 C32 26.8(8) . 6_565 ?
 C61 C60 C40 120.0(11) . . ?
 C61 C60 C59 123.7(12) . . ?
 C32 C61 C33 87.1(19) 6_565 6_565 ?
 C32 C61 C34 136(2) 6_565 6_565 ?
 C32 C61 C53 84.2(16) 6_565 6_565 ?
 C32 C61 C54 133(2) 6_565 6_565 ?
 C32 C61 C60 105.5(17) 6_565 . ?
 C32 C61 C62 16.4(17) 6_565 . ?
 C32 C61 C76 125.4(17) 6_565 . ?
 C33 C61 C34 51.1(9) 6_565 6_565 ?
 C33 C61 C53 159(2) 6_565 6_565 ?
 C33 C61 C54 128.4(16) 6_565 6_565 ?
 C33 C61 C60 18.4(10) 6_565 . ?
 C33 C61 C62 100.4(13) 6_565 . ?
 C33 C61 C76 139.9(17) 6_565 . ?
 C34 C61 C54 79.3(9) 6_565 6_565 ?
 C53 C61 C34 129.2(14) 6_565 6_565 ?
 C53 C61 C54 51.1(9) 6_565 6_565 ?
 C53 C61 C62 68.6(9) 6_565 . ?
 C53 C61 C76 41.6(8) 6_565 . ?
 C60 C61 C34 33.1(8) . 6_565 ?
 C60 C61 C53 157.5(19) . 6_565 ?
 C60 C61 C54 111.9(11) . 6_565 ?
 C60 C61 C62 118.2(10) . . ?
 C60 C61 C76 123.0(11) . . ?
 C62 C61 C34 143.9(13) . 6_565 ?
 C62 C61 C54 116.3(9) . 6_565 ?
 C76 C61 C34 90.1(10) . 6_565 ?
 C76 C61 C54 11.5(8) . 6_565 ?
 C76 C61 C62 109.3(7) . . ?
 C31 C62 C30 51.9(10) 6_565 6_565 ?
 C31 C62 C42 5.5(17) 6_565 . ?
 C31 C62 C53 158(2) 6_565 6_565 ?
 C31 C62 C61 125.2(15) 6_565 . ?
 C31 C62 C63 120.1(14) 6_565 . ?
 C32 C62 C30 158(3) 6_565 6_565 ?
 C32 C62 C31 113(2) 6_565 6_565 ?
 C32 C62 C42 115.2(19) 6_565 . ?
 C32 C62 C53 66.7(16) 6_565 6_565 ?
 C32 C62 C61 16.9(18) 6_565 . ?
 C32 C62 C63 123.3(18) 6_565 . ?
 C42 C62 C30 48.0(7) . 6_565 ?
 C42 C62 C53 153.6(18) . 6_565 ?
 C53 C62 C30 121.2(11) 6_565 6_565 ?
 C61 C62 C30 155.6(13) . 6_565 ?
 C61 C62 C42 126.7(12) . . ?
 C61 C62 C53 50.4(7) . 6_565 ?
 C63 C62 C30 68.3(8) . 6_565 ?
 C63 C62 C42 115.7(10) . . ?
 C63 C62 C53 56.6(8) . 6_565 ?
 C63 C62 C61 107.0(7) . . ?
 C30 C63 C31 44.3(5) 6_565 6_565 ?
 C30 C63 C32 85.1(9) 6_565 6_565 ?
 C32 C63 C31 41.0(6) 6_565 6_565 ?
 C51 C63 C30 50.9(8) 6_565 6_565 ?
 C51 C63 C31 95.1(12) 6_565 6_565 ?
 C51 C63 C32 135.0(15) 6_565 6_565 ?
 C51 C63 C53 157(2) 6_565 6_565 ?
 C51 C63 C62 117.9(13) 6_565 . ?
 C51 C63 C64 5.7(9) 6_565 . ?
 C51 C63 C77 125.9(12) 6_565 . ?
 C52 C63 C30 135(2) 6_565 6_565 ?
 C52 C63 C31 152(2) 6_565 6_565 ?
 C52 C63 C32 124.1(19) 6_565 6_565 ?
 C52 C63 C51 89.6(18) 6_565 6_565 ?
 C52 C63 C53 77.3(15) 6_565 6_565 ?
 C52 C63 C62 142.0(18) 6_565 . ?
 C52 C63 C64 83.9(16) 6_565 . ?
 C52 C63 C77 36.7(13) 6_565 . ?
 C53 C63 C30 130.0(14) 6_565 6_565 ?
 C53 C63 C31 88.4(11) 6_565 6_565 ?
 C53 C63 C32 48.4(8) 6_565 6_565 ?
 C53 C63 C77 41.4(8) 6_565 . ?
 C62 C63 C30 67.0(8) . 6_565 ?
 C62 C63 C31 22.8(6) . 6_565 ?
 C62 C63 C32 19.2(6) . 6_565 ?
 C62 C63 C53 67.6(9) . 6_565 ?
 C62 C63 C77 108.8(7) . . ?
 C64 C63 C30 56.4(8) . 6_565 ?
 C64 C63 C31 100.3(10) . 6_565 ?
 C64 C63 C32 139.7(13) . 6_565 ?
 C64 C63 C53 153.7(18) . 6_565 ?
 C64 C63 C62 123.1(11) . . ?
 C64 C63 C77 120.2(10) . . ?
 C77 C63 C30 156.0(14) . 6_565 ?
 C77 C63 C31 128.1(9) . 6_565 ?
 C77 C63 C32 89.6(8) . 6_565 ?
 C44 C64 C30 45.9(9) . 6_565 ?
 C44 C64 C52 150.4(18) . 6_565 ?
 C44 C64 C65 107.8(8) . . ?
 C50 C64 C30 121.9(16) 6_565 6_565 ?
 C50 C64 C44 78.6(10) 6_565 . ?
 C50 C64 C52 115.9(15) 6_565 6_565 ?
 C50 C64 C63 147.0(18) 6_565 . ?
 C50 C64 C65 29.4(9) 6_565 . ?
 C51 C64 C30 37(8) 6_565 6_565 ?
 C51 C64 C44 83(8) 6_565 . ?
 C51 C64 C50 159(10) 6_565 6_565 ?
 C51 C64 C52 77(8) 6_565 6_565 ?
 C51 C64 C63 44(8) 6_565 . ?
 C51 C64 C65 163(10) 6_565 . ?
 C52 C64 C30 109.0(13) 6_565 6_565 ?
 C63 C64 C30 78.6(10) . 6_565 ?
 C63 C64 C44 124.2(12) . . ?
 C63 C64 C52 32.8(8) . 6_565 ?
 C63 C64 C65 121.0(10) . . ?
 C65 C64 C30 148.0(14) . 6_565 ?
 C65 C64 C52 88.3(10) . 6_565 ?
 C49 C65 C52 125.1(10) 6_565 6_565 ?
 C50 C65 C49 21.9(14) 6_565 6_565 ?
 C50 C65 C51 64.6(14) 6_565 6_565 ?
 C50 C65 C52 108.2(18) 6_565 6_565 ?
 C50 C65 C64 63.4(16) 6_565 . ?
 C50 C65 C66 45.9(15) 6_565 . ?
 C50 C65 C69 132(3) 6_565 6_565 ?
 C50 C65 C70 144(3) 6_565 6_565 ?
 C50 C65 C79 154(3) 6_565 . ?
 C51 C65 C49 85.0(9) 6_565 6_565 ?
 C51 C65 C52 45.5(6) 6_565 6_565 ?
 C51 C65 C70 88.5(10) 6_565 6_565 ?
 C64 C65 C49 84.0(8) . 6_565 ?
 C64 C65 C51 1.8(12) . 6_565 ?
 C64 C65 C52 47.1(8) . 6_565 ?
 C64 C65 C70 90.2(10) . 6_565 ?
 C66 C65 C49 24.3(6) . 6_565 ?
 C66 C65 C51 109.0(10) . 6_565 ?
 C66 C65 C52 144.3(14) . 6_565 ?
 C66 C65 C64 108.1(8) . . ?
 C66 C65 C70 140.0(16) . 6_565 ?
 C69 C65 C49 111.4(17) 6_565 6_565 ?
 C69 C65 C51 141(2) 6_565 6_565 ?
 C69 C65 C52 100.0(17) 6_565 6_565 ?
 C69 C65 C64 142(2) 6_565 . ?
 C69 C65 C66 89.8(16) 6_565 . ?
 C69 C65 C70 57.7(13) 6_565 6_565 ?
 C69 C65 C79 31.3(12) 6_565 . ?
 C70 C65 C49 146.3(15) 6_565 6_565 ?
 C70 C65 C52 43.3(6) 6_565 6_565 ?
 C79 C65 C49 139.0(14) . 6_565 ?
 C79 C65 C51 115.9(13) . 6_565 ?
 C79 C65 C52 71.0(9) . 6_565 ?
 C79 C65 C64 117.6(10) . . ?
 C79 C65 C66 120.3(12) . . ?
 C79 C65 C70 27.6(7) . 6_565 ?
 C45 C66 C48 75.7(9) . 6_565 ?
 C45 C66 C67 121.7(12) . 6_565 ?
 C45 C66 C67 124.9(13) . . ?
 C45 C66 C68 152.9(15) . 6_565 ?
 C45 C66 C69 135.6(10) . 6_565 ?
 C48 C66 C67 48.5(6) 6_565 6_565 ?
 C48 C66 C68 90.5(9) 6_565 6_565 ?
 C48 C66 C69 134.4(12) 6_565 6_565 ?
 C49 C66 C45 9.2(13) 6_565 . ?
 C49 C66 C48 67.4(13) 6_565 6_565 ?
 C49 C66 C50 88.3(18) 6_565 6_565 ?
 C49 C66 C65 117.2(15) 6_565 . ?
 C49 C66 C67 114.6(16) 6_565 6_565 ?
 C49 C66 C67 117.6(17) 6_565 . ?
 C49 C66 C68 151(2) 6_565 6_565 ?
 C49 C66 C69 144.5(19) 6_565 6_565 ?
 C50 C66 C45 79.3(11) 6_565 . ?
 C50 C66 C48 151.0(19) 6_565 6_565 ?
 C50 C66 C65 29.0(10) 6_565 . ?
 C50 C66 C67 144.8(16) 6_565 6_565 ?
 C50 C66 C67 144.7(17) 6_565 . ?
 C50 C66 C68 105.8(12) 6_565 6_565 ?
 C50 C66 C69 60.5(11) 6_565 6_565 ?
 C65 C66 C45 108.0(7) . . ?
 C65 C66 C48 161.7(17) . 6_565 ?
 C65 C66 C67 120.3(10) . 6_565 ?
 C65 C66 C67 118.9(11) . . ?
 C65 C66 C68 78.4(8) . 6_565 ?
 C65 C66 C69 32.5(8) . 6_565 ?
 C67 C66 C48 50.9(7) . 6_565 ?
 C67 C66 C67 3.7(3) . 6_565 ?
 C67 C66 C68 42.3(5) 6_565 6_565 ?
 C67 C66 C68 40.6(6) . 6_565 ?
 C67 C66 C69 86.4(10) . 6_565 ?
 C69 C66 C67 87.9(8) 6_565 6_565 ?
 C69 C66 C68 45.9(5) 6_565 6_565 ?
 C48 C67 C48 45.3(11) 6_565 . ?
 C48 C67 C66 110.4(10) . . ?
 C48 C67 C66 50.4(8) . 6_565 ?
 C48 C67 C66 66.0(10) 6_565 . ?
 C48 C67 C66 95.1(10) 6_565 6_565 ?
 C48 C67 C68 158.9(16) 6_565 . ?
 C48 C67 C68 153.5(16) 6_565 6_565 ?
 C66 C67 C66 152.9(16) . 6_565 ?
 C67 C67 C48 58.2(6) 6_565 . ?
 C67 C67 C48 103.4(8) 6_565 6_565 ?
 C67 C67 C66 164.6(9) 6_565 . ?
 C67 C67 C66 11.7(7) 6_565 6_565 ?
 C67 C67 C68 95.4(9) 6_565 6_565 ?
 C67 C67 C68 65.1(6) 6_565 . ?
 C68 C67 C48 148.2(15) 6_565 . ?
 C68 C67 C48 120.5(10) . . ?
 C68 C67 C66 70.7(8) . 6_565 ?
 C68 C67 C66 100.4(11) 6_565 6_565 ?
 C68 C67 C66 120.8(10) . . ?
 C68 C67 C66 91.6(12) 6_565 . ?
 C68 C67 C68 30.2(11) 6_565 . ?
 C67 C68 C66 67.0(8) . 6_565 ?
 C67 C68 C66 47.9(8) 6_565 6_565 ?
 C67 C68 C67 19.5(11) 6_565 . ?
 C67 C68 C69 103.3(12) 6_565 . ?
 C67 C68 C69 121.9(10) . . ?
 C67 C68 C79 142.8(11) . 6_565 ?
 C67 C68 C79 125.6(13) 6_565 6_565 ?
 C67 C68 C80 118.3(10) . . ?
 C67 C68 C80 136.8(14) 6_565 . ?
 C68 C68 C66 130.9(5) 6_565 6_565 ?
 C68 C68 C67 65.1(6) 6_565 . ?
 C68 C68 C67 84.6(9) 6_565 6_565 ?
 C68 C68 C69 161.5(8) 6_565 . ?
 C68 C68 C79 142.4(6) 6_565 6_565 ?
 C68 C68 C80 95.7(9) 6_565 6_565 ?
 C68 C68 C80 55.4(6) 6_565 . ?
 C69 C68 C66 55.5(7) . 6_565 ?
 C69 C68 C79 23.2(7) . 6_565 ?
 C69 C68 C80 110.8(10) . . ?
 C79 C68 C66 78.3(8) 6_565 6_565 ?
 C80 C68 C66 154.8(13) . 6_565 ?
 C80 C68 C66 125.5(12) 6_565 6_565 ?
 C80 C68 C67 162.6(18) 6_565 6_565 ?
 C80 C68 C67 154.5(15) 6_565 . ?
 C80 C68 C69 71.7(10) 6_565 . ?
 C80 C68 C79 48.5(8) 6_565 6_565 ?
 C80 C68 C79 88.1(10) . 6_565 ?
 C80 C68 C80 40.2(11) 6_565 . ?
 C50 C69 C66 38.4(7) . 6_565 ?
 C50 C69 C70 106.9(7) . . ?
 C50 C69 C80 155.8(12) . 6_565 ?
 C65 C69 C50 20.8(15) 6_565 . ?
 C65 C69 C66 57.6(13) 6_565 6_565 ?
 C65 C69 C68 136.2(17) 6_565 . ?
 C65 C69 C70 92.1(14) 6_565 . ?
 C65 C69 C80 170(2) 6_565 6_565 ?
 C68 C69 C50 116.3(10) . . ?
 C68 C69 C66 78.6(9) . 6_565 ?
 C68 C69 C70 127.3(11) . . ?
 C68 C69 C80 47.2(6) . 6_565 ?
 C70 C69 C66 141.9(10) . 6_565 ?
 C70 C69 C80 81.5(9) . 6_565 ?
 C79 C69 C50 129.7(18) 6_565 . ?
 C79 C69 C65 113(2) 6_565 6_565 ?
 C79 C69 C66 165(2) 6_565 6_565 ?
 C79 C69 C68 110.3(19) 6_565 . ?
 C79 C69 C70 23.6(16) 6_565 . ?
 C79 C69 C80 63.1(16) 6_565 6_565 ?
 C80 C69 C66 124.2(11) 6_565 6_565 ?
 C52 C70 C65 78.3(7) . 6_565 ?
 C52 C70 C69 107.6(7) . . ?
 C52 C70 C71 122.4(12) . . ?
 C52 C70 C77 35.4(8) . 6_565 ?
 C52 C70 C80 150.6(11) . 6_565 ?
 C52 C70 C82 116.9(11) . 6_565 ?
 C65 C70 C80 80.7(8) 6_565 6_565 ?
 C65 C70 C82 146.3(14) 6_565 6_565 ?
 C69 C70 C65 30.2(6) . 6_565 ?
 C69 C70 C77 142.3(10) . 6_565 ?
 C69 C70 C80 50.8(8) . 6_565 ?
 C69 C70 C82 121.3(12) . 6_565 ?
 C71 C70 C65 145.6(14) . 6_565 ?
 C71 C70 C69 118.5(12) . . ?
 C71 C70 C77 90.1(10) . 6_565 ?
 C71 C70 C80 68.8(8) . 6_565 ?
 C71 C70 C82 5.7(11) . 6_565 ?
 C77 C70 C65 113.7(10) 6_565 6_565 ?
 C77 C70 C80 154.2(13) 6_565 6_565 ?
 C77 C70 C82 85.4(8) 6_565 6_565 ?
 C78 C70 C52 89(2) 6_565 . ?
 C78 C70 C65 165(3) 6_565 6_565 ?
 C78 C70 C69 157(3) 6_565 . ?
 C78 C70 C71 39.1(19) 6_565 . ?
 C78 C70 C77 53.8(17) 6_565 6_565 ?
 C78 C70 C79 141(3) 6_565 6_565 ?
 C78 C70 C80 108(2) 6_565 6_565 ?
 C78 C70 C82 36.0(17) 6_565 6_565 ?
 C79 C70 C52 128.8(17) 6_565 . ?
 C79 C70 C65 50.5(14) 6_565 6_565 ?
 C79 C70 C69 22.0(16) 6_565 . ?
 C79 C70 C71 103.4(18) 6_565 . ?
 C79 C70 C77 164(2) 6_565 6_565 ?
 C79 C70 C80 35.2(13) 6_565 6_565 ?
 C79 C70 C82 107.5(19) 6_565 6_565 ?
 C82 C70 C80 72.6(8) 6_565 6_565 ?
 C70 C71 C74 139.6(14) . 6_565 ?
 C70 C71 C79 26.7(7) . 6_565 ?
 C70 C71 C80 69.2(8) . 6_565 ?
 C70 C71 C81 115.1(12) . . ?
 C72 C71 C70 119.3(12) . . ?
 C72 C71 C74 23.3(8) . 6_565 ?
 C72 C71 C79 143.6(14) . 6_565 ?
 C72 C71 C80 154.5(17) . 6_565 ?
 C72 C71 C81 117.9(12) . . ?
 C74 C71 C80 136.2(12) 6_565 6_565 ?
 C78 C71 C70 24.3(10) 6_565 . ?
 C78 C71 C72 98.1(14) 6_565 . ?
 C78 C71 C74 120.7(16) 6_565 6_565 ?
 C78 C71 C79 50.7(9) 6_565 6_565 ?
 C78 C71 C80 93.5(12) 6_565 6_565 ?
 C78 C71 C81 139.4(17) 6_565 . ?
 C79 C71 C74 156.6(17) 6_565 6_565 ?
 C79 C71 C80 42.8(5) 6_565 6_565 ?
 C81 C71 C74 94.7(10) . 6_565 ?
 C81 C71 C79 88.8(10) . 6_565 ?
 C81 C71 C80 46.1(6) . 6_565 ?
 C82 C71 C70 158(4) 6_565 . ?
 C82 C71 C72 41(2) 6_565 . ?
 C82 C71 C74 19(3) 6_565 6_565 ?
 C82 C71 C78 139(3) 6_565 6_565 ?
 C82 C71 C79 162(5) 6_565 6_565 ?
 C82 C71 C80 124(3) 6_565 6_565 ?
 C82 C71 C81 79(2) 6_565 . ?
 C54 C72 C71 121.7(13) . . ?
 C54 C72 C73 106.7(8) . . ?
 C54 C72 C75 41.4(8) . 6_565 ?
 C54 C72 C76 10.9(8) . 6_565 ?
 C54 C72 C78 89.1(10) . 6_565 ?
 C71 C72 C73 124.6(13) . . ?
 C71 C72 C75 155.6(17) . 6_565 ?
 C71 C72 C76 110.9(10) . 6_565 ?
 C71 C72 C78 33.0(8) . 6_565 ?
 C73 C72 C76 115.8(9) . 6_565 ?
 C73 C72 C78 152.4(13) . 6_565 ?
 C74 C72 C54 119.5(16) 6_565 . ?
 C74 C72 C71 114.9(19) 6_565 . ?
 C74 C72 C73 13.4(15) 6_565 . ?
 C74 C72 C75 78.0(15) 6_565 6_565 ?
 C74 C72 C76 128.9(18) 6_565 6_565 ?
 C74 C72 C78 147(2) 6_565 6_565 ?
 C74 C72 C82 96.8(19) 6_565 6_565 ?
 C75 C72 C73 65.4(8) 6_565 . ?
 C75 C72 C76 51.3(8) 6_565 6_565 ?
 C75 C72 C78 128.1(13) 6_565 6_565 ?
 C78 C72 C76 78.4(7) 6_565 6_565 ?
 C82 C72 C54 140.0(15) 6_565 . ?
 C82 C72 C71 18.6(8) 6_565 . ?
 C82 C72 C73 107.4(13) 6_565 . ?
 C82 C72 C75 162(2) 6_565 6_565 ?
 C82 C72 C76 129.1(13) 6_565 6_565 ?
 C82 C72 C78 51.6(8) 6_565 6_565 ?
 C56 C73 C56 66.2(10) . 6_565 ?
 C56 C73 C72 108.5(8) . . ?
 C56 C73 C74 130.3(13) . . ?
 C56 C73 C75 51.8(6) . 6_565 ?
 C56 C73 C82 136.2(9) . 6_565 ?
 C56 C73 C82 144.8(12) 6_565 6_565 ?
 C72 C73 C56 161.3(13) . 6_565 ?
 C72 C73 C75 56.8(7) . 6_565 ?
 C72 C73 C82 30.3(7) . 6_565 ?
 C73 C73 C56 42.7(6) 6_565 6_565 ?
 C73 C73 C56 108.9(7) 6_565 . ?
 C73 C73 C72 138.1(7) 6_565 . ?
 C73 C73 C74 22.0(7) 6_565 . ?
 C73 C73 C75 155.9(8) 6_565 6_565 ?
 C73 C73 C82 108.0(6) 6_565 6_565 ?
 C74 C73 C56 125(2) 6_565 . ?
 C74 C73 C56 164(3) 6_565 6_565 ?
 C74 C73 C56 64.3(8) . 6_565 ?
 C74 C73 C72 17(2) 6_565 . ?
 C74 C73 C72 116.7(12) . . ?
 C74 C73 C73 125(2) 6_565 6_565 ?
 C74 C73 C74 103(3) 6_565 . ?
 C74 C73 C75 162(2) . 6_565 ?
 C74 C73 C75 73(2) 6_565 6_565 ?
 C74 C73 C82 20(2) 6_565 6_565 ?
 C74 C73 C82 86.4(11) . 6_565 ?
 C75 C73 C56 116.0(10) 6_565 6_565 ?
 C75 C73 C82 85.9(8) 6_565 6_565 ?
 C56 C74 C54 74.3(9) 6_565 6_565 ?
 C56 C74 C71 146.5(14) 6_565 6_565 ?
 C71 C74 C54 78.5(8) 6_565 6_565 ?
 C72 C74 C54 38.5(12) 6_565 6_565 ?
 C72 C74 C56 112.6(19) 6_565 6_565 ?
 C72 C74 C71 41.8(12) 6_565 6_565 ?
 C72 C74 C73 161(3) 6_565 . ?
 C72 C74 C74 146.2(18) 6_565 6_565 ?
 C72 C74 C75 68.6(15) 6_565 . ?
 C72 C74 C82 47.9(14) 6_565 . ?
 C73 C74 C54 140.9(15) . 6_565 ?
 C73 C74 C54 112(2) 6_565 6_565 ?
 C73 C74 C56 37.9(15) 6_565 6_565 ?
 C73 C74 C56 70.3(8) . 6_565 ?
 C73 C74 C71 154(4) 6_565 6_565 ?
 C73 C74 C71 126.1(14) . 6_565 ?
 C73 C74 C72 149(4) 6_565 6_565 ?
 C73 C74 C73 33.0(18) 6_565 . ?
 C73 C74 C74 55(2) 6_565 6_565 ?
 C73 C74 C74 22.0(7) . 6_565 ?
 C73 C74 C75 82(2) 6_565 . ?
 C73 C74 C75 113.5(11) . . ?
 C73 C74 C82 121.4(14) . . ?
 C73 C74 C82 151(3) 6_565 . ?
 C74 C74 C54 155.8(9) 6_565 6_565 ?
 C74 C74 C56 92.0(7) 6_565 6_565 ?
 C74 C74 C71 105.6(7) 6_565 6_565 ?
 C75 C74 C54 30.2(7) . 6_565 ?
 C75 C74 C56 44.3(7) . 6_565 ?
 C75 C74 C71 107.7(10) . 6_565 ?
 C75 C74 C74 134.0(7) . 6_565 ?
 C82 C74 C54 85.1(9) . 6_565 ?
 C82 C74 C56 152.6(18) . 6_565 ?
 C82 C74 C71 6.8(9) . 6_565 ?
 C82 C74 C74 100.3(8) . 6_565 ?
 C82 C74 C75 114.4(11) . . ?
 C54 C75 C56 173(2) 6_565 6_565 ?
 C54 C75 C58 135.9(15) 6_565 . ?
 C54 C75 C72 67.6(10) 6_565 6_565 ?
 C54 C75 C73 125.1(14) 6_565 6_565 ?
 C54 C75 C74 100.9(13) 6_565 . ?
 C54 C75 C76 16.0(11) 6_565 . ?
 C55 C75 C54 98.5(17) 6_565 6_565 ?
 C55 C75 C56 79.3(13) 6_565 6_565 ?
 C55 C75 C58 39.8(13) 6_565 . ?
 C55 C75 C72 165(2) 6_565 6_565 ?
 C55 C75 C73 135.3(17) 6_565 6_565 ?
 C55 C75 C74 160.0(17) 6_565 . ?
 C55 C75 C76 83.4(15) 6_565 . ?
 C56 C75 C58 40.4(9) 6_565 . ?
 C56 C75 C72 113.9(13) 6_565 6_565 ?
 C56 C75 C73 56.2(8) 6_565 6_565 ?
 C56 C75 C74 80.8(10) 6_565 . ?
 C56 C75 C76 158.9(14) 6_565 . ?
 C58 C75 C73 95.6(10) . 6_565 ?
 C58 C75 C76 119.9(10) . . ?
 C72 C75 C58 151.0(13) 6_565 . ?
 C72 C75 C73 57.8(7) 6_565 6_565 ?
 C72 C75 C74 33.3(8) 6_565 . ?
 C72 C75 C76 82.3(10) 6_565 . ?
 C74 C75 C58 120.2(9) . . ?
 C74 C75 C73 24.7(7) . 6_565 ?
 C74 C75 C76 115.4(9) . . ?
 C76 C75 C73 138.6(11) . 6_565 ?
 C53 C76 C32 45.3(11) 6_565 6_565 ?
 C53 C76 C55 149(2) 6_565 6_565 ?
 C53 C76 C61 64.0(12) 6_565 . ?
 C53 C76 C72 117.2(16) 6_565 6_565 ?
 C53 C76 C75 152(2) 6_565 . ?
 C53 C76 C77 42.9(11) 6_565 . ?
 C54 C76 C32 152(3) 6_565 6_565 ?
 C54 C76 C53 141(3) 6_565 6_565 ?
 C54 C76 C55 55.0(18) 6_565 6_565 ?
 C54 C76 C61 142(3) 6_565 . ?
 C54 C76 C72 24.4(18) 6_565 6_565 ?
 C54 C76 C75 25.5(18) 6_565 . ?
 C54 C76 C77 102(2) 6_565 . ?
 C55 C76 C32 106.9(10) 6_565 6_565 ?
 C55 C76 C72 76.7(9) 6_565 6_565 ?
 C61 C76 C32 19.0(6) . 6_565 ?
 C61 C76 C55 90.0(10) . 6_565 ?
 C61 C76 C72 150.1(14) . 6_565 ?
 C61 C76 C75 117.3(11) . . ?
 C61 C76 C77 106.6(7) . . ?
 C72 C76 C32 145.2(13) 6_565 6_565 ?
 C75 C76 C32 130.8(12) . 6_565 ?
 C75 C76 C55 30.3(7) . 6_565 ?
 C75 C76 C72 46.5(7) . 6_565 ?
 C77 C76 C32 87.6(7) . 6_565 ?
 C77 C76 C55 152.2(13) . 6_565 ?
 C77 C76 C72 78.0(8) . 6_565 ?
 C77 C76 C75 123.7(11) . . ?
 C52 C77 C53 99.3(17) 6_565 6_565 ?
 C52 C77 C54 145(2) 6_565 6_565 ?
 C52 C77 C63 31.8(12) 6_565 . ?
 C52 C77 C70 63.5(12) 6_565 6_565 ?
 C52 C77 C76 135.6(17) 6_565 . ?
 C52 C77 C78 87.5(14) 6_565 . ?
 C53 C77 C54 60.8(11) 6_565 6_565 ?
 C53 C77 C63 68.5(11) 6_565 . ?
 C53 C77 C70 149(2) 6_565 6_565 ?
 C53 C77 C76 40.5(10) 6_565 . ?
 C53 C77 C78 149(2) 6_565 . ?
 C63 C77 C54 125.0(11) . 6_565 ?
 C63 C77 C70 94.6(9) . 6_565 ?
 C63 C77 C76 107.8(7) . . ?
 C70 C77 C54 118.1(12) 6_565 6_565 ?
 C76 C77 C54 21.0(8) . 6_565 ?
 C76 C77 C70 137.0(14) . 6_565 ?
 C78 C77 C54 97.0(10) . 6_565 ?
 C78 C77 C63 117.9(10) . . ?
 C78 C77 C70 24.2(7) . 6_565 ?
 C78 C77 C76 117.7(11) . . ?
 C52 C78 C72 115.8(11) 6_565 6_565 ?
 C70 C78 C52 66.0(19) 6_565 6_565 ?
 C70 C78 C71 117(3) 6_565 6_565 ?
 C70 C78 C72 153(3) 6_565 6_565 ?
 C70 C78 C77 102(2) 6_565 . ?
 C70 C78 C79 21.8(19) 6_565 . ?
 C70 C78 C82 128(2) 6_565 . ?
 C71 C78 C52 153(3) 6_565 6_565 ?
 C71 C78 C72 48.9(10) 6_565 6_565 ?
 C71 C78 C77 134.2(16) 6_565 . ?
 C71 C78 C79 95.8(12) 6_565 . ?
 C71 C78 C82 13.6(11) 6_565 . ?
 C77 C78 C52 36.2(8) . 6_565 ?
 C77 C78 C72 85.6(9) . 6_565 ?
 C77 C78 C79 123.6(9) . . ?
 C77 C78 C82 120.8(11) . . ?
 C79 C78 C52 87.4(9) . 6_565 ?
 C79 C78 C72 140.1(11) . 6_565 ?
 C79 C78 C82 108.4(7) . . ?
 C82 C78 C52 145.2(15) . 6_565 ?
 C82 C78 C72 35.4(8) . 6_565 ?
 C65 C79 C68 82.3(8) . 6_565 ?
 C65 C79 C71 144.0(14) . 6_565 ?
 C65 C79 C78 118.3(9) . . ?
 C65 C79 C80 122.3(10) . . ?
 C69 C79 C65 36.1(15) 6_565 . ?
 C69 C79 C68 46.5(13) 6_565 6_565 ?
 C69 C79 C70 134(3) 6_565 6_565 ?
 C69 C79 C71 148(3) 6_565 6_565 ?
 C69 C79 C78 148(2) 6_565 . ?
 C69 C79 C80 86.8(18) 6_565 . ?
 C70 C79 C65 101.9(17) 6_565 . ?
 C70 C79 C68 151(2) 6_565 6_565 ?
 C70 C79 C71 50.0(13) 6_565 6_565 ?
 C70 C79 C78 16.9(14) 6_565 . ?
 C70 C79 C80 124.6(18) 6_565 . ?
 C71 C79 C68 112.0(11) 6_565 6_565 ?
 C78 C79 C68 142.4(11) . 6_565 ?
 C78 C79 C71 33.5(7) . 6_565 ?
 C80 C79 C68 40.4(6) . 6_565 ?
 C80 C79 C71 75.3(8) . 6_565 ?
 C80 C79 C78 108.7(8) . . ?
 C68 C80 C68 28.9(11) 6_565 . ?
 C68 C80 C69 61.1(8) 6_565 6_565 ?
 C68 C80 C69 89.3(9) . 6_565 ?
 C68 C80 C70 133.4(10) . 6_565 ?
 C68 C80 C70 107.8(11) 6_565 6_565 ?
 C68 C80 C71 151.9(14) . 6_565 ?
 C68 C80 C71 143.9(14) 6_565 6_565 ?
 C68 C80 C79 91.0(10) 6_565 . ?
 C68 C80 C81 147.7(15) 6_565 . ?
 C69 C80 C70 47.8(7) 6_565 6_565 ?
 C69 C80 C71 89.2(8) 6_565 6_565 ?
 C71 C80 C70 42.0(4) 6_565 6_565 ?
 C79 C80 C68 119.2(10) . . ?
 C79 C80 C69 30.0(7) . 6_565 ?
 C79 C80 C70 20.2(6) . 6_565 ?
 C79 C80 C71 62.0(7) . 6_565 ?
 C79 C80 C81 108.4(7) . . ?
 C80 C80 C68 84.3(9) 6_565 6_565 ?
 C80 C80 C68 55.4(6) 6_565 . ?
 C80 C80 C69 142.9(6) 6_565 6_565 ?
 C80 C80 C70 153.4(6) 6_565 6_565 ?
 C80 C80 C71 116.1(5) 6_565 6_565 ?
 C80 C80 C79 166.5(8) 6_565 . ?
 C80 C80 C81 70.7(5) 6_565 . ?
 C81 C80 C68 122.6(11) . . ?
 C81 C80 C69 133.7(10) . 6_565 ?
 C81 C80 C70 88.4(7) . 6_565 ?
 C81 C80 C71 46.5(5) . 6_565 ?
 C71 C81 C71 138.2(15) 6_565 . ?
 C80 C81 C71 87.4(7) 6_565 . ?
 C80 C81 C71 124.9(11) 6_565 6_565 ?
 C80 C81 C71 87.4(7) . 6_565 ?
 C80 C81 C71 124.9(11) . . ?
 C80 C81 C80 38.6(10) 6_565 . ?
 C80 C81 C82 143.5(10) 6_565 . ?
 C80 C81 C82 107.6(6) . . ?
 C80 C81 C82 107.6(6) 6_565 6_565 ?
 C80 C81 C82 143.6(10) . 6_565 ?
 C82 C81 C71 20.6(7) 6_565 . ?
 C82 C81 C71 20.6(7) . 6_565 ?
 C82 C81 C71 118.9(11) 6_565 6_565 ?
 C82 C81 C71 118.9(11) . . ?
 C82 C81 C82 98.9(13) 6_565 . ?
 C70 C82 C73 140.7(12) 6_565 6_565 ?
 C71 C82 C70 16(3) 6_565 6_565 ?
 C71 C82 C72 120(3) 6_565 6_565 ?
 C71 C82 C73 157(4) 6_565 6_565 ?
 C71 C82 C74 154(3) 6_565 . ?
 C71 C82 C78 27(2) 6_565 . ?
 C71 C82 C81 81(2) 6_565 . ?
 C72 C82 C70 106.3(12) 6_565 6_565 ?
 C72 C82 C73 42.4(9) 6_565 6_565 ?
 C72 C82 C74 35.4(10) 6_565 . ?
 C72 C82 C78 93.1(12) 6_565 . ?
 C72 C82 C81 153.3(19) 6_565 . ?
 C74 C82 C70 138.5(13) . 6_565 ?
 C74 C82 C73 8.8(11) . 6_565 ?
 C74 C82 C78 127.6(12) . . ?
 C74 C82 C81 120.2(13) . . ?
 C78 C82 C70 15.6(7) . 6_565 ?
 C78 C82 C73 132.1(11) . 6_565 ?
 C81 C82 C70 91.5(7) . 6_565 ?
 C81 C82 C73 112.2(11) . 6_565 ?
 C81 C82 C78 106.7(7) . . ?
 U1 N1 U1 91.6(6) 6_565 . ?
 U2 N1 U1 94.9(6) 6_565 . ?
 U2 N1 U1 13.3(4) . . ?
 U2 N1 U2 95.3(7) 6_565 . ?
 N1P Ni1P N2P 89.90(12) . . ?
 N1P Ni1P N3P 177.6(2) . . ?
 N3P Ni1P N2P 90.06(12) . . ?
 C1P N1P Ni1P 127.9(3) 6_565 . ?
 C1P N1P Ni1P 127.9(3) . . ?
 C3P N2P Ni1P 128.2(3) . . ?
 C3P N2P C6P 104.0(4) . . ?
 C6P N2P Ni1P 127.8(3) . . ?
 C8P N3P Ni1P 127.8(3) 6_565 . ?
 C8P N3P Ni1P 127.8(3) . . ?
 C8P N3P C8P 104.3(6) 6_565 . ?
 N1P C1P C9P 111.2(5) . . ?
 C2P C1P N1P 125.0(4) . . ?
 C2P C1P C9P 123.7(5) . . ?
 C1P C2P C3P 124.2(5) . . ?
 N2P C3P C2P 124.8(5) . . ?
 N2P C3P C4P 111.6(4) . . ?
 C2P C3P C4P 123.6(5) . . ?
 C3P C4P C12P 124.4(5) . . ?
 C5P C4P C3P 106.6(5) . . ?
 C5P C4P C12P 129.0(5) . . ?
 C4P C5P C6P 106.3(5) . . ?
 C4P C5P C14P 129.2(5) . . ?
 C6P C5P C14P 124.5(5) . . ?
 N2P C6P C5P 111.5(5) . . ?
 N2P C6P C7P 124.8(5) . . ?
 C7P C6P C5P 123.7(5) . . ?
 C8P C7P C6P 124.2(5) . . ?
 N3P C8P C16P 111.3(5) . . ?
 C7P C8P N3P 125.3(5) . . ?
 C7P C8P C16P 123.3(5) . . ?
 C1P C9P C10P 124.6(5) . . ?
 C9P C9P C1P 106.7(3) 6_565 . ?
 C9P C9P C10P 128.6(3) 6_565 . ?
 C9P C10P C11P 111.6(5) . . ?
 C4P C12P C13P 112.6(6) . . ?
 C5P C14P C15P 113.7(6) . . ?
 C8P C16P C17P 124.3(5) . . ?
 C16P C16P C8P 106.5(3) 6_565 . ?
 C16P C16P C17P 129.2(3) 6_565 . ?
 C16P C17P C18P 112.5(5) . . ?
 C6S C1S C2S 119.4(13) . . ?
 C3S C2S C1S 121.5(12) . . ?
 C2S C3S C4S 118.4(10) . . ?
 C5S C4S C3S 122.9(12) . . ?
 C4S C5S C6S 115.9(11) . . ?
 C1S C6S C5S 121.9(12) . . ?
 C9S C8S C7S 118(2) . . ?
 S1S C10S S1S 169(5) . 2_655 ?

_shelx_res_file
;
TITL u@c2(5)-c82-185k_a.res in C2/m
    u@c2(5)-c82-185k.res
    created by SHELXL-2018/1 at 11:48:57 on 12-Oct-2021
REM Old TITL U@C2(5)-C82-185K in C2/m
REM SHELXT solution in C2/m
REM R1 0.337, Rweak 0.043, Alpha 0.113, Orientation as input
REM Formula found by SHELXT: C81 N20 Ni3
CELL 0.82641 25.368 15.034 20.0363 90 94.836 90
ZERR 4 0.0006 0.0003 0.0004 0 0.001 0
LATT 7
SYMM -X,+Y,-Z
SFAC C H N Ni S U
DISP C 0.005 0.002 16.098
DISP N 0.009 0.005 28.748
DISP Ni 0.312 1.472 6901.319
DISP U -6.326 5.594 25802.327
UNIT 515.34 217.02 20 4 2.33 4
DFIX 1.4 C9 C1 C78 C77 C38 C37 C60 C61 C26 C27
DFIX 1.39 C7S C8S
DFIX 1.39 C9S C8S
DFIX 2.4 C7S C9S
SADI C78 C79 C79 C80 C80 C81 C81 C82 C82 C78
SADI C78 C80 C78 C81 C79 C81 C79 C82 C80 C82
SADI C77 C76 C76 C61 C61 C62 C62 C63 C63 C77
SADI C77 C61 C77 C62 C76 C62 C76 C63 C61 C63
SADI C45 C44 C44 C64 C64 C65 C65 C66 C66 C45
SADI C45 C64 C45 C65 C44 C65 C44 C66 C64 C66
SADI C55 C54 C54 C72 C72 C73 C73 C56 C56 C55
SADI C55 C72 C55 C73 C54 C73 C54 C56 C72 C56
SADI C59 C60 C60 C40 C40 C39 C39 C38 C38 C59
SADI C59 C40 C59 C39 C60 C39 C60 C38 C40 C38
SADI C6 C20 C20 C21 C21 C22 C22 C7 C7 C6
SADI C6 C21 C6 C22 C20 C22 C20 C7 C21 C7
SADI C35 C16 C16 C17 C17 C37 C37 C36 C36 C35
SADI C35 C17 C35 C37 C16 C37 C16 C36 C17 C36
SADI C4 C5 C5 C1 C1 C2 C2 C3 C3 C4
SADI C4 C1 C4 C2 C5 C2 C5 C3 C1 C3
SADI C10 C9 C9 C8 C8 C25 C25 C26 C26 C10
SADI C10 C8 C10 C25 C9 C25 C9 C26 C8 C26
SADI C47 C27 C27 C28 C28 C49 C49 C48 C48 C47
SADI C47 C28 C47 C49 C27 C49 C27 C48 C28 C48
SADI C32 C33 C33 C14 C14 C13 C13 C31 C31 C32
SADI C32 C14 C32 C13 C33 C13 C33 C31 C14 C31
SADI C51 C50 C50 C69 C69 C70 C70 C52 C52 C51
SADI C51 C69 C51 C70 C50 C70 C50 C52 C69 C52
SADI C1 C8 C1 C10 C9 C2 C9 C5
SADI C5 C7 C5 C20 C6 C1 C6 C4
SADI C7 C9 C7 C25 C8 C6 C8 C22
SADI C11 C10 C11 C12 C11 C29
SADI C10 C12 C12 C29 C29 C10
SADI C12 C11 C12 C13 C12 C2
SADI C11 C13 C13 C2 C2 C11
SADI C14 C16 C16 C3 C3 C14
SADI C15 C14 C15 C16 C15 C3
SADI C18 C17 C18 C19 C18 C4
SADI C17 C19 C19 C4 C4 C17
SADI C19 C18 C19 C20 C19 C39
SADI C23 C22 C23 C24 C23 C43
SADI C22 C24 C24 C43 C43 C22
SADI C24 C23 C24 C25 C24 C46
SADI C23 C25 C25 C46 C46 C23
SADI C26 C28 C26 C47 C27 C25 C27 C10
SADI C29 C28 C29 C30 C29 C11
SADI C28 C30 C30 C11 C11 C28
SADI C30 C29 C30 C31 C30 C51
SADI C29 C31 C31 C51 C51 C29
SADI C34 C33 C34 C35 C34 C55
SADI C33 C35 C35 C55 C55 C33
SADI C37 C39 C37 C59 C38 C36 C38 C17
SADI C41 C40 C41 C42 C41 C21
SADI C40 C42 C42 C21 C21 C40
SADI C42 C41 C42 C43 C42 C62
SADI C41 C43 C43 C62 C62 C41
SADI C43 C42 C43 C23 C43 C44
SADI C42 C44 C44 C23 C23 C42
SADI C46 C45 C46 C47 C46 C24
SADI C45 C47 C47 C24 C24 C45
SADI C49 C51 C49 C69 C50 C48 C50 C28
SADI C53 C52 C53 C54 C53 C32
SADI C52 C54 C54 C32 C32 C52
SADI C57 C56 C57 C58 C57 C36
SADI C56 C58 C58 C36 C36 C56
SADI C58 C57 C58 C59 C58 C75
SADI C57 C59 C59 C75 C75 C57
SADI C60 C62 C60 C76 C61 C59 C61 C40
SADI C63 C65 C63 C44 C64 C62 C64 C77
SADI C65 C78 C65 C80 C79 C64 C79 C66
SADI C66 C68 C68 C48 C48 C66
SADI C67 C66 C67 C68 C67 C48
SADI C68 C67 C68 C69 C68 C80
SADI C67 C69 C69 C80 C80 C67
SADI C71 C70 C71 C72 C71 C81
SADI C70 C72 C72 C81 C81 C70
SADI C74 C73 C74 C75 C74 C82
SADI C73 C75 C75 C82 C82 C73
SADI C75 C74 C75 C76 C75 C58
SADI C74 C76 C76 C58 C58 C74
SADI C77 C79 C77 C82 C78 C76 C78 C63
FLAT C78 C79 C80 C81 C82
FLAT C61 C62 C63 C76 C77
FLAT C44 C45 C64 C65 C66
FLAT C54 C55 C56 C72 C73
FLAT C38 C39 C40 C59 C60
FLAT C6 C7 C20 C21 C22
FLAT C16 C17 C35 C36 C37
FLAT C1 C2 C3 C4 C5
FLAT C8 C9 C10 C25 C26
FLAT C27 C28 C47 C48 C49
FLAT C13 C14 C31 C32 C33
FLAT C50 C51 C52 C69 C70
SIMU 0.01 0.02 2 C7S > C10S
SIMU 0.007 0.014 2 C1 > C82
SIMU 0.01 0.02 2 U1 U2
SUMP 0.000001 1 1 2 1 2

L.S. 10 0 0
PLAN  1
SIZE 0.12 0.1 0.08
TEMP -88.15
list 4
fmap 2 53
acta
REM <olex2.extras>
REM <HklSrc "%.\\U@C2(5)-C82-185K.hkl">
REM </olex2.extras>

WGHT    0.123200  123.464096
FVAR       0.27886   0.42143   0.70898
PART 1
C1    1    0.852602    0.415477    0.150134    10.50000    0.06954    0.09775 =
         0.10400   -0.01744    0.01069    0.02297
C2    1    0.833037    0.346604    0.186474    10.50000    0.06931    0.07976 =
         0.10240   -0.02149   -0.00163    0.03503
C3    1    0.837517    0.369992    0.253594    10.50000    0.06353    0.08377 =
         0.09512   -0.01060   -0.02193    0.03589
C4    1    0.858120    0.457646    0.257944    10.50000    0.06060    0.09436 =
         0.10606   -0.01408   -0.03044    0.02000
C5    1    0.866976    0.485197    0.195106    10.50000    0.06343    0.09651 =
         0.11726   -0.01079   -0.00824    0.00808
C6    1    0.860031    0.568343    0.176032    10.50000    0.07810    0.10175 =
         0.11232   -0.00106    0.00043   -0.01604
C7    1    0.838324    0.588622    0.112146    10.50000    0.08885    0.10212 =
         0.10143    0.00358    0.02239   -0.02281
C8    1    0.827804    0.523346    0.065578    10.50000    0.08805    0.10052 =
         0.09227   -0.00093    0.03955   -0.00483
C9    1    0.833408    0.434764    0.086766    10.50000    0.08174    0.10036 =
         0.09404   -0.00926    0.03424    0.01630
C10   1    0.794584    0.384535    0.052033    10.50000    0.09426    0.09193 =
         0.08127   -0.02433    0.03472    0.01999
C11   1    0.770308    0.313821    0.087997    10.50000    0.09084    0.07441 =
         0.07979   -0.03406    0.02518    0.02943
C12   1    0.788709    0.292902    0.155304    10.50000    0.08215    0.06701 =
         0.09319   -0.02331    0.00403    0.03798
C13   1    0.756286    0.252542    0.198673    10.50000    0.09042    0.05580 =
         0.09436   -0.01375   -0.00995    0.02926
C14   1    0.763303    0.273512    0.267147    10.50000    0.09143    0.06084 =
         0.08592    0.00073   -0.01406    0.02779
C15   1    0.800673    0.334017    0.294779    10.50000    0.08713    0.07969 =
         0.08722    0.00093   -0.02638    0.03160
C16   1    0.789886    0.387844    0.348717    10.50000    0.10037    0.08991 =
         0.07555    0.00360   -0.02999    0.01836
C17   1    0.810274    0.477676    0.355170    10.50000    0.09511    0.08743 =
         0.07612   -0.01096   -0.04429    0.00586
C18   1    0.841492    0.519088    0.308263    10.50000    0.07496    0.09094 =
         0.09771   -0.01653   -0.04477    0.00390
C19   1    0.833663    0.609183    0.289191    10.50000    0.07768    0.08439 =
         0.09747   -0.02238   -0.03129   -0.02071
C20   1    0.841926    0.631216    0.219962    10.50000    0.08189    0.09241 =
         0.10496   -0.00698   -0.01029   -0.02818
C21   1    0.811870    0.690851    0.181206    10.50000    0.10281    0.08272 =
         0.10622   -0.00131    0.00400   -0.03592
C22   1    0.805384    0.660048    0.115552    10.50000    0.10333    0.09096 =
         0.09988    0.00862    0.02158   -0.03245
C23   1    0.759104    0.674063    0.067850    10.50000    0.11539    0.08626 =
         0.09193    0.02026    0.02222   -0.02146
C24   1    0.747522    0.606689    0.016320    10.50000    0.11350    0.09350 =
         0.07283    0.02087    0.01974   -0.01205
C25   1    0.784890    0.529155    0.018178    10.50000    0.10319    0.09904 =
         0.06946    0.00370    0.04022   -0.00624
C26   1    0.765383    0.440852    0.006843    10.50000    0.10522    0.09381 =
         0.05798   -0.01551    0.03771    0.00280
C27   1    0.716035    0.427247   -0.013003    10.50000    0.11287    0.08734 =
         0.04648   -0.01691    0.01909   -0.00084
C28   1    0.689142    0.350093    0.012193    10.50000    0.10334    0.06612 =
         0.04565   -0.03304    0.01318   -0.00002
C29   1    0.714052    0.294946    0.064697    10.50000    0.09696    0.05982 =
         0.06410   -0.03850    0.01815    0.01217
C30   1    0.681710    0.253708    0.111882    10.50000    0.08656    0.04440 =
         0.07405   -0.02926    0.00763    0.00073
C31   1    0.704414    0.233805    0.180134    10.50000    0.09129    0.04398 =
         0.08985   -0.01432   -0.00278    0.00726
C32   1    0.679023    0.234975    0.238765    10.50000    0.10369    0.06073 =
         0.09409    0.00547   -0.00014   -0.00972
C33   1    0.713506    0.264079    0.290591    10.50000    0.09954    0.06953 =
         0.08655    0.01799   -0.00876    0.00285
C34   1    0.698916    0.323759    0.344874    10.50000    0.10606    0.08703 =
         0.08136    0.02635    0.00883    0.00048
C35   1    0.739516    0.385656    0.372147    10.50000    0.10847    0.08942 =
         0.06729    0.01195   -0.00775    0.00359
C36   1    0.728931    0.474294    0.394090    10.50000    0.11719    0.08936 =
         0.05751   -0.00842    0.00043   -0.01153
C37   1    0.771462    0.529811    0.381861    10.50000    0.10536    0.08231 =
         0.06151   -0.01772   -0.02824   -0.00969
C38   1    0.764033    0.620952    0.365792    10.50000    0.10023    0.07228 =
         0.06457   -0.03321   -0.02073   -0.01748
C39   1    0.794088    0.662113    0.318272    10.50000    0.09331    0.06872 =
         0.08114   -0.02727   -0.02344   -0.02637
C40   1    0.761689    0.724411    0.280332    10.50000    0.10580    0.05457 =
         0.08270   -0.02631   -0.00696   -0.02759
C41   1    0.769123    0.732370    0.207916    10.50000    0.11468    0.06161 =
         0.10059   -0.00884    0.00159   -0.03135
C42   1    0.721550    0.756670    0.163377    10.50000    0.12395    0.05673 =
         0.09855   -0.00099    0.00183   -0.01419
C43   1    0.715716    0.723885    0.095185    10.50000    0.12747    0.07438 =
         0.09930    0.01508    0.00751   -0.01228
C44   1    0.663818    0.713685    0.061658    10.50000    0.12536    0.07902 =
         0.09804    0.01607   -0.00616    0.00420
C45   1    0.652436    0.644718    0.014538    10.50000    0.12100    0.08518 =
         0.08059    0.01413   -0.01507    0.00840
C46   1    0.693438    0.590084   -0.008580    10.50000    0.12420    0.09309 =
         0.06717    0.01447   -0.00506    0.00021
C47   1    0.678750    0.500000   -0.023560    10.50000    0.12418    0.08939 =
         0.04953    0.00000   -0.00950    0.00000
C48   1    0.627280    0.464659   -0.007701    10.50000    0.11033    0.07864 =
         0.05049   -0.01260   -0.02940    0.00333
C49   1    0.633764    0.374471    0.013402    10.50000    0.09834    0.06512 =
         0.04835   -0.02959   -0.01579   -0.00207
C50   1    0.603091    0.335218    0.058367    10.50000    0.07821    0.06038 =
         0.06438   -0.03306   -0.01252   -0.01131
C51   1    0.625526    0.271010    0.106339    10.50000    0.08158    0.05166 =
         0.07549   -0.02622   -0.00133   -0.01758
C52   1    0.598552    0.280219    0.167749    10.50000    0.07549    0.06063 =
         0.08344   -0.01427    0.00415   -0.03409
C53   1    0.624471    0.264947    0.235489    10.50000    0.09096    0.06774 =
         0.09267    0.00976    0.00648   -0.03160
C54   1    0.609169    0.327374    0.289489    10.50000    0.09109    0.08649 =
         0.08742    0.01175    0.03656   -0.03766
C55   1    0.645301    0.352813    0.341516    10.50000    0.10645    0.09619 =
         0.08370    0.01792    0.03462   -0.01969
C56   1    0.635518    0.440029    0.357875    10.50000    0.10408    0.09745 =
         0.07164   -0.00028    0.05986   -0.01795
C57   1    0.676225    0.507100    0.383602    10.50000    0.11365    0.09407 =
         0.06376   -0.01588    0.03833   -0.01377
C58   1    0.666267    0.598749    0.366119    10.50000    0.10547    0.07960 =
         0.06843   -0.04175    0.03577   -0.00468
C59   1    0.712161    0.656613    0.359069    10.50000    0.10951    0.06117 =
         0.06357   -0.04391    0.00069   -0.00976
C60   1    0.711137    0.723151    0.308157    10.50000    0.11605    0.05778 =
         0.08037   -0.03968   -0.00529   -0.00630
C61   1    0.669121    0.745769    0.271815    10.50000    0.11999    0.06306 =
         0.09959   -0.03285    0.00961    0.01079
C62   1    0.674166    0.769077    0.200932    10.50000    0.12543    0.05700 =
         0.10164   -0.01526    0.00287    0.00940
C63   1    0.625335    0.749156    0.165394    10.50000    0.11645    0.07153 =
         0.10873   -0.00949    0.00725    0.02256
C64   1    0.620894    0.722986    0.101135    10.50000    0.11567    0.07663 =
         0.10458    0.00198   -0.00340    0.01715
C65   1    0.580851    0.661259    0.076903    10.50000    0.10207    0.08601 =
         0.10273   -0.00303   -0.01264    0.01968
C66   1    0.601151    0.609458    0.026964    10.50000    0.10898    0.08607 =
         0.08713    0.00086   -0.02797    0.01614
C67   1    0.586097    0.515690    0.021195    10.50000    0.09758    0.08266 =
         0.07571   -0.01165   -0.04267    0.00968
C68   1    0.554644    0.476360    0.067655    10.50000    0.06807    0.08247 =
         0.09530   -0.02649   -0.03244    0.00214
C69   1    0.562234    0.385338    0.089263    10.50000    0.06503    0.07234 =
         0.08632   -0.03296   -0.01766   -0.01420
C70   1    0.560138    0.349546    0.158705    10.50000    0.06230    0.07279 =
         0.08867   -0.02834    0.01037   -0.03277
C71   1    0.549923    0.410128    0.211193    10.50000    0.06666    0.08987 =
         0.10720   -0.01767    0.03149   -0.02935
C72   1    0.575868    0.398295    0.274898    10.50000    0.07827    0.09801 =
         0.09327   -0.00245    0.05098   -0.03518
C73   1    0.593834    0.468796    0.318487    10.50000    0.08299    0.09980 =
         0.08567   -0.01091    0.06617   -0.02364
C74   1    0.579322    0.555781    0.297913    10.50000    0.08939    0.10224 =
         0.10541   -0.02181    0.05677   -0.00372
C75   1    0.618574    0.624112    0.321339    10.50000    0.10002    0.09002 =
         0.09423   -0.04282    0.04367    0.00220
C76   1    0.619917    0.706068    0.277520    10.50000    0.10779    0.07274 =
         0.10052   -0.03555    0.03054    0.01949
C77   1    0.589991    0.714488    0.211498    10.50000    0.10358    0.08261 =
         0.11475   -0.01942    0.01737    0.02431
C78   1    0.558995    0.649123    0.191444    10.50000    0.07786    0.08847 =
         0.11535   -0.02064    0.01999    0.02271
C79   1    0.550393    0.622078    0.123746    10.50000    0.07193    0.08767 =
         0.10778   -0.01484    0.00036    0.02054
C80   1    0.537494    0.531584    0.121926    10.50000    0.05468    0.08857 =
         0.11249   -0.01969   -0.00518    0.01207
C81   1    0.537290    0.500000    0.189602    10.50000    0.05691    0.09430 =
         0.12330    0.00000    0.02630    0.00000
C82   1    0.553135    0.572708    0.233447    10.50000    0.07171    0.10281 =
         0.11435   -0.01406    0.03888    0.01159

PART 0
PART 3
U1    6    0.667944    0.581686    0.224226   -20.50000    0.08263    0.04848 =
         0.08355   -0.02429    0.05539   -0.00644
U2    6    0.661431    0.581147    0.205704    20.50000    0.13445    0.09379 =
         0.10287    0.01050    0.04711    0.08500
N1    3    0.700663    0.500000    0.184712    10.50000    0.08832    0.06623 =
         0.10795    0.00000    0.04591    0.00000

PART 0
PART 4
NI1P  4    0.518398    0.500000    0.418215    10.50000    0.00987    0.01645 =
         0.02144    0.00000    0.00170    0.00000
N1P   3    0.576537    0.500000    0.489012    10.50000    0.01286    0.02030 =
         0.02260    0.00000    0.00618    0.00000
N2P   3    0.519432    0.630525    0.417107    11.00000    0.01367    0.02182 =
         0.02623   -0.00200    0.00274    0.00115
N3P   3    0.462435    0.500000    0.344535    10.50000    0.01541    0.01922 =
         0.02570    0.00000    0.00461    0.00000
C1P   1    0.602532    0.572404    0.518527    11.00000    0.01043    0.02851 =
         0.02385   -0.00105    0.00237   -0.00071
C2P   1    0.590572    0.659754    0.503938    11.00000    0.01415    0.02100 =
         0.03102   -0.00377    0.00060   -0.00591
AFIX  43
H2P   2    0.610225    0.704392    0.528652    11.00000   -1.20000
AFIX   0
C3P   1    0.551889    0.686839    0.455752    11.00000    0.01644    0.02116 =
         0.02920   -0.00176    0.00789   -0.00074
C4P   1    0.541704    0.778496    0.438580    11.00000    0.02018    0.01888 =
         0.04288   -0.00267    0.00391   -0.00143
C5P   1    0.502411    0.778654    0.388220    11.00000    0.02188    0.02205 =
         0.04060    0.00197    0.00323    0.00187
C6P   1    0.488818    0.686854    0.375477    11.00000    0.01717    0.02049 =
         0.03365    0.00190    0.00604    0.00241
C7P   1    0.450262    0.659439    0.326934    11.00000    0.01663    0.02392 =
         0.02994    0.00509    0.00017    0.00541
AFIX  43
H7P   2    0.430209    0.703914    0.302557    11.00000   -1.20000
AFIX   0
C8P   1    0.439161    0.572377    0.311785    11.00000    0.01345    0.02805 =
         0.02560    0.00312    0.00227    0.00310
C9P   1    0.645281    0.544900    0.565996    11.00000    0.01358    0.03078 =
         0.02380   -0.00183    0.00088   -0.00227
C10P  1    0.683626    0.607414    0.603524    11.00000    0.02184    0.03755 =
         0.03008   -0.00579   -0.00335   -0.00479
AFIX  23
H10A  2    0.700089    0.577088    0.643910    11.00000   -1.20000
H10B  2    0.664195    0.659957    0.618364    11.00000   -1.20000
AFIX   0
C11P  1    0.727214    0.638237    0.559729    11.00000    0.02611    0.06634 =
         0.05435   -0.01937    0.00792   -0.02309
AFIX 137
H11A  2    0.711486    0.674846    0.522779    11.00000   -1.50000
H11B  2    0.744348    0.586174    0.541583    11.00000   -1.50000
H11C  2    0.753549    0.673308    0.586952    11.00000   -1.50000
AFIX   0
C12P  1    0.571923    0.856283    0.470622    11.00000    0.03304    0.02015 =
         0.06219   -0.00680   -0.00401   -0.00437
AFIX  23
H12A  2    0.576465    0.847132    0.519701    11.00000   -1.20000
H12B  2    0.551011    0.911297    0.461953    11.00000   -1.20000
AFIX   0
C13P  1    0.626172    0.868225    0.444316    11.00000    0.04252    0.03943 =
         0.08673    0.00312    0.00476   -0.02163
AFIX 137
H13A  2    0.621878    0.879331    0.395967    11.00000   -1.50000
H13B  2    0.647205    0.814176    0.453153    11.00000   -1.50000
H13C  2    0.644290    0.918841    0.466924    11.00000   -1.50000
AFIX   0
C14P  1    0.478153    0.856227    0.348813    11.00000    0.03734    0.02054 =
         0.06274    0.00232   -0.00688    0.00369
AFIX  23
H14A  2    0.485351    0.911461    0.374905    11.00000   -1.20000
H14B  2    0.439315    0.848022    0.343016    11.00000   -1.20000
AFIX   0
C15P  1    0.498778    0.867341    0.280276    11.00000    0.06034    0.04248 =
         0.06990    0.02892   -0.00460   -0.00399
AFIX 137
H15A  2    0.489090    0.815113    0.252648    11.00000   -1.50000
H15B  2    0.537374    0.873348    0.285361    11.00000   -1.50000
H15C  2    0.483172    0.920730    0.258613    11.00000   -1.50000
AFIX   0
C16P  1    0.401901    0.545102    0.256988    11.00000    0.01855    0.03051 =
         0.02948    0.00232   -0.00135    0.00216
C17P  1    0.372482    0.607953    0.209543    11.00000    0.02699    0.03642 =
         0.03854    0.00331   -0.01120    0.00516
AFIX  23
H17A  2    0.357700    0.656792    0.235365    11.00000   -1.20000
H17B  2    0.342537    0.576085    0.185312    11.00000   -1.20000
AFIX   0
C18P  1    0.407730    0.647677    0.158476    11.00000    0.04532    0.04911 =
         0.03200    0.00635   -0.00459    0.00645
AFIX 137
H18A  2    0.386504    0.686725    0.127632    11.00000   -1.50000
H18B  2    0.422833    0.599574    0.133134    11.00000   -1.50000
H18C  2    0.436353    0.682087    0.182067    11.00000   -1.50000
AFIX   0

C1S   1    0.622184    1.000000    0.195717    10.50000    0.05723    0.10061 =
         0.07932    0.00000    0.00016    0.00000
AFIX  43
H1S   2    0.585479    1.000000    0.181615    10.50000   -1.20000
AFIX   0
C2S   1    0.639145    1.000000    0.263689    10.50000    0.06551    0.06312 =
         0.06235    0.00000    0.02834    0.00000
AFIX  43
H2S   2    0.613599    1.000000    0.295739    10.50000   -1.20000
AFIX   0
C3S   1    0.690453    1.000000    0.284783    10.50000    0.05406    0.06217 =
         0.03931    0.00000   -0.00224    0.00000
AFIX  43
H3S   2    0.701587    1.000000    0.331257    10.50000   -1.20000
AFIX   0
C4S   1    0.727323    1.000000    0.236999    10.50000    0.06035    0.06357 =
         0.04457    0.00000    0.00130    0.00000
AFIX  43
H4S   2    0.763877    1.000000    0.251920    10.50000   -1.20000
AFIX   0
C5S   1    0.713109    1.000000    0.168969    10.50000    0.08067    0.06179 =
         0.03238    0.00000    0.01535    0.00000
AFIX  43
H5S   2    0.738684    1.000000    0.136957    10.50000   -1.20000
AFIX   0
C6S   1    0.658539    1.000000    0.149942    10.50000    0.09923    0.10757 =
         0.04084    0.00000   -0.00805    0.00000
AFIX  43
H6S   2    0.646796    1.000000    0.103649    10.50000   -1.20000
AFIX   0

PART 0
PART 5
C7S   1    0.446186    0.880140   -0.003954    31.00000    0.10745    0.18411 =
         0.20268   -0.00871    0.04636    0.00330
AFIX  43
H7S   2    0.408721    0.884811   -0.006633    31.00000   -1.20000
AFIX   0
C8S   1    0.473576    0.870420    0.059452    31.00000    0.11263    0.18208 =
         0.20139   -0.00199    0.04871    0.00352
AFIX  43
H8S   2    0.455457    0.855452    0.097512    31.00000   -1.20000
AFIX   0
C9S   1    0.528034    0.883364    0.064875    31.00000    0.11458    0.18236 =
         0.20260    0.00243    0.03964    0.00439
AFIX  43
H9S   2    0.547230    0.893837    0.106921    31.00000   -1.20000
AFIX   0

PART 0
PART 6
S1S   5    0.469341    0.837567    0.063605   -31.00000    0.11673    0.18095 =
         0.19381    0.01183    0.06731   -0.00243
C10S  1    0.500000    0.827536    0.000000   -31.00000    0.11290    0.18267 =
         0.20233    0.00000    0.04544    0.00000
HKLF 4


REM  u@c2(5)-c82-185k_a.res in C2/m
REM R1 =  0.1065 for    7069 Fo > 4sig(Fo)  and  0.1102 for all    7600 data
REM   1029 parameters refined using   1376 restraints

END

WGHT      0.1742     98.9245

REM Highest difference peak  1.975,  deepest hole -1.165,  1-sigma level  0.148
Q1    1   0.7008  0.5000  0.3979  10.50000  0.05    1.98
;
_shelx_res_checksum                4261
_shelx_hkl_file
;
   4   0   0  341.37   18.50
   4   0   0  313.07   18.40
  -4   0   0  284.47   18.30
  -4   0   0  278.67   18.30
  -8   0   0 1016.80   62.29
  -8   0   0 1019.30   62.19
   8   0   0 1062.39   62.29
   8   0   0 1080.99   62.49
  10   0   0  791.02   49.50
  10   0   0  858.41   49.70
 -10   0   0  784.22   49.50
 -10   0   0  857.21   49.50
  12   0   0 1028.30   60.99
 -12   0   0 1016.60   60.79
  12   0   0 1035.30   61.09
 -12   0   0  965.20   60.79
 -14   0   0   92.09    7.60
  14   0   0  100.09    8.10
 -14   0   0  117.59    8.00
  14   0   0   96.29    7.90
  16   0   0  421.86   27.20
 -16   0   0  402.86   26.80
 -16   0   0  439.66   27.00
  16   0   0  435.26   27.40
 -18   0   0  626.44   40.00
 -18   0   0  663.63   40.30
  18   0   0  645.34   40.60
  18   0   0  647.04   40.60
 -20   0   0   69.39    6.70
 -20   0   0   66.99    6.60
  20   0   0   83.09    7.70
  20   0   0   67.39    7.30
 -22   0   0   24.60    4.30
  22   0   0   24.90    4.80
 -22   0   0   33.90    4.90
  22   0   0   23.50    4.90
  24   0   0   38.60    6.80
 -24   0   0   39.10    5.90
 -24   0   0   39.90    5.50
  26   0   0  546.25   39.60
  26   0   0  635.34   40.00
 -26   0   0  607.74   38.70
 -26   0   0  624.74   39.40
  28   0   0  256.37   20.90
 -28   0   0  275.87   19.70
  28   0   0  284.47   21.10
 -28   0   0  272.47   20.40
 -30   0   0   18.50    5.20
  30   0   0   13.10    6.70
 -30   0   0    7.60    5.40
  -3  -1   0  676.43   41.90
   3  -1   0  715.83   42.00
   3  -1   0  660.53   42.10
   3   1   0  731.13   41.90
   3   1   0  740.43   42.00
  -3   1   0  758.22   42.10
  -3   1   0  678.73   42.00
  -5  -1   0 1906.51  110.09
  -5  -1   0 1720.63  110.09
   5  -1   0 2004.90  110.29
   5  -1   0 1828.12  110.29
  -5   1   0 1790.62  110.19
  -5   1   0 1952.50  110.29
   7  -1   0  580.14   35.60
  -7  -1   0  577.44   35.40
   7  -1   0  592.94   35.60
  -7  -1   0  597.14   35.40
  -7   1   0  583.64   35.50
  -7   1   0  600.74   35.50
   7   1   0  583.94   35.40
   7   1   0  598.54   35.50
  -9  -1   0 2238.38  131.39
   9  -1   0 2324.27  131.69
  -9  -1   0 2061.59  131.29
   9  -1   0 2164.98  131.59
  -9   1   0 2325.27  131.49
   9   1   0 2313.07  131.59
  -9   1   0 2117.69  131.39
   9   1   0 2224.98  131.39
  11  -1   0 1409.36   81.69
  11  -1   0 1330.47   81.59
 -11  -1   0 1365.06   81.39
 -11  -1   0 1365.46   81.39
 -11   1   0 1339.27   81.39
 -11   1   0 1387.56   81.49
  11   1   0 1343.67   81.39
  11   1   0 1373.06   81.59
 -13  -1   0   12.90    2.50
  13  -1   0   12.40    2.80
 -13  -1   0   10.40    2.40
  13  -1   0   12.80    2.70
 -13   1   0    8.80    2.20
  13   1   0    7.80    2.20
  13   1   0    9.80    2.50
 -13   1   0   12.40    2.40
  15  -1   0 1530.25   90.69
  15  -1   0 1501.55   90.59
 -15  -1   0 1499.25   90.19
 -15  -1   0 1515.65   90.29
  15   1   0 1496.45   90.39
  15   1   0 1557.54   90.59
 -15   1   0 1510.15   90.29
 -15   1   0 1439.46   90.19
 -17  -1   0   17.10    3.50
 -17  -1   0   17.10    3.30
  17  -1   0   21.90    4.20
  17  -1   0    9.30    3.20
  17   1   0   13.10    3.30
  17   1   0   13.70    3.40
 -17   1   0   17.60    3.30
 -17   1   0   17.80    3.60
 -19  -1   0   30.20    4.40
  19  -1   0   27.40    5.00
 -19  -1   0   23.10    3.90
  19  -1   0   32.90    5.20
  19   1   0   30.10    4.90
  19   1   0   38.00    5.00
 -19   1   0   23.60    4.00
 -19   1   0   35.90    4.70
  21  -1   0   59.69    7.30
  21  -1   0   70.49    7.60
 -21  -1   0   57.29    6.60
 -21  -1   0   68.19    6.60
  21   1   0   64.59    7.30
  21   1   0   69.19    7.50
 -21   1   0   67.59    6.50
 -21   1   0   66.99    6.90
 -23  -1   0   82.69    8.10
  23  -1   0   91.39    9.60
 -23  -1   0   98.29    8.90
  23  -1   0   94.99    9.50
 -23   1   0  102.49    8.90
  23   1   0  102.69    9.50
  23   1   0   85.89    9.10
 -23   1   0   82.39    8.10
  25  -1   0  356.26   26.80
  25  -1   0  398.36   27.30
 -25  -1   0  388.56   26.60
 -25  -1   0  389.76   25.90
 -25   1   0  399.36   26.50
  25   1   0  415.06   27.20
 -25   1   0  390.26   26.00
  25   1   0  366.46   26.80
 -27  -1   0  302.17   20.70
  27  -1   0  259.47   21.80
  27  -1   0  306.57   21.90
 -27  -1   0  297.87   21.50
  27   1   0  262.37   21.70
 -27   1   0  283.37   20.60
  27   1   0  330.17   22.40
 -27   1   0  305.77   21.30
 -29  -1   0   92.09    9.50
 -29  -1   0  101.69   10.60
  29  -1   0  102.99   11.50
 -29   1   0   97.19   10.70
  29   1   0   81.89   11.00
 -29   1   0   93.99    9.60
 -31  -1   0   52.59    9.30
  31  -1   0   71.69   11.20
 -31  -1   0   46.40    8.60
 -31   1   0   66.09    8.70
  31   1   0   67.19   11.10
  31   1   0   78.19   11.00
   2  -2   0  154.08   10.70
   2  -2   0  186.98   10.60
  -2  -2   0  155.78   10.40
  -2  -2   0  166.08   10.50
   2   2   0  190.78   10.60
   2   2   0  180.38   10.50
  -2   2   0  161.18   10.60
  -2   2   0  192.58   10.80
  -8  -2   0  211.08   14.30
  -8  -2   0  226.38   14.40
   8  -2   0  240.38   14.70
   8  -2   0  212.88   14.70
  -8   2   0  226.78   14.50
  -8   2   0  237.28   14.60
   8   2   0  227.28   14.30
   8   2   0  245.68   14.50
 -10  -2   0 1739.93  101.49
 -10  -2   0 1688.03  101.49
  10  -2   0 1613.84  101.79
  10  -2   0 1667.93  101.79
  10   2   0 1834.52  101.69
  10   2   0 1778.92  101.49
 -10   2   0 1692.83  101.69
 -10   2   0 1660.13  101.59
  12  -2   0  601.84   38.20
  12  -2   0  603.54   38.10
 -12  -2   0  649.64   37.90
 -12  -2   0  605.34   37.80
 -12   2   0  647.84   38.00
  12   2   0  610.14   37.80
 -12   2   0  582.24   37.80
  12   2   0  657.63   38.10
 -14  -2   0   62.29    5.60
  14  -2   0   58.39    5.80
 -14  -2   0   76.49    5.90
  14  -2   0   62.79    6.00
  14   2   0   66.19    5.70
 -14   2   0   68.59    5.80
  14   2   0   77.59    6.10
 -14   2   0   64.29    5.70
 -16  -2   0  710.73   43.40
  16  -2   0  647.34   43.80
 -16  -2   0  709.93   43.50
  16  -2   0  700.13   43.90
  16   2   0  758.42   43.90
 -16   2   0  714.93   43.50
 -16   2   0  682.43   43.40
  16   2   0  725.43   43.60
 -18  -2   0  180.28   12.50
 -18  -2   0  168.88   12.20
  18  -2   0  164.48   13.00
  18  -2   0  170.28   12.90
 -18   2   0  170.58   12.50
  18   2   0  166.68   12.60
  18   2   0  164.88   12.50
 -18   2   0  171.18   12.30
 -20  -2   0  179.38   13.20
 -20  -2   0  199.18   13.70
  20  -2   0  183.88   14.10
  20  -2   0  178.68   14.10
 -20   2   0  184.08   13.60
  20   2   0  193.98   14.00
  20   2   0  169.48   13.50
 -20   2   0  172.28   13.20
 -22  -2   0  242.88   16.40
 -22  -2   0  236.48   16.80
  22  -2   0  229.28   17.00
  22  -2   0  215.38   17.20
 -22   2   0  229.68   16.50
  22   2   0  242.98   17.20
 -22   2   0  221.58   16.30
  22   2   0  225.48   16.80
 -24  -2   0  329.07   23.70
  24  -2   0  328.77   24.30
 -24  -2   0  338.27   23.20
  24  -2   0  357.46   24.50
  24   2   0  349.87   24.20
 -24   2   0  369.36   23.90
 -24   2   0  334.57   23.20
 -26  -2   0  183.18   14.60
 -26  -2   0  196.68   14.00
  26  -2   0  152.98   14.90
  26  -2   0  180.58   15.00
 -26   2   0  182.58   13.60
  26   2   0  165.68   14.90
 -26   2   0  165.18   14.00
 -28  -2   0   31.60    6.40
 -28  -2   0   29.30    5.50
  28  -2   0   39.10    7.70
  28  -2   0   28.80    7.00
 -28   2   0   25.30    5.40
  28   2   0   20.10    6.70
  28   2   0   45.30    7.50
 -28   2   0   25.30    6.30
 -30  -2   0    0.80    4.80
 -30  -2   0   -0.70    4.40
  30  -2   0    4.40    6.00
  30  -2   0    5.70    5.40
 -30   2   0    4.70    4.70
  30   2   0    9.90    6.30
  30   2   0    2.70    5.50
 -30   2   0    4.20    3.60
   1  -3   0  482.65   30.40
  -1  -3   0  526.65   30.40
  -1  -3   0  563.74   30.40
   1  -3   0  450.15   30.50
  -1   3   0  527.05   30.60
   1   3   0  554.84   30.50
  -1   3   0  473.25   30.40
   7  -3   0  768.12   48.00
  -7  -3   0  793.22   47.80
  -7  -3   0  823.32   47.90
   7  -3   0  790.22   48.30
  -7   3   0  749.42   47.90
  -7   3   0  838.52   48.20
   7   3   0  844.62   47.80
   7   3   0  794.82   47.80
  -9  -3   0    4.70    1.30
  -9  -3   0    3.80    1.40
   9  -3   0    3.00    1.80
   9  -3   0    3.80    1.80
  -9   3   0    4.00    1.80
  -9   3   0    3.70    1.30
   9   3   0    4.70    1.40
  11  -3   0   59.69    5.60
  11  -3   0   52.09    5.20
 -11  -3   0   58.99    4.90
 -11  -3   0   67.69    5.10
  11   3   0   58.19    4.80
 -11   3   0   60.29    5.30
 -11   3   0   58.09    5.00
 -13  -3   0    6.80    2.00
  13  -3   0    4.50    1.90
  13  -3   0    5.00    2.30
 -13  -3   0    5.60    1.90
 -13   3   0    3.30    1.70
  13   3   0    5.70    1.90
 -13   3   0    5.50    1.80
  15  -3   0   49.40    5.70
 -15  -3   0   75.59    5.80
  15  -3   0   59.19    6.10
 -15  -3   0   66.09    5.70
 -15   3   0   59.89    5.80
 -15   3   0   58.39    5.60
  15   3   0   60.29    5.60
 -17  -3   0  441.56   28.00
  17  -3   0  437.76   28.50
  17  -3   0  400.76   28.40
 -17  -3   0  446.76   27.80
 -17   3   0  452.95   28.10
  17   3   0  443.16   27.90
 -17   3   0  436.66   27.90
 -19  -3   0  144.19   11.50
 -19  -3   0  132.39   11.00
  19  -3   0  144.29   11.90
  19  -3   0  155.68   12.10
 -19   3   0  146.09   11.30
  19   3   0  174.68   11.90
 -19   3   0  154.78   11.60
  21  -3   0  198.68   16.60
  21  -3   0  237.98   17.30
 -21  -3   0  242.48   16.60
 -21  -3   0  228.88   16.00
  21   3   0  232.88   16.50
 -21   3   0  241.58   16.50
 -21   3   0  209.08   15.80
  23  -3   0  290.07   20.70
 -23  -3   0  272.77   19.20
  23  -3   0  268.07   20.00
 -23  -3   0  280.77   20.00
 -23   3   0  281.97   19.40
 -23   3   0  307.87   19.80
  23   3   0  272.67   20.10
  23   3   0  254.47   19.70
 -25  -3   0   10.10    3.70
 -25  -3   0    8.50    3.80
  25  -3   0    8.50    4.40
  25  -3   0   -1.50    4.00
  25   3   0    7.70    4.10
  25   3   0    5.40    4.00
 -25   3   0   12.20    4.00
 -25   3   0    5.80    3.10
  27  -3   0    9.20    4.60
  27  -3   0    8.20    4.80
 -27  -3   0   11.40    4.20
 -27  -3   0    4.90    4.00
 -27   3   0   15.90    4.40
  27   3   0   10.80    5.00
 -27   3   0    8.30    4.10
  27   3   0    9.70    4.90
 -29  -3   0   45.50    8.50
 -29  -3   0   38.30    7.10
  29  -3   0   37.80    7.00
  29  -3   0   36.20    8.20
 -29   3   0   44.40    7.50
  29   3   0   47.00    8.60
  29   3   0   45.00    8.30
 -29   3   0   40.00    6.60
   0  -4   0 1448.85   90.99
   0  -4   0 1599.94   90.89
   0   4   0 1595.84   90.99
   0   4   0 1518.35   91.09
  -2  -4   0 1588.84   94.09
   2  -4   0 1447.86   94.39
  -2   4   0 1656.43   94.29
  -2   4   0 1616.24   94.49
   2   4   0 1667.83   94.29
  -4  -4   0 1247.68   67.79
   4  -4   0 1163.38   67.99
   4  -4   0 1096.29   68.19
  -4  -4   0 1129.29   67.79
   4   4   0 1113.29   67.79
  -4   4   0 1110.69   67.99
  -4   4   0 1178.88   68.19
   4   4   0 1118.09   67.69
   6  -4   0   75.89    5.30
  -6  -4   0   69.29    5.10
   6   4   0   69.09    5.00
   6   4   0   72.29    5.00
  -8  -4   0 1584.84   93.99
   8  -4   0 1411.06   94.49
   8  -4   0 1521.35   94.29
  -8  -4   0 1699.23   94.19
  -8   4   0 1573.84   94.19
   8   4   0 1616.14   93.89
   8   4   0 1644.24   93.99
  -8   4   0 1629.84   94.49
 -10  -4   0  615.44   40.30
  10  -4   0  641.24   41.10
  10  -4   0  692.93   40.90
 -10  -4   0  614.34   40.40
  10   4   0  690.93   40.50
  10   4   0  694.13   40.30
 -10   4   0  656.33   40.60
 -10   4   0  739.23   41.00
 -12  -4   0 1340.17   82.59
  12  -4   0 1371.56   83.09
 -12  -4   0 1418.36   82.79
  12  -4   0 1377.56   83.39
 -12   4   0 1360.46   82.79
  12   4   0 1409.16   82.79
 -12   4   0 1431.06   83.09
  12   4   0 1358.96   82.49
  14  -4   0  117.99    9.00
 -14  -4   0  109.89    8.40
 -14  -4   0  113.29    8.40
  14  -4   0  103.49    9.20
 -14   4   0  121.79    8.70
  14   4   0   99.09    8.20
  14   4   0  123.29    8.70
 -14   4   0  110.59    8.50
 -16  -4   0   55.79    5.40
  16  -4   0   47.90    6.10
 -16  -4   0   59.69    5.20
  16  -4   0   45.60    5.60
  16   4   0   53.29    5.40
 -16   4   0   40.00    5.30
  16   4   0   50.09    5.10
 -16   4   0   42.60    5.00
  18  -4   0  797.82   46.30
  18  -4   0  749.03   46.40
 -18  -4   0  717.93   45.20
 -18  -4   0  756.52   45.70
 -18   4   0  689.43   45.40
  18   4   0  772.22   45.80
 -18   4   0  660.23   45.20
  18   4   0  725.33   45.40
 -20  -4   0   53.19    5.50
 -20  -4   0   48.50    5.80
  20  -4   0   32.00    6.30
  20  -4   0   40.50    6.30
 -20   4   0   43.20    5.70
 -20   4   0   43.80    5.10
  20   4   0   52.19    6.10
  20   4   0   43.30    5.70
 -22  -4   0    3.10    2.70
  22  -4   0    1.40    3.90
  22  -4   0    4.70    4.00
 -22  -4   0    4.00    2.50
 -22   4   0   -0.20    2.70
  22   4   0    2.10    3.10
 -22   4   0    1.90    2.80
  22   4   0    0.80    2.90
 -24  -4   0   43.50    5.80
  24  -4   0   47.30    7.20
 -24  -4   0   42.80    6.60
  24  -4   0   40.80    7.80
 -24   4   0   45.60    6.10
 -24   4   0   49.50    6.60
  24   4   0   41.60    7.10
  24   4   0   46.90    7.20
  26  -4   0    9.50    5.10
  26  -4   0    6.50    5.00
 -26  -4   0    7.90    4.20
 -26  -4   0   11.60    4.40
  26   4   0   11.10    4.80
  26   4   0   21.10    5.70
 -26   4   0   13.50    4.40
 -26   4   0   13.80    3.80
  28  -4   0   30.70    7.50
 -28  -4   0   36.40    7.50
  28  -4   0   47.30    8.70
 -28  -4   0   34.90    6.60
  28   4   0   36.80    8.00
 -28   4   0   35.80    6.60
 -28   4   0   40.20    6.60
  28   4   0   41.80    8.20
 -30  -4   0   39.30    7.40
 -30  -4   0   47.70    8.50
  30   4   0   42.20    9.40
  -1  -5   0  306.77   18.60
   1  -5   0  285.37   18.70
  -1  -5   0  309.87   18.50
   1   5   0  326.07   18.80
   1   5   0  311.77   18.70
  -1   5   0  287.47   18.60
  -5  -5   0  967.70   56.99
   5  -5   0  972.40   57.19
   5  -5   0  850.01   57.39
  -5  -5   0  970.50   56.99
   5   5   0  969.20   57.09
  -5   5   0  923.61   57.19
  -5   5   0  992.00   57.49
   5   5   0 1014.20   56.99
   7  -5   0    1.20    1.30
   7  -5   0    0.70    1.20
  -7  -5   0    3.90    1.30
  -7   5   0    5.00    1.90
   7   5   0    3.10    1.10
  -7   5   0    2.20    1.10
   7   5   0    4.40    1.20
   9  -5   0 2027.40  109.59
   9  -5   0 1685.03  109.59
  -9  -5   0 1782.32  109.09
  -9  -5   0 1790.42  108.99
   9   5   0 1853.61  108.99
  -9   5   0 1846.22  109.29
  -9   5   0 1876.81  109.59
   9   5   0 1847.72  108.99
  11  -5   0    8.20    2.50
 -11  -5   0    9.20    2.00
 -11  -5   0    8.60    2.10
  11  -5   0    3.80    2.00
  11   5   0   10.20    2.10
 -11   5   0    6.60    2.30
 -11   5   0    4.70    1.70
  11   5   0    8.00    1.80
  13  -5   0  255.57   18.20
 -13  -5   0  259.17   17.20
  13  -5   0  268.07   17.90
 -13  -5   0  267.87   17.50
 -13   5   0  277.37   17.50
  13   5   0  260.47   17.10
 -13   5   0  296.67   17.90
  13   5   0  246.28   17.30
  15  -5   0  280.07   18.60
  15  -5   0  277.27   18.90
 -15  -5   0  268.37   18.20
 -15  -5   0  261.97   17.90
 -15   5   0  279.97   18.20
  15   5   0  266.17   17.80
 -15   5   0  281.97   18.40
  15   5   0  274.47   18.20
  17  -5   0  849.41   51.99
  17  -5   0  759.32   51.99
 -17  -5   0  868.01   51.69
 -17  -5   0  888.31   51.29
  17   5   0  819.02   51.19
 -17   5   0  830.82   51.59
  17   5   0  864.91   51.59
 -17   5   0  808.52   51.29
 -19  -5   0  112.19    9.20
 -19  -5   0  103.99    8.60
  19  -5   0  109.69   10.20
  19  -5   0  123.49   10.10
  19   5   0  105.19    9.20
  19   5   0   99.39    8.80
 -19   5   0  111.39    9.20
 -19   5   0   83.69    8.50
  21  -5   0    0.10    3.60
 -21  -5   0   -0.20    2.70
  21  -5   0    5.50    3.60
 -21  -5   0   -0.60    2.20
 -21   5   0    5.20    3.10
  21   5   0   -0.40    2.50
  21   5   0   -0.70    2.70
 -21   5   0    1.40    2.40
 -23  -5   0  276.87   18.40
  23  -5   0  253.67   19.70
  23  -5   0  267.27   19.40
 -23  -5   0  254.27   18.90
  23   5   0  261.97   18.90
 -23   5   0  248.68   18.50
 -23   5   0  265.67   18.40
  23   5   0  230.08   18.70
  25  -5   0   59.79    9.10
 -25  -5   0   57.79    7.10
  25  -5   0   50.09    7.30
 -25  -5   0   57.59    7.80
  25   5   0   57.19    7.90
  25   5   0   57.69    8.10
 -25   5   0   61.09    7.10
 -25   5   0   75.59    7.70
  27  -5   0   15.00    6.00
 -27  -5   0    9.90    4.40
  27  -5   0   12.10    5.10
 -27  -5   0   10.20    5.10
  27   5   0   13.30    5.30
 -27   5   0   15.40    4.50
  27   5   0   12.80    5.80
 -27   5   0   12.40    4.20
  29  -5   0  194.88   18.10
 -29  -5   0  192.68   17.10
 -29  -5   0  195.98   16.00
  29   5   0  198.28   17.60
  29   5   0  189.58   17.70
 -29   5   0  193.38   15.60
   0  -6   0  163.98   10.20
   0  -6   0  156.18   10.40
   0   6   0  156.98   10.50
   0   6   0  170.58   10.60
  -4   6   0 4496.35  258.07
   4   6   0 4254.57  257.67
  -6  -6   0 2064.49  129.19
   6  -6   0 2131.09  129.89
  -6  -6   0 2242.08  129.19
   6  -6   0 2268.57  129.59
  -6   6   0 2155.28  129.79
   6   6   0 2175.58  129.19
   6   6   0 2099.99  129.29
  -6   6   0 2351.16  129.59
   8  -6   0  132.59    9.60
  -8  -6   0  139.49    9.40
   8  -6   0  122.69    9.80
   8   6   0  142.79    9.30
  -8   6   0  149.19    9.90
  -8   6   0  143.49    9.60
   8   6   0  139.09    9.30
 -10  -6   0 2187.88  135.39
  10  -6   0 2477.85  136.09
  10  -6   0 2178.98  136.29
 -10  -6   0 2265.37  135.59
 -10   6   0 2306.87  135.79
  10   6   0 2275.17  135.29
  10   6   0 2209.58  135.39
 -10   6   0 2385.86  136.09
 -12  -6   0 1310.17   78.49
  12  -6   0 1335.77   79.09
 -12  -6   0 1286.97   78.69
  12  -6   0 1216.58   79.29
 -12   6   0 1330.57   79.09
 -12   6   0 1311.37   78.79
  12   6   0 1408.06   78.59
  12   6   0 1289.87   78.29
  14  -6   0  381.56   27.20
 -14  -6   0  422.56   26.70
 -14  -6   0  437.46   27.10
  14  -6   0  411.86   27.80
 -14   6   0  431.76   27.30
  14   6   0  416.86   26.60
 -14   6   0  443.36   27.10
  14   6   0  449.66   26.90
  16  -6   0    0.70    2.90
 -16  -6   0    7.10    2.50
 -16  -6   0    5.30    2.60
  16  -6   0    3.50    2.30
 -16   6   0    1.40    1.70
 -16   6   0    5.60    2.30
  16   6   0    5.60    2.60
  16   6   0    7.20    2.40
 -18  -6   0 1404.16   80.69
  18  -6   0 1219.48   80.99
 -18  -6   0 1403.56   80.09
  18  -6   0 1206.88   80.59
 -18   6   0 1364.76   80.49
 -18   6   0 1289.97   80.19
  18   6   0 1351.56   80.09
  18   6   0 1346.37   80.39
  20  -6   0   59.39    7.70
  20  -6   0   73.79    8.60
 -20  -6   0   74.09    7.30
 -20  -6   0   53.59    6.40
 -20   6   0   83.89    7.80
  20   6   0   68.39    7.20
 -20   6   0   66.89    7.00
  20   6   0   75.99    7.40
 -22  -6   0    1.20    2.70
 -22  -6   0    1.10    2.50
  22  -6   0    3.70    3.50
  22  -6   0    1.80    4.30
 -22   6   0    0.10    2.30
  22   6   0    2.60    3.50
  22   6   0   -5.00    2.70
 -22   6   0   -0.50    2.70
 -24  -6   0  166.28   14.30
 -24  -6   0  175.58   15.30
  24  -6   0  185.58   15.60
  24  -6   0  195.48   16.50
  24   6   0  176.78   15.20
 -24   6   0  212.28   14.90
  24   6   0  183.98   15.40
 -24   6   0  230.58   15.50
  26  -6   0   55.69    8.50
  26  -6   0   59.09    9.70
 -26  -6   0   63.19    7.50
 -26  -6   0   45.90    8.30
  26   6   0   50.99    8.50
 -26   6   0   57.99    7.40
  26   6   0   50.29    7.90
 -26   6   0   63.79    7.40
  28  -6   0  158.58   16.20
 -28  -6   0  170.08   16.30
 -28  -6   0  199.18   15.30
  28   6   0  189.88   16.80
 -28   6   0  185.48   14.80
  28   6   0  186.18   16.50
  -1  -7   0  151.58   10.40
  -1  -7   0  158.18   10.70
   1  -7   0  168.48   10.60
   1  -7   0  175.68   10.90
  -1   7   0  177.78   11.10
   1   7   0  154.28   10.90
   1   7   0  161.98   10.90
  -1   7   0  173.98   11.00
  -5  -7   0  193.88   13.00
   5  -7   0  197.48   13.70
  -5  -7   0  202.78   13.10
  -5   7   0  223.98   13.50
  -5   7   0  228.98   13.80
   5   7   0  191.28   13.20
   5   7   0  200.98   13.10
   7  -7   0  753.42   51.09
  -7  -7   0  883.41   50.49
  -7  -7   0  808.12   50.39
   7  -7   0  840.12   50.79
   7   7   0  893.51   50.59
  -7   7   0  851.81   51.19
  -7   7   0  813.72   50.79
   7   7   0  880.11   50.49
   9  -7   0 2010.90  119.19
  -9  -7   0 1942.91  118.29
  -9  -7   0 2092.99  118.29
   9  -7   0 1952.00  118.69
   9   7   0 1969.60  118.19
   9   7   0 2035.70  118.19
  -9   7   0 2011.30  118.89
  -9   7   0 1926.11  118.59
  11  -7   0  103.79    8.50
 -11  -7   0  110.59    8.00
 -11  -7   0  106.69    8.20
  11  -7   0  101.49    9.00
  11   7   0  117.19    8.00
 -11   7   0  114.59    8.40
 -11   7   0  115.89    8.80
  11   7   0  111.99    8.10
 -13  -7   0   77.09    7.00
 -13  -7   0   81.59    6.80
  13  -7   0   87.09    7.60
  13  -7   0   88.69    8.20
  13   7   0   88.39    6.80
 -13   7   0   93.49    7.70
  13   7   0   90.49    7.00
 -13   7   0   88.49    7.30
  15  -7   0   45.50    6.30
 -15  -7   0   49.60    5.40
  15  -7   0   45.30    5.70
 -15  -7   0   53.09    5.20
 -15   7   0   51.29    5.40
  15   7   0   56.19    5.10
 -15   7   0   48.30    5.30
  15   7   0   45.10    5.10
 -17  -7   0  479.45   28.50
 -17  -7   0  480.25   29.10
  17  -7   0  382.56   28.80
  17  -7   0  375.46   29.20
  17   7   0  449.26   28.40
 -17   7   0  431.26   28.60
  17   7   0  478.95   28.80
 -17   7   0  476.55   29.10
  19  -7   0  435.56   28.90
 -19  -7   0  428.56   28.00
  19  -7   0  428.76   29.50
 -19  -7   0  437.46   28.70
  19   7   0  438.26   28.20
 -19   7   0  416.36   28.20
 -19   7   0  437.96   28.60
  19   7   0  446.16   28.50
 -21  -7   0  117.09   10.40
  21  -7   0  117.39   10.90
  21  -7   0  109.09   11.40
 -21  -7   0  110.19    9.70
 -21   7   0  120.59   10.00
 -21   7   0  123.89   10.40
  21   7   0  105.29   10.00
  21   7   0  112.89   10.20
  23  -7   0   20.80    5.80
 -23  -7   0   14.40    4.40
 -23  -7   0   10.80    4.50
  23  -7   0   23.00    6.40
 -23   7   0   23.40    5.40
 -23   7   0   28.20    5.30
  23   7   0   16.20    4.80
  23   7   0   31.40    5.50
 -25  -7   0   41.30    7.00
 -25  -7   0   43.00    7.40
  25  -7   0   49.60    8.30
  25   7   0   43.10    8.00
 -25   7   0   39.20    6.70
  25   7   0   48.40    8.00
 -25   7   0   50.19    6.20
 -27  -7   0    8.50    5.20
  27  -7   0   15.00    6.00
 -27  -7   0   -1.20    3.90
  27  -7   0    7.60    5.70
  27   7   0    6.20    5.10
  27   7   0    3.20    5.20
 -27   7   0   -0.40    3.40
   0   8   0 3799.42  230.98
   0   8   0 4025.30  231.08
   2  -8   0  204.38   13.20
  -2  -8   0  188.98   12.60
   2  -8   0  221.58   13.00
  -2  -8   0  190.58   12.80
  -2   8   0  213.28   13.30
  -2   8   0  216.68   13.50
   2   8   0  177.98   13.00
   2   8   0  184.28   13.10
   4  -8   0 2195.78  123.59
  -4  -8   0 2123.29  123.39
  -4  -8   0 2132.69  123.19
   4  -8   0 2024.10  123.89
   4   8   0 2003.20  123.59
  -4   8   0 2001.00  123.69
  -4   8   0 2137.09  123.99
   4   8   0 2050.49  123.49
  -6  -8   0   91.59    6.80
   6  -8   0  101.89    7.70
   6  -8   0   98.49    7.20
  -6  -8   0   97.39    6.90
   6   8   0   96.89    7.00
   6   8   0   94.69    7.20
  -6   8   0   93.79    7.30
  -6   8   0   96.89    7.70
  -8  -8   0  536.25   32.90
   8  -8   0  526.25   33.80
   8  -8   0  502.65   33.20
  -8  -8   0  541.75   32.90
  -8   8   0  558.34   33.70
  -8   8   0  520.25   33.30
   8   8   0  562.24   32.90
   8   8   0  550.04   33.00
  10  -8   0  344.97   22.20
 -10  -8   0  322.07   20.90
  10  -8   0  343.77   21.60
 -10  -8   0  335.27   21.10
 -10   8   0  325.57   21.60
 -10   8   0  337.27   21.40
  10   8   0  311.17   20.90
  10   8   0  337.67   21.00
 -12  -8   0  163.98   12.20
  12  -8   0  202.98   13.00
  12  -8   0  163.28   13.00
 -12  -8   0  179.98   12.20
 -12   8   0  173.38   12.50
  12   8   0  186.28   12.20
 -12   8   0  164.68   12.60
  12   8   0  185.68   12.20
  14  -8   0   13.20    3.50
 -14  -8   0    8.10    2.50
 -14  -8   0    5.70    2.40
  14  -8   0    7.80    3.60
  14   8   0    5.80    2.10
 -14   8   0    7.80    2.70
 -14   8   0    8.10    3.30
  14   8   0   11.00    2.50
 -16  -8   0   89.19    8.20
 -16  -8   0   98.39    7.90
  16  -8   0   92.39    8.30
  16  -8   0   87.79    9.10
 -16   8   0   90.49    8.10
  16   8   0   98.49    8.10
  16   8   0   84.49    7.60
 -16   8   0   95.09    8.20
 -18  -8   0  544.45   33.60
 -18  -8   0  528.95   34.10
  18  -8   0  561.04   34.50
  18  -8   0  479.15   34.70
 -18   8   0  551.64   34.20
 -18   8   0  517.15   33.80
  18   8   0  530.05   33.80
  18   8   0  507.35   33.40
 -20  -8   0  959.90   59.79
  20  -8   0 1041.60   60.99
  20  -8   0  927.91   61.19
 -20  -8   0  937.41   60.49
  20   8   0  982.30   59.99
 -20   8   0 1006.10   60.39
 -20   8   0  971.30   60.09
  20   8   0  945.01   60.19
 -22  -8   0   40.80    6.80
  22  -8   0   47.70    7.00
 -22  -8   0   39.80    5.70
  22  -8   0   51.59    8.30
 -22   8   0   41.50    6.70
 -22   8   0   48.90    6.40
  22   8   0   45.90    6.80
  22   8   0   46.30    6.70
 -24  -8   0   36.60    7.30
  24  -8   0   36.30    8.00
 -24  -8   0   37.30    6.20
  24  -8   0   25.60    6.40
 -24   8   0   36.10    6.50
  24   8   0   32.00    6.30
  24   8   0   30.00    7.00
 -24   8   0   31.20    5.90
  26  -8   0   31.30    7.60
 -26  -8   0   33.30    7.40
  26  -8   0   30.50    7.00
 -26  -8   0   20.00    5.50
  26   8   0   19.80    6.30
 -26   8   0   27.80    6.30
 -26   8   0   29.80    5.20
  26   8   0   26.30    6.80
 -28  -8   0   82.09   12.30
  28   8   0   84.69   11.60
  28   8   0   86.59   11.30
  -1  -9   0   15.60    2.60
   1  -9   0    9.90    2.10
   1  -9   0   13.40    2.60
  -1  -9   0   16.80    2.30
   1   9   0   19.80    3.00
   1   9   0   22.00    3.20
  -1   9   0   12.40    2.80
  -1   9   0   15.20    2.80
   3  -9   0  298.57   19.50
  -3  -9   0  337.87   19.30
  -3  -9   0  310.07   19.50
   3  -9   0  313.17   19.90
   3   9   0  307.37   19.70
  -3   9   0  279.07   19.80
   3   9   0  304.87   19.90
  -3   9   0  321.97   20.10
   5  -9   0  350.86   21.20
  -5  -9   0  337.77   20.70
   5  -9   0  307.97   21.50
  -5  -9   0  331.47   20.90
  -5   9   0  341.97   21.70
  -5   9   0  343.67   21.50
   5   9   0  326.87   21.10
   5   9   0  332.37   21.30
  -7  -9   0  106.09    7.70
   7  -9   0  128.39    8.50
  -7  -9   0  123.69    8.10
   7  -9   0  105.79    8.80
   7   9   0  100.19    7.90
   7   9   0  102.09    8.10
  -7   9   0  111.09    8.80
  -7   9   0  103.49    8.30
  -9  -9   0   18.30    2.90
   9  -9   0   20.60    3.30
  -9  -9   0   20.50    3.00
   9  -9   0   25.00    4.40
   9   9   0   17.00    2.80
  -9   9   0   20.00    3.40
  -9   9   0   20.70    3.80
   9   9   0   17.90    3.00
 -11  -9   0  142.09   10.10
 -11  -9   0  138.79   10.00
  11  -9   0  147.99   10.70
  11  -9   0  119.49   11.00
 -11   9   0  148.29   11.00
  11   9   0  143.59   10.00
  11   9   0  144.99   10.10
 -11   9   0  138.09   10.50
  13  -9   0  186.68   14.70
 -13  -9   0  217.38   13.70
  13  -9   0  184.88   14.10
 -13  -9   0  189.88   13.60
  13   9   0  190.58   13.30
  13   9   0  189.48   13.40
 -13   9   0  206.78   14.40
 -13   9   0  197.38   14.00
 -15  -9   0    2.80    2.30
  15  -9   0   -1.60    3.30
  15  -9   0    1.90    1.90
 -15  -9   0    2.50    2.30
  15   9   0    3.30    2.10
 -15   9   0    3.20    2.40
 -15   9   0    1.10    2.80
  15   9   0   -0.70    1.80
  17  -9   0    4.90    3.10
 -17  -9   0   -0.60    2.20
  17  -9   0    1.50    3.80
 -17  -9   0    4.70    2.70
  17   9   0    3.60    2.50
 -17   9   0    2.20    2.30
  17   9   0    2.90    2.40
 -17   9   0    2.70    2.70
 -19  -9   0  730.63   47.30
 -19  -9   0  761.02   46.70
  19  -9   0  786.92   47.80
  19  -9   0  742.23   48.30
 -19   9   0  761.72   47.40
  19   9   0  719.63   46.90
 -19   9   0  724.33   46.90
  19   9   0  768.22   46.80
  21  -9   0  743.13   46.90
  21  -9   0  765.92   46.20
 -21  -9   0  662.73   45.70
 -21  -9   0  693.43   44.90
 -21   9   0  805.62   46.00
  21   9   0  672.43   45.10
 -21   9   0  706.03   45.30
  21   9   0  681.53   45.40
 -23  -9   0   81.19    8.30
  23  -9   0   74.49    9.10
 -23  -9   0   66.49    8.90
  23  -9   0   63.49   10.10
 -23   9   0   80.19    8.50
 -23   9   0   71.89    8.40
  23   9   0   67.39    8.80
  23   9   0   76.99    8.70
  25  -9   0   63.79   10.00
 -25  -9   0   73.59    9.60
 -25  -9   0   54.29    7.80
  25  -9   0   49.20    8.00
  25   9   0   54.49    8.80
 -25   9   0   49.60    6.80
  25   9   0   45.00    8.10
 -25   9   0   57.09    8.10
 -27  -9   0   56.09    9.30
 -27  -9   0   87.99   11.20
  27   9   0   76.39   10.40
  27   9   0   81.89   10.90
   0 -10   0  412.46   25.50
   0 -10   0  412.86   25.80
   0  10   0  434.16   26.30
   0  10   0  391.26   26.20
   2 -10   0   21.30    3.10
  -2 -10   0   13.60    2.40
  -2 -10   0   10.70    2.50
   2 -10   0   20.20    2.80
   2  10   0   14.30    2.90
   2  10   0   13.20    3.00
  -2  10   0   18.30    3.40
  -2  10   0   19.10    3.40
   4 -10   0  300.67   20.70
   4 -10   0  343.47   20.50
  -4 -10   0  353.46   20.40
  -4 -10   0  319.07   19.90
  -4  10   0  310.87   20.90
  -4  10   0  292.27   20.70
   4  10   0  317.37   20.50
   4  10   0  315.67   20.70
   6 -10   0 1434.96   88.89
  -6 -10   0 1569.34   88.79
  -6 -10   0 1459.55   88.39
   6 -10   0 1539.45   89.59
  -6  10   0 1433.96   89.29
   6  10   0 1495.15   89.09
   6  10   0 1439.66   88.79
  -6  10   0 1513.85   89.49
   8 -10   0   53.79    5.90
   8 -10   0   42.50    5.00
  -8 -10   0   61.49    5.00
  -8 -10   0   58.19    4.80
   8  10   0   51.29    5.00
  -8  10   0   49.50    5.60
   8  10   0   52.79    5.10
  -8  10   0   52.99    5.40
 -10 -10   0   21.50    3.20
  10 -10   0   18.50    3.60
  10  10   0   20.00    3.30
 -10  10   0   12.20    3.20
  10  10   0   21.20    3.40
  12 -10   0   27.80    5.20
 -12 -10   0   23.10    3.70
 -12 -10   0   18.90    3.40
  12 -10   0   26.00    4.50
  12  10   0   21.00    3.50
  12  10   0   19.90    3.40
 -12  10   0   32.40    4.30
 -12  10   0   27.20    4.90
 -14 -10   0  148.69   11.20
  14 -10   0  149.19   11.70
 -14 -10   0  164.98   11.30
  14 -10   0  128.79   12.30
  14  10   0  142.19   10.90
 -14  10   0  155.58   11.70
  14  10   0  150.48   11.10
 -14  10   0  156.68   11.80
 -16 -10   0   29.30    4.50
 -16 -10   0   20.80    4.20
  16 -10   0   19.70    5.30
  16 -10   0   19.80    4.50
  16  10   0   23.60    4.10
  16  10   0   28.20    4.40
 -16  10   0   18.00    4.80
 -16  10   0   23.40    4.00
 -18 -10   0   26.00    5.20
 -18 -10   0   32.40    5.00
  18 -10   0   31.60    5.60
  18 -10   0   34.50    7.00
  18  10   0   23.90    4.70
  18  10   0   29.90    5.10
 -18  10   0   29.70    5.30
 -18  10   0   28.50    5.80
 -20 -10   0  310.47   22.30
  20 -10   0  321.57   23.60
  20 -10   0  291.27   22.40
 -20 -10   0  319.07   21.70
  20  10   0  298.87   21.70
  20  10   0  319.47   22.10
 -20  10   0  340.17   22.50
 -20  10   0  337.97   22.10
  22 -10   0   82.49   10.30
 -22 -10   0   65.09    8.00
 -22 -10   0   68.29    8.90
  22 -10   0   69.89    8.90
 -22  10   0   94.19    8.40
  22  10   0   86.99    9.10
 -22  10   0   80.49    9.00
  22  10   0   71.39    8.40
  24 -10   0   26.00    7.60
  24 -10   0   20.00    6.00
 -24 -10   0    7.60    4.40
 -24 -10   0   18.40    6.30
 -24  10   0   14.10    5.10
  24  10   0   16.50    5.50
 -24  10   0   22.60    5.80
  24  10   0   14.30    5.10
 -26 -10   0    7.80    4.70
 -26 -10   0   11.40    6.30
  26  10   0   10.50    5.80
  26  10   0   15.40    5.50
   1 -11   0 2355.76  125.69
  -1 -11   0 2079.99  125.39
  -1 -11   0 2080.19  125.69
   1 -11   0 2149.48  125.89
   1  11   0 1969.50  126.19
  -1  11   0 2195.98  126.29
  -1  11   0 2017.30  126.29
   1  11   0 2052.69  126.09
   3 -11   0  162.48   11.60
   3 -11   0  164.28   11.20
  -3 -11   0  182.38   11.00
  -3 -11   0  152.28   11.20
   3  11   0  159.68   11.60
   3  11   0  147.79   11.70
  -3  11   0  146.19   11.70
  -3  11   0  172.98   12.10
   5 -11   0 1758.92  104.99
   5 -11   0 1786.02  105.49
  -5 -11   0 1818.92  104.39
  -5 -11   0 1813.22  104.79
   5  11   0 1678.73  105.19
  -5  11   0 1707.63  105.49
   5  11   0 1798.42  105.09
  -5  11   0 1689.13  105.49
  -7 -11   0  199.28   13.90
   7 -11   0  222.88   14.90
  -7 -11   0  185.88   13.40
   7 -11   0  230.88   14.50
  -7  11   0  219.88   14.90
  -7  11   0  210.78   14.60
   7  11   0  179.58   14.00
   7  11   0  199.68   14.10
  -9 -11   0  495.25   31.90
   9 -11   0  515.65   32.80
  -9 -11   0  526.15   32.30
   9 -11   0  540.25   33.40
   9  11   0  493.75   32.40
   9  11   0  508.15   32.40
  -9  11   0  525.95   33.20
  -9  11   0  540.75   33.10
  11 -11   0  286.57   20.80
 -11 -11   0  316.07   20.10
 -11 -11   0  342.87   20.60
  11 -11   0  285.17   21.20
 -11  11   0  315.97   21.10
  11  11   0  328.57   20.60
 -11  11   0  296.87   21.20
  11  11   0  320.67   20.50
 -13 -11   0   96.29    8.20
 -13 -11   0   83.29    7.80
  13 -11   0  108.79    9.10
 -13  11   0  108.99    9.00
 -13  11   0  100.09    9.10
  13  11   0   94.49    8.10
  13  11   0   98.79    8.10
  15 -11   0  120.49   10.40
 -15 -11   0  119.89    9.70
  15 -11   0  134.39   11.60
 -15 -11   0  128.89    9.80
  15  11   0  124.99    9.80
  15  11   0  122.39    9.70
 -15  11   0  125.39   10.80
 -15  11   0  102.39   10.00
 -17 -11   0  171.48   13.50
  17 -11   0  202.88   14.50
  17 -11   0  172.18   14.80
 -17 -11   0  183.08   13.90
 -17  11   0  195.08   14.40
  17  11   0  173.48   13.50
  17  11   0  191.58   13.80
 -17  11   0  197.08   14.70
 -19 -11   0    4.80    3.40
  19 -11   0    0.00    3.00
 -19 -11   0    2.60    2.80
  19 -11   0    3.90    4.80
  19  11   0    0.70    2.80
 -19  11   0    2.40    3.20
 -19  11   0    1.70    3.00
  19  11   0    5.60    3.30
 -21 -11   0  287.97   20.40
 -21 -11   0  284.17   21.10
  21 -11   0  324.97   21.90
  21 -11   0  326.87   22.50
  21  11   0  246.38   20.30
  21  11   0  257.57   20.50
 -21  11   0  315.07   21.50
 -21  11   0  310.37   21.20
 -23 -11   0    8.70    4.40
  23 -11   0    4.10    4.40
 -23 -11   0    2.90    4.00
  23 -11   0    9.80    4.70
  23  11   0    3.70    3.90
 -23  11   0    3.60    4.00
  23  11   0    2.50    4.50
 -25 -11   0   50.69    9.40
 -25 -11   0   41.50    7.80
   0 -12   0 2377.16  144.29
   0 -12   0 2524.95  143.99
   0  12   0 2273.77  144.89
   0  12   0 2521.75  144.79
   2 -12   0   56.99    6.00
  -2 -12   0   76.09    5.80
  -2 -12   0   70.79    6.10
   2 -12   0   63.39    5.90
  -2  12   0   64.09    6.70
   2  12   0   66.99    6.70
  -2  12   0   55.09    6.50
   2  12   0   65.99    6.50
  -4 -12   0    3.80    2.40
   4 -12   0   17.50    3.20
  -4 -12   0    8.60    2.30
   4 -12   0   14.60    3.40
   4  12   0   12.30    3.10
  -4  12   0    8.80    3.30
  -4  12   0    9.10    3.20
   6 -12   0  660.13   41.50
  -6 -12   0  705.03   40.90
  -6 -12   0  660.63   40.30
   6 -12   0  614.64   40.90
   6  12   0  640.24   41.20
  -6  12   0  649.74   41.60
  -6  12   0  724.63   41.90
   6  12   0  635.64   41.10
  -8 -12   0  548.25   33.50
   8 -12   0  562.44   34.50
   8 -12   0  518.75   34.90
  -8 -12   0  529.05   34.00
   8  12   0  538.35   34.40
   8  12   0  527.95   34.30
  -8  12   0  564.94   35.00
  -8  12   0  571.64   35.00
 -10 -12   0   55.99    5.50
  10 -12   0   66.99    7.20
  10 -12   0   70.29    6.90
 -10  12   0   56.19    6.60
  10  12   0   62.59    6.20
  10  12   0   59.99    6.20
 -10  12   0   74.49    7.20
 -12 -12   0  435.86   27.50
  12 -12   0  368.26   27.80
  12 -12   0  463.95   29.10
 -12 -12   0  416.36   27.00
  12  12   0  418.66   27.40
 -12  12   0  466.55   28.50
  12  12   0  437.26   27.70
 -12  12   0  426.86   28.40
 -14 -12   0  127.99    9.20
  14 -12   0  107.29   10.10
  14 -12   0  102.59   10.70
 -14 -12   0  124.39    9.60
 -14  12   0   99.69    9.50
  14  12   0  118.29    9.20
  14  12   0  100.89    9.20
 -14  12   0  129.69   10.70
 -16 -12   0  126.59   10.20
  16 -12   0  130.19   11.20
  16 -12   0  130.09   12.10
 -16 -12   0  108.89   10.00
 -16  12   0  128.39   11.20
  16  12   0  125.19   10.40
  16  12   0  122.79   10.10
 -16  12   0  146.09   11.50
  18 -12   0   37.10    7.40
 -18 -12   0   25.30    4.90
  18 -12   0   35.70    6.20
 -18 -12   0   36.10    5.40
  18  12   0   30.50    5.40
  18  12   0   31.00    5.30
 -18  12   0   31.00    6.30
 -18  12   0   24.00    5.40
  20 -12   0   64.39    9.30
 -20 -12   0   50.79    7.40
  20 -12   0   59.59    8.20
 -20 -12   0   55.29    7.00
  20  12   0   54.69    7.40
 -20  12   0   65.79    7.90
 -20  12   0   69.19    8.40
  20  12   0   58.99    7.10
 -22 -12   0  132.99   12.40
 -22 -12   0  143.39   13.10
  22 -12   0  177.18   15.50
  22 -12   0  172.38   14.30
  22  12   0  129.69   12.50
 -22  12   0  184.18   14.10
  22  12   0  137.49   12.90
 -22  12   0  174.58   14.00
   1 -13   0  453.95   28.60
  -1 -13   0  391.86   28.30
   1 -13   0  467.35   28.30
  -1 -13   0  474.75   28.20
   1  13   0  463.25   29.10
   1  13   0  414.16   29.20
  -1  13   0  466.25   29.20
  -1  13   0  436.56   29.30
   3 -13   0  124.09    9.60
  -3 -13   0  133.39    9.90
   3 -13   0  123.99   10.00
  -3 -13   0  117.49    9.10
   3  13   0  135.99   10.40
   3  13   0  125.39   10.40
  -3  13   0  118.29   10.70
  -3  13   0  121.89   10.40
   5 -13   0   40.60    5.20
  -5 -13   0   45.20    5.30
   5 -13   0   48.40    5.80
  -5 -13   0   53.79    4.80
  -5  13   0   51.39    6.60
  -5  13   0   47.10    6.20
   5  13   0   51.59    5.80
   5  13   0   48.50    6.10
   7 -13   0   56.99    6.50
  -7 -13   0   57.79    5.20
   7 -13   0   51.69    5.80
  -7 -13   0   55.49    6.00
   7  13   0   52.99    6.10
  -7  13   0   51.99    6.70
   7  13   0   56.59    6.30
  -7  13   0   57.09    6.80
  -9 -13   0  183.88   12.30
   9 -13   0  171.08   13.80
   9 -13   0  191.38   13.60
  -9 -13   0  190.38   13.00
   9  13   0  170.48   13.10
  -9  13   0  175.48   13.90
  -9  13   0  173.08   13.90
   9  13   0  169.68   13.10
  11 -13   0  170.98   13.50
  11 -13   0  168.48   13.00
 -11 -13   0  161.78   12.20
  11  13   0  170.48   12.60
 -11  13   0  163.18   13.20
 -11  13   0  155.28   13.20
  11  13   0  174.28   12.50
  13 -13   0   45.30    6.90
 -13 -13   0   26.90    4.20
 -13 -13   0   33.00    5.10
  13 -13   0   31.60    5.80
 -13  13   0   33.40    5.70
  13  13   0   31.00    5.00
 -13  13   0   38.90    6.20
  13  13   0   37.00    5.30
  15 -13   0  304.37   20.60
 -15 -13   0  275.57   18.70
  15 -13   0  267.07   20.80
 -15 -13   0  266.07   19.10
  15  13   0  260.37   19.30
 -15  13   0  331.67   20.90
 -15  13   0  274.37   20.30
  17 -13   0   39.90    7.10
  17 -13   0   43.50    8.00
  17  13   0   36.00    5.60
 -17  13   0   33.10    6.10
 -17  13   0   37.40    6.80
  19 -13   0   38.30    7.20
 -19 -13   0   42.90    6.10
 -19 -13   0   22.50    4.80
  19  13   0   31.40    6.00
  19  13   0   29.80    5.70
 -19  13   0   43.10    7.30
 -21 -13   0  190.58   14.60
 -21 -13   0  203.48   14.90
  21  13   0  183.88   18.80
  21  13   0  197.68   16.20
   0 -14   0 1852.41  108.19
   0 -14   0 1839.02  108.59
   0  14   0 1675.63  109.29
   0  14   0 1853.31  109.19
   2 -14   0  327.27   21.00
   2 -14   0  305.07   20.50
  -2 -14   0  304.87   20.70
  -2 -14   0  314.37   20.20
  -2  14   0  312.07   21.90
   2  14   0  286.07   21.40
  -2  14   0  307.07   21.40
   2  14   0  300.67   21.20
  -4 -14   0   75.89    6.30
   4 -14   0   60.79    6.90
   4 -14   0   70.99    6.80
  -4 -14   0   69.89    7.00
   4  14   0   67.89    7.50
  -4  14   0   63.09    7.80
  -4  14   0   61.79    7.50
   4  14   0   58.79    7.30
  -6 -14   0  242.18   17.10
   6 -14   0  286.07   18.90
   6 -14   0  259.57   18.10
  -6 -14   0  266.77   18.00
  -6  14   0  250.67   19.10
  -6  14   0  256.37   18.70
   6  14   0  262.47   18.40
   6  14   0  262.77   18.70
   8 -14   0    4.40    2.80
  -8 -14   0    1.80    2.60
  -8 -14   0    5.30    2.30
   8 -14   0    2.40    3.20
   8  14   0    0.80    3.10
   8  14   0    3.60    3.10
  -8  14   0    6.50    3.80
  -8  14   0    8.20    4.10
 -10 -14   0    4.60    2.30
  10 -14   0   14.60    4.30
  10 -14   0    5.60    3.50
 -10  14   0    7.30    3.60
  10  14   0    4.50    3.00
 -10  14   0    8.10    3.90
  10  14   0    3.50    3.10
 -12 -14   0   78.09    7.20
 -12 -14   0   85.49    8.10
  12 -14   0  104.59   10.00
  12 -14   0   87.59    9.00
  12  14   0   96.09    8.70
  12  14   0   88.69    8.20
 -12  14   0   86.89    9.10
 -12  14   0   94.59    9.40
  14 -14   0   16.20    4.90
  14 -14   0   20.40    5.50
 -14 -14   0   13.60    3.00
 -14 -14   0   13.30    3.50
 -14  14   0   23.40    5.30
  14  14   0   12.20    3.50
 -14  14   0   21.70    5.10
  14  14   0   13.20    3.90
  16 -14   0  172.18   13.80
  16  14   0  137.69   11.60
 -16  14   0  168.58   13.80
 -16  14   0  150.68   13.30
 -18 -14   0    3.50    3.40
  18 -14   0    1.50    4.80
  18 -14   0    5.70    4.80
 -18 -14   0    4.50    2.80
  18  14   0    3.50    3.20
 -18  14   0    4.00    4.40
  18  14   0    1.90    3.10
 -18  14   0    2.00    3.70
  20 -14   0   54.99    9.80
 -20  14   0   47.50    7.90
  -1 -15   0  120.29   10.10
  -1 -15   0  131.19    9.70
   1 -15   0  113.19   10.10
   1 -15   0  126.79    9.80
   1  15   0  101.49   10.30
   1  15   0  110.69   11.10
  -1  15   0  105.09   11.00
  -1  15   0  121.89   10.80
   3 -15   0  166.28   13.40
   3 -15   0  173.48   13.10
  -3 -15   0  153.78   12.20
  -3 -15   0  180.38   13.10
  -3  15   0  169.88   13.80
   3  15   0  176.68   13.70
  -3  15   0  172.08   14.40
  -5 -15   0  215.18   14.60
   5 -15   0  194.18   15.70
   5 -15   0  189.88   15.30
   5  15   0  217.48   15.90
   5  15   0  210.58   16.10
  -5  15   0  206.48   16.90
  -5  15   0  237.48   16.60
   7 -15   0   50.49    6.60
   7 -15   0   35.00    5.70
  -7 -15   0   32.80    5.50
  -7 -15   0   35.30    4.70
  -7  15   0   46.30    7.10
   7  15   0   43.30    6.60
  -7  15   0   39.10    7.10
   7  15   0   46.20    6.20
   9 -15   0   14.90    4.10
  -9 -15   0   10.80    2.90
   9 -15   0   24.60    5.60
  -9  15   0   18.60    5.30
   9  15   0   12.80    4.00
   9  15   0   13.10    4.00
  -9  15   0   12.30    4.60
  11 -15   0    9.30    4.00
 -11 -15   0    7.40    2.60
  11 -15   0    4.30    3.90
 -11 -15   0    3.00    2.90
 -11  15   0    9.00    4.60
  11  15   0    5.40    3.00
  11  15   0    1.60    3.00
 -11  15   0    5.70    3.70
  13 -15   0   56.99    7.50
 -13 -15   0   42.30    6.10
  13 -15   0   46.40    8.00
 -13  15   0   56.69    7.80
 -13  15   0   49.00    7.70
  13  15   0   39.70    5.70
  15 -15   0   39.70    8.00
 -15  15   0   29.70    6.20
 -15  15   0   11.60    5.60
  15  15   0   20.80    4.50
 -17 -15   0   30.20    4.70
  17 -15   0   43.80    8.80
  17 -15   0   47.10    8.50
 -17  15   0   47.30    8.40
 -17  15   0   46.50    7.90
   0 -16   0   13.80    3.90
   0 -16   0   22.90    4.80
   0  16   0   26.70    5.70
   0  16   0   18.30    5.50
  -2 -16   0  204.78   15.10
  -2 -16   0  185.58   14.40
   2 -16   0  198.28   15.00
  -2  16   0  182.38   16.40
  -2  16   0  223.28   16.50
   2  16   0  203.28   15.70
   2  16   0  195.68   16.20
   4 -16   0  160.88   13.30
  -4 -16   0  159.08   12.10
   4 -16   0  158.38   12.80
  -4 -16   0  150.28   12.60
   4  16   0  163.98   13.30
   4  16   0  144.99   13.50
  -4  16   0  177.48   14.10
  -4  16   0  181.18   15.10
  -6 -16   0   28.10    4.60
  -6 -16   0   28.10    5.40
   6 -16   0   42.50    7.00
   6 -16   0   25.50    5.50
  -6  16   0   22.20    6.00
  -6  16   0   26.40    6.80
   6  16   0   23.10    5.80
   8 -16   0  201.88   15.70
   8 -16   0  200.98   15.40
   8  16   0  181.88   14.50
  -8  16   0  191.88   16.30
   8  16   0  174.18   14.60
  -8  16   0  203.28   16.00
 -10 -16   0    1.80    2.50
  10 -16   0   -2.00    3.70
 -10 -16   0    6.60    3.50
  10 -16   0    3.90    4.00
  10  16   0    4.20    3.20
  10  16   0    0.90    3.30
 -10  16   0   -3.90    3.50
 -10  16   0    6.30    4.70
 -12 -16   0    5.20    3.40
  12 -16   0   20.80    6.30
 -12 -16   0    9.80    2.90
  12 -16   0   13.60    5.10
  12  16   0   11.60    3.80
  12  16   0    8.90    3.40
 -12  16   0   15.20    6.00
 -12  16   0   16.80    5.70
  14 -16   0   24.70    5.80
  14 -16   0   29.20    7.30
 -14 -16   0   20.50    4.10
 -14  16   0   26.30    6.80
 -14  16   0   20.70    6.30
  -1 -17   0  125.29   11.40
   1 -17   0  109.09   11.00
  -1 -17   0  129.69   11.00
   1 -17   0  130.09   11.10
   1  17   0  118.39   12.00
   1  17   0  116.49   12.60
  -1  17   0  135.69   12.40
  -1  17   0  122.19   13.40
   3 -17   0  489.35   33.40
   3 -17   0  555.14   33.50
  -3 -17   0  461.85   32.80
   3  17   0  449.16   33.70
  -3  17   0  477.25   34.90
  -3  17   0  584.34   34.70
   5 -17   0    2.00    3.60
  -5 -17   0   -2.90    2.60
   5 -17   0    4.00    4.30
  -5 -17   0    6.20    4.10
  -5  17   0    1.10    5.00
   5  17   0   -2.00    3.50
   5  17   0    2.60    4.10
  -5  17   0    2.00    4.80
   7 -17   0   17.30    4.80
  -7 -17   0   22.60    5.10
  -7 -17   0    9.00    3.10
   7 -17   0   18.30    5.50
  -7  17   0   11.40    5.50
   7  17   0    6.30    3.60
   7  17   0   10.20    4.60
  -7  17   0   20.90    6.60
  -9 -17   0   76.09    7.00
   9 -17   0   90.79   10.30
  -9  17   0   97.09   11.50
   9  17   0   64.49    7.80
   9  17   0   54.39    7.50
  -9  17   0  102.19   11.20
  11 -17   0    1.60    4.60
  11 -17   0    1.30    4.60
 -11  17   0    3.90    5.50
 -11  17   0   -3.60    4.80
   0 -18   0    9.80    4.90
   0 -18   0   10.10    4.80
   0  18   0   12.50    5.70
   0  18   0   14.50    6.50
   2 -18   0   82.59   10.30
   2 -18   0   92.59    9.90
  -2 -18   0   92.29   10.10
  -2  18   0   78.29   11.90
  -2  18   0   90.19   11.40
   2  18   0   95.29   11.80
   4 -18   0   60.29    9.40
  -4 -18   0   59.69    8.60
   4 -18   0   64.79    9.10
  -4  18   0   77.49   10.60
  -4  18   0   81.19   11.30
   4  18   0   65.19    8.60
   4  18   0   62.39   11.40
   6 -18   0   29.00    7.10
  -6 -18   0   21.60    9.20
   6 -18   0   31.20    7.50
  -6  18   0   37.80    8.80
  -6  18   0   30.60    8.30
 -30   0   1  195.08   15.60
  30   0  -1  179.48   17.10
 -30   0   1  207.58   16.60
 -28   0   1   58.69    7.20
 -28   0   1   54.49    8.10
  28   0  -1   63.09    8.90
  28   0  -1   59.59    8.70
 -26   0   1  219.78   17.00
 -26   0   1  242.18   18.00
  26   0  -1  233.78   18.30
  26   0  -1  249.88   18.60
 -24   0   1  242.68   17.30
 -24   0   1  245.88   17.80
  24   0  -1  253.47   18.50
  24   0  -1  228.08   18.10
  22   0  -1  247.28   19.40
 -22   0   1  275.87   19.00
 -22   0   1  293.87   19.50
  22   0  -1  287.47   20.00
 -20   0   1  928.31   57.19
  20   0  -1  997.10   57.79
  20   0  -1  859.21   57.19
 -20   0   1  923.71   56.89
 -18   0   1  409.86   27.80
  18   0  -1  430.66   28.20
 -18   0   1  446.86   28.00
  18   0  -1  458.15   28.50
  16   0  -1  463.65   29.10
  16   0  -1  450.65   28.80
 -16   0   1  474.25   28.80
 -16   0   1  425.86   28.50
  14   0  -1   15.60    3.20
 -14   0   1   14.90    2.90
 -14   0   1   13.10    2.80
 -12   0   1   28.00    3.30
  12   0  -1   24.30    3.40
  12   0  -1   27.80    3.40
 -12   0   1   28.20    3.30
  10   0  -1 3815.52  222.68
  10   0  -1 3724.73  222.48
   8   0  -1   14.80    2.20
   8   0  -1   22.20    2.10
  -8   0   1   18.80    2.10
  -6   0   1   87.19    5.30
   6   0  -1   67.89    5.20
  -6   0   1   76.69    5.30
   6   0  -1   70.09    5.30
   2   0  -1  248.28   16.60
   2   0  -1  293.47   16.70
  -2   0   1  306.87   16.70
  -2   0   1  266.07   16.70
   0   0  -1  129.29    7.70
   4   0   1  718.83   40.40
   4   0   1  728.63   40.30
  -4   0  -1  584.84   40.20
  -4   0  -1  683.03   40.30
  -6   0  -1  104.69    7.40
   6   0   1  111.09    7.60
   6   0   1  125.19    7.60
  -6   0  -1  119.19    7.50
  10   0   1   46.70    4.00
  10   0   1   41.70    3.90
 -10   0  -1   40.20    3.70
 -10   0  -1   41.00    3.70
  12   0   1  724.43   47.20
 -12   0  -1  798.12   47.10
 -12   0  -1  812.72   47.10
  12   0   1  776.62   47.30
  14   0   1  311.97   20.60
 -14   0  -1  347.77   20.40
  14   0   1  314.37   20.60
 -14   0  -1  292.17   20.10
 -16   0  -1  132.39    9.30
 -16   0  -1  110.39    8.80
  16   0   1  109.19    9.40
  16   0   1  137.99    9.80
  18   0   1    9.70    3.30
 -18   0  -1   14.90    3.30
 -18   0  -1    9.40    2.70
  18   0   1   12.80    3.50
  20   0   1  239.08   16.50
 -20   0  -1  219.78   15.60
 -20   0  -1  217.28   15.80
  20   0   1  221.18   16.30
  22   0   1  240.48   17.40
 -22   0  -1  215.48   16.10
 -22   0  -1  247.58   16.80
  22   0   1  221.28   17.10
 -24   0  -1  518.25   33.80
  24   0   1  557.64   35.10
 -24   0  -1  524.15   34.30
  24   0   1  508.25   34.90
 -26   0  -1   15.50    4.60
  26   0   1   11.00    4.60
 -26   0  -1   17.10    4.20
  26   0   1    4.40    4.60
  28   0   1   51.39    9.10
 -28   0  -1   81.39    9.00
 -28   0  -1   68.69    7.70
  28   0   1   70.09    9.40
  30   0   1  142.69   14.40
 -30   0  -1  131.29   12.10
  30   0   1  139.09   14.60
 -30   0  -1  143.89   13.70
 -31  -1   1  151.28   13.50
  31  -1  -1  147.59   15.40
 -31  -1   1  149.59   14.40
 -31   1   1  143.89   13.10
  31   1  -1  153.58   15.30
  31   1  -1  142.99   14.70
 -29  -1   1   62.89    8.80
 -29  -1   1   61.69    7.90
  29  -1  -1   64.49    9.70
  29  -1  -1   52.79    8.30
  29   1  -1   62.79    9.50
 -29   1   1   64.99    7.80
 -29   1   1   84.19    9.40
  29   1  -1   59.29    9.50
  27  -1  -1   76.19    8.90
 -27  -1   1   51.49    7.70
  27  -1  -1   60.59    8.80
 -27  -1   1   59.39    7.20
  27   1  -1   73.09    8.90
 -27   1   1   53.69    7.10
 -27   1   1   63.59    7.40
  25  -1  -1  815.92   52.39
 -25  -1   1  856.61   51.99
 -25  -1   1  770.72   51.09
  25  -1  -1  822.12   52.29
 -25   1   1  823.62   51.29
 -25   1   1  842.62   51.89
  25   1  -1  783.42   51.99
  25   1  -1  842.92   52.29
  23  -1  -1   -1.30    3.20
 -23  -1   1    7.10    3.20
  23  -1  -1    3.70    3.50
 -23  -1   1    4.60    2.80
  23   1  -1    0.10    2.90
 -23   1   1    3.50    2.80
 -23   1   1    3.90    2.40
  23   1  -1    4.30    2.90
 -21  -1   1  149.69   11.40
 -21  -1   1  151.68   11.80
  21  -1  -1  156.38   12.40
  21  -1  -1  143.69   11.70
 -21   1   1  151.88   11.70
  21   1  -1  147.69   12.10
  21   1  -1  144.19   11.90
 -21   1   1  135.49   11.20
 -19  -1   1 1204.58   73.39
  19  -1  -1 1223.98   73.99
 -19  -1   1 1233.98   73.69
  19  -1  -1 1151.18   73.79
  19   1  -1 1185.48   73.59
  19   1  -1 1319.27   74.09
 -19   1   1 1173.18   73.39
 -19   1   1 1188.78   73.49
  17  -1  -1    1.80    2.50
 -17  -1   1    3.50    2.10
  17  -1  -1    6.30    2.40
 -17  -1   1    3.80    2.30
 -17   1   1    3.80    2.00
  17   1  -1    7.30    2.70
  17   1  -1    4.70    2.50
 -17   1   1    7.90    2.60
  15  -1  -1 1324.67   78.19
 -15  -1   1 1257.77   77.79
  15  -1  -1 1219.28   77.89
 -15  -1   1 1266.87   77.79
 -15   1   1 1264.97   77.79
 -15   1   1 1322.37   77.89
  15   1  -1 1379.56   78.19
  15   1  -1 1307.67   77.89
 -13  -1   1 1452.95   88.19
 -13  -1   1 1431.76   88.19
  13  -1  -1 1452.95   88.39
  13  -1  -1 1535.55   88.59
 -13   1   1 1441.06   88.19
 -13   1   1 1500.65   88.19
  13   1  -1 1520.75   88.49
  13   1  -1 1460.95   88.09
  11  -1  -1 2104.89  127.29
 -11  -1   1 2136.69  127.09
  11  -1  -1 2163.28  127.19
 -11  -1   1 2074.99  126.99
  11   1  -1 2229.88  126.99
 -11   1   1 2129.79  127.09
  11   1  -1 2320.07  127.29
 -11   1   1 1972.40  126.99
  -9  -1   1    2.70    1.20
   9  -1  -1    4.00    1.40
   9  -1  -1    1.80    1.20
  -9  -1   1    3.30    1.20
   9   1  -1    4.10    1.30
  -9   1   1    5.20    1.30
   9   1  -1    4.70    1.40
  -9   1   1    4.90    1.50
   3  -1  -1  554.94   35.00
  -3  -1   1  540.15   35.00
   3   1  -1  579.84   35.10
  -3   1   1  675.93   35.10
   3   1  -1  593.34   35.10
  -3   1   1  594.84   35.10
   3  -1   1  871.01   50.39
  -3  -1  -1  882.51   50.29
   3  -1   1  835.32   50.59
   3   1   1  895.41   50.29
  -3   1  -1  782.52   50.39
  -3   1  -1  845.72   50.49
  -5  -1  -1   16.40    1.70
  -5  -1  -1   19.90    1.70
   5  -1   1   21.60    2.00
   5  -1   1   23.70    2.20
  -5   1  -1   21.20    2.00
   5   1   1   18.40    1.80
  -5   1  -1   19.60    1.80
   5   1   1   20.30    1.80
  -9  -1  -1 2249.97  132.99
   9  -1   1 2219.18  133.29
  -9  -1  -1 2193.38  132.99
   9  -1   1 2309.77  133.39
  -9   1  -1 2388.26  133.29
  -9   1  -1 2080.59  133.09
   9   1   1 2249.57  133.09
   9   1   1 2314.67  133.19
  11  -1   1  823.62   51.69
 -11  -1  -1  849.22   51.29
 -11  -1  -1  876.61   51.39
  11  -1   1  836.52   51.59
  11   1   1  879.01   51.49
 -11   1  -1  832.92   51.39
 -11   1  -1  794.22   51.29
  11   1   1  933.71   51.69
  13  -1   1 2442.86  141.29
 -13  -1  -1 2297.27  140.79
 -13  -1  -1 2449.35  140.89
  13  -1   1 2421.06  141.29
  13   1   1 2398.26  141.09
  13   1   1 2318.07  140.99
 -13   1  -1 2263.57  140.79
 -13   1  -1 2406.16  140.99
 -15  -1  -1   40.30    4.40
  15  -1   1   60.89    5.70
  15  -1   1   44.30    5.10
 -15  -1  -1   56.79    5.00
  15   1   1   50.59    5.20
 -15   1  -1   48.00    4.90
 -15   1  -1   38.30    4.50
  15   1   1   50.49    5.10
  17  -1   1  579.54   37.10
 -17  -1  -1  581.74   36.40
  17  -1   1  605.74   37.20
 -17  -1  -1  591.94   36.60
  17   1   1  607.44   37.10
  17   1   1  590.94   36.90
 -17   1  -1  569.54   36.50
 -17   1  -1  573.34   36.60
  19  -1   1  138.09   10.80
 -19  -1  -1  116.89    9.90
 -19  -1  -1  132.69    9.90
  19  -1   1  140.69   10.90
 -19   1  -1  130.89   10.20
 -19   1  -1  120.39    9.60
  19   1   1  129.09   10.50
  19   1   1  123.69   10.50
 -21  -1  -1   36.50    5.20
 -21  -1  -1   33.80    4.80
  21  -1   1   41.40    6.30
  21  -1   1   38.10    5.70
  21   1   1   46.00    6.00
 -21   1  -1   39.60    5.30
 -21   1  -1   34.40    4.90
  21   1   1   34.80    5.80
  23  -1   1  709.33   46.70
 -23  -1  -1  718.83   45.50
  23  -1   1  752.22   46.70
 -23  -1  -1  739.33   46.10
  23   1   1  700.13   46.40
 -23   1  -1  690.03   45.50
 -23   1  -1  786.22   46.20
  23   1   1  738.33   46.60
 -25  -1  -1  168.68   12.90
  25  -1   1  146.69   13.20
  25  -1   1  144.19   13.50
 -25  -1  -1  152.08   12.10
 -25   1  -1  166.38   12.80
  25   1   1  119.79   12.60
 -25   1  -1  157.38   12.10
  25   1   1  162.88   13.50
 -27  -1  -1   75.69    8.00
  27  -1   1   98.29   10.10
  27  -1   1   67.59    9.70
 -27  -1  -1   70.49    8.60
  27   1   1   68.49    9.70
 -27   1  -1   78.09    8.80
  27   1   1   92.29    9.60
 -27   1  -1   85.59    8.20
  29  -1   1  151.88   14.50
 -29  -1  -1  147.69   13.70
  29  -1   1  141.39   14.30
 -29  -1  -1  139.19   12.60
  29   1   1  144.19   14.30
 -29   1  -1  160.88   13.70
 -29   1  -1  144.19   12.50
  31  -1   1   83.39   11.80
 -31  -1  -1   79.59   10.50
 -31  -1  -1   77.59    9.60
 -31   1  -1   80.19    9.60
  31   1   1   83.89   12.40
  30  -2  -1   33.40    8.20
 -30  -2   1   24.80    6.30
  30  -2  -1   29.90    7.70
 -30  -2   1   27.90    7.10
  30   2  -1   31.30    7.40
  30   2  -1   39.20    8.60
 -30   2   1   31.10    7.00
 -30   2   1   29.70    6.30
 -28  -2   1   16.90    5.00
  28  -2  -1   18.40    6.30
  28  -2  -1    8.50    5.50
 -28  -2   1   20.40    6.00
  28   2  -1   16.00    5.40
 -28   2   1   18.80    4.80
 -28   2   1   24.70    5.50
  28   2  -1   31.40    7.20
 -26  -2   1  409.46   27.80
  26  -2  -1  369.76   28.00
 -26  -2   1  429.76   27.20
  26  -2  -1  429.36   28.40
  26   2  -1  355.06   27.60
 -26   2   1  388.96   27.00
  26   2  -1  409.16   28.10
 -26   2   1  431.96   27.80
 -24  -2   1  393.76   26.00
 -24  -2   1  374.16   25.30
  24  -2  -1  374.66   26.50
  24  -2  -1  404.06   26.40
 -24   2   1  389.06   25.70
  24   2  -1  349.47   25.80
 -24   2   1  367.56   25.30
 -22  -2   1  211.28   15.60
  22  -2  -1  228.58   16.40
  22  -2  -1  193.48   15.90
 -22  -2   1  202.38   15.10
  22   2  -1  191.68   15.40
 -22   2   1  205.78   15.10
 -22   2   1  231.38   15.70
  20  -2  -1  754.82   45.10
  20  -2  -1  632.94   44.60
 -20  -2   1  734.23   44.60
 -20  -2   1  749.53   44.30
  20   2  -1  761.52   44.90
 -20   2   1  686.83   44.30
  20   2  -1  701.13   44.40
 -20   2   1  655.33   44.00
 -18  -2   1  907.41   55.29
  18  -2  -1  905.21   55.89
  18  -2  -1  939.71   55.99
 -18  -2   1  910.61   55.49
 -18   2   1  908.81   55.39
  18   2  -1  862.01   55.29
 -18   2   1  881.11   55.29
  18   2  -1  911.61   55.69
  16  -2  -1    0.00    1.70
  16  -2  -1   -0.90    2.10
 -16  -2   1    1.30    1.70
 -16  -2   1    0.10    1.60
 -16   2   1    1.40    1.50
  16   2  -1    3.30    2.10
  16   2  -1    0.80    2.00
 -16   2   1    5.40    2.30
 -14  -2   1 1376.06   85.49
  14  -2  -1 1434.86   85.89
  14  -2  -1 1466.75   85.89
 -14  -2   1 1396.36   85.39
  14   2  -1 1386.96   85.29
 -14   2   1 1438.96   85.49
 -14   2   1 1393.66   85.49
  14   2  -1 1514.15   85.79
 -12  -2   1    3.60    1.80
  12  -2  -1    3.70    2.10
  12  -2  -1    3.90    1.70
 -12  -2   1    4.70    1.90
  12   2  -1    4.20    1.70
 -12   2   1    2.90    1.40
  12   2  -1    3.90    1.90
 -12   2   1    4.70    2.00
  10  -2  -1  780.62   46.90
  10  -2  -1  735.43   46.80
 -10  -2   1  785.32   46.70
 -10  -2   1  771.62   46.60
 -10   2   1  747.23   46.70
  10   2  -1  815.72   46.80
  10   2  -1  777.12   46.50
 -10   2   1  768.82   46.70
   8  -2  -1   20.10    2.40
  -8  -2   1   24.00    2.50
   8  -2  -1   21.10    2.60
  -8  -2   1   26.50    2.50
  -8   2   1   26.40    2.50
   8   2  -1   24.20    2.40
  -8   2   1   18.00    2.40
   6  -2  -1 3150.48  178.28
  -6  -2   1 2895.41  177.98
   6  -2  -1 2926.41  178.18
   6   2  -1 3112.49  178.08
  -4  -2   1   45.40    3.20
  -4  -2   1   37.50    3.10
   4  -2  -1   49.40    3.30
   4  -2  -1   41.20    3.20
   4   2  -1   44.20    3.20
  -4   2   1   41.50    3.20
  -4   2   1   42.00    3.20
   4   2  -1   41.20    3.20
  -2  -2   1   23.40    1.80
   2  -2  -1   19.10    1.60
   2  -2  -1   16.80    1.70
  -2  -2   1   18.30    1.70
  -2   2   1   22.40    1.70
   2   2  -1   22.40    1.70
  -2   2   1   18.80    1.60
   2   2  -1   24.70    1.80
   0  -2   1  162.38   10.60
   0  -2   1  182.58   10.70
   0  -2  -1  151.38   10.40
   0  -2  -1  163.88   10.50
   0   2  -1  182.28   10.70
   0   2   1  181.28   10.40
   0   2   1  171.78   10.50
   0   2  -1  202.28   10.80
   2  -2   1  754.72   40.20
  -2  -2  -1  641.14   39.80
   2  -2   1  628.04   40.30
  -2   2  -1  683.03   40.30
   4  -2   1  112.99    7.10
  -4  -2  -1  100.79    6.80
  -4  -2  -1  107.19    6.80
   4  -2   1  114.39    7.40
  -4   2  -1  115.19    7.10
   4   2   1  112.19    6.80
  -4   2  -1  106.39    7.20
   6  -2   1 2600.94  165.18
  -6  -2  -1 2657.03  164.68
  -6   2  -1 2936.91  165.18
  -6   2  -1 2874.11  164.98
   6   2   1 2919.31  164.68
   8  -2   1 1984.00  121.09
  -8  -2  -1 2028.70  120.59
  -8  -2  -1 2148.78  120.69
   8  -2   1 2060.89  120.89
   8   2   1 2081.79  120.59
  -8   2  -1 1904.21  120.89
   8   2   1 2162.78  120.79
  -8   2  -1 1957.50  120.79
 -10  -2  -1  685.83   40.30
  10  -2   1  676.93   40.60
  10  -2   1  669.43   40.80
 -10  -2  -1  616.24   40.10
  10   2   1  677.03   40.40
 -10   2  -1  710.83   40.60
 -10   2  -1  619.74   40.30
  10   2   1  676.23   40.30
 -12  -2  -1  101.29    7.50
  12  -2   1   95.09    8.10
  12  -2   1  121.09    8.30
 -12  -2  -1  102.69    7.60
  12   2   1   99.39    7.70
 -12   2  -1  106.89    7.90
  12   2   1  110.09    7.80
 -12   2  -1  108.69    7.80
  14  -2   1  695.93   44.70
 -14  -2  -1  722.83   44.10
 -14  -2  -1  784.02   44.30
  14  -2   1  736.63   44.60
 -14   2  -1  629.34   44.00
  14   2   1  795.62   44.60
  14   2   1  721.23   44.20
 -14   2  -1  705.03   44.20
 -16  -2  -1   54.09    5.50
  16  -2   1   48.70    5.70
  16  -2   1   47.60    6.00
 -16  -2  -1   67.09    5.60
  16   2   1   61.39    6.00
  16   2   1   65.79    5.90
 -16   2  -1   74.39    5.70
 -16   2  -1   59.49    5.80
 -18  -2  -1   49.00    4.90
  18  -2   1   40.10    5.50
 -18  -2  -1   39.70    4.80
  18  -2   1   32.50    5.00
 -18   2  -1   42.40    5.10
 -18   2  -1   40.60    4.40
  18   2   1   41.80    5.10
  18   2   1   54.69    5.60
 -20  -2  -1    5.30    3.00
  20  -2   1    8.80    4.10
  20  -2   1   17.20    4.30
 -20  -2  -1    9.00    3.00
 -20   2  -1   16.40    3.80
  20   2   1    8.20    3.40
 -20   2  -1   12.40    3.20
  20   2   1    7.90    3.30
  22  -2   1  299.37   20.90
 -22  -2  -1  294.37   19.80
  22  -2   1  262.57   20.70
 -22  -2  -1  314.47   20.40
 -22   2  -1  315.17   20.30
  22   2   1  302.57   20.70
  22   2   1  283.07   20.40
 -22   2  -1  252.77   19.50
  24  -2   1  466.25   32.30
 -24  -2  -1  522.65   31.90
 -24  -2  -1  489.25   31.10
  24  -2   1  468.65   32.20
  24   2   1  477.35   32.00
  24   2   1  418.36   31.70
 -24   2  -1  507.85   31.70
 -24   2  -1  478.45   31.10
 -26  -2  -1    8.20    4.50
  26  -2   1    3.00    4.20
  26  -2   1   -1.60    3.40
 -26  -2  -1    6.30    3.00
 -26   2  -1    2.50    2.80
  26   2   1    6.00    5.00
 -26   2  -1    6.40    3.70
  28  -2   1    6.80    5.10
 -28  -2  -1    6.00    3.80
  28  -2   1    1.40    3.40
 -28  -2  -1    5.10    4.10
 -28   2  -1    3.70    3.70
 -28   2  -1    5.20    3.70
  28   2   1    5.90    4.90
  30  -2   1   82.29   10.90
 -30  -2  -1   60.39    8.40
 -30  -2  -1   61.59    9.30
  30  -2   1   59.69   10.30
 -30   2  -1   53.59    8.90
  30   2   1   70.39   10.60
 -30   2  -1   55.59    8.10
  30   2   1   57.39   10.00
  29  -3  -1    7.50    5.50
  29  -3  -1    0.90    5.90
 -29  -3   1   -1.80    3.60
 -29  -3   1    4.10    5.00
  29   3  -1   12.40    6.00
 -29   3   1    3.80    3.70
 -29   3   1    4.40    4.20
  29   3  -1    6.30    5.60
  27  -3  -1   60.59    8.90
 -27  -3   1   54.29    7.80
 -27  -3   1   51.79    7.10
  27  -3  -1   37.10    7.70
 -27   3   1   64.09    7.70
  27   3  -1   41.70    8.20
  27   3  -1   51.29    8.10
 -27   3   1   56.49    7.10
 -25  -3   1  129.29   11.40
 -25  -3   1  124.69   10.60
  25  -3  -1  123.69   11.70
  25  -3  -1  109.19   11.80
  25   3  -1  128.79   11.60
  25   3  -1  104.29   11.00
 -25   3   1  127.29   10.80
 -25   3   1  114.59   10.40
  23  -3  -1  328.67   24.30
  23  -3  -1  372.06   24.50
 -23  -3   1  357.96   24.00
 -23  -3   1  343.37   23.30
  23   3  -1  356.46   24.10
 -23   3   1  341.07   23.60
  23   3  -1  317.47   23.60
 -23   3   1  350.36   23.40
 -21  -3   1  200.98   14.00
 -21  -3   1  192.48   14.20
  21  -3  -1  191.28   14.50
  21  -3  -1  186.28   14.60
 -21   3   1  194.58   14.00
 -21   3   1  170.88   13.60
  21   3  -1  187.58   14.10
  21   3  -1  188.78   14.50
 -19  -3   1   82.39    7.70
 -19  -3   1   84.99    7.50
  19  -3  -1   71.99    8.10
  19  -3  -1   87.69    8.40
  19   3  -1   92.49    8.10
  19   3  -1   75.49    7.50
 -19   3   1   87.19    7.60
 -19   3   1   83.39    7.80
  17  -3  -1  370.16   22.80
 -17  -3   1  313.87   21.80
 -17  -3   1  328.07   22.10
  17  -3  -1  297.97   22.40
  17   3  -1  352.76   22.10
 -17   3   1  354.46   22.30
 -17   3   1  339.17   22.00
  17   3  -1  339.37   22.40
  15  -3  -1   51.89    5.20
  15  -3  -1   58.09    5.50
 -15  -3   1   39.40    4.80
 -15  -3   1   52.99    5.10
 -15   3   1   51.79    5.00
 -15   3   1   48.30    4.80
  15   3  -1   54.39    5.00
  15   3  -1   52.39    5.30
 -13  -3   1   77.19    6.60
  13  -3  -1   80.79    7.00
 -13  -3   1   88.09    6.90
  13  -3  -1   86.99    7.20
  13   3  -1   93.89    6.70
  13   3  -1   90.49    6.90
 -13   3   1   73.59    6.50
 -13   3   1   82.89    6.90
 -11  -3   1  116.09    8.50
  11  -3  -1  114.79    8.80
 -11  -3   1  113.69    8.50
  11  -3  -1  116.59    9.00
 -11   3   1  121.09    8.60
 -11   3   1  127.29    8.80
  11   3  -1  115.99    8.30
  11   3  -1  131.49    8.70
  -9  -3   1  235.08   14.40
   9  -3  -1  197.18   14.50
  -9  -3   1  233.68   14.30
   9  -3  -1  215.48   14.50
  -9   3   1  221.98   14.40
  -9   3   1  220.68   14.40
   9   3  -1  227.88   14.30
   9   3  -1  224.68   14.20
   7  -3  -1  285.87   18.30
  -7  -3   1  279.27   18.10
  -7  -3   1  280.87   18.00
   7  -3  -1  300.77   18.40
   7   3  -1  286.87   18.00
  -7   3   1  295.07   18.30
   7   3  -1  323.97   18.20
  -7   3   1  278.87   18.10
  -5  -3   1  905.41   53.79
   5  -3  -1  972.30   53.99
  -5  -3   1  833.82   53.79
   5  -3  -1  811.82   53.89
   5   3  -1  883.81   53.79
   5   3  -1  942.11   53.79
  -5   3   1  929.11   53.99
  -5   3   1  949.01   53.89
   3  -3  -1  890.31   60.69
  -3  -3   1 1024.90   60.59
   3  -3  -1 1021.90   60.69
  -3  -3   1 1056.29   60.69
  -3   3   1  934.41   60.59
  -3   3   1 1087.49   60.79
   3   3  -1 1100.09   60.69
   3   3  -1 1070.59   60.79
  -1  -3  -1 1060.59   63.59
   1  -3   1  956.10   63.89
   1   3   1 1132.69   63.69
   1   3   1 1118.89   63.59
  -1   3  -1 1127.89   63.99
   3  -3   1  119.09    7.60
   3  -3   1  115.89    7.90
  -3  -3  -1  125.89    7.30
  -3   3  -1  109.29    7.60
  -3   3  -1  119.49    7.90
   5  -3   1 1421.96   92.09
  -5  -3  -1 1540.35   91.59
   5  -3   1 1605.04   91.99
  -5   3  -1 1571.54   91.89
   5   3   1 1567.14   91.59
  -5   3  -1 1571.94   92.19
   5   3   1 1588.74   91.59
   7  -3   1 1030.20   67.09
  -7  -3  -1 1078.69   66.49
   7  -3   1 1099.39   66.89
  -7  -3  -1 1158.98   66.59
  -7   3  -1 1103.39   66.99
   7   3   1 1114.29   66.39
   7   3   1 1180.98   66.59
  -7   3  -1 1202.78   66.89
  -9  -3  -1 1041.40   57.39
  -9  -3  -1  986.80   57.29
   9  -3   1  892.61   57.79
   9  -3   1  929.21   57.59
  -9   3  -1  891.81   57.39
  -9   3  -1  956.30   57.69
   9   3   1 1014.40   57.29
 -11  -3  -1   79.99    6.30
  11  -3   1   98.39    7.00
  11  -3   1   83.99    7.10
  11   3   1   76.69    6.20
  11   3   1   89.49    6.50
 -11   3  -1   92.99    6.90
 -13  -3  -1  235.58   15.70
 -13  -3  -1  249.28   15.90
  13  -3   1  248.28   16.60
  13  -3   1  240.18   16.30
 -13   3  -1  260.67   16.20
  13   3   1  252.47   16.10
 -13   3  -1  215.28   15.80
  13   3   1  248.98   15.90
 -15  -3  -1  294.17   18.20
 -15  -3  -1  271.57   17.90
  15  -3   1  263.87   18.70
  15  -3   1  279.77   18.60
 -15   3  -1  250.47   17.90
  15   3   1  285.37   18.30
  15   3   1  283.77   18.20
 -15   3  -1  280.17   18.30
 -17  -3  -1   42.70    4.90
  17  -3   1   48.40    5.70
 -17  -3  -1   32.70    4.40
  17  -3   1   49.00    6.10
  17   3   1   35.30    4.70
  17   3   1   48.90    5.20
 -17   3  -1   44.70    4.90
 -17   3  -1   54.49    5.50
  19  -3   1  239.88   17.50
 -19  -3  -1  242.68   16.40
  19  -3   1  243.78   17.30
 -19  -3  -1  243.18   16.70
  19   3   1  253.67   17.10
  19   3   1  236.18   16.80
 -19   3  -1  225.28   16.30
 -19   3  -1  233.18   16.70
 -21  -3  -1  328.27   22.40
  21  -3   1  307.97   23.00
  21  -3   1  373.76   23.40
 -21  -3  -1  327.57   21.90
 -21   3  -1  330.77   22.40
 -21   3  -1  316.17   22.00
  21   3   1  334.47   22.60
  23  -3   1    6.00    4.10
 -23  -3  -1   10.70    3.80
  23  -3   1    6.90    4.50
 -23  -3  -1   13.50    3.60
 -23   3  -1   10.90    3.70
  23   3   1   23.90    5.20
 -23   3  -1   11.10    4.00
 -25  -3  -1    7.20    3.50
  25  -3   1    1.90    4.00
 -25  -3  -1   10.70    3.60
  25  -3   1    9.40    4.30
 -25   3  -1    9.40    3.40
 -25   3  -1    5.00    3.50
  25   3   1    8.40    4.30
  25   3   1    3.60    4.10
 -27  -3  -1   27.70    5.50
 -27  -3  -1   21.90    5.20
  27  -3   1   18.20    6.00
  27  -3   1   19.10    6.60
 -27   3  -1   22.00    4.80
  27   3   1   22.10    6.70
  27   3   1   27.70    6.80
 -27   3  -1   19.60    5.10
  29  -3   1   47.80    9.00
  29  -3   1   59.59    9.70
 -29  -3  -1   38.30    7.10
  29   3   1   59.19    9.80
 -29   3  -1   55.39    8.40
  29   3   1   51.59    9.10
 -29   3  -1   46.70    6.90
 -30  -4   1    2.60    4.10
 -30  -4   1   -1.00    5.00
  30   4  -1   -2.40    4.60
  30   4  -1    3.00    5.60
  28  -4  -1   65.39   10.60
 -28  -4   1   54.69    8.90
  28  -4  -1   87.69   10.80
 -28  -4   1   67.89    8.90
  28   4  -1   80.49   10.30
 -28   4   1   81.89    9.00
 -28   4   1   87.19    8.70
  28   4  -1   69.79    9.90
 -26  -4   1   35.10    6.60
  26  -4  -1   39.30    7.40
 -26  -4   1   43.10    6.10
  26  -4  -1   42.00    7.70
  26   4  -1   37.10    7.20
 -26   4   1   38.40    6.30
 -26   4   1   38.20    6.00
  26   4  -1   32.30    6.90
 -24  -4   1   40.10    5.80
  24  -4  -1   37.80    6.80
 -24  -4   1   31.00    6.20
  24  -4  -1   28.40    6.10
  24   4  -1   37.80    6.40
 -24   4   1   43.40    6.20
 -24   4   1   28.50    4.70
  24   4  -1   46.20    6.70
 -22  -4   1  215.98   16.30
  22  -4  -1  190.08   16.60
  22  -4  -1  238.98   16.70
 -22  -4   1  238.98   16.00
 -22   4   1  224.38   15.90
  22   4  -1  199.58   15.90
  22   4  -1  211.48   16.50
 -22   4   1  223.78   15.90
 -20  -4   1   28.20    4.50
 -20  -4   1   31.40    4.90
  20  -4  -1   43.10    6.20
  20  -4  -1   32.20    6.00
 -20   4   1   40.70    5.30
 -20   4   1   23.30    3.90
  20   4  -1   29.50    5.20
  20   4  -1   35.40    5.00
  18  -4  -1   32.00    5.40
  18  -4  -1   35.50    5.10
 -18  -4   1   33.00    4.60
 -18  -4   1   24.60    4.00
  18   4  -1   34.00    4.90
 -18   4   1   29.30    4.00
  18   4  -1   36.60    4.60
 -18   4   1   32.50    4.80
  16  -4  -1  739.13   46.80
 -16  -4   1  759.02   46.40
 -16  -4   1  734.73   46.10
  16  -4  -1  749.73   46.60
 -16   4   1  761.92   46.30
  16   4  -1  770.32   46.40
  16   4  -1  774.72   46.10
 -16   4   1  709.53   46.10
  14  -4  -1   10.30    2.60
 -14  -4   1   16.40    2.90
 -14  -4   1   12.20    2.70
  14  -4  -1   12.90    3.40
  14   4  -1    9.30    2.60
  14   4  -1    8.00    2.20
 -14   4   1   15.00    2.70
 -14   4   1   14.50    2.80
  12  -4  -1  153.48   11.00
  12  -4  -1  141.79   10.70
 -12  -4   1  139.19   10.30
 -12  -4   1  149.69   10.60
  12   4  -1  146.79   10.30
  12   4  -1  143.39   10.50
 -12   4   1  172.38   10.80
 -12   4   1  157.78   10.60
  10  -4  -1 2082.89  129.89
 -10  -4   1 2070.39  129.29
 -10  -4   1 2162.88  129.49
  10  -4  -1 2148.98  129.69
  10   4  -1 2283.77  129.39
 -10   4   1 2205.58  129.59
  10   4  -1 2149.69  129.39
 -10   4   1 2358.36  129.79
  -8  -4   1   26.00    2.90
  -8  -4   1   29.40    2.90
   8  -4  -1   35.70    3.70
   8  -4  -1   31.10    3.40
   8   4  -1   25.30    2.80
   8   4  -1   29.70    2.90
  -8   4   1   31.40    3.40
   6  -4  -1    7.90    2.00
  -6  -4   1   12.80    1.80
  -6  -4   1    9.80    1.60
   6  -4  -1    9.40    1.60
   6   4  -1   14.20    1.70
  -6   4   1   11.10    1.80
   6   4  -1   11.90    1.70
  -6   4   1    7.80    1.60
   4  -4  -1 2276.57  142.89
  -4  -4   1 2333.67  142.69
   4   4  -1 2375.36  142.59
  -4   4   1 2334.37  142.69
  -4   4   1 2773.02  142.99
   2  -4  -1   43.10    3.50
   2  -4  -1   42.90    3.10
  -2  -4   1   39.80    3.20
  -2   4   1   38.60    3.30
   2   4  -1   36.50    3.20
   2   4  -1   44.70    3.40
   0  -4   1   48.60    4.10
   0  -4  -1   64.29    3.90
   0  -4  -1   58.69    4.00
   0  -4   1   51.29    4.10
   0   4   1   62.39    4.10
   0   4   1   61.29    4.00
   0   4  -1   64.59    4.40
   4  -4   1   37.60    3.20
  -4  -4  -1   39.30    3.00
   4  -4   1   37.40    3.70
  -4  -4  -1   43.20    3.00
  -4   4  -1   46.30    3.80
  -4   4  -1   45.50    3.40
   4   4   1   49.20    3.00
   4   4   1   42.90    3.10
   6  -4   1 2375.26  147.19
   6  -4   1 2615.94  147.59
  -6  -4  -1 2372.66  146.79
  -6  -4  -1 2498.25  146.79
  -6   4  -1 2437.66  147.19
  -6   4  -1 2648.44  147.59
   8  -4   1  125.09    8.70
  -8  -4  -1  110.99    7.80
   8  -4   1  136.19    8.50
  -8   4  -1  113.39    8.10
   8   4   1  108.89    7.80
   8   4   1  117.49    7.70
 -10  -4  -1  621.14   39.60
 -10  -4  -1  647.14   39.70
  10  -4   1  593.04   40.40
  10  -4   1  668.43   40.20
 -10   4  -1  699.13   40.10
  10   4   1  638.14   39.50
 -10   4  -1  707.03   40.40
  10   4   1  681.63   39.80
  12  -4   1 1040.30   63.49
  12  -4   1 1108.29   63.99
 -12  -4  -1  957.10   62.89
 -12  -4  -1  983.40   62.79
  12   4   1 1100.89   62.89
 -12   4  -1 1059.29   63.19
  12   4   1 1050.89   63.09
 -12   4  -1 1097.09   63.49
  14  -4   1   65.99    6.80
 -14  -4  -1   62.89    5.80
 -14  -4  -1   66.39    5.70
 -14   4  -1   74.49    6.00
  14   4   1   71.89    6.10
 -14   4  -1   66.19    6.20
  14   4   1   64.89    5.60
 -16  -4  -1  146.09   10.80
  16  -4   1  159.68   11.90
  16  -4   1  149.88   11.40
 -16  -4  -1  152.78   10.60
 -16   4  -1  137.59   10.60
  16   4   1  144.89   10.70
 -16   4  -1  138.39   11.00
  16   4   1  150.48   10.90
 -18  -4  -1    2.60    2.40
  18  -4   1    8.70    3.80
  18  -4   1    4.10    3.00
 -18  -4  -1    3.80    2.30
 -18   4  -1    2.00    2.60
  18   4   1    3.90    2.50
 -18   4  -1    1.40    2.30
  18   4   1    5.50    2.90
 -20  -4  -1    8.10    2.80
  20  -4   1    3.30    3.10
  20  -4   1   14.00    4.60
  20   4   1    7.20    3.10
  20   4   1    7.80    3.30
 -20   4  -1    3.60    2.60
 -20   4  -1    5.30    2.70
 -22  -4  -1    5.70    3.00
  22  -4   1    6.00    4.40
  22  -4   1    5.80    3.70
 -22  -4  -1    6.40    2.80
 -22   4  -1    8.00    2.90
 -22   4  -1    3.20    2.80
  22   4   1    3.50    3.20
 -24  -4  -1    2.20    2.80
  24  -4   1    9.40    4.50
  24  -4   1    1.50    4.60
 -24  -4  -1    4.90    3.50
 -24   4  -1    6.90    3.30
  24   4   1    2.30    3.40
  24   4   1    4.60    3.70
 -24   4  -1   13.00    4.00
  26  -4   1    8.10    4.60
  26  -4   1    6.70    4.90
 -26  -4  -1    7.50    3.50
 -26  -4  -1    2.10    3.60
  26   4   1    7.40    4.70
  26   4   1   -1.40    3.80
 -26   4  -1    2.70    3.40
 -26   4  -1    1.70    3.20
 -28  -4  -1   10.80    4.90
  28  -4   1   11.90    6.30
  28  -4   1   11.40    5.30
 -28  -4  -1   11.50    4.40
 -28   4  -1   17.30    4.60
  28   4   1    6.90    5.50
  28   4   1   17.80    5.90
 -28   4  -1   12.00    4.70
 -30  -4  -1  104.99   12.00
 -30  -4  -1  107.39   11.00
  30   4   1   87.59   12.40
  30   4   1   89.69   12.30
 -29  -5   1   83.19    9.50
 -29  -5   1   73.49   10.40
  29  -5  -1   81.89   11.80
  29   5  -1   79.89   10.90
 -29   5   1   86.19    9.10
  29   5  -1   81.79   11.30
 -27  -5   1   99.79    9.80
  27  -5  -1   98.99   11.10
 -27  -5   1   92.89   10.40
  27  -5  -1   91.29   11.30
 -27   5   1   95.19    9.80
 -27   5   1   86.09    9.40
  27   5  -1  125.09   11.60
  27   5  -1   90.39   10.40
  25  -5  -1    0.40    4.10
  25  -5  -1    0.10    3.80
 -25  -5   1   -0.70    3.50
 -25  -5   1    0.50    2.70
  25   5  -1    2.30    3.90
 -25   5   1    2.30    3.30
  25   5  -1    0.70    3.60
 -25   5   1    1.60    2.70
 -23  -5   1  197.18   15.30
  23  -5  -1  212.18   16.80
 -23  -5   1  194.68   16.00
  23  -5  -1  221.58   16.70
 -23   5   1  220.38   15.60
  23   5  -1  200.88   15.80
 -23   5   1  231.98   16.10
  23   5  -1  196.08   16.00
 -21  -5   1  192.38   14.20
  21  -5  -1  179.68   14.20
 -21  -5   1  190.58   13.60
  21  -5  -1  167.48   14.70
  21   5  -1  187.58   14.20
 -21   5   1  174.28   13.60
  21   5  -1  183.28   13.80
 -19  -5   1   26.10    4.60
 -19  -5   1   30.90    4.40
  19  -5  -1   16.00    4.90
  19  -5  -1   25.50    4.50
  19   5  -1   24.10    4.20
  19   5  -1   28.30    4.60
 -19   5   1   23.90    4.10
 -17  -5   1 1083.99   67.79
  17  -5  -1 1120.59   68.79
 -17  -5   1 1099.09   68.09
  17  -5  -1 1023.60   68.19
 -17   5   1 1135.79   67.99
  17   5  -1 1147.09   67.79
  17   5  -1 1152.48   68.19
 -17   5   1 1174.58   68.19
 -15  -5   1   10.20    2.90
 -15  -5   1   17.20    3.10
  15  -5  -1   11.70    3.60
  15  -5  -1   18.70    3.90
 -15   5   1   14.80    3.30
  15   5  -1   10.00    2.60
 -15   5   1   14.50    3.00
  15   5  -1   10.40    2.80
 -13  -5   1 1649.93  104.59
  13  -5  -1 1669.83  105.19
  13  -5  -1 1846.32  105.09
 -13  -5   1 1665.53  104.39
 -13   5   1 1867.71  104.79
  13   5  -1 1733.13  104.29
  13   5  -1 1726.03  104.59
 -13   5   1 1855.21  104.89
 -11  -5   1 3603.64  218.68
  11  -5  -1 3659.03  218.88
  11  -5  -1 3429.76  219.08
 -11  -5   1 3658.13  218.48
  11   5  -1 3858.21  218.58
  11   5  -1 3725.13  218.38
 -11   5   1 3691.33  218.68
 -11   5   1 3967.20  218.98
  -9  -5   1   87.89    6.70
   9  -5  -1  102.89    7.60
   9  -5  -1   96.39    7.00
  -9   5   1   93.09    6.80
   9   5  -1   88.99    6.70
   9   5  -1   88.69    6.70
   7  -5  -1 4373.26  278.27
  -7   5   1 4940.81  278.07
  -7   5   1 4841.42  278.27
  -5  -5   1 1397.46   85.39
   5  -5  -1 1351.16   85.39
   5  -5  -1 1487.45   85.79
  -5  -5   1 1468.55   85.39
  -5   5   1 1450.65   85.49
  -5   5   1 1488.65   85.69
   5   5  -1 1473.85   85.39
   5   5  -1 1398.46   85.49
   3  -5  -1  303.07   17.00
   3  -5  -1  293.57   17.30
  -3  -5   1  251.17   16.90
  -3  -5   1  247.18   16.90
  -3   5   1  306.07   17.10
  -3   5   1  282.37   17.20
   3   5  -1  253.27   17.10
   3   5  -1  268.17   17.00
   1   5  -1 3040.40  180.38
   1   5  -1 3076.09  180.28
  -1  -5  -1   21.40    1.90
   1  -5   1   25.70    2.40
   1  -5   1   23.30    2.10
  -1  -5  -1   17.20    1.70
   1   5   1   20.40    2.00
  -1   5  -1   22.40    2.30
  -1   5  -1   23.30    2.40
   1   5   1   21.60    2.00
  -3  -5  -1   90.09    5.30
   3   5   1   86.59    5.40
   3   5   1   80.79    5.40
  -3   5  -1   64.29    5.90
   5  -5   1 3908.51  230.68
  -7  -5  -1 2096.39  130.49
  -7  -5  -1 2173.58  130.59
   7  -5   1 2346.47  131.09
   7  -5   1 2229.48  131.49
   7   5   1 2398.26  130.59
   7   5   1 2262.97  130.49
  -7   5  -1 2208.98  130.99
  -7   5  -1 1973.20  131.09
   9  -5   1   50.19    4.60
  -9  -5  -1   51.09    4.00
  -9  -5  -1   44.80    4.00
   9  -5   1   43.60    5.00
   9   5   1   46.00    3.90
  -9   5  -1   54.49    4.70
  -9   5  -1   50.49    4.40
   9   5   1   50.09    3.90
  11  -5   1 2270.97  151.68
  11  -5   1 2529.15  151.48
 -11  -5  -1 2523.15  150.98
 -11  -5  -1 2499.55  150.78
 -11   5  -1 2565.84  151.28
 -11   5  -1 2840.22  151.78
  11   5   1 2544.75  150.78
  11   5   1 2628.64  150.98
  13  -5   1  249.97   17.90
  13  -5   1  244.68   18.10
 -13  -5  -1  272.57   17.30
 -13  -5  -1  281.57   17.60
  13   5   1  274.27   17.30
  13   5   1  276.87   17.50
 -13   5  -1  277.57   18.00
 -13   5  -1  274.37   17.70
  15  -5   1    7.70    3.40
 -15  -5  -1   10.90    2.60
  15  -5   1    8.10    2.90
 -15  -5  -1   12.90    2.60
  15   5   1   12.10    2.60
 -15   5  -1    7.00    2.40
  15   5   1   12.00    2.60
  17  -5   1  612.94   38.00
 -17  -5  -1  569.64   36.90
 -17  -5  -1  668.03   37.70
  17  -5   1  592.64   38.30
 -17   5  -1  575.74   37.50
 -17   5  -1  550.44   37.20
  17   5   1  595.84   37.20
  17   5   1  610.24   37.50
  19  -5   1  198.58   14.80
  19  -5   1  187.18   14.20
 -19  -5  -1  196.68   13.20
 -19  -5  -1  201.38   13.90
  19   5   1  181.68   13.50
 -19   5  -1  172.08   13.60
  19   5   1  180.78   13.80
 -19   5  -1  155.28   13.10
 -21  -5  -1  263.07   18.80
 -21  -5  -1  259.37   18.20
  21  -5   1  252.17   19.60
  21  -5   1  294.47   19.40
 -21   5  -1  249.88   18.20
  21   5   1  279.97   19.20
 -21   5  -1  277.77   18.70
  21   5   1  250.17   18.70
  23  -5   1   22.40    5.60
  23  -5   1   24.10    5.50
 -23  -5  -1   20.80    4.90
 -23  -5  -1   16.90    4.20
  23   5   1   15.00    4.80
 -23   5  -1   22.10    4.50
  23   5   1   15.20    4.80
 -23   5  -1   19.20    4.10
  25  -5   1  118.89   11.90
 -25  -5  -1  102.09   10.60
 -25  -5  -1   97.49    9.60
  25  -5   1   98.39   10.30
  25   5   1   93.79   10.50
 -25   5  -1  122.19   10.10
  25   5   1  115.89   11.20
 -25   5  -1  110.89    9.60
  27  -5   1  375.06   25.40
  27  -5   1  338.17   24.10
 -27  -5  -1  319.77   24.00
 -27  -5  -1  306.27   22.80
 -27   5  -1  340.87   23.30
  27   5   1  322.67   24.20
 -27   5  -1  298.37   22.70
  27   5   1  329.87   24.50
 -29  -5  -1  190.88   16.40
  29  -5   1  240.98   19.00
 -29  -5  -1  210.58   18.20
  29   5   1  235.18   18.50
 -29   5  -1  199.18   16.30
  29   5   1  179.68   17.80
 -28  -6   1  226.58   17.90
 -28  -6   1  207.68   18.80
  28  -6  -1  258.77   20.30
 -28   6   1  242.28   18.00
  28   6  -1  227.08   19.20
  28   6  -1  241.58   19.20
  26  -6  -1   10.60    5.10
  26  -6  -1    6.70    5.20
 -26  -6   1    1.00    3.20
 -26  -6   1    5.00    4.40
  26   6  -1    5.40    4.20
 -26   6   1    7.40    3.30
  26   6  -1    0.00    4.00
 -26   6   1    2.90    3.60
  24  -6  -1   12.00    4.80
 -24  -6   1    0.30    3.20
  24  -6  -1    6.20    4.70
 -24  -6   1    6.70    4.30
  24   6  -1    0.80    3.20
 -24   6   1   12.90    3.80
  24   6  -1    0.70    3.40
 -24   6   1    1.80    3.30
 -22  -6   1  811.32   51.59
  22  -6  -1  825.82   52.89
  22  -6  -1  880.11   52.69
 -22  -6   1  871.21   52.59
 -22   6   1  851.31   51.79
  22   6  -1  735.93   51.79
  22   6  -1  744.43   51.59
 -22   6   1  906.41   52.19
  20  -6  -1   13.00    4.00
 -20  -6   1    7.60    3.30
  20  -6  -1    9.00    3.70
 -20  -6   1   12.20    3.90
  20   6  -1   13.20    3.90
 -20   6   1   13.00    3.70
  20   6  -1   12.70    3.70
 -20   6   1   10.40    3.40
 -18  -6   1  421.86   27.30
  18  -6  -1  379.36   28.10
 -18  -6   1  419.46   27.70
  18  -6  -1  374.16   27.60
  18   6  -1  464.25   27.80
 -18   6   1  470.65   27.70
  18   6  -1  439.96   27.30
 -18   6   1  402.96   27.30
  16  -6  -1 1456.55   96.19
  16  -6  -1 1406.26   96.39
 -16  -6   1 1608.14   95.79
 -16  -6   1 1691.13   96.39
 -16   6   1 1536.65   95.89
 -16   6   1 1735.83   96.29
  16   6  -1 1740.43   96.19
  16   6  -1 1590.24   95.69
  14  -6  -1  815.52   50.49
  14  -6  -1  751.92   50.69
 -14  -6   1  823.92   50.29
 -14  -6   1  814.22   49.99
 -14   6   1  866.91   50.39
  14   6  -1  843.92   50.09
  14   6  -1  793.32   49.80
 -14   6   1  843.02   50.19
 -12  -6   1  123.19    9.10
 -12  -6   1  123.59    8.80
  12  -6  -1  107.99    9.50
  12  -6  -1  123.19    9.30
  12   6  -1  123.49    8.90
 -12   6   1  113.19    8.90
 -12   6   1  126.59    9.30
  12   6  -1  122.99    8.70
  10  -6  -1 2005.10  124.99
 -10  -6   1 2074.89  124.79
 -10  -6   1 2198.88  124.69
  10  -6  -1 1952.20  125.29
  10   6  -1 2185.98  124.69
 -10   6   1 2205.28  125.09
 -10   6   1 2096.29  124.89
  10   6  -1 2079.89  124.59
   8  -6  -1 2722.13  166.58
  -8  -6   1 2801.82  166.48
   8  -6  -1 2649.73  166.88
  -8  -6   1 2895.51  166.38
   8   6  -1 2826.42  166.28
  -8   6   1 2831.12  166.48
  -8   6   1 3087.69  166.88
   8   6  -1 2697.63  166.38
   6  -6  -1  428.76   27.80
   6  -6  -1  429.96   27.50
  -6  -6   1  430.66   27.30
  -6  -6   1  453.75   27.40
   6   6  -1  446.06   27.30
  -6   6   1  456.05   27.50
   6   6  -1  454.35   27.50
  -6   6   1  474.85   27.80
   4  -6  -1 1368.46   82.99
  -4  -6   1 1393.16   82.59
  -4  -6   1 1381.16   82.59
   4  -6  -1 1481.15   82.69
  -4   6   1 1379.26   82.69
   4   6  -1 1408.86   82.89
  -4   6   1 1331.67   82.79
   4   6  -1 1385.16   82.59
  -2   6   1 4490.25  264.47
   0  -6   1 2609.04  149.59
   0   6   1 2466.95  149.49
   0   6  -1 2520.95  149.69
   2  -6   1 1431.66   88.09
  -2  -6  -1 1378.36   87.89
   2  -6   1 1578.44   88.49
  -2   6  -1 1681.13   88.69
   2   6   1 1429.46   87.99
  -2   6  -1 1483.05   88.39
   2   6   1 1430.06   88.09
  -4   6  -1 5526.95  325.67
  -6  -6  -1  145.79   10.70
  -6  -6  -1  169.18   10.80
   6  -6   1  185.68   11.40
   6  -6   1  166.38   11.70
   6   6   1  166.68   10.80
  -6   6  -1  180.98   11.80
  -6   6  -1  198.78   11.60
   6   6   1  160.98   10.80
  -8  -6  -1 1991.80  115.29
  -8  -6  -1 1879.01  115.29
   8  -6   1 1970.50  115.79
   8  -6   1 1822.42  116.19
  -8   6  -1 1908.01  116.09
  -8   6  -1 2005.90  115.79
   8   6   1 2031.20  115.19
   8   6   1 1973.00  115.19
  10  -6   1 1338.27   76.29
 -10  -6  -1 1271.97   75.69
 -10  -6  -1 1285.17   75.59
  10  -6   1 1163.28   76.49
  10   6   1 1267.67   75.59
 -10   6  -1 1253.77   75.99
 -10   6  -1 1257.77   76.39
  10   6   1 1302.27   75.49
  12  -6   1   61.69    6.40
 -12  -6  -1   57.89    5.00
 -12  -6  -1   57.79    5.20
  12  -6   1   68.69    5.70
 -12   6  -1   63.89    5.40
  12   6   1   61.79    5.10
 -12   6  -1   55.69    5.60
  12   6   1   61.69    5.00
  14  -6   1   94.49    8.30
 -14  -6  -1  102.49    7.50
 -14  -6  -1   91.69    7.80
  14  -6   1  107.29    8.80
 -14   6  -1  105.19    8.00
  14   6   1   97.89    7.70
  14   6   1   96.89    7.50
 -14   6  -1  104.69    8.40
 -16  -6  -1  483.95   29.60
  16  -6   1  458.15   30.90
  16  -6   1  446.86   30.30
 -16  -6  -1  491.05   30.10
 -16   6  -1  449.76   30.10
  16   6   1  473.15   29.90
 -16   6  -1  475.05   30.00
  16   6   1  490.75   29.70
  18  -6   1   43.80    6.60
 -18  -6  -1   33.30    4.50
  18  -6   1   41.00    5.80
 -18  -6  -1   31.40    4.70
  18   6   1   34.20    4.80
  18   6   1   36.20    4.70
 -18   6  -1   38.20    5.60
 -18   6  -1   29.60    4.10
  20  -6   1  477.15   34.30
 -20  -6  -1  562.24   33.10
  20  -6   1  554.44   34.10
 -20  -6  -1  550.04   33.90
  20   6   1  553.04   33.70
 -20   6  -1  452.55   33.00
 -20   6  -1  540.55   33.50
  20   6   1  463.15   33.00
  22  -6   1   59.99    7.10
 -22  -6  -1   52.59    6.20
  22  -6   1   58.69    7.60
 -22  -6  -1   64.09    7.40
 -22   6  -1   66.29    6.70
  22   6   1   49.70    6.80
  22   6   1   45.30    6.70
 -22   6  -1   60.59    6.30
 -24  -6  -1   32.60    5.70
  24  -6   1   46.40    7.40
  24  -6   1   48.90    8.10
 -24  -6  -1   42.70    7.20
  24   6   1   39.20    7.20
 -24   6  -1   42.90    6.10
  24   6   1   35.40    6.90
 -24   6  -1   52.19    6.60
  26  -6   1  379.56   28.00
 -26  -6  -1  398.76   28.20
 -26  -6  -1  379.76   26.70
  26  -6   1  397.86   28.30
 -26   6  -1  436.36   27.60
 -26   6  -1  426.86   27.20
  26   6   1  358.36   27.60
  26   6   1  382.26   27.80
 -28  -6  -1  214.38   17.60
  28  -6   1  239.58   20.10
 -28  -6  -1  251.47   19.90
  28   6   1  263.47   19.80
  28   6   1  199.68   18.90
 -28   6  -1  248.08   18.00
 -27  -7   1    0.80    5.00
  27  -7  -1   -4.50    4.50
 -27  -7   1    9.40    4.90
  27  -7  -1   -3.20    5.00
 -27   7   1    3.80    3.40
 -27   7   1    0.00    3.30
  27   7  -1   -3.80    4.50
  27   7  -1   -0.70    4.60
 -25  -7   1   -0.70    3.90
  25  -7  -1    0.10    4.20
 -25  -7   1    2.00    3.90
  25  -7  -1    0.40    3.50
 -25   7   1    8.10    4.50
 -25   7   1    6.10    3.30
  25   7  -1   -0.20    3.70
  23  -7  -1  130.69   11.20
 -23  -7   1  113.69   10.60
 -23  -7   1  115.29   11.20
  23  -7  -1  141.89   12.00
  23   7  -1  104.99   10.80
 -23   7   1  113.59   10.30
  23   7  -1  114.59   10.90
 -23   7   1  122.29   10.50
 -21  -7   1  412.06   27.40
  21  -7  -1  403.06   28.10
  21  -7  -1  438.96   29.00
 -21  -7   1  411.26   28.20
 -21   7   1  475.25   28.10
  21   7  -1  381.56   27.40
 -21   7   1  421.46   27.40
  21   7  -1  385.06   27.70
  19  -7  -1   40.50    6.80
  19  -7  -1   41.60    6.10
 -19  -7   1   34.20    5.30
 -19  -7   1   40.00    5.80
  19   7  -1   42.30    5.50
  19   7  -1   38.20    5.50
 -19   7   1   32.50    5.10
 -19   7   1   42.10    5.80
 -17  -7   1 1779.62  108.69
 -17  -7   1 1890.41  109.29
  17  -7  -1 1580.94  108.99
  17   7  -1 1835.52  108.59
 -17   7   1 1872.21  108.99
  17   7  -1 1839.12  108.99
 -17   7   1 1885.51  109.19
  15  -7  -1  500.45   33.70
 -15  -7   1  535.55   33.60
 -15  -7   1  541.65   33.30
  15  -7  -1  471.15   34.00
 -15   7   1  493.45   33.30
  15   7  -1  559.64   33.50
 -15   7   1  601.34   34.00
  15   7  -1  535.15   33.10
 -13  -7   1   61.99    5.30
  13  -7  -1   57.49    6.30
  13  -7  -1   48.10    5.50
 -13  -7   1   60.39    5.60
  13   7  -1   43.60    4.70
 -13   7   1   54.89    5.60
 -13   7   1   50.89    5.20
  13   7  -1   52.29    5.10
  11  -7  -1 1185.18   76.29
  11  -7  -1 1255.67   75.99
 -11  -7   1 1286.37   75.79
 -11  -7   1 1304.17   75.59
 -11   7   1 1190.78   75.69
  11   7  -1 1238.08   75.49
 -11   7   1 1367.46   76.19
  11   7  -1 1253.97   75.59
   9  -7  -1  119.19    9.30
   9  -7  -1  131.19    8.90
  -9  -7   1  126.89    8.60
  -9  -7   1  106.59    8.50
  -9   7   1  110.79    8.60
  -9   7   1  131.79    9.00
   9   7  -1  115.49    8.50
   9   7  -1  118.79    8.60
  -7  -7   1  279.17   18.00
   7  -7  -1  264.17   18.50
  -7  -7   1  262.27   17.90
   7  -7  -1  293.77   18.30
  -7   7   1  287.27   18.40
  -7   7   1  306.57   18.20
   7   7  -1  285.37   18.10
   7   7  -1  291.97   17.90
  -5  -7   1   85.19    6.00
  -5  -7   1   80.49    5.90
   5  -7  -1   77.29    6.40
   5  -7  -1   80.09    6.00
  -5   7   1   81.29    6.40
  -5   7   1   73.29    5.90
   5   7  -1   84.49    6.30
   5   7  -1   82.69    6.00
   3  -7  -1  359.86   22.40
  -3  -7   1  352.06   22.10
  -3  -7   1  324.27   22.00
   3  -7  -1  363.36   22.10
  -3   7   1  385.36   22.50
  -3   7   1  381.66   22.30
   3   7  -1  351.86   22.20
   3   7  -1  349.17   22.40
   1   7  -1 6082.89  358.16
   1  -7   1  690.23   43.00
   1  -7   1  693.03   43.20
  -1  -7  -1  814.52   42.80
  -1  -7  -1  740.03   42.90
   1   7   1  736.83   43.10
   1   7   1  723.63   43.10
  -1   7  -1  646.74   43.30
  -1   7  -1  680.93   43.40
  -3  -7  -1 1639.24   95.69
  -3  -7  -1 1758.12   95.89
   3  -7   1 1672.93   96.19
   3  -7   1 1456.35   96.39
  -3   7  -1 1579.74   96.39
   3   7   1 1576.34   95.89
  -3   7  -1 1674.73   96.69
   3   7   1 1599.14   96.09
  -7  -7  -1  451.55   26.90
  -7  -7  -1  412.06   26.80
   7  -7   1  447.56   27.40
   7  -7   1  406.86   27.80
   7   7   1  454.55   26.90
   7   7   1  435.26   26.90
  -7   7  -1  477.25   27.90
  -7   7  -1  447.16   27.50
   9  -7   1   59.99    5.10
  -9  -7  -1   46.70    4.30
   9  -7   1   50.69    5.60
  -9  -7  -1   51.89    4.30
  -9   7  -1   58.09    5.50
  -9   7  -1   47.80    4.80
   9   7   1   56.49    4.40
   9   7   1   54.39    4.30
  11  -7   1 1310.27   80.29
 -11  -7  -1 1321.57   79.59
  11  -7   1 1197.38   80.59
 -11  -7  -1 1289.87   79.69
  11   7   1 1346.87   79.69
 -11   7  -1 1506.55   80.79
  11   7   1 1344.27   79.49
 -11   7  -1 1359.56   80.29
  13  -7   1   26.50    4.10
 -13  -7  -1   20.00    2.90
  13  -7   1   21.80    3.80
 -13  -7  -1   13.70    2.90
 -13   7  -1   20.50    3.40
  13   7   1   16.20    2.80
 -13   7  -1   22.80    4.00
  13   7   1   19.30    2.90
 -15  -7  -1   73.19    6.20
 -15  -7  -1   70.89    6.50
  15  -7   1   61.69    6.50
  15  -7   1   73.19    7.30
 -15   7  -1   73.99    6.80
  15   7   1   69.59    6.10
 -15   7  -1   73.49    6.70
  15   7   1   71.99    6.30
 -17  -7  -1  453.95   28.30
  17  -7   1  418.16   29.70
 -17  -7  -1  473.35   29.00
  17  -7   1  379.26   28.80
  17   7   1  459.35   28.70
 -17   7  -1  424.56   28.60
 -17   7  -1  483.05   29.30
  17   7   1  473.95   28.50
 -19  -7  -1   22.80    4.10
  19  -7   1   23.40    5.30
 -19  -7  -1   22.90    4.50
  19  -7   1   15.30    4.50
  19   7   1   33.60    5.00
 -19   7  -1   30.10    4.20
 -19   7  -1   19.60    4.30
  19   7   1   24.50    4.60
 -21  -7  -1    7.40    3.30
  21  -7   1   16.20    4.80
 -21  -7  -1    9.40    3.70
  21   7   1   11.70    4.00
  21   7   1    8.90    3.80
 -21   7  -1    7.10    3.90
 -23  -7  -1  100.89   10.40
  23  -7   1  102.49   11.20
 -23  -7  -1  100.39    9.10
  23  -7   1   92.49   10.30
 -23   7  -1  113.39    9.70
  23   7   1  103.39   10.30
  23   7   1   88.59    9.90
 -23   7  -1  112.79   10.00
 -25  -7  -1   18.70    5.50
  25  -7   1   20.40    6.20
 -25  -7  -1   11.40    4.30
  25  -7   1    9.60    5.60
 -25   7  -1   18.00    4.70
 -25   7  -1   14.20    4.20
  25   7   1   21.10    5.60
  25   7   1    8.40    4.70
  27  -7   1  163.98   15.00
  27  -7   1  165.58   15.60
 -27  -7  -1  138.09   12.60
 -27  -7  -1  147.59   14.50
 -27   7  -1  146.59   12.80
 -27   7  -1  151.38   13.20
  27   7   1  121.29   13.90
  27   7   1  147.39   14.40
 -28  -8   1   33.40    7.50
 -28  -8   1   41.30    8.50
  28   8  -1   51.59    9.40
  28   8  -1   27.80    7.40
  26  -8  -1    0.10    4.30
 -26  -8   1    1.80    4.50
  26  -8  -1    0.30    4.40
 -26  -8   1    8.50    5.60
  26   8  -1    4.40    5.00
  26   8  -1    6.00    5.30
 -26   8   1    5.40    4.30
 -26   8   1    7.20    3.80
 -24  -8   1  233.28   16.90
 -24  -8   1  228.88   18.00
  24  -8  -1  225.18   17.50
  24  -8  -1  227.28   17.90
 -24   8   1  217.28   16.30
  24   8  -1  181.28   16.90
  24   8  -1  214.78   17.50
 -24   8   1  233.38   17.20
  22  -8  -1  581.74   35.40
 -22  -8   1  538.45   34.30
  22  -8  -1  507.45   35.60
 -22  -8   1  489.75   34.90
  22   8  -1  524.75   34.80
 -22   8   1  550.14   34.40
 -22   8   1  537.15   34.70
  22   8  -1  488.05   34.20
  20  -8  -1  741.33   45.40
 -20  -8   1  627.34   44.20
  20  -8  -1  710.83   45.80
 -20  -8   1  672.73   45.10
  20   8  -1  666.83   44.80
 -20   8   1  794.42   45.20
  20   8  -1  693.93   44.50
 -20   8   1  762.92   44.90
  18  -8  -1  510.95   33.20
 -18  -8   1  505.95   32.50
 -18  -8   1  473.75   31.80
  18  -8  -1  483.85   32.30
 -18   8   1  483.05   31.90
  18   8  -1  510.75   31.80
 -18   8   1  513.15   32.20
  18   8  -1  488.65   32.00
  16  -8  -1  881.91   54.79
 -16  -8   1  872.31   54.19
 -16  -8   1  876.41   54.59
  16  -8  -1  802.02   54.99
  16   8  -1  910.91   54.09
 -16   8   1  925.11   54.49
  16   8  -1  913.91   54.39
 -16   8   1  883.41   54.59
 -14  -8   1  119.79    9.60
  14  -8  -1  111.49   10.70
  14  -8  -1  122.49    9.90
 -14  -8   1  135.09   10.10
  14   8  -1  130.39    9.70
  14   8  -1  125.69    9.50
 -14   8   1  130.19    9.90
 -14   8   1  132.89    9.90
  12  -8  -1    8.90    2.90
 -12  -8   1    9.40    2.70
  12  -8  -1   11.40    3.10
 -12  -8   1    9.70    2.60
 -12   8   1    6.50    2.50
 -12   8   1    7.80    2.90
  12   8  -1    8.50    2.40
  12   8  -1    9.70    2.50
  10  -8  -1  358.86   22.40
 -10  -8   1  337.67   22.00
  10  -8  -1  332.57   22.70
  10   8  -1  323.77   21.80
  10   8  -1  356.26   21.90
 -10   8   1  336.97   22.10
 -10   8   1  367.86   22.50
   8  -8  -1 1104.09   68.79
  -8  -8   1 1186.58   68.59
   8  -8  -1 1062.69   69.09
   8   8  -1 1113.09   68.69
  -8   8   1 1081.59   68.69
  -8   8   1 1252.57   69.19
   8   8  -1 1199.08   68.59
  -6  -8   1   75.69    5.80
   6  -8  -1   75.39    6.00
  -6  -8   1   84.09    5.90
   6  -8  -1   65.49    6.30
  -6   8   1   69.09    6.20
   6   8  -1   73.99    5.90
  -6   8   1   75.69    6.00
   6   8  -1   77.29    6.10
   4  -8  -1  182.08   11.90
  -4  -8   1  174.88   11.90
  -4  -8   1  171.18   11.70
   4  -8  -1  185.08   12.30
   4   8  -1  173.58   12.20
   4   8  -1  182.28   12.10
  -4   8   1  206.28   12.50
  -4   8   1  169.88   12.00
   2  -8  -1   36.20    3.50
   2  -8  -1   28.20    3.10
  -2  -8   1   38.30    3.30
  -2  -8   1   32.20    3.40
   2   8  -1   34.60    3.80
   2   8  -1   31.00    3.60
  -2   8   1   31.80    3.60
  -2   8   1   25.20    3.30
   0  -8   1  146.59   10.40
   0  -8  -1  175.18   10.40
   0  -8   1  145.09   10.10
   0  -8  -1  177.48   10.10
   0   8  -1  142.39   10.60
   0   8  -1  139.79   10.60
   0   8   1  149.19   10.40
   0   8   1  158.28   10.50
  -2  -8  -1  204.28   12.80
  -2  -8  -1  204.88   13.00
   2  -8   1  204.18   13.20
   2  -8   1  208.28   13.50
   2   8   1  202.58   13.30
  -2   8  -1  197.68   13.60
  -2   8  -1  203.98   13.70
   2   8   1  202.78   13.20
   4  -8   1 2467.05  131.09
  -4  -8  -1 2303.57  130.59
  -4  -8  -1 2301.97  130.39
   4  -8   1 2041.50  131.19
   4   8   1 2202.38  130.89
  -4   8  -1 2143.09  131.49
  -4   8  -1 2040.90  131.19
   4   8   1 2172.38  130.69
   6  -8   1 1431.16   91.99
  -6  -8  -1 1563.84   91.19
  -6  -8  -1 1554.94   90.99
   6  -8   1 1636.94   91.79
  -6   8  -1 1445.06   91.79
   6   8   1 1515.65   91.29
   6   8   1 1550.14   91.19
  -6   8  -1 1592.14   92.19
   8  -8   1   19.70    3.30
   8  -8   1   22.30    3.40
  -8  -8  -1   23.50    2.70
   8   8   1   29.60    2.90
   8   8   1   26.40    2.80
  -8   8  -1   24.30    4.00
  -8   8  -1   23.30    3.30
 -10  -8  -1 1186.38   70.79
  10  -8   1 1159.98   72.09
 -10  -8  -1 1140.99   70.79
  10  -8   1 1213.58   71.59
 -10   8  -1 1106.79   71.39
  10   8   1 1210.28   70.79
 -10   8  -1 1249.77   71.99
  10   8   1 1209.58   70.79
 -12  -8  -1  559.14   34.70
 -12  -8  -1  564.64   34.60
  12  -8   1  563.84   35.40
  12  -8   1  580.84   36.10
 -12   8  -1  550.94   35.60
 -12   8  -1  529.85   35.10
  12   8   1  599.64   34.60
  12   8   1  559.04   34.60
  14  -8   1   52.89    7.00
 -14  -8  -1   70.69    5.80
  14  -8   1   52.29    6.40
 -14  -8  -1   71.09    6.20
 -14   8  -1   74.49    7.10
  14   8   1   57.59    5.50
 -14   8  -1   66.69    6.40
  14   8   1   70.79    5.90
 -16  -8  -1  222.88   15.50
 -16  -8  -1  220.38   15.10
  16  -8   1  202.18   16.50
  16  -8   1  237.18   16.20
  16   8   1  216.98   15.00
  16   8   1  223.58   15.30
 -16   8  -1  220.78   16.00
 -16   8  -1  218.08   15.60
  18  -8   1   14.80    4.50
 -18  -8  -1   17.30    4.00
  18  -8   1   14.30    4.40
 -18  -8  -1   28.00    4.30
 -18   8  -1   18.00    4.10
  18   8   1   16.00    3.80
  18   8   1   19.00    3.80
 -18   8  -1   22.60    4.90
 -20  -8  -1  295.57   19.60
 -20  -8  -1  298.77   20.50
  20  -8   1  287.97   20.40
  20  -8   1  262.07   20.70
 -20   8  -1  287.57   20.00
  20   8   1  300.47   20.10
  20   8   1  271.17   19.70
 -20   8  -1  283.17   19.90
  22  -8   1   -1.10    3.70
 -22  -8  -1    2.00    2.80
 -22  -8  -1    1.30    2.90
  22  -8   1   -1.60    3.40
 -22   8  -1    3.00    3.20
 -22   8  -1    1.70    2.40
  22   8   1    6.30    3.70
  22   8   1    4.60    3.50
 -24  -8  -1    1.10    4.00
  24  -8   1   -0.20    4.60
 -24  -8  -1    4.60    3.30
  24  -8   1    3.70    4.50
  24   8   1    1.80    4.20
 -24   8  -1   -4.10    3.00
 -24   8  -1    3.40    3.40
  24   8   1    9.00    4.50
 -26  -8  -1   17.60    5.20
  26  -8   1   24.60    7.80
  26  -8   1   16.20    6.10
 -26  -8  -1   19.10    6.10
  26   8   1   14.70    5.30
  26   8   1   14.80    6.00
 -26   8  -1   11.60    4.70
 -26   8  -1   24.10    5.50
 -28  -8  -1   89.29   10.20
 -28  -8  -1   74.09   11.60
  28   8   1   86.29   11.50
  28   8   1   75.09   11.20
 -27  -9   1   12.50    6.80
 -27  -9   1    7.70    5.40
  27   9  -1   15.50    6.60
  27   9  -1    3.60    5.60
  25  -9  -1  239.88   18.50
  25  -9  -1  234.98   19.30
 -25  -9   1  211.88   17.50
 -25  -9   1  219.28   18.90
  25   9  -1  241.48   18.80
  25   9  -1  222.48   18.40
 -25   9   1  231.38   18.00
 -25   9   1  243.18   17.50
  23  -9  -1  499.05   34.30
 -23  -9   1  534.95   34.90
 -23  -9   1  518.85   33.70
  23  -9  -1  505.15   35.20
  23   9  -1  443.56   33.50
 -23   9   1  563.24   34.00
  23   9  -1  483.05   34.10
 -23   9   1  543.75   34.20
 -21  -9   1  546.75   36.80
  21  -9  -1  598.54   37.60
 -21  -9   1  517.95   35.80
  21  -9  -1  578.24   36.90
  21   9  -1  545.25   36.40
 -21   9   1  571.84   36.20
 -21   9   1  553.44   36.30
  21   9  -1  553.94   36.10
 -19  -9   1  704.03   43.10
  19  -9  -1  663.93   44.20
 -19  -9   1  632.14   43.40
  19  -9  -1  736.23   44.00
  19   9  -1  696.33   43.00
 -19   9   1  710.03   43.50
 -19   9   1  717.23   43.30
  19   9  -1  601.64   42.90
  17  -9  -1  100.69    9.30
 -17  -9   1  115.09    9.70
 -17  -9   1  117.19    9.40
  17  -9  -1  101.89   10.30
  17   9  -1  118.59    9.30
 -17   9   1   98.29    9.10
  17   9  -1  109.39    9.10
 -17   9   1   98.09    8.80
  15  -9  -1   43.10    5.40
  15  -9  -1   41.40    6.40
 -15  -9   1   48.70    5.60
 -15  -9   1   50.89    5.40
 -15   9   1   48.30    5.40
 -15   9   1   36.60    5.20
  15   9  -1   37.90    4.90
  15   9  -1   47.80    5.20
 -13  -9   1  106.09    8.80
 -13  -9   1  106.49    8.70
  13  -9  -1  110.09    9.50
  13  -9  -1  116.69    9.40
 -13   9   1  115.29    9.40
 -13   9   1  117.99    9.00
  13   9  -1  113.59    8.70
  13   9  -1  101.79    8.50
  11  -9  -1   20.20    3.70
 -11  -9   1   23.40    3.40
  11  -9  -1   22.90    4.50
 -11  -9   1   13.00    2.80
  11   9  -1   15.30    2.90
 -11   9   1   16.10    3.30
 -11   9   1   23.10    4.30
  11   9  -1   19.20    3.30
   9  -9  -1   -2.60    2.10
  -9  -9   1    4.10    1.90
  -9  -9   1    5.10    2.10
   9  -9  -1    1.80    1.80
  -9   9   1   -0.80    1.70
   9   9  -1    0.80    1.80
  -9   9   1    0.50    1.70
   9   9  -1    1.30    1.60
  -7  -9   1   82.69    6.50
   7  -9  -1   74.49    7.10
  -7  -9   1   79.69    6.50
   7  -9  -1   89.09    6.80
  -7   9   1   89.39    6.80
   7   9  -1   78.59    6.80
  -7   9   1   88.59    7.10
   7   9  -1   78.79    6.50
  -5  -9   1    5.90    1.80
   5  -9  -1    2.60    2.00
   5  -9  -1    3.30    1.60
  -5  -9   1    1.00    1.20
   5   9  -1    4.40    2.00
  -5   9   1    2.30    1.60
  -5   9   1    0.10    1.70
   5   9  -1    3.60    1.70
   3  -9  -1  101.29    7.50
  -3  -9   1  109.79    7.40
  -3  -9   1  100.99    7.60
   3  -9  -1  102.19    7.80
   3   9  -1  107.09    8.10
   3   9  -1   94.89    7.70
  -3   9   1  113.89    8.10
  -3   9   1   95.49    7.70
   1  -9  -1   26.60    3.00
  -1  -9   1   30.00    3.20
  -1  -9   1   30.60    3.40
   1  -9  -1   29.20    3.30
  -1   9   1   27.20    3.60
   1   9  -1   32.20    3.90
  -1   9   1   36.90    3.90
   1   9  -1   25.90    3.70
   1  -9   1    4.10    1.50
   1  -9   1    3.70    1.80
  -1  -9  -1    5.20    1.40
  -1  -9  -1    4.50    1.60
   1   9   1    3.60    1.60
  -1   9  -1    1.80    1.80
  -1   9  -1    1.60    1.90
   1   9   1    1.90    1.60
  -3  -9  -1  377.56   23.60
  -3  -9  -1  367.46   23.30
   3  -9   1  439.06   24.00
   3  -9   1  399.66   24.30
  -3   9  -1  371.36   24.40
  -3   9  -1  388.86   24.40
   3   9   1  357.26   23.90
   3   9   1  357.46   23.70
  -5  -9  -1 1462.55   80.09
  -5  -9  -1 1387.66   79.79
   5  -9   1 1423.66   81.09
   5  -9   1 1242.38   80.39
   5   9   1 1248.78   80.19
   5   9   1 1308.87   80.19
  -5   9  -1 1348.86   80.89
  -5   9  -1 1335.57   81.09
   7  -9   1    6.70    2.70
  -7  -9  -1    7.90    1.90
   7  -9   1    9.00    2.40
  -7  -9  -1    8.10    1.70
  -7   9  -1    6.00    2.60
  -7   9  -1    9.90    2.70
   7   9   1    6.40    1.80
   7   9   1    6.30    1.80
  -9  -9  -1   24.70    3.10
   9  -9   1   27.80    4.50
   9  -9   1   28.30    3.80
   9   9   1   25.10    3.10
  -9   9  -1   25.30    4.20
  -9   9  -1   28.10    3.90
   9   9   1   25.80    3.10
  11  -9   1  165.38   13.00
 -11  -9  -1  166.48   11.50
  11  -9   1  172.58   12.40
 -11  -9  -1  195.08   11.80
  11   9   1  169.68   11.50
 -11   9  -1  160.18   12.60
  11   9   1  175.88   11.60
 -11   9  -1  157.28   12.30
 -13  -9  -1  363.96   23.20
 -13  -9  -1  363.56   23.10
  13  -9   1  351.06   24.60
  13  -9   1  369.36   24.00
 -13   9  -1  339.67   23.70
 -13   9  -1  406.06   24.50
  13   9   1  358.56   22.90
  13   9   1  357.96   23.10
 -15  -9  -1   27.80    4.30
 -15  -9  -1   23.10    3.90
  15  -9   1   30.40    5.60
  15  -9   1   28.80    4.30
 -15   9  -1   24.40    3.90
 -15   9  -1   35.60    4.80
  15   9   1   23.10    3.90
  15   9   1   24.30    3.80
 -17  -9  -1  101.29    8.60
  17  -9   1   97.89    9.10
 -17  -9  -1   97.79    8.10
  17  -9   1  100.09   10.10
 -17   9  -1   93.39    8.40
  17   9   1  106.19    8.40
 -17   9  -1   91.39    9.20
  17   9   1   85.09    8.10
  19  -9   1  112.39    9.80
  19  -9   1   94.09   10.40
 -19  -9  -1  101.29    8.40
 -19  -9  -1   88.19    8.80
  19   9   1   97.69    8.70
 -19   9  -1   84.19    8.70
 -19   9  -1   99.89    9.40
  19   9   1   90.99    8.60
  21  -9   1   83.29    8.90
 -21  -9  -1  102.99    8.70
  21  -9   1   84.79   10.90
 -21  -9  -1   92.39    9.50
  21   9   1   82.79    9.00
 -21   9  -1  101.39    9.30
 -21   9  -1   90.59    8.80
  21   9   1   99.59    9.30
  23  -9   1   65.99    8.30
  23  -9   1   52.69    9.00
 -23  -9  -1   59.09    8.00
 -23  -9  -1   51.29    7.00
  23   9   1   64.79    8.00
 -23   9  -1   74.19    8.40
 -23   9  -1   66.79    7.80
  23   9   1   53.19    8.00
 -25  -9  -1    6.00    5.10
  25  -9   1   -2.20    5.30
  25  -9   1    5.00    4.40
 -25  -9  -1    1.70    3.50
 -25   9  -1    6.00    4.50
 -25   9  -1    4.20    3.30
  25   9   1   -1.10    4.00
  25   9   1    6.00    5.10
 -27  -9  -1   61.69    8.50
 -27  -9  -1   43.90    9.20
  27   9   1   51.69    9.00
  27   9   1   46.00    8.90
 -26 -10   1   74.19    9.70
 -26 -10   1   62.79   10.80
  26  10  -1   71.69   10.20
  26  10  -1   63.29    9.80
 -24 -10   1  102.09   11.90
  24 -10  -1  107.79   11.40
  24 -10  -1  106.49   13.00
 -24 -10   1   99.09   10.80
 -24  10   1  127.59   11.50
  24  10  -1  110.19   11.40
  24  10  -1  104.99   11.30
 -24  10   1  119.19   10.80
  22 -10  -1   29.70    6.40
 -22 -10   1   32.70    6.00
 -22 -10   1   36.90    7.00
  22 -10  -1   39.10    6.90
 -22  10   1   36.10    5.80
  22  10  -1   34.70    6.30
 -22  10   1   24.90    5.90
  22  10  -1   32.70    6.40
 -20 -10   1  115.99   11.30
 -20 -10   1  109.79   10.40
  20 -10  -1  127.89   11.30
  20 -10  -1  127.99   11.70
  20  10  -1  118.89   10.50
  20  10  -1  112.09   10.80
 -20  10   1  128.09   10.80
 -20  10   1  145.69   11.50
 -18 -10   1   20.90    4.60
 -18 -10   1   31.10    5.10
  18 -10  -1   27.70    4.60
  18 -10  -1   22.10    5.70
  18  10  -1   25.80    4.80
 -18  10   1   25.30    4.40
  18  10  -1   23.50    4.70
 -18  10   1   18.00    4.00
  16 -10  -1  216.58   16.50
  16 -10  -1  205.48   15.50
 -16 -10   1  198.48   15.10
 -16 -10   1  216.08   15.10
  16  10  -1  203.68   15.00
  16  10  -1  208.68   14.90
 -16  10   1  206.38   15.20
 -16  10   1  221.08   15.70
  14 -10  -1  711.83   45.30
  14 -10  -1  695.53   44.70
 -14 -10   1  700.73   44.30
 -14 -10   1  715.73   44.30
 -14  10   1  759.82   44.90
 -14  10   1  749.53   44.60
  14  10  -1  739.93   44.20
  14  10  -1  630.44   44.00
  12 -10  -1  122.99   11.10
 -12 -10   1  146.89   10.30
 -12 -10   1  133.29   10.10
  12 -10  -1  129.09   10.30
  12  10  -1  118.49    9.90
  12  10  -1  147.99   10.20
 -12  10   1  132.19   10.30
 -12  10   1  137.29   10.50
 -10 -10   1  219.38   15.40
  10 -10  -1  222.38   16.30
 -10 -10   1  220.48   15.30
  10 -10  -1  242.88   16.00
  10  10  -1  205.28   15.40
 -10  10   1  262.07   16.30
 -10  10   1  222.88   15.70
  10  10  -1  242.08   15.60
  -8 -10   1   57.39    5.30
   8 -10  -1   58.19    5.80
   8 -10  -1   59.69    6.40
  -8 -10   1   68.29    5.70
  -8  10   1   68.99    6.40
   8  10  -1   61.59    5.80
   8  10  -1   52.99    5.60
  -8  10   1   69.59    6.00
   6 -10  -1   24.50    3.40
  -6 -10   1   15.80    2.90
  -6 -10   1   17.40    2.70
   6  10  -1   20.30    3.30
   6  10  -1   19.30    3.40
   4 -10  -1  361.16   23.90
  -4 -10   1  395.06   23.30
   4 -10  -1  386.56   23.60
  -4 -10   1  402.06   23.70
   4  10  -1  356.56   23.80
   4  10  -1  346.67   23.90
  -4  10   1  352.96   23.80
  -4  10   1  383.26   24.00
   2 -10  -1    3.50    1.90
  -2 -10   1    3.30    1.60
   2 -10  -1    1.80    1.30
  -2 -10   1    1.70    1.70
  -2  10   1    2.80    2.00
   2  10  -1    3.30    2.20
  -2  10   1    0.50    1.80
   2  10  -1    4.10    2.30
   0 -10  -1   69.69    5.40
   0 -10   1   46.60    5.10
   0 -10   1   51.49    4.80
   0 -10  -1   72.29    5.10
   0  10   1   61.49    5.60
   0  10   1   65.19    5.60
   0  10  -1   60.69    5.80
   0  10  -1   50.59    5.70
   2 -10   1 1289.07   79.79
  -2 -10  -1 1334.87   79.09
   2 -10   1 1425.26   79.59
  -2 -10  -1 1336.47   79.39
   2  10   1 1247.88   79.69
   2  10   1 1342.67   79.69
  -2  10  -1 1301.77   80.19
  -2  10  -1 1351.96   80.19
   4 -10   1  306.27   19.70
  -4 -10  -1  293.17   18.90
   4 -10   1  324.97   19.30
  -4 -10  -1  293.27   18.60
  -4  10  -1  297.17   19.80
   4  10   1  286.37   19.10
  -4  10  -1  298.57   20.00
   4  10   1  290.87   19.30
   6 -10   1  624.24   41.80
   6 -10   1  664.23   42.50
  -6 -10  -1  698.63   41.50
  -6 -10  -1  719.93   41.20
   6  10   1  692.23   41.70
  -6  10  -1  748.23   42.80
  -6  10  -1  640.24   42.30
   6  10   1  686.23   41.80
  -8 -10  -1  410.66   26.40
   8 -10   1  478.35   27.60
  -8 -10  -1  447.46   26.80
   8 -10   1  424.46   27.80
   8  10   1  411.06   26.80
  -8  10  -1  410.36   27.80
   8  10   1  414.66   26.80
  -8  10  -1  452.95   27.80
 -10 -10  -1    4.80    2.00
  10 -10   1    5.70    2.60
  10 -10   1    7.70    3.10
 -10 -10  -1    8.50    2.10
 -10  10  -1    4.70    2.50
  10  10   1    6.50    2.10
  10  10   1   10.30    2.30
 -10  10  -1    6.60    3.20
  12 -10   1  173.98   13.20
 -12 -10  -1  190.88   12.40
  12 -10   1  161.68   13.40
 -12 -10  -1  201.28   12.60
 -12  10  -1  165.08   13.50
  12  10   1  164.68   12.20
  12  10   1  204.08   12.60
 -12  10  -1  174.88   13.20
 -14 -10  -1  154.28   11.30
  14 -10   1  163.18   12.30
 -14 -10  -1  137.79   11.00
  14 -10   1  158.18   12.70
  14  10   1  137.39   11.00
 -14  10  -1  175.08   12.30
  14  10   1  164.18   11.10
 -14  10  -1  168.68   12.50
  16 -10   1   19.80    4.70
 -16 -10  -1   16.40    3.40
 -16 -10  -1   16.70    3.70
  16 -10   1   16.10    4.80
 -16  10  -1   13.80    4.40
  16  10   1   20.30    3.70
 -16  10  -1   13.50    3.90
  16  10   1   16.80    3.50
 -18 -10  -1    9.40    3.00
 -18 -10  -1    7.50    3.20
  18 -10   1    8.60    3.40
  18 -10   1    7.00    4.20
 -18  10  -1   11.40    3.60
 -18  10  -1   16.30    4.30
  18  10   1    3.10    2.90
  18  10   1    7.60    3.10
  20 -10   1   17.20    6.10
 -20 -10  -1   16.20    4.10
 -20 -10  -1   16.40    3.90
  20 -10   1   20.50    5.10
 -20  10  -1   17.50    4.40
  20  10   1   22.70    4.70
  20  10   1   15.70    4.00
 -20  10  -1    9.00    4.30
  22 -10   1    9.30    4.60
  22 -10   1    9.40    5.60
 -22 -10  -1    7.80    3.50
 -22 -10  -1    4.00    3.70
 -22  10  -1    9.00    3.90
 -22  10  -1    4.90    4.30
  22  10   1    9.80    4.20
  22  10   1    5.10    3.60
  24 -10   1    2.00    4.10
 -24 -10  -1   -3.60    4.10
  24 -10   1   -1.70    5.70
 -24 -10  -1    6.40    3.50
  24  10   1    0.90    3.90
 -24  10  -1    7.80    4.20
  24  10   1   -3.00    4.40
 -24  10  -1   -1.50    4.00
 -26 -10  -1   -2.30    4.30
 -26 -10  -1   -4.80    4.70
 -25 -11   1   66.59    9.50
 -25 -11   1   70.59   10.60
  25  11  -1   64.09    9.70
  23 -11  -1   16.60    6.50
  23 -11  -1   11.20    4.90
 -23 -11   1    2.80    4.70
 -23  11   1   11.30    4.30
  23  11  -1    6.00    4.40
  23  11  -1    9.40    5.30
 -23  11   1    1.00    4.30
  21 -11  -1   17.10    5.50
 -21 -11   1   15.70    4.60
 -21 -11   1    9.90    4.20
  21 -11  -1   12.80    4.60
 -21  11   1   15.10    4.60
  21  11  -1   13.20    4.30
  21  11  -1   12.80    4.50
  19 -11  -1  194.98   13.90
 -19 -11   1  161.78   12.80
  19 -11  -1  147.69   14.10
 -19 -11   1  130.69   12.70
 -19  11   1  155.28   12.60
  19  11  -1  147.19   12.50
 -19  11   1  180.88   13.50
  19  11  -1  159.18   12.90
  17 -11  -1  166.38   14.40
 -17 -11   1  146.49   12.70
  17 -11  -1  173.08   13.70
 -17 -11   1  160.18   12.70
  17  11  -1  160.28   12.80
 -17  11   1  174.78   13.50
  17  11  -1  171.48   12.80
 -17  11   1  176.48   13.20
  15 -11  -1   20.10    4.90
 -15 -11   1   29.20    4.60
 -15 -11   1   27.80    4.80
  15 -11  -1   15.70    5.10
 -15  11   1   18.00    4.60
  15  11  -1   27.00    4.50
  15  11  -1   26.10    4.70
 -15  11   1   30.60    5.00
 -13 -11   1  624.24   39.40
 -13 -11   1  629.34   39.40
  13 -11  -1  609.94   40.50
  13 -11  -1  652.83   40.10
 -13  11   1  613.94   39.90
 -13  11   1  635.74   39.80
  13  11  -1  625.24   39.40
  13  11  -1  650.13   39.50
  11 -11  -1  251.47   16.60
  11 -11  -1  236.78   17.10
 -11 -11   1  217.08   15.70
 -11  11   1  230.78   16.60
  11  11  -1  219.78   15.90
  11  11  -1  230.08   16.10
 -11  11   1  246.18   16.50
   9 -11  -1  312.67   20.40
  -9 -11   1  319.97   20.10
   9 -11  -1  281.97   20.60
  -9 -11   1  326.37   19.80
  -9  11   1  282.47   20.20
  -9  11   1  280.07   20.40
   9  11  -1  310.07   20.30
   9  11  -1  317.77   20.20
  -7 -11   1  417.26   26.70
   7 -11  -1  434.66   27.00
  -7 -11   1  433.06   26.40
   7 -11  -1  428.26   27.40
   7  11  -1  401.06   27.10
  -7  11   1  436.26   27.40
   7  11  -1  423.76   27.00
  -7  11   1  405.66   27.10
  -5 -11   1  580.64   37.10
   5 -11  -1  611.14   37.60
   5 -11  -1  649.14   38.20
  -5 -11   1  601.94   37.50
  -5  11   1  637.64   38.20
   5  11  -1  545.45   37.90
   5  11  -1  602.64   37.90
  -5  11   1  637.64   38.10
   3 -11  -1  402.16   23.20
  -3 -11   1  365.46   23.30
   3 -11  -1  345.67   23.30
  -3 -11   1  354.96   22.80
  -3  11   1  320.57   23.40
   3  11  -1  354.56   23.80
  -3  11   1  392.76   23.70
   3  11  -1  372.46   23.70
  -1 -11   1  218.48   15.40
   1 -11  -1  242.88   15.50
   1 -11  -1  249.58   15.20
  -1 -11   1  224.48   15.10
  -1  11   1  215.98   15.80
  -1  11   1  236.68   15.80
   1  11  -1  227.88   16.10
   1  11  -1  231.28   15.90
   1 -11   1 2160.48  125.29
  -1 -11  -1 2233.08  125.39
   1 -11   1 2054.59  125.59
  -1 -11  -1 2179.68  125.09
  -1  11  -1 1909.51  125.99
   1  11   1 2148.49  125.69
  -1  11  -1 2210.88  126.19
   1  11   1 1963.90  125.69
   3 -11   1  910.01   56.19
   3 -11   1  956.20   56.69
  -3 -11  -1  908.81   55.99
  -3 -11  -1  893.91   55.69
  -3  11  -1 1015.80   57.19
   3  11   1  894.51   56.49
  -3  11  -1  920.61   57.09
   3  11   1  932.61   56.39
   5 -11   1  320.37   20.90
  -5 -11  -1  309.57   20.00
  -5 -11  -1  309.27   20.40
   5 -11   1  345.47   21.50
  -5  11  -1  341.67   21.70
  -5  11  -1  333.97   21.60
   5  11   1  339.27   20.80
   5  11   1  282.67   20.70
  -7 -11  -1  916.71   56.79
   7 -11   1 1000.80   58.49
   7 -11   1 1027.20   57.99
  -7 -11  -1  966.40   57.29
  -7  11  -1  891.31   58.29
  -7  11  -1  913.21   58.19
   7  11   1  928.71   57.39
   7  11   1  944.71   57.49
  -9 -11  -1   12.70    2.30
   9 -11   1    7.10    3.30
   9 -11   1    1.70    2.30
  -9  11  -1    5.80    2.90
  -9  11  -1    7.60    3.30
   9  11   1    8.60    2.40
   9  11   1    9.20    2.40
 -11 -11  -1   85.69    7.00
  11 -11   1   89.99    8.80
  11 -11   1  105.19    8.40
 -11 -11  -1   81.09    7.20
  11  11   1   93.59    7.50
 -11  11  -1   97.59    8.50
  11  11   1   97.79    7.30
 -11  11  -1   93.99    8.70
  13 -11   1  220.68   16.40
 -13 -11  -1  223.58   14.60
  13 -11   1  195.48   15.30
 -13 -11  -1  220.88   14.40
  13  11   1  210.08   14.30
 -13  11  -1  213.98   15.90
 -13  11  -1  209.38   15.40
  13  11   1  211.68   14.60
 -15 -11  -1   81.79    7.40
  15 -11   1   98.89    9.90
  15 -11   1   94.99    8.70
 -15 -11  -1   80.79    7.40
 -15  11  -1   94.29    8.90
  15  11   1   80.49    7.50
 -15  11  -1   97.39    8.60
  15  11   1   87.89    7.40
 -17 -11  -1   55.79    6.30
  17 -11   1   60.39    7.20
 -17 -11  -1   54.09    6.00
  17 -11   1   67.79    8.40
 -17  11  -1   65.09    6.70
 -17  11  -1   52.99    7.30
  17  11   1   56.89    6.20
  17  11   1   54.89    6.10
 -19 -11  -1    2.70    3.10
 -19 -11  -1    0.60    2.60
  19 -11   1    2.30    4.70
  19 -11   1    4.80    3.30
  19  11   1   -3.20    2.60
 -19  11  -1    3.50    3.40
  19  11   1    1.60    2.60
 -19  11  -1    4.00    4.00
 -21 -11  -1    0.30    2.70
  21 -11   1    1.40    4.80
 -21 -11  -1    4.20    3.40
  21 -11   1   -4.10    3.00
  21  11   1   -0.70    3.00
 -21  11  -1    3.30    3.10
  21  11   1    3.30    3.40
 -21  11  -1    4.20    4.20
 -23 -11  -1   26.60    5.90
 -23 -11  -1   31.00    5.70
  23 -11   1   27.90    7.00
 -23  11  -1   30.30    6.90
 -23  11  -1   43.10    7.20
  23  11   1   22.10    5.80
  23  11   1   24.00    5.40
 -22 -12   1    0.20    4.10
  22 -12  -1    5.70    4.90
 -22 -12   1    2.60    4.40
  22 -12  -1   -0.70    4.40
  22  12  -1    0.70    4.00
  22  12  -1   -0.70    4.20
 -22  12   1    5.60    4.60
 -22  12   1    5.70    4.20
 -20 -12   1  208.78   17.00
 -20 -12   1  205.18   17.10
  20 -12  -1  260.57   19.30
  20 -12  -1  242.58   18.20
 -20  12   1  272.07   18.10
 -20  12   1  234.98   18.00
  20  12  -1  219.78   17.20
 -18 -12   1   58.19    6.90
  18 -12  -1   57.19    8.40
 -18 -12   1   61.59    7.00
  18 -12  -1   46.10    7.20
 -18  12   1   41.10    6.90
  18  12  -1   47.40    6.60
  18  12  -1   52.69    6.80
 -18  12   1   50.59    6.90
  16 -12  -1   -3.40    3.80
  16 -12  -1   -3.10    2.80
 -16 -12   1    1.60    2.80
 -16 -12   1    1.70    2.80
  16  12  -1    7.40    3.30
  16  12  -1   -0.20    2.60
 -16  12   1    0.00    3.30
 -16  12   1    0.60    2.90
  14 -12  -1  738.23   44.70
 -14 -12   1  647.84   43.50
  14 -12  -1  685.43   45.00
 -14 -12   1  771.92   44.20
 -14  12   1  731.73   44.60
  14  12  -1  701.83   44.00
 -14  12   1  686.83   44.30
  14  12  -1  649.04   43.60
 -12 -12   1   51.39    5.80
  12 -12  -1   38.80    5.80
 -12 -12   1   49.30    5.30
  12 -12  -1   36.30    6.20
 -12  12   1   44.80    5.80
 -12  12   1   50.69    6.30
  12  12  -1   47.70    5.70
  12  12  -1   46.80    5.60
  10 -12  -1  463.65   30.90
 -10 -12   1  486.35   30.70
 -10 -12   1  493.85   30.30
  10 -12  -1  444.96   31.30
 -10  12   1  490.65   31.20
 -10  12   1  497.05   31.30
  10  12  -1  510.95   31.00
  10  12  -1  460.95   30.70
   8 -12  -1  331.27   20.40
   8 -12  -1  332.77   21.00
  -8 -12   1  272.57   19.30
  -8 -12   1  328.27   20.10
   8  12  -1  264.97   20.10
  -8  12   1  299.17   20.50
  -8  12   1  291.87   20.40
   8  12  -1  293.17   20.20
  -6 -12   1   40.30    4.10
   6 -12  -1   23.30    4.70
   6 -12  -1   24.90    4.20
  -6 -12   1   41.70    4.70
   6  12  -1   40.00    4.90
  -6  12   1   31.80    4.90
   6  12  -1   32.80    5.00
  -6  12   1   32.80    4.90
  -4 -12   1 1724.03  101.19
  -4 -12   1 1730.23  100.69
   4 -12  -1 1701.13  101.09
   4 -12  -1 1702.73  101.39
  -4  12   1 1588.04  101.59
  -4  12   1 1791.02  101.69
   4  12  -1 1639.84  101.79
   4  12  -1 1623.24  101.49
   2 -12  -1  148.39   10.30
  -2 -12   1  147.19   10.20
   2 -12  -1  151.18   10.70
  -2 -12   1  143.89   10.60
   2  12  -1  144.49   11.10
  -2  12   1  133.89   11.00
   2  12  -1  125.19   11.00
  -2  12   1  138.69   10.90
   0 -12  -1   13.40    2.90
   0 -12   1    6.20    2.50
   0 -12  -1   11.20    2.50
   0 -12   1   13.80    2.80
   0  12   1    6.70    3.00
   0  12  -1    4.10    2.70
   0  12   1    8.10    2.90
   0  12  -1    0.60    2.20
  -2 -12  -1 2369.36  142.59
   2 -12   1 2524.75  143.19
  -2 -12  -1 2464.15  142.29
   2 -12   1 2364.96  142.69
  -2  12  -1 2547.45  143.79
   2  12   1 2375.86  142.99
  -2  12  -1 2299.17  143.69
   2  12   1 2255.37  143.19
  -4 -12  -1  720.63   41.90
   4 -12   1  656.63   42.40
  -4 -12  -1  709.53   41.50
   4 -12   1  732.23   42.20
   4  12   1  655.43   42.10
  -4  12  -1  622.84   42.80
  -4  12  -1  721.63   43.00
   4  12   1  634.24   42.20
  -6 -12  -1   13.50    2.90
  -6 -12  -1   20.30    2.70
   6 -12   1   15.10    3.30
   6 -12   1   17.40    4.00
   6  12   1   17.90    3.40
  -6  12  -1   11.50    3.60
  -6  12  -1    8.40    3.50
   8 -12   1  251.77   16.40
   8 -12   1  233.38   15.60
  -8 -12  -1  213.08   14.80
  -8 -12  -1  200.38   14.20
  -8  12  -1  240.78   16.30
  -8  12  -1  230.38   16.30
   8  12   1  204.58   15.00
   8  12   1  212.28   15.00
  10 -12   1    2.20    2.90
 -10 -12  -1    2.30    2.00
  10 -12   1    3.90    2.60
 -10 -12  -1    4.00    1.80
 -10  12  -1    3.40    2.60
 -10  12  -1    2.30    3.00
  10  12   1    0.70    2.00
  10  12   1    8.90    2.60
  12 -12   1    5.10    3.80
 -12 -12  -1    0.60    2.00
 -12 -12  -1    3.60    1.90
  12 -12   1    2.10    2.50
  12  12   1    1.90    2.10
  12  12   1   -1.00    1.90
 -12  12  -1    1.30    3.30
 -12  12  -1    0.20    2.60
  14 -12   1  562.04   35.10
  14 -12   1  570.94   34.30
 -14 -12  -1  483.35   32.50
 -14  12  -1  493.15   34.00
  14  12   1  492.45   32.60
  14  12   1  523.75   33.10
 -14  12  -1  562.34   34.60
  16 -12   1   61.09    8.60
 -16 -12  -1   72.29    6.60
  16 -12   1   82.09    8.10
 -16  12  -1   69.69    8.00
  16  12   1   61.89    6.70
 -16  12  -1   79.79    8.20
  16  12   1   67.69    6.60
 -18 -12  -1   12.90    3.30
  18 -12   1   25.30    5.60
 -18 -12  -1   11.40    3.50
  18 -12   1   15.20    5.70
 -18  12  -1   20.90    5.40
  18  12   1   14.40    3.80
  18  12   1   10.30    3.40
 -18  12  -1   26.70    5.60
  20 -12   1   97.39   10.40
 -20 -12  -1   76.39    8.00
  20 -12   1   98.89    9.90
 -20 -12  -1   75.89    8.30
  20  12   1   73.49    8.20
 -20  12  -1   94.69    9.60
  20  12   1   84.59    8.30
 -20  12  -1  111.99   10.40
  22 -12   1   66.99   10.60
  22  12   1   54.69    7.10
 -22  12  -1   65.69    8.80
 -21 -13   1  110.29   11.40
  21 -13  -1  158.28   14.20
  21  13  -1  122.19   11.80
 -21  13   1  112.49   12.90
 -21  13   1  150.18   12.70
  21  13  -1  133.19   11.70
 -19 -13   1  220.88   17.30
  19 -13  -1  260.47   18.90
  19 -13  -1  256.57   19.50
  19  13  -1  234.88   17.60
 -19  13   1  249.08   18.40
  19  13  -1  199.18   16.90
 -19  13   1  249.78   18.30
 -17 -13   1   10.20    4.10
 -17 -13   1    4.10    3.40
  17 -13  -1    6.40    4.90
  17 -13  -1    7.60    4.30
  17  13  -1   10.20    4.00
  17  13  -1   14.00    3.90
 -17  13   1    4.80    3.60
 -17  13   1    5.60    3.90
 -15 -13   1  201.88   16.20
 -15 -13   1  230.58   16.00
  15 -13  -1  241.48   18.00
  15 -13  -1  239.68   17.50
  15  13  -1  230.88   16.60
 -15  13   1  220.98   17.00
  15  13  -1  211.48   16.20
 -15  13   1  243.28   17.40
 -13 -13   1  566.94   36.20
 -13 -13   1  605.04   36.80
  13 -13  -1  559.54   37.30
  13 -13  -1  544.95   37.60
  13  13  -1  588.54   37.00
 -13  13   1  607.14   37.50
  13  13  -1  595.64   36.80
 -13  13   1  545.35   37.20
  11 -13  -1   33.00    5.70
 -11 -13   1   24.30    4.20
  11 -13  -1   35.70    5.90
 -11  13   1   26.20    5.30
 -11  13   1   29.50    5.40
  11  13  -1   36.20    5.30
  11  13  -1   24.10    4.70
   9 -13  -1   11.30    3.70
  -9 -13   1   14.30    3.10
  -9 -13   1    8.60    3.20
   9 -13  -1   13.10    4.40
  -9  13   1    4.20    3.40
   9  13  -1   12.90    3.90
   9  13  -1   13.50    3.90
  -9  13   1    4.40    3.30
   7 -13  -1  192.28   14.20
   7 -13  -1  187.38   14.50
  -7 -13   1  187.98   13.40
  -7 -13   1  205.28   14.10
  -7  13   1  206.28   14.80
   7  13  -1  188.88   14.50
  -7  13   1  189.48   14.70
   7  13  -1  213.28   14.90
   5 -13  -1  414.86   26.50
   5 -13  -1  423.96   26.80
  -5 -13   1  397.46   26.30
  -5 -13   1  412.66   25.90
  -5  13   1  414.96   27.00
   5  13  -1  448.86   27.40
  -5  13   1  394.16   27.10
   5  13  -1  362.96   26.60
  -3 -13   1   56.09    5.30
   3 -13  -1   58.59    6.10
  -3 -13   1   50.09    5.50
   3 -13  -1   58.09    5.60
  -3  13   1   54.29    6.30
  -3  13   1   45.00    6.30
   3  13  -1   52.69    6.30
   3  13  -1   45.30    6.30
  -1 -13   1  307.67   20.10
   1 -13  -1  338.77   20.30
   1 -13  -1  323.17   20.50
  -1 -13   1  287.47   20.40
  -1  13   1  293.97   21.10
   1  13  -1  311.27   21.20
   1  13  -1  284.47   21.30
  -1  13   1  323.57   21.00
   1 -13   1  583.04   38.30
   1 -13   1  628.54   38.90
  -1 -13  -1  658.23   38.20
  -1 -13  -1  621.74   38.50
  -1  13  -1  645.64   39.50
  -1  13  -1  559.24   39.40
   1  13   1  631.94   38.90
   1  13   1  622.54   39.30
  -3 -13  -1   91.29    8.00
  -3 -13  -1   92.49    7.50
   3 -13   1   95.89    8.50
   3 -13   1  111.99    8.30
  -3  13  -1  121.19    9.50
   3  13   1   89.49    8.60
  -3  13  -1   96.79    9.20
   3  13   1   96.49    8.50
  -5 -13  -1  432.86   25.80
   5 -13   1  416.46   26.60
   5 -13   1  429.06   27.20
  -5 -13  -1  416.56   26.30
  -5  13  -1  409.86   27.40
  -5  13  -1  385.86   27.50
   5  13   1  400.86   26.80
   5  13   1  407.36   26.60
  -7 -13  -1  115.49    8.60
   7 -13   1  114.19    9.70
   7 -13   1  124.49   10.30
  -7 -13  -1  126.19    9.30
  -7  13  -1  105.29   10.40
  -7  13  -1  138.49   10.90
   7  13   1  119.29    9.50
   7  13   1  120.69    9.50
   9 -13   1  557.04   34.90
   9 -13   1  587.44   34.50
   9  13   1  514.85   33.40
  -9  13  -1  527.95   34.90
  -9  13  -1  526.25   34.80
   9  13   1  497.55   33.50
  11 -13   1    5.90    3.00
 -11 -13  -1    5.00    2.40
  11 -13   1   -0.30    2.80
 -11 -13  -1    1.90    1.70
 -11  13  -1    2.50    3.00
  11  13   1    3.80    2.40
  11  13   1    1.80    2.30
 -11  13  -1    2.60    3.20
  13 -13   1  384.66   28.10
  13 -13   1  424.36   27.70
 -13  13  -1  395.86   27.80
 -13  13  -1  444.56   28.10
  15 -13   1   41.00    7.30
 -15 -13  -1   30.50    4.50
 -15 -13  -1   28.60    4.10
  15 -13   1   39.60    6.30
 -15  13  -1   37.70    6.40
  15  13   1   32.90    4.60
  15  13   1   31.40    4.80
 -15  13  -1   37.30    6.40
 -17 -13  -1   29.00    4.40
  17 -13   1   42.70    7.00
  17 -13   1   29.50    6.60
  17  13   1   19.70    4.10
  17  13   1   27.80    4.60
 -17  13  -1   33.30    6.60
 -17  13  -1   29.20    5.30
 -19 -13  -1   44.10    5.50
  19 -13   1   49.99    8.90
  19 -13   1   47.50    7.90
 -19  13  -1   41.50    6.90
  19  13   1   39.50    5.70
 -19  13  -1   44.00    8.00
  21 -13   1    1.50    5.60
 -21 -13  -1    7.30    3.40
 -21 -13  -1    4.60    3.10
 -21  13  -1    9.20    4.80
  20 -14  -1  228.88   19.30
 -20  14   1  208.58   17.40
  18 -14  -1   36.60    7.80
  18 -14  -1   40.00    7.30
 -18 -14   1   22.00    5.20
  18  14  -1   38.90    6.60
 -18  14   1   53.09    7.70
  18  14  -1   23.60    5.30
 -18  14   1   39.30    6.90
  16 -14  -1   40.80    7.20
 -16 -14   1   27.50    5.30
 -16 -14   1   28.00    5.60
  16 -14  -1   28.50    7.00
 -16  14   1   23.70    6.10
  16  14  -1   38.70    6.40
  16  14  -1   29.60    5.20
  14 -14  -1  177.58   14.00
  14 -14  -1  171.68   14.30
 -14 -14   1  160.88   12.30
 -14  14   1  145.39   13.40
  14  14  -1  172.88   13.40
 -14  14   1  168.78   13.80
  12 -14  -1   16.80    4.80
 -12 -14   1   23.70    4.10
  12 -14  -1   25.20    5.70
 -12 -14   1   20.70    4.40
 -12  14   1   24.80    5.20
  12  14  -1   14.10    4.30
  12  14  -1   15.30    4.40
 -12  14   1   21.30    5.10
  10 -14  -1   32.10    5.60
 -10 -14   1   35.30    5.60
 -10 -14   1   28.20    4.40
  10 -14  -1   32.20    6.00
 -10  14   1   25.70    5.60
 -10  14   1   33.10    6.00
  10  14  -1   28.50    5.50
  10  14  -1   34.40    5.80
  -8 -14   1   50.59    5.20
   8 -14  -1   36.30    6.20
   8 -14  -1   47.00    6.20
   8  14  -1   47.30    6.40
  -8  14   1   36.60    6.20
   8  14  -1   51.79    6.50
  -8  14   1   37.30    6.50
  -6 -14   1   38.60    4.70
   6 -14  -1   41.30    5.50
  -6 -14   1   36.80    5.40
   6 -14  -1   40.20    5.50
  -6  14   1   37.90    6.10
   6  14  -1   37.40    5.90
  -6  14   1   29.10    5.80
   6  14  -1   40.30    6.40
  -4 -14   1  520.05   33.20
  -4 -14   1  541.65   33.80
   4 -14  -1  556.04   34.10
   4 -14  -1  529.65   33.70
   4  14  -1  555.84   34.60
   4  14  -1  519.25   34.70
  -4  14   1  491.45   34.60
  -4  14   1  523.55   34.30
   2 -14  -1   22.30    4.10
   2 -14  -1   24.40    4.60
  -2 -14   1   26.70    4.10
  -2 -14   1   25.60    4.70
   2  14  -1   27.20    5.70
  -2  14   1   23.70    4.80
  -2  14   1   23.30    5.30
   2  14  -1   32.30    5.70
   0 -14   1  369.56   23.70
   0 -14  -1  367.46   24.00
   0 -14  -1  378.56   23.70
   0 -14   1  354.76   24.10
   0  14   1  383.06   24.50
   0  14   1  372.36   24.90
   0  14  -1  367.76   25.40
   0  14  -1  321.37   24.50
  -2 -14  -1 1205.38   72.79
   2 -14   1 1201.98   73.29
   2 -14   1 1177.88   72.79
  -2 -14  -1 1253.67   72.49
   2  14   1 1114.89   73.49
  -2  14  -1 1094.99   73.99
  -2  14  -1 1240.48   73.99
   2  14   1 1312.97   73.49
  -4 -14  -1    2.50    2.00
   4 -14   1    3.60    3.10
  -4 -14  -1    8.30    2.90
   4 -14   1   -1.50    1.90
  -4  14  -1    1.00    3.30
  -4  14  -1    2.40    3.10
   4  14   1    0.90    2.70
   6 -14   1   17.70    4.00
  -6 -14  -1   12.90    2.80
  -6 -14  -1   14.60    3.40
   6 -14   1    9.60    3.50
   6  14   1    8.20    3.60
   6  14   1    7.80    3.30
  -6  14  -1    7.40    3.80
  -6  14  -1   14.10    4.40
   8 -14   1  420.06   27.00
  -8 -14  -1  417.46   25.50
   8 -14   1  416.26   27.50
   8  14   1  404.06   26.40
  -8  14  -1  370.36   27.60
  -8  14  -1  408.96   27.50
 -10 -14  -1   61.49    6.20
  10 -14   1   74.19    7.60
  10 -14   1   68.09    7.90
 -10 -14  -1   62.59    5.50
 -10  14  -1   64.49    7.90
 -10  14  -1   69.79    8.10
  10  14   1   51.19    6.30
  10  14   1   66.39    6.30
  12 -14   1   37.40    6.20
 -12 -14  -1   36.40    4.80
  12 -14   1   46.90    7.80
 -12  14  -1   38.50    6.90
 -12  14  -1   40.50    6.70
  12  14   1   36.00    4.50
  14 -14   1   93.99   10.30
  14 -14   1   84.19    9.30
 -14  14  -1   83.49    9.60
 -14  14  -1   89.29    9.60
 -16 -14  -1   13.30    2.60
 -16 -14  -1    7.50    2.70
  16 -14   1   18.20    5.10
 -16  14  -1   14.00    5.20
  16  14   1   24.50    4.20
 -16  14  -1   25.40    5.80
  16  14   1   13.90    3.30
  18 -14   1   16.90    6.60
  18 -14   1    1.40    4.20
 -18 -14  -1    6.20    2.30
 -18 -14  -1    4.30    2.50
  18  14   1    3.00    2.70
 -18  14  -1   16.10    5.60
 -18  14  -1   13.00    5.10
  18  14   1    4.60    2.70
 -20  14  -1   34.60    7.80
  17 -15  -1   20.70    6.70
  17 -15  -1    4.50    5.10
 -17  15   1   15.80    5.30
 -17  15   1   15.70    6.00
  15 -15  -1  198.78   15.90
  15 -15  -1  206.38   16.70
  15  15  -1  154.28   13.90
 -15  15   1  187.88   15.80
 -15  15   1  210.58   16.00
  13 -15  -1   46.40    7.40
  13 -15  -1   43.90    7.90
  13  15  -1   49.20    7.00
 -13  15   1   57.79    8.00
 -13  15   1   43.10    7.40
 -11 -15   1    2.40    2.60
 -11 -15   1    6.50    3.60
  11 -15  -1    8.60    4.30
  11 -15  -1    9.70    4.50
 -11  15   1    5.70    3.90
  11  15  -1    0.50    3.60
  11  15  -1    8.00    3.60
 -11  15   1    6.30    3.90
   9 -15  -1    2.50    3.50
  -9 -15   1    5.80    3.50
  -9 -15   1    2.80    2.30
   9 -15  -1    1.90    3.00
   9  15  -1    7.40    4.30
   9  15  -1    0.90    3.10
  -9  15   1    2.00    3.80
  -9  15   1    1.00    3.10
   7 -15  -1    9.90    3.90
  -7 -15   1   11.70    3.10
   7 -15  -1    9.60    3.90
  -7 -15   1   12.70    4.00
   7  15  -1   16.30    5.10
   7  15  -1   11.60    4.20
  -7  15   1   12.00    4.30
  -7  15   1   15.80    5.00
  -5 -15   1  137.99   10.90
   5 -15  -1  120.49   11.00
  -5 -15   1  143.59   10.20
   5 -15  -1  120.39   10.50
  -5  15   1  119.89   11.10
   5  15  -1  143.19   11.70
  -5  15   1  117.09   11.90
   5  15  -1  117.19   11.60
  -3 -15   1   95.69    8.40
   3 -15  -1  103.09    9.40
  -3 -15   1  103.19    9.30
   3 -15  -1  106.89    9.10
   3  15  -1   82.99   10.00
  -3  15   1   92.19   10.20
   3  15  -1  108.69   10.10
  -3  15   1  114.89   10.10
  -1 -15   1  197.68   14.50
  -1 -15   1  189.78   15.00
   1 -15  -1  215.18   14.80
   1 -15  -1  190.78   14.90
   1  15  -1  212.98   16.00
   1  15  -1  203.28   16.30
  -1  15   1  227.08   15.80
  -1  15   1  199.48   16.00
  -1 -15  -1  180.78   13.60
  -1 -15  -1  181.38   13.30
   1 -15   1  188.38   13.70
   1 -15   1  190.08   14.30
   1  15   1  187.18   14.90
   1  15   1  190.88   14.30
  -1  15  -1  177.18   14.70
  -1  15  -1  170.88   15.20
   3 -15   1  358.56   24.70
  -3 -15  -1  373.56   23.70
  -3 -15  -1  365.66   24.20
   3 -15   1  324.57   24.10
   3  15   1  388.26   25.30
  -3  15  -1  379.26   25.50
  -3  15  -1  358.66   25.80
   3  15   1  379.06   24.70
   5 -15   1   26.00    5.40
  -5 -15  -1   27.40    4.10
  -5 -15  -1   29.10    4.80
   5 -15   1   32.40    5.20
   5  15   1   22.80    4.70
  -5  15  -1   29.70    6.10
   5  15   1   24.60    5.20
  -5  15  -1   27.50    6.30
   7 -15   1  214.38   16.00
   7 -15   1  196.28   15.30
  -7  15  -1  223.98   16.40
  -7  15  -1  183.68   16.20
   7  15   1  212.18   15.00
   9 -15   1  265.27   18.40
   9 -15   1  242.18   18.60
  -9  15  -1  258.57   19.00
  -9  15  -1  234.08   19.00
 -11 -15  -1   72.49    6.80
  11 -15   1   87.39    8.60
  11 -15   1   90.89    9.40
 -11 -15  -1   66.59    5.90
 -11  15  -1   78.19    9.30
  11  15   1   63.49    6.30
  11  15   1   65.19    6.70
  13 -15   1   12.30    4.70
 -13 -15  -1    2.30    1.90
 -13 -15  -1    8.50    2.60
  13 -15   1    7.30    4.50
 -13  15  -1   12.20    5.00
  13  15   1    3.20    2.20
 -13  15  -1   15.60    4.80
  13  15   1    4.90    2.50
 -15 -15  -1   15.90    2.70
 -15 -15  -1   11.10    2.50
  15  15   1    8.10    2.50
  15  15   1   10.10    2.30
  17 -15   1    3.60    6.10
 -17  15  -1   18.50    5.80
 -17  15  -1   29.10    6.30
  14 -16  -1   24.50    7.00
  14 -16  -1   16.50    5.80
 -14 -16   1    9.20    4.20
 -14 -16   1   14.60    3.50
 -14  16   1   13.10    5.30
 -14  16   1   21.80    6.40
  12 -16  -1   15.50    5.30
  12 -16  -1   15.30    6.30
 -12 -16   1   11.10    3.40
 -12 -16   1   11.70    4.30
 -12  16   1   14.00    5.30
  12  16  -1    7.20    4.00
  12  16  -1   10.70    4.40
  10 -16  -1   74.89    8.60
  10 -16  -1   60.59    8.90
 -10 -16   1   62.69    6.70
 -10  16   1   77.49    9.00
 -10  16   1   70.99    9.40
  10  16  -1   60.29    8.30
  10  16  -1   63.39    8.20
  -8 -16   1   43.90    5.80
   8 -16  -1   51.39    7.50
   8 -16  -1   57.19    7.70
  -8 -16   1   39.00    6.80
   8  16  -1   40.60    7.20
   8  16  -1   52.19    7.40
  -8  16   1   58.79    8.50
  -8  16   1   51.39    8.40
  -6 -16   1   33.60    6.00
   6 -16  -1   23.20    5.50
  -6 -16   1   22.90    4.30
   6 -16  -1   19.80    5.50
  -6  16   1   27.40    6.40
  -6  16   1   19.50    5.90
   6  16  -1   20.20    5.50
   6  16  -1   26.80    5.80
  -4 -16   1    4.10    3.30
   4 -16  -1   10.20    4.00
  -4 -16   1    1.90    2.20
   4 -16  -1    4.30    3.30
  -4  16   1    5.30    4.00
   4  16  -1    8.90    4.50
   4  16  -1    3.80    4.40
  -4  16   1    1.10    4.00
   2 -16  -1  109.89    9.90
  -2 -16   1   97.19   10.00
  -2 -16   1  108.69    9.50
   2 -16  -1  108.79   10.10
   2  16  -1  109.79   11.00
  -2  16   1  136.69   11.30
   2  16  -1  126.39   12.10
  -2  16   1  105.29   11.50
   0 -16   1  141.09   12.10
   0 -16  -1  138.89   11.50
   0 -16  -1  145.29   11.90
   0 -16   1  155.48   11.80
   0  16   1  150.88   13.40
   0  16  -1  123.09   13.00
   0  16   1  152.18   12.50
   0  16  -1  148.19   13.00
   2 -16   1   84.09    8.60
  -2 -16  -1   93.79    8.30
   2 -16   1   86.89    9.20
  -2 -16  -1   92.19    8.70
   2  16   1   87.29    9.10
   2  16   1   92.09   10.00
  -2  16  -1   85.29   10.90
  -2  16  -1  100.39   10.30
  -4 -16  -1   71.79    7.00
   4 -16   1   76.49    8.10
  -4 -16  -1   72.99    7.70
   4 -16   1   74.39    8.70
  -4  16  -1   78.99    9.50
   4  16   1   81.49    8.10
  -4  16  -1   73.59   10.10
   4  16   1   75.39    8.40
   6 -16   1   80.59    8.30
   6 -16   1   65.49    8.60
  -6 -16  -1   56.79    6.30
   6  16   1   63.19    7.30
  -6  16  -1   86.79   10.20
  -6  16  -1   86.09    9.60
   8 -16   1   22.40    5.40
   8 -16   1   19.80    5.40
   8  16   1   21.30    4.30
  -8  16  -1   18.20    5.80
  -8  16  -1   21.00    5.70
  10 -16   1  209.48   15.00
 -10 -16  -1  158.58   10.80
 -10 -16  -1  143.79   11.20
  10  16   1  139.79   11.00
 -12 -16  -1    3.20    2.20
 -12 -16  -1   -0.20    1.50
  12 -16   1   10.10    4.70
  12 -16   1    7.50    5.60
 -12  16  -1    4.40    4.60
  12  16   1    3.30    2.00
 -12  16  -1    5.80    5.10
  12  16   1   -0.30    1.80
  14 -16   1    0.60    5.30
  14 -16   1    6.20    4.70
 -14  16  -1    0.80    4.60
 -14  16  -1    4.00    4.70
  11 -17  -1   16.30    6.30
  11 -17  -1   23.00    6.40
 -11  17   1   14.30    6.40
 -11  17   1   20.60    6.70
  -9 -17   1    3.30    3.10
   9 -17  -1   10.70    5.50
   9 -17  -1   10.90    5.30
   9  17  -1    4.20    3.80
   9  17  -1    8.70    4.80
  -9  17   1   19.60    6.20
  -9  17   1   10.20    5.70
   7 -17  -1  184.28   14.30
  -7 -17   1  123.49   11.70
   7 -17  -1  165.68   13.90
   7  17  -1  143.79   13.30
  -7  17   1  167.58   15.50
   7  17  -1  128.49   13.30
  -7  17   1  190.68   15.00
  -5 -17   1    4.50    4.20
   5 -17  -1   10.90    4.60
   5 -17  -1    3.50    4.00
  -5  17   1   11.20    5.80
  -5  17   1   10.60    5.40
   5  17  -1    3.80    5.00
   5  17  -1    4.60    4.00
   3 -17  -1   57.99    7.80
  -3 -17   1   43.00    7.50
  -3 -17   1   35.90    6.30
  -3  17   1   50.89    8.40
  -3  17   1   64.79    9.50
   3  17  -1   41.10    8.20
   3  17  -1   47.20    8.30
  -1 -17   1  585.64   37.50
  -1 -17   1  560.64   38.00
   1 -17  -1  628.04   37.90
   1  17  -1  621.34   39.10
  -1  17   1  581.74   38.30
  -1  17   1  538.15   39.10
   1  17  -1  570.44   39.60
   1 -17   1   31.90    5.80
  -1 -17  -1   22.80    5.20
  -1 -17  -1   19.00    4.50
   1 -17   1   39.10    7.10
  -1  17  -1   41.00    7.70
   1  17   1   19.00    5.50
  -1  17  -1   39.40    8.30
   1  17   1   19.80    5.60
   3 -17   1   91.19    9.40
  -3 -17  -1   94.89    9.30
   3 -17   1   74.09    9.80
  -3 -17  -1   97.69    8.70
   3  17   1   85.49   10.00
  -3  17  -1   97.39   11.10
  -3  17  -1  109.39   12.40
   3  17   1   86.69    9.40
   5 -17   1  323.37   22.40
   5 -17   1  367.86   22.30
  -5 -17  -1  269.57   20.40
   5  17   1  261.77   20.90
  -5  17  -1  340.67   24.10
   5  17   1  261.87   20.40
   7 -17   1   51.39    7.40
   7 -17   1   46.10    7.80
  -7 -17  -1   35.60    6.00
  -7 -17  -1   35.70    5.10
   7  17   1   32.90    5.30
  -7  17  -1   62.19    8.90
   7  17   1   47.10    6.10
   9 -17   1    3.10    4.40
   9 -17   1    7.20    5.20
  -9 -17  -1    3.50    2.50
  -9 -17  -1    2.40    2.10
  -9  17  -1   14.60    5.90
  -9  17  -1    3.60    4.90
  11 -17   1   80.79   10.20
  11 -17   1   96.49   11.40
 -11  17  -1  104.79   11.60
 -11  17  -1   65.79   10.90
   6 -18  -1   12.90    5.90
  -6 -18   1   27.90    5.00
  -6 -18   1   15.00    5.70
   6 -18  -1   15.80    5.70
  -6  18   1   13.30    6.60
  -6  18   1   25.30    6.90
   4 -18  -1   21.30    5.70
  -4 -18   1   15.60    5.80
   4 -18  -1   21.50    6.20
  -4 -18   1   12.40    4.50
   4  18  -1   33.60    7.40
   4  18  -1   14.90    5.70
  -4  18   1   32.90    7.90
  -4  18   1   21.00    6.20
  -2 -18   1  150.78   13.60
   2 -18  -1  141.29   12.90
  -2 -18   1  124.39   12.30
   2  18  -1  156.68   15.20
   2  18  -1  162.58   14.30
  -2  18   1  142.69   13.70
   0 -18  -1   53.99    8.80
   0 -18   1   73.39   10.00
   0 -18   1   73.99    8.80
   0 -18  -1   77.89    8.80
   0  18   1   57.89    9.40
   0  18  -1   79.49   11.70
   0  18  -1   68.09   10.40
   0  18   1   75.89   10.60
   2 -18   1   11.90    5.30
  -2 -18  -1   13.90    5.00
  -2 -18  -1    4.50    3.70
   2 -18   1   20.80    5.50
   2  18   1   12.90    5.20
  -2  18  -1   18.20    7.10
  -2  18  -1   14.60    6.60
   2  18   1   12.20    4.80
  -4 -18  -1  170.18   14.30
   4 -18   1  226.48   16.50
  -4 -18  -1  168.28   14.80
   4 -18   1  212.88   17.20
  -4  18  -1  229.98   19.00
  -4  18  -1  207.08   17.80
   6 -18   1   93.09   11.80
   6 -18   1   91.69   10.50
  -6  18  -1  112.89   13.50
  -6  18  -1  112.99   12.60
 -30   0   2   98.69   10.20
 -30   0   2   94.89   11.30
  30   0  -2  125.89   12.60
  30   0  -2  100.59   11.90
 -28   0   2    1.80    3.30
  28   0  -2    5.50    4.80
 -28   0   2    6.10    4.70
  26   0  -2   13.90    4.40
  26   0  -2   12.10    5.10
 -26   0   2   15.40    4.30
 -26   0   2   13.30    4.20
 -24   0   2  477.55   32.90
  24   0  -2  562.04   34.20
 -24   0   2  533.75   33.70
  24   0  -2  471.65   33.60
 -22   0   2    4.70    2.80
  22   0  -2    4.50    2.90
  22   0  -2    4.50    3.40
 -22   0   2    4.10    2.80
 -20   0   2    3.30    2.50
 -20   0   2    0.70    2.30
  20   0  -2    4.40    3.20
  20   0  -2    1.10    2.10
 -18   0   2 2775.42  173.58
  18   0  -2 3101.99  174.18
 -18   0   2 2897.91  173.78
  18   0  -2 2903.21  173.78
  16   0  -2 1000.30   60.59
  16   0  -2 1015.50   60.89
 -16   0   2 1017.20   60.69
 -16   0   2  948.81   60.39
 -14   0   2   86.19    7.50
  14   0  -2  106.59    7.80
 -14   0   2  105.49    7.90
  14   0  -2  107.49    8.20
 -12   0   2 4373.56  267.47
 -12   0   2 4569.44  267.47
  12   0  -2 4652.63  267.47
  10   0  -2   13.90    2.10
  10   0  -2   11.50    2.20
 -10   0   2   13.20    2.00
 -10   0   2   13.00    2.30
   8   0  -2 1469.95   93.39
  -8   0   2 1491.75   93.49
  -8   0   2 1746.73   93.79
   8   0  -2 1595.84   93.69
   8   0   2  671.83   42.50
  -8   0  -2  706.43   42.30
  -8   0  -2  735.83   42.40
   8   0   2  706.53   42.40
  10   0   2 4719.23  278.27
 -12   0  -2    2.30    1.50
  12   0   2    1.60    1.60
  12   0   2    0.90    1.70
 -12   0  -2    3.00    1.70
  14   0   2  416.66   26.50
 -14   0  -2  422.56   26.20
  14   0   2  429.86   26.60
 -14   0  -2  402.66   26.10
  16   0   2 1376.66   81.19
 -16   0  -2 1320.87   80.59
  16   0   2 1302.97   81.09
 -16   0  -2 1368.96   80.69
 -18   0  -2  227.68   15.80
  18   0   2  230.48   16.30
 -18   0  -2  225.48   15.60
  18   0   2  237.28   16.40
  20   0   2    8.20    3.80
  20   0   2    9.90    3.70
 -20   0  -2    7.20    3.00
 -20   0  -2    7.00    2.70
  22   0   2    5.20    3.60
 -22   0  -2    1.70    2.00
  22   0   2    4.00    3.50
 -22   0  -2    3.30    2.70
  24   0   2  251.87   19.90
  24   0   2  266.57   19.90
 -24   0  -2  286.77   19.50
 -24   0  -2  277.67   18.90
  26   0   2   63.09    8.50
  26   0   2   75.89    9.30
 -26   0  -2   55.49    7.10
 -26   0  -2   69.39    7.80
  28   0   2   28.80    6.50
 -28   0  -2    9.40    4.80
 -28   0  -2   20.10    4.90
  28   0   2   34.00    7.30
 -30   0  -2  363.76   23.30
 -30   0  -2  310.87   23.80
  30   0   2  275.47   24.20
  30   0   2  331.67   24.80
  31  -1  -2    1.50    5.40
 -31  -1   2    4.80    4.50
  31   1  -2   -0.10    6.80
 -31   1   2    4.80    4.20
 -29  -1   2    6.50    4.40
  29  -1  -2   19.80    6.30
 -29  -1   2   15.40    5.20
  29   1  -2   22.30    6.50
 -29   1   2   16.90    5.50
 -29   1   2   17.30    4.90
  29   1  -2   13.20    5.90
 -27  -1   2   16.10    4.40
  27  -1  -2   16.10    5.40
 -27  -1   2   12.40    4.90
  27  -1  -2   16.90    5.10
 -27   1   2   17.60    4.30
  27   1  -2   15.00    5.50
 -27   1   2   17.20    4.50
  27   1  -2   17.90    5.60
  25  -1  -2  338.07   21.90
  25  -1  -2  292.37   21.40
 -25  -1   2  282.37   20.80
 -25  -1   2  283.67   20.30
 -25   1   2  286.97   20.40
 -25   1   2  285.37   20.70
  25   1  -2  272.87   21.00
  23  -1  -2  259.87   19.50
 -23  -1   2  288.87   19.50
  23  -1  -2  281.47   19.80
 -23  -1   2  263.17   18.80
 -23   1   2  297.17   19.30
  23   1  -2  231.78   19.00
 -23   1   2  262.27   18.80
 -21  -1   2   24.90    4.30
 -21  -1   2   18.20    3.90
  21  -1  -2   14.20    3.90
  21  -1  -2   14.90    4.10
 -21   1   2   12.90    3.60
 -21   1   2   12.20    3.40
  21   1  -2   18.70    4.30
  21   1  -2   26.10    4.90
  19  -1  -2 1168.38   69.49
 -19  -1   2 1146.89   69.29
  19  -1  -2 1109.89   69.49
 -19  -1   2 1139.39   69.09
  19   1  -2 1190.78   69.59
 -19   1   2 1113.29   69.19
  19   1  -2 1124.69   69.19
 -19   1   2 1077.49   68.89
 -17  -1   2 2825.62  163.48
  17  -1  -2 2825.32  163.78
 -17  -1   2 2697.43  163.28
  17  -1  -2 2614.24  163.38
 -17   1   2 2807.12  163.48
 -17   1   2 2645.64  163.28
  17   1  -2 2866.01  163.78
  17   1  -2 2680.73  163.28
 -15  -1   2   47.90    4.80
 -15  -1   2   50.69    5.00
  15  -1  -2   50.09    5.10
  15  -1  -2   46.50    5.20
 -15   1   2   52.69    5.00
  15   1  -2   51.69    5.10
 -15   1   2   53.79    5.20
  15   1  -2   48.20    4.70
  13  -1  -2  713.53   44.50
 -13  -1   2  713.03   44.20
 -13  -1   2  729.13   44.20
  13  -1  -2  722.03   44.30
 -13   1   2  686.53   44.20
  13   1  -2  759.12   44.50
 -13   1   2  732.63   44.30
  13   1  -2  733.73   44.10
 -11  -1   2 3084.29  191.68
  11  -1  -2 3218.78  191.78
 -11  -1   2 3135.89  191.68
  11  -1  -2 3383.06  191.98
  11   1  -2 3247.38  191.58
  11   1  -2 3258.07  191.88
 -11   1   2 3229.68  191.78
 -11   1   2 3385.16  191.78
   9  -1  -2 4762.12  280.37
  -9  -1   2 4631.64  280.17
   9   1  -2 4588.74  280.07
  -9   1   2 5037.30  280.27
  -7  -1   2 3550.84  209.38
   5  -1  -2   21.10    2.10
  -5  -1   2   26.70    2.20
  -5  -1   2   19.50    2.10
  -5   1   2   25.00    2.30
  -5   1   2   20.30    2.20
   5   1  -2   30.10    2.40
   5   1  -2   23.30    2.20
  -3  -1   2 1504.25   90.89
   3  -1  -2 1378.16   90.79
   3  -1  -2 1739.73   90.99
  -3  -1   2 1312.27   90.79
   3   1  -2 1582.14   90.89
  -3   1   2 1683.73   90.89
  -3   1   2 1556.84   90.89
   3   1  -2 1558.84   90.89
  -1  -1   2  271.17   16.80
  -1  -1   2  290.57   16.90
   1   1  -2  236.48   16.90
  -1   1   2  308.17   16.80
   1   1  -2  292.87   16.90
  -1   1  -2 1612.44   91.19
  -1   1  -2 1479.85   91.09
  -3  -1  -2 1007.60   59.49
   3  -1   2  972.80   59.79
  -3   1  -2  953.80   59.69
  -3   1  -2 1105.29   59.89
  -5  -1  -2 1598.54   90.59
   5  -1   2 1600.34   90.69
   5  -1   2 1574.04   90.89
  -5   1  -2 1333.47   90.59
   5   1   2 1567.14   90.59
  -5   1  -2 1406.46   90.79
   5   1   2 1663.23   90.59
  -7  -1  -2  350.76   23.80
   7  -1   2  414.76   24.30
  -7  -1  -2  420.56   23.90
   7  -1   2  368.76   24.00
   7   1   2  449.66   24.10
  -7   1  -2  412.46   24.20
  -7   1  -2  338.87   23.90
   7   1   2  400.16   24.00
   9  -1   2 5096.09  300.37
 -11  -1  -2 2528.55  142.19
 -11  -1  -2 2329.77  142.09
  11  -1   2 2271.87  142.59
  11  -1   2 2428.36  142.49
 -11   1  -2 2273.37  142.19
  11   1   2 2533.55  142.49
  11   1   2 2379.06  142.39
 -11   1  -2 2475.65  142.39
  13  -1   2 1199.98   79.99
 -13  -1  -2 1396.66   79.69
 -13  -1  -2 1281.57   79.59
  13  -1   2 1400.96   80.19
 -13   1  -2 1379.46   79.89
  13   1   2 1293.87   79.89
 -13   1  -2 1388.76   79.79
  13   1   2 1318.77   79.99
  15  -1   2 2592.54  149.79
 -15  -1  -2 2592.34  149.29
  15  -1   2 2361.36  149.69
 -15  -1  -2 2497.85  149.19
  15   1   2 2603.34  149.69
  15   1   2 2363.26  149.49
 -15   1  -2 2616.54  149.49
 -15   1  -2 2484.35  149.29
 -17  -1  -2   60.99    5.70
  17  -1   2   64.89    6.30
  17  -1   2   60.79    6.10
 -17  -1  -2   48.50    5.20
 -17   1  -2   59.39    5.80
  17   1   2   62.09    6.20
  17   1   2   59.89    6.20
 -17   1  -2   57.99    5.50
  19  -1   2    4.30    3.00
 -19  -1  -2    1.50    2.30
 -19  -1  -2    5.10    2.30
  19  -1   2    4.90    2.80
 -19   1  -2    2.90    1.90
 -19   1  -2    2.90    2.60
  19   1   2    1.20    2.80
  19   1   2    2.60    2.70
  21  -1   2  316.87   20.90
  21  -1   2  301.87   20.60
 -21  -1  -2  290.97   19.50
 -21  -1  -2  296.57   19.80
  21   1   2  297.17   20.40
 -21   1  -2  271.07   19.70
  21   1   2  272.67   20.20
 -21   1  -2  268.57   19.30
 -23  -1  -2  155.98   11.70
 -23  -1  -2  142.19   12.00
  23  -1   2  138.09   12.80
  23  -1   2  152.98   12.80
  23   1   2  137.39   12.60
 -23   1  -2  156.68   12.20
 -23   1  -2  140.99   11.60
  23   1   2  172.98   13.00
  25  -1   2   32.80    6.70
 -25  -1  -2   31.90    5.80
  25  -1   2   46.50    7.00
 -25  -1  -2   39.60    5.40
 -25   1  -2   33.10    6.10
 -25   1  -2   30.00    5.20
  25   1   2   43.70    6.90
  25   1   2   25.40    6.40
 -27  -1  -2    6.10    3.70
 -27  -1  -2    2.00    3.50
  27  -1   2   11.60    4.90
  27  -1   2    8.30    5.20
  27   1   2   10.10    5.10
  27   1   2    8.40    4.70
 -27   1  -2    5.90    3.40
 -27   1  -2    4.90    3.90
 -29  -1  -2  188.18   15.10
  29  -1   2  189.18   16.70
  29  -1   2  179.48   16.70
 -29  -1  -2  204.18   16.30
  29   1   2  208.78   17.00
 -29   1  -2  186.08   15.80
 -29   1  -2  198.58   15.20
  29   1   2  172.68   16.50
 -30  -2   2   19.80    5.50
 -30  -2   2    5.20    4.80
  30  -2  -2   14.90    6.20
  30  -2  -2   17.20    6.60
 -30   2   2   14.40    5.60
 -30   2   2   11.00    4.60
  30   2  -2   17.60    6.60
  30   2  -2   18.90    6.10
 -28  -2   2    1.40    3.40
 -28  -2   2    2.50    3.90
  28  -2  -2    2.50    5.00
  28  -2  -2   -0.60    4.70
  28   2  -2    5.00    4.70
 -28   2   2    3.50    2.80
 -28   2   2    6.80    4.10
  28   2  -2    4.90    4.70
 -26  -2   2   36.30    6.70
 -26  -2   2   21.30    5.00
  26  -2  -2   39.20    6.30
  26  -2  -2   30.30    6.50
 -26   2   2   30.80    5.60
 -26   2   2   26.20    5.60
  26   2  -2   21.50    5.60
  26   2  -2   17.90    5.40
 -24  -2   2  393.26   26.50
  24  -2  -2  386.96   26.80
 -24  -2   2  369.36   25.80
  24  -2  -2  398.56   26.90
  24   2  -2  376.36   26.30
  24   2  -2  398.16   26.80
 -24   2   2  358.86   25.70
 -24   2   2  413.36   26.50
 -22  -2   2  476.35   32.20
 -22  -2   2  479.25   32.60
  22  -2  -2  497.35   33.00
  22  -2  -2  509.85   33.10
  22   2  -2  498.05   32.60
  22   2  -2  482.25   32.80
 -22   2   2  565.04   32.90
 -22   2   2  498.25   32.30
  20  -2  -2  367.06   26.00
 -20  -2   2  391.66   25.90
  20  -2  -2  408.96   26.20
 -20  -2   2  375.66   25.50
 -20   2   2  369.26   25.50
  20   2  -2  390.66   25.70
 -20   2   2  427.96   25.90
  18  -2  -2 1830.22  111.09
 -18  -2   2 1920.21  110.79
  18  -2  -2 1881.61  111.29
 -18  -2   2 1933.81  111.09
 -18   2   2 1818.22  110.69
  18   2  -2 1805.12  110.69
 -18   2   2 1737.43  110.69
  16  -2  -2  408.16   25.20
 -16  -2   2  366.56   24.70
  16  -2  -2  374.26   24.90
 -16  -2   2  367.66   24.60
  16   2  -2  398.36   24.70
 -16   2   2  388.56   24.70
 -16   2   2  380.26   24.70
  14  -2  -2   83.09    7.40
 -14  -2   2   96.49    7.30
 -14  -2   2   87.69    7.00
  14  -2  -2   81.99    7.30
 -14   2   2   84.19    7.10
 -14   2   2   95.69    7.30
  14   2  -2   85.99    6.90
  12  -2  -2 1290.37   76.99
 -12  -2   2 1289.27   76.69
 -12  -2   2 1279.87   76.79
  12  -2  -2 1269.87   76.79
 -12   2   2 1217.18   76.59
  12   2  -2 1314.17   76.59
 -12   2   2 1290.57   76.79
  10  -2  -2  329.47   21.90
 -10  -2   2  327.67   21.70
 -10  -2   2  351.36   21.80
  10  -2  -2  331.57   21.80
  10   2  -2  359.36   21.90
 -10   2   2  342.47   21.80
 -10   2   2  370.06   21.80
  10   2  -2  359.36   21.60
   8  -2  -2  939.51   59.09
  -8  -2   2 1003.50   59.19
   8  -2  -2 1005.50   59.29
  -8  -2   2  956.10   59.09
   8   2  -2  993.40   58.99
   8   2  -2  990.90   59.19
  -8   2   2  997.20   59.09
  -8   2   2 1016.80   59.19
   6  -2  -2   10.80    1.60
  -6  -2   2   13.90    2.00
   6  -2  -2    7.80    1.60
   6   2  -2    8.70    1.70
   6   2  -2   13.20    2.00
  -6   2   2   13.20    1.90
  -6   2   2   10.10    1.60
   4  -2  -2 1749.12  107.89
  -4  -2   2 1783.92  107.89
  -4   2   2 1891.21  107.99
   4   2  -2 1787.52  107.99
   4   2  -2 1926.31  107.99
  -2  -2   2  685.43   43.80
  -2  -2   2  764.42   43.90
   2  -2  -2  702.93   43.70
   2   2  -2  781.02   44.00
  -2   2   2  754.92   43.70
  -2   2   2  682.83   43.60
   2   2  -2  787.92   43.90
   0  -2  -2   14.50    1.00
   0  -2   2    9.30    1.20
   0  -2  -2   11.30    1.00
   0   2   2   12.40    1.00
   0   2   2   13.80    1.00
   0   2  -2   12.20    1.30
   0   2  -2   11.40    1.30
   2  -2   2  502.45   29.20
   2  -2   2  464.35   29.00
  -2   2  -2  488.35   29.00
  -4  -2  -2 1595.14   95.69
   4  -2   2 1548.74   96.09
   4  -2   2 1761.42   96.39
  -4   2  -2 1610.54   96.29
  -4   2  -2 1619.44   96.09
   6  -2   2 3279.57  193.58
   8  -2   2  256.97   16.60
  -8  -2  -2  250.37   15.90
  -8  -2  -2  258.07   15.90
   8  -2   2  269.77   16.40
  -8   2  -2  248.38   16.40
  -8   2  -2  251.57   16.20
   8   2   2  281.47   16.20
   8   2   2  249.58   16.00
 -10  -2  -2 2257.17  129.29
 -10  -2  -2 2143.49  129.29
  10  -2   2 2055.49  129.89
  10  -2   2 2108.59  129.69
  10   2   2 2292.57  129.49
 -10   2  -2 2090.39  129.69
  10   2   2 2369.86  129.59
 -10   2  -2 2170.68  129.49
 -12  -2  -2 1018.10   61.29
  12  -2   2 1043.90   61.79
 -12  -2  -2 1017.20   61.29
  12  -2   2  998.80   61.99
  12   2   2 1031.20   61.59
 -12   2  -2  975.20   61.39
 -12   2  -2 1093.99   61.79
  12   2   2 1003.70   61.49
  14  -2   2  608.84   37.40
 -14  -2  -2  571.14   36.70
 -14  -2  -2  594.64   36.80
  14  -2   2  583.64   37.50
  14   2   2  583.74   37.00
 -14   2  -2  583.34   36.90
 -14   2  -2  662.93   37.30
  14   2   2  612.54   37.20
 -16  -2  -2 1134.09   67.89
 -16  -2  -2 1112.99   67.79
  16  -2   2 1133.79   68.79
  16  -2   2 1137.69   68.49
  16   2   2 1134.99   68.19
 -16   2  -2 1036.80   67.79
  16   2   2 1151.88   68.29
 -16   2  -2 1159.98   68.19
  18  -2   2  281.27   19.40
  18  -2   2  277.37   19.50
 -18  -2  -2  293.27   18.90
 -18  -2  -2  287.27   18.60
  18   2   2  285.17   19.20
 -18   2  -2  279.07   18.70
  18   2   2  267.07   19.10
 -18   2  -2  278.17   18.90
  20  -2   2   35.60    5.50
  20  -2   2   29.80    5.60
 -20  -2  -2   35.30    4.80
 -20  -2  -2   31.30    4.50
  20   2   2   39.50    5.60
 -20   2  -2   35.70    5.00
  20   2   2   31.00    5.00
 -20   2  -2   33.10    4.60
  22  -2   2   15.00    4.40
  22  -2   2   15.20    4.70
 -22  -2  -2   15.50    3.80
 -22  -2  -2   21.10    4.40
 -22   2  -2   18.20    4.20
  22   2   2   19.10    4.70
  22   2   2   11.60    4.20
 -22   2  -2   21.60    4.00
  24  -2   2   11.90    4.70
 -24  -2  -2   15.20    4.40
 -24  -2  -2   14.90    3.80
  24  -2   2    6.70    4.60
  24   2   2    4.00    4.20
 -24   2  -2   11.70    4.00
 -24   2  -2   15.00    3.90
  24   2   2    5.00    3.80
  26  -2   2   -1.00    3.60
 -26  -2  -2   -3.10    2.90
  26  -2   2   -2.00    4.10
 -26  -2  -2    0.70    2.60
  26   2   2   -2.40    3.80
 -26   2  -2    0.10    2.50
  26   2   2   -2.30    4.00
 -26   2  -2   -3.00    3.00
 -28  -2  -2   10.70    4.20
 -28  -2  -2    6.20    4.80
  28  -2   2   13.60    5.40
  28  -2   2    7.50    5.70
 -28   2  -2   12.30    4.20
 -28   2  -2    9.20    4.60
  28   2   2   -1.20    5.20
  30  -2   2  171.38   15.70
  30  -2   2  141.79   15.20
 -30  -2  -2  155.28   13.40
  30   2   2  151.28   15.50
 -30   2  -2  141.69   12.90
  30   2   2  161.98   15.70
 -30   2  -2  164.58   14.40
 -29  -3   2   13.60    5.40
 -29  -3   2   13.50    5.00
  29  -3  -2   13.40    6.00
  29  -3  -2    5.90    5.50
  29   3  -2   11.30    5.50
 -29   3   2    4.40    4.20
 -29   3   2    5.60    3.40
  29   3  -2    5.10    4.90
 -27  -3   2   16.70    5.20
  27  -3  -2   35.60    7.10
  27  -3  -2   32.40    6.80
 -27  -3   2   13.50    4.50
 -27   3   2   24.30    4.60
 -27   3   2   30.20    6.00
  27   3  -2   20.30    5.90
  27   3  -2   26.40    6.40
  25  -3  -2  111.69   10.80
 -25  -3   2   93.79   10.40
 -25  -3   2  125.79   10.30
  25  -3  -2  119.09   10.80
 -25   3   2  109.49    9.70
 -25   3   2  106.59    9.90
  25   3  -2  116.29   10.90
  25   3  -2  120.69   11.00
 -23  -3   2  203.98   16.00
  23  -3  -2  220.68   16.90
 -23  -3   2  241.48   17.00
  23  -3  -2  233.88   17.30
 -23   3   2  227.18   16.60
 -23   3   2  214.08   16.00
  23   3  -2  215.98   17.00
  23   3  -2  231.38   16.60
  21  -3  -2  388.76   25.60
  21  -3  -2  353.36   25.40
 -21  -3   2  389.56   25.30
 -21  -3   2  355.06   24.60
 -21   3   2  352.26   24.50
  21   3  -2  377.66   24.90
  21   3  -2  398.06   25.40
 -21   3   2  366.66   24.90
  19  -3  -2 1915.51  115.29
 -19  -3   2 1949.60  114.79
  19  -3  -2 1887.71  115.29
 -19  -3   2 1963.30  115.09
  19   3  -2 2087.69  115.39
 -19   3   2 1753.82  114.69
  19   3  -2 1948.01  114.79
 -19   3   2 1792.12  114.59
  17  -3  -2  114.69    9.30
  17  -3  -2  117.29    9.60
 -17  -3   2  114.79    9.10
 -17  -3   2  106.49    8.80
 -17   3   2  105.39    8.80
  17   3  -2  118.09    8.90
 -17   3   2  104.79    8.80
  15  -3  -2  175.78   12.90
 -15  -3   2  177.38   12.70
 -15  -3   2  171.08   12.50
  15  -3  -2  192.18   13.00
 -15   3   2  180.68   12.60
  15   3  -2  181.58   12.80
  15   3  -2  177.08   12.40
 -15   3   2  176.98   12.50
  13  -3  -2  303.57   21.50
 -13  -3   2  358.16   21.50
 -13  -3   2  351.96   21.60
  13  -3  -2  311.87   21.70
  13   3  -2  370.06   21.70
 -13   3   2  318.67   21.40
  13   3  -2  338.77   21.30
 -13   3   2  320.67   21.40
  11  -3  -2  570.44   36.10
 -11  -3   2  553.94   35.80
 -11  -3   2  582.94   36.00
  11  -3  -2  592.94   36.20
 -11   3   2  607.84   36.00
  11   3  -2  592.14   36.00
 -11   3   2  584.44   35.90
  11   3  -2  594.84   35.80
  -9  -3   2   48.80    4.60
   9  -3  -2   58.39    4.80
   9  -3  -2   53.49    4.70
  -9  -3   2   50.19    4.60
   9   3  -2   59.89    4.70
  -9   3   2   63.29    4.90
   9   3  -2   54.39    4.70
  -9   3   2   64.09    4.80
   7  -3  -2   48.10    4.10
  -7  -3   2   42.20    3.80
   7  -3  -2   54.19    4.20
   7   3  -2   41.60    3.80
  -7   3   2   50.49    4.00
   7   3  -2   46.30    3.90
  -7   3   2   49.50    4.00
   5   3  -2 3857.31  230.28
   5   3  -2 3961.50  230.18
  -3  -3   2  232.08   15.20
   3  -3  -2  228.08   15.00
  -3  -3   2  230.28   15.00
   3  -3  -2  261.87   15.10
  -3   3   2  264.37   15.10
   3   3  -2  241.18   15.20
   3   3  -2  243.48   15.10
  -3   3   2  254.67   15.00
   1  -3  -2    6.30    1.10
   1  -3  -2    8.20    1.00
  -1   3   2    7.80    1.00
   1   3  -2    3.70    1.30
  -1   3   2    6.60    0.90
   1   3  -2    7.30    1.40
  -3  -3  -2  265.27   17.20
   3  -3   2  280.27   17.70
   3  -3   2  290.57   18.00
   3   3   2  298.67   17.20
  -3   3  -2  291.77   18.00
  -3   3  -2  287.97   17.80
   3   3   2  320.87   17.20
   5  -3   2  426.96   29.50
  -5  -3  -2  496.85   28.80
   5  -3   2  547.35   29.40
  -5  -3  -2  465.65   28.80
   5   3   2  499.25   28.80
   5   3   2  476.85   28.80
  -5   3  -2  441.46   29.50
  -5   3  -2  520.15   29.40
   7  -3   2  764.22   46.60
  -7  -3  -2  699.63   45.70
   7  -3   2  793.12   46.30
  -7  -3  -2  755.02   45.80
  -7   3  -2  787.92   46.50
   7   3   2  762.72   45.80
  -7   3  -2  830.02   46.30
   7   3   2  765.32   45.80
  -9  -3  -2   11.40    1.70
   9  -3   2   19.30    2.60
  -9  -3  -2   13.70    1.80
   9  -3   2   10.70    2.40
  -9   3  -2   13.50    2.20
  -9   3  -2   11.10    2.50
   9   3   2   12.80    1.90
  11  -3   2  289.17   19.80
 -11  -3  -2  278.37   18.90
 -11  -3  -2  298.37   19.00
  11  -3   2  310.67   19.60
  11   3   2  305.07   19.10
 -11   3  -2  320.77   19.40
 -11   3  -2  320.57   19.60
  11   3   2  306.97   19.20
  13  -3   2  307.57   19.20
 -13  -3  -2  287.37   18.60
 -13  -3  -2  274.37   18.40
  13  -3   2  285.97   19.50
 -13   3  -2  314.47   19.20
  13   3   2  285.87   18.80
 -13   3  -2  292.77   18.80
  13   3   2  283.87   18.60
 -15  -3  -2  837.12   48.80
 -15  -3  -2  814.32   48.60
  15  -3   2  764.22   49.20
  15  -3   2  725.43   49.40
  15   3   2  850.11   49.10
 -15   3  -2  753.52   48.70
  15   3   2  802.62   48.90
 -15   3  -2  850.11   49.20
  17  -3   2  115.29   10.80
 -17  -3  -2  142.09   10.30
  17  -3   2  147.09   11.00
 -17  -3  -2  153.08   10.10
  17   3   2  134.79   10.40
  17   3   2  142.09   10.60
 -17   3  -2  132.29   10.40
 -17   3  -2  117.59    9.80
  19  -3   2   71.79    8.00
 -19  -3  -2   73.79    6.60
 -19  -3  -2   76.99    7.00
  19  -3   2   74.79    7.30
 -19   3  -2   76.19    6.90
  19   3   2   64.09    7.00
  19   3   2   71.49    7.20
 -19   3  -2   75.79    6.80
  21  -3   2    0.40    3.80
 -21  -3  -2    2.00    2.80
  21  -3   2   11.20    4.20
 -21  -3  -2    3.40    2.50
  21   3   2    4.60    3.00
  21   3   2    2.30    3.10
 -21   3  -2    3.10    2.90
 -21   3  -2    1.70    2.30
  23  -3   2    3.90    4.30
 -23  -3  -2   -0.30    2.20
  23  -3   2    0.50    3.60
 -23  -3  -2    1.90    2.80
  23   3   2    0.20    3.00
 -23   3  -2    0.40    2.50
 -23   3  -2    3.80    3.00
  23   3   2   -3.40    3.20
  25  -3   2   10.50    4.90
 -25  -3  -2   18.20    4.30
 -25  -3  -2   12.50    4.50
  25  -3   2   10.80    5.00
 -25   3  -2   18.00    4.30
 -25   3  -2   23.50    5.20
  25   3   2   11.10    5.20
  27  -3   2   55.99    9.20
 -27  -3  -2   60.99    8.20
  27  -3   2   65.59    8.70
 -27  -3  -2   47.90    6.70
  27   3   2   42.00    8.10
  27   3   2   55.19    8.20
 -27   3  -2   55.49    7.60
 -27   3  -2   45.20    6.60
 -29  -3  -2    1.60    4.10
  29  -3   2    6.20    5.30
 -29  -3  -2    3.30    4.20
  29  -3   2    9.70    5.80
  29   3   2    9.80    5.80
  29   3   2    5.80    6.00
 -29   3  -2   -0.20    3.40
 -29   3  -2   -0.20    4.30
 -30  -4   2    7.70    5.10
 -30  -4   2    5.20    5.60
  30   4  -2   14.40    6.70
  30   4  -2    4.20    5.60
 -28  -4   2   24.20    5.70
  28  -4  -2   25.90    7.00
 -28  -4   2   28.90    6.80
  28  -4  -2   23.00    7.30
  28   4  -2   17.80    6.20
 -28   4   2   36.70    6.50
 -28   4   2   25.70    5.40
  28   4  -2   27.60    6.60
 -26  -4   2   35.60    6.60
 -26  -4   2   29.50    5.90
  26  -4  -2   40.10    7.40
  26  -4  -2   43.50    8.10
 -26   4   2   33.60    6.00
  26   4  -2   49.50    7.50
 -26   4   2   37.20    5.90
  26   4  -2   44.60    7.00
 -24  -4   2   12.60    4.30
  24  -4  -2    9.90    4.10
  24  -4  -2    8.50    4.90
 -24  -4   2   17.30    4.10
  24   4  -2   13.70    4.40
  24   4  -2   15.00    4.60
 -24   4   2   11.30    4.10
 -24   4   2   13.10    3.80
 -22  -4   2  532.15   35.40
 -22  -4   2  577.34   36.20
  22  -4  -2  585.64   36.70
  22  -4  -2  571.04   36.50
  22   4  -2  542.35   36.00
 -22   4   2  540.25   35.50
 -22   4   2  554.44   35.80
  22   4  -2  530.45   35.60
 -20  -4   2  370.56   23.70
  20  -4  -2  336.47   24.30
 -20  -4   2  385.26   24.20
  20  -4  -2  376.56   24.50
  20   4  -2  335.27   23.50
 -20   4   2  350.76   23.50
 -20   4   2  330.07   23.60
  20   4  -2  358.46   24.10
  18  -4  -2    8.00    3.40
  18  -4  -2    4.80    2.60
 -18  -4   2    5.40    2.80
 -18  -4   2    2.20    2.20
  18   4  -2    6.70    2.60
  18   4  -2    3.10    2.60
 -18   4   2    2.30    2.60
 -18   4   2    8.00    2.90
 -16  -4   2    2.70    2.10
 -16  -4   2    5.80    2.40
  16  -4  -2    1.90    2.60
  16  -4  -2   10.30    3.40
 -16   4   2    5.80    2.40
  16   4  -2    2.50    2.20
  16   4  -2    9.70    2.50
 -16   4   2    8.90    2.90
 -14  -4   2  485.15   31.00
  14  -4  -2  472.05   31.50
 -14  -4   2  486.75   31.20
  14  -4  -2  505.15   31.50
 -14   4   2  504.25   31.20
  14   4  -2  525.35   31.30
 -14   4   2  512.35   31.20
  14   4  -2  474.95   30.80
  12  -4  -2  833.72   50.79
  12  -4  -2  814.32   50.79
 -12  -4   2  780.32   50.49
 -12  -4   2  802.32   50.39
  12   4  -2  843.22   50.49
  12   4  -2  828.12   50.29
 -12   4   2  832.02   50.49
 -12   4   2  910.51   50.69
  10  -4  -2   19.10    3.30
  10  -4  -2   27.80    3.40
 -10  -4   2   13.40    2.60
 -10  -4   2   16.90    2.70
 -10   4   2   28.80    3.30
  10   4  -2   24.70    3.00
  10   4  -2   19.00    2.60
 -10   4   2   25.90    3.10
   8  -4  -2 2071.29  127.49
  -8  -4   2 2070.09  127.39
   8  -4  -2 2005.60  127.49
   8   4  -2 2120.89  127.29
   8   4  -2 2277.47  127.39
  -8   4   2 2264.77  127.49
  -8   4   2 2233.58  127.39
   6  -4  -2  359.86   22.60
   6  -4  -2  343.57   22.60
  -6  -4   2  332.37   22.50
  -6  -4   2  361.46   22.50
   6   4  -2  376.16   22.50
   6   4  -2  363.26   22.60
  -6   4   2  379.26   22.50
  -6   4   2  407.26   22.70
  -4  -4   2  787.62   47.20
   4  -4  -2  792.42   47.20
  -4  -4   2  753.02   47.20
   4  -4  -2  815.62   47.30
   4   4  -2  728.73   47.30
   4   4  -2  740.73   47.10
  -4   4   2  818.72   47.20
  -4   4   2  873.21   47.20
   0  -4   2 1531.25   92.09
   0  -4   2 1606.14   92.09
   0   4  -2 1509.65   92.19
   0   4  -2 1576.74   92.19
   2  -4   2  356.06   21.40
  -2  -4  -2  358.56   20.60
  -2  -4  -2  331.07   20.70
   2  -4   2  389.66   21.30
   2   4   2  330.77   20.70
  -2   4  -2  329.87   21.40
   2   4   2  341.07   20.70
  -2   4  -2  348.67   21.40
  -4  -4  -2   80.99    4.80
  -4  -4  -2   78.09    4.80
   4  -4   2   60.99    5.50
  -4   4  -2   64.09    5.60
   4   4   2   83.59    4.80
   4   4   2   81.99    4.80
  -8  -4  -2   30.20    2.60
  -8  -4  -2   31.70    2.70
   8   4   2   31.20    2.70
   8   4   2   28.20    2.50
  10  -4   2  536.75   32.50
  10  -4   2  520.25   32.90
 -10  -4  -2  520.15   31.90
 -10  -4  -2  480.25   31.70
  10   4   2  536.05   31.80
  10   4   2  520.95   31.90
 -10   4  -2  558.44   32.40
 -10   4  -2  531.75   32.60
 -12  -4  -2 1734.53  104.19
 -12  -4  -2 1714.63  104.29
  12  -4   2 1960.40  105.09
  12  -4   2 1629.04  105.09
  12   4   2 1721.13  104.19
 -12   4  -2 1702.13  104.79
 -12   4  -2 1823.22  104.69
 -14  -4  -2  169.38   12.40
 -14  -4  -2  189.08   12.60
  14  -4   2  199.98   13.30
  14  -4   2  193.78   13.80
  14   4   2  173.98   12.60
 -14   4  -2  191.88   12.90
 -14   4  -2  188.48   13.10
  16  -4   2    1.40    2.10
  16  -4   2    4.60    2.80
 -16  -4  -2    0.30    1.60
 -16  -4  -2    2.40    1.80
 -16   4  -2    5.30    2.00
  16   4   2    3.40    2.20
 -16   4  -2    1.40    2.10
  18  -4   2 1137.89   66.39
  18  -4   2 1021.60   66.39
 -18  -4  -2 1112.29   65.79
 -18  -4  -2 1115.59   65.29
 -18   4  -2 1073.89   65.59
  18   4   2 1060.49   65.69
 -18   4  -2 1027.20   65.69
  20  -4   2   49.10    7.30
  20  -4   2   55.79    6.90
 -20  -4  -2   52.59    5.60
 -20  -4  -2   59.99    6.30
  20   4   2   50.09    6.20
 -20   4  -2   53.59    6.40
 -20   4  -2   54.19    5.90
  22  -4   2    5.30    4.30
 -22  -4  -2    1.50    2.70
  22  -4   2    1.60    2.80
 -22  -4  -2    0.90    2.20
  22   4   2    3.80    3.20
  22   4   2    2.30    3.10
 -22   4  -2    5.50    2.70
 -22   4  -2    0.60    2.10
 -24  -4  -2  236.78   17.80
  24  -4   2  283.67   20.20
  24  -4   2  284.27   19.70
 -24  -4  -2  256.27   18.80
  24   4   2  220.88   18.70
  24   4   2  226.98   18.70
 -24   4  -2  274.87   18.70
 -24   4  -2  273.17   18.30
  26  -4   2   18.40    5.80
  26  -4   2   14.20    5.60
 -26  -4  -2    7.20    4.20
 -26  -4  -2    8.50    4.10
  26   4   2    6.90    4.50
 -26   4  -2   10.20    4.30
 -26   4  -2   12.20    4.10
  26   4   2    6.70    5.00
 -28  -4  -2   23.70    5.90
  28  -4   2   19.70    7.00
  28  -4   2   17.70    6.30
 -28  -4  -2   16.20    5.90
 -28   4  -2   23.60    5.60
  28   4   2   13.20    5.80
  28   4   2   27.10    7.40
 -28   4  -2   10.60    5.00
 -30  -4  -2   45.80    9.30
 -30  -4  -2   41.70    7.80
  30   4   2   56.09    9.90
  30   4   2   66.39   11.00
  29  -5  -2   -2.50    5.70
 -29  -5   2    5.50    5.00
 -29  -5   2   -2.70    3.70
  29   5  -2    4.70    5.40
  29   5  -2    6.90    5.70
 -27  -5   2  182.98   15.60
  27  -5  -2  213.48   17.60
 -27  -5   2  190.68   16.80
  27  -5  -2  231.18   17.50
 -27   5   2  201.28   15.80
  27   5  -2  203.88   17.00
 -27   5   2  203.98   15.80
  27   5  -2  200.08   16.60
 -25  -5   2   13.20    4.20
 -25  -5   2   23.40    5.60
  25  -5  -2   21.50    6.10
  25  -5  -2   24.60    6.40
 -25   5   2   13.90    4.50
 -25   5   2   22.30    5.20
  25   5  -2   12.70    4.50
  25   5  -2   16.50    5.00
  23  -5  -2    7.00    3.40
 -23  -5   2    5.50    3.90
 -23  -5   2    5.00    3.30
  23  -5  -2    9.90    4.60
  23   5  -2    5.50    3.40
 -23   5   2   13.00    4.10
 -23   5   2   10.20    3.30
  23   5  -2    5.90    3.60
  21  -5  -2 1003.90   65.29
 -21  -5   2 1071.99   65.29
  21  -5  -2 1097.89   65.49
 -21  -5   2 1102.89   64.79
  21   5  -2 1097.59   65.29
 -21   5   2  949.51   64.29
 -21   5   2 1105.39   64.99
  21   5  -2  982.10   64.49
 -19  -5   2  492.95   29.80
 -19  -5   2  484.35   29.30
  19  -5  -2  417.26   29.40
  19  -5  -2  419.96   29.80
  19   5  -2  451.45   29.00
  19   5  -2  477.55   29.60
 -19   5   2  429.56   29.10
 -19   5   2  425.26   29.00
 -17  -5   2  212.38   15.20
  17  -5  -2  194.18   15.60
  17  -5  -2  212.48   16.10
 -17  -5   2  221.58   15.70
 -17   5   2  225.98   15.60
  17   5  -2  230.18   15.20
  17   5  -2  227.38   15.60
 -17   5   2  229.48   15.40
 -15  -5   2  116.19   10.00
  15  -5  -2  142.39   10.90
 -15  -5   2  140.89   10.60
  15  -5  -2  135.99   10.60
 -15   5   2  164.08   10.70
  15   5  -2  136.99   10.10
 -15   5   2  142.09   10.30
  15   5  -2  139.09   10.40
  13  -5  -2    8.90    2.70
 -13  -5   2    9.10    2.40
 -13  -5   2    2.40    1.80
  13  -5  -2    6.30    2.60
 -13   5   2    4.60    2.10
  13   5  -2    5.40    1.90
 -13   5   2    8.60    2.50
  11  -5  -2  523.35   35.30
 -11  -5   2  580.04   35.10
 -11  -5   2  537.15   34.80
  11  -5  -2  556.64   35.20
  11   5  -2  568.94   34.80
 -11   5   2  579.94   35.00
 -11   5   2  579.44   35.10
  11   5  -2  612.34   35.00
  -9  -5   2  987.50   63.59
   9  -5  -2 1122.79   64.09
   9  -5  -2 1064.99   63.79
   9   5  -2 1058.69   63.59
  -9   5   2 1071.99   63.69
   9   5  -2 1027.10   63.49
  -9   5   2 1082.89   63.69
   7  -5  -2  577.54   37.00
  -7  -5   2  615.24   36.90
  -7  -5   2  634.84   37.10
   7  -5  -2  539.05   37.10
  -7   5   2  590.54   37.00
   7   5  -2  634.94   37.10
   7   5  -2  650.03   37.00
  -7   5   2  627.54   37.00
  -5  -5   2 2933.81  172.58
   5  -5  -2 2790.62  172.58
   5   5  -2 3010.70  172.68
  -5   5   2 2949.70  172.38
   3  -5  -2 3531.05  206.28
  -3  -5   2 3417.16  206.28
   3   5  -2 3549.74  206.28
  -1  -5   2  929.71   59.09
   1  -5  -2 1078.89   58.79
   1  -5  -2 1010.40   58.99
  -1  -5   2 1003.10   59.09
   1   5  -2  937.71   59.29
  -1   5   2  963.50   58.79
  -1   5   2 1018.10   58.89
   3  -5   2 3616.54  229.38
  -3   5  -2 4176.18  229.98
  -5  -5  -2   19.30    1.70
  -5  -5  -2   18.30    1.70
   5   5   2   18.30    1.70
   5   5   2   22.50    1.70
  -7  -5  -2 1227.58   76.19
  -7  -5  -2 1194.48   76.29
   7  -5   2 1261.77   77.39
   7  -5   2 1322.27   76.99
   7   5   2 1239.88   76.19
  -7   5  -2 1290.97   77.29
  -7   5  -2 1474.45   77.09
   7   5   2 1305.37   76.19
  -9  -5  -2 1997.30  117.79
   9  -5   2 1872.81  118.89
   9  -5   2 2019.20  118.49
  -9  -5  -2 2038.20  117.89
  -9   5  -2 2108.29  118.89
   9   5   2 1945.71  117.79
  -9   5  -2 1958.90  118.39
   9   5   2 2005.80  117.79
 -11  -5  -2  184.58   12.90
 -11  -5  -2  193.88   13.10
  11  -5   2  205.38   13.80
  11  -5   2  225.88   14.50
  11   5   2  200.18   13.10
  11   5   2  211.28   13.00
 -11   5  -2  199.08   13.90
 -11   5  -2  198.88   13.60
 -13  -5  -2  838.52   51.39
 -13  -5  -2  843.22   51.19
  13  -5   2  834.52   52.39
  13  -5   2  905.21   52.09
 -13   5  -2  876.21   51.79
  13   5   2  808.22   51.19
 -13   5  -2  858.11   51.99
  13   5   2  831.02   51.39
  15  -5   2    3.60    2.50
 -15  -5  -2    3.20    1.70
  15  -5   2    2.10    2.20
 -15  -5  -2    0.40    1.70
 -15   5  -2    1.00    1.50
  15   5   2    4.20    2.00
 -15   5  -2    2.10    2.60
  15   5   2    0.70    1.80
 -17  -5  -2  223.38   13.70
  17  -5   2  184.98   14.90
  17  -5   2  180.38   14.40
 -17  -5  -2  209.18   14.10
  17   5   2  209.88   14.20
 -17   5  -2  169.88   14.10
 -17   5  -2  190.08   13.90
  17   5   2  202.48   13.90
  19  -5   2  130.49   11.50
  19  -5   2  132.29   10.70
 -19  -5  -2  121.69    9.60
 -19  -5  -2  122.69   10.30
  19   5   2  130.99   10.20
  19   5   2  138.79   10.60
 -19   5  -2  127.29   10.20
 -19   5  -2  115.09   10.00
  21  -5   2   65.49    8.60
 -21  -5  -2   71.59    7.40
  21  -5   2   84.19    8.60
 -21  -5  -2   84.59    7.20
 -21   5  -2   66.59    7.50
  21   5   2   64.99    7.50
  21   5   2   73.89    7.70
 -21   5  -2   75.89    7.00
 -23  -5  -2   45.30    6.20
  23  -5   2   38.90    6.00
  23  -5   2   54.49    8.10
 -23  -5  -2   42.00    5.40
  23   5   2   28.30    6.00
  23   5   2   34.50    5.90
 -23   5  -2   46.60    5.90
 -23   5  -2   45.60    5.60
  25  -5   2    3.00    4.00
 -25  -5  -2    5.50    3.70
 -25  -5  -2    5.30    3.40
  25  -5   2    3.20    5.00
 -25   5  -2    5.00    3.30
  25   5   2    7.80    4.50
  25   5   2   10.40    5.30
 -27  -5  -2  293.67   22.90
  27  -5   2  333.57   23.70
  27  -5   2  324.97   23.70
 -27  -5  -2  312.17   21.90
 -27   5  -2  310.17   22.30
  27   5   2  289.97   23.20
  27   5   2  281.87   23.00
 -27   5  -2  321.77   22.00
 -29  -5  -2  105.59   11.40
 -29  -5  -2  116.29   13.10
  29  -5   2  102.49   13.40
  29   5   2  127.99   14.10
 -29   5  -2  128.79   10.90
 -28  -6   2   38.00    7.20
  28  -6  -2   24.60    7.50
 -28  -6   2   25.40    6.70
  28   6  -2   12.90    5.60
  28   6  -2   22.40    6.40
 -28   6   2   27.10    5.60
 -26  -6   2   91.29   10.00
  26  -6  -2   93.19   10.80
 -26  -6   2  107.49   11.40
  26  -6  -2  109.29   11.00
 -26   6   2  113.59   10.40
  26   6  -2   76.69   10.00
  26   6  -2   98.69   10.70
 -26   6   2  119.09   10.00
  24  -6  -2   -1.80    3.50
 -24  -6   2   -1.80    3.40
 -24  -6   2    5.30    3.20
  24  -6  -2    2.90    4.90
  24   6  -2   -3.40    3.30
 -24   6   2    0.80    3.20
 -24   6   2    2.70    3.30
  24   6  -2    3.50    3.70
  22  -6  -2  458.75   29.70
  22  -6  -2  450.85   30.10
 -22  -6   2  415.06   28.60
 -22  -6   2  510.95   30.00
 -22   6   2  442.96   28.70
  22   6  -2  393.76   28.50
 -22   6   2  428.46   28.90
  22   6  -2  387.46   28.90
 -20  -6   2  958.60   55.79
  20  -6  -2  928.61   55.79
  20  -6  -2  770.32   55.49
 -20  -6   2  877.91   54.89
 -20   6   2  847.72   54.79
 -20   6   2  939.91   55.29
  20   6  -2  902.71   55.39
  20   6  -2  873.81   54.89
  18  -6  -2    0.50    2.10
 -18  -6   2    2.40    2.30
  18  -6  -2    0.90    3.30
 -18  -6   2    0.80    2.50
 -18   6   2   -3.40    1.90
 -18   6   2   -0.90    1.70
  18   6  -2    1.60    2.40
  18   6  -2    1.40    2.40
 -16  -6   2  331.17   21.60
  16  -6  -2  339.27   22.40
 -16  -6   2  313.47   21.90
  16  -6  -2  308.47   22.00
  16   6  -2  349.17   21.50
 -16   6   2  315.37   21.50
  16   6  -2  324.17   21.70
 -16   6   2  341.47   21.90
  14  -6  -2  414.46   29.20
 -14  -6   2  427.36   28.90
  14  -6  -2  468.85   29.20
 -14  -6   2  440.56   28.70
  14   6  -2  470.65   28.80
 -14   6   2  487.05   29.10
  14   6  -2  452.65   28.60
 -14   6   2  470.45   28.90
  12  -6  -2  772.12   46.30
 -12  -6   2  731.53   46.00
 -12  -6   2  740.23   45.80
  12  -6  -2  737.33   46.40
 -12   6   2  733.63   45.90
  12   6  -2  729.13   45.70
  12   6  -2  722.53   45.80
 -12   6   2  839.22   46.30
  10  -6  -2  266.47   17.40
 -10  -6   2  229.58   17.10
  10  -6  -2  279.47   17.80
  10   6  -2  269.27   17.20
  10   6  -2  267.87   17.20
 -10   6   2  281.27   17.30
  -8  -6   2 1229.18   73.69
   8  -6  -2 1158.68   74.09
  -8  -6   2 1258.47   73.89
   8  -6  -2 1243.78   73.89
   8   6  -2 1260.17   73.69
   8   6  -2 1274.17   73.89
  -8   6   2 1269.77   73.79
  -8   6   2 1162.88   73.79
  -6  -6   2 1223.88   71.69
   6  -6  -2 1214.98   72.09
  -6  -6   2 1150.28   71.79
  -6   6   2 1227.88   71.89
  -6   6   2 1182.98   71.69
   6   6  -2 1232.78   71.89
   6   6  -2 1174.68   71.69
   4  -6  -2   34.00    3.40
  -4  -6   2   31.20    3.10
  -4  -6   2   39.20    3.40
   4   6  -2   36.70    3.30
  -4   6   2   34.20    3.30
  -4   6   2   35.10    3.10
   4   6  -2   37.30    3.50
  -2  -6   2 2272.97  143.39
   2  -6  -2 2308.67  143.39
  -2  -6   2 2539.45  143.49
   2  -6  -2 2506.55  143.29
  -2   6   2 2309.57  143.19
   2   6  -2 2370.66  143.79
  -2   6   2 2509.75  143.39
   2   6  -2 2604.34  143.69
  -2  -6  -2  372.66   24.30
   2  -6   2  444.96   25.30
   2  -6   2  433.26   25.00
  -2  -6  -2  379.26   24.40
  -2   6  -2  414.96   25.20
  -2   6  -2  457.45   25.50
   2   6   2  353.26   24.50
   2   6   2  410.26   24.50
   4  -6   2 1737.23   99.09
  -4  -6  -2 1593.54   97.99
   4  -6   2 1785.62   98.69
   4   6   2 1593.54   97.99
  -4   6  -2 1623.54   98.89
   4   6   2 1676.93   98.09
  -4   6  -2 1628.64   99.09
   6  -6   2 1623.34   92.59
  -6  -6  -2 1504.15   91.79
   6  -6   2 1454.05   92.89
  -6  -6  -2 1507.15   91.79
  -6   6  -2 1490.35   92.59
   6   6   2 1550.24   91.79
   6   6   2 1589.94   91.79
  -6   6  -2 1718.73   93.09
  -8  -6  -2   31.40    2.60
   8  -6   2   26.90    3.00
   8   6   2   30.70    2.60
  -8   6  -2   25.70    3.40
  -8   6  -2   22.30    3.20
 -10  -6  -2  961.60   57.99
 -10  -6  -2  894.61   58.09
  10  -6   2  922.61   59.19
  10  -6   2 1032.00   58.89
  10   6   2 1017.80   57.99
 -10   6  -2  967.40   58.69
 -10   6  -2 1001.20   59.19
  10   6   2  974.90   57.99
 -12  -6  -2 4181.88  245.58
  12  -6   2 3868.61  246.48
 -12  -6  -2 4321.77  245.38
  12  -6   2 4064.59  246.08
 -12   6  -2 4188.18  246.28
  12   6   2 4150.78  245.38
  12   6   2 4226.28  245.28
 -12   6  -2 4277.27  246.08
 -14  -6  -2  332.27   20.40
  14  -6   2  317.57   20.80
 -14  -6  -2  298.57   19.80
  14  -6   2  295.67   21.30
 -14   6  -2  318.57   20.60
  14   6   2  324.17   20.00
 -14   6  -2  329.77   20.90
  14   6   2  291.17   20.00
  16  -6   2   27.10    4.70
 -16  -6  -2   24.70    3.40
 -16  -6  -2   23.00    3.90
  16  -6   2   24.80    5.50
  16   6   2   20.90    3.70
 -16   6  -2   29.20    4.20
  16   6   2   28.50    3.90
 -16   6  -2   25.70    4.00
  18  -6   2  559.44   35.00
 -18  -6  -2  567.04   33.90
  18  -6   2  509.15   35.30
 -18  -6  -2  573.44   34.60
 -18   6  -2  529.35   34.50
 -18   6  -2  486.75   34.10
  18   6   2  519.75   34.10
  18   6   2  583.64   34.50
  20  -6   2   28.50    6.30
  20  -6   2   37.10    6.40
 -20  -6  -2   53.79    6.10
 -20  -6  -2   44.40    5.20
  20   6   2   34.40    5.60
 -20   6  -2   43.40    5.90
 -20   6  -2   40.80    5.40
  20   6   2   34.10    5.60
  22  -6   2   30.50    5.30
  22  -6   2   33.00    6.60
 -22  -6  -2   33.70    5.00
 -22  -6  -2   28.80    5.70
 -22   6  -2   25.50    5.10
  22   6   2   23.20    5.40
 -22   6  -2   30.50    4.70
  22   6   2   21.40    5.10
 -24  -6  -2   35.20    7.00
 -24  -6  -2   42.10    6.00
  24  -6   2   49.80    7.60
  24  -6   2   47.20    8.50
 -24   6  -2   47.10    6.50
  24   6   2   49.50    7.50
 -24   6  -2   45.00    6.30
  24   6   2   46.10    7.40
  26  -6   2  109.09   11.80
 -26  -6  -2  117.39   10.40
  26  -6   2  125.69   12.80
 -26  -6  -2  105.79   11.30
  26   6   2   91.49   10.90
  26   6   2   88.09   10.80
 -26   6  -2  106.79   10.10
 -26   6  -2  122.39   10.90
  28  -6   2  230.58   20.10
 -28  -6  -2  238.08   18.00
 -28  -6  -2  231.98   19.70
  28   6   2  241.48   19.80
  28   6   2  222.08   19.50
 -28   6  -2  252.97   18.30
 -29  -7   2   33.60    8.10
 -29  -7   2   26.50    6.70
  29   7  -2   13.60    6.40
  29   7  -2   29.20    7.80
  27  -7  -2  105.49   12.30
  27  -7  -2  103.59   11.90
 -27  -7   2  102.59   12.00
 -27  -7   2  113.59   11.40
  27   7  -2  100.99   11.80
  27   7  -2  113.89   12.30
 -27   7   2  103.89   11.20
 -27   7   2  114.59   10.20
 -25  -7   2   34.20    7.10
  25  -7  -2   27.10    6.90
  25  -7  -2   21.40    6.30
 -25  -7   2   25.30    5.70
  25   7  -2   29.10    6.30
 -25   7   2   35.70    6.50
  25   7  -2   29.50    6.40
 -25   7   2   25.70    5.70
 -23  -7   2   11.70    4.30
 -23  -7   2   21.10    5.30
  23  -7  -2   23.80    5.80
  23  -7  -2   18.70    6.10
 -23   7   2   24.90    5.00
 -23   7   2   22.50    5.10
  23   7  -2   15.40    4.70
  21  -7  -2 1306.57   78.09
 -21  -7   2 1268.27   78.09
 -21  -7   2 1241.88   77.29
  21  -7  -2 1245.88   78.39
 -21   7   2 1373.76   77.79
  21   7  -2 1193.48   77.19
  21   7  -2 1208.38   77.59
 -21   7   2 1279.87   77.29
 -19  -7   2  106.39    9.50
  19  -7  -2  114.49   10.10
  19  -7  -2   87.19    9.70
 -19  -7   2  115.99   10.00
 -19   7   2  124.99   10.00
 -19   7   2  105.79    9.20
  19   7  -2  114.09    9.80
  19   7  -2  130.69    9.80
  17  -7  -2    5.70    3.50
 -17  -7   2    4.40    2.80
  17  -7  -2    7.00    3.30
 -17  -7   2    1.00    2.50
 -17   7   2   11.80    3.60
  17   7  -2   10.40    3.10
 -17   7   2   11.10    3.10
  17   7  -2    7.60    2.70
 -15  -7   2 3181.98  189.08
  15  -7  -2 3134.79  189.18
  15  -7  -2 2869.21  189.28
 -15  -7   2 3140.59  188.78
  15   7  -2 3258.87  188.88
 -15   7   2 3309.27  189.08
  15   7  -2 3249.27  188.58
 -15   7   2 3282.27  188.88
  13  -7  -2   84.99    7.50
 -13  -7   2   74.49    7.00
  13  -7  -2   78.59    7.00
 -13  -7   2   73.59    6.80
 -13   7   2   84.49    7.00
 -13   7   2   77.99    6.70
  13   7  -2   87.79    7.00
  13   7  -2   88.19    6.90
  11  -7  -2   54.09    5.30
  11  -7  -2   49.99    5.50
 -11  -7   2   57.29    5.20
 -11  -7   2   63.59    5.50
  11   7  -2   57.49    5.20
 -11   7   2   59.89    5.10
  11   7  -2   58.69    5.20
 -11   7   2   56.29    5.30
  -9  -7   2 2785.02  164.98
   9  -7  -2 2499.95  165.18
  -9  -7   2 2788.92  164.78
   9  -7  -2 3030.20  165.18
   9   7  -2 2830.52  164.78
   9   7  -2 2853.01  164.98
  -9   7   2 2592.44  164.68
  -9   7   2 2874.61  165.08
  -7  -7   2  480.55   29.80
   7  -7  -2  475.15   30.10
  -7  -7   2  456.95   29.60
   7  -7  -2  483.45   29.90
  -7   7   2  532.45   30.10
  -7   7   2  487.75   29.70
   7   7  -2  481.65   29.70
   7   7  -2  460.55   29.90
  -5  -7   2 1166.08   70.69
   5  -7  -2 1193.48   70.99
  -5  -7   2 1261.27   70.69
   5  -7  -2 1208.48   70.69
   5   7  -2 1075.39   70.79
   5   7  -2 1233.08   70.69
  -5   7   2 1123.69   70.49
  -5   7   2 1192.28   70.79
  -3  -7   2 2008.00  116.29
   3  -7  -2 2155.48  116.19
  -3  -7   2 1925.01  116.29
   3  -7  -2 1881.21  116.29
   3   7  -2 1963.70  116.39
  -3   7   2 1882.21  116.09
   3   7  -2 1830.72  116.49
  -3   7   2 2040.50  116.29
  -1  -7   2  302.67   21.50
   1  -7  -2  378.06   21.40
   1  -7  -2  398.36   21.70
  -1  -7   2  330.47   21.70
  -1   7   2  333.87   21.60
  -1   7   2  354.66   21.50
   1   7  -2  352.16   22.00
   1   7  -2  348.97   22.10
  -1   7  -2 6347.46  373.96
  -3  -7  -2  546.65   33.20
   3  -7   2  520.95   34.20
   3  -7   2  614.94   34.10
  -3  -7  -2  548.55   33.40
   3   7   2  556.64   33.50
  -3   7  -2  590.34   34.60
   3   7   2  548.15   33.60
  -3   7  -2  540.65   34.30
   5  -7   2  874.31   56.89
   5  -7   2  970.30   56.59
  -5  -7  -2 1059.99   55.99
  -5  -7  -2  940.91   55.79
  -5   7  -2  938.51   57.09
  -5   7  -2  887.81   56.79
   5   7   2  877.61   55.89
   5   7   2  980.10   55.99
   7  -7   2 3114.49  183.68
   7  -7   2 3207.48  183.18
  -7   7  -2 3122.39  183.68
   7   7   2 3017.70  182.28
  -7   7  -2 3016.90  183.28
   9  -7   2   35.40    4.10
   9  -7   2   35.60    4.80
  -9  -7  -2   37.20    3.30
  -9  -7  -2   40.60    3.30
   9   7   2   36.00    3.20
   9   7   2   37.90    3.20
  -9   7  -2   41.70    4.80
  -9   7  -2   36.60    3.90
  11  -7   2 1428.16   98.09
 -11  -7  -2 1479.15   96.89
 -11  -7  -2 1646.14   96.89
  11  -7   2 1805.12   97.99
 -11   7  -2 1807.92   98.29
 -11   7  -2 1577.94   97.59
  11   7   2 1710.33   96.79
  11   7   2 1600.14   96.89
  13  -7   2 2918.61  192.68
  13  -7   2 3146.89  192.28
 -13  -7  -2 3305.17  191.38
 -13  -7  -2 3366.06  191.78
 -13   7  -2 3141.99  192.38
  13   7   2 3263.37  191.48
 -13   7  -2 3352.86  192.28
  13   7   2 3410.16  191.48
  15  -7   2   97.19    9.10
 -15  -7  -2  117.19    8.90
  15  -7   2  100.89    9.50
 -15  -7  -2  104.89    8.20
  15   7   2  115.39    8.50
 -15   7  -2  108.69    9.00
 -15   7  -2  127.39    9.70
  15   7   2  123.99    8.70
  17  -7   2  137.29   13.10
 -17  -7  -2  172.98   12.40
 -17  -7  -2  181.38   11.90
  17  -7   2  144.69   12.40
 -17   7  -2  162.28   12.20
 -17   7  -2  184.88   12.90
  17   7   2  169.98   12.20
  17   7   2  171.68   12.10
  19  -7   2  158.88   14.00
  19  -7   2  181.18   14.10
 -19  -7  -2  190.48   12.90
 -19  -7  -2  191.18   13.60
  19   7   2  187.88   13.50
  19   7   2  165.48   13.10
 -19   7  -2  154.18   13.00
 -19   7  -2  188.78   13.90
 -21  -7  -2   -1.00    2.60
  21  -7   2    5.20    3.60
 -21  -7  -2    5.60    2.80
  21  -7   2    7.60    4.10
  21   7   2    6.00    3.70
 -21   7  -2    3.40    3.40
 -21   7  -2    2.40    2.80
  21   7   2    7.70    3.50
  23  -7   2   47.00    8.30
  23  -7   2   44.80    7.50
 -23  -7  -2   46.70    5.90
 -23  -7  -2   43.40    7.00
  23   7   2   48.50    7.00
  23   7   2   41.70    6.80
 -23   7  -2   56.19    7.00
 -23   7  -2   42.30    6.10
  25  -7   2   11.80    5.60
  25  -7   2    5.80    4.60
 -25  -7  -2    4.30    4.20
 -25  -7  -2    9.10    3.60
 -25   7  -2    5.30    3.70
  25   7   2    6.30    4.60
  25   7   2    4.60    5.20
 -25   7  -2    8.10    4.00
 -27  -7  -2  107.69   10.40
 -27  -7  -2   93.09   11.80
  27  -7   2  111.09   12.30
  27   7   2   94.79   11.50
  27   7   2   85.09   11.70
 -27   7  -2  103.49   10.40
 -28  -8   2   19.90    6.30
 -28  -8   2   30.90    8.40
  28   8  -2   22.50    6.80
  28   8  -2   20.50    7.50
  26  -8  -2   72.49    9.80
 -26  -8   2   81.79    9.40
  26  -8  -2   74.19    9.40
 -26  -8   2   57.29    9.90
 -26   8   2   77.09    8.40
 -26   8   2   73.99    9.00
  26   8  -2   75.09    9.90
  26   8  -2   59.19    9.00
  24  -8  -2  115.99   11.50
 -24  -8   2  121.19   12.00
  24  -8  -2  125.69   11.90
 -24  -8   2   93.09   10.70
  24   8  -2  108.39   11.50
 -24   8   2  124.29   10.60
  24   8  -2  106.49   11.00
 -24   8   2  137.19   11.60
  22  -8  -2  647.04   39.80
  22  -8  -2  654.93   40.60
 -22  -8   2  556.64   38.80
 -22  -8   2  557.44   39.70
 -22   8   2  664.83   39.40
 -22   8   2  659.03   39.10
  22   8  -2  552.34   39.20
  22   8  -2  561.64   38.80
 -20  -8   2  876.91   56.59
 -20  -8   2  913.71   57.39
  20  -8  -2  897.31   57.79
  20  -8  -2  902.31   57.19
  20   8  -2  836.52   56.69
 -20   8   2  941.81   56.69
 -20   8   2 1014.80   57.19
  20   8  -2  911.41   56.49
  18  -8  -2  143.69   11.90
 -18  -8   2  155.28   12.10
 -18  -8   2  128.99   11.20
  18  -8  -2  148.09   12.60
  18   8  -2  127.79   11.30
  18   8  -2  144.29   11.30
 -18   8   2  167.08   11.90
 -18   8   2  136.09   11.00
  16  -8  -2 1004.60   59.89
  16  -8  -2  931.01   60.19
 -16  -8   2  996.20   59.79
 -16  -8   2  939.81   59.19
  16   8  -2  947.61   59.29
 -16   8   2 1061.19   59.79
  16   8  -2  903.41   58.99
 -16   8   2  956.90   59.29
 -14  -8   2  649.54   39.30
 -14  -8   2  639.74   39.60
  14  -8  -2  600.84   39.60
  14  -8  -2  609.84   40.10
  14   8  -2  629.34   39.20
  14   8  -2  616.94   39.30
 -14   8   2  669.83   39.70
 -14   8   2  628.74   39.40
  12  -8  -2   22.50    4.40
 -12  -8   2   17.70    3.30
 -12  -8   2   18.50    3.40
  12  -8  -2   17.50    3.60
 -12   8   2   13.60    3.10
  12   8  -2   16.90    3.20
 -12   8   2   24.00    4.10
  12   8  -2   14.20    3.10
  10  -8  -2  311.77   20.40
 -10  -8   2  316.27   20.20
  10  -8  -2  282.77   20.60
 -10  -8   2  337.67   20.20
 -10   8   2  306.77   20.10
  10   8  -2  316.47   20.20
  10   8  -2  314.57   20.00
 -10   8   2  294.67   20.20
  -8  -8   2 1253.97   75.39
  -8  -8   2 1278.87   75.39
   8  -8  -2 1228.78   75.49
   8  -8  -2 1192.68   75.89
   8   8  -2 1305.07   75.39
   8   8  -2 1259.67   75.59
  -8   8   2 1240.88   75.39
  -8   8   2 1293.77   75.69
  -6  -8   2  770.42   43.80
   6  -8  -2  672.73   44.00
  -6  -8   2  731.53   43.70
   6  -8  -2  734.23   43.80
  -6   8   2  649.54   43.60
   6   8  -2  719.43   44.00
  -6   8   2  727.23   43.90
   6   8  -2  748.33   43.80
   4  -8  -2  621.54   40.00
   4  -8  -2  581.64   39.60
  -4  -8   2  690.93   39.90
  -4  -8   2  698.73   39.80
   4   8  -2  661.33   40.30
   4   8  -2  701.83   40.10
  -4   8   2  599.14   39.60
  -4   8   2  684.33   40.00
   2  -8  -2  239.48   15.50
  -2  -8   2  243.78   15.40
   2  -8  -2  228.48   15.20
  -2  -8   2  249.48   15.60
   2   8  -2  254.17   15.90
  -2   8   2  263.97   15.50
   2   8  -2  230.58   15.90
  -2   8   2  219.18   15.40
   0  -8  -2  195.28   12.50
   0  -8   2  197.98   12.90
   0  -8  -2  200.58   12.30
   0   8   2  172.78   12.50
   0   8  -2  198.38   13.20
   0   8  -2  199.48   13.30
   0   8   2  193.38   12.60
  -2  -8  -2  704.93   40.90
   2  -8   2  708.93   41.30
  -2  -8  -2  625.64   40.60
   2  -8   2  702.23   41.60
  -2   8  -2  750.12   42.00
  -2   8  -2  639.14   41.70
   2   8   2  659.73   41.10
   2   8   2  662.93   41.00
   4  -8   2   97.39    7.60
  -4  -8  -2   94.49    6.50
  -4  -8  -2   99.89    6.40
   4   8   2   97.39    6.80
   4   8   2   89.99    6.60
  -4   8  -2  106.29    7.70
  -4   8  -2   95.89    7.80
   6  -8   2  168.08   11.70
  -6  -8  -2  178.68   10.40
   6  -8   2  155.88   11.20
  -6  -8  -2  152.48   10.50
  -6   8  -2  172.48   11.70
   6   8   2  162.38   10.60
  -6   8  -2  163.28   11.90
   6   8   2  167.28   10.60
  -8  -8  -2   46.70    4.00
   8  -8   2   54.69    5.70
  -8  -8  -2   58.59    4.20
   8  -8   2   44.40    4.60
   8   8   2   48.70    4.10
  -8   8  -2   59.89    5.40
   8   8   2   52.39    4.10
  -8   8  -2   57.39    5.20
  10  -8   2   62.69    6.10
 -10  -8  -2   61.29    4.90
  10  -8   2   66.09    5.70
 -10  -8  -2   60.19    4.80
 -10   8  -2   70.79    6.00
  10   8   2   59.19    4.80
 -10   8  -2   56.99    5.90
  10   8   2   62.09    4.80
  12  -8   2  974.20   57.29
 -12  -8  -2 1000.60   56.19
 -12  -8  -2  962.30   56.39
  12  -8   2  839.62   57.59
 -12   8  -2  871.31   57.29
  12   8   2  977.90   56.29
 -12   8  -2  884.21   56.99
  12   8   2  962.60   56.09
  14  -8   2  888.61   56.09
 -14  -8  -2  886.51   54.29
  14  -8   2  896.71   55.39
 -14  -8  -2  879.11   54.59
 -14   8  -2  931.01   55.69
  14   8   2  928.31   54.39
  14   8   2  875.91   54.49
 -14   8  -2  913.61   55.29
  16  -8   2  256.87   21.60
 -16  -8  -2  306.37   20.20
  16  -8   2  330.07   21.60
 -16  -8  -2  322.07   20.80
  16   8   2  302.37   20.40
  16   8   2  329.37   20.50
 -16   8  -2  313.77   21.10
 -16   8  -2  344.97   21.80
  18  -8   2   79.99    9.70
  18  -8   2   94.29    8.80
 -18  -8  -2   90.39    8.20
 -18  -8  -2   82.89    7.50
 -18   8  -2   76.09    8.00
 -18   8  -2  109.39    9.30
  18   8   2   92.49    7.90
  18   8   2   92.19    8.00
  20  -8   2    8.90    4.00
 -20  -8  -2    4.80    2.60
 -20  -8  -2   -0.30    2.70
  20  -8   2    5.10    4.80
 -20   8  -2    4.50    3.00
  20   8   2    2.00    3.20
 -20   8  -2   11.20    4.30
  20   8   2    6.70    3.00
 -22  -8  -2    7.50    3.10
  22  -8   2   -2.00    4.90
  22  -8   2    6.20    3.40
 -22  -8  -2    6.60    3.30
  22   8   2    5.90    3.60
  22   8   2    5.50    3.60
 -22   8  -2    3.70    3.30
 -22   8  -2    2.40    3.00
  24  -8   2   10.30    5.20
 -24  -8  -2   12.70    5.10
  24  -8   2   12.70    5.00
 -24  -8  -2    8.50    3.70
 -24   8  -2   12.70    4.40
  24   8   2   10.30    5.00
  24   8   2    5.10    4.20
 -24   8  -2    4.90    4.20
  26  -8   2   -2.50    5.70
 -26  -8  -2    9.60    5.50
  26  -8   2    0.00    5.30
 -26  -8  -2   -4.10    4.10
 -26   8  -2    0.00    3.60
 -26   8  -2   -0.20    3.70
  26   8   2   -1.30    4.30
  26   8   2    4.60    5.00
 -27  -9   2    6.10    5.00
 -27  -9   2    3.50    4.90
  27   9  -2    1.00    4.80
  27   9  -2    5.50    4.70
  25  -9  -2   54.19    8.40
  25  -9  -2   65.59   10.00
 -25  -9   2   61.19    8.60
 -25  -9   2   55.09    9.60
  25   9  -2   67.39    9.00
 -25   9   2   63.29    7.30
 -25   9   2   60.29    8.60
  25   9  -2   40.20    8.10
  23  -9  -2  455.45   30.90
 -23  -9   2  420.26   31.00
 -23  -9   2  425.26   30.10
  23  -9  -2  500.45   32.10
  23   9  -2  452.75   30.90
  23   9  -2  417.56   30.20
 -23   9   2  463.95   30.10
 -23   9   2  469.95   30.60
  21  -9  -2  345.07   23.60
  21  -9  -2  330.07   24.40
 -21  -9   2  278.87   23.20
 -21  -9   2  336.37   23.20
  21   9  -2  337.67   23.40
 -21   9   2  391.06   23.60
 -21   9   2  332.77   23.00
  21   9  -2  321.17   23.00
 -19  -9   2  211.58   16.80
 -19  -9   2  217.68   16.40
  19  -9  -2  221.48   17.80
  19  -9  -2  246.08   17.30
  19   9  -2  205.18   16.10
 -19   9   2  267.77   17.30
 -19   9   2  243.78   16.70
  19   9  -2  206.28   16.40
  17  -9  -2  214.28   15.70
 -17  -9   2  212.88   15.60
  17  -9  -2  198.68   16.20
 -17  -9   2  204.28   15.00
 -17   9   2  213.68   15.10
  17   9  -2  197.38   14.70
 -17   9   2  219.98   15.50
  17   9  -2  200.98   15.10
  15  -9  -2  508.15   32.70
  15  -9  -2  499.25   33.20
 -15  -9   2  527.95   32.30
 -15  -9   2  535.05   32.60
  15   9  -2  491.65   32.10
 -15   9   2  537.95   32.60
  15   9  -2  470.55   31.90
 -15   9   2  471.65   32.00
  13  -9  -2   91.39    8.70
  13  -9  -2  103.39    9.40
 -13  -9   2  111.89    8.80
 -13  -9   2  108.39    8.60
  13   9  -2   97.79    8.40
 -13   9   2  109.59    8.90
 -13   9   2   99.89    8.30
  13   9  -2  106.69    8.50
  11  -9  -2   18.10    4.10
  11  -9  -2   11.00    3.20
 -11  -9   2   18.20    3.30
 -11   9   2   17.40    3.50
 -11   9   2   13.10    3.50
  11   9  -2   17.90    3.40
  11   9  -2   19.90    3.30
  -9  -9   2  339.57   22.10
   9  -9  -2  355.36   22.30
  -9  -9   2  335.77   22.00
   9  -9  -2  322.67   22.60
  -9   9   2  368.46   22.50
  -9   9   2  333.97   22.10
   9   9  -2  350.16   22.10
   9   9  -2  341.07   22.30
   7  -9  -2   64.69    5.90
  -7  -9   2   51.49    5.10
  -7  -9   2   54.09    5.30
   7  -9  -2   65.09    5.60
  -7   9   2   64.79    5.70
  -7   9   2   56.79    5.20
   7   9  -2   57.89    5.40
   7   9  -2   58.49    5.70
  -5  -9   2   99.69    7.30
   5  -9  -2  103.49    7.80
   5  -9  -2   87.09    7.20
  -5  -9   2   94.29    7.20
  -5   9   2   92.29    7.30
   5   9  -2  108.19    7.70
  -5   9   2   93.39    7.50
   5   9  -2   88.19    7.60
  -3  -9   2   15.10    2.60
   3  -9  -2   12.00    2.60
  -3  -9   2   18.10    2.80
   3  -9  -2   16.10    2.60
  -3   9   2   20.60    2.70
  -3   9   2   16.60    3.00
   3   9  -2   19.40    3.30
   3   9  -2   15.90    3.10
   1  -9  -2  115.29    8.10
  -1  -9   2  122.79    8.50
  -1  -9   2  113.99    8.10
   1  -9  -2  112.89    7.90
  -1   9   2   95.89    8.10
   1   9  -2  124.09    8.80
   1   9  -2  116.79    8.90
  -1   9   2  115.79    8.30
   1  -9   2  287.57   19.30
  -1  -9  -2  302.57   18.90
  -1  -9  -2  338.67   19.30
   1  -9   2  305.97   19.70
  -1   9  -2  267.37   19.90
  -1   9  -2  319.97   20.20
   1   9   2  324.67   19.40
   1   9   2  307.27   19.50
   3  -9   2   14.20    2.60
  -3  -9  -2   20.30    2.10
   3  -9   2   11.70    2.90
  -3  -9  -2   19.90    2.40
   3   9   2   19.30    2.60
  -3   9  -2   16.10    3.20
   3   9   2   17.10    2.60
  -5  -9  -2  451.75   27.50
  -5  -9  -2  491.05   27.90
   5  -9   2  464.65   28.50
   5  -9   2  459.65   28.90
   5   9   2  434.66   27.90
  -5   9  -2  454.85   28.90
   5   9   2  439.26   27.90
  -5   9  -2  459.45   29.10
   7  -9   2   64.69    6.50
  -7  -9  -2   71.59    5.00
   7  -9   2   69.29    5.90
   7   9   2   76.09    5.40
   7   9   2   76.09    5.40
  -7   9  -2   71.49    6.70
  -7   9  -2   59.79    6.20
   9  -9   2  512.45   29.90
  -9  -9  -2  446.86   28.50
  -9  -9  -2  454.65   28.70
   9  -9   2  453.95   30.20
   9   9   2  492.75   28.70
  -9   9  -2  495.55   30.40
  -9   9  -2  456.95   29.90
   9   9   2  458.85   28.70
 -11  -9  -2    1.60    1.50
  11  -9   2    2.80    2.20
 -11  -9  -2    3.50    1.60
  11  -9   2    6.20    3.10
  11   9   2    2.10    1.40
 -11   9  -2    3.40    2.30
  11   9   2    5.20    1.80
 -11   9  -2    3.70    3.00
 -13  -9  -2  769.42   46.10
  13  -9   2  701.23   47.70
 -13  -9  -2  794.52   46.30
  13  -9   2  689.63   47.00
 -13   9  -2  838.82   47.80
 -13   9  -2  763.92   47.20
  13   9   2  721.93   45.90
  13   9   2  804.42   46.20
  15  -9   2  598.24   35.90
 -15  -9  -2  528.75   34.30
  15  -9   2  535.75   36.10
 -15  -9  -2  540.85   34.70
 -15   9  -2  611.24   35.70
 -15   9  -2  559.94   35.80
  15   9   2  537.55   34.50
  15   9   2  551.74   34.40
  17  -9   2  240.58   15.60
 -17  -9  -2  183.28   14.40
  17  -9   2  204.78   16.10
 -17  -9  -2  189.18   13.90
 -17   9  -2  212.18   15.20
 -17   9  -2  216.98   15.30
  17   9   2  211.08   14.40
  17   9   2  189.98   14.20
 -19  -9  -2   39.80    4.90
  19  -9   2   31.00    6.00
 -19  -9  -2   32.90    5.40
  19  -9   2   38.90    7.60
 -19   9  -2   50.89    6.80
 -19   9  -2   38.80    5.30
  19   9   2   37.40    5.50
  19   9   2   41.80    5.20
 -21  -9  -2   58.39    7.30
  21  -9   2   56.19    7.90
 -21  -9  -2   56.49    6.20
  21  -9   2   50.29    6.80
  21   9   2   64.19    7.50
 -21   9  -2   58.59    7.10
  21   9   2   56.89    6.90
 -21   9  -2   61.99    7.10
 -23  -9  -2   43.00    7.60
  23  -9   2   53.39    7.90
 -23  -9  -2   50.89    6.20
  23  -9   2   43.20    8.50
  23   9   2   53.59    7.00
 -23   9  -2   44.80    7.20
 -23   9  -2   50.49    6.30
  23   9   2   41.30    7.20
  25  -9   2    5.60    6.00
 -25  -9  -2   11.70    4.10
  25  -9   2    1.20    5.90
 -25   9  -2    9.30    5.40
  25   9   2    8.80    5.30
  25   9   2   15.40    5.10
 -25   9  -2   14.10    4.60
 -26 -10   2    3.10    5.30
 -26 -10   2    4.10    5.60
  26  10  -2    9.00    5.60
  26  10  -2    7.70    5.30
 -24 -10   2  147.89   13.40
 -24 -10   2  140.99   14.40
  24 -10  -2  160.08   15.20
  24  10  -2  140.09   13.80
  24  10  -2  158.28   13.80
 -24  10   2  171.88   13.40
 -22 -10   2  261.37   20.30
  22 -10  -2  269.07   19.80
  22 -10  -2  245.48   20.10
 -22 -10   2  255.97   19.30
 -22  10   2  280.67   19.40
 -22  10   2  268.57   19.40
  22  10  -2  261.57   19.90
  22  10  -2  273.07   19.60
 -20 -10   2   19.20    5.00
  20 -10  -2   14.40    5.50
 -20 -10   2   19.80    5.20
  20 -10  -2   23.50    5.70
  20  10  -2   14.00    4.40
 -20  10   2   15.80    4.50
  20  10  -2    7.30    3.80
 -20  10   2   16.00    4.60
  18 -10  -2  125.39   10.50
 -18 -10   2   98.49    9.50
  18 -10  -2  110.29   10.50
 -18 -10   2   95.19    9.80
 -18  10   2  105.69    9.50
 -18  10   2  119.29   10.20
  18  10  -2  111.79    9.50
  18  10  -2  100.89    9.50
 -16 -10   2  211.58   15.10
 -16 -10   2  226.28   15.50
  16 -10  -2  180.68   15.90
  16 -10  -2  208.28   15.50
 -16  10   2  201.48   15.00
  16  10  -2  214.48   15.00
 -16  10   2  202.98   15.20
  16  10  -2  202.88   15.00
 -14 -10   2    3.10    2.50
 -14 -10   2    2.60    2.60
  14 -10  -2    2.90    2.90
  14 -10  -2    2.30    3.20
 -14  10   2    1.20    2.00
 -14  10   2    4.00    3.00
  14  10  -2    1.70    2.30
  14  10  -2   -1.30    1.90
 -12 -10   2   19.60    3.70
  12 -10  -2   12.90    3.80
  12 -10  -2   15.50    3.90
 -12 -10   2   12.60    3.20
 -12  10   2   14.90    3.40
  12  10  -2   14.50    3.50
 -12  10   2   20.70    4.20
  12  10  -2   20.60    3.60
 -10 -10   2  360.46   21.50
  10 -10  -2  308.67   21.50
 -10 -10   2  337.67   21.40
  10 -10  -2  302.17   22.00
 -10  10   2  335.57   21.80
  10  10  -2  337.17   21.60
  10  10  -2  337.97   21.40
 -10  10   2  298.17   21.30
  -8 -10   2    7.10    2.50
   8 -10  -2   11.90    2.80
   8 -10  -2   13.00    3.40
  -8 -10   2    7.10    2.50
  -8  10   2   10.90    2.90
   8  10  -2    7.10    2.50
  -8  10   2   11.40    2.90
   8  10  -2    8.50    2.70
   6 -10  -2  230.08   15.80
   6 -10  -2  214.48   15.30
  -6 -10   2  242.58   15.50
  -6 -10   2  225.48   15.20
  -6  10   2  255.87   15.90
  -6  10   2  211.98   15.40
   6  10  -2  228.28   15.90
   6  10  -2  238.78   15.70
   4 -10  -2   82.79    6.50
  -4 -10   2   62.99    6.00
  -4 -10   2   58.59    5.80
   4 -10  -2   90.59    6.30
   4  10  -2   72.49    6.50
  -4  10   2   82.49    6.40
   4  10  -2   59.19    6.40
  -4  10   2   82.69    6.50
   2 -10  -2  301.97   20.40
  -2 -10   2  336.07   20.90
   2 -10  -2  315.77   20.70
  -2 -10   2  370.86   20.70
   2  10  -2  327.57   21.50
   2  10  -2  331.37   21.30
  -2  10   2  311.37   20.80
  -2  10   2  300.27   20.70
   0 -10  -2   17.60    2.60
   0 -10   2   17.10    2.70
   0 -10  -2   13.60    2.30
   0 -10   2   15.30    3.00
   0  10  -2   21.40    3.80
   0  10  -2   14.60    3.30
   0  10   2   16.50    2.90
   0  10   2   12.70    2.80
  -2 -10  -2  534.35   31.70
  -2 -10  -2  563.54   32.00
   2 -10   2  485.25   32.50
   2 -10   2  570.54   32.40
  -2  10  -2  476.55   32.90
   2  10   2  555.04   32.40
   2  10   2  536.35   32.20
  -2  10  -2  457.35   32.80
   4 -10   2 1066.49   64.79
  -4 -10  -2 1060.89   63.79
  -4 -10  -2 1067.99   63.49
   4 -10   2 1181.68   64.49
  -4  10  -2 1096.29   65.09
  -4  10  -2 1031.00   64.99
   4  10   2 1010.90   63.89
   4  10   2 1022.90   63.99
  -6 -10  -2   20.70    2.20
   6 -10   2   22.20    3.90
   6 -10   2   18.60    3.30
  -6 -10  -2   19.50    2.70
  -6  10  -2   21.70    4.20
   6  10   2   22.20    3.00
  -6  10  -2   20.50    3.30
   6  10   2   19.90    2.80
   8 -10   2  363.16   23.10
   8 -10   2  358.56   23.60
  -8 -10  -2  385.66   21.90
  -8 -10  -2  384.06   22.20
   8  10   2  350.86   22.20
  -8  10  -2  328.27   23.50
  -8  10  -2  328.67   23.30
   8  10   2  348.47   22.10
  10 -10   2  627.64   40.40
 -10 -10  -2  607.04   38.40
 -10 -10  -2  601.84   38.60
  10 -10   2  738.23   40.10
 -10  10  -2  679.13   40.50
  10  10   2  595.14   38.70
 -10  10  -2  632.44   40.00
  10  10   2  630.94   38.60
  12 -10   2    4.30    3.30
  12 -10   2    1.80    2.40
 -12 -10  -2    2.30    1.70
 -12 -10  -2    3.10    1.60
  12  10   2    2.80    1.70
 -12  10  -2   -0.10    2.30
  12  10   2    1.00    1.60
 -12  10  -2    0.80    3.00
  14 -10   2    6.10    4.00
  14 -10   2    7.20    3.10
 -14 -10  -2    7.50    2.30
 -14 -10  -2    7.00    2.10
  14  10   2    5.40    2.10
  14  10   2    5.50    2.10
 -14  10  -2    3.00    2.70
 -14  10  -2    4.80    3.50
 -16 -10  -2  237.48   16.50
 -16 -10  -2  234.78   16.80
  16 -10   2  262.67   19.00
  16 -10   2  256.87   18.10
  16  10   2  247.58   16.80
 -16  10  -2  260.97   17.90
 -16  10  -2  279.57   18.50
  16  10   2  242.88   16.80
 -18 -10  -2    5.00    2.90
 -18 -10  -2    7.10    2.60
  18 -10   2    7.80    3.70
  18 -10   2   12.30    5.00
  18  10   2    4.60    2.90
  18  10   2    4.90    2.60
 -18  10  -2    8.90    3.30
 -18  10  -2    6.30    4.10
 -20 -10  -2  172.08   12.40
 -20 -10  -2  154.78   12.90
  20 -10   2  170.68   15.10
  20 -10   2  188.98   14.00
  20  10   2  168.18   12.90
  20  10   2  166.48   13.10
 -20  10  -2  161.58   13.60
 -20  10  -2  175.18   13.70
  22 -10   2   38.00    8.20
 -22 -10  -2   33.80    5.10
  22 -10   2   36.30    6.90
  22  10   2   30.00    5.70
 -22  10  -2   21.00    5.20
  22  10   2   21.40    5.30
 -22  10  -2   30.90    6.20
 -24 -10  -2   28.40    5.90
  24 -10   2   27.00    8.00
  24  10   2   18.80    5.70
  24  10   2   20.50    4.90
 -24  10  -2   37.10    6.70
 -25 -11   2   53.39    9.80
 -25 -11   2   42.60    8.00
  25  11  -2   50.39    9.10
  25  11  -2   50.79    9.30
  23 -11  -2  136.79   11.80
 -23 -11   2  138.29   12.80
 -23 -11   2  114.89   11.90
  23 -11  -2  114.19   12.90
 -23  11   2  130.79   11.00
  23  11  -2  100.49   11.50
  23  11  -2  131.09   12.60
 -23  11   2  100.29   10.70
 -21 -11   2   24.20    5.50
 -21 -11   2   19.90    5.50
  21 -11  -2   32.20    6.70
  21 -11  -2   24.80    5.50
  21  11  -2   17.00    5.10
 -21  11   2   24.90    5.40
 -21  11   2   33.20    5.80
  21  11  -2   25.10    5.60
  19 -11  -2   66.99    9.00
 -19 -11   2   62.49    7.60
 -19 -11   2   53.39    7.90
  19 -11  -2   67.89    7.90
  19  11  -2   69.49    7.80
 -19  11   2   62.69    7.30
 -19  11   2   71.79    7.90
  19  11  -2   66.19    7.70
 -17 -11   2  307.47   21.40
  17 -11  -2  302.77   22.50
 -17 -11   2  303.97   21.60
 -17  11   2  307.77   21.40
  17  11  -2  316.67   21.50
 -17  11   2  325.87   21.80
  17  11  -2  299.47   21.10
 -15 -11   2  123.19   10.90
 -15 -11   2  126.29   11.00
  15 -11  -2  155.48   12.60
  15 -11  -2  151.58   11.70
 -15  11   2  152.38   11.60
  15  11  -2  124.49   10.80
  15  11  -2  136.39   11.10
 -15  11   2  134.69   11.10
 -13 -11   2    4.00    2.80
  13 -11  -2    7.40    3.20
 -13 -11   2    7.90    2.80
  13 -11  -2    9.40    3.60
  13  11  -2    6.70    3.20
 -13  11   2    6.40    3.00
  13  11  -2    7.50    2.80
 -13  11   2    4.00    2.50
 -11 -11   2  211.68   15.00
 -11 -11   2  223.68   14.90
  11 -11  -2  220.08   15.30
  11 -11  -2  192.68   15.50
  11  11  -2  203.88   15.00
 -11  11   2  229.88   15.50
  11  11  -2  210.28   14.90
 -11  11   2  201.18   14.90
   9 -11  -2  164.38   11.60
  -9 -11   2  135.39   11.10
  -9 -11   2  143.49   10.90
   9 -11  -2  172.08   12.20
  -9  11   2  160.88   11.40
   9  11  -2  139.09   11.40
  -9  11   2  162.08   11.70
   9  11  -2  138.29   11.20
   7 -11  -2   97.69    8.30
  -7 -11   2   81.69    7.40
  -7 -11   2   94.59    7.90
   7 -11  -2  108.89    8.20
  -7  11   2  109.79    8.50
   7  11  -2   87.29    8.30
   7  11  -2   99.49    8.20
  -5 -11   2  979.40   56.99
  -5 -11   2  988.10   57.39
   5 -11  -2  901.51   57.39
   5 -11  -2  833.12   56.99
  -5  11   2 1023.40   57.69
   5  11  -2  901.51   57.79
   5  11  -2 1007.10   57.79
  -5  11   2  899.91   57.39
  -3 -11   2  509.95   31.10
   3 -11  -2  523.95   31.20
  -3 -11   2  478.95   31.40
   3 -11  -2  513.45   31.50
  -3  11   2  543.35   31.70
  -3  11   2  497.85   31.60
   3  11  -2  495.55   31.80
   3  11  -2  449.95   31.90
   1 -11  -2   86.79    6.90
  -1 -11   2  108.59    7.30
  -1 -11   2   96.59    7.60
   1 -11  -2   81.29    7.00
   1  11  -2   87.29    8.10
  -1  11   2   84.19    7.40
  -1  11   2   94.99    7.50
   1  11  -2   85.89    7.80
   1 -11   2    3.90    2.10
  -1 -11  -2    6.40    1.90
   1 -11   2    3.70    1.90
  -1 -11  -2    3.80    1.50
   1  11   2    0.40    1.70
  -1  11  -2    0.30    2.30
   1  11   2    4.00    2.20
  -1  11  -2    3.20    2.60
  -3 -11  -2 1578.34   92.39
   3 -11   2 1562.34   93.19
  -3 -11  -2 1595.24   92.09
   3 -11   2 1603.74   92.79
   3  11   2 1564.54   92.59
  -3  11  -2 1549.74   93.59
  -3  11  -2 1478.55   93.59
   3  11   2 1468.55   92.69
  -5 -11  -2  270.07   16.00
  -5 -11  -2  268.07   16.40
   5 -11   2  252.27   17.40
   5 -11   2  238.88   16.90
   5  11   2  234.88   16.40
  -5  11  -2  276.67   18.00
   5  11   2  242.38   16.60
  -5  11  -2  253.97   17.90
   7 -11   2  620.34   37.50
   7 -11   2  591.34   36.80
  -7 -11  -2  580.14   35.60
  -7 -11  -2  601.24   36.00
  -7  11  -2  536.05   37.20
   7  11   2  542.45   36.00
  -7  11  -2  668.23   37.80
  -9 -11  -2  875.01   52.19
  -9 -11  -2  866.91   52.59
   9 -11   2  957.60   53.89
   9 -11   2  807.72   54.09
   9  11   2  837.62   52.69
  -9  11  -2  858.91   54.09
   9  11   2  887.61   52.59
  -9  11  -2  907.41   54.39
  11 -11   2   67.09    7.10
  11 -11   2   81.89    7.20
 -11 -11  -2   62.49    5.20
 -11 -11  -2   62.19    5.50
  11  11   2   71.39    5.80
 -11  11  -2   73.39    7.30
  11  11   2   65.79    5.50
 -11  11  -2   81.69    7.90
 -13 -11  -2  370.46   24.70
  13 -11   2  437.16   26.50
 -13 -11  -2  377.46   24.80
  13 -11   2  421.96   27.30
 -13  11  -2  443.96   26.90
  13  11   2  387.86   25.00
  13  11   2  379.76   24.80
 -13  11  -2  387.56   26.50
 -15 -11  -2  288.57   19.60
 -15 -11  -2  288.97   19.60
  15 -11   2  318.87   22.20
  15 -11   2  330.27   21.50
 -15  11  -2  351.36   22.00
  15  11   2  280.67   19.60
 -15  11  -2  304.07   21.30
  15  11   2  304.17   19.90
 -17 -11  -2   11.60    3.10
  17 -11   2   11.70    4.00
 -17 -11  -2    6.50    2.40
  17 -11   2   -0.80    4.10
  17  11   2    1.50    2.50
 -17  11  -2    5.90    3.10
 -17  11  -2   15.00    4.20
  17  11   2    5.20    2.50
 -19 -11  -2    1.80    2.20
  19 -11   2    9.00    4.00
  19 -11   2    6.90    4.80
 -19 -11  -2    2.90    2.80
  19  11   2    3.40    2.50
 -19  11  -2    0.20    3.70
 -19  11  -2   -0.90    3.10
  19  11   2    2.20    2.70
 -21 -11  -2   39.40    6.20
  21 -11   2   49.50    8.70
  21  11   2   37.80    5.80
 -21  11  -2   49.40    7.70
  21  11   2   35.50    6.10
 -21  11  -2   45.60    6.30
 -23 -11  -2   -0.10    2.90
  23 -11   2    7.30    5.70
  23  11   2    1.80    3.00
 -23  11  -2   -2.30    3.00
  23  11   2    1.80    3.90
  22 -12  -2   26.40    7.10
 -22 -12   2   32.80    6.60
 -22 -12   2   35.00    7.30
  22 -12  -2   25.00    6.80
 -22  12   2   37.10    7.30
  22  12  -2   23.20    6.30
  22  12  -2   37.10    7.30
 -22  12   2   37.90    6.90
 -20 -12   2   25.10    5.70
  20 -12  -2   36.30    8.00
 -20 -12   2   38.80    6.70
  20 -12  -2   36.80    7.10
  20  12  -2   34.80    6.60
 -20  12   2   27.20    5.10
 -20  12   2   32.50    6.60
  20  12  -2   22.20    5.60
  18 -12  -2  547.35   36.70
 -18 -12   2  504.95   35.30
  18 -12  -2  611.94   36.50
 -18 -12   2  497.15   35.10
 -18  12   2  581.64   35.90
 -18  12   2  543.95   35.50
  18  12  -2  514.55   35.00
  18  12  -2  555.14   35.60
  16 -12  -2  141.89   13.40
 -16 -12   2  171.58   12.70
  16 -12  -2  161.78   13.10
 -16 -12   2  158.18   12.60
  16  12  -2  155.78   12.50
 -16  12   2  167.98   13.10
  16  12  -2  161.18   12.70
 -16  12   2  130.39   12.30
  14 -12  -2   13.50    4.50
 -14 -12   2    2.80    2.80
 -14 -12   2    0.20    2.80
  14 -12  -2   -2.40    2.80
 -14  12   2    6.20    3.60
  14  12  -2    4.20    3.10
 -14  12   2    9.00    3.50
  14  12  -2    2.20    2.80
 -12 -12   2  123.39   10.20
  12 -12  -2  136.49   11.00
  12 -12  -2  148.49   11.70
  12  12  -2  146.09   11.00
 -12  12   2  117.39   10.50
 -12  12   2  119.99   10.70
  12  12  -2  123.59   10.50
 -10 -12   2  273.87   19.40
 -10 -12   2  274.57   18.90
  10 -12  -2  284.17   19.60
  10 -12  -2  299.47   20.20
  10  12  -2  265.67   19.60
  10  12  -2  286.67   19.60
 -10  12   2  292.57   19.70
 -10  12   2  311.47   19.90
   8 -12  -2  293.47   20.00
  -8 -12   2  309.67   20.00
  -8 -12   2  307.47   19.50
   8 -12  -2  300.07   20.40
  -8  12   2  278.27   20.00
  -8  12   2  293.17   20.10
   8  12  -2  294.37   20.40
   8  12  -2  293.47   20.10
   6 -12  -2  776.92   48.90
   6 -12  -2  784.52   48.50
  -6 -12   2  836.62   48.70
  -6 -12   2  775.42   48.10
   6  12  -2  791.52   49.00
   6  12  -2  768.32   49.20
  -6  12   2  807.72   48.90
  -6  12   2  763.92   48.80
  -4 -12   2   44.90    4.90
  -4 -12   2   58.89    5.70
   4 -12  -2   56.49    5.40
   4  12  -2   44.60    5.70
  -4  12   2   56.59    6.00
   4  12  -2   38.80    5.90
  -4  12   2   54.89    5.80
  -2 -12   2 1253.17   74.99
  -2 -12   2 1323.67   74.59
   2 -12  -2 1188.18   74.39
   2 -12  -2 1284.77   74.79
  -2  12   2 1189.38   74.89
   2  12  -2 1323.07   75.69
  -2  12   2 1153.58   75.09
   2  12  -2 1196.98   75.69
   0 -12   2  650.93   39.90
   0 -12  -2  670.33   40.00
   0 -12   2  627.44   40.30
   0 -12  -2  682.43   39.80
   0  12   2  686.73   40.30
   0  12   2  614.14   40.40
   0  12  -2  649.83   40.90
   0  12  -2  605.24   41.00
  -2 -12  -2  133.29    9.40
  -2 -12  -2  150.08    9.20
   2 -12   2  107.39    9.60
   2 -12   2  137.09    9.60
  -2  12  -2  102.19   10.20
  -2  12  -2  125.29   10.50
   2  12   2  124.99    9.90
   2  12   2  127.59    9.60
  -4 -12  -2  340.77   22.00
   4 -12   2  386.06   22.70
  -4 -12  -2  347.27   21.60
   4 -12   2  332.97   22.90
   4  12   2  343.57   22.20
  -4  12  -2  329.37   23.40
  -4  12  -2  391.46   23.80
   4  12   2  308.57   22.20
  -6 -12  -2  583.04   39.60
   6 -12   2  644.04   41.00
  -6 -12  -2  661.13   39.30
   6 -12   2  727.43   40.70
  -6  12  -2  663.83   41.40
   6  12   2  612.64   39.90
   6  12   2  634.24   39.90
  -6  12  -2  688.93   41.50
   8 -12   2  105.29    9.30
  -8 -12  -2  112.49    7.40
   8 -12   2  104.59    8.80
  -8  12  -2  105.79    9.70
   8  12   2  105.29    8.00
   8  12   2  112.09    8.00
  -8  12  -2   88.09    9.20
  10 -12   2 1680.33   99.29
  10 -12   2 1668.03   99.89
 -10  12  -2 1584.14   99.69
 -10  12  -2 1649.33   99.79
 -12 -12  -2   19.30    2.80
  12 -12   2   31.90    4.40
  12 -12   2   37.60    6.20
 -12 -12  -2   19.50    3.10
  12  12   2   24.00    3.20
 -12  12  -2   21.30    4.70
 -12  12  -2   24.60    5.10
  12  12   2   25.00    3.70
 -14 -12  -2  164.08   11.00
  14 -12   2  161.38   14.00
  14 -12   2  187.18   13.40
  14  12   2  167.58   11.60
  14  12   2  145.79   11.10
 -14  12  -2  179.08   13.80
 -14  12  -2  162.78   13.30
 -16 -12  -2  134.69   10.00
 -16 -12  -2  126.59   10.00
  16 -12   2  143.19   12.60
  16 -12   2  161.08   12.30
  16  12   2  136.49   10.20
  16  12   2  142.39   10.50
 -16  12  -2  164.68   12.60
 -16  12  -2  166.98   12.90
 -18 -12  -2    3.70    2.10
  18 -12   2   14.70    4.40
  18 -12   2    4.60    4.90
 -18 -12  -2    4.70    2.50
 -18  12  -2    9.30    4.20
  18  12   2    6.20    2.70
 -18  12  -2   10.20    4.00
  18  12   2    8.20    2.70
  20 -12   2   -1.50    3.30
  20 -12   2   -0.10    4.10
 -20 -12  -2    2.20    2.20
 -20 -12  -2    4.10    2.70
  20  12   2   -3.10    2.60
 -20  12  -2    2.10    3.50
 -20  12  -2    1.80    4.40
  20  12   2   -0.40    2.30
  22 -12   2  111.29   12.90
 -22  12  -2  109.69   11.40
  21 -13  -2    0.50    4.40
 -21 -13   2    1.90    4.20
 -21 -13   2    1.80    5.00
  21 -13  -2   -0.60    5.70
  21  13  -2    2.70    4.20
 -21  13   2    3.30    3.90
  21  13  -2   16.10    5.30
 -21  13   2   -4.10    4.20
  19 -13  -2  373.56   25.20
  19 -13  -2  358.26   25.90
 -19 -13   2  334.67   24.10
 -19 -13   2  353.56   24.40
  19  13  -2  310.57   23.70
 -19  13   2  380.16   25.00
  19  13  -2  325.17   24.20
 -17 -13   2  551.84   37.90
  17 -13  -2  583.94   39.30
 -17 -13   2  582.34   37.80
  17 -13  -2  626.74   38.90
  17  13  -2  538.45   37.60
 -17  13   2  589.94   38.30
  17  13  -2  599.94   38.20
 -17  13   2  633.34   38.70
  15 -13  -2   83.69    9.90
 -15 -13   2   92.89    8.80
  15 -13  -2   93.49    9.30
 -15 -13   2   91.29    9.00
  15  13  -2   88.39    9.10
 -15  13   2   81.69    8.80
  15  13  -2   93.39    9.10
 -15  13   2   94.49    9.40
 -13 -13   2  380.86   27.80
 -13 -13   2  444.16   28.50
  13 -13  -2  468.25   29.70
  13 -13  -2  446.16   29.00
 -13  13   2  431.36   28.80
  13  13  -2  400.76   28.40
 -13  13   2  455.15   29.00
  13  13  -2  435.86   31.40
  11 -13  -2  167.48   13.30
  11 -13  -2  152.18   13.50
 -11 -13   2  163.68   12.50
 -11 -13   2  185.28   13.30
 -11  13   2  170.88   13.30
 -11  13   2  161.28   13.30
  11  13  -2  179.68   13.50
  11  13  -2  189.28   13.60
   9 -13  -2 1015.20   59.29
  -9 -13   2 1022.00   59.09
  -9 -13   2  940.41   58.29
   9 -13  -2  920.41   59.39
   9  13  -2  980.70   59.49
  -9  13   2  948.81   59.19
  -9  13   2  852.41   58.99
   9  13  -2  976.40   59.29
   7 -13  -2  138.69   11.10
  -7 -13   2  133.69   10.50
   7 -13  -2  126.89   10.50
  -7 -13   2  148.19   10.20
  -7  13   2  138.29   11.00
   7  13  -2  121.89   11.20
   7  13  -2  121.99   10.80
  -7  13   2  129.39   10.90
   5 -13  -2   86.69    7.90
  -5 -13   2  101.39    8.30
   5 -13  -2   91.89    8.50
  -5 -13   2  106.79    7.80
  -5  13   2   90.29    8.40
   5  13  -2   93.99    9.10
   5  13  -2   98.59    8.70
  -5  13   2   84.79    8.50
   3 -13  -2  390.06   25.00
   3 -13  -2  391.56   24.90
  -3 -13   2  391.96   25.20
  -3 -13   2  402.56   24.60
   3  13  -2  389.96   25.70
  -3  13   2  368.46   25.50
   3  13  -2  351.76   25.80
  -3  13   2  389.76   25.30
   1 -13  -2    3.10    2.10
   1 -13  -2    1.80    2.00
  -1 -13   2    0.80    1.90
  -1 -13   2   -0.10    2.30
   1  13  -2   -1.60    2.40
  -1  13   2   -1.30    2.20
   1  13  -2    2.50    3.30
  -1  13   2   -2.70    2.10
   1 -13   2   76.69    7.00
   1 -13   2   77.89    6.60
  -1 -13  -2   65.99    6.00
  -1 -13  -2   67.39    6.50
   1  13   2   63.89    7.10
  -1  13  -2   73.29    7.60
   1  13   2   78.59    7.00
  -1  13  -2   72.79    7.80
   3 -13   2   58.19    5.80
  -3 -13  -2   54.29    5.30
   3 -13   2   41.00    5.80
  -3 -13  -2   51.69    4.80
   3  13   2   52.39    5.50
  -3  13  -2   60.69    7.00
   3  13   2   54.39    5.90
  -3  13  -2   56.89    7.10
  -5 -13  -2    1.00    1.90
   5 -13   2    5.10    2.50
   5 -13   2    3.70    2.80
  -5 -13  -2    0.00    1.40
   5  13   2    1.20    2.00
  -5  13  -2   -0.30    2.80
   5  13   2    0.00    2.10
  -5  13  -2    3.10    3.00
  -7 -13  -2   10.70    2.10
  -7 -13  -2   13.80    2.90
   7 -13   2   14.50    4.10
   7 -13   2   11.00    3.30
  -7  13  -2   13.00    4.10
   7  13   2   13.20    2.90
   7  13   2    6.30    2.50
  -7  13  -2   12.70    4.00
   9 -13   2 1149.69   67.89
  -9 -13  -2 1049.30   65.69
   9 -13   2 1145.89   67.19
   9  13   2 1115.29   65.69
  -9  13  -2 1062.09   67.79
  -9  13  -2 1051.69   67.69
 -11 -13  -2  583.34   40.60
  11 -13   2  695.73   43.30
  11 -13   2  769.72   43.00
 -11  13  -2  723.93   43.30
 -11  13  -2  662.43   43.10
  11  13   2  615.64   40.50
 -13 -13  -2   38.30    3.80
 -13 -13  -2   35.90    3.40
  13 -13   2   37.40    6.00
  13 -13   2   42.00    6.80
 -13  13  -2   35.00    6.40
  13  13   2   41.40    4.20
  13  13   2   29.30    3.60
 -13  13  -2   37.10    6.60
  15 -13   2  309.17   20.30
  15 -13   2  314.17   21.00
 -15 -13  -2  262.67   17.20
 -15 -13  -2  267.27   17.00
  15  13   2  246.88   17.50
  15  13   2  249.48   17.30
 -15  13  -2  291.47   20.40
 -17 -13  -2   77.69    5.70
  17  13   2   66.09    5.80
 -19 -13  -2   47.20    4.60
 -19 -13  -2   50.49    4.80
  19 -13   2   73.59    9.80
  21 -13   2   18.20    8.10
 -21  13  -2   23.30    6.10
 -20 -14   2   54.99    9.10
 -20 -14   2   64.39    8.70
  20 -14  -2   91.59   11.70
 -20  14   2   83.69    9.70
  18 -14  -2  403.16   25.90
 -18 -14   2  327.47   24.30
  18 -14  -2  403.66   26.60
  18  14  -2  294.87   24.10
 -18  14   2  346.67   24.90
  18  14  -2  316.17   24.00
 -18  14   2  382.36   25.40
  16 -14  -2   84.99   10.50
  16 -14  -2   90.59    9.80
 -16 -14   2   86.39    9.60
  16  14  -2   81.09    9.30
 -16  14   2   78.99    9.40
  16  14  -2   85.69    9.30
 -16  14   2   97.29    9.90
 -14 -14   2   64.99    8.00
 -14 -14   2   64.89    7.50
  14 -14  -2   65.89    8.40
  14 -14  -2   87.49    9.70
 -14  14   2   81.39    8.70
 -14  14   2   85.19    8.70
  14  14  -2   73.59    8.40
  14  14  -2   71.09    8.30
 -12 -14   2  337.97   23.30
  12 -14  -2  375.46   24.70
  12 -14  -2  366.46   25.10
  12  14  -2  365.76   24.40
  12  14  -2  368.96   24.60
 -12  14   2  356.06   24.60
 -12  14   2  311.07   24.20
  10 -14  -2   22.50    5.00
 -10 -14   2   21.60    4.00
 -10 -14   2   23.80    4.90
  10 -14  -2   19.50    5.00
 -10  14   2   11.20    4.40
  10  14  -2   26.00    5.50
 -10  14   2   20.70    5.00
  10  14  -2   23.10    5.40
   8 -14  -2    7.20    3.50
   8 -14  -2   13.30    4.10
  -8 -14   2   13.00    3.20
  -8 -14   2   14.40    4.20
   8  14  -2   20.10    5.00
   8  14  -2   20.90    4.80
  -8  14   2   18.60    4.70
  -8  14   2   11.90    4.20
  -6 -14   2  339.07   22.90
  -6 -14   2  344.57   22.30
   6 -14  -2  357.76   23.30
   6 -14  -2  323.47   22.80
  -6  14   2  323.67   23.60
   6  14  -2  359.66   23.70
  -6  14   2  335.07   23.20
   6  14  -2  340.07   23.80
   4 -14  -2   27.10    4.40
  -4 -14   2   28.60    4.20
   4 -14  -2   24.50    4.80
  -4 -14   2   29.10    5.00
   4  14  -2   16.80    4.90
  -4  14   2   22.50    4.80
   4  14  -2   26.10    5.30
  -4  14   2   28.20    5.50
  -2 -14   2   69.39    6.50
   2 -14  -2   71.39    6.80
   2 -14  -2   73.69    7.00
  -2 -14   2   66.09    7.30
   2  14  -2   69.69    8.40
   2  14  -2   83.99    8.30
  -2  14   2   68.99    7.30
  -2  14   2   71.09    7.90
   0 -14   2    2.50    2.10
   0 -14  -2    1.40    2.40
   0 -14  -2    5.70    2.50
   0 -14   2    6.60    2.90
   0  14   2    7.00    3.00
   0  14  -2    5.60    3.70
   0  14   2    4.30    3.20
   0  14  -2    5.40    3.50
  -2 -14  -2  192.48   12.50
  -2 -14  -2  172.28   12.00
   2 -14   2  173.68   12.50
   2 -14   2  159.38   13.00
  -2  14  -2  158.98   13.50
   2  14   2  154.08   12.80
  -2  14  -2  154.18   13.80
   2  14   2  183.88   12.70
   4 -14   2   79.69    7.90
  -4 -14  -2   87.19    7.20
  -4 -14  -2   72.39    6.40
   4 -14   2   87.79    7.60
   4  14   2   78.59    7.20
  -4  14  -2   68.39    8.70
  -4  14  -2   87.69    8.60
  -6 -14  -2    5.20    1.90
  -6 -14  -2    3.10    2.30
   6 -14   2    0.00    2.70
   6 -14   2    5.90    2.90
  -6  14  -2    8.30    3.90
   6  14   2    1.50    2.10
  -6  14  -2    2.80    3.60
   6  14   2    2.70    2.40
   8 -14   2  190.58   14.60
   8 -14   2  178.58   14.00
   8  14   2  181.08   12.70
  -8  14  -2  186.68   15.10
  -8  14  -2  204.08   15.20
  10 -14   2  390.56   25.10
 -10 -14  -2  344.67   22.20
 -10 -14  -2  333.37   21.80
  10 -14   2  399.26   24.50
 -10  14  -2  384.26   25.30
  10  14   2  317.57   22.00
  10  14   2  344.47   22.40
 -12 -14  -2   91.29    6.80
  12 -14   2  113.79    9.80
 -12 -14  -2   96.69    7.10
  12 -14   2  120.99   10.70
  12  14   2   91.59    7.00
 -12  14  -2  108.99   10.40
 -12  14  -2  125.59   10.80
 -14 -14  -2   52.09    3.80
  14 -14   2   66.19    8.60
  14  14   2   41.70    3.70
 -14  14  -2   65.69    8.50
  16 -14   2  219.98   17.60
  16 -14   2  219.98   18.10
 -16  14  -2  261.07   18.40
 -16  14  -2  209.28   17.70
  18 -14   2   -0.40    4.30
  18 -14   2   -0.90    5.80
 -18  14  -2    7.80    4.90
 -18  14  -2    0.90    4.90
  17 -15  -2   19.30    6.00
 -17 -15   2   12.20    4.20
 -17 -15   2   12.30    5.20
  17 -15  -2   29.30    7.50
 -17  15   2   30.30    7.00
  17  15  -2   14.50    4.90
 -17  15   2   24.30    5.90
  17  15  -2   16.70    5.40
  15 -15  -2   37.80    7.50
 -15 -15   2   31.20    6.20
  15 -15  -2   39.10    8.00
 -15 -15   2   33.40    5.80
  15  15  -2   36.70    6.40
  15  15  -2   37.90    7.00
 -15  15   2   35.00    7.00
 -15  15   2   34.20    6.70
 -13 -15   2  365.56   25.10
  13 -15  -2  400.76   27.40
 -13 -15   2  372.06   26.10
  13 -15  -2  363.06   26.60
  13  15  -2  335.27   26.20
 -13  15   2  432.06   27.40
  13  15  -2  374.16   26.10
 -13  15   2  438.46   27.20
  11 -15  -2   38.00    6.40
  11 -15  -2   33.20    6.80
 -11 -15   2   32.50    5.10
 -11  15   2   33.50    6.40
 -11  15   2   39.90    6.80
  11  15  -2   23.90    5.70
  11  15  -2   36.50    6.80
   9 -15  -2   -2.40    2.90
  -9 -15   2   -1.10    2.30
  -9 -15   2    1.30    3.10
   9 -15  -2    1.10    3.90
   9  15  -2    0.50    3.40
   9  15  -2   -0.40    3.40
  -9  15   2    5.60    4.30
  -9  15   2    3.50    3.60
   7 -15  -2   48.50    6.70
   7 -15  -2   49.40    6.80
  -7 -15   2   61.09    6.20
  -7 -15   2   56.69    7.10
  -7  15   2   43.40    7.20
  -7  15   2   53.09    7.30
   7  15  -2   61.09    7.80
   7  15  -2   54.39    7.70
   5 -15  -2    1.60    2.80
  -5 -15   2   -0.40    2.30
   5 -15  -2    0.80    3.00
  -5 -15   2   -0.20    2.80
   5  15  -2    3.70    4.00
   5  15  -2   -1.50    3.10
  -5  15   2    4.30    4.00
  -5  15   2    3.00    3.50
   3 -15  -2   32.70    5.40
  -3 -15   2   31.60    5.60
   3 -15  -2   35.00    5.10
  -3 -15   2   25.20    4.50
  -3  15   2   28.70    5.90
   3  15  -2   27.20    6.30
  -3  15   2   29.90    5.60
   3  15  -2   33.00    6.50
  -1 -15   2   37.40    6.50
   1 -15  -2   53.79    6.10
  -1 -15   2   48.30    5.90
  -1  15   2   52.09    7.40
   1  15  -2   63.39    7.70
  -1  15   2   50.29    6.60
   1  15  -2   47.20    7.40
   1 -15   2   69.69    6.70
  -1 -15  -2   61.09    6.40
  -1 -15  -2   63.69    6.70
   1 -15   2   63.69    7.60
   1  15   2   71.69    8.10
  -1  15  -2   51.69    8.00
  -1  15  -2   69.69    9.00
   1  15   2   65.79    7.30
   3 -15   2  269.27   19.00
  -3 -15  -2  285.37   18.10
  -3 -15  -2  288.67   17.70
   3 -15   2  270.57   18.50
  -3  15  -2  227.78   19.50
  -3  15  -2  241.78   19.30
   3  15   2  233.78   18.40
   3  15   2  280.37   18.30
   5 -15   2  186.78   14.30
  -5 -15  -2  179.98   12.50
   5 -15   2  212.78   14.10
  -5 -15  -2  182.08   13.00
   5  15   2  181.98   13.10
  -5  15  -2  162.98   15.10
  -5  15  -2  164.78   14.70
   5  15   2  168.08   13.40
   7 -15   2  239.78   17.10
   7 -15   2  237.38   16.60
  -7  15  -2  222.08   17.90
   7  15   2  188.38   14.90
  -7  15  -2  236.98   17.50
   9 -15   2  253.47   17.90
   9 -15   2  232.38   18.20
  -9  15  -2  240.18   19.00
  -9  15  -2  248.88   18.80
  11 -15   2  170.78   12.70
 -11 -15  -2  129.09    9.00
  11 -15   2  168.18   13.30
 -11 -15  -2  124.49    8.90
 -11  15  -2  152.78   13.50
  13 -15   2  135.69   12.70
  13 -15   2  168.58   14.00
 -13  15  -2  154.78   13.70
 -13  15  -2  140.09   13.40
  15 -15   2    5.80    5.30
  15 -15   2    4.20    4.30
 -15  15  -2    1.50    4.20
 -15  15  -2    2.50    4.20
  17 -15   2   79.79   11.10
 -17  15  -2   81.79   11.50
 -17  15  -2  100.19   10.70
  14 -16  -2  102.49   12.40
  14 -16  -2  120.79   12.00
 -14 -16   2  107.09   10.90
 -14  16   2  126.69   12.30
  14  16  -2   92.09   10.40
  12 -16  -2   44.00    8.40
 -12 -16   2   44.20    7.50
  12 -16  -2   51.89    8.20
 -12  16   2   45.60    8.30
  12  16  -2   41.20    7.30
 -12  16   2   47.30    8.20
 -10 -16   2    8.30    4.80
 -10 -16   2    5.50    3.10
  10 -16  -2    9.70    4.80
  10 -16  -2    8.70    4.80
  10  16  -2   12.60    5.00
 -10  16   2    8.50    5.10
 -10  16   2   13.80    5.10
  10  16  -2    4.60    4.20
  -8 -16   2  102.29   10.00
   8 -16  -2   90.89   10.50
   8 -16  -2   98.39   10.30
  -8  16   2  114.89   11.70
   8  16  -2   90.19   10.50
   8  16  -2   99.19   10.70
  -8  16   2  109.69   10.90
  -6 -16   2    3.30    3.60
   6 -16  -2    2.50    3.60
   6 -16  -2    8.10    4.30
  -6 -16   2    8.30    3.20
   6  16  -2    2.10    4.10
  -6  16   2   12.60    4.70
  -6  16   2    8.10    4.70
   6  16  -2    7.60    4.40
  -4 -16   2   -1.40    2.60
   4 -16  -2    2.80    3.50
  -4 -16   2    3.00    3.30
   4 -16  -2    4.10    3.40
  -4  16   2   -0.10    4.60
   4  16  -2    3.80    4.90
  -4  16   2    2.90    3.90
   4  16  -2    1.10    3.70
  -2 -16   2   -0.70    3.10
  -2 -16   2    2.80    2.70
   2 -16  -2    0.40    2.70
   2 -16  -2    2.60    3.00
  -2  16   2    6.00    4.30
  -2  16   2   -1.20    3.30
   2  16  -2    5.80    4.90
   2  16  -2   -1.90    4.10
   0 -16  -2   99.29    8.70
   0 -16   2   95.69    9.50
   0 -16  -2   91.19    8.80
   0 -16   2   87.09    8.60
   0  16  -2   75.39   10.80
   0  16   2  110.59    9.70
   0  16  -2  101.39   10.60
  -2 -16  -2   42.60    5.50
   2 -16   2   39.70    6.70
   2  16   2   35.90    6.00
  -2  16  -2   56.69    8.50
  -2  16  -2   51.39    8.50
   4 -16   2   26.60    5.10
   4 -16   2   18.30    5.00
  -4  16  -2   23.50    6.20
  -4  16  -2   29.90    6.70
   4  16   2   14.10    3.80
   4  16   2   15.20    4.40
   6 -16   2  119.39   11.10
   6 -16   2  122.19   10.60
  -6 -16  -2  100.49    8.40
   6  16   2   92.99    8.90
  -6  16  -2  114.29   12.20
   6  16   2  114.79    8.90
  -6  16  -2  136.99   12.20
   8 -16   2   44.20    7.20
  -8 -16  -2   30.10    3.90
  -8 -16  -2   25.00    3.30
   8 -16   2   36.60    6.30
  -8  16  -2   39.70    7.40
   8  16   2   26.20    3.70
  -8  16  -2   42.20    7.90
   8  16   2   27.30    3.80
  10 -16   2   13.30    4.80
  10 -16   2   20.50    5.60
 -10  16  -2   15.20    5.30
 -10  16  -2   17.10    6.30
  12 -16   2  101.79   11.20
  12 -16   2   91.99   10.20
 -12  16  -2   96.79   11.20
 -12  16  -2   88.09   10.80
  14 -16   2   -1.10    4.10
  14 -16   2   -5.30    5.30
 -14  16  -2    3.20    5.70
 -14  16  -2    2.30    4.50
  11 -17  -2   46.00    8.50
 -11 -17   2   31.20    6.00
 -11 -17   2   27.70    6.10
  11 -17  -2   28.30    6.70
 -11  17   2   40.60    8.40
 -11  17   2   30.20    7.10
   9 -17  -2  169.38   14.10
   9 -17  -2  154.48   14.30
  -9  17   2  143.59   15.00
   9  17  -2  129.49   13.30
  -9  17   2  156.08   14.20
  -7 -17   2   27.60    5.00
  -7 -17   2   21.00    6.10
   7 -17  -2   25.30    6.20
  -7  17   2   26.20    6.90
   7  17  -2   23.00    6.60
  -7  17   2   21.00    6.60
   7  17  -2   16.80    5.90
   5 -17  -2   40.60    7.00
  -5 -17   2   36.40    6.00
   5 -17  -2   28.80    6.70
  -5 -17   2   33.60    6.30
   5  17  -2   21.60    6.60
   5  17  -2   26.90    7.60
  -5  17   2   38.30    7.90
  -5  17   2   40.10    7.40
   3 -17  -2   28.80    5.70
  -3 -17   2   21.60    4.70
   3 -17  -2   16.20    4.90
  -3 -17   2   14.70    5.10
  -3  17   2   21.90    6.00
   3  17  -2   21.50    6.20
  -3  17   2    9.60    4.80
   3  17  -2   17.00    6.30
   1 -17  -2   65.79    8.30
   1 -17  -2   60.49    7.80
  -1 -17   2   68.79    7.70
  -1 -17   2   60.09    9.00
  -1  17   2   69.99    9.50
   1  17  -2   75.99    9.90
  -1  17   2   71.89    8.50
   1  17  -2   56.59   10.30
  -1 -17  -2  163.28   14.40
   1 -17   2  210.88   15.80
   1  17   2  167.98   15.40
  -1  17  -2  197.98   17.30
  -1  17  -2  241.48   17.50
   3 -17   2   31.40    6.10
  -3 -17  -2   21.20    4.20
  -3 -17  -2   24.50    4.90
   3 -17   2   26.50    6.30
  -3  17  -2   30.70    7.30
   3  17   2   17.40    5.00
   3  17   2   12.60    4.00
  -3  17  -2   21.40    6.80
   5 -17   2   48.40    7.50
   5 -17   2   57.49    8.30
  -5 -17  -2   49.40    6.10
  -5  17  -2   60.69    9.70
  -5  17  -2   46.80    8.90
   5  17   2   44.90    6.10
   7 -17   2   78.59    8.60
   7  17   2   55.89    5.50
   9 -17   2   22.40    5.60
   9 -17   2   12.70    5.70
  -9  17  -2   21.60    6.40
  -9  17  -2   15.00    6.30
  11 -17   2   44.10    7.80
  11 -17   2   31.80    7.70
 -11  17  -2   40.00    8.60
 -11  17  -2   34.10    7.60
   6 -18  -2   53.39    8.90
   6 -18  -2   73.59    9.70
  -6 -18   2   45.20    7.30
  -6  18   2   63.59    9.80
   6  18  -2   46.00   13.20
  -6  18   2   68.49   11.00
   6  18  -2   33.10    8.80
  -4 -18   2   -3.80    4.60
  -4 -18   2    0.40    3.40
   4 -18  -2   -2.20    4.20
   4 -18  -2    7.60    5.30
   4  18  -2    3.70    6.60
  -4  18   2    8.30    5.90
   4  18  -2    1.10    5.20
  -4  18   2   -3.40    4.90
   2 -18  -2    2.90    4.40
  -2 -18   2    2.00    3.60
   2 -18  -2   -3.20    4.00
  -2 -18   2    0.40    4.80
  -2  18   2    0.60    4.80
   2  18  -2    2.50    5.30
  -2  18   2    8.50    5.60
   2  18  -2    5.00    5.90
   0 -18   2   88.69   10.60
   0 -18   2   84.59    9.50
   0  18  -2   93.09   11.60
   0  18  -2   88.39   12.40
  -2 -18  -2   -0.20    3.20
   2 -18   2    5.90    4.30
   2 -18   2    4.40    5.10
  -2 -18  -2    3.70    3.90
  -2  18  -2    0.80    5.40
  -2  18  -2   19.40    6.70
   4 -18   2    2.10    4.40
   4 -18   2    2.10    4.60
  -4  18  -2    7.40    6.00
  -4  18  -2   -4.40    5.20
   6 -18   2  281.17   21.60
   6 -18   2  295.17   22.30
  -6  18  -2  295.77   23.00
  30   0  -3  119.79   13.10
  30   0  -3  133.99   14.10
 -30   0   3  144.39   12.50
 -28   0   3    4.00    4.00
  28   0  -3   -5.80    3.60
  28   0  -3    5.00    4.50
 -28   0   3    1.20    2.70
 -26   0   3   53.19    7.10
 -26   0   3   55.49    6.90
  26   0  -3   43.10    7.60
 -24   0   3   11.80    3.90
 -24   0   3   15.90    4.30
  24   0  -3    8.50    4.30
  22   0  -3  406.46   27.10
 -22   0   3  374.66   26.50
 -22   0   3  400.16   27.00
  22   0  -3  437.76   27.60
  20   0  -3   23.70    4.90
 -20   0   3   22.50    4.70
 -20   0   3   35.00    4.80
  20   0  -3   32.80    5.10
  18   0  -3   86.39    7.80
 -18   0   3   86.39    7.60
 -18   0   3   72.89    7.20
  16   0  -3 4746.53  266.57
 -16   0   3 4480.75  266.17
  16   0  -3 4571.34  266.17
 -16   0   3 4196.08  265.97
  14   0  -3  448.76   26.60
  14   0  -3  399.66   26.00
 -14   0   3  403.96   26.20
 -14   0   3  399.86   26.20
 -12   0   3   59.49    5.10
 -12   0   3   52.59    5.10
  12   0  -3   64.79    5.50
  12   0  -3   54.89    4.80
 -10   0   3 9999.00  588.04
   8   0  -3  385.76   24.60
  -8   0   3  451.05   24.70
   8   0  -3  409.16   24.40
  -8   0   3  343.87   24.40
  -6   0   3  210.38   12.90
  -6   0   3  188.38   12.80
   6   0  -3  204.38   12.70
   2   0  -3  537.05   32.10
   0   0   3   55.69    3.60
   0   0  -3   55.19    3.50
   0   0   3   50.59    3.50
   0   0  -3   46.10    3.50
   2   0   3  188.98   10.90
   2   0   3  173.48   10.90
  -2   0  -3  157.28   10.90
  -2   0  -3  193.38   11.00
  -4   0  -3   48.70    3.40
  -4   0  -3   48.00    3.60
   4   0   3   53.89    3.50
   4   0   3   48.80    3.60
   6   0   3  242.78   15.50
  -6   0  -3  262.97   15.30
  -6   0  -3  215.68   15.40
   6   0   3  275.07   15.40
   8   0   3   92.99    6.50
  -8   0  -3   93.19    6.30
  -8   0  -3   90.49    6.50
 -10   0  -3  702.33   42.20
  10   0   3  665.13   42.40
  10   0   3  718.03   42.30
 -10   0  -3  705.13   42.00
  12   0   3 1171.28   71.69
 -12   0  -3 1208.38   71.39
  12   0   3 1244.78   71.59
 -12   0  -3 1142.39   71.19
  14   0   3  131.89    9.50
 -14   0  -3  125.49    9.10
  14   0   3  123.49    9.60
 -14   0  -3  118.89    8.80
  16   0   3   77.59    8.00
  16   0   3  109.49    8.30
 -16   0  -3  102.09    7.60
 -16   0  -3   99.49    7.80
 -18   0  -3  180.78   13.80
 -18   0  -3  208.88   14.30
  18   0   3  221.98   14.90
  18   0   3  202.38   14.90
 -20   0  -3    5.20    2.60
  20   0   3   10.90    4.20
  20   0   3    4.80    2.80
 -22   0  -3  237.58   16.20
 -22   0  -3  209.88   15.50
  22   0   3  210.98   16.40
  22   0   3  226.48   16.90
  24   0   3  133.59   11.70
  24   0   3  126.09   12.00
 -24   0  -3  117.49   10.30
 -24   0  -3  135.79   11.10
 -26   0  -3   77.59    8.00
  26   0   3   75.79    9.90
  26   0   3   87.09    9.80
 -26   0  -3   76.79    8.70
  28   0   3   49.50    8.70
 -28   0  -3   46.70    7.40
  28   0   3   43.10    8.30
 -28   0  -3   46.50    6.60
 -30   0  -3    9.30    5.40
 -30   0  -3   13.60    5.10
  30   0   3   28.10    7.90
  30   0   3    7.00    6.30
  31  -1  -3   99.39   12.10
 -31  -1   3  101.19   10.60
  31   1  -3   76.19   11.20
  29  -1  -3   49.10    9.20
 -29  -1   3   61.79    8.90
 -29  -1   3   66.49    8.00
 -29   1   3   62.09    7.60
  29   1  -3   55.89    8.90
 -29   1   3   56.49    7.80
  29   1  -3   58.29    8.80
  27  -1  -3    9.40    4.20
 -27  -1   3    9.10    4.50
 -27  -1   3   11.10    3.80
  27  -1  -3    6.10    4.80
 -27   1   3   10.50    4.20
  27   1  -3    9.60    5.20
 -27   1   3    6.10    3.80
  27   1  -3   11.80    4.30
  25  -1  -3    2.40    3.70
 -25  -1   3    5.30    3.30
 -25  -1   3    4.00    3.20
  25  -1  -3   -1.20    2.80
  25   1  -3    3.20    3.10
  25   1  -3    2.50    3.40
 -25   1   3   -0.50    2.40
 -25   1   3   -1.30    1.80
 -23  -1   3  143.29   11.60
  23  -1  -3  144.19   12.10
  23  -1  -3  141.69   11.90
 -23  -1   3  130.69   11.10
 -23   1   3  130.49   11.40
  23   1  -3  118.89   11.20
 -23   1   3  137.29   11.20
 -21  -1   3  216.48   16.10
  21  -1  -3  233.48   17.00
 -21  -1   3  237.78   16.70
  21  -1  -3  216.18   16.50
 -21   1   3  220.38   16.20
  21   1  -3  237.58   16.60
 -21   1   3  230.78   16.50
  19  -1  -3   19.80    4.10
 -19  -1   3   21.00    4.30
 -19  -1   3   22.30    4.10
  19  -1  -3   28.00    4.80
 -19   1   3   14.00    3.70
 -19   1   3   19.80    3.50
  19   1  -3   24.80    4.50
 -17  -1   3 1471.25   85.59
  17  -1  -3 1509.15   85.79
  17  -1  -3 1396.16   85.39
 -17  -1   3 1249.28   85.09
  17   1  -3 1430.16   85.29
 -17   1   3 1418.76   85.39
  17   1  -3 1517.15   85.79
 -17   1   3 1322.57   85.19
  15  -1  -3 1856.01  112.39
 -15  -1   3 1853.61  112.39
 -15  -1   3 1851.11  112.49
  15  -1  -3 1992.50  112.79
  15   1  -3 1874.21  112.19
  15   1  -3 1957.30  112.69
 -15   1   3 1730.03  112.19
 -15   1   3 1923.11  112.49
 -13  -1   3   62.69    5.50
 -13  -1   3   66.29    5.70
  13  -1  -3   64.29    5.60
  13  -1  -3   67.39    5.70
 -13   1   3   53.89    5.50
  13   1  -3   62.69    5.50
 -13   1   3   56.69    5.30
  13   1  -3   67.49    5.60
  11  -1  -3 2947.91  167.18
 -11  -1   3 2821.42  167.28
  11  -1  -3 2783.12  167.38
 -11  -1   3 2678.53  167.18
 -11   1   3 2890.81  167.28
  11   1  -3 2849.51  167.08
 -11   1   3 2788.22  167.18
   9  -1  -3 1319.87   77.89
   9  -1  -3 1402.16   78.19
  -9  -1   3 1241.68   77.99
  -9  -1   3 1226.88   77.99
  -9   1   3 1295.07   78.09
   9   1  -3 1355.16   78.09
   9   1  -3 1272.67   77.89
  -9   1   3 1339.47   77.99
  -7  -1   3  277.27   19.10
  -7  -1   3  315.57   19.30
   7  -1  -3  319.17   19.30
   7  -1  -3  303.67   19.00
   7   1  -3  310.27   19.20
   7   1  -3  308.37   19.10
  -7   1   3  325.87   19.20
  -7   1   3  299.07   19.20
  -3  -1   3  485.75   28.50
  -3  -1   3  438.36   28.30
  -3   1   3  490.25   28.30
  -3   1   3  482.65   28.30
   3   1  -3  496.95   28.40
   3   1  -3  433.96   28.40
   1  -1  -3  956.20   61.29
   1  -1  -3  970.20   61.29
  -1  -1   3 1047.10   61.49
  -1  -1   3 1160.38   61.59
   1   1  -3 1007.40   61.59
   1   1  -3 1087.19   61.49
   1  -1   3   20.00    1.70
  -1  -1  -3   19.80    1.50
  -1  -1  -3   16.20    1.40
   1  -1   3   21.10    1.70
   1   1   3   18.40    1.50
  -1   1  -3   21.10    1.80
  -1   1  -3   18.20    1.70
   3  -1   3  303.07   16.90
  -3  -1  -3  240.98   16.40
   3  -1   3  305.87   16.80
  -3   1  -3  249.18   16.70
  -3   1  -3  285.17   16.90
   3   1   3  271.27   16.50
   7  -1   3  232.48   13.50
  -7  -1  -3  209.28   13.30
  -7  -1  -3  229.88   13.20
   7  -1   3  182.58   13.50
   7   1   3  245.48   13.40
  -7   1  -3  219.88   13.30
   7   1   3  177.68   13.20
  -7   1  -3  202.08   13.50
   9  -1   3   45.80    4.00
  -9  -1  -3   34.70    3.30
  -9  -1  -3   42.60    3.60
   9  -1   3   50.49    4.00
  -9   1  -3   49.30    4.10
   9   1   3   35.90    3.60
  -9   1  -3   42.50    3.60
   9   1   3   48.20    3.90
  11  -1   3 6253.37  363.46
  11   1   3 5978.80  363.06
 -11   1  -3 6260.57  362.96
 -13  -1  -3  371.26   22.40
  13  -1   3  360.56   22.70
 -13  -1  -3  367.36   22.20
  13  -1   3  300.77   22.70
  13   1   3  360.86   22.70
 -13   1  -3  358.66   22.40
  13   1   3  367.36   22.70
 -13   1  -3  350.46   22.50
 -15  -1  -3   99.39    7.20
  15  -1   3   89.19    7.80
  15  -1   3   82.99    7.50
 -15  -1  -3   88.49    6.80
  15   1   3   90.79    7.50
 -15   1  -3   84.19    7.20
 -15   1  -3   77.49    6.70
  15   1   3  101.89    7.70
  17  -1   3  562.54   38.40
 -17  -1  -3  609.64   37.80
 -17  -1  -3  622.74   37.70
  17  -1   3  609.84   38.40
 -17   1  -3  624.84   37.80
  17   1   3  586.04   38.30
  17   1   3  611.94   38.30
 -17   1  -3  650.73   38.10
  19  -1   3  158.68   12.50
 -19  -1  -3  161.78   11.90
  19  -1   3  167.48   12.60
 -19  -1  -3  149.09   11.50
  19   1   3  173.08   12.60
 -19   1  -3  166.48   12.00
  19   1   3  161.18   12.60
 -19   1  -3  155.48   11.70
  21  -1   3  108.49   10.10
 -21  -1  -3  109.19    9.20
 -21  -1  -3  119.59    9.80
  21  -1   3  114.69   10.30
 -21   1  -3  117.89    9.70
  21   1   3  108.79   10.20
  21   1   3  109.19   10.20
 -21   1  -3  129.29    9.50
 -23  -1  -3  160.08   11.60
  23  -1   3  141.99   12.60
  23  -1   3  143.59   12.80
 -23  -1  -3  156.98   12.10
 -23   1  -3  143.09   11.30
 -23   1  -3  152.18   12.10
  23   1   3  130.89   12.40
  23   1   3  150.38   12.50
 -25  -1  -3   25.00    5.40
  25  -1   3   27.00    6.50
  25  -1   3   25.60    6.10
  25   1   3   33.70    6.30
  25   1   3   38.00    6.80
 -25   1  -3   21.60    5.10
 -25   1  -3   23.30    4.60
 -27  -1  -3    9.30    4.60
  27  -1   3   12.80    5.80
  27  -1   3    7.60    4.80
 -27  -1  -3    5.40    3.40
  27   1   3   15.70    5.70
 -27   1  -3    8.10    4.30
  27   1   3    4.00    4.40
 -27   1  -3   11.10    3.60
  29  -1   3   62.59    9.60
 -29  -1  -3   59.59    7.70
 -29  -1  -3   56.39    8.60
  29  -1   3   52.79    9.40
  29   1   3   55.29    9.40
 -29   1  -3   48.10    8.40
 -29   1  -3   64.89    7.70
  29   1   3   53.99    9.40
 -30  -2   3   49.70    8.70
 -30  -2   3   55.29    7.70
  30  -2  -3   64.09   10.20
  30   2  -3   64.29    9.40
  30   2  -3   59.69    9.40
 -30   2   3   63.09    7.90
 -28  -2   3   35.20    7.00
  28  -2  -3   27.60    7.00
  28  -2  -3   30.60    7.10
 -28  -2   3   34.60    6.60
  28   2  -3   32.30    6.70
 -28   2   3   34.30    6.40
  28   2  -3   18.70    6.10
 -28   2   3   39.90    6.90
 -26  -2   3   31.00    5.40
  26  -2  -3   20.20    5.80
  26  -2  -3   28.70    6.40
 -26  -2   3   32.20    6.30
  26   2  -3   33.40    6.80
 -26   2   3   23.90    5.60
  26   2  -3   39.90    6.70
 -26   2   3   29.70    5.70
  24  -2  -3    7.70    4.30
 -24  -2   3   11.70    4.10
  24  -2  -3    2.80    2.90
 -24  -2   3    2.90    3.20
  24   2  -3    3.50    3.50
 -24   2   3    3.50    2.70
 -24   2   3    4.10    3.50
  24   2  -3   12.70    4.90
 -22  -2   3  311.97   21.40
  22  -2  -3  293.77   21.60
  22  -2  -3  293.57   21.40
 -22  -2   3  297.67   20.80
  22   2  -3  314.07   21.70
  22   2  -3  333.27   21.40
 -22   2   3  280.87   20.80
 -22   2   3  322.77   21.40
  20  -2  -3   95.79    8.80
 -20  -2   3   89.79    8.10
 -20  -2   3   79.99    8.10
  20  -2  -3  105.69    8.70
 -20   2   3   84.79    8.00
  20   2  -3   98.69    8.30
  20   2  -3   83.99    8.10
 -20   2   3   75.99    7.70
 -18  -2   3  196.78   14.10
  18  -2  -3  198.28   14.60
 -18  -2   3  197.88   14.30
  18  -2  -3  182.58   14.10
  18   2  -3  207.08   14.10
  18   2  -3  219.78   14.70
 -18   2   3  186.78   13.90
 -18   2   3  185.98   14.10
  16  -2  -3 1825.92  108.59
  16  -2  -3 1788.02  108.39
 -16  -2   3 1803.62  108.39
 -16  -2   3 1715.23  108.09
  16   2  -3 1914.21  108.59
 -16   2   3 1779.92  108.19
  16   2  -3 1797.02  108.09
 -16   2   3 1829.32  108.29
 -14  -2   3   17.80    3.20
 -14  -2   3   11.50    2.80
  14  -2  -3   22.20    3.70
  14  -2  -3   20.30    3.60
  14   2  -3   19.90    3.10
 -14   2   3   18.90    3.40
  14   2  -3   14.70    3.20
  12  -2  -3  649.04   39.60
 -12  -2   3  620.34   39.30
  12  -2  -3  618.64   39.30
 -12  -2   3  643.04   39.50
  12   2  -3  668.63   39.60
  12   2  -3  628.04   39.20
 -12   2   3  665.03   39.40
 -12   2   3  637.54   39.40
 -10  -2   3 2861.11  175.08
  10  -2  -3 2916.31  175.28
  10  -2  -3 3014.90  175.18
 -10  -2   3 3035.20  175.28
 -10   2   3 3055.89  175.18
  10   2  -3 2972.70  175.18
 -10   2   3 2855.21  175.08
  10   2  -3 2966.10  174.98
  -8  -2   3 1069.39   65.29
  -8  -2   3 1060.89   65.39
   8  -2  -3 1078.69   65.19
   8  -2  -3 1154.18   65.49
  -8   2   3 1129.89   65.29
   8   2  -3 1120.99   65.29
   8   2  -3 1021.60   65.29
  -8   2   3 1096.69   65.39
   6  -2  -3 3509.25  215.18
  -6  -2   3 3581.54  215.28
   6   2  -3 3806.52  215.28
   6   2  -3 3709.83  215.28
  -4  -2   3 3306.47  204.58
   4  -2  -3 3640.54  204.58
   2   2  -3 3208.58  189.08
   0  -2  -3  709.03   47.50
   0  -2   3  859.21   48.00
   0  -2   3  803.92   47.90
   0   2  -3  792.32   48.00
   0   2  -3  815.52   47.90
   0   2   3  818.02   47.60
   0   2   3  841.62   47.60
   2  -2   3  338.67   20.90
   2  -2   3  319.67   20.90
  -2  -2  -3  331.67   20.40
   2   2   3  364.66   20.40
  -2   2  -3  340.07   21.00
  -2   2  -3  373.86   21.10
  -4   2  -3 4265.17  251.17
  -6  -2  -3 1777.32  100.59
   6  -2   3 1767.52  101.09
   6  -2   3 1616.54  101.29
   6   2   3 1765.62  100.79
  -6   2  -3 1537.85  100.99
  -6   2  -3 1777.82  101.39
   8  -2   3  371.26   21.30
   8  -2   3  324.87   21.50
  -8  -2  -3  314.67   20.70
  -8  -2  -3  369.76   20.80
  -8   2  -3  311.77   21.30
  -8   2  -3  343.47   21.10
   8   2   3  361.06   21.00
   8   2   3  333.57   20.90
 -10  -2  -3  584.14   34.80
  10  -2   3  576.64   35.20
  10  -2   3  522.35   35.40
 -10  -2  -3  551.54   34.70
 -10   2  -3  559.94   35.00
 -10   2  -3  653.83   35.50
  10   2   3  566.74   35.00
  10   2   3  592.44   35.00
 -12  -2  -3 1600.94   91.59
  12  -2   3 1540.95   92.09
 -12  -2  -3 1605.24   91.69
  12  -2   3 1419.86   92.29
 -12   2  -3 1514.95   92.09
 -12   2  -3 1408.76   91.69
  12   2   3 1680.33   91.99
  12   2   3 1548.45   91.89
  14  -2   3  909.51   54.09
 -14  -2  -3  823.92   53.29
 -14  -2  -3  892.81   53.59
  14  -2   3  864.71   54.29
  14   2   3  897.81   53.89
 -14   2  -3  923.71   53.69
 -14   2  -3  904.11   53.89
  14   2   3  869.51   53.79
 -16  -2  -3  608.64   36.90
  16  -2   3  546.25   37.60
 -16  -2  -3  603.34   36.70
  16  -2   3  620.54   37.60
  16   2   3  623.74   37.40
 -16   2  -3  577.94   36.90
 -16   2  -3  613.44   37.20
  16   2   3  579.34   37.20
 -18  -2  -3  327.67   21.10
  18  -2   3  295.27   22.00
  18  -2   3  309.57   21.80
 -18  -2  -3  349.57   21.50
  18   2   3  331.27   21.90
 -18   2  -3  318.37   21.30
 -18   2  -3  329.17   21.50
  18   2   3  344.97   22.00
  20  -2   3  182.48   13.30
  20  -2   3  155.38   13.20
 -20  -2  -3  180.18   12.50
 -20  -2  -3  147.19   11.70
 -20   2  -3  160.68   12.30
  20   2   3  163.18   12.80
 -20   2  -3  160.58   12.10
  20   2   3  159.98   12.70
  22  -2   3   44.70    7.20
 -22  -2  -3   39.70    5.20
  22  -2   3   55.69    6.80
 -22  -2  -3   45.90    6.10
  22   2   3   40.60    6.30
  22   2   3   43.80    6.40
 -22   2  -3   43.10    5.70
 -22   2  -3   47.80    5.60
 -24  -2  -3   70.99    7.00
  24  -2   3   64.89    8.90
  24  -2   3   66.39    8.40
 -24  -2  -3   70.09    7.70
 -24   2  -3   66.09    7.10
 -24   2  -3   66.29    7.50
  24   2   3   46.10    7.90
  24   2   3   64.99    8.20
 -26  -2  -3    5.80    3.80
 -26  -2  -3    6.00    3.30
  26  -2   3    4.80    4.50
  26  -2   3    4.80    4.70
 -26   2  -3    7.30    3.50
 -26   2  -3    2.90    3.90
  26   2   3    9.30    5.00
  26   2   3    9.50    4.80
 -28  -2  -3    3.40    3.30
  28  -2   3   -3.60    4.90
  28  -2   3    1.70    4.90
 -28  -2  -3    1.00    4.10
 -28   2  -3    5.70    3.30
  28   2   3    8.40    5.80
  28   2   3    1.10    4.90
 -28   2  -3    3.40    4.10
 -30  -2  -3   41.20    8.30
  30  -2   3   42.90    8.80
 -30  -2  -3   49.40    8.10
  30  -2   3   36.90    9.60
  30   2   3   39.90    9.00
 -30   2  -3   39.90    8.50
 -29  -3   3   23.40    5.70
  29  -3  -3   15.00    5.50
  29  -3  -3   30.00    7.60
  29   3  -3    4.70    4.70
 -29   3   3   15.30    5.50
  29   3  -3   10.00    6.40
 -29   3   3   18.10    5.00
  27  -3  -3   23.00    6.60
 -27  -3   3   34.20    6.20
  27  -3  -3   31.90    7.20
 -27  -3   3   22.80    6.30
  27   3  -3   43.70    7.00
 -27   3   3   30.90    5.90
  27   3  -3   35.80    6.80
  25  -3  -3   -4.20    2.90
 -25  -3   3    3.40    3.70
  25  -3  -3    5.10    4.40
 -25  -3   3    3.00    3.20
 -25   3   3    4.00    3.40
  25   3  -3   -1.20    3.30
  25   3  -3    0.90    3.50
 -25   3   3    3.80    3.40
  23  -3  -3  130.59   12.00
 -23  -3   3  150.38   12.00
 -23  -3   3  136.59   11.20
  23  -3  -3  131.79   11.90
  23   3  -3  121.69   11.10
  23   3  -3  138.89   11.80
 -23   3   3  137.69   11.40
 -23   3   3  127.89   11.00
  21  -3  -3   47.90    6.80
  21  -3  -3   64.69    7.20
 -21  -3   3   49.90    6.30
 -21  -3   3   37.90    5.60
  21   3  -3   55.69    6.90
 -21   3   3   52.09    6.20
  21   3  -3   56.19    6.30
 -21   3   3   47.60    6.20
 -19  -3   3  605.74   38.30
 -19  -3   3  630.84   38.70
  19  -3  -3  593.94   38.80
  19  -3  -3  572.84   38.60
  19   3  -3  627.94   38.20
  19   3  -3  617.94   38.70
 -19   3   3  595.64   38.20
 -17  -3   3  224.58   15.10
 -17  -3   3  221.08   14.80
  17  -3  -3  208.78   15.10
  17  -3  -3  196.38   15.00
 -17   3   3  189.28   14.50
  17   3  -3  208.88   14.90
 -17   3   3  199.88   14.70
  17   3  -3  215.08   14.50
 -15  -3   3   17.60    3.50
  15  -3  -3   24.00    4.00
 -15  -3   3   15.50    3.10
  15  -3  -3   19.50    3.90
  15   3  -3   12.80    2.80
  15   3  -3   15.70    3.40
 -15   3   3   14.00    3.30
 -15   3   3   18.40    3.40
 -13  -3   3 1369.86   84.79
  13  -3  -3 1529.95   85.29
 -13  -3   3 1395.76   84.99
  13  -3  -3 1412.26   84.99
  13   3  -3 1408.26   84.89
  13   3  -3 1348.77   84.59
 -13   3   3 1375.36   84.79
 -13   3   3 1469.55   84.89
 -11  -3   3  300.17   20.20
 -11  -3   3  340.17   20.50
  11  -3  -3  288.07   20.20
  11  -3  -3  304.67   20.50
  11   3  -3  355.56   20.50
 -11   3   3  299.57   20.20
 -11   3   3  316.67   20.30
  11   3  -3  336.87   20.30
  -9  -3   3  266.17   17.30
   9  -3  -3  261.97   17.30
   9  -3  -3  253.37   17.10
  -9  -3   3  262.57   17.10
  -9   3   3  279.37   17.20
  -9   3   3  279.97   17.20
   9   3  -3  256.77   17.00
   9   3  -3  281.97   17.20
   7  -3  -3   75.19    5.60
   7  -3  -3   72.19    5.70
  -7  -3   3   66.79    5.50
  -7  -3   3   72.99    5.60
  -7   3   3   79.39    5.70
   7   3  -3   78.19    5.60
  -7   3   3   74.79    5.60
   7   3  -3   75.79    5.60
   5  -3  -3  845.12   50.89
  -5  -3   3  813.52   50.99
  -5  -3   3  807.42   50.89
   5  -3  -3  870.91   50.99
  -5   3   3  907.71   50.89
   5   3  -3  853.41   50.89
   5   3  -3  830.82   50.99
  -5   3   3  878.41   50.89
   3  -3  -3 2534.75  164.48
  -3  -3   3 2724.93  164.68
  -3  -3   3 2895.21  164.88
   3   3  -3 2746.23  164.88
   3   3  -3 3062.89  164.78
  -1  -3   3 1783.82  108.29
  -1  -3   3 1714.73  108.19
  -1   3   3 1749.32  107.89
   1   3  -3 2056.29  108.39
   1   3  -3 1853.81  108.39
   1   3   3   14.00    1.00
   1   3   3   14.70    1.10
   3  -3   3 1648.24  100.49
   3  -3   3 1649.54  100.29
  -3   3  -3 1789.92  100.49
   5  -3   3 1586.34   91.09
   5  -3   3 1629.34   90.79
   5   3   3 1508.15   90.19
  -5   3  -3 1446.66   90.69
  -5   3  -3 1485.35   90.99
   7  -3   3  145.39   10.60
   7  -3   3  151.38   10.40
  -7  -3  -3  160.38    9.90
  -7  -3  -3  171.58    9.80
   7   3   3  152.28    9.90
  -7   3  -3  150.48   10.70
  -7   3  -3  146.99   10.30
   7   3   3  180.18   10.00
  -9  -3  -3  441.76   25.10
   9  -3   3  373.56   25.80
   9  -3   3  400.86   25.50
  -9  -3  -3  421.26   25.00
   9   3   3  441.36   25.20
  -9   3  -3  376.16   25.70
   9   3   3  454.45   25.20
  -9   3  -3  383.56   25.40
 -11  -3  -3  278.77   18.00
 -11  -3  -3  289.97   18.10
  11  -3   3  294.47   19.10
  11  -3   3  286.27   18.70
  11   3   3  316.87   18.40
 -11   3  -3  256.47   18.30
  11   3   3  309.97   18.40
 -11   3  -3  284.37   18.80
 -13  -3  -3  631.84   37.90
  13  -3   3  640.74   38.70
  13  -3   3  607.74   39.00
 -13  -3  -3  668.33   38.10
  13   3   3  646.74   38.30
 -13   3  -3  582.54   38.50
  13   3   3  608.14   38.20
 -13   3  -3  606.24   38.30
  15  -3   3  559.94   32.90
 -15  -3  -3  495.85   31.80
 -15  -3  -3  513.15   32.10
  15  -3   3  500.55   33.10
  15   3   3  519.15   32.40
 -15   3  -3  556.04   32.70
  15   3   3  480.35   32.20
 -15   3  -3  518.95   32.30
  17  -3   3  149.29   11.40
 -17  -3  -3  128.89    9.70
 -17  -3  -3  144.69   10.20
  17  -3   3  128.79   10.70
 -17   3  -3  130.59    9.90
  17   3   3  123.39   10.30
  17   3   3  138.69   10.50
 -17   3  -3  130.89   10.40
  19  -3   3  448.56   28.40
 -19  -3  -3  420.56   27.50
 -19  -3  -3  448.76   27.30
  19  -3   3  411.96   28.50
 -19   3  -3  423.16   27.80
 -19   3  -3  413.16   27.40
  19   3   3  424.76   27.90
  19   3   3  429.36   27.90
  21  -3   3    5.80    3.20
  21  -3   3    2.20    2.90
 -21  -3  -3    4.80    2.70
 -21  -3  -3    0.30    2.10
 -21   3  -3    1.70    2.10
  21   3   3    1.50    2.90
  21   3   3    1.20    2.60
 -21   3  -3    4.00    2.70
 -23  -3  -3    6.70    3.40
  23  -3   3    2.60    3.50
 -23  -3  -3    0.10    2.20
  23  -3   3   -0.90    3.70
  23   3   3   -0.40    2.80
 -23   3  -3   -0.70    2.70
 -23   3  -3    2.80    2.60
  23   3   3    0.10    3.60
 -25  -3  -3   76.09    8.60
 -25  -3  -3   61.09    7.00
  25  -3   3   73.99    9.10
  25  -3   3   69.09    9.20
 -25   3  -3   71.19    7.90
 -25   3  -3   60.19    7.20
  25   3   3   49.20    8.20
  27  -3   3  149.79   14.30
 -27  -3  -3  142.59   12.40
  27  -3   3  135.69   13.40
 -27  -3  -3  154.08   13.30
  27   3   3  154.28   14.40
 -27   3  -3  148.39   12.40
 -27   3  -3  157.38   12.80
  29  -3   3   -4.40    4.00
 -29  -3  -3    0.90    3.80
 -29  -3  -3   -4.10    4.50
  29  -3   3   -5.10    5.00
  29   3   3   -6.00    4.70
 -29   3  -3   -0.80    3.50
  29   3   3   -3.60    5.00
 -29   3  -3    3.00    4.10
 -30  -4   3   48.50    9.70
 -30  -4   3   53.39    8.60
  30   4  -3   47.30    9.00
  30   4  -3   63.99   10.00
  28  -4  -3   19.50    6.30
  28  -4  -3   20.60    6.40
 -28  -4   3   13.60    5.00
 -28  -4   3   12.30    5.70
  28   4  -3    5.50    4.70
 -28   4   3   19.40    5.10
  28   4  -3   11.90    5.10
 -28   4   3    4.60    4.00
  26  -4  -3    3.30    4.00
 -26  -4   3    1.40    3.40
 -26  -4   3   -4.60    2.90
  26  -4  -3    0.00    3.60
 -26   4   3    3.30    3.10
  26   4  -3    3.50    4.10
 -26   4   3    1.10    3.10
  26   4  -3    2.30    4.00
  24  -4  -3  136.49   12.00
  24  -4  -3  128.79   12.30
 -24  -4   3  137.79   11.50
 -24  -4   3  139.39   12.10
 -24   4   3  130.89   11.60
  24   4  -3  129.39   11.90
 -24   4   3  138.89   11.10
  24   4  -3  128.39   11.50
 -22  -4   3   37.10    6.00
  22  -4  -3   40.90    6.40
 -22  -4   3   37.80    5.50
  22  -4  -3   32.00    6.40
 -22   4   3   28.10    4.60
  22   4  -3   50.19    6.40
 -22   4   3   39.30    5.70
  22   4  -3   44.30    5.90
  20  -4  -3   35.20    5.30
 -20  -4   3   26.80    4.50
 -20  -4   3   35.90    5.40
  20  -4  -3   36.80    6.10
 -20   4   3   34.20    4.80
  20   4  -3   37.40    4.90
 -20   4   3   28.20    5.00
  20   4  -3   31.00    5.30
 -18  -4   3  581.94   34.10
  18  -4  -3  492.55   33.70
  18  -4  -3  480.35   33.60
 -18  -4   3  517.15   33.40
  18   4  -3  541.35   33.80
 -18   4   3  532.95   33.40
  18   4  -3  557.94   33.40
 -18   4   3  501.85   33.40
 -16  -4   3  173.78   12.90
  16  -4  -3  188.98   13.40
 -16  -4   3  165.38   13.10
  16  -4  -3  192.88   13.60
  16   4  -3  169.18   13.10
 -16   4   3  192.28   13.10
  16   4  -3  184.68   12.90
 -16   4   3  190.88   13.10
 -14  -4   3 1011.10   62.89
  14  -4  -3  984.40   63.19
 -14  -4   3 1020.40   63.19
  14  -4  -3 1057.99   63.39
 -14   4   3 1072.69   63.09
  14   4  -3 1034.20   62.79
  14   4  -3 1052.09   63.09
 -14   4   3 1075.49   63.09
 -12  -4   3 3245.98  196.98
  12  -4  -3 3225.88  197.08
  12  -4  -3 3312.17  197.08
 -12  -4   3 3199.68  196.78
 -12   4   3 3692.43  197.08
  12   4  -3 3300.77  196.68
 -12   4   3 3412.46  196.88
  12   4  -3 3206.98  196.78
 -10  -4   3   57.79    5.00
 -10  -4   3   56.29    5.10
  10  -4  -3   56.09    5.30
  10  -4  -3   51.49    5.00
  10   4  -3   58.59    5.00
  10   4  -3   56.39    4.90
 -10   4   3   61.09    5.10
 -10   4   3   59.29    4.90
   8  -4  -3   49.90    4.90
  -8  -4   3   65.59    5.10
   8  -4  -3   50.49    4.90
  -8  -4   3   60.59    4.70
  -8   4   3   58.09    4.80
   8   4  -3   62.59    4.90
   8   4  -3   56.29    4.80
  -8   4   3   60.19    4.90
   6  -4  -3 2549.15  143.39
  -6  -4   3 2368.56  143.29
  -6  -4   3 2353.66  143.49
   6  -4  -3 2154.88  143.19
   6   4  -3 2445.56  143.49
  -6   4   3 2601.64  143.29
   6   4  -3 2563.14  143.39
  -6   4   3 2348.86  143.19
  -4  -4   3 1737.33  100.69
  -4  -4   3 1676.53  100.79
   4  -4  -3 1601.94  100.59
   4  -4  -3 1657.23  100.59
   4   4  -3 1661.43  100.89
  -4   4   3 1858.21  100.59
  -4   4   3 1678.73  100.49
   4   4  -3 1721.53  100.69
  -2  -4   3  141.99    9.90
   2  -4  -3  158.98    9.70
   2  -4  -3  132.79    9.70
  -2  -4   3  170.48   10.20
   2   4  -3  147.79   10.20
  -2   4   3  172.38    9.70
  -2   4   3  153.38    9.60
   0  -4   3 1193.38   74.79
   0  -4   3 1258.07   74.79
   0  -4  -3 1311.17   74.29
   0   4  -3 1201.88   74.99
   0   4   3 1371.16   74.19
   0   4  -3 1217.58   74.89
   2  -4   3  131.69    9.90
   2  -4   3  144.69    9.80
  -2  -4  -3  175.48    9.10
  -2   4  -3  163.38   10.20
  -2   4  -3  146.29   10.10
   4  -4   3 1688.63   98.89
   4  -4   3 1739.33   99.29
  -4   4  -3 1550.54   99.19
  -4   4  -3 1698.63   99.09
   6  -4   3 1430.86   94.99
   6  -4   3 1585.84   94.69
  -6  -4  -3 1737.23   94.09
   6   4   3 1629.24   93.99
  -6   4  -3 1633.64   95.19
  -6   4  -3 1553.24   94.79
[truncated: 1,184,031 more chars]
