# Supplementary material for: A charged diatomic triple-bonded U≡N species trapped in C82 fullerene cages
Source: Nat Commun. 2022 Nov 23;13:7192. doi: 10.1038/s41467-022-34651-5 (PMC9684569; doi:10.1038/s41467-022-34651-5)
Supplement: Supplementary file 4 — Supplementary Data 1 [file 41467_2022_34651_MOESM4_ESM.zip › Supplementary Data 1/UN@C2(5)-C82-273K.cif]

data_u@c2(5)-c82-273k
_audit_creation_date               2021-10-12
_audit_creation_method
;
Olex2 1.2
(compiled 2018.05.29 svn.r3508 for OlexSys, GUI svn.r5506)
;
_shelx_SHELXL_version_number       '2018/1'
_audit_contact_author_address      ?
_audit_contact_author_email        ?
_audit_contact_author_name         ''
_audit_contact_author_phone        ?
_publ_contact_author_id_orcid      ?
_publ_section_references
;
Dolomanov, O.V., Bourhis, L.J., Gildea, R.J, Howard, J.A.K. & Puschmann, H.
 (2009), J. Appl. Cryst. 42, 339-341.

Sheldrick, G.M. (2015). Acta Cryst. A71, 3-8.

Sheldrick, G.M. (2015). Acta Cryst. C71, 3-8.
;
_chemical_name_common              ?
_chemical_name_systematic          ?
_chemical_formula_moiety          
 'C82 N U1, C36 H44 N4 Ni, 1.68(C6 H6), 0.32(C2 S2)'
_chemical_formula_sum              'C128.73 H54.09 N5 Ni S0.63 U'
_chemical_formula_weight           1987.69
_chemical_melting_point            ?
loop_
  _atom_type_symbol
  _atom_type_description
  _atom_type_scat_dispersion_real
  _atom_type_scat_dispersion_imag
  _atom_type_scat_source
 'C' 'C' 0.0050 0.0020 'International Tables Vol C Tables 4.2.6.8 and 6.1.1.4'
 'H' 'H' 0.0000 0.0000 'International Tables Vol C Tables 4.2.6.8 and 6.1.1.4'
 'N' 'N' 0.0090 0.0050 'International Tables Vol C Tables 4.2.6.8 and 6.1.1.4'
 'Ni' 'Ni' 0.3120 1.4720 'International Tables Vol C Tables 4.2.6.8 and 6.1.1.4'
 'S' 'S' 0.1246 0.1234 'International Tables Vol C Tables 4.2.6.8 and 6.1.1.4'
 'U' 'U' -6.3260 5.5940 'International Tables Vol C Tables 4.2.6.8 and 6.1.1.4'

_shelx_space_group_comment
;
The symmetry employed for this shelxl refinement is uniquely defined
by the following loop, which should always be used as a source of
symmetry information in preference to the above space-group names.
They are only intended as comments.
;
_space_group_crystal_system        'monoclinic'
_space_group_IT_number             12
_space_group_name_H-M_alt          'C 1 2/m 1'
_space_group_name_Hall             '-C 2y'
loop_
  _space_group_symop_operation_xyz
 'x, y, z'
 '-x, y, -z'
 'x+1/2, y+1/2, z'
 '-x+1/2, y+1/2, -z'
 '-x, -y, -z'
 'x, -y, z'
 '-x+1/2, -y+1/2, -z'
 'x+1/2, -y+1/2, z'

_cell_length_a                     25.463(2)
_cell_length_b                     15.1781(13)
_cell_length_c                     20.1103(18)
_cell_angle_alpha                  90
_cell_angle_beta                   95.028(3)
_cell_angle_gamma                  90
_cell_volume                       7742.4(12)
_cell_formula_units_Z              4
_cell_measurement_reflns_used      9404
_cell_measurement_temperature      273(2)
_cell_measurement_theta_max        30.64
_cell_measurement_theta_min        2.92
_shelx_estimated_absorpt_T_max     0.868
_shelx_estimated_absorpt_T_min     0.811
_exptl_absorpt_coefficient_mu      1.823
_exptl_absorpt_correction_T_max    0.864
_exptl_absorpt_correction_T_min    0.804
_exptl_absorpt_correction_type     multi-scan
_exptl_absorpt_process_details    
 'SADABS-2014/5 (Bruker,2014/5) was used for absorption correction. wR2(int) was 0.1245 before and 0.0688 after correction. The Ratio of minimum to maximum transmission is 0.5443. The \l/2 correction factor is Not present.'
_exptl_absorpt_special_details     ?
_exptl_crystal_colour              'clear dark black'
_exptl_crystal_colour_lustre       clear
_exptl_crystal_colour_modifier     dark
_exptl_crystal_colour_primary      black
_exptl_crystal_density_diffrn      1.705
_exptl_crystal_density_meas        ?
_exptl_crystal_density_method      ?
_exptl_crystal_description         block
_exptl_crystal_F_000               3966
_exptl_crystal_size_max            0.12
_exptl_crystal_size_mid            0.1
_exptl_crystal_size_min            0.08
_exptl_transmission_factor_max     ?
_exptl_transmission_factor_min     ?
_diffrn_reflns_av_R_equivalents    0.0479
_diffrn_reflns_av_unetI/netI       0.0308
_diffrn_reflns_Laue_measured_fraction_full  0.992
_diffrn_reflns_Laue_measured_fraction_max  0.977
_diffrn_reflns_limit_h_max         31
_diffrn_reflns_limit_h_min         -31
_diffrn_reflns_limit_k_max         18
_diffrn_reflns_limit_k_min         -18
_diffrn_reflns_limit_l_max         24
_diffrn_reflns_limit_l_min         -24
_diffrn_reflns_number              51594
_diffrn_reflns_point_group_measured_fraction_full  0.992
_diffrn_reflns_point_group_measured_fraction_max  0.977
_diffrn_reflns_theta_full          29.726
_diffrn_reflns_theta_max           30.673
_diffrn_reflns_theta_min           1.182
_diffrn_ambient_temperature        273
_diffrn_detector_area_resol_mean   ?
_diffrn_measured_fraction_theta_full  0.992
_diffrn_measured_fraction_theta_max  0.977
_diffrn_measurement_device_type    'Bruker APEX-II CCD'
_diffrn_measurement_method         '\f and \w scans'
_diffrn_radiation_type             synchrotron
_diffrn_radiation_wavelength       0.82641
_diffrn_source                     ?
_diffrn_standards_number           0
_reflns_Friedel_coverage           0.000
_reflns_Friedel_fraction_full      .
_reflns_Friedel_fraction_max       .
_reflns_number_gt                  7013
_reflns_number_total               7757
_reflns_special_details
;
 Reflections were merged by SHELXL according to the crystal
 class for the calculation of statistics and refinement.
 
 _reflns_Friedel_fraction is defined as the number of unique
 Friedel pairs measured divided by the number that would be
 possible theoretically, ignoring centric projections and
 systematic absences.
;
_reflns_threshold_expression       'I > 2\s(I)'
_computing_cell_refinement         'SAINT V8.35A (?, 2016)'
_computing_data_collection         ?
_computing_data_reduction          'SAINT V8.35A (?, 2016)'
_computing_molecular_graphics      'Olex2 (Dolomanov et al., 2009)'
_computing_publication_material    'Olex2 (Dolomanov et al., 2009)'
_computing_structure_refinement    'ShelXL (Sheldrick, 2015)'
_computing_structure_solution      'ShelXT (Sheldrick, 2015)'
_refine_diff_density_max           1.344
_refine_diff_density_min           -1.011
_refine_diff_density_rms           0.137
_refine_ls_extinction_coef         .
_refine_ls_extinction_method       none
_refine_ls_goodness_of_fit_ref     1.057
_refine_ls_hydrogen_treatment      constr
_refine_ls_matrix_type             full
_refine_ls_number_parameters       1068
_refine_ls_number_reflns           7757
_refine_ls_number_restraints       1437
_refine_ls_R_factor_all            0.1274
_refine_ls_R_factor_gt             0.1211
_refine_ls_restrained_S_all        1.168
_refine_ls_shift/su_max            0.001
_refine_ls_shift/su_mean           0.000
_refine_ls_structure_factor_coef   Fsqd
_refine_ls_weighting_details      
 'w=1/[\s^2^(Fo^2^)+(0.1264P)^2^+106.5440P] where P=(Fo^2^+2Fc^2^)/3'
_refine_ls_weighting_scheme        calc
_refine_ls_wR_factor_gt            0.3014
_refine_ls_wR_factor_ref           0.3054
_refine_special_details            ?
_olex2_refinement_description
;
1. Fixed Uiso
 At 1.2 times of:
  All C(H) groups, All C(H,H) groups
 At 1.5 times of:
  All C(H,H,H) groups
2. Restrained distances
 C9-C1 = C78-C77 = C38-C37 = C60-C61 = C26-C27
 1.4 with sigma of 0.02
 C7S-C8S
 1.39 with sigma of 0.02
 C9S-C8S
 1.39 with sigma of 0.02
 C7S-C9S
 2.4 with sigma of 0.02
 C78-C79 \\sim C79-C80 \\sim C80-C81 \\sim C81-C82 \\sim C82-C78
 with sigma of 0.02
 C78-C80 \\sim C78-C81 \\sim C79-C81 \\sim C79-C82 \\sim C80-C82
 with sigma of 0.02
 C77-C76 \\sim C76-C61 \\sim C61-C62 \\sim C62-C63 \\sim C63-C77
 with sigma of 0.02
 C77-C61 \\sim C77-C62 \\sim C76-C62 \\sim C76-C63 \\sim C61-C63
 with sigma of 0.02
 C45-C44 \\sim C44-C64 \\sim C64-C65 \\sim C65-C66 \\sim C66-C45
 with sigma of 0.02
 C45-C64 \\sim C45-C65 \\sim C44-C65 \\sim C44-C66 \\sim C64-C66
 with sigma of 0.02
 C55-C54 \\sim C54-C72 \\sim C72-C73 \\sim C73-C56 \\sim C56-C55
 with sigma of 0.02
 C55-C72 \\sim C55-C73 \\sim C54-C73 \\sim C54-C56 \\sim C72-C56
 with sigma of 0.02
 C59-C60 \\sim C60-C40 \\sim C40-C39 \\sim C39-C38 \\sim C38-C59
 with sigma of 0.02
 C59-C40 \\sim C59-C39 \\sim C60-C39 \\sim C60-C38 \\sim C40-C38
 with sigma of 0.02
 C6-C20 \\sim C20-C21 \\sim C21-C22 \\sim C22-C7 \\sim C7-C6
 with sigma of 0.02
 C6-C21 \\sim C6-C22 \\sim C20-C22 \\sim C20-C7 \\sim C21-C7
 with sigma of 0.02
 C35-C16 \\sim C16-C17 \\sim C17-C37 \\sim C37-C36 \\sim C36-C35
 with sigma of 0.02
 C35-C17 \\sim C35-C37 \\sim C16-C37 \\sim C16-C36 \\sim C17-C36
 with sigma of 0.02
 C4-C5 \\sim C5-C1 \\sim C1-C2 \\sim C2-C3 \\sim C3-C4
 with sigma of 0.02
 C4-C1 \\sim C4-C2 \\sim C5-C2 \\sim C5-C3 \\sim C1-C3
 with sigma of 0.02
 C10-C9 \\sim C9-C8 \\sim C8-C25 \\sim C25-C26 \\sim C26-C10
 with sigma of 0.02
 C10-C8 \\sim C10-C25 \\sim C9-C25 \\sim C9-C26 \\sim C8-C26
 with sigma of 0.02
 C47-C27 \\sim C27-C28 \\sim C28-C49 \\sim C49-C48 \\sim C48-C47
 with sigma of 0.02
 C47-C28 \\sim C47-C49 \\sim C27-C49 \\sim C27-C48 \\sim C28-C48
 with sigma of 0.02
 C32-C33 \\sim C33-C14 \\sim C14-C13 \\sim C13-C31 \\sim C31-C32
 with sigma of 0.02
 C32-C14 \\sim C32-C13 \\sim C33-C13 \\sim C33-C31 \\sim C14-C31
 with sigma of 0.02
 C51-C50 \\sim C50-C69 \\sim C69-C70 \\sim C70-C52 \\sim C52-C51
 with sigma of 0.02
 C51-C69 \\sim C51-C70 \\sim C50-C70 \\sim C50-C52 \\sim C69-C52
 with sigma of 0.02
 C1-C8 \\sim C1-C10 \\sim C9-C2 \\sim C9-C5
 with sigma of 0.02
 C5-C7 \\sim C5-C20 \\sim C6-C1 \\sim C6-C4
 with sigma of 0.02
 C7-C9 \\sim C7-C25 \\sim C8-C6 \\sim C8-C22
 with sigma of 0.02
 C11-C10 \\sim C11-C12 \\sim C11-C29
 with sigma of 0.02
 C10-C12 \\sim C12-C29 \\sim C29-C10
 with sigma of 0.02
 C12-C11 \\sim C12-C13 \\sim C12-C2
 with sigma of 0.02
 C11-C13 \\sim C13-C2 \\sim C2-C11
 with sigma of 0.02
 C14-C16 \\sim C16-C3 \\sim C3-C14
 with sigma of 0.02
 C15-C14 \\sim C15-C16 \\sim C15-C3
 with sigma of 0.02
 C18-C17 \\sim C18-C19 \\sim C18-C4
 with sigma of 0.02
 C17-C19 \\sim C19-C4 \\sim C4-C17
 with sigma of 0.02
 C19-C18 \\sim C19-C20 \\sim C19-C39
 with sigma of 0.02
 C23-C22 \\sim C23-C24 \\sim C23-C43
 with sigma of 0.02
 C22-C24 \\sim C24-C43 \\sim C43-C22
 with sigma of 0.02
 C24-C23 \\sim C24-C25 \\sim C24-C46
 with sigma of 0.02
 C23-C25 \\sim C25-C46 \\sim C46-C23
 with sigma of 0.02
 C26-C28 \\sim C26-C47 \\sim C27-C25 \\sim C27-C10
 with sigma of 0.02
 C29-C28 \\sim C29-C30 \\sim C29-C11
 with sigma of 0.02
 C28-C30 \\sim C30-C11 \\sim C11-C28
 with sigma of 0.02
 C30-C29 \\sim C30-C31 \\sim C30-C51
 with sigma of 0.02
 C29-C31 \\sim C31-C51 \\sim C51-C29
 with sigma of 0.02
 C34-C33 \\sim C34-C35 \\sim C34-C55
 with sigma of 0.02
 C33-C35 \\sim C35-C55 \\sim C55-C33
 with sigma of 0.02
 C37-C39 \\sim C37-C59 \\sim C38-C36 \\sim C38-C17
 with sigma of 0.02
 C41-C40 \\sim C41-C42 \\sim C41-C21
 with sigma of 0.02
 C40-C42 \\sim C42-C21 \\sim C21-C40
 with sigma of 0.02
 C42-C41 \\sim C42-C43 \\sim C42-C62
 with sigma of 0.02
 C41-C43 \\sim C43-C62 \\sim C62-C41
 with sigma of 0.02
 C43-C42 \\sim C43-C23 \\sim C43-C44
 with sigma of 0.02
 C42-C44 \\sim C44-C23 \\sim C23-C42
 with sigma of 0.02
 C46-C45 \\sim C46-C47 \\sim C46-C24
 with sigma of 0.02
 C45-C47 \\sim C47-C24 \\sim C24-C45
 with sigma of 0.02
 C49-C51 \\sim C49-C69 \\sim C50-C48 \\sim C50-C28
 with sigma of 0.02
 C53-C52 \\sim C53-C54 \\sim C53-C32
 with sigma of 0.02
 C52-C54 \\sim C54-C32 \\sim C32-C52
 with sigma of 0.02
 C57-C56 \\sim C57-C58 \\sim C57-C36
 with sigma of 0.02
 C56-C58 \\sim C58-C36 \\sim C36-C56
 with sigma of 0.02
 C58-C57 \\sim C58-C59 \\sim C58-C75
 with sigma of 0.02
 C57-C59 \\sim C59-C75 \\sim C75-C57
 with sigma of 0.02
 C60-C62 \\sim C60-C76 \\sim C61-C59 \\sim C61-C40
 with sigma of 0.02
 C63-C65 \\sim C63-C44 \\sim C64-C62 \\sim C64-C77
 with sigma of 0.02
 C65-C78 \\sim C65-C80 \\sim C79-C64 \\sim C79-C66
 with sigma of 0.02
 C66-C68 \\sim C68-C48 \\sim C48-C66
 with sigma of 0.02
 C67-C66 \\sim C67-C68 \\sim C67-C48
 with sigma of 0.02
 C68-C67 \\sim C68-C69 \\sim C68-C80
 with sigma of 0.02
 C67-C69 \\sim C69-C80 \\sim C80-C67
 with sigma of 0.02
 C71-C70 \\sim C71-C72 \\sim C71-C81
 with sigma of 0.02
 C70-C72 \\sim C72-C81 \\sim C81-C70
 with sigma of 0.02
 C74-C73 \\sim C74-C75 \\sim C74-C82
 with sigma of 0.02
 C73-C75 \\sim C75-C82 \\sim C82-C73
 with sigma of 0.02
 C75-C74 \\sim C75-C76 \\sim C75-C58
 with sigma of 0.02
 C74-C76 \\sim C76-C58 \\sim C58-C74
 with sigma of 0.02
 C77-C79 \\sim C77-C82 \\sim C78-C76 \\sim C78-C63
 with sigma of 0.02
3. Restrained planarity
 C78, C79, C80, C81, C82
 with sigma of 0.1
 C61, C62, C63, C76, C77
 with sigma of 0.1
 C44, C45, C64, C65, C66
 with sigma of 0.1
 C54, C55, C56, C72, C73
 with sigma of 0.1
 C38, C39, C40, C59, C60
 with sigma of 0.1
 C6, C7, C20, C21, C22
 with sigma of 0.1
 C16, C17, C35, C36, C37
 with sigma of 0.1
 C1, C2, C3, C4, C5
 with sigma of 0.1
 C8, C9, C10, C25, C26
 with sigma of 0.1
 C27, C28, C47, C48, C49
 with sigma of 0.1
 C13, C14, C31, C32, C33
 with sigma of 0.1
 C50, C51, C52, C69, C70
 with sigma of 0.1
4. Uiso/Uaniso restraints and constraints
C7S \\sim C8S \\sim C9S \\sim S1S \\sim C10S: within 2A with sigma of 0.01 and
sigma for terminal atoms of 0.02
C1 \\sim C2 \\sim C3 \\sim C4 \\sim C5 \\sim C6 \\sim C7 \\sim C8 \\sim C9
\\sim C10 \\sim C11 \\sim C12 \\sim C13 \\sim C14 \\sim C15 \\sim C16 \\sim C17
\\sim C18 \\sim C19 \\sim C20 \\sim C21 \\sim C22 \\sim C23 \\sim C24 \\sim C25
\\sim C26 \\sim C27 \\sim C28 \\sim C29 \\sim C30 \\sim C31 \\sim C32 \\sim C33
\\sim C34 \\sim C35 \\sim C36 \\sim C37 \\sim C38 \\sim C39 \\sim C40 \\sim C41
\\sim C42 \\sim C43 \\sim C44 \\sim C45 \\sim C46 \\sim C47 \\sim C48 \\sim C49
\\sim C50 \\sim C51 \\sim C52 \\sim C53 \\sim C54 \\sim C55 \\sim C56 \\sim C57
\\sim C58 \\sim C59 \\sim C60 \\sim C61 \\sim C62 \\sim C63 \\sim C64 \\sim C65
\\sim C66 \\sim C67 \\sim C68 \\sim C69 \\sim C70 \\sim C71 \\sim C72 \\sim C73
\\sim C74 \\sim C75 \\sim C76 \\sim C77 \\sim C78 \\sim C79 \\sim C80 \\sim C81
\\sim C82: within 2A with sigma of 0.007 and sigma for terminal atoms of 0.014
U1 \\sim U2 \\sim U3 \\sim U4 \\sim U5 \\sim U6 \\sim U7: within 2A with sigma
of 0.01 and sigma for terminal atoms of 0.02
5. Others
 1*[Sof(U7)]+1*[Sof(U1)]+1*[Sof(U2)]+1*[Sof(U3)]+1*[Sof(U4)]+1*[Sof(U5)]+1*
 [Sof(U6)]=0.5 with esd of 0.0001
 1*[Sof(U6)]+1*[Sof(U5)]+1*[Sof(U1)]+1*[Sof(U3)]+1*[Sof(U2)]+1*[Sof(U4)]=0.49
 with esd of 0.0001
 Sof(S1S)=Sof(C10S)=1-FVAR(1)
 Sof(C7S)=Sof(H7S)=Sof(C8S)=Sof(H8S)=Sof(C9S)=Sof(H9S)=FVAR(1)
 Fixed Sof: C1(0.5) C2(0.5) C3(0.5) C4(0.5) C5(0.5) C6(0.5) C7(0.5) C8(0.5)
 C9(0.5) C10(0.5) C11(0.5) C12(0.5) C13(0.5) C14(0.5) C15(0.5) C16(0.5)
 C17(0.5) C18(0.5) C19(0.5) C20(0.5) C21(0.5) C22(0.5) C23(0.5) C24(0.5)
 C25(0.5) C26(0.5) C27(0.5) C28(0.5) C29(0.5) C30(0.5) C31(0.5) C32(0.5)
 C33(0.5) C34(0.5) C35(0.5) C36(0.5) C37(0.5) C38(0.5) C39(0.5) C40(0.5)
 C41(0.5) C42(0.5) C43(0.5) C44(0.5) C45(0.5) C46(0.5) C48(0.5) C49(0.5)
 C50(0.5) C51(0.5) C52(0.5) C53(0.5) C54(0.5) C55(0.5) C56(0.5) C58(0.5)
 C59(0.5) C60(0.5) C61(0.5) C62(0.5) C63(0.5) C64(0.5) C65(0.5) C66(0.5)
 C67(0.5) C68(0.5) C69(0.5) C70(0.5) C71(0.5) C72(0.5) C73(0.5) C74(0.5)
 C75(0.5) C76(0.5) C77(0.5) C78(0.5) C79(0.5) C80(0.5) C82(0.5)
6.a Secondary CH2 refined with riding coordinates:
 C10P(H10A,H10B), C12P(H12A,H12B), C14P(H14A,H14B), C17P(H17A,H17B)
6.b Aromatic/amide H refined with riding coordinates:
 C2P(H2P), C7P(H7P), C1S(H1S), C2S(H2S), C3S(H3S), C4S(H4S), C5S(H5S),
 C6S(H6S), C7S(H7S), C8S(H8S), C9S(H9S)
6.c Idealised Me refined as rotating group:
 C11P(H11A,H11B,H11C), C13P(H13A,H13B,H13C), C15P(H15A,H15B,H15C), C18P(H18A,
 H18B,H18C)
;
_atom_sites_solution_hydrogens     geom
_atom_sites_solution_primary       dual
_atom_sites_solution_secondary     ?
loop_
  _atom_site_label
  _atom_site_type_symbol
  _atom_site_fract_x
  _atom_site_fract_y
  _atom_site_fract_z
  _atom_site_U_iso_or_equiv
  _atom_site_adp_type
  _atom_site_occupancy
  _atom_site_site_symmetry_order
  _atom_site_calc_flag
  _atom_site_refinement_flags_posn
  _atom_site_refinement_flags_adp
  _atom_site_refinement_flags_occupancy
  _atom_site_disorder_assembly
  _atom_site_disorder_group
 U1 U 0.66780(18) 0.5843(3) 0.2195(3) 0.0999(11) Uani 0.260(2) 1 d . U . A 1
 U2 U 0.6508(4) 0.5579(7) 0.1979(7) 0.104(2) Uani 0.079(2) 1 d . U . A 1
 U3 U 0.6782(6) 0.6011(8) 0.1876(10) 0.115(3) Uani 0.055(2) 1 d . U . A 1
 U4 U 0.6392(12) 0.500000 0.1989(17) 0.109(3) Uani 0.0265(18) 2 d S TU P A 1
 U5 U 0.6984(12) 0.500000 0.2689(14) 0.108(3) Uani 0.0303(19) 2 d S TU P A 1
 U6 U 0.6819(5) 0.4456(9) 0.2484(7) 0.108(3) Uani 0.068(2) 1 d . U . A 1
 U7 U 0.732(2) 0.500000 0.122(2) 0.16(2) Uani 0.0202(3) 2 d S TU P A 1
 N1 N 0.7040(6) 0.500000 0.1859(9) 0.121(5) Uani 1 2 d S T P A 1
 C1 C 0.8519(9) 0.4133(10) 0.1501(7) 0.123(3) Uani 0.5 1 d D U . A 1
 C2 C 0.8328(7) 0.3452(11) 0.1857(8) 0.119(3) Uani 0.5 1 d D U . A 1
 C3 C 0.8386(8) 0.3672(12) 0.2525(8) 0.118(3) Uani 0.5 1 d D U . A 1
 C4 C 0.8602(8) 0.4527(10) 0.2580(8) 0.122(3) Uani 0.5 1 d D U . A 1
 C5 C 0.8670(8) 0.4815(11) 0.1947(7) 0.127(3) Uani 0.5 1 d D U . A 1
 C6 C 0.8618(10) 0.5598(13) 0.1782(8) 0.131(3) Uani 0.5 1 d D U . A 1
 C7 C 0.8410(9) 0.5841(13) 0.1144(8) 0.129(3) Uani 0.5 1 d D U . A 1
 C8 C 0.8282(6) 0.5209(9) 0.0674(8) 0.125(3) Uani 0.5 1 d D U . A 1
 C9 C 0.8322(7) 0.4328(9) 0.0871(7) 0.124(3) Uani 0.5 1 d D U . A 1
 C10 C 0.7933(6) 0.3861(9) 0.0524(7) 0.118(3) Uani 0.5 1 d D U . A 1
 C11 C 0.7715(6) 0.3123(15) 0.0863(8) 0.115(3) Uani 0.5 1 d D U . A 1
 C12 C 0.7890(6) 0.2926(13) 0.1531(7) 0.115(3) Uani 0.5 1 d D U . A 1
 C13 C 0.7564(7) 0.2509(15) 0.1955(8) 0.116(3) Uani 0.5 1 d D U . A 1
 C14 C 0.7635(7) 0.2714(15) 0.2621(9) 0.116(3) Uani 0.5 1 d D U . A 1
 C15 C 0.8017(8) 0.3283(15) 0.2920(9) 0.119(3) Uani 0.5 1 d D U . A 1
 C16 C 0.7908(7) 0.3799(12) 0.3479(10) 0.120(3) Uani 0.5 1 d D U . A 1
 C17 C 0.8123(6) 0.4700(10) 0.3560(9) 0.119(3) Uani 0.5 1 d D U . A 1
 C18 C 0.8440(7) 0.5118(12) 0.3097(8) 0.125(3) Uani 0.5 1 d D U . A 1
 C19 C 0.8367(9) 0.6020(12) 0.2935(9) 0.120(3) Uani 0.5 1 d D U . A 1
 C20 C 0.8447(10) 0.6220(13) 0.2239(9) 0.126(3) Uani 0.5 1 d D U . A 1
 C21 C 0.8164(8) 0.6860(15) 0.1866(8) 0.130(3) Uani 0.5 1 d D U . A 1
 C22 C 0.8105(7) 0.6586(12) 0.1188(9) 0.129(3) Uani 0.5 1 d D U . A 1
 C23 C 0.7620(7) 0.6745(18) 0.0724(12) 0.132(3) Uani 0.5 1 d D U . A 1
 C24 C 0.7494(6) 0.6095(11) 0.0185(10) 0.127(3) Uani 0.5 1 d D U . A 1
 C25 C 0.7856(6) 0.5291(9) 0.0206(8) 0.123(3) Uani 0.5 1 d D U . A 1
 C26 C 0.7650(6) 0.4445(10) 0.0086(9) 0.117(3) Uani 0.5 1 d D U . A 1
 C27 C 0.7161(6) 0.4312(9) -0.0101(9) 0.115(3) Uani 0.5 1 d D U . A 1
 C28 C 0.6903(5) 0.3541(10) 0.0138(8) 0.107(3) Uani 0.5 1 d D U . A 1
 C29 C 0.7156(5) 0.2948(12) 0.0640(7) 0.107(3) Uani 0.5 1 d D U . A 1
 C30 C 0.6832(6) 0.2550(13) 0.1119(7) 0.106(3) Uani 0.5 1 d D U . A 1
 C31 C 0.7054(6) 0.2341(16) 0.1784(7) 0.112(3) Uani 0.5 1 d D U . A 1
 C32 C 0.6813(6) 0.2367(17) 0.2354(9) 0.117(3) Uani 0.5 1 d D U . A 1
 C33 C 0.7154(7) 0.2651(16) 0.2851(9) 0.115(3) Uani 0.5 1 d D U . A 1
 C34 C 0.6998(6) 0.3185(15) 0.3412(11) 0.116(3) Uani 0.5 1 d D U . A 1
 C35 C 0.7398(7) 0.3789(12) 0.3718(11) 0.115(3) Uani 0.5 1 d D U . A 1
 C36 C 0.7297(6) 0.4678(9) 0.3958(9) 0.115(3) Uani 0.5 1 d D U . A 1
 C37 C 0.7732(7) 0.5233(9) 0.3837(8) 0.115(3) Uani 0.5 1 d D U . A 1
 C38 C 0.7657(7) 0.6125(10) 0.3683(11) 0.113(3) Uani 0.5 1 d D U . A 1
 C39 C 0.7963(7) 0.6548(12) 0.3210(10) 0.117(3) Uani 0.5 1 d D U . A 1
 C40 C 0.7648(6) 0.7195(15) 0.2856(8) 0.117(3) Uani 0.5 1 d D U . A 1
 C41 C 0.7742(7) 0.7320(19) 0.2135(7) 0.127(3) Uani 0.5 1 d D U . A 1
 C42 C 0.7266(6) 0.758(2) 0.1686(7) 0.131(3) Uani 0.5 1 d D U . A 1
 C43 C 0.7203(6) 0.7287(18) 0.0992(9) 0.135(3) Uani 0.5 1 d D U . A 1
 C44 C 0.6657(6) 0.7159(15) 0.0690(9) 0.135(3) Uani 0.5 1 d D U . A 1
 C45 C 0.6527(7) 0.6484(12) 0.0192(11) 0.132(3) Uani 0.5 1 d D U . A 1
 C46 C 0.6937(6) 0.5925(10) -0.0053(14) 0.130(3) Uani 0.5 1 d D U . A 1
 C47 C 0.6790(6) 0.500000 -0.0197(8) 0.122(3) Uani 1 2 d DS TU P A 1
 C48 C 0.6290(6) 0.4674(9) -0.0043(9) 0.116(3) Uani 0.5 1 d D U . A 1
 C49 C 0.6356(6) 0.3776(10) 0.0144(10) 0.109(3) Uani 0.5 1 d D U . A 1
 C50 C 0.6057(7) 0.3396(11) 0.0570(9) 0.109(3) Uani 0.5 1 d D U . A 1
 C51 C 0.6273(6) 0.2746(13) 0.1036(8) 0.109(3) Uani 0.5 1 d D U . A 1
 C52 C 0.5999(7) 0.2824(13) 0.1641(8) 0.109(3) Uani 0.5 1 d D U . A 1
 C53 C 0.6272(7) 0.2672(15) 0.2306(8) 0.113(3) Uani 0.5 1 d D U . A 1
 C54 C 0.6107(7) 0.3255(12) 0.2851(9) 0.114(3) Uani 0.5 1 d D U . A 1
 C55 C 0.6472(6) 0.3481(11) 0.3379(9) 0.117(3) Uani 0.5 1 d D U . A 1
 C56 C 0.6369(6) 0.4347(9) 0.3576(9) 0.111(3) Uani 0.5 1 d D U . A 1
 C57 C 0.6765(6) 0.500000 0.3849(8) 0.114(3) Uani 1 2 d DS TU P A 1
 C58 C 0.6676(6) 0.5928(8) 0.3690(9) 0.109(3) Uani 0.5 1 d D U . A 1
 C59 C 0.7138(6) 0.6502(11) 0.3619(9) 0.111(3) Uani 0.5 1 d D U . A 1
 C60 C 0.7142(6) 0.7196(15) 0.3130(9) 0.120(3) Uani 0.5 1 d D U . A 1
 C61 C 0.6729(6) 0.7403(14) 0.2759(8) 0.124(3) Uani 0.5 1 d D U . A 1
 C62 C 0.6772(6) 0.7641(15) 0.2059(7) 0.129(3) Uani 0.5 1 d D U . A 1
 C63 C 0.6287(7) 0.7434(15) 0.1713(8) 0.131(3) Uani 0.5 1 d D U . A 1
 C64 C 0.6226(8) 0.7226(16) 0.1105(10) 0.135(3) Uani 0.5 1 d D U . A 1
 C65 C 0.5820(8) 0.6613(14) 0.0862(10) 0.133(3) Uani 0.5 1 d D U . A 1
 C66 C 0.6010(8) 0.6116(11) 0.0321(10) 0.130(3) Uani 0.5 1 d D U . A 1
 C67 C 0.5883(7) 0.5192(10) 0.0243(9) 0.122(3) Uani 0.5 1 d D U . A 1
 C68 C 0.5568(7) 0.4780(9) 0.0707(9) 0.120(3) Uani 0.5 1 d D U . A 1
 C69 C 0.5654(7) 0.3890(11) 0.0881(9) 0.114(3) Uani 0.5 1 d D U . A 1
 C70 C 0.5626(8) 0.3521(12) 0.1557(8) 0.111(3) Uani 0.5 1 d D U . A 1
 C71 C 0.5531(11) 0.4114(11) 0.2082(8) 0.118(3) Uani 0.5 1 d D U . A 1
 C72 C 0.5775(7) 0.3958(11) 0.2719(8) 0.114(3) Uani 0.5 1 d D U . A 1
 C73 C 0.5944(8) 0.4638(9) 0.3188(9) 0.114(3) Uani 0.5 1 d D U . A 1
 C74 C 0.5821(9) 0.5509(11) 0.2985(11) 0.123(3) Uani 0.5 1 d D U . A 1
 C75 C 0.6195(6) 0.6189(10) 0.3244(9) 0.118(3) Uani 0.5 1 d D U . A 1
 C76 C 0.6242(6) 0.6998(13) 0.2813(8) 0.122(3) Uani 0.5 1 d D U . A 1
 C77 C 0.5946(7) 0.7072(12) 0.2175(7) 0.128(3) Uani 0.5 1 d D U . A 1
 C78 C 0.5623(8) 0.6434(12) 0.1970(7) 0.124(3) Uani 0.5 1 d D U . A 1
 C79 C 0.5551(8) 0.6201(12) 0.1293(8) 0.125(3) Uani 0.5 1 d D U . A 1
 C80 C 0.5418(7) 0.5329(8) 0.1253(8) 0.120(3) Uani 0.5 1 d D U . A 1
 C81 C 0.5410(7) 0.500000 0.1897(8) 0.121(3) Uani 1 2 d DS TU P A 1
 C82 C 0.5550(9) 0.5677(10) 0.2344(8) 0.121(3) Uani 0.5 1 d D U . A 1
 Ni1P Ni 0.51916(3) 0.500000 0.41816(4) 0.0264(3) Uani 1 2 d S T P B 4
 N1P N 0.5766(2) 0.500000 0.4896(3) 0.0303(13) Uani 1 2 d S T P B 4
 N2P N 0.52018(15) 0.6293(3) 0.4169(2) 0.0307(9) Uani 1 1 d . . . B 4
 N3P N 0.4637(2) 0.500000 0.3442(3) 0.0302(13) Uani 1 2 d S T P B 4
 C1P C 0.60247(19) 0.5714(4) 0.5191(3) 0.0327(11) Uani 1 1 d . . . B 4
 C2P C 0.5907(2) 0.6584(4) 0.5042(3) 0.0362(12) Uani 1 1 d . . . B 4
 H2P H 0.609796 0.701755 0.528419 0.043 Uiso 1 1 calc R . . B 4
 C3P C 0.5523(2) 0.6849(4) 0.4559(3) 0.0350(12) Uani 1 1 d . . . B 4
 C4P C 0.5421(2) 0.7758(4) 0.4390(3) 0.0410(13) Uani 1 1 d . . . B 4
 C5P C 0.5035(2) 0.7760(4) 0.3888(3) 0.0418(13) Uani 1 1 d . . . B 4
 C6P C 0.4900(2) 0.6850(4) 0.3752(3) 0.0353(12) Uani 1 1 d . . . B 4
 C7P C 0.4519(2) 0.6580(4) 0.3269(3) 0.0369(12) Uani 1 1 d . . . B 4
 H7P H 0.432378 0.701328 0.303177 0.044 Uiso 1 1 calc R . . B 4
 C8P C 0.4405(2) 0.5717(4) 0.3112(3) 0.0347(12) Uani 1 1 d . . . B 4
 C9P C 0.6450(2) 0.5447(4) 0.5669(3) 0.0372(12) Uani 1 1 d . . . B 4
 C10P C 0.6831(2) 0.6064(5) 0.6045(3) 0.0469(15) Uani 1 1 d . . . B 4
 H10A H 0.698497 0.577368 0.644490 0.056 Uiso 1 1 calc R . . B 4
 H10B H 0.664165 0.657937 0.618057 0.056 Uiso 1 1 calc R . . B 4
 C11P C 0.7271(3) 0.6356(7) 0.5623(4) 0.072(2) Uani 1 1 d . . . B 4
 H11A H 0.712020 0.665989 0.523332 0.109 Uiso 1 1 calc GR . . B 4
 H11B H 0.746032 0.584791 0.549031 0.109 Uiso 1 1 calc GR . . B 4
 H11C H 0.750726 0.674236 0.588081 0.109 Uiso 1 1 calc GR . . B 4
 C12P C 0.5721(3) 0.8533(4) 0.4713(4) 0.0572(18) Uani 1 1 d . . . B 4
 H12A H 0.551066 0.906231 0.463613 0.069 Uiso 1 1 calc R . . B 4
 H12B H 0.577125 0.843650 0.519070 0.069 Uiso 1 1 calc R . . B 4
 C13P C 0.6252(3) 0.8672(6) 0.4447(6) 0.085(3) Uani 1 1 d . . . B 4
 H13A H 0.620347 0.880810 0.397940 0.127 Uiso 1 1 calc GR . . B 4
 H13B H 0.645912 0.814579 0.451158 0.127 Uiso 1 1 calc GR . . B 4
 H13C H 0.643092 0.915177 0.468147 0.127 Uiso 1 1 calc GR . . B 4
 C14P C 0.4794(3) 0.8526(4) 0.3490(4) 0.0576(18) Uani 1 1 d . . . B 4
 H14A H 0.441527 0.843906 0.342679 0.069 Uiso 1 1 calc R . . B 4
 H14B H 0.485741 0.906053 0.374922 0.069 Uiso 1 1 calc R . . B 4
 C15P C 0.4999(4) 0.8654(6) 0.2819(5) 0.085(3) Uani 1 1 d . . . B 4
 H15A H 0.491219 0.814864 0.254384 0.127 Uiso 1 1 calc GR . . B 4
 H15B H 0.537509 0.872509 0.287361 0.127 Uiso 1 1 calc GR . . B 4
 H15C H 0.484139 0.917000 0.260998 0.127 Uiso 1 1 calc GR . . B 4
 C16P C 0.4038(2) 0.5448(4) 0.2566(3) 0.0397(13) Uani 1 1 d . . . B 4
 C17P C 0.3744(3) 0.6062(5) 0.2085(3) 0.0536(17) Uani 1 1 d . . . B 4
 H17A H 0.359609 0.653674 0.233181 0.064 Uiso 1 1 calc R . . B 4
 H17B H 0.345324 0.574538 0.184882 0.064 Uiso 1 1 calc R . . B 4
 C18P C 0.4088(3) 0.6453(6) 0.1578(4) 0.064(2) Uani 1 1 d . . . B 4
 H18A H 0.387271 0.678328 0.125105 0.096 Uiso 1 1 calc GR . . B 4
 H18B H 0.426252 0.598666 0.136093 0.096 Uiso 1 1 calc GR . . B 4
 H18C H 0.434698 0.683502 0.180199 0.096 Uiso 1 1 calc GR . . B 4
 C1S C 0.6230(8) 1.000000 0.1918(12) 0.135(8) Uani 1 2 d S T P C 4
 H1S H 0.587283 1.000000 0.177426 0.163 Uiso 1 2 calc RS T P C 4
 C2S C 0.6411(7) 1.000000 0.2624(9) 0.097(5) Uani 1 2 d S T P C 4
 H2S H 0.616561 1.000000 0.294003 0.116 Uiso 1 2 calc RS T P C 4
 C3S C 0.6903(7) 1.000000 0.2816(8) 0.091(4) Uani 1 2 d S T P C 4
 H3S H 0.701428 1.000000 0.326888 0.109 Uiso 1 2 calc RS T P C 4
 C4S C 0.7263(7) 1.000000 0.2351(7) 0.094(4) Uani 1 2 d S T P C 4
 H4S H 0.761786 1.000000 0.250778 0.113 Uiso 1 2 calc RS T P C 4
 C5S C 0.7149(7) 1.000000 0.1686(7) 0.088(4) Uani 1 2 d S T P C 4
 H5S H 0.740865 1.000000 0.138801 0.105 Uiso 1 2 calc RS T P C 4
 C6S C 0.6606(10) 1.000000 0.1473(9) 0.129(7) Uani 1 2 d S T P C 4
 H6S H 0.650200 1.000000 0.101805 0.154 Uiso 1 2 calc RS T P C 4
 C7S C 0.4456(14) 0.885(3) -0.003(3) 0.265(12) Uani 0.682(19) 1 d D U . D 5
 H7S H 0.409836 0.898369 -0.005037 0.318 Uiso 0.682(19) 1 calc R . . D 5
 C8S C 0.4719(19) 0.865(5) 0.060(3) 0.267(11) Uani 0.682(19) 1 d D U . D 5
 H8S H 0.454468 0.838156 0.093801 0.320 Uiso 0.682(19) 1 calc R . . D 5
 C9S C 0.5257(16) 0.886(3) 0.070(2) 0.268(11) Uani 0.682(19) 1 d D U . D 5
 H9S H 0.542784 0.899932 0.111471 0.322 Uiso 0.682(19) 1 calc R . . D 5
 S1S S 0.4695(12) 0.827(3) 0.059(2) 0.267(12) Uani 0.318(19) 1 d . U . D 6
 C10S C 0.500000 0.810(5) 0.000000 0.266(12) Uani 0.64(4) 2 d S TU P D 6

loop_
  _atom_site_aniso_label
  _atom_site_aniso_U_11
  _atom_site_aniso_U_22
  _atom_site_aniso_U_33
  _atom_site_aniso_U_23
  _atom_site_aniso_U_13
  _atom_site_aniso_U_12
 U1 0.112(2) 0.061(2) 0.137(3) -0.0195(16) 0.065(2) 0.0255(14)
 U2 0.099(5) 0.065(5) 0.156(6) -0.007(4) 0.048(4) 0.043(3)
 U3 0.122(6) 0.066(4) 0.164(7) 0.010(5) 0.060(5) 0.030(4)
 U4 0.116(6) 0.070(6) 0.149(6) 0.000 0.056(5) 0.000
 U5 0.121(6) 0.073(6) 0.137(6) 0.000 0.056(6) 0.000
 U6 0.131(6) 0.081(7) 0.120(6) 0.043(4) 0.058(5) -0.022(4)
 U7 0.19(5) 0.21(5) 0.10(3) 0.000 0.08(3) 0.000
 N1 0.128(12) 0.092(10) 0.154(14) 0.000 0.066(11) 0.000
 C1 0.108(6) 0.130(6) 0.132(6) -0.021(6) 0.020(6) 0.033(6)
 C2 0.110(6) 0.114(6) 0.134(6) -0.019(6) 0.005(6) 0.048(6)
 C3 0.105(6) 0.119(6) 0.126(6) -0.001(6) -0.013(6) 0.046(6)
 C4 0.100(6) 0.131(6) 0.129(6) -0.011(6) -0.019(6) 0.027(6)
 C5 0.105(5) 0.132(6) 0.144(6) -0.012(6) 0.002(6) 0.015(6)
 C6 0.115(6) 0.136(6) 0.141(6) -0.002(6) 0.011(6) -0.015(6)
 C7 0.125(6) 0.137(6) 0.130(6) 0.000(6) 0.034(6) -0.024(6)
 C8 0.126(6) 0.134(6) 0.122(6) -0.006(6) 0.051(5) -0.004(6)
 C9 0.120(6) 0.134(6) 0.123(6) -0.017(6) 0.044(5) 0.023(6)
 C10 0.128(6) 0.123(6) 0.109(6) -0.034(5) 0.045(5) 0.025(6)
 C11 0.129(6) 0.106(6) 0.113(6) -0.045(5) 0.029(5) 0.035(5)
 C12 0.121(6) 0.097(6) 0.126(6) -0.028(6) 0.012(6) 0.048(5)
 C13 0.131(6) 0.086(6) 0.129(6) -0.013(6) -0.003(6) 0.036(6)
 C14 0.134(6) 0.091(6) 0.118(6) 0.010(6) -0.007(6) 0.036(6)
 C15 0.126(6) 0.111(6) 0.116(6) 0.011(6) -0.019(6) 0.042(6)
 C16 0.134(6) 0.123(6) 0.099(6) 0.013(6) -0.020(6) 0.026(6)
 C17 0.126(6) 0.127(6) 0.097(6) -0.002(5) -0.032(5) 0.009(6)
 C18 0.113(6) 0.133(6) 0.120(6) -0.012(6) -0.036(5) 0.003(6)
 C19 0.115(6) 0.121(6) 0.119(6) -0.022(6) -0.025(6) -0.025(6)
 C20 0.118(6) 0.127(6) 0.132(6) -0.010(6) -0.002(6) -0.031(6)
 C21 0.136(6) 0.117(6) 0.137(6) -0.004(6) 0.013(6) -0.039(6)
 C22 0.136(6) 0.124(6) 0.131(6) 0.008(6) 0.031(6) -0.034(6)
 C23 0.152(6) 0.123(6) 0.126(6) 0.021(6) 0.032(6) -0.023(6)
 C24 0.151(6) 0.129(6) 0.106(6) 0.020(5) 0.032(6) -0.012(6)
 C25 0.141(6) 0.133(6) 0.102(6) 0.001(6) 0.051(5) -0.005(6)
 C26 0.140(6) 0.130(6) 0.088(5) -0.023(5) 0.048(5) 0.003(6)
 C27 0.147(6) 0.126(6) 0.076(5) -0.024(5) 0.027(5) 0.000(5)
 C28 0.140(6) 0.104(6) 0.077(5) -0.046(5) 0.018(5) -0.001(5)
 C29 0.132(6) 0.093(6) 0.097(6) -0.052(5) 0.020(5) 0.014(5)
 C30 0.128(6) 0.080(5) 0.111(6) -0.039(5) 0.011(5) -0.001(5)
 C31 0.133(6) 0.078(6) 0.126(6) -0.016(6) 0.007(6) 0.010(6)
 C32 0.140(6) 0.087(6) 0.125(6) 0.007(6) 0.011(6) -0.006(6)
 C33 0.138(6) 0.093(6) 0.114(6) 0.023(6) 0.001(6) 0.009(6)
 C34 0.137(6) 0.110(6) 0.101(6) 0.036(5) 0.020(6) 0.003(6)
 C35 0.138(6) 0.118(6) 0.088(5) 0.023(5) 0.001(6) 0.008(6)
 C36 0.142(6) 0.125(6) 0.076(5) 0.004(5) 0.009(5) 0.001(5)
 C37 0.137(6) 0.123(6) 0.081(5) -0.012(5) -0.017(5) -0.003(5)
 C38 0.137(6) 0.115(6) 0.085(6) -0.033(5) -0.009(6) -0.016(6)
 C39 0.133(6) 0.109(6) 0.104(6) -0.030(6) -0.016(6) -0.032(6)
 C40 0.143(6) 0.097(6) 0.111(6) -0.033(6) 0.001(6) -0.030(6)
 C41 0.148(6) 0.101(6) 0.131(6) -0.012(6) 0.009(6) -0.034(6)
 C42 0.158(6) 0.099(6) 0.135(6) -0.002(6) 0.012(6) -0.014(6)
 C43 0.159(6) 0.111(6) 0.134(6) 0.017(6) 0.018(6) -0.011(6)
 C44 0.157(6) 0.117(6) 0.131(6) 0.019(6) 0.005(6) 0.008(6)
 C45 0.153(6) 0.125(6) 0.114(6) 0.019(6) -0.004(6) 0.010(6)
 C46 0.159(6) 0.132(6) 0.098(6) 0.016(5) 0.009(6) 0.001(5)
 C47 0.157(6) 0.130(6) 0.078(5) 0.000 0.002(5) 0.000
 C48 0.141(6) 0.122(6) 0.079(5) -0.018(5) -0.018(5) -0.001(5)
 C49 0.135(6) 0.108(6) 0.081(5) -0.043(5) -0.008(5) -0.008(5)
 C50 0.120(6) 0.104(6) 0.102(6) -0.040(5) -0.006(5) -0.022(5)
 C51 0.123(6) 0.090(6) 0.113(6) -0.036(5) 0.005(5) -0.026(5)
 C52 0.113(6) 0.098(6) 0.118(6) -0.017(5) 0.014(6) -0.040(5)
 C53 0.123(6) 0.095(6) 0.123(6) 0.010(5) 0.022(6) -0.034(5)
 C54 0.121(6) 0.114(6) 0.113(6) 0.019(5) 0.048(5) -0.037(5)
 C55 0.134(6) 0.119(6) 0.104(6) 0.029(5) 0.046(5) -0.018(5)
 C56 0.129(6) 0.127(6) 0.087(5) 0.010(5) 0.067(5) -0.014(5)
 C57 0.141(6) 0.129(6) 0.079(5) 0.000 0.043(5) 0.000
 C58 0.136(6) 0.117(6) 0.080(5) -0.032(5) 0.042(5) 0.006(5)
 C59 0.145(6) 0.104(6) 0.083(5) -0.042(5) 0.012(6) -0.005(6)
 C60 0.154(6) 0.099(6) 0.106(6) -0.042(5) 0.010(6) -0.006(6)
 C61 0.152(6) 0.100(6) 0.123(6) -0.038(6) 0.023(6) 0.014(6)
 C62 0.158(6) 0.096(6) 0.133(6) -0.018(6) 0.017(6) 0.011(6)
 C63 0.148(6) 0.107(6) 0.139(6) -0.009(6) 0.017(6) 0.027(6)
 C64 0.150(6) 0.116(6) 0.138(6) 0.007(6) 0.004(6) 0.023(6)
 C65 0.134(6) 0.127(6) 0.136(6) 0.005(6) -0.003(6) 0.025(6)
 C66 0.139(6) 0.128(6) 0.118(6) 0.006(6) -0.016(6) 0.018(6)
 C67 0.128(6) 0.128(6) 0.104(6) -0.008(5) -0.029(5) 0.005(5)
 C68 0.103(6) 0.130(6) 0.122(6) -0.018(5) -0.020(5) -0.004(5)
 C69 0.104(6) 0.117(6) 0.118(6) -0.029(5) -0.010(5) -0.023(5)
 C70 0.099(6) 0.114(6) 0.121(6) -0.022(5) 0.015(6) -0.037(5)
 C71 0.095(5) 0.130(6) 0.134(6) -0.010(5) 0.037(5) -0.029(5)
 C72 0.106(6) 0.128(6) 0.117(6) 0.006(5) 0.061(5) -0.035(5)
 C73 0.114(6) 0.134(6) 0.106(6) 0.000(5) 0.076(5) -0.018(5)
 C74 0.117(6) 0.139(6) 0.123(6) -0.015(5) 0.064(5) 0.003(5)
 C75 0.129(6) 0.124(6) 0.110(6) -0.035(5) 0.052(5) 0.011(5)
 C76 0.139(6) 0.111(6) 0.122(6) -0.035(6) 0.039(6) 0.027(6)
 C77 0.131(6) 0.116(6) 0.140(6) -0.022(6) 0.028(6) 0.033(6)
 C78 0.105(6) 0.126(6) 0.143(6) -0.017(6) 0.029(6) 0.029(5)
 C79 0.105(6) 0.132(6) 0.137(6) -0.005(6) 0.009(6) 0.027(6)
 C80 0.089(5) 0.134(6) 0.135(6) -0.011(5) 0.002(6) 0.012(5)
 C81 0.087(5) 0.137(6) 0.145(6) 0.000 0.031(5) 0.000
 C82 0.096(5) 0.140(6) 0.134(6) -0.010(5) 0.046(6) 0.014(5)
 Ni1P 0.0199(4) 0.0278(5) 0.0317(5) 0.000 0.0028(3) 0.000
 N1P 0.026(3) 0.033(3) 0.032(3) 0.000 0.007(2) 0.000
 N2P 0.024(2) 0.031(2) 0.037(2) -0.0018(18) 0.0043(17) 0.0014(17)
 N3P 0.026(3) 0.031(3) 0.035(3) 0.000 0.004(2) 0.000
 C1P 0.023(2) 0.040(3) 0.035(3) -0.005(2) 0.005(2) -0.003(2)
 C2P 0.028(2) 0.037(3) 0.044(3) -0.009(2) 0.001(2) -0.006(2)
 C3P 0.028(2) 0.033(3) 0.045(3) -0.003(2) 0.008(2) -0.001(2)
 C4P 0.035(3) 0.029(3) 0.059(4) -0.004(3) 0.006(3) -0.001(2)
 C5P 0.034(3) 0.032(3) 0.059(4) 0.002(3) 0.006(3) 0.003(2)
 C6P 0.029(2) 0.033(3) 0.045(3) 0.001(2) 0.009(2) 0.004(2)
 C7P 0.029(3) 0.036(3) 0.045(3) 0.004(2) 0.000(2) 0.006(2)
 C8P 0.025(2) 0.039(3) 0.040(3) 0.001(2) 0.003(2) 0.003(2)
 C9P 0.027(2) 0.048(3) 0.037(3) -0.004(2) 0.001(2) -0.003(2)
 C10P 0.038(3) 0.057(4) 0.044(3) -0.009(3) -0.007(2) -0.005(3)
 C11P 0.049(4) 0.093(6) 0.076(5) -0.026(5) 0.011(4) -0.036(4)
 C12P 0.054(4) 0.033(3) 0.083(5) -0.008(3) -0.003(4) -0.004(3)
 C13P 0.068(5) 0.064(5) 0.122(8) -0.008(5) 0.013(5) -0.034(4)
 C14P 0.055(4) 0.033(3) 0.083(5) 0.002(3) -0.006(4) 0.007(3)
 C15P 0.091(6) 0.065(5) 0.098(7) 0.041(5) 0.006(5) 0.005(5)
 C16P 0.029(3) 0.047(3) 0.042(3) 0.003(3) -0.002(2) 0.003(2)
 C17P 0.049(4) 0.054(4) 0.054(4) 0.002(3) -0.018(3) 0.010(3)
 C18P 0.074(5) 0.068(5) 0.048(4) 0.012(4) -0.007(3) 0.014(4)
 C1S 0.093(13) 0.18(2) 0.135(18) 0.000 0.010(12) 0.000
 C2S 0.097(11) 0.106(12) 0.093(11) 0.000 0.038(9) 0.000
 C3S 0.091(11) 0.107(12) 0.073(9) 0.000 -0.003(8) 0.000
 C4S 0.099(11) 0.111(12) 0.072(9) 0.000 0.002(8) 0.000
 C5S 0.113(12) 0.089(10) 0.064(8) 0.000 0.026(8) 0.000
 C6S 0.17(2) 0.150(19) 0.064(9) 0.000 -0.001(11) 0.000
 C7S 0.182(16) 0.27(3) 0.36(3) -0.002(8) 0.103(17) 0.001(8)
 C8S 0.184(15) 0.27(3) 0.36(3) 0.004(7) 0.104(17) 0.000(7)
 C9S 0.186(16) 0.27(3) 0.36(3) 0.004(8) 0.101(17) 0.001(8)
 S1S 0.191(15) 0.27(3) 0.36(3) 0.016(11) 0.110(16) -0.008(10)
 C10S 0.183(16) 0.27(3) 0.36(3) 0.000 0.102(17) 0.000

_geom_special_details
;
 All esds (except the esd in the dihedral angle between two l.s. planes)
 are estimated using the full covariance matrix.  The cell esds are taken
 into account individually in the estimation of esds in distances, angles
 and torsion angles; correlations between esds in cell parameters are only
 used when they are defined by crystal symmetry.  An approximate (isotropic)
 treatment of cell esds is used for estimating esds involving l.s. planes.
;
loop_
  _geom_bond_atom_site_label_1
  _geom_bond_atom_site_label_2
  _geom_bond_distance
  _geom_bond_site_symmetry_2
  _geom_bond_publ_flag
 U1 U1 2.558(9) 6_565 ?
 U1 U2 0.709(12) . ?
 U1 U2 2.236(11) 6_565 ?
 U1 U3 0.759(16) . ?
 U1 U4 1.512(19) . ?
 U1 U5 1.76(2) . ?
 U1 U6 0.797(15) 6_565 ?
 U1 U6 2.204(13) . ?
 U1 N1 1.747(10) . ?
 U1 C53 2.50(2) 6_565 ?
 U1 C54 2.46(2) 6_565 ?
 U1 C76 2.47(2) . ?
 U2 U2 1.76(2) 6_565 ?
 U2 U3 0.992(18) . ?
 U2 U3 2.525(16) 6_565 ?
 U2 U4 0.928(15) . ?
 U2 U5 1.99(3) . ?
 U2 U6 2.102(18) . ?
 U2 U6 1.23(2) 6_565 ?
 U2 N1 1.649(15) . ?
 U2 C71 2.56(3) 6_565 ?
 U2 C72 2.58(2) 6_565 ?
 U3 U4 1.85(2) . ?
 U3 U5 2.27(3) . ?
 U3 U6 1.41(2) 6_565 ?
 U3 U7 2.51(3) . ?
 U3 N1 1.671(12) . ?
 U3 C31 2.61(3) 6_565 ?
 U3 C53 2.57(3) 6_565 ?
 U3 C62 2.50(3) . ?
 U3 C63 2.51(3) . ?
 U4 U5 1.97(5) . ?
 U4 U6 1.63(3) . ?
 U4 U6 1.63(3) 6_565 ?
 U4 N1 1.69(3) . ?
 U4 C81 2.49(3) . ?
 U4 C82 2.53(4) 6_565 ?
 U5 U6 1.00(2) 6_565 ?
 U5 U6 1.00(2) . ?
 U5 N1 1.69(3) . ?
 U5 C57 2.45(3) . ?
 U5 C58 2.63(3) . ?
 U6 U6 1.65(3) 6_565 ?
 U6 N1 1.644(15) . ?
 U6 C55 2.55(2) . ?
 U6 C58 2.55(2) 6_565 ?
 U6 C75 2.50(2) 6_565 ?
 U7 N1 1.53(4) . ?
 U7 C8 2.78(5) 6_565 ?
 U7 C10 2.78(3) 6_565 ?
 U7 C10 2.78(3) . ?
 U7 C24 2.72(4) . ?
 U7 C24 2.72(4) 6_565 ?
 U7 C25 2.58(4) . ?
 U7 C25 2.58(4) 6_565 ?
 U7 C26 2.63(4) 6_565 ?
 U7 C26 2.63(4) . ?
 C1 C2 1.371(15) . ?
 C1 C5 1.403(14) . ?
 C1 C5 1.86(3) 6_565 ?
 C1 C6 0.72(2) 6_565 ?
 C1 C7 0.748(17) 6_565 ?
 C1 C8 1.988(19) 6_565 ?
 C1 C9 1.354(17) . ?
 C1 C20 1.60(2) 6_565 ?
 C1 C21 1.94(2) 6_565 ?
 C1 C22 1.61(2) 6_565 ?
 C2 C3 1.380(16) . ?
 C2 C6 1.63(3) 6_565 ?
 C2 C7 1.82(3) 6_565 ?
 C2 C12 1.477(14) . ?
 C2 C20 0.94(2) 6_565 ?
 C2 C21 0.63(2) 6_565 ?
 C2 C22 1.42(2) 6_565 ?
 C2 C41 2.01(2) 6_565 ?
 C3 C4 1.410(16) . ?
 C3 C6 1.99(2) 6_565 ?
 C3 C15 1.412(16) . ?
 C3 C19 0.95(2) 6_565 ?
 C3 C20 0.63(2) 6_565 ?
 C3 C21 1.61(2) 6_565 ?
 C3 C39 1.85(2) 6_565 ?
 C4 C4 1.43(3) 6_565 ?
 C4 C5 1.638(18) 6_565 ?
 C4 C5 1.370(16) . ?
 C4 C6 1.620(16) 6_565 ?
 C4 C18 1.459(15) . ?
 C4 C18 1.272(19) 6_565 ?
 C4 C19 1.28(2) 6_565 ?
 C4 C20 1.37(2) 6_565 ?
 C5 C5 0.56(3) 6_565 ?
 C5 C6 1.24(3) . ?
 C5 C6 0.72(2) 6_565 ?
 C5 C7 1.963(18) 6_565 ?
 C5 C20 1.79(3) 6_565 ?
 C6 C6 1.81(4) 6_565 ?
 C6 C7 1.394(15) . ?
 C6 C9 1.922(18) 6_565 ?
 C6 C20 1.413(17) . ?
 C7 C8 1.87(3) 6_565 ?
 C7 C8 1.37(3) . ?
 C7 C9 0.63(2) 6_565 ?
 C7 C10 1.72(2) 6_565 ?
 C7 C22 1.378(17) . ?
 C8 C8 0.64(3) 6_565 ?
 C8 C9 0.81(2) 6_565 ?
 C8 C9 1.397(14) . ?
 C8 C10 1.68(2) 6_565 ?
 C8 C25 1.378(14) . ?
 C8 C25 1.569(19) 6_565 ?
 C8 C26 1.982(17) 6_565 ?
 C9 C10 1.359(14) . ?
 C9 C22 1.64(2) 6_565 ?
 C9 C25 1.804(16) 6_565 ?
 C10 C11 1.447(13) . ?
 C10 C22 1.53(2) 6_565 ?
 C10 C23 1.30(2) 6_565 ?
 C10 C24 1.260(18) 6_565 ?
 C10 C25 1.44(2) 6_565 ?
 C10 C26 1.405(14) . ?
 C11 C12 1.410(14) . ?
 C11 C22 1.22(2) 6_565 ?
 C11 C23 0.41(2) 6_565 ?
 C11 C24 1.86(2) 6_565 ?
 C11 C29 1.478(13) . ?
 C11 C43 1.49(2) 6_565 ?
 C12 C13 1.395(14) . ?
 C12 C21 0.98(2) 6_565 ?
 C12 C22 1.18(2) 6_565 ?
 C12 C23 1.78(2) 6_565 ?
 C12 C41 1.36(2) 6_565 ?
 C12 C42 1.82(2) 6_565 ?
 C12 C43 2.00(2) 6_565 ?
 C13 C14 1.370(16) . ?
 C13 C21 1.82(2) 6_565 ?
 C13 C31 1.339(16) . ?
 C13 C40 1.86(2) 6_565 ?
 C13 C41 0.61(2) 6_565 ?
 C13 C42 0.90(2) 6_565 ?
 C14 C15 1.396(16) . ?
 C14 C33 1.351(16) . ?
 C14 C39 1.78(2) 6_565 ?
 C14 C40 0.49(2) 6_565 ?
 C14 C41 1.04(2) 6_565 ?
 C14 C60 1.69(2) 6_565 ?
 C15 C16 1.418(16) . ?
 C15 C19 1.38(3) 6_565 ?
 C15 C20 1.98(3) 6_565 ?
 C15 C39 0.66(2) 6_565 ?
 C15 C40 1.18(2) 6_565 ?
 C15 C41 1.90(2) 6_565 ?
 C16 C17 1.476(16) . ?
 C16 C19 1.69(2) 6_565 ?
 C16 C35 1.424(16) . ?
 C16 C37 1.71(2) 6_565 ?
 C16 C38 0.80(2) 6_565 ?
 C16 C39 0.78(2) 6_565 ?
 C16 C40 2.04(2) 6_565 ?
 C17 C17 0.91(3) 6_565 ?
 C17 C18 1.433(15) . ?
 C17 C18 1.314(17) 6_565 ?
 C17 C19 1.82(3) 6_565 ?
 C17 C37 1.186(15) 6_565 ?
 C17 C37 1.431(14) . ?
 C17 C38 1.76(2) 6_565 ?
 C18 C18 0.36(4) 6_565 ?
 C18 C19 1.416(15) . ?
 C18 C19 1.76(3) 6_565 ?
 C19 C20 1.464(15) . ?
 C19 C39 1.451(14) . ?
 C20 C21 1.391(17) . ?
 C21 C22 1.421(17) . ?
 C21 C41 1.426(14) . ?
 C22 C23 1.501(14) . ?
 C23 C24 1.479(14) . ?
 C23 C29 1.266(19) 6_565 ?
 C23 C43 1.481(14) . ?
 C24 C25 1.528(14) . ?
 C24 C26 0.94(2) 6_565 ?
 C24 C27 1.160(18) 6_565 ?
 C24 C28 1.598(18) 6_565 ?
 C24 C29 1.95(2) 6_565 ?
 C24 C46 1.478(14) . ?
 C25 C25 0.88(3) 6_565 ?
 C25 C26 1.399(14) . ?
 C25 C26 0.686(15) 6_565 ?
 C25 C27 1.919(17) 6_565 ?
 C26 C26 1.68(3) 6_565 ?
 C26 C27 1.285(16) . ?
 C26 C46 1.897(18) 6_565 ?
 C27 C28 1.445(14) . ?
 C27 C46 0.687(18) 6_565 ?
 C27 C47 1.409(13) . ?
 C28 C29 1.460(13) . ?
 C28 C44 1.70(2) 6_565 ?
 C28 C45 0.972(19) 6_565 ?
 C28 C46 0.904(19) 6_565 ?
 C28 C49 1.438(14) . ?
 C29 C30 1.455(14) . ?
 C29 C43 0.792(19) 6_565 ?
 C29 C44 1.294(19) 6_565 ?
 C29 C45 1.97(2) 6_565 ?
 C30 C31 1.440(13) . ?
 C30 C42 1.53(2) 6_565 ?
 C30 C43 1.03(2) 6_565 ?
 C30 C44 1.03(2) 6_565 ?
 C30 C51 1.449(14) . ?
 C30 C62 1.93(2) 6_565 ?
 C30 C63 1.91(2) 6_565 ?
 C30 C64 1.58(2) 6_565 ?
 C31 C32 1.347(16) . ?
 C31 C41 1.90(2) 6_565 ?
 C31 C42 0.60(2) 6_565 ?
 C31 C43 1.76(2) 6_565 ?
 C31 C62 0.94(2) 6_565 ?
 C31 C63 1.98(2) 6_565 ?
 C32 C33 1.337(16) . ?
 C32 C42 1.85(2) 6_565 ?
 C32 C53 1.449(16) . ?
 C32 C60 1.83(2) 6_565 ?
 C32 C61 0.93(2) 6_565 ?
 C32 C62 0.59(2) 6_565 ?
 C32 C63 1.80(2) 6_565 ?
 C32 C76 2.03(2) 6_565 ?
 C33 C34 1.471(17) . ?
 C33 C40 1.28(2) 6_565 ?
 C33 C59 2.01(2) 6_565 ?
 C33 C60 0.61(2) 6_565 ?
 C33 C61 1.08(2) 6_565 ?
 C33 C62 1.85(2) 6_565 ?
 C34 C35 1.465(17) . ?
 C34 C38 2.01(2) 6_565 ?
 C34 C55 1.410(16) . ?
 C34 C58 1.70(2) 6_565 ?
 C34 C59 0.71(2) 6_565 ?
 C34 C60 0.91(2) 6_565 ?
 C34 C61 1.68(2) 6_565 ?
 C35 C36 1.463(16) . ?
 C35 C37 1.72(2) 6_565 ?
 C35 C38 0.68(2) 6_565 ?
 C35 C39 1.91(2) 6_565 ?
 C35 C58 1.88(2) 6_565 ?
 C35 C59 0.806(19) 6_565 ?
 C35 C60 1.98(2) 6_565 ?
 C36 C36 0.98(3) 6_565 ?
 C36 C37 1.430(15) . ?
 C36 C37 1.163(15) 6_565 ?
 C36 C38 1.65(2) 6_565 ?
 C36 C57 1.441(13) . ?
 C36 C58 1.87(2) 6_565 ?
 C36 C59 1.95(2) 6_565 ?
 C37 C37 0.71(3) 6_565 ?
 C37 C38 1.398(17) . ?
 C38 C39 1.432(15) . ?
 C38 C59 1.437(15) . ?
 C39 C40 1.420(17) . ?
 C40 C41 1.502(14) . ?
 C40 C60 1.445(15) . ?
 C41 C42 1.500(14) . ?
 C42 C43 1.461(14) . ?
 C42 C62 1.522(14) . ?
 C43 C44 1.479(14) . ?
 C44 C45 1.451(17) . ?
 C44 C49 1.91(2) 6_565 ?
 C44 C50 1.74(2) 6_565 ?
 C44 C51 1.26(2) 6_565 ?
 C44 C64 1.441(17) . ?
 C45 C46 1.463(14) . ?
 C45 C48 1.90(2) 6_565 ?
 C45 C49 0.59(2) 6_565 ?
 C45 C50 1.48(2) 6_565 ?
 C45 C66 1.475(17) . ?
 C46 C47 1.476(13) . ?
 C46 C48 1.88(2) 6_565 ?
 C46 C49 1.63(2) 6_565 ?
 C47 C48 1.423(14) . ?
 C47 C48 1.423(14) 6_565 ?
 C48 C48 0.99(3) 6_565 ?
 C48 C49 1.420(14) . ?
 C48 C66 1.61(2) 6_565 ?
 C48 C67 1.245(15) 6_565 ?
 C48 C67 1.458(14) . ?
 C49 C50 1.33(3) . ?
 C49 C66 0.99(2) 6_565 ?
 C49 C67 2.00(2) 6_565 ?
 C50 C51 1.436(15) . ?
 C50 C64 1.47(2) 6_565 ?
 C50 C65 0.88(2) 6_565 ?
 C50 C66 0.90(2) 6_565 ?
 C50 C69 1.455(15) . ?
 C51 C52 1.460(16) . ?
 C51 C63 1.39(2) 6_565 ?
 C51 C64 0.20(2) 6_565 ?
 C51 C65 1.53(2) 6_565 ?
 C52 C53 1.469(16) . ?
 C52 C63 0.83(2) 6_565 ?
 C52 C64 1.27(2) 6_565 ?
 C52 C65 1.81(2) 6_565 ?
 C52 C70 1.423(16) . ?
 C52 C77 1.11(2) 6_565 ?
 C52 C78 1.65(2) 6_565 ?
 C52 C79 1.96(2) 6_565 ?
 C53 C54 1.498(16) . ?
 C53 C61 1.42(2) 6_565 ?
 C53 C62 1.48(2) 6_565 ?
 C53 C63 1.21(2) 6_565 ?
 C53 C76 1.15(2) 6_565 ?
 C53 C77 0.93(2) 6_565 ?
 C54 C55 1.391(16) . ?
 C54 C61 1.90(2) 6_565 ?
 C54 C72 1.372(16) . ?
 C54 C74 2.04(2) 6_565 ?
 C54 C75 1.16(2) 6_565 ?
 C54 C76 0.53(2) 6_565 ?
 C54 C77 1.47(2) 6_565 ?
 C55 C56 1.404(16) . ?
 C55 C58 1.19(2) 6_565 ?
 C55 C59 1.72(2) 6_565 ?
 C55 C61 1.98(2) 6_565 ?
 C55 C75 0.89(2) 6_565 ?
 C55 C76 1.43(2) 6_565 ?
 C56 C56 1.98(3) 6_565 ?
 C56 C57 1.484(13) . ?
 C56 C58 0.90(2) 6_565 ?
 C56 C73 1.351(15) . ?
 C56 C73 2.000(19) 6_565 ?
 C56 C74 1.76(2) 6_565 ?
 C56 C75 1.119(18) 6_565 ?
 C57 C58 1.458(12) 6_565 ?
 C57 C58 1.458(12) . ?
 C58 C59 1.481(13) . ?
 C58 C75 1.504(13) . ?
 C59 C60 1.442(16) . ?
 C60 C61 1.275(17) . ?
 C61 C62 1.466(15) . ?
 C61 C76 1.397(15) . ?
 C62 C63 1.400(16) . ?
 C63 C64 1.26(3) . ?
 C63 C77 1.436(14) . ?
 C64 C65 1.444(15) . ?
 C65 C66 1.442(16) . ?
 C65 C69 0.87(2) 6_565 ?
 C65 C70 1.54(2) 6_565 ?
 C65 C79 1.31(3) . ?
 C66 C67 2.01(3) 6_565 ?
 C66 C67 1.444(15) . ?
 C66 C68 1.97(2) 6_565 ?
 C66 C69 1.50(2) 6_565 ?
 C67 C67 0.58(3) 6_565 ?
 C67 C68 1.284(14) 6_565 ?
 C67 C68 1.427(14) . ?
 C67 C69 2.01(2) 6_565 ?
 C68 C68 0.67(3) 6_565 ?
 C68 C69 1.407(14) . ?
 C68 C79 1.90(2) 6_565 ?
 C68 C80 1.206(15) 6_565 ?
 C68 C80 1.456(14) . ?
 C69 C70 1.479(16) . ?
 C69 C79 0.903(19) 6_565 ?
 C69 C80 1.55(2) 6_565 ?
 C70 C71 1.423(15) . ?
 C70 C77 1.69(2) 6_565 ?
 C70 C78 0.834(18) 6_565 ?
 C70 C79 0.690(19) 6_565 ?
 C70 C80 1.91(2) 6_565 ?
 C70 C82 2.019(19) 6_565 ?
 C71 C72 1.395(15) . ?
 C71 C74 1.98(2) 6_565 ?
 C71 C78 0.90(2) 6_565 ?
 C71 C79 1.66(2) 6_565 ?
 C71 C80 1.87(2) 6_565 ?
 C71 C81 1.422(15) . ?
 C71 C82 0.614(19) 6_565 ?
 C72 C73 1.438(16) . ?
 C72 C74 0.97(2) 6_565 ?
 C72 C75 1.454(19) 6_565 ?
 C72 C76 1.87(2) 6_565 ?
 C72 C77 1.98(2) 6_565 ?
 C72 C78 1.63(2) 6_565 ?
 C72 C82 1.06(2) 6_565 ?
 C73 C73 1.10(3) 6_565 ?
 C73 C74 0.54(2) 6_565 ?
 C73 C74 1.409(14) . ?
 C73 C75 1.41(2) 6_565 ?
 C73 C82 1.953(19) 6_565 ?
 C74 C74 1.54(3) 6_565 ?
 C74 C75 1.470(14) . ?
 C74 C82 1.431(14) . ?
 C75 C76 1.514(14) . ?
 C76 C77 1.434(15) . ?
 C77 C78 1.314(17) . ?
 C78 C79 1.401(14) . ?
 C78 C82 1.394(15) . ?
 C79 C80 1.367(16) . ?
 C80 C80 1.00(3) 6_565 ?
 C80 C81 1.389(15) . ?
 C81 C82 1.391(14) 6_565 ?
 C81 C82 1.391(14) . ?
 Ni1P N1P 1.958(6) . ?
 Ni1P N2P 1.963(5) . ?
 Ni1P N2P 1.963(5) 6_565 ?
 Ni1P N3P 1.959(6) . ?
 N1P C1P 1.376(6) . ?
 N1P C1P 1.376(6) 6_565 ?
 N2P C3P 1.372(7) . ?
 N2P C6P 1.377(7) . ?
 N3P C8P 1.380(7) . ?
 N3P C8P 1.380(7) 6_565 ?
 C1P C2P 1.381(8) . ?
 C1P C9P 1.442(7) . ?
 C2P C3P 1.377(8) . ?
 C3P C4P 1.440(8) . ?
 C4P C5P 1.347(9) . ?
 C4P C12P 1.515(8) . ?
 C5P C6P 1.444(8) . ?
 C5P C14P 1.511(9) . ?
 C6P C7P 1.374(8) . ?
 C7P C8P 1.372(8) . ?
 C8P C16P 1.437(8) . ?
 C9P C9P 1.356(12) 6_565 ?
 C9P C10P 1.504(8) . ?
 C10P C11P 1.528(10) . ?
 C12P C13P 1.513(11) . ?
 C14P C15P 1.503(12) . ?
 C16P C16P 1.361(13) 6_565 ?
 C16P C17P 1.497(8) . ?
 C17P C18P 1.522(11) . ?
 C1S C2S 1.45(3) . ?
 C1S C6S 1.37(3) . ?
 C2S C3S 1.28(2) . ?
 C3S C4S 1.37(2) . ?
 C4S C5S 1.34(2) . ?
 C5S C6S 1.41(3) . ?
 C7S C8S 1.42(2) . ?
 C7S C9S 1.59(6) 2_655 ?
 C8S C9S 1.40(2) . ?
 S1S C10S 1.50(4) . ?

loop_
  _geom_angle_atom_site_label_1
  _geom_angle_atom_site_label_2
  _geom_angle_atom_site_label_3
  _geom_angle
  _geom_angle_site_symmetry_1
  _geom_angle_site_symmetry_3
  _geom_angle_publ_flag
 U2 U1 U1 55.6(11) . 6_565 ?
 U2 U1 U1 15.2(4) 6_565 6_565 ?
 U2 U1 U2 40.4(10) . 6_565 ?
 U2 U1 U3 84.9(17) . . ?
 U2 U1 U4 26.0(17) . . ?
 U2 U1 U5 98.7(15) . . ?
 U2 U1 U6 109.6(17) . 6_565 ?
 U2 U1 U6 72.5(13) . . ?
 U2 U1 N1 70.3(10) . . ?
 U2 U1 C53 144.5(5) 6_565 6_565 ?
 U2 U1 C53 109.2(11) . 6_565 ?
 U2 U1 C54 121.9(5) 6_565 6_565 ?
 U2 U1 C54 106.6(10) . 6_565 ?
 U2 U1 C76 115.6(10) . . ?
 U2 U1 C76 134.1(5) 6_565 . ?
 U3 U1 U1 109.7(10) . 6_565 ?
 U3 U1 U2 103.7(11) . 6_565 ?
 U3 U1 U4 104.4(17) . . ?
 U3 U1 U5 123.5(13) . . ?
 U3 U1 U6 129.7(16) . 6_565 ?
 U3 U1 U6 118.9(11) . . ?
 U3 U1 N1 71.6(10) . . ?
 U3 U1 C53 87.1(10) . 6_565 ?
 U3 U1 C54 122.1(11) . 6_565 ?
 U3 U1 C76 113.0(11) . . ?
 U4 U1 U1 32.2(11) . 6_565 ?
 U4 U1 U2 18.2(11) . 6_565 ?
 U4 U1 U5 73.7(15) . . ?
 U4 U1 U6 47.8(13) . . ?
 U4 U1 N1 62.1(11) . . ?
 U4 U1 C53 126.5(11) . 6_565 ?
 U4 U1 C54 108.9(11) . 6_565 ?
 U4 U1 C76 120.8(10) . . ?
 U5 U1 U1 43.4(8) . 6_565 ?
 U5 U1 U2 58.4(9) . 6_565 ?
 U5 U1 U6 26.2(8) . . ?
 U5 U1 C53 140.6(9) . 6_565 ?
 U5 U1 C54 110.8(9) . 6_565 ?
 U5 U1 C76 115.4(8) . . ?
 U6 U1 U1 17.3(4) . 6_565 ?
 U6 U1 U1 55.3(9) 6_565 6_565 ?
 U6 U1 U2 32.2(6) . 6_565 ?
 U6 U1 U2 70.0(11) 6_565 6_565 ?
 U6 U1 U4 83.9(16) 6_565 . ?
 U6 U1 U5 13.0(10) 6_565 . ?
 U6 U1 U6 38.0(9) 6_565 . ?
 U6 U1 N1 69.3(9) 6_565 . ?
 U6 U1 C53 153.8(5) . 6_565 ?
 U6 U1 C53 127.8(9) 6_565 6_565 ?
 U6 U1 C54 118.7(5) . 6_565 ?
 U6 U1 C54 100.2(8) 6_565 6_565 ?
 U6 U1 C76 128.0(5) . . ?
 U6 U1 C76 103.4(8) 6_565 . ?
 N1 U1 U1 42.9(4) . 6_565 ?
 N1 U1 U2 47.0(5) . 6_565 ?
 N1 U1 U5 57.6(9) . . ?
 N1 U1 U6 47.5(5) . . ?
 N1 U1 C53 158.6(6) . 6_565 ?
 N1 U1 C54 166.1(6) . 6_565 ?
 N1 U1 C76 172.2(8) . . ?
 C53 U1 U1 154.5(4) 6_565 6_565 ?
 C54 U1 U1 123.8(4) 6_565 6_565 ?
 C54 U1 C53 35.2(4) 6_565 6_565 ?
 C54 U1 C76 12.2(5) 6_565 . ?
 C76 U1 U1 135.3(4) . 6_565 ?
 C76 U1 C53 26.7(5) . 6_565 ?
 U1 U2 U1 109.2(14) . 6_565 ?
 U1 U2 U2 124.4(11) . 6_565 ?
 U1 U2 U3 17.0(4) 6_565 6_565 ?
 U1 U2 U3 49.7(14) . . ?
 U1 U2 U3 115.6(13) . 6_565 ?
 U1 U2 U4 134(3) . . ?
 U1 U2 U5 60.7(13) . . ?
 U1 U2 U6 88.8(15) . . ?
 U1 U2 U6 37.6(11) . 6_565 ?
 U1 U2 N1 85.8(11) . . ?
 U1 U2 C71 109.5(6) 6_565 6_565 ?
 U1 U2 C71 113.1(10) . 6_565 ?
 U1 U2 C72 106.7(6) 6_565 6_565 ?
 U1 U2 C72 85.7(10) . 6_565 ?
 U2 U2 U1 15.2(4) 6_565 6_565 ?
 U2 U2 U3 17.1(4) 6_565 6_565 ?
 U2 U2 U5 63.8(5) 6_565 . ?
 U2 U2 U6 35.8(6) 6_565 . ?
 U2 U2 C71 100.5(4) 6_565 6_565 ?
 U2 U2 C72 105.8(4) 6_565 6_565 ?
 U3 U2 U1 123.5(10) . 6_565 ?
 U3 U2 U2 131.4(9) . 6_565 ?
 U3 U2 U3 114.3(12) . 6_565 ?
 U3 U2 U5 92.7(15) . . ?
 U3 U2 U6 77.8(17) . 6_565 ?
 U3 U2 U6 113.3(13) . . ?
 U3 U2 N1 73.8(9) . . ?
 U3 U2 C71 117.3(6) 6_565 6_565 ?
 U3 U2 C71 127.0(11) . 6_565 ?
 U3 U2 C72 119.8(13) . 6_565 ?
 U3 U2 C72 121.7(7) 6_565 6_565 ?
 U4 U2 U1 31(2) . 6_565 ?
 U4 U2 U2 18.8(18) . 6_565 ?
 U4 U2 U3 150(2) . . ?
 U4 U2 U3 35.8(17) . 6_565 ?
 U4 U2 U5 75(2) . . ?
 U4 U2 U6 97(3) . 6_565 ?
 U4 U2 U6 48(2) . . ?
 U4 U2 N1 76.6(17) . . ?
 U4 U2 C71 81.7(18) . 6_565 ?
 U4 U2 C72 89.8(17) . 6_565 ?
 U5 U2 U1 48.7(5) . 6_565 ?
 U5 U2 U3 58.9(6) . 6_565 ?
 U5 U2 U6 28.1(6) . . ?
 U5 U2 C71 123.9(9) . 6_565 ?
 U5 U2 C72 97.6(9) . 6_565 ?
 U6 U2 U1 72.5(9) 6_565 6_565 ?
 U6 U2 U1 20.9(4) . 6_565 ?
 U6 U2 U2 87.5(9) 6_565 6_565 ?
 U6 U2 U3 33.9(6) . 6_565 ?
 U6 U2 U3 82.2(8) 6_565 6_565 ?
 U6 U2 U5 23.8(8) 6_565 . ?
 U6 U2 U6 51.7(11) 6_565 . ?
 U6 U2 N1 67.8(8) 6_565 . ?
 U6 U2 C71 115.9(6) . 6_565 ?
 U6 U2 C71 120.0(9) 6_565 6_565 ?
 U6 U2 C72 101.7(7) . 6_565 ?
 U6 U2 C72 89.0(8) 6_565 6_565 ?
 N1 U2 U1 50.8(4) . 6_565 ?
 N1 U2 U2 57.8(5) . 6_565 ?
 N1 U2 U3 40.8(5) . 6_565 ?
 N1 U2 U5 54.2(9) . . ?
 N1 U2 U6 50.2(6) . . ?
 N1 U2 C71 157.8(9) . 6_565 ?
 N1 U2 C72 150.8(10) . 6_565 ?
 C71 U2 C72 31.5(4) 6_565 6_565 ?
 U1 U3 U2 59.4(9) . 6_565 ?
 U1 U3 U2 45.4(12) . . ?
 U1 U3 U4 52.3(13) . . ?
 U1 U3 U5 40.3(10) . . ?
 U1 U3 U6 25.8(9) . 6_565 ?
 U1 U3 U7 119.2(12) . . ?
 U1 U3 N1 82.9(11) . . ?
 U1 U3 C31 119.8(14) . 6_565 ?
 U1 U3 C53 75.8(11) . 6_565 ?
 U1 U3 C62 101.5(13) . . ?
 U1 U3 C63 101.1(12) . . ?
 U2 U3 U2 31.5(8) . 6_565 ?
 U2 U3 U4 14.7(9) . . ?
 U2 U3 U5 61.4(14) . . ?
 U2 U3 U6 58.7(14) . 6_565 ?
 U2 U3 U7 97.6(14) . . ?
 U2 U3 N1 71.4(10) . . ?
 U2 U3 C31 179.1(9) 6_565 6_565 ?
 U2 U3 C31 147.7(13) . 6_565 ?
 U2 U3 C53 124.3(8) 6_565 6_565 ?
 U2 U3 C53 93.4(12) . 6_565 ?
 U2 U3 C62 127.4(13) . . ?
 U2 U3 C63 104.0(11) . . ?
 U4 U3 U2 17.0(8) . 6_565 ?
 U4 U3 U5 56.1(14) . . ?
 U4 U3 U7 83.3(11) . . ?
 U4 U3 C31 162.2(11) . 6_565 ?
 U4 U3 C53 108.1(11) . 6_565 ?
 U4 U3 C62 142.1(11) . . ?
 U4 U3 C63 117.4(11) . . ?
 U5 U3 U2 48.8(8) . 6_565 ?
 U5 U3 U7 82.4(10) . . ?
 U5 U3 C31 131.0(10) . 6_565 ?
 U5 U3 C53 111.9(10) . 6_565 ?
 U5 U3 C62 124.6(10) . . ?
 U5 U3 C63 139.2(10) . . ?
 U6 U3 U2 56.3(8) 6_565 6_565 ?
 U6 U3 U4 58.2(13) 6_565 . ?
 U6 U3 U5 16.4(6) 6_565 . ?
 U6 U3 U7 98.7(10) 6_565 . ?
 U6 U3 N1 63.9(8) 6_565 . ?
 U6 U3 C31 123.2(11) 6_565 6_565 ?
 U6 U3 C53 95.6(10) 6_565 6_565 ?
 U6 U3 C62 111.8(11) 6_565 . ?
 U6 U3 C63 122.8(11) 6_565 . ?
 U7 U3 U2 68.1(7) . 6_565 ?
 U7 U3 C31 112.8(10) . 6_565 ?
 U7 U3 C53 165.0(10) . 6_565 ?
 N1 U3 U2 40.2(6) . 6_565 ?
 N1 U3 U4 57.2(10) . . ?
 N1 U3 U5 47.9(8) . . ?
 N1 U3 U7 36.3(8) . . ?
 N1 U3 C31 140.6(10) . 6_565 ?
 N1 U3 C53 158.7(12) . 6_565 ?
 N1 U3 C62 157.0(11) . . ?
 N1 U3 C63 169.2(13) . . ?
 C53 U3 C31 54.8(5) 6_565 6_565 ?
 C62 U3 U2 157.9(9) . 6_565 ?
 C62 U3 U7 134.0(10) . . ?
 C62 U3 C31 21.2(5) . 6_565 ?
 C62 U3 C53 34.0(5) . 6_565 ?
 C62 U3 C63 32.5(4) . . ?
 C63 U3 U2 134.0(8) . 6_565 ?
 C63 U3 U7 138.4(12) . . ?
 C63 U3 C31 45.4(5) . 6_565 ?
 C63 U3 C53 27.4(5) . 6_565 ?
 U1 U4 U1 116(2) . 6_565 ?
 U1 U4 U3 118.9(19) 6_565 . ?
 U1 U4 U3 118.9(19) . 6_565 ?
 U1 U4 U3 23.4(6) 6_565 6_565 ?
 U1 U4 U3 23.4(6) . . ?
 U1 U4 U5 58.9(12) . . ?
 U1 U4 U5 58.9(12) 6_565 . ?
 U1 U4 U6 88.9(19) . . ?
 U1 U4 U6 29.0(7) . 6_565 ?
 U1 U4 U6 88.9(19) 6_565 6_565 ?
 U1 U4 U6 29.0(7) 6_565 . ?
 U1 U4 N1 65.8(11) . . ?
 U1 U4 N1 65.8(11) 6_565 . ?
 U1 U4 C81 118.5(10) . . ?
 U1 U4 C81 118.5(10) 6_565 . ?
 U1 U4 C82 131.7(14) . 6_565 ?
 U1 U4 C82 88.8(8) 6_565 6_565 ?
 U2 U4 U1 19.5(14) . . ?
 U2 U4 U1 131(3) 6_565 . ?
 U2 U4 U1 19.5(14) 6_565 6_565 ?
 U2 U4 U1 131(3) . 6_565 ?
 U2 U4 U2 142(4) . 6_565 ?
 U2 U4 U3 127(2) 6_565 . ?
 U2 U4 U3 15.7(11) . . ?
 U2 U4 U3 127(2) . 6_565 ?
 U2 U4 U3 15.7(11) 6_565 6_565 ?
 U2 U4 U5 78(2) . . ?
 U2 U4 U5 78(2) 6_565 . ?
 U2 U4 U6 107(3) 6_565 6_565 ?
 U2 U4 U6 48.5(19) . 6_565 ?
 U2 U4 U6 48.5(19) 6_565 . ?
 U2 U4 U6 107(3) . . ?
 U2 U4 N1 71.2(17) . . ?
 U2 U4 N1 71.2(17) 6_565 . ?
 U2 U4 C81 108.6(19) . . ?
 U2 U4 C81 108.7(19) 6_565 . ?
 U2 U4 C82 84.4(14) 6_565 6_565 ?
 U2 U4 C82 132.1(19) . 6_565 ?
 U3 U4 U3 111.8(17) . 6_565 ?
 U3 U4 U5 72.7(12) 6_565 . ?
 U3 U4 U5 72.7(12) . . ?
 U3 U4 C81 122.4(10) . . ?
 U3 U4 C81 122.4(10) 6_565 . ?
 U3 U4 C82 147.8(11) . 6_565 ?
 U3 U4 C82 100.1(7) 6_565 6_565 ?
 U5 U4 C81 138.9(16) . . ?
 U5 U4 C82 114.3(14) . 6_565 ?
 U6 U4 U3 47.2(9) . 6_565 ?
 U6 U4 U3 47.2(9) 6_565 . ?
 U6 U4 U3 99.0(18) 6_565 6_565 ?
 U6 U4 U3 99.0(18) . . ?
 U6 U4 U5 30.4(9) 6_565 . ?
 U6 U4 U5 30.4(9) . . ?
 U6 U4 U6 60.7(18) 6_565 . ?
 U6 U4 N1 59.2(12) 6_565 . ?
 U6 U4 N1 59.2(12) . . ?
 U6 U4 C81 131.1(12) . . ?
 U6 U4 C81 131.1(12) 6_565 . ?
 U6 U4 C82 124.6(16) 6_565 6_565 ?
 U6 U4 C82 99.1(10) . 6_565 ?
 N1 U4 U3 56.0(8) . . ?
 N1 U4 U3 56.0(8) . 6_565 ?
 N1 U4 U5 54.2(13) . . ?
 N1 U4 C81 167(2) . . ?
 N1 U4 C82 154.5(8) . 6_565 ?
 C81 U4 C82 32.1(5) . 6_565 ?
 U1 U5 U1 93.3(16) . 6_565 ?
 U1 U5 U2 72.8(13) 6_565 . ?
 U1 U5 U2 72.8(13) . 6_565 ?
 U1 U5 U2 20.6(5) . . ?
 U1 U5 U2 20.6(5) 6_565 6_565 ?
 U1 U5 U3 16.2(4) . . ?
 U1 U5 U3 16.2(4) 6_565 6_565 ?
 U1 U5 U3 91.4(14) 6_565 . ?
 U1 U5 U3 91.4(14) . 6_565 ?
 U1 U5 U4 47.4(8) 6_565 . ?
 U1 U5 U4 47.4(8) . . ?
 U1 U5 C57 114.3(9) 6_565 . ?
 U1 U5 C57 114.3(9) . . ?
 U1 U5 C58 84.0(6) . . ?
 U1 U5 C58 132.3(13) 6_565 . ?
 U2 U5 U2 52.3(11) 6_565 . ?
 U2 U5 U3 72.4(11) . 6_565 ?
 U2 U5 U3 72.4(11) 6_565 . ?
 U2 U5 U3 25.9(6) 6_565 6_565 ?
 U2 U5 U3 25.9(6) . . ?
 U2 U5 C57 120.5(11) 6_565 . ?
 U2 U5 C57 120.5(11) . . ?
 U2 U5 C58 96.2(8) . . ?
 U2 U5 C58 125.4(13) 6_565 . ?
 U3 U5 U3 85.2(13) . 6_565 ?
 U3 U5 C57 129.1(8) . . ?
 U3 U5 C57 129.1(8) 6_565 . ?
 U3 U5 C58 97.1(6) . . ?
 U3 U5 C58 148.1(13) 6_565 . ?
 U4 U5 U2 27.1(6) . . ?
 U4 U5 U2 27.1(6) . 6_565 ?
 U4 U5 U3 51.3(9) . 6_565 ?
 U4 U5 U3 51.3(9) . . ?
 U4 U5 C57 117.1(15) . . ?
 U4 U5 C58 106.5(12) . . ?
 U6 U5 U1 103(2) 6_565 6_565 ?
 U6 U5 U1 10.4(10) . 6_565 ?
 U6 U5 U1 103(2) . . ?
 U6 U5 U1 10.4(10) 6_565 . ?
 U6 U5 U2 29.8(13) . 6_565 ?
 U6 U5 U2 82(2) . . ?
 U6 U5 U2 29.8(13) 6_565 . ?
 U6 U5 U2 82(2) 6_565 6_565 ?
 U6 U5 U3 23.4(11) 6_565 . ?
 U6 U5 U3 23.4(11) . 6_565 ?
 U6 U5 U3 102(2) 6_565 6_565 ?
 U6 U5 U3 102(2) . . ?
 U6 U5 U4 55.7(17) . . ?
 U6 U5 U4 55.7(17) 6_565 . ?
 U6 U5 U6 111(3) . 6_565 ?
 U6 U5 N1 70.1(16) 6_565 . ?
 U6 U5 N1 70.1(16) . . ?
 U6 U5 C57 105.7(15) . . ?
 U6 U5 C57 105.7(15) 6_565 . ?
 U6 U5 C58 74.4(12) 6_565 . ?
 U6 U5 C58 127.9(19) . . ?
 N1 U5 U1 60.9(10) . . ?
 N1 U5 U1 60.9(10) . 6_565 ?
 N1 U5 U2 52.4(10) . 6_565 ?
 N1 U5 U2 52.4(10) . . ?
 N1 U5 U3 47.2(8) . 6_565 ?
 N1 U5 U3 47.2(8) . . ?
 N1 U5 U4 54.5(13) . . ?
 N1 U5 C57 171.6(19) . . ?
 N1 U5 C58 144.4(9) . . ?
 C57 U5 C58 33.1(4) . . ?
 U1 U6 U1 107.4(11) 6_565 . ?
 U1 U6 U2 32.8(9) 6_565 6_565 ?
 U1 U6 U2 89.1(12) 6_565 . ?
 U1 U6 U3 24.5(9) 6_565 6_565 ?
 U1 U6 U4 67.1(12) 6_565 . ?
 U1 U6 U5 156.6(19) 6_565 . ?
 U1 U6 U6 124.7(9) 6_565 6_565 ?
 U1 U6 N1 83.8(10) 6_565 . ?
 U1 U6 C55 91.2(9) 6_565 . ?
 U1 U6 C55 133.0(7) . . ?
 U1 U6 C58 117.9(9) 6_565 6_565 ?
 U1 U6 C58 115.8(7) . 6_565 ?
 U1 U6 C75 116.0(6) . 6_565 ?
 U1 U6 C75 87.3(9) 6_565 6_565 ?
 U2 U6 U1 18.8(3) . . ?
 U2 U6 U1 75.3(8) 6_565 . ?
 U2 U6 U2 56.6(9) 6_565 . ?
 U2 U6 U3 43.5(11) 6_565 6_565 ?
 U2 U6 U4 34.3(9) 6_565 . ?
 U2 U6 U6 92.5(9) 6_565 6_565 ?
 U2 U6 N1 68.3(9) 6_565 . ?
 U2 U6 C55 132.3(7) . . ?
 U2 U6 C55 108.6(9) 6_565 . ?
 U2 U6 C58 129.6(8) 6_565 6_565 ?
 U2 U6 C58 124.4(7) . 6_565 ?
 U2 U6 C75 95.2(8) 6_565 6_565 ?
 U2 U6 C75 112.4(6) . 6_565 ?
 U3 U6 U1 104.8(9) 6_565 . ?
 U3 U6 U2 89.7(9) 6_565 . ?
 U3 U6 U4 74.6(13) 6_565 . ?
 U3 U6 U6 120.2(7) 6_565 6_565 ?
 U3 U6 N1 65.8(8) 6_565 . ?
 U3 U6 C55 108.6(10) 6_565 . ?
 U3 U6 C58 134.8(10) 6_565 6_565 ?
 U3 U6 C75 109.6(10) 6_565 6_565 ?
 U4 U6 U1 43.3(7) . . ?
 U4 U6 U2 25.0(8) . . ?
 U4 U6 U6 59.7(9) . 6_565 ?
 U4 U6 N1 62.3(11) . . ?
 U4 U6 C55 118.0(11) . . ?
 U4 U6 C58 123.5(12) . 6_565 ?
 U4 U6 C75 98.4(11) . 6_565 ?
 U5 U6 U1 51.2(17) . . ?
 U5 U6 U2 126(2) . 6_565 ?
 U5 U6 U2 69.9(17) . . ?
 U5 U6 U3 140.2(16) . 6_565 ?
 U5 U6 U4 93.9(19) . . ?
 U5 U6 U6 34.3(17) . 6_565 ?
 U5 U6 N1 75.0(15) . . ?
 U5 U6 C55 110.4(17) . . ?
 U5 U6 C58 83.5(16) . 6_565 ?
 U5 U6 C75 109.8(17) . 6_565 ?
 U6 U6 U1 17.3(4) 6_565 . ?
 U6 U6 U2 35.8(6) 6_565 . ?
 U6 U6 C55 125.5(5) 6_565 . ?
 U6 U6 C58 103.2(4) 6_565 6_565 ?
 U6 U6 C75 113.1(5) 6_565 6_565 ?
 N1 U6 U1 51.5(4) . . ?
 N1 U6 U2 50.5(6) . . ?
 N1 U6 U6 59.9(6) . 6_565 ?
 N1 U6 C55 174.4(11) . . ?
 N1 U6 C58 158.3(12) . 6_565 ?
 N1 U6 C75 160.6(10) . 6_565 ?
 C55 U6 C58 26.9(4) . 6_565 ?
 C75 U6 C55 20.2(4) 6_565 . ?
 C75 U6 C58 34.6(3) 6_565 6_565 ?
 U3 U7 U3 75.2(13) 6_565 . ?
 U3 U7 C8 144.7(16) . 6_565 ?
 U3 U7 C8 132.6(12) 6_565 6_565 ?
 U3 U7 C10 178(2) . . ?
 U3 U7 C10 178(2) 6_565 6_565 ?
 U3 U7 C10 103.9(5) . 6_565 ?
 U3 U7 C10 103.9(5) 6_565 . ?
 U3 U7 C24 155(3) . 6_565 ?
 U3 U7 C24 99.3(8) . . ?
 U3 U7 C24 155(3) 6_565 . ?
 U3 U7 C24 99.3(8) 6_565 6_565 ?
 U3 U7 C25 150.5(10) . 6_565 ?
 U3 U7 C25 131.4(7) . . ?
 U3 U7 C25 150.5(10) 6_565 . ?
 U3 U7 C25 131.4(7) 6_565 6_565 ?
 U3 U7 C26 119.4(10) . 6_565 ?
 U3 U7 C26 119.4(10) 6_565 . ?
 U3 U7 C26 152(2) . . ?
 U3 U7 C26 152(2) 6_565 6_565 ?
 N1 U7 U3 40.3(8) . . ?
 N1 U7 U3 40.3(8) . 6_565 ?
 N1 U7 C8 145(3) . 6_565 ?
 N1 U7 C10 138.3(13) . . ?
 N1 U7 C10 138.3(13) . 6_565 ?
 N1 U7 C24 139.6(13) . . ?
 N1 U7 C24 139.6(13) . 6_565 ?
 N1 U7 C25 169.2(16) . 6_565 ?
 N1 U7 C25 169.2(16) . . ?
 N1 U7 C26 159.7(15) . 6_565 ?
 N1 U7 C26 159.7(15) . . ?
 C10 U7 C8 47.5(8) 6_565 6_565 ?
 C10 U7 C8 35.1(7) . 6_565 ?
 C10 U7 C10 76.8(11) . 6_565 ?
 C24 U7 C8 54.9(7) 6_565 6_565 ?
 C24 U7 C8 64.2(9) . 6_565 ?
 C24 U7 C10 82.1(10) 6_565 6_565 ?
 C24 U7 C10 26.4(4) . 6_565 ?
 C24 U7 C10 26.4(4) 6_565 . ?
 C24 U7 C10 82.1(10) . . ?
 C24 U7 C24 75.2(11) 6_565 . ?
 C25 U7 C8 33.7(7) . 6_565 ?
 C25 U7 C8 29.5(6) 6_565 6_565 ?
 C25 U7 C10 49.8(7) 6_565 6_565 ?
 C25 U7 C10 30.9(6) . 6_565 ?
 C25 U7 C10 30.9(6) 6_565 . ?
 C25 U7 C10 49.8(7) . . ?
 C25 U7 C24 33.3(5) . . ?
 C25 U7 C24 51.2(8) . 6_565 ?
 C25 U7 C24 33.3(5) 6_565 6_565 ?
 C25 U7 C24 51.2(8) 6_565 . ?
 C25 U7 C25 19.7(6) . 6_565 ?
 C25 U7 C26 31.1(5) 6_565 6_565 ?
 C25 U7 C26 15.1(4) 6_565 . ?
 C25 U7 C26 31.1(5) . . ?
 C25 U7 C26 15.1(4) . 6_565 ?
 C26 U7 C8 42.8(7) . 6_565 ?
 C26 U7 C8 48.7(8) 6_565 6_565 ?
 C26 U7 C10 29.9(4) . . ?
 C26 U7 C10 62.0(9) 6_565 . ?
 C26 U7 C10 29.9(4) 6_565 6_565 ?
 C26 U7 C10 62.0(9) . 6_565 ?
 C26 U7 C24 56.8(8) 6_565 6_565 ?
 C26 U7 C24 56.8(8) . . ?
 C26 U7 C24 20.1(5) 6_565 . ?
 C26 U7 C24 20.1(5) . 6_565 ?
 C26 U7 C26 37.3(8) 6_565 . ?
 U1 N1 U1 94.1(7) 6_565 . ?
 U2 N1 U1 23.9(4) 6_565 6_565 ?
 U2 N1 U1 82.3(8) . 6_565 ?
 U2 N1 U1 23.9(4) . . ?
 U2 N1 U1 82.3(8) 6_565 . ?
 U2 N1 U2 64.4(10) 6_565 . ?
 U2 N1 U3 34.7(7) . . ?
 U2 N1 U3 99.0(11) . 6_565 ?
 U2 N1 U3 34.7(7) 6_565 6_565 ?
 U2 N1 U3 99.0(11) 6_565 . ?
 U2 N1 U4 32.2(5) . . ?
 U2 N1 U4 32.2(5) 6_565 . ?
 U2 N1 U5 73.3(12) 6_565 . ?
 U2 N1 U5 73.3(12) . . ?
 U3 N1 U1 25.5(6) 6_565 6_565 ?
 U3 N1 U1 116.3(10) 6_565 . ?
 U3 N1 U1 116.3(10) . 6_565 ?
 U3 N1 U1 25.5(6) . . ?
 U3 N1 U3 133.4(14) 6_565 . ?
 U3 N1 U4 66.8(7) . . ?
 U3 N1 U4 66.8(7) 6_565 . ?
 U3 N1 U5 84.9(9) 6_565 . ?
 U3 N1 U5 84.9(9) . . ?
 U4 N1 U1 52.1(6) . 6_565 ?
 U4 N1 U1 52.1(6) . . ?
 U5 N1 U1 61.6(7) . . ?
 U5 N1 U1 61.6(7) . 6_565 ?
 U5 N1 U4 71.3(17) . . ?
 U6 N1 U1 27.0(5) 6_565 . ?
 U6 N1 U1 27.0(5) . 6_565 ?
 U6 N1 U1 81.0(8) . . ?
 U6 N1 U1 81.0(8) 6_565 6_565 ?
 U6 N1 U2 43.9(8) . 6_565 ?
 U6 N1 U2 43.9(8) 6_565 . ?
 U6 N1 U2 79.3(9) 6_565 6_565 ?
 U6 N1 U2 79.3(9) . . ?
 U6 N1 U3 106.4(11) . . ?
 U6 N1 U3 50.3(8) . 6_565 ?
 U6 N1 U3 50.3(8) 6_565 . ?
 U6 N1 U3 106.4(11) 6_565 6_565 ?
 U6 N1 U4 58.6(11) 6_565 . ?
 U6 N1 U4 58.6(11) . . ?
 U6 N1 U5 34.8(8) . . ?
 U6 N1 U5 34.8(8) 6_565 . ?
 U6 N1 U6 60.2(12) . 6_565 ?
 U7 N1 U1 128.9(10) . 6_565 ?
 U7 N1 U1 128.9(10) . . ?
 U7 N1 U2 125(2) . . ?
 U7 N1 U2 125(2) . 6_565 ?
 U7 N1 U3 103.4(12) . 6_565 ?
 U7 N1 U3 103.4(12) . . ?
 U7 N1 U4 132(3) . . ?
 U7 N1 U5 157(3) . . ?
 U7 N1 U6 149.6(7) . 6_565 ?
 U7 N1 U6 149.6(7) . . ?
 C2 C1 C5 108.2(8) . . ?
 C2 C1 C5 117.6(8) . 6_565 ?
 C2 C1 C8 136.1(13) . 6_565 ?
 C2 C1 C20 35.9(9) . 6_565 ?
 C2 C1 C21 10.1(8) . 6_565 ?
 C2 C1 C22 56.1(11) . 6_565 ?
 C5 C1 C5 11.7(7) . 6_565 ?
 C5 C1 C8 102.1(10) . 6_565 ?
 C5 C1 C8 90.4(10) 6_565 6_565 ?
 C5 C1 C20 72.6(10) . 6_565 ?
 C5 C1 C21 124.8(11) 6_565 6_565 ?
 C5 C1 C21 116.4(10) . 6_565 ?
 C5 C1 C22 152.4(18) . 6_565 ?
 C6 C1 C2 98(2) 6_565 . ?
 C6 C1 C5 13(2) 6_565 . ?
 C6 C1 C5 25(2) 6_565 6_565 ?
 C6 C1 C7 142(4) 6_565 6_565 ?
 C6 C1 C8 115(3) 6_565 6_565 ?
 C6 C1 C9 133(3) 6_565 . ?
 C6 C1 C20 61.7(17) 6_565 6_565 ?
 C6 C1 C21 107(2) 6_565 6_565 ?
 C6 C1 C22 149(3) 6_565 6_565 ?
 C7 C1 C2 115(3) 6_565 . ?
 C7 C1 C5 129(2) 6_565 . ?
 C7 C1 C5 118(3) 6_565 6_565 ?
 C7 C1 C8 27.1(18) 6_565 6_565 ?
 C7 C1 C9 10(2) 6_565 . ?
 C7 C1 C20 147(3) 6_565 6_565 ?
 C7 C1 C21 105(2) 6_565 6_565 ?
 C7 C1 C22 58.9(18) 6_565 6_565 ?
 C9 C1 C2 122.3(12) . . ?
 C9 C1 C5 119.7(10) . . ?
 C9 C1 C5 108.0(10) . 6_565 ?
 C9 C1 C8 17.6(8) . 6_565 ?
 C9 C1 C20 151(2) . 6_565 ?
 C9 C1 C21 112.2(11) . 6_565 ?
 C9 C1 C22 66.7(10) . 6_565 ?
 C20 C1 C5 82.8(9) 6_565 6_565 ?
 C20 C1 C8 153.0(19) 6_565 6_565 ?
 C20 C1 C21 45.1(8) 6_565 6_565 ?
 C20 C1 C22 90.7(15) 6_565 6_565 ?
 C21 C1 C8 126.2(12) 6_565 6_565 ?
 C22 C1 C5 151.0(16) 6_565 6_565 ?
 C22 C1 C8 82.7(8) 6_565 6_565 ?
 C22 C1 C21 46.2(8) 6_565 6_565 ?
 C1 C2 C3 108.3(8) . . ?
 C1 C2 C6 26.1(6) . 6_565 ?
 C1 C2 C7 21.9(8) . 6_565 ?
 C1 C2 C12 117.6(12) . . ?
 C1 C2 C22 70.4(11) . 6_565 ?
 C1 C2 C41 152.7(14) . 6_565 ?
 C3 C2 C6 82.3(8) . 6_565 ?
 C3 C2 C7 128.0(10) . 6_565 ?
 C3 C2 C12 125.2(13) . . ?
 C3 C2 C22 159.2(19) . 6_565 ?
 C3 C2 C41 83.7(11) . 6_565 ?
 C6 C2 C7 47.3(7) 6_565 6_565 ?
 C6 C2 C41 153.0(19) 6_565 6_565 ?
 C7 C2 C41 134.5(12) 6_565 6_565 ?
 C12 C2 C6 139.9(14) . 6_565 ?
 C12 C2 C7 95.8(10) . 6_565 ?
 C12 C2 C41 42.3(8) . 6_565 ?
 C20 C2 C1 85.6(14) 6_565 . ?
 C20 C2 C3 23.0(13) 6_565 . ?
 C20 C2 C6 59.6(13) 6_565 6_565 ?
 C20 C2 C7 106.2(18) 6_565 6_565 ?
 C20 C2 C12 145(2) 6_565 . ?
 C20 C2 C22 150(3) 6_565 6_565 ?
 C20 C2 C41 106.0(18) 6_565 6_565 ?
 C21 C2 C1 147(3) 6_565 . ?
 C21 C2 C3 100(2) 6_565 . ?
 C21 C2 C6 165(4) 6_565 6_565 ?
 C21 C2 C7 126(2) 6_565 6_565 ?
 C21 C2 C12 30(2) 6_565 . ?
 C21 C2 C20 123(3) 6_565 6_565 ?
 C21 C2 C22 77.5(19) 6_565 6_565 ?
 C21 C2 C41 18(3) 6_565 6_565 ?
 C22 C2 C6 95.4(13) 6_565 6_565 ?
 C22 C2 C7 48.5(7) 6_565 6_565 ?
 C22 C2 C12 48.0(9) 6_565 . ?
 C22 C2 C41 89.7(11) 6_565 6_565 ?
 C2 C3 C4 107.8(8) . . ?
 C2 C3 C6 54.4(7) . 6_565 ?
 C2 C3 C15 115.2(13) . . ?
 C2 C3 C21 22.8(9) . 6_565 ?
 C2 C3 C39 131.4(14) . 6_565 ?
 C4 C3 C6 53.6(7) . 6_565 ?
 C4 C3 C15 128.1(15) . . ?
 C4 C3 C21 129.1(12) . 6_565 ?
 C4 C3 C39 110.9(13) . 6_565 ?
 C15 C3 C6 156(2) . 6_565 ?
 C15 C3 C21 92.8(12) . 6_565 ?
 C15 C3 C39 17.7(9) . 6_565 ?
 C19 C3 C2 162(2) 6_565 . ?
 C19 C3 C4 62.0(16) 6_565 . ?
 C19 C3 C6 114.7(19) 6_565 6_565 ?
 C19 C3 C15 68.4(16) 6_565 . ?
 C19 C3 C21 156(3) 6_565 6_565 ?
 C19 C3 C39 50.8(13) 6_565 6_565 ?
 C20 C3 C2 36(2) 6_565 . ?
 C20 C3 C4 73(2) 6_565 . ?
 C20 C3 C6 19.6(19) 6_565 6_565 ?
 C20 C3 C15 148(3) 6_565 . ?
 C20 C3 C19 134(3) 6_565 6_565 ?
 C20 C3 C21 58(2) 6_565 6_565 ?
 C20 C3 C39 159(4) 6_565 6_565 ?
 C21 C3 C6 76.5(9) 6_565 6_565 ?
 C21 C3 C39 109.6(13) 6_565 6_565 ?
 C39 C3 C6 152.7(16) 6_565 6_565 ?
 C3 C4 C4 157.0(12) . 6_565 ?
 C3 C4 C5 124.6(11) . 6_565 ?
 C3 C4 C6 81.9(11) . 6_565 ?
 C3 C4 C18 119.2(14) . . ?
 C4 C4 C5 52.5(10) 6_565 6_565 ?
 C4 C4 C6 96.7(9) 6_565 6_565 ?
 C4 C4 C18 52.1(8) 6_565 . ?
 C5 C4 C3 107.6(8) . . ?
 C5 C4 C4 71.4(7) . 6_565 ?
 C5 C4 C5 18.9(11) . 6_565 ?
 C5 C4 C6 26.1(10) . 6_565 ?
 C5 C4 C18 122.2(12) . . ?
 C6 C4 C5 44.6(10) 6_565 6_565 ?
 C18 C4 C3 107.5(15) 6_565 . ?
 C18 C4 C4 64.9(12) 6_565 6_565 ?
 C18 C4 C5 134.5(17) 6_565 . ?
 C18 C4 C5 103.6(14) . 6_565 ?
 C18 C4 C5 116(2) 6_565 6_565 ?
 C18 C4 C6 144.2(15) . 6_565 ?
 C18 C4 C6 154(2) 6_565 6_565 ?
 C18 C4 C18 12.8(14) 6_565 . ?
 C18 C4 C19 67.5(9) 6_565 6_565 ?
 C18 C4 C20 131.5(18) 6_565 6_565 ?
 C19 C4 C3 41.1(11) 6_565 . ?
 C19 C4 C4 130.5(10) 6_565 6_565 ?
 C19 C4 C5 146.0(15) 6_565 . ?
 C19 C4 C5 156.4(19) 6_565 6_565 ?
 C19 C4 C6 122.0(17) 6_565 6_565 ?
 C19 C4 C18 79.9(13) 6_565 . ?
 C19 C4 C20 67.1(12) 6_565 6_565 ?
 C20 C4 C3 26.2(9) 6_565 . ?
 C20 C4 C4 146.2(11) 6_565 6_565 ?
 C20 C4 C5 99.3(10) 6_565 6_565 ?
 C20 C4 C5 81.6(10) 6_565 . ?
 C20 C4 C6 55.7(9) 6_565 6_565 ?
 C20 C4 C18 141.3(18) 6_565 . ?
 C1 C5 C1 107.0(10) . 6_565 ?
 C1 C5 C4 154.9(15) . 6_565 ?
 C1 C5 C7 17.2(9) . 6_565 ?
 C1 C5 C7 89.9(7) 6_565 6_565 ?
 C1 C5 C20 58.9(8) . 6_565 ?
 C4 C5 C1 133.3(13) . 6_565 ?
 C4 C5 C1 108.0(8) . . ?
 C4 C5 C1 79.6(13) 6_565 6_565 ?
 C4 C5 C4 56.1(12) . 6_565 ?
 C4 C5 C7 153.8(17) 6_565 6_565 ?
 C4 C5 C7 122.7(11) . 6_565 ?
 C4 C5 C20 102.8(13) 6_565 6_565 ?
 C4 C5 C20 49.1(7) . 6_565 ?
 C5 C5 C1 30.6(6) 6_565 6_565 ?
 C5 C5 C1 137.6(7) 6_565 . ?
 C5 C5 C4 108.6(7) 6_565 . ?
 C5 C5 C4 52.5(10) 6_565 6_565 ?
 C5 C5 C6 151.0(17) 6_565 6_565 ?
 C5 C5 C6 16.3(8) 6_565 . ?
 C5 C5 C7 120.5(8) 6_565 6_565 ?
 C5 C5 C20 151.6(10) 6_565 6_565 ?
 C6 C5 C1 120.4(17) 6_565 6_565 ?
 C6 C5 C1 121.3(11) . . ?
 C6 C5 C1 14.3(9) . 6_565 ?
 C6 C5 C1 13.4(18) 6_565 . ?
 C6 C5 C4 150(3) 6_565 6_565 ?
 C6 C5 C4 122.4(13) . . ?
 C6 C5 C4 66.9(11) . 6_565 ?
 C6 C5 C4 96.8(19) 6_565 . ?
 C6 C5 C6 135(2) 6_565 . ?
 C6 C5 C7 30.5(13) 6_565 6_565 ?
 C6 C5 C7 104.2(13) . 6_565 ?
 C6 C5 C20 154(3) . 6_565 ?
 C6 C5 C20 48.0(19) 6_565 6_565 ?
 C20 C5 C1 149.0(15) 6_565 6_565 ?
 C20 C5 C7 74.3(11) 6_565 6_565 ?
 C1 C6 C2 56(2) 6_565 6_565 ?
 C1 C6 C3 100(3) 6_565 6_565 ?
 C1 C6 C4 143(3) 6_565 6_565 ?
 C1 C6 C5 141(3) 6_565 . ?
 C1 C6 C6 124(2) 6_565 6_565 ?
 C1 C6 C7 19(2) 6_565 . ?
 C1 C6 C9 31.1(16) 6_565 6_565 ?
 C1 C6 C20 91(2) 6_565 . ?
 C2 C6 C3 43.4(7) 6_565 6_565 ?
 C2 C6 C6 152.1(13) 6_565 6_565 ?
 C2 C6 C9 83.9(10) 6_565 6_565 ?
 C4 C6 C2 87.8(12) 6_565 6_565 ?
 C4 C6 C3 44.5(6) 6_565 6_565 ?
 C4 C6 C6 83.3(9) 6_565 6_565 ?
 C4 C6 C9 155(2) 6_565 6_565 ?
 C5 C6 C1 153(4) 6_565 6_565 ?
 C5 C6 C2 150(2) . 6_565 ?
 C5 C6 C2 143(3) 6_565 6_565 ?
 C5 C6 C3 101.2(19) 6_565 6_565 ?
 C5 C6 C3 111.4(13) . 6_565 ?
 C5 C6 C4 68.4(10) . 6_565 ?
 C5 C6 C4 57.1(14) 6_565 6_565 ?
 C5 C6 C5 12.7(12) 6_565 . ?
 C5 C6 C6 29.0(17) 6_565 6_565 ?
 C5 C6 C6 16.3(8) . 6_565 ?
 C5 C6 C7 134.4(19) 6_565 . ?
 C5 C6 C7 121.7(11) . . ?
 C5 C6 C9 122(2) 6_565 6_565 ?
 C5 C6 C9 109.7(13) . 6_565 ?
 C5 C6 C20 110(2) 6_565 . ?
 C5 C6 C20 119.9(13) . . ?
 C6 C6 C3 123.8(8) 6_565 6_565 ?
 C6 C6 C9 93.4(8) 6_565 6_565 ?
 C7 C6 C2 73.3(9) . 6_565 ?
 C7 C6 C3 115.5(10) . 6_565 ?
 C7 C6 C4 154.5(17) . 6_565 ?
 C7 C6 C6 105.4(7) . 6_565 ?
 C7 C6 C9 12.0(10) . 6_565 ?
 C7 C6 C20 107.9(8) . . ?
 C9 C6 C3 124.5(14) 6_565 6_565 ?
 C20 C6 C2 35.1(8) . 6_565 ?
 C20 C6 C3 8.6(9) . 6_565 ?
 C20 C6 C4 53.0(11) . 6_565 ?
 C20 C6 C6 132.0(9) . 6_565 ?
 C20 C6 C9 117.6(11) . 6_565 ?
 C1 C7 U7 104(3) 6_565 . ?
 C1 C7 C2 43(2) 6_565 6_565 ?
 C1 C7 C5 33.6(16) 6_565 6_565 ?
 C1 C7 C6 18(2) 6_565 . ?
 C1 C7 C8 124(2) 6_565 6_565 ?
 C1 C7 C8 138(3) 6_565 . ?
 C1 C7 C10 149(3) 6_565 6_565 ?
 C1 C7 C22 93(2) 6_565 . ?
 C2 C7 U7 92.4(13) 6_565 . ?
 C2 C7 C5 72.8(8) 6_565 6_565 ?
 C2 C7 C8 151.2(17) 6_565 6_565 ?
 C5 C7 U7 89.5(14) 6_565 . ?
 C6 C7 U7 96.8(14) . . ?
 C6 C7 C2 59.4(8) . 6_565 ?
 C6 C7 C5 15.1(8) . 6_565 ?
 C6 C7 C8 105.9(9) . 6_565 ?
 C6 C7 C10 157.3(17) . 6_565 ?
 C8 C7 U7 65.1(13) . . ?
 C8 C7 U7 63.3(9) 6_565 . ?
 C8 C7 C2 158(2) . 6_565 ?
 C8 C7 C5 90.8(11) 6_565 6_565 ?
 C8 C7 C5 104.8(12) . 6_565 ?
 C8 C7 C6 119.9(10) . . ?
 C8 C7 C8 14.0(7) . 6_565 ?
 C8 C7 C10 64.7(10) . 6_565 ?
 C8 C7 C22 121.2(13) . . ?
 C9 C7 U7 68(3) 6_565 . ?
 C9 C7 C1 159(4) 6_565 6_565 ?
 C9 C7 C2 151(3) 6_565 6_565 ?
 C9 C7 C5 125(3) 6_565 6_565 ?
 C9 C7 C6 141(3) 6_565 . ?
 C9 C7 C8 21(2) 6_565 . ?
 C9 C7 C8 35(2) 6_565 6_565 ?
 C9 C7 C10 46(2) 6_565 6_565 ?
 C9 C7 C22 103(3) 6_565 . ?
 C10 C7 U7 64.0(13) 6_565 . ?
 C10 C7 C2 107.1(13) 6_565 6_565 ?
 C10 C7 C5 153.5(19) 6_565 6_565 ?
 C10 C7 C8 77.1(10) 6_565 6_565 ?
 C22 C7 U7 79.7(13) . . ?
 C22 C7 C2 50.3(7) . 6_565 ?
 C22 C7 C5 121.0(11) . 6_565 ?
 C22 C7 C6 109.2(8) . . ?
 C22 C7 C8 131.2(14) . 6_565 ?
 C22 C7 C10 57.7(10) . 6_565 ?
 C1 C8 U7 86.7(13) 6_565 . ?
 C7 C8 U7 79.9(11) 6_565 . ?
 C7 C8 U7 88.5(15) . . ?
 C7 C8 C1 88.8(8) 6_565 6_565 ?
 C7 C8 C1 14.5(8) . 6_565 ?
 C7 C8 C7 103.2(12) . 6_565 ?
 C7 C8 C9 118.0(10) . . ?
 C7 C8 C10 68.0(9) . 6_565 ?
 C7 C8 C25 149.9(15) . 6_565 ?
 C7 C8 C25 122.4(11) . . ?
 C7 C8 C26 111.1(11) . 6_565 ?
 C7 C8 C26 128.6(12) 6_565 6_565 ?
 C8 C8 U7 83.4(3) 6_565 . ?
 C8 C8 C1 120.2(6) 6_565 6_565 ?
 C8 C8 C7 134.6(7) 6_565 . ?
 C8 C8 C7 31.4(6) 6_565 6_565 ?
 C8 C8 C9 150.3(13) 6_565 6_565 ?
 C8 C8 C9 16.7(6) 6_565 . ?
 C8 C8 C10 147.1(7) 6_565 6_565 ?
 C8 C8 C25 61.0(7) 6_565 6_565 ?
 C8 C8 C25 95.1(6) 6_565 . ?
 C8 C8 C26 105.3(7) 6_565 6_565 ?
 C9 C8 U7 89.1(18) 6_565 . ?
 C9 C8 U7 79.9(10) . . ?
 C9 C8 C1 30.4(10) 6_565 6_565 ?
 C9 C8 C1 103.6(10) . 6_565 ?
 C9 C8 C7 16.0(13) 6_565 . ?
 C9 C8 C7 119.0(13) 6_565 6_565 ?
 C9 C8 C7 14.8(7) . 6_565 ?
 C9 C8 C9 133.6(18) 6_565 . ?
 C9 C8 C10 53.2(13) 6_565 6_565 ?
 C9 C8 C10 151.6(15) . 6_565 ?
 C9 C8 C25 139.9(19) 6_565 6_565 ?
 C9 C8 C25 74.7(9) . 6_565 ?
 C9 C8 C25 108.3(17) 6_565 . ?
 C9 C8 C26 117.2(10) . 6_565 ?
 C9 C8 C26 97.1(16) 6_565 6_565 ?
 C10 C8 U7 72.4(10) 6_565 . ?
 C10 C8 C1 81.1(9) 6_565 6_565 ?
 C10 C8 C7 150.9(14) 6_565 6_565 ?
 C10 C8 C26 44.1(5) 6_565 6_565 ?
 C25 C8 U7 66.1(12) 6_565 . ?
 C25 C8 U7 67.1(14) . . ?
 C25 C8 C1 133.6(12) . 6_565 ?
 C25 C8 C1 152.7(14) 6_565 6_565 ?
 C25 C8 C7 88.3(11) 6_565 6_565 ?
 C25 C8 C7 120.9(10) . 6_565 ?
 C25 C8 C9 108.2(8) . . ?
 C25 C8 C10 88.4(7) 6_565 6_565 ?
 C25 C8 C10 55.3(8) . 6_565 ?
 C25 C8 C25 34.1(9) . 6_565 ?
 C25 C8 C26 11.3(8) . 6_565 ?
 C25 C8 C26 44.5(5) 6_565 6_565 ?
 C26 C8 U7 64.5(13) 6_565 . ?
 C26 C8 C1 122.5(11) 6_565 6_565 ?
 C1 C9 U7 96.6(15) . . ?
 C1 C9 C6 16.0(10) . 6_565 ?
 C1 C9 C8 119.2(10) . . ?
 C1 C9 C10 124.1(11) . . ?
 C1 C9 C22 64.0(9) . 6_565 ?
 C1 C9 C25 158.4(17) . 6_565 ?
 C6 C9 U7 91.7(14) 6_565 . ?
 C7 C9 U7 101(3) 6_565 . ?
 C7 C9 C1 11(2) 6_565 . ?
 C7 C9 C6 27.4(18) 6_565 6_565 ?
 C7 C9 C8 143(3) 6_565 6_565 ?
 C7 C9 C8 131(3) 6_565 . ?
 C7 C9 C10 115(3) 6_565 . ?
 C7 C9 C22 55(2) 6_565 6_565 ?
 C7 C9 C25 160(4) 6_565 6_565 ?
 C8 C9 U7 74.6(16) 6_565 . ?
 C8 C9 U7 71.7(9) . . ?
 C8 C9 C1 132.0(16) 6_565 . ?
 C8 C9 C6 116.0(19) 6_565 6_565 ?
 C8 C9 C6 103.1(12) . 6_565 ?
 C8 C9 C8 13.0(9) 6_565 . ?
 C8 C9 C10 98.4(12) 6_565 . ?
 C8 C9 C22 154.2(17) . 6_565 ?
 C8 C9 C22 153(2) 6_565 6_565 ?
 C8 C9 C25 57.0(8) . 6_565 ?
 C8 C9 C25 46.5(10) 6_565 6_565 ?
 C10 C9 U7 71.9(12) . . ?
 C10 C9 C6 136.6(13) . 6_565 ?
 C10 C9 C8 108.8(8) . . ?
 C10 C9 C22 60.3(9) . 6_565 ?
 C10 C9 C25 52.0(7) . 6_565 ?
 C22 C9 U7 82.6(11) 6_565 . ?
 C22 C9 C6 78.3(10) 6_565 6_565 ?
 C22 C9 C25 109.7(12) 6_565 6_565 ?
 C25 C9 U7 61.8(12) 6_565 . ?
 C25 C9 C6 149.9(14) 6_565 6_565 ?
 C7 C10 U7 82.2(16) 6_565 . ?
 C8 C10 U7 72.4(12) 6_565 . ?
 C8 C10 C7 47.3(9) 6_565 6_565 ?
 C9 C10 U7 80.4(14) . . ?
 C9 C10 C7 19.3(10) . 6_565 ?
 C9 C10 C8 28.4(6) . 6_565 ?
 C9 C10 C11 117.0(11) . . ?
 C9 C10 C22 69.1(10) . 6_565 ?
 C9 C10 C25 80.1(7) . 6_565 ?
 C9 C10 C26 107.7(8) . . ?
 C11 C10 U7 89.4(14) . . ?
 C11 C10 C7 97.9(10) . 6_565 ?
 C11 C10 C8 141.6(13) . 6_565 ?
 C11 C10 C22 48.4(9) . 6_565 ?
 C22 C10 U7 88.1(14) 6_565 . ?
 C22 C10 C7 49.8(8) 6_565 6_565 ?
 C22 C10 C8 96.3(9) 6_565 6_565 ?
 C23 C10 U7 84.1(18) 6_565 . ?
 C23 C10 C7 111.9(14) 6_565 6_565 ?
 C23 C10 C8 149.8(19) 6_565 6_565 ?
 C23 C10 C9 130.3(14) 6_565 . ?
 C23 C10 C11 15.9(9) 6_565 . ?
 C23 C10 C22 63.4(9) 6_565 6_565 ?
 C23 C10 C25 134.5(16) 6_565 6_565 ?
 C23 C10 C26 110.1(12) 6_565 . ?
 C24 C10 U7 74.2(19) 6_565 . ?
 C24 C10 C7 156(2) 6_565 6_565 ?
 C24 C10 C8 118.9(13) 6_565 6_565 ?
 C24 C10 C9 145.3(14) 6_565 . ?
 C24 C10 C11 86.3(12) 6_565 . ?
 C24 C10 C22 132.0(16) 6_565 6_565 ?
 C24 C10 C23 70.4(10) 6_565 6_565 ?
 C24 C10 C25 68.4(9) 6_565 6_565 ?
 C24 C10 C26 40.9(9) 6_565 . ?
 C25 C10 U7 66.8(11) 6_565 . ?
 C25 C10 C7 98.4(12) 6_565 6_565 ?
 C25 C10 C8 51.7(8) 6_565 6_565 ?
 C25 C10 C11 148.8(16) 6_565 . ?
 C25 C10 C22 143.2(14) 6_565 6_565 ?
 C26 C10 U7 69.0(13) . . ?
 C26 C10 C7 125.4(12) . 6_565 ?
 C26 C10 C8 79.4(7) . 6_565 ?
 C26 C10 C11 125.9(12) . . ?
 C26 C10 C22 157.0(17) . 6_565 ?
 C26 C10 C25 27.8(6) . 6_565 ?
 C10 C11 C24 42.6(7) . 6_565 ?
 C10 C11 C29 113.3(11) . . ?
 C10 C11 C43 141.7(16) . 6_565 ?
 C12 C11 C10 120.7(12) . . ?
 C12 C11 C24 152(2) . 6_565 ?
 C12 C11 C29 117.8(11) . . ?
 C12 C11 C43 87.4(10) . 6_565 ?
 C22 C11 C10 69.2(11) 6_565 . ?
 C22 C11 C12 52.6(11) 6_565 . ?
 C22 C11 C24 110.0(14) 6_565 6_565 ?
 C22 C11 C29 160(2) 6_565 . ?
 C22 C11 C43 137.8(17) 6_565 6_565 ?
 C23 C11 C10 62(3) 6_565 . ?
 C23 C11 C12 151(9) 6_565 . ?
 C23 C11 C22 127(5) 6_565 6_565 ?
 C23 C11 C24 19(3) 6_565 6_565 ?
 C23 C11 C29 52(3) 6_565 . ?
 C23 C11 C43 81(3) 6_565 6_565 ?
 C29 C11 C24 70.7(8) . 6_565 ?
 C29 C11 C43 31.0(8) . 6_565 ?
 C43 C11 C24 100.4(10) 6_565 6_565 ?
 C2 C12 C23 118.1(12) . 6_565 ?
 C2 C12 C42 142.1(13) . 6_565 ?
 C2 C12 C43 156.6(17) . 6_565 ?
 C11 C12 C2 118.2(11) . . ?
 C11 C12 C23 6.3(19) . 6_565 ?
 C11 C12 C42 92.6(9) . 6_565 ?
 C11 C12 C43 47.9(7) . 6_565 ?
 C13 C12 C2 116.1(11) . . ?
 C13 C12 C11 121.6(11) . . ?
 C13 C12 C23 118.8(12) . 6_565 ?
 C13 C12 C42 29.0(8) . 6_565 ?
 C13 C12 C43 73.6(10) . 6_565 ?
 C21 C12 C2 18.8(13) 6_565 . ?
 C21 C12 C11 137.0(17) 6_565 . ?
 C21 C12 C13 98.9(15) 6_565 . ?
 C21 C12 C22 81.8(16) 6_565 6_565 ?
 C21 C12 C23 136.8(18) 6_565 6_565 ?
 C21 C12 C41 73.3(13) 6_565 6_565 ?
 C21 C12 C42 126.9(17) 6_565 6_565 ?
 C21 C12 C43 164(3) 6_565 6_565 ?
 C22 C12 C2 63.3(11) 6_565 . ?
 C22 C12 C11 55.5(10) 6_565 . ?
 C22 C12 C13 167(3) 6_565 . ?
 C22 C12 C23 56.7(9) 6_565 6_565 ?
 C22 C12 C41 151(2) 6_565 6_565 ?
 C22 C12 C42 145.4(17) 6_565 6_565 ?
 C22 C12 C43 102.3(13) 6_565 6_565 ?
 C23 C12 C42 90.0(10) 6_565 6_565 ?
 C23 C12 C43 45.6(6) 6_565 6_565 ?
 C41 C12 C2 90.5(12) 6_565 . ?
 C41 C12 C11 145.3(15) 6_565 . ?
 C41 C12 C13 25.6(10) 6_565 . ?
 C41 C12 C23 141.2(16) 6_565 6_565 ?
 C41 C12 C42 54.1(9) 6_565 6_565 ?
 C41 C12 C43 98.1(12) 6_565 6_565 ?
 C42 C12 C43 44.6(6) 6_565 6_565 ?
 C12 C13 U3 93.2(14) . 6_565 ?
 C12 C13 C21 32.1(8) . 6_565 ?
 C12 C13 C40 117.6(13) . 6_565 ?
 C14 C13 U3 85.0(11) . 6_565 ?
 C14 C13 C12 117.4(14) . . ?
 C14 C13 C21 86.4(12) . 6_565 ?
 C14 C13 C40 1.3(13) . 6_565 ?
 C21 C13 U3 99.2(12) 6_565 6_565 ?
 C21 C13 C40 86.8(9) 6_565 6_565 ?
 C31 C13 U3 60.3(11) . 6_565 ?
 C31 C13 C12 123.1(14) . . ?
 C31 C13 C14 109.8(8) . . ?
 C31 C13 C21 151.2(16) . 6_565 ?
 C31 C13 C40 108.9(10) . 6_565 ?
 C40 C13 U3 83.7(11) 6_565 6_565 ?
 C41 C13 U3 100(4) 6_565 6_565 ?
 C41 C13 C12 74(2) 6_565 . ?
 C41 C13 C14 46(2) 6_565 . ?
 C41 C13 C21 41.6(19) 6_565 6_565 ?
 C41 C13 C31 152(4) 6_565 . ?
 C41 C13 C40 46.2(19) 6_565 6_565 ?
 C41 C13 C42 163(6) 6_565 6_565 ?
 C42 C13 U3 64(3) 6_565 6_565 ?
 C42 C13 C12 102.4(17) 6_565 . ?
 C42 C13 C14 131(2) 6_565 . ?
 C42 C13 C21 133(2) 6_565 6_565 ?
 C42 C13 C31 21.8(13) 6_565 . ?
 C42 C13 C40 130(2) 6_565 6_565 ?
 C13 C14 C15 126.1(15) . . ?
 C13 C14 C39 143.7(16) . 6_565 ?
 C13 C14 C60 124.6(11) . 6_565 ?
 C15 C14 C39 19.6(8) . 6_565 ?
 C15 C14 C60 102.3(12) . 6_565 ?
 C33 C14 C13 105.8(8) . . ?
 C33 C14 C15 120.9(15) . . ?
 C33 C14 C39 101.6(13) . 6_565 ?
 C33 C14 C60 19.2(9) . 6_565 ?
 C40 C14 C13 175(5) 6_565 . ?
 C40 C14 C15 55(3) 6_565 . ?
 C40 C14 C33 71(3) 6_565 . ?
 C40 C14 C39 36(3) 6_565 6_565 ?
 C40 C14 C41 157(4) 6_565 6_565 ?
 C40 C14 C60 52(3) 6_565 6_565 ?
 C41 C14 C13 24.9(12) 6_565 . ?
 C41 C14 C15 101.9(17) 6_565 . ?
 C41 C14 C33 129.8(16) 6_565 . ?
 C41 C14 C39 120.7(19) 6_565 6_565 ?
 C41 C14 C60 147(2) 6_565 6_565 ?
 C60 C14 C39 82.8(11) 6_565 6_565 ?
 C3 C15 C16 113.6(12) . . ?
 C3 C15 C20 9.7(10) . 6_565 ?
 C3 C15 C41 87.1(11) . 6_565 ?
 C14 C15 C3 119.3(13) . . ?
 C14 C15 C16 120.5(13) . . ?
 C14 C15 C20 110.2(12) . 6_565 ?
 C14 C15 C41 32.2(9) . 6_565 ?
 C16 C15 C20 119.8(13) . 6_565 ?
 C16 C15 C41 147.2(17) . 6_565 ?
 C19 C15 C3 39.8(10) 6_565 . ?
 C19 C15 C14 155(2) 6_565 . ?
 C19 C15 C16 74.3(11) 6_565 . ?
 C19 C15 C20 47.7(9) 6_565 6_565 ?
 C19 C15 C41 125.1(15) 6_565 6_565 ?
 C39 C15 C3 122(3) 6_565 . ?
 C39 C15 C14 115(3) 6_565 . ?
 C39 C15 C16 11(3) 6_565 . ?
 C39 C15 C19 82(2) 6_565 6_565 ?
 C39 C15 C20 129(3) 6_565 6_565 ?
 C39 C15 C40 96(3) 6_565 6_565 ?
 C39 C15 C41 146(3) 6_565 6_565 ?
 C40 C15 C3 139.1(17) 6_565 . ?
 C40 C15 C14 19.9(10) 6_565 . ?
 C40 C15 C16 102.5(15) 6_565 . ?
 C40 C15 C19 167(3) 6_565 6_565 ?
 C40 C15 C20 129.9(16) 6_565 6_565 ?
 C40 C15 C41 52.1(10) 6_565 6_565 ?
 C41 C15 C20 78.2(10) 6_565 6_565 ?
 C15 C16 C17 120.2(14) . . ?
 C15 C16 C19 51.9(10) . 6_565 ?
 C15 C16 C35 120.5(14) . . ?
 C15 C16 C37 152.1(19) . 6_565 ?
 C15 C16 C40 34.6(8) . 6_565 ?
 C17 C16 C19 69.6(12) . 6_565 ?
 C17 C16 C37 42.9(6) . 6_565 ?
 C17 C16 C40 148.4(15) . 6_565 ?
 C19 C16 C37 110.7(15) 6_565 6_565 ?
 C19 C16 C40 85.8(10) 6_565 6_565 ?
 C35 C16 C17 108.3(8) . . ?
 C35 C16 C19 157.2(16) . 6_565 ?
 C35 C16 C37 65.7(7) . 6_565 ?
 C35 C16 C40 86.7(11) . 6_565 ?
 C37 C16 C40 144.3(14) 6_565 6_565 ?
 C38 C16 C15 135(2) 6_565 . ?
 C38 C16 C17 96.6(18) 6_565 . ?
 C38 C16 C19 160(3) 6_565 6_565 ?
 C38 C16 C35 14.6(18) 6_565 . ?
 C38 C16 C37 53.8(16) 6_565 6_565 ?
 C38 C16 C40 101(2) 6_565 6_565 ?
 C39 C16 C15 9(2) 6_565 . ?
 C39 C16 C17 128(2) 6_565 . ?
 C39 C16 C19 58.8(15) 6_565 6_565 ?
 C39 C16 C35 117(2) 6_565 . ?
 C39 C16 C37 161(3) 6_565 6_565 ?
 C39 C16 C38 131(3) 6_565 6_565 ?
 C39 C16 C40 30.3(15) 6_565 6_565 ?
 C16 C17 C19 60.8(10) . 6_565 ?
 C16 C17 C38 26.8(7) . 6_565 ?
 C17 C17 C16 157.9(8) 6_565 . ?
 C17 C17 C18 63.8(8) 6_565 . ?
 C17 C17 C18 77.8(12) 6_565 6_565 ?
 C17 C17 C19 127.0(7) 6_565 6_565 ?
 C17 C17 C37 55.6(6) 6_565 . ?
 C17 C17 C37 85.1(12) 6_565 6_565 ?
 C17 C17 C38 135.5(7) 6_565 6_565 ?
 C18 C17 C16 111.2(15) 6_565 . ?
 C18 C17 C16 124.3(13) . . ?
 C18 C17 C18 14.1(15) 6_565 . ?
 C18 C17 C19 64.5(11) . 6_565 ?
 C18 C17 C19 50.8(8) 6_565 6_565 ?
 C18 C17 C37 130.3(16) 6_565 . ?
 C18 C17 C38 135.6(16) 6_565 6_565 ?
 C18 C17 C38 146.4(14) . 6_565 ?
 C37 C17 C16 107.6(8) . . ?
 C37 C17 C16 79.2(12) 6_565 . ?
 C37 C17 C18 144.2(17) 6_565 . ?
 C37 C17 C18 155(2) 6_565 6_565 ?
 C37 C17 C18 117.0(12) . . ?
 C37 C17 C19 136.8(17) 6_565 6_565 ?
 C37 C17 C19 154.2(15) . 6_565 ?
 C37 C17 C37 29.5(12) 6_565 . ?
 C37 C17 C38 81.2(9) . 6_565 ?
 C37 C17 C38 52.5(11) 6_565 6_565 ?
 C38 C17 C19 86.8(11) 6_565 6_565 ?
 C4 C18 C4 62.9(15) 6_565 . ?
 C4 C18 C17 139(2) 6_565 6_565 ?
 C4 C18 C17 164(2) 6_565 . ?
 C4 C18 C19 45.5(9) . 6_565 ?
 C4 C18 C19 56.5(13) 6_565 . ?
 C4 C18 C19 107.5(14) 6_565 6_565 ?
 C17 C18 C4 113.7(12) . . ?
 C17 C18 C4 149.7(18) 6_565 . ?
 C17 C18 C17 38.4(14) 6_565 . ?
 C17 C18 C19 106.0(14) 6_565 6_565 ?
 C17 C18 C19 68.3(10) . 6_565 ?
 C17 C18 C19 83.2(14) 6_565 . ?
 C18 C18 C4 115.1(12) 6_565 6_565 ?
 C18 C18 C4 52.1(8) 6_565 . ?
 C18 C18 C17 63.7(8) 6_565 . ?
 C18 C18 C17 102.1(12) 6_565 6_565 ?
 C18 C18 C19 11.8(9) 6_565 6_565 ?
 C18 C18 C19 165.2(11) 6_565 . ?
 C19 C18 C4 118.0(12) . . ?
 C19 C18 C17 120.4(12) . . ?
 C19 C18 C19 153(2) . 6_565 ?
 C3 C19 C4 76.9(15) 6_565 6_565 ?
 C3 C19 C15 71.8(16) 6_565 6_565 ?
 C3 C19 C16 125(2) 6_565 6_565 ?
 C3 C19 C17 160(3) 6_565 6_565 ?
 C3 C19 C18 131(2) 6_565 . ?
 C3 C19 C18 129(2) 6_565 6_565 ?
 C3 C19 C20 18.0(14) 6_565 . ?
 C3 C19 C39 98.7(19) 6_565 . ?
 C4 C19 C15 144.9(19) 6_565 6_565 ?
 C4 C19 C16 148.3(19) 6_565 6_565 ?
 C4 C19 C17 101.6(15) 6_565 6_565 ?
 C4 C19 C18 54.6(10) 6_565 6_565 ?
 C4 C19 C18 56.0(10) 6_565 . ?
 C4 C19 C20 59.3(12) 6_565 . ?
 C4 C19 C39 163(2) 6_565 . ?
 C15 C19 C16 53.8(9) 6_565 6_565 ?
 C15 C19 C17 102.5(13) 6_565 6_565 ?
 C15 C19 C18 144.8(19) 6_565 . ?
 C15 C19 C18 144.2(18) 6_565 6_565 ?
 C15 C19 C20 88.0(14) 6_565 . ?
 C15 C19 C39 26.9(10) 6_565 . ?
 C16 C19 C17 49.6(8) 6_565 6_565 ?
 C16 C19 C18 96.2(12) 6_565 6_565 ?
 C18 C19 C16 95.3(13) . 6_565 ?
 C18 C19 C17 47.2(7) 6_565 6_565 ?
 C18 C19 C17 46.0(8) . 6_565 ?
 C18 C19 C18 3.0(4) . 6_565 ?
 C18 C19 C20 113.2(14) . . ?
 C18 C19 C39 122.0(16) . . ?
 C20 C19 C16 138.4(17) . 6_565 ?
 C20 C19 C17 150.7(17) . 6_565 ?
 C20 C19 C18 111.0(13) . 6_565 ?
 C39 C19 C16 27.3(9) . 6_565 ?
 C39 C19 C17 76.8(12) . 6_565 ?
 C39 C19 C18 122.5(15) . 6_565 ?
 C39 C19 C20 114.4(17) . . ?
 C1 C20 C5 48.5(7) 6_565 6_565 ?
 C1 C20 C15 152.1(19) 6_565 6_565 ?
 C2 C20 C1 58.5(11) 6_565 6_565 ?
 C2 C20 C4 155(2) 6_565 6_565 ?
 C2 C20 C5 106.6(15) 6_565 6_565 ?
 C2 C20 C6 85.3(14) 6_565 . ?
 C2 C20 C15 101.8(19) 6_565 6_565 ?
 C2 C20 C19 146(2) 6_565 . ?
 C2 C20 C21 22.5(13) 6_565 . ?
 C3 C20 C1 171(5) 6_565 6_565 ?
 C3 C20 C2 121(3) 6_565 6_565 ?
 C3 C20 C4 81(2) 6_565 6_565 ?
 C3 C20 C5 130(3) 6_565 6_565 ?
 C3 C20 C6 152(3) 6_565 . ?
 C3 C20 C15 22(3) 6_565 6_565 ?
 C3 C20 C19 28(2) 6_565 . ?
 C3 C20 C21 99(3) 6_565 . ?
 C4 C20 C1 97.8(14) 6_565 6_565 ?
 C4 C20 C5 49.3(9) 6_565 6_565 ?
 C4 C20 C6 71.3(9) 6_565 . ?
 C4 C20 C15 97.0(12) 6_565 6_565 ?
 C4 C20 C19 53.6(11) 6_565 . ?
 C4 C20 C21 165(2) 6_565 . ?
 C5 C20 C15 140.7(16) 6_565 6_565 ?
 C6 C20 C1 26.9(9) . 6_565 ?
 C6 C20 C5 22.2(6) . 6_565 ?
 C6 C20 C15 157.8(17) . 6_565 ?
 C6 C20 C19 124.0(14) . . ?
 C19 C20 C1 148.5(18) . 6_565 ?
 C19 C20 C5 101.9(14) . 6_565 ?
 C19 C20 C15 44.3(10) . 6_565 ?
 C21 C20 C1 80.2(10) . 6_565 ?
 C21 C20 C5 127.0(9) . 6_565 ?
 C21 C20 C6 106.9(8) . . ?
 C21 C20 C15 79.3(12) . 6_565 ?
 C21 C20 C19 123.5(17) . . ?
 C2 C21 C1 22.4(18) 6_565 6_565 ?
 C2 C21 C3 57(2) 6_565 6_565 ?
 C2 C21 C12 131(3) 6_565 6_565 ?
 C2 C21 C13 163(4) 6_565 6_565 ?
 C2 C21 C20 34.8(19) 6_565 . ?
 C2 C21 C22 76.7(19) 6_565 . ?
 C2 C21 C41 154(4) 6_565 . ?
 C3 C21 C1 77.3(10) 6_565 6_565 ?
 C3 C21 C13 114.7(13) 6_565 6_565 ?
 C12 C21 C1 108.9(16) 6_565 6_565 ?
 C12 C21 C3 155(3) 6_565 6_565 ?
 C12 C21 C13 49.1(11) 6_565 6_565 ?
 C12 C21 C20 155(3) 6_565 . ?
 C12 C21 C22 55.2(14) 6_565 . ?
 C12 C21 C41 65.6(14) 6_565 . ?
 C13 C21 C1 150.4(17) 6_565 6_565 ?
 C20 C21 C1 54.7(6) . 6_565 ?
 C20 C21 C3 22.8(9) . 6_565 ?
 C20 C21 C13 135.5(16) . 6_565 ?
 C20 C21 C22 108.6(8) . . ?
 C20 C21 C41 120.7(16) . . ?
 C22 C21 C1 54.6(6) . 6_565 ?
 C22 C21 C3 130.0(12) . 6_565 ?
 C22 C21 C13 103.3(12) . 6_565 ?
 C22 C21 C41 119.2(15) . . ?
 C41 C21 C1 157(2) . 6_565 ?
 C41 C21 C3 98.9(13) . 6_565 ?
 C41 C21 C13 16.5(8) . 6_565 ?
 C1 C22 C9 49.2(9) 6_565 6_565 ?
 C2 C22 C1 53.5(8) 6_565 6_565 ?
 C2 C22 C9 102.4(12) 6_565 6_565 ?
 C2 C22 C10 150.9(17) 6_565 6_565 ?
 C2 C22 C21 25.8(9) 6_565 . ?
 C2 C22 C23 146.9(18) 6_565 . ?
 C7 C22 C1 27.7(8) . 6_565 ?
 C7 C22 C2 81.2(10) . 6_565 ?
 C7 C22 C9 21.9(8) . 6_565 ?
 C7 C22 C10 72.5(10) . 6_565 ?
 C7 C22 C21 106.8(8) . . ?
 C7 C22 C23 122.0(13) . . ?
 C10 C22 C1 99.7(13) 6_565 6_565 ?
 C10 C22 C9 50.6(8) 6_565 6_565 ?
 C11 C22 C1 158(2) 6_565 6_565 ?
 C11 C22 C2 139.7(18) 6_565 6_565 ?
 C11 C22 C7 134.2(14) 6_565 . ?
 C11 C22 C9 112.5(14) 6_565 6_565 ?
 C11 C22 C10 62.4(9) 6_565 6_565 ?
 C11 C22 C21 114.8(15) 6_565 . ?
 C11 C22 C23 12.6(13) 6_565 . ?
 C12 C22 C1 121.3(16) 6_565 6_565 ?
 C12 C22 C2 68.7(12) 6_565 6_565 ?
 C12 C22 C7 147.7(15) 6_565 . ?
 C12 C22 C9 161(2) 6_565 6_565 ?
 C12 C22 C10 132.8(16) 6_565 6_565 ?
 C12 C22 C11 71.9(12) 6_565 6_565 ?
 C12 C22 C21 43.1(11) 6_565 . ?
 C12 C22 C23 82.2(12) 6_565 . ?
 C21 C22 C1 79.2(9) . 6_565 ?
 C21 C22 C9 127.5(9) . 6_565 ?
 C21 C22 C10 165(2) . 6_565 ?
 C21 C22 C23 124.1(15) . . ?
 C23 C22 C1 146.0(18) . 6_565 ?
 C23 C22 C9 100.4(11) . 6_565 ?
 C23 C22 C10 51.0(8) . 6_565 ?
 C10 C23 U7 69.8(17) 6_565 . ?
 C10 C23 C12 106.3(12) 6_565 6_565 ?
 C10 C23 C22 65.5(10) 6_565 . ?
 C10 C23 C24 53.4(8) 6_565 . ?
 C10 C23 C43 169(3) 6_565 . ?
 C11 C23 U7 112(8) 6_565 . ?
 C11 C23 C10 102(3) 6_565 6_565 ?
 C11 C23 C12 22(7) 6_565 6_565 ?
 C11 C23 C22 41(4) 6_565 . ?
 C11 C23 C24 155(3) 6_565 . ?
 C11 C23 C29 114(3) 6_565 6_565 ?
 C11 C23 C43 83(3) 6_565 . ?
 C12 C23 U7 92.1(17) 6_565 . ?
 C22 C23 U7 83(2) . . ?
 C22 C23 C12 41.0(8) . 6_565 ?
 C24 C23 U7 66.6(17) . . ?
 C24 C23 C12 154(2) . 6_565 ?
 C24 C23 C22 117.5(12) . . ?
 C24 C23 C43 121.4(11) . . ?
 C29 C23 U7 96(2) 6_565 . ?
 C29 C23 C10 143.8(15) 6_565 6_565 ?
 C29 C23 C12 107.5(12) 6_565 6_565 ?
 C29 C23 C22 148.1(16) 6_565 . ?
 C29 C23 C24 90.4(11) 6_565 . ?
 C29 C23 C43 32.3(9) 6_565 . ?
 C43 C23 U7 99(2) . . ?
 C43 C23 C12 75.2(9) . 6_565 ?
 C43 C23 C22 116.1(11) . . ?
 C10 C24 U7 79.4(19) 6_565 . ?
 C10 C24 C11 51.0(8) 6_565 6_565 ?
 C10 C24 C23 56.2(10) 6_565 . ?
 C10 C24 C25 61.5(11) 6_565 . ?
 C10 C24 C28 143.2(15) 6_565 6_565 ?
 C10 C24 C29 96.5(11) 6_565 6_565 ?
 C10 C24 C46 165(3) 6_565 . ?
 C11 C24 U7 83.7(14) 6_565 . ?
 C11 C24 C29 45.5(6) 6_565 6_565 ?
 C23 C24 U7 83.5(19) . . ?
 C23 C24 C11 5.2(7) . 6_565 ?
 C23 C24 C25 114.8(12) . . ?
 C23 C24 C28 87.5(9) . 6_565 ?
 C23 C24 C29 40.4(7) . 6_565 ?
 C25 C24 U7 68.2(14) . . ?
 C25 C24 C11 110.3(11) . 6_565 ?
 C25 C24 C28 147.2(15) . 6_565 ?
 C25 C24 C29 150.3(15) . 6_565 ?
 C26 C24 U7 74(2) 6_565 . ?
 C26 C24 C10 77.8(13) 6_565 6_565 ?
 C26 C24 C11 127.3(15) 6_565 6_565 ?
 C26 C24 C23 131.9(16) 6_565 . ?
 C26 C24 C25 17.0(9) 6_565 . ?
 C26 C24 C27 74.6(14) 6_565 6_565 ?
 C26 C24 C28 134.6(16) 6_565 6_565 ?
 C26 C24 C29 163(3) 6_565 6_565 ?
 C26 C24 C46 101.0(13) 6_565 . ?
 C27 C24 U7 83.8(19) 6_565 . ?
 C27 C24 C10 150.7(19) 6_565 6_565 ?
 C27 C24 C11 149.9(17) 6_565 6_565 ?
 C27 C24 C23 145.1(17) 6_565 . ?
 C27 C24 C25 90.0(11) 6_565 . ?
 C27 C24 C28 60.7(10) 6_565 6_565 ?
 C27 C24 C29 107.2(12) 6_565 6_565 ?
 C27 C24 C46 26.9(9) 6_565 . ?
 C28 C24 U7 92.4(16) 6_565 . ?
 C28 C24 C11 92.7(10) 6_565 6_565 ?
 C28 C24 C29 47.2(6) 6_565 6_565 ?
 C29 C24 U7 89.4(11) 6_565 . ?
 C46 C24 U7 86(2) . . ?
 C46 C24 C11 124.7(12) . 6_565 ?
 C46 C24 C23 119.6(12) . . ?
 C46 C24 C25 115.4(11) . . ?
 C46 C24 C28 33.9(8) . 6_565 ?
 C46 C24 C29 80.4(9) . 6_565 ?
 C8 C25 U7 80.2(15) 6_565 . ?
 C8 C25 U7 83.4(17) . . ?
 C8 C25 C8 23.8(10) . 6_565 ?
 C8 C25 C9 48.3(5) 6_565 6_565 ?
 C8 C25 C9 25.2(9) . 6_565 ?
 C8 C25 C10 73.1(9) . 6_565 ?
 C8 C25 C24 121.8(11) . . ?
 C8 C25 C26 107.2(8) . . ?
 C8 C25 C27 153.7(14) . 6_565 ?
 C8 C25 C27 156.2(14) 6_565 6_565 ?
 C9 C25 U7 80.2(15) 6_565 . ?
 C9 C25 C27 131.8(12) 6_565 6_565 ?
 C10 C25 U7 82.3(11) 6_565 . ?
 C10 C25 C8 96.1(8) 6_565 6_565 ?
 C10 C25 C9 47.9(6) 6_565 6_565 ?
 C10 C25 C24 50.1(8) 6_565 . ?
 C10 C25 C27 87.1(9) 6_565 6_565 ?
 C24 C25 U7 78.5(14) . . ?
 C24 C25 C8 142.0(13) . 6_565 ?
 C24 C25 C9 96.9(10) . 6_565 ?
 C24 C25 C27 37.2(7) . 6_565 ?
 C25 C25 U7 80.2(3) 6_565 . ?
 C25 C25 C8 84.9(6) 6_565 . ?
 C25 C25 C8 61.0(7) 6_565 6_565 ?
 C25 C25 C9 108.7(7) 6_565 6_565 ?
 C25 C25 C10 153.1(7) 6_565 6_565 ?
 C25 C25 C24 143.0(9) 6_565 . ?
 C25 C25 C26 23.5(6) 6_565 . ?
 C25 C25 C27 108.3(7) 6_565 6_565 ?
 C26 C25 U7 87(3) 6_565 . ?
 C26 C25 U7 76.4(13) . . ?
 C26 C25 C8 83.6(9) . 6_565 ?
 C26 C25 C8 164(3) 6_565 6_565 ?
 C26 C25 C8 146(2) 6_565 . ?
 C26 C25 C9 129.4(11) . 6_565 ?
 C26 C25 C9 120(2) 6_565 6_565 ?
 C26 C25 C10 158(2) . 6_565 ?
 C26 C25 C10 72.9(19) 6_565 6_565 ?
 C26 C25 C24 120.8(13) . . ?
 C26 C25 C24 23.7(17) 6_565 . ?
 C26 C25 C25 125.7(19) 6_565 6_565 ?
 C26 C25 C26 102(2) 6_565 . ?
 C26 C25 C27 84.9(10) . 6_565 ?
 C26 C25 C27 18.2(17) 6_565 6_565 ?
 C27 C25 U7 76.8(15) 6_565 . ?
 C8 C26 U7 72.7(15) 6_565 . ?
 C10 C26 U7 81.1(14) . . ?
 C10 C26 C8 56.4(7) . 6_565 ?
 C10 C26 C26 129.2(6) . 6_565 ?
 C10 C26 C46 109.7(11) . 6_565 ?
 C24 C26 U7 86(2) 6_565 . ?
 C24 C26 C8 116.1(15) 6_565 6_565 ?
 C24 C26 C10 61.3(12) 6_565 . ?
 C24 C26 C25 157(3) 6_565 . ?
 C24 C26 C26 150.7(18) 6_565 6_565 ?
 C24 C26 C27 60.5(11) 6_565 . ?
 C24 C26 C46 49.9(10) 6_565 6_565 ?
 C25 C26 U7 72.5(13) . . ?
 C25 C26 U7 78(3) 6_565 . ?
 C25 C26 C8 23.2(15) 6_565 6_565 ?
 C25 C26 C8 51.9(7) . 6_565 ?
 C25 C26 C10 79.2(17) 6_565 . ?
 C25 C26 C10 107.9(8) . . ?
 C25 C26 C24 139(3) 6_565 6_565 ?
 C25 C26 C25 30.8(16) 6_565 . ?
 C25 C26 C26 54.3(19) 6_565 6_565 ?
 C25 C26 C26 23.5(6) . 6_565 ?
 C25 C26 C27 152(3) 6_565 . ?
 C25 C26 C46 129.5(13) . 6_565 ?
 C25 C26 C46 156(3) 6_565 6_565 ?
 C26 C26 U7 71.3(4) 6_565 . ?
 C26 C26 C8 74.7(7) 6_565 6_565 ?
 C26 C26 C46 107.3(6) 6_565 6_565 ?
 C27 C26 U7 85.9(18) . . ?
 C27 C26 C8 158.6(16) . 6_565 ?
 C27 C26 C10 121.0(11) . . ?
 C27 C26 C25 122.2(12) . . ?
 C27 C26 C26 99.0(7) . 6_565 ?
 C27 C26 C46 11.5(9) . 6_565 ?
 C46 C26 U7 81.3(17) 6_565 . ?
 C46 C26 C8 151.9(15) 6_565 6_565 ?
 C24 C27 U7 72.3(18) 6_565 . ?
 C24 C27 C25 52.8(8) 6_565 6_565 ?
 C24 C27 C26 44.9(10) 6_565 . ?
 C24 C27 C28 74.8(11) 6_565 . ?
 C24 C27 C47 156(2) 6_565 . ?
 C25 C27 U7 62.1(13) 6_565 . ?
 C26 C27 U7 67.3(16) . . ?
 C26 C27 C25 9.6(9) . 6_565 ?
 C26 C27 C28 119.2(10) . . ?
 C26 C27 C47 123.0(11) . . ?
 C28 C27 U7 91.2(10) . . ?
 C28 C27 C25 125.5(10) . 6_565 ?
 C46 C27 U7 97(4) 6_565 . ?
 C46 C27 C24 103(2) 6_565 6_565 ?
 C46 C27 C25 151(3) 6_565 6_565 ?
 C46 C27 C26 147(2) 6_565 . ?
 C46 C27 C28 28.6(14) 6_565 . ?
 C46 C27 C47 81.7(16) 6_565 . ?
 C47 C27 U7 84.0(12) . . ?
 C47 C27 C25 113.5(12) . 6_565 ?
 C47 C27 C28 109.1(7) . . ?
 C24 C28 C44 125.2(12) 6_565 6_565 ?
 C27 C28 C24 44.5(8) . 6_565 ?
 C27 C28 C29 122.8(11) . . ?
 C27 C28 C44 158.4(14) . 6_565 ?
 C29 C28 C24 79.3(9) . 6_565 ?
 C29 C28 C44 47.7(8) . 6_565 ?
 C45 C28 C24 160(2) 6_565 6_565 ?
 C45 C28 C27 123.3(15) 6_565 . ?
 C45 C28 C29 106.2(16) 6_565 . ?
 C45 C28 C44 58.7(13) 6_565 6_565 ?
 C45 C28 C49 17.6(14) 6_565 . ?
 C46 C28 C24 65.7(12) 6_565 6_565 ?
 C46 C28 C27 21.4(11) 6_565 . ?
 C46 C28 C29 142(2) 6_565 . ?
 C46 C28 C44 154(3) 6_565 6_565 ?
 C46 C28 C45 102.5(19) 6_565 6_565 ?
 C46 C28 C49 85.0(13) 6_565 . ?
 C49 C28 C24 145.2(12) . 6_565 ?
 C49 C28 C27 105.7(7) . . ?
 C49 C28 C29 121.1(11) . . ?
 C49 C28 C44 74.7(9) . 6_565 ?
 C11 C29 C24 63.8(8) . 6_565 ?
 C11 C29 C45 141.6(13) . 6_565 ?
 C23 C29 C11 14.6(10) 6_565 . ?
 C23 C29 C24 49.2(8) 6_565 6_565 ?
 C23 C29 C28 102.5(13) 6_565 . ?
 C23 C29 C30 129.9(14) 6_565 . ?
 C23 C29 C44 161(3) 6_565 6_565 ?
 C23 C29 C45 127.7(16) 6_565 6_565 ?
 C24 C29 C45 80.4(9) 6_565 6_565 ?
 C28 C29 C11 117.1(10) . . ?
 C28 C29 C24 53.5(8) . 6_565 ?
 C28 C29 C45 28.3(7) . 6_565 ?
 C30 C29 C11 117.5(9) . . ?
 C30 C29 C24 156.5(17) . 6_565 ?
 C30 C29 C28 118.1(10) . . ?
 C30 C29 C45 89.9(9) . 6_565 ?
 C43 C29 C11 75.2(15) 6_565 . ?
 C43 C29 C23 89.0(16) 6_565 6_565 ?
 C43 C29 C24 136(2) 6_565 6_565 ?
 C43 C29 C28 157(3) 6_565 . ?
 C43 C29 C30 43.1(14) 6_565 . ?
 C43 C29 C44 86.8(16) 6_565 6_565 ?
 C43 C29 C45 131(2) 6_565 6_565 ?
 C44 C29 C11 157.6(16) 6_565 . ?
 C44 C29 C24 127.2(14) 6_565 6_565 ?
 C44 C29 C28 75.7(11) 6_565 . ?
 C44 C29 C30 43.7(9) 6_565 . ?
 C44 C29 C45 47.5(9) 6_565 6_565 ?
 C29 C30 U3 95.6(12) . 6_565 ?
 C29 C30 C42 97.6(10) . 6_565 ?
 C29 C30 C62 144.0(13) . 6_565 ?
 C29 C30 C63 153.6(16) . 6_565 ?
 C29 C30 C64 120.7(12) . 6_565 ?
 C31 C30 U3 71.7(13) . 6_565 ?
 C31 C30 C29 120.5(11) . . ?
 C31 C30 C42 23.2(9) . 6_565 ?
 C31 C30 C51 117.0(11) . . ?
 C31 C30 C62 28.0(8) . 6_565 ?
 C31 C30 C63 70.7(10) . 6_565 ?
 C31 C30 C64 111.6(13) . 6_565 ?
 C42 C30 U3 75.5(14) 6_565 6_565 ?
 C42 C30 C62 50.6(7) 6_565 6_565 ?
 C42 C30 C63 93.0(11) 6_565 6_565 ?
 C42 C30 C64 133.1(14) 6_565 6_565 ?
 C43 C30 U3 92(2) 6_565 6_565 ?
 C43 C30 C29 31.7(11) 6_565 . ?
 C43 C30 C31 89.4(14) 6_565 . ?
 C43 C30 C42 66.3(11) 6_565 6_565 ?
 C43 C30 C44 91.5(16) 6_565 6_565 ?
 C43 C30 C51 146.6(19) 6_565 . ?
 C43 C30 C62 115.6(16) 6_565 6_565 ?
 C43 C30 C63 152(2) 6_565 6_565 ?
 C43 C30 C64 149(2) 6_565 6_565 ?
 C44 C30 U3 95.0(19) 6_565 6_565 ?
 C44 C30 C29 59.8(11) 6_565 . ?
 C44 C30 C31 167(3) 6_565 . ?
 C44 C30 C42 155(2) 6_565 6_565 ?
 C44 C30 C51 58.0(12) 6_565 . ?
 C44 C30 C62 144.6(18) 6_565 6_565 ?
 C44 C30 C63 103.5(14) 6_565 6_565 ?
 C44 C30 C64 62.9(12) 6_565 6_565 ?
 C51 C30 U3 78.6(12) . 6_565 ?
 C51 C30 C29 116.6(11) . . ?
 C51 C30 C42 138.7(14) . 6_565 ?
 C51 C30 C62 89.0(10) . 6_565 ?
 C51 C30 C63 46.3(8) . 6_565 ?
 C51 C30 C64 5.6(12) . 6_565 ?
 C62 C30 U3 63.5(9) 6_565 6_565 ?
 C63 C30 U3 63.9(9) 6_565 6_565 ?
 C63 C30 C62 42.8(7) 6_565 6_565 ?
 C64 C30 U3 74.9(13) 6_565 6_565 ?
 C64 C30 C62 83.6(10) 6_565 6_565 ?
 C64 C30 C63 40.9(10) 6_565 6_565 ?
 U3 C31 U1 12.4(4) 6_565 6_565 ?
 C13 C31 U1 94.5(11) . 6_565 ?
 C13 C31 U3 93.2(12) . 6_565 ?
 C13 C31 C30 119.3(14) . . ?
 C13 C31 C32 106.1(8) . . ?
 C13 C31 C41 8.6(11) . 6_565 ?
 C13 C31 C43 83.7(11) . 6_565 ?
 C13 C31 C63 156.3(17) . 6_565 ?
 C30 C31 U1 86.9(13) . 6_565 ?
 C30 C31 U3 76.6(13) . 6_565 ?
 C30 C31 C41 123.9(13) . 6_565 ?
 C30 C31 C43 35.8(8) . 6_565 ?
 C30 C31 C63 65.8(9) . 6_565 ?
 C32 C31 U1 64.3(13) . 6_565 ?
 C32 C31 U3 76.6(15) . 6_565 ?
 C32 C31 C30 127.8(15) . . ?
 C32 C31 C41 98.6(9) . 6_565 ?
 C32 C31 C43 156(2) . 6_565 ?
 C32 C31 C63 62.4(11) . 6_565 ?
 C41 C31 U1 87.5(13) 6_565 6_565 ?
 C41 C31 U3 87.5(14) 6_565 6_565 ?
 C41 C31 C63 148.5(18) 6_565 6_565 ?
 C42 C31 U1 103(5) 6_565 6_565 ?
 C42 C31 U3 95(5) 6_565 6_565 ?
 C42 C31 C13 33.9(19) 6_565 . ?
 C42 C31 C30 87(2) 6_565 . ?
 C42 C31 C32 139(3) 6_565 . ?
 C42 C31 C41 41.0(19) 6_565 6_565 ?
 C42 C31 C43 51.0(19) 6_565 6_565 ?
 C42 C31 C62 159(5) 6_565 6_565 ?
 C42 C31 C63 148(4) 6_565 6_565 ?
 C43 C31 U1 93.0(13) 6_565 6_565 ?
 C43 C31 U3 80.6(13) 6_565 6_565 ?
 C43 C31 C41 89.1(10) 6_565 6_565 ?
 C43 C31 C63 99.8(10) 6_565 6_565 ?
 C62 C31 U1 63(2) 6_565 6_565 ?
 C62 C31 U3 73(2) 6_565 6_565 ?
 C62 C31 C13 127.8(16) 6_565 . ?
 C62 C31 C30 106.3(17) 6_565 . ?
 C62 C31 C32 22.3(13) 6_565 . ?
 C62 C31 C41 119.9(18) 6_565 6_565 ?
 C62 C31 C43 139(2) 6_565 6_565 ?
 C62 C31 C63 40.5(11) 6_565 6_565 ?
 C63 C31 U1 62.1(9) 6_565 6_565 ?
 C63 C31 U3 64.7(10) 6_565 6_565 ?
 U3 C32 U1 16.0(4) 6_565 6_565 ?
 C31 C32 U1 89.5(15) . 6_565 ?
 C31 C32 U3 73.7(14) . 6_565 ?
 C31 C32 C42 12.2(8) . 6_565 ?
 C31 C32 C53 116.9(16) . . ?
 C31 C32 C60 121.9(11) . 6_565 ?
 C31 C32 C63 76.2(12) . 6_565 ?
 C31 C32 C76 142.8(19) . 6_565 ?
 C33 C32 U1 80.5(15) . 6_565 ?
 C33 C32 U3 88.1(16) . 6_565 ?
 C33 C32 C31 109.4(9) . . ?
 C33 C32 C42 97.2(10) . 6_565 ?
 C33 C32 C53 119.9(17) . . ?
 C33 C32 C60 13.2(9) . 6_565 ?
 C33 C32 C63 151(2) . 6_565 ?
 C33 C32 C76 87.2(13) . 6_565 ?
 C42 C32 U1 87.3(14) 6_565 6_565 ?
 C42 C32 U3 72.3(13) 6_565 6_565 ?
 C42 C32 C76 145.7(19) 6_565 6_565 ?
 C53 C32 U1 64.4(13) . 6_565 ?
 C53 C32 U3 71.3(14) . 6_565 ?
 C53 C32 C42 125.9(15) . 6_565 ?
 C53 C32 C60 107.6(12) . 6_565 ?
 C53 C32 C63 41.8(9) . 6_565 ?
 C53 C32 C76 33.4(8) . 6_565 ?
 C60 C32 U1 77.5(11) 6_565 6_565 ?
 C60 C32 U3 88.2(13) 6_565 6_565 ?
 C60 C32 C42 109.7(13) 6_565 6_565 ?
 C60 C32 C76 74.5(8) 6_565 6_565 ?
 C61 C32 U1 72(2) 6_565 6_565 ?
 C61 C32 U3 88(3) 6_565 6_565 ?
 C61 C32 C31 156(3) 6_565 . ?
 C61 C32 C33 53.6(16) 6_565 . ?
 C61 C32 C42 146(3) 6_565 6_565 ?
 C61 C32 C53 69.3(16) 6_565 . ?
 C61 C32 C60 40.4(11) 6_565 6_565 ?
 C61 C32 C63 110(2) 6_565 6_565 ?
 C61 C32 C76 36.3(12) 6_565 6_565 ?
 C62 C32 U1 84(4) 6_565 6_565 ?
 C62 C32 U3 70(4) 6_565 6_565 ?
 C62 C32 C31 37(2) 6_565 . ?
 C62 C32 C33 143(3) 6_565 . ?
 C62 C32 C42 49(2) 6_565 6_565 ?
 C62 C32 C53 82(2) 6_565 . ?
 C62 C32 C60 153(4) 6_565 6_565 ?
 C62 C32 C61 148(5) 6_565 6_565 ?
 C62 C32 C63 39.9(19) 6_565 6_565 ?
 C62 C32 C76 113(3) 6_565 6_565 ?
 C63 C32 U1 71.0(12) 6_565 6_565 ?
 C63 C32 U3 65.6(12) 6_565 6_565 ?
 C63 C32 C42 86.8(10) 6_565 6_565 ?
 C63 C32 C60 143.6(17) 6_565 6_565 ?
 C63 C32 C76 74.2(10) 6_565 6_565 ?
 C76 C32 U1 59.8(9) 6_565 6_565 ?
 C76 C32 U3 73.9(11) 6_565 6_565 ?
 U1 C33 U3 15.0(3) 6_565 6_565 ?
 U1 C33 U6 15.7(3) 6_565 . ?
 U3 C33 U6 27.8(5) 6_565 . ?
 C14 C33 U1 98.4(14) . 6_565 ?
 C14 C33 U3 88.4(13) . 6_565 ?
 C14 C33 U6 95.8(15) . . ?
 C14 C33 C34 122.6(15) . . ?
 C14 C33 C59 107.4(13) . 6_565 ?
 C14 C33 C62 98.4(9) . 6_565 ?
 C32 C33 U1 72.1(15) . 6_565 ?
 C32 C33 U3 64.7(14) . 6_565 ?
 C32 C33 U6 87.6(16) . . ?
 C32 C33 C14 108.4(8) . . ?
 C32 C33 C34 123.4(15) . . ?
 C32 C33 C59 136.4(16) . 6_565 ?
 C32 C33 C62 11.1(10) . 6_565 ?
 C34 C33 U1 77.4(13) . 6_565 ?
 C34 C33 U3 92.2(15) . 6_565 ?
 C34 C33 U6 65.7(13) . . ?
 C34 C33 C59 15.2(8) . 6_565 ?
 C34 C33 C62 129.5(14) . 6_565 ?
 C40 C33 U1 103.6(19) 6_565 6_565 ?
 C40 C33 U3 98.0(18) 6_565 6_565 ?
 C40 C33 U6 95.5(19) 6_565 . ?
 C40 C33 C14 21.3(10) 6_565 . ?
 C40 C33 C32 129.7(12) 6_565 . ?
 C40 C33 C34 103.0(14) 6_565 . ?
 C40 C33 C59 88.0(13) 6_565 6_565 ?
 C40 C33 C62 119.6(14) 6_565 6_565 ?
 C59 C33 U1 78.9(10) 6_565 6_565 ?
 C59 C33 U3 92.5(12) 6_565 6_565 ?
 C59 C33 U6 64.7(10) 6_565 . ?
 C60 C33 U1 94(4) 6_565 6_565 ?
 C60 C33 U3 108(4) 6_565 6_565 ?
 C60 C33 U6 81(4) 6_565 . ?
 C60 C33 C14 114(3) 6_565 . ?
 C60 C33 C32 137(3) 6_565 . ?
 C60 C33 C34 18(3) 6_565 . ?
 C60 C33 C40 93(3) 6_565 6_565 ?
 C60 C33 C59 17(3) 6_565 6_565 ?
 C60 C33 C61 93(3) 6_565 6_565 ?
 C60 C33 C62 145(3) 6_565 6_565 ?
 C61 C33 U1 66.7(18) 6_565 6_565 ?
 C61 C33 U3 71.2(18) 6_565 6_565 ?
 C61 C33 U6 76.4(19) 6_565 . ?
 C61 C33 C14 150.2(16) 6_565 . ?
 C61 C33 C32 43.5(12) 6_565 . ?
 C61 C33 C34 80.8(14) 6_565 . ?
 C61 C33 C40 169(3) 6_565 6_565 ?
 C61 C33 C59 95.3(14) 6_565 6_565 ?
 C61 C33 C62 52.5(11) 6_565 6_565 ?
 C62 C33 U1 67.9(10) 6_565 6_565 ?
 C62 C33 U3 58.2(10) 6_565 6_565 ?
 C62 C33 U6 83.6(12) 6_565 . ?
 C62 C33 C59 140.4(14) 6_565 6_565 ?
 U6 C34 U1 15.7(4) . 6_565 ?
 C33 C34 U1 73.1(13) . 6_565 ?
 C33 C34 U6 84.5(15) . . ?
 C33 C34 C38 102.6(12) . 6_565 ?
 C33 C34 C58 149(2) . 6_565 ?
 C33 C34 C61 39.5(9) . 6_565 ?
 C35 C34 U1 99.7(15) . 6_565 ?
 C35 C34 U6 84.9(14) . . ?
 C35 C34 C33 116.2(13) . . ?
 C35 C34 C38 13.6(8) . 6_565 ?
 C35 C34 C58 72.8(10) . 6_565 ?
 C35 C34 C61 151.6(18) . 6_565 ?
 C38 C34 U1 97.4(12) 6_565 6_565 ?
 C38 C34 U6 84.3(12) 6_565 . ?
 C55 C34 U1 66.7(13) . 6_565 ?
 C55 C34 U6 68.7(13) . . ?
 C55 C34 C33 117.4(13) . . ?
 C55 C34 C35 116.3(13) . . ?
 C55 C34 C38 127.8(14) . 6_565 ?
 C55 C34 C58 43.7(9) . 6_565 ?
 C55 C34 C61 79.2(11) . 6_565 ?
 C58 C34 U1 76.5(11) 6_565 6_565 ?
 C58 C34 U6 66.6(11) 6_565 . ?
 C58 C34 C38 85.1(10) 6_565 6_565 ?
 C59 C34 U1 104(3) 6_565 6_565 ?
 C59 C34 U6 88(3) 6_565 . ?
 C59 C34 C33 132(2) 6_565 . ?
 C59 C34 C35 15.6(19) 6_565 . ?
 C59 C34 C38 29.1(16) 6_565 6_565 ?
 C59 C34 C55 104(2) 6_565 . ?
 C59 C34 C58 60.4(18) 6_565 6_565 ?
 C59 C34 C60 126(3) 6_565 6_565 ?
 C59 C34 C61 165(4) 6_565 6_565 ?
 C60 C34 U1 84(2) 6_565 6_565 ?
 C60 C34 U6 94(3) 6_565 . ?
 C60 C34 C33 12(2) 6_565 . ?
 C60 C34 C35 110.8(18) 6_565 . ?
 C60 C34 C38 97.3(17) 6_565 6_565 ?
 C60 C34 C55 127.5(19) 6_565 . ?
 C60 C34 C58 161(3) 6_565 6_565 ?
 C60 C34 C61 48.4(12) 6_565 6_565 ?
 C61 C34 U1 63.1(11) 6_565 6_565 ?
 C61 C34 U6 78.9(12) 6_565 . ?
 C61 C34 C38 139.4(15) 6_565 6_565 ?
 C61 C34 C58 120.2(14) 6_565 6_565 ?
 U5 C35 U6 19.6(5) . . ?
 C16 C35 U5 92.2(11) . . ?
 C16 C35 U6 96.7(10) . . ?
 C16 C35 C34 119.1(13) . . ?
 C16 C35 C36 107.0(8) . . ?
 C16 C35 C37 65.3(7) . 6_565 ?
 C16 C35 C39 21.3(9) . 6_565 ?
 C16 C35 C58 154.7(15) . 6_565 ?
 C16 C35 C60 94.0(11) . 6_565 ?
 C34 C35 U5 84.4(14) . . ?
 C34 C35 U6 65.5(13) . . ?
 C34 C35 C37 157(2) . 6_565 ?
 C34 C35 C39 97.9(12) . 6_565 ?
 C34 C35 C58 59.3(9) . 6_565 ?
 C34 C35 C60 25.4(8) . 6_565 ?
 C36 C35 U5 65.7(11) . . ?
 C36 C35 U6 82.7(12) . . ?
 C36 C35 C34 125.5(14) . . ?
 C36 C35 C37 41.9(6) . 6_565 ?
 C36 C35 C39 125.9(11) . 6_565 ?
 C36 C35 C58 66.5(10) . 6_565 ?
 C36 C35 C60 146.7(17) . 6_565 ?
 C37 C35 U5 72.3(11) 6_565 . ?
 C37 C35 U6 91.5(11) 6_565 . ?
 C37 C35 C39 85.3(9) 6_565 6_565 ?
 C37 C35 C58 106.2(13) 6_565 6_565 ?
 C37 C35 C60 150.3(16) 6_565 6_565 ?
 C38 C35 U5 96(4) 6_565 . ?
 C38 C35 U6 105(4) 6_565 . ?
 C38 C35 C16 17(2) 6_565 . ?
 C38 C35 C34 136(3) 6_565 . ?
 C38 C35 C36 93(2) 6_565 . ?
 C38 C35 C37 51.5(18) 6_565 6_565 ?
 C38 C35 C39 38.1(17) 6_565 6_565 ?
 C38 C35 C58 155(4) 6_565 6_565 ?
 C38 C35 C59 149(3) 6_565 6_565 ?
 C38 C35 C60 111(2) 6_565 6_565 ?
 C39 C35 U5 91.9(13) 6_565 . ?
 C39 C35 U6 89.3(12) 6_565 . ?
 C39 C35 C60 72.7(9) 6_565 6_565 ?
 C58 C35 U5 62.7(10) 6_565 . ?
 C58 C35 U6 58.9(9) 6_565 . ?
 C58 C35 C39 145.7(17) 6_565 6_565 ?
 C58 C35 C60 83.4(9) 6_565 6_565 ?
 C59 C35 U5 86(3) 6_565 . ?
 C59 C35 U6 69(3) 6_565 . ?
 C59 C35 C16 133(2) 6_565 . ?
 C59 C35 C34 13.6(16) 6_565 . ?
 C59 C35 C36 115(2) 6_565 . ?
 C59 C35 C37 153(3) 6_565 6_565 ?
 C59 C35 C39 111(2) 6_565 6_565 ?
 C59 C35 C58 48.6(14) 6_565 6_565 ?
 C59 C35 C60 38.7(13) 6_565 6_565 ?
 C60 C35 U5 88.5(12) 6_565 . ?
 C60 C35 U6 69.1(10) 6_565 . ?
 C35 C36 U5 84.2(12) . . ?
 C35 C36 C38 24.4(8) . 6_565 ?
 C35 C36 C58 67.6(10) . 6_565 ?
 C35 C36 C59 22.1(8) . 6_565 ?
 C36 C36 U5 79.4(3) 6_565 . ?
 C36 C36 C35 157.2(9) 6_565 . ?
 C36 C36 C37 83.3(12) 6_565 6_565 ?
 C36 C36 C37 53.9(6) 6_565 . ?
 C36 C36 C38 137.6(8) 6_565 6_565 ?
 C36 C36 C57 70.1(6) 6_565 . ?
 C36 C36 C58 119.5(5) 6_565 6_565 ?
 C36 C36 C59 156.9(7) 6_565 6_565 ?
 C37 C36 U5 84.2(11) . . ?
 C37 C36 U5 89.3(13) 6_565 . ?
 C37 C36 C35 80.8(12) 6_565 . ?
 C37 C36 C35 109.0(8) . . ?
 C37 C36 C37 29.4(12) 6_565 . ?
 C37 C36 C38 56.5(11) 6_565 6_565 ?
 C37 C36 C38 85.2(9) . 6_565 ?
 C37 C36 C57 146.1(17) 6_565 . ?
 C37 C36 C57 120.5(11) . . ?
 C37 C36 C58 152.8(15) . 6_565 ?
 C37 C36 C58 142.6(16) 6_565 6_565 ?
 C37 C36 C59 128.6(10) . 6_565 ?
 C37 C36 C59 102.0(13) 6_565 6_565 ?
 C38 C36 U5 86.7(11) 6_565 . ?
 C38 C36 C58 91.2(10) 6_565 6_565 ?
 C38 C36 C59 46.2(7) 6_565 6_565 ?
 C57 C36 U5 65.9(11) . . ?
 C57 C36 C35 116.9(13) . . ?
 C57 C36 C38 138.0(14) . 6_565 ?
 C57 C36 C58 50.3(5) . 6_565 ?
 C57 C36 C59 95.4(8) . 6_565 ?
 C58 C36 U5 68.7(9) 6_565 . ?
 C58 C36 C59 45.6(5) 6_565 6_565 ?
 C59 C36 U5 78.3(8) 6_565 . ?
 C16 C37 U5 87.0(10) 6_565 . ?
 C16 C37 C35 49.1(7) 6_565 6_565 ?
 C17 C37 U5 99.0(13) 6_565 . ?
 C17 C37 U5 93.0(10) . . ?
 C17 C37 C16 96.1(12) . 6_565 ?
 C17 C37 C16 57.9(9) 6_565 6_565 ?
 C17 C37 C17 39.3(15) 6_565 . ?
 C17 C37 C35 106.6(14) 6_565 6_565 ?
 C17 C37 C35 141.9(13) . 6_565 ?
 C17 C37 C36 145.6(16) 6_565 . ?
 C17 C37 C38 85.2(14) 6_565 . ?
 C35 C37 U5 73.1(10) 6_565 . ?
 C36 C37 U5 66.3(10) . . ?
 C36 C37 U5 66.9(13) 6_565 . ?
 C36 C37 C16 144.3(13) . 6_565 ?
 C36 C37 C16 106.1(15) 6_565 6_565 ?
 C36 C37 C17 108.0(7) . . ?
 C36 C37 C17 148.7(15) 6_565 . ?
 C36 C37 C17 160(2) 6_565 6_565 ?
 C36 C37 C35 98.7(12) . 6_565 ?
 C36 C37 C35 57.2(9) 6_565 6_565 ?
 C36 C37 C36 42.8(14) 6_565 . ?
 C36 C37 C38 79.6(13) 6_565 . ?
 C37 C37 U5 83.0(3) 6_565 . ?
 C37 C37 C16 149.1(9) 6_565 6_565 ?
 C37 C37 C17 55.6(6) 6_565 . ?
 C37 C37 C17 94.9(12) 6_565 6_565 ?
 C37 C37 C35 149.8(9) 6_565 6_565 ?
 C37 C37 C36 53.9(6) 6_565 . ?
 C37 C37 C36 96.7(12) 6_565 6_565 ?
 C37 C37 C38 165.5(11) 6_565 . ?
 C38 C37 U5 82.7(11) . . ?
 C38 C37 C16 27.4(9) . 6_565 ?
 C38 C37 C17 123.2(11) . . ?
 C38 C37 C35 22.5(9) . 6_565 ?
 C38 C37 C36 121.0(11) . . ?
 C16 C38 U5 100(3) 6_565 . ?
 C16 C38 C17 56.6(15) 6_565 6_565 ?
 C16 C38 C34 118(2) 6_565 6_565 ?
 C16 C38 C36 141(3) 6_565 6_565 ?
 C16 C38 C37 99(2) 6_565 . ?
 C16 C38 C39 24.1(18) 6_565 . ?
 C16 C38 C59 132(2) 6_565 . ?
 C17 C38 U5 81.7(11) 6_565 . ?
 C17 C38 C34 152.9(18) 6_565 6_565 ?
 C34 C38 U5 72.9(11) 6_565 . ?
 C35 C38 U5 71(3) 6_565 . ?
 C35 C38 C16 148(4) 6_565 6_565 ?
 C35 C38 C17 145(3) 6_565 6_565 ?
 C35 C38 C34 30.4(18) 6_565 6_565 ?
 C35 C38 C36 62.3(18) 6_565 6_565 ?
 C35 C38 C37 106(2) 6_565 . ?
 C35 C38 C39 125(2) 6_565 . ?
 C35 C38 C59 16.6(19) 6_565 . ?
 C36 C38 U5 60.6(10) 6_565 . ?
 C36 C38 C17 85.6(11) 6_565 6_565 ?
 C36 C38 C34 90.0(9) 6_565 6_565 ?
 C37 C38 U5 70.1(11) . . ?
 C37 C38 C17 42.3(7) . 6_565 ?
 C37 C38 C34 131.2(13) . 6_565 ?
 C37 C38 C36 43.9(7) . 6_565 ?
 C37 C38 C39 120.6(11) . . ?
 C37 C38 C59 120.8(11) . . ?
 C39 C38 U5 97.1(11) . . ?
 C39 C38 C17 79.3(10) . 6_565 ?
 C39 C38 C34 94.4(8) . 6_565 ?
 C39 C38 C36 154.8(16) . 6_565 ?
 C39 C38 C59 108.2(7) . . ?
 C59 C38 U5 72.8(11) . . ?
 C59 C38 C17 154.0(16) . 6_565 ?
 C59 C38 C34 13.8(7) . 6_565 ?
 C59 C38 C36 77.9(9) . 6_565 ?
 C3 C39 C35 149.9(17) 6_565 6_565 ?
 C14 C39 C3 83.6(10) 6_565 6_565 ?
 C14 C39 C35 101.1(12) 6_565 6_565 ?
 C15 C39 C3 40.2(19) 6_565 6_565 ?
 C15 C39 C14 44.9(19) 6_565 6_565 ?
 C15 C39 C16 160(5) 6_565 6_565 ?
 C15 C39 C19 71(2) 6_565 . ?
 C15 C39 C35 143(3) 6_565 6_565 ?
 C15 C39 C38 157(4) 6_565 . ?
 C15 C39 C40 56(2) 6_565 . ?
 C16 C39 C3 123(2) 6_565 6_565 ?
 C16 C39 C14 142(3) 6_565 6_565 ?
 C16 C39 C19 94(2) 6_565 . ?
 C16 C39 C35 41.8(16) 6_565 6_565 ?
 C16 C39 C38 24.8(17) 6_565 . ?
 C16 C39 C40 134(2) 6_565 . ?
 C19 C39 C3 30.5(10) . 6_565 ?
 C19 C39 C14 113.5(14) . 6_565 ?
 C19 C39 C35 130.5(15) . 6_565 ?
 C38 C39 C3 142.9(13) . 6_565 ?
 C38 C39 C14 118.2(11) . 6_565 ?
 C38 C39 C19 116.7(14) . . ?
 C38 C39 C35 17.1(7) . 6_565 ?
 C40 C39 C3 95.2(12) . 6_565 ?
 C40 C39 C14 11.9(10) . 6_565 ?
 C40 C39 C19 125.3(16) . . ?
 C40 C39 C35 92.0(9) . 6_565 ?
 C40 C39 C38 109.1(8) . . ?
 C13 C40 C16 141.5(15) 6_565 6_565 ?
 C14 C40 C13 4(4) 6_565 6_565 ?
 C14 C40 C15 105(3) 6_565 6_565 ?
 C14 C40 C16 142(5) 6_565 6_565 ?
 C14 C40 C33 88(3) 6_565 6_565 ?
 C14 C40 C39 132(4) 6_565 . ?
 C14 C40 C41 16(3) 6_565 . ?
 C14 C40 C60 112(3) 6_565 . ?
 C15 C40 C13 106.0(14) 6_565 6_565 ?
 C15 C40 C16 42.8(10) 6_565 6_565 ?
 C15 C40 C33 152(3) 6_565 6_565 ?
 C15 C40 C39 27.6(11) 6_565 . ?
 C15 C40 C41 89.5(14) 6_565 . ?
 C15 C40 C60 133.1(15) 6_565 . ?
 C33 C40 C13 85.4(12) 6_565 6_565 ?
 C33 C40 C16 114.0(15) 6_565 6_565 ?
 C33 C40 C39 130.0(14) 6_565 . ?
 C33 C40 C41 102.1(13) 6_565 . ?
 C33 C40 C60 25.0(9) 6_565 . ?
 C39 C40 C13 131.9(14) . 6_565 ?
 C39 C40 C16 16.0(7) . 6_565 ?
 C39 C40 C41 116.2(13) . . ?
 C39 C40 C60 107.0(8) . . ?
 C41 C40 C13 17.1(7) . 6_565 ?
 C41 C40 C16 128.1(14) . 6_565 ?
 C60 C40 C13 110.0(11) . 6_565 ?
 C60 C40 C16 91.0(8) . 6_565 ?
 C60 C40 C41 126.3(12) . . ?
 C12 C41 C2 47.2(8) 6_565 6_565 ?
 C12 C41 C15 120.0(16) 6_565 6_565 ?
 C12 C41 C21 41.2(10) 6_565 . ?
 C12 C41 C31 93.6(11) 6_565 6_565 ?
 C12 C41 C40 156(2) 6_565 . ?
 C12 C41 C42 78.9(10) 6_565 . ?
 C13 C41 C2 128(3) 6_565 6_565 ?
 C13 C41 C12 81(2) 6_565 6_565 ?
 C13 C41 C14 109(3) 6_565 6_565 ?
 C13 C41 C15 153(3) 6_565 6_565 ?
 C13 C41 C21 122(2) 6_565 . ?
 C13 C41 C31 19(2) 6_565 6_565 ?
 C13 C41 C40 117(2) 6_565 . ?
 C13 C41 C42 10(4) 6_565 . ?
 C14 C41 C2 119.6(18) 6_565 6_565 ?
 C14 C41 C12 161(3) 6_565 6_565 ?
 C14 C41 C15 45.8(11) 6_565 6_565 ?
 C14 C41 C21 126.9(19) 6_565 . ?
 C14 C41 C31 93.1(15) 6_565 6_565 ?
 C14 C41 C40 7.4(13) 6_565 . ?
 C14 C41 C42 108.3(15) 6_565 . ?
 C15 C41 C2 73.9(9) 6_565 6_565 ?
 C21 C41 C2 8.0(11) . 6_565 ?
 C21 C41 C15 81.1(12) . 6_565 ?
 C21 C41 C31 133.7(14) . 6_565 ?
 C21 C41 C40 119.5(13) . . ?
 C21 C41 C42 119.8(12) . . ?
 C31 C41 C2 137.4(13) 6_565 6_565 ?
 C31 C41 C15 134.2(15) 6_565 6_565 ?
 C40 C41 C2 112.2(12) . 6_565 ?
 C40 C41 C15 38.5(9) . 6_565 ?
 C40 C41 C31 100.0(11) . 6_565 ?
 C42 C41 C2 124.5(11) . 6_565 ?
 C42 C41 C15 147.6(18) . 6_565 ?
 C42 C41 C31 15.3(7) . 6_565 ?
 C42 C41 C40 115.2(11) . . ?
 C12 C42 U3 93.9(14) 6_565 . ?
 C12 C42 C32 138.9(15) 6_565 6_565 ?
 C13 C42 U3 99(3) 6_565 . ?
 C13 C42 C12 48.5(12) 6_565 6_565 ?
 C13 C42 C30 160(3) 6_565 6_565 ?
 C13 C42 C32 96.6(17) 6_565 6_565 ?
 C13 C42 C41 7(3) 6_565 . ?
 C13 C42 C43 122.9(18) 6_565 . ?
 C13 C42 C62 113.6(18) 6_565 . ?
 C30 C42 U3 71.6(14) 6_565 . ?
 C30 C42 C12 113.8(13) 6_565 6_565 ?
 C30 C42 C32 95.3(11) 6_565 6_565 ?
 C31 C42 U3 72(5) 6_565 . ?
 C31 C42 C12 164(5) 6_565 6_565 ?
 C31 C42 C13 124(3) 6_565 6_565 ?
 C31 C42 C30 70(2) 6_565 6_565 ?
 C31 C42 C32 28.3(19) 6_565 6_565 ?
 C31 C42 C41 124(2) 6_565 . ?
 C31 C42 C43 110(2) 6_565 . ?
 C31 C42 C62 13(3) 6_565 . ?
 C32 C42 U3 67.5(13) 6_565 . ?
 C41 C42 U3 92.1(17) . . ?
 C41 C42 C12 47.0(8) . 6_565 ?
 C41 C42 C30 155(2) . 6_565 ?
 C41 C42 C32 95.5(10) . 6_565 ?
 C41 C42 C62 112.2(11) . . ?
 C43 C42 U3 81.7(18) . . ?
 C43 C42 C12 74.4(9) . 6_565 ?
 C43 C42 C30 40.3(8) . 6_565 ?
 C43 C42 C32 133.3(15) . 6_565 ?
 C43 C42 C41 120.6(12) . . ?
 C43 C42 C62 117.6(13) . . ?
 C62 C42 U3 65.2(14) . . ?
 C62 C42 C12 152(2) . 6_565 ?
 C62 C42 C30 78.5(10) . 6_565 ?
 C62 C42 C32 17.1(7) . 6_565 ?
 C11 C43 U3 101.8(16) 6_565 . ?
 C11 C43 C12 44.7(7) 6_565 6_565 ?
 C11 C43 C31 123.6(12) 6_565 6_565 ?
 C12 C43 U3 85.0(11) 6_565 . ?
 C23 C43 U3 100(2) . . ?
 C23 C43 C11 15.7(9) . 6_565 ?
 C23 C43 C12 59.1(8) . 6_565 ?
 C23 C43 C31 136.4(15) . 6_565 ?
 C29 C43 U3 102(3) 6_565 . ?
 C29 C43 C11 73.8(14) 6_565 6_565 ?
 C29 C43 C12 117.8(18) 6_565 6_565 ?
 C29 C43 C23 58.7(14) 6_565 . ?
 C29 C43 C30 105(2) 6_565 6_565 ?
 C29 C43 C31 158(3) 6_565 6_565 ?
 C29 C43 C42 170(4) 6_565 . ?
 C29 C43 C44 60.8(14) 6_565 . ?
 C30 C43 U3 67(2) 6_565 . ?
 C30 C43 C11 169(3) 6_565 6_565 ?
 C30 C43 C12 132.9(16) 6_565 6_565 ?
 C30 C43 C23 158(3) 6_565 . ?
 C30 C43 C31 54.8(10) 6_565 6_565 ?
 C30 C43 C42 73.4(12) 6_565 . ?
 C30 C43 C44 44.3(12) 6_565 . ?
 C31 C43 U3 62.5(12) 6_565 . ?
 C31 C43 C12 79.0(9) 6_565 6_565 ?
 C42 C43 U3 68.4(17) . . ?
 C42 C43 C11 105.7(11) . 6_565 ?
 C42 C43 C12 61.0(8) . 6_565 ?
 C42 C43 C23 119.7(12) . . ?
 C42 C43 C31 18.7(8) . 6_565 ?
 C42 C43 C44 116.8(12) . . ?
 C44 C43 U3 77.2(15) . . ?
 C44 C43 C11 132.8(13) . 6_565 ?
 C44 C43 C12 161(2) . 6_565 ?
 C44 C43 C23 117.1(12) . . ?
 C44 C43 C31 98.2(11) . 6_565 ?
 C28 C44 U3 98.1(12) 6_565 . ?
 C28 C44 C49 46.5(7) 6_565 6_565 ?
 C28 C44 C50 88.6(11) 6_565 6_565 ?
 C29 C44 U3 87.3(14) 6_565 . ?
 C29 C44 C28 56.6(9) 6_565 6_565 ?
 C29 C44 C43 32.3(8) 6_565 . ?
 C29 C44 C45 91.3(13) 6_565 . ?
 C29 C44 C49 102.1(14) 6_565 6_565 ?
 C29 C44 C50 141.6(18) 6_565 6_565 ?
 C29 C44 C64 149.2(15) 6_565 . ?
 C30 C44 U3 64.5(17) 6_565 . ?
 C30 C44 C28 131.1(17) 6_565 6_565 ?
 C30 C44 C29 76.4(13) 6_565 6_565 ?
 C30 C44 C43 44.1(11) 6_565 . ?
 C30 C44 C45 159(2) 6_565 . ?
 C30 C44 C49 156(2) 6_565 6_565 ?
 C30 C44 C50 129.0(17) 6_565 6_565 ?
 C30 C44 C51 77.8(13) 6_565 6_565 ?
 C30 C44 C64 77.3(13) 6_565 . ?
 C43 C44 U3 73.5(15) . . ?
 C43 C44 C28 87.9(10) . 6_565 ?
 C43 C44 C49 130.4(14) . 6_565 ?
 C43 C44 C50 154(2) . 6_565 ?
 C45 C44 U3 98.3(12) . . ?
 C45 C44 C28 34.9(8) . 6_565 ?
 C45 C44 C43 121.7(14) . . ?
 C45 C44 C49 12.7(8) . 6_565 ?
 C45 C44 C50 54.5(8) . 6_565 ?
 C49 C44 U3 92.0(11) 6_565 . ?
 C50 C44 U3 81.8(11) 6_565 . ?
 C50 C44 C49 42.2(9) 6_565 6_565 ?
 C51 C44 U3 69.8(15) 6_565 . ?
 C51 C44 C28 141.6(18) 6_565 6_565 ?
 C51 C44 C29 151(2) 6_565 6_565 ?
 C51 C44 C43 120.5(15) 6_565 . ?
 C51 C44 C45 108.8(12) 6_565 . ?
 C51 C44 C49 96.3(13) 6_565 6_565 ?
 C51 C44 C50 54.3(10) 6_565 6_565 ?
 C51 C44 C64 3(2) 6_565 . ?
 C64 C44 U3 66.9(11) . . ?
 C64 C44 C28 140.2(12) . 6_565 ?
 C64 C44 C43 119.4(12) . . ?
 C64 C44 C45 108.1(8) . . ?
 C64 C44 C49 95.6(9) . 6_565 ?
 C64 C44 C50 53.9(8) . 6_565 ?
 C28 C45 C29 45.5(11) 6_565 6_565 ?
 C28 C45 C44 86.4(16) 6_565 . ?
 C28 C45 C46 37.1(12) 6_565 . ?
 C28 C45 C48 103.3(17) 6_565 6_565 ?
 C28 C45 C50 155(2) 6_565 6_565 ?
 C28 C45 C66 155(2) 6_565 . ?
 C44 C45 C29 41.1(8) . 6_565 ?
 C44 C45 C46 121.0(14) . . ?
 C44 C45 C48 150.5(15) . 6_565 ?
 C44 C45 C50 72.8(9) . 6_565 ?
 C44 C45 C66 107.4(7) . . ?
 C46 C45 C29 80.3(10) . 6_565 ?
 C46 C45 C48 66.5(9) . 6_565 ?
 C46 C45 C50 151(2) . 6_565 ?
 C46 C45 C66 121.0(15) . . ?
 C48 C45 C29 138.2(13) 6_565 6_565 ?
 C49 C45 C28 133(3) 6_565 6_565 ?
 C49 C45 C29 158(4) 6_565 6_565 ?
 C49 C45 C44 135(3) 6_565 . ?
 C49 C45 C46 96(2) 6_565 . ?
 C49 C45 C48 29.4(19) 6_565 6_565 ?
 C49 C45 C50 63(2) 6_565 6_565 ?
 C49 C45 C66 28(2) 6_565 . ?
 C50 C45 C29 111.8(13) 6_565 6_565 ?
 C50 C45 C48 89.4(11) 6_565 6_565 ?
 C66 C45 C29 142.1(13) . 6_565 ?
 C66 C45 C48 55.0(10) . 6_565 ?
 C66 C45 C50 35.3(8) . 6_565 ?
 C24 C46 U7 64.9(17) . . ?
 C24 C46 C26 29.1(7) . 6_565 ?
 C24 C46 C48 154(2) . 6_565 ?
 C24 C46 C49 137.6(15) . 6_565 ?
 C26 C46 U7 60.0(13) 6_565 . ?
 C27 C46 U7 70(3) 6_565 . ?
 C27 C46 C24 49.8(15) 6_565 . ?
 C27 C46 C26 21.9(16) 6_565 6_565 ?
 C27 C46 C28 130(2) 6_565 6_565 ?
 C27 C46 C45 167(3) 6_565 . ?
 C27 C46 C47 70.9(15) 6_565 . ?
 C27 C46 C48 119(2) 6_565 6_565 ?
 C27 C46 C49 164(3) 6_565 6_565 ?
 C28 C46 U7 95(2) 6_565 . ?
 C28 C46 C24 80.4(13) 6_565 . ?
 C28 C46 C26 109.3(14) 6_565 6_565 ?
 C28 C46 C45 40.4(12) 6_565 . ?
 C28 C46 C47 155(3) 6_565 . ?
 C28 C46 C48 108.1(16) 6_565 6_565 ?
 C28 C46 C49 61.5(12) 6_565 6_565 ?
 C45 C46 U7 100.0(18) . . ?
 C45 C46 C24 118.8(12) . . ?
 C45 C46 C26 145.5(16) . 6_565 ?
 C45 C46 C47 116.1(13) . . ?
 C45 C46 C48 68.0(10) . 6_565 ?
 C45 C46 C49 21.1(8) . 6_565 ?
 C47 C46 U7 77.3(14) . . ?
 C47 C46 C24 116.7(12) . . ?
 C47 C46 C26 88.3(9) . 6_565 ?
 C47 C46 C48 48.3(6) . 6_565 ?
 C47 C46 C49 95.3(11) . 6_565 ?
 C48 C46 U7 89.1(15) 6_565 . ?
 C48 C46 C26 133.0(12) 6_565 6_565 ?
 C49 C46 U7 99.1(17) 6_565 . ?
 C49 C46 C26 158(2) 6_565 6_565 ?
 C49 C46 C48 47.0(6) 6_565 6_565 ?
 C27 C47 U7 68.5(10) . . ?
 C27 C47 U7 68.5(9) 6_565 . ?
 C27 C47 C27 95.6(12) 6_565 . ?
 C27 C47 C46 27.4(7) . 6_565 ?
 C27 C47 C46 27.4(7) 6_565 . ?
 C27 C47 C46 121.5(11) . . ?
 C27 C47 C46 121.5(11) 6_565 6_565 ?
 C27 C47 C48 108.3(7) 6_565 6_565 ?
 C27 C47 C48 108.3(7) . . ?
 C27 C47 C48 145.9(11) . 6_565 ?
 C27 C47 C48 145.9(11) 6_565 . ?
 C46 C47 U7 74.4(13) 6_565 . ?
 C46 C47 U7 74.4(13) . . ?
 C46 C47 C46 144.2(19) . 6_565 ?
 C48 C47 U7 97.4(13) . . ?
 C48 C47 U7 97.4(13) 6_565 . ?
 C48 C47 C46 81.0(8) . 6_565 ?
 C48 C47 C46 120.3(13) 6_565 6_565 ?
 C48 C47 C46 81.0(8) 6_565 . ?
 C48 C47 C46 120.3(13) . . ?
 C48 C47 C48 40.7(11) 6_565 . ?
 C46 C48 C45 45.4(5) 6_565 6_565 ?
 C47 C48 C45 96.0(8) . 6_565 ?
 C47 C48 C46 50.7(6) . 6_565 ?
 C47 C48 C66 143.2(11) . 6_565 ?
 C47 C48 C67 125.3(12) . . ?
 C48 C48 C45 157.4(8) 6_565 6_565 ?
 C48 C48 C46 118.9(6) 6_565 6_565 ?
 C48 C48 C47 69.7(6) 6_565 . ?
 C48 C48 C49 163.7(11) 6_565 . ?
 C48 C48 C66 138.3(7) 6_565 6_565 ?
 C48 C48 C67 80.6(10) 6_565 6_565 ?
 C48 C48 C67 57.4(7) 6_565 . ?
 C49 C48 C45 11.8(7) . 6_565 ?
 C49 C48 C46 57.1(7) . 6_565 ?
 C49 C48 C47 107.7(7) . . ?
 C49 C48 C66 37.7(8) . 6_565 ?
 C49 C48 C67 118.9(11) . . ?
 C66 C48 C45 48.8(8) 6_565 6_565 ?
 C66 C48 C46 93.9(9) 6_565 6_565 ?
 C67 C48 C45 128.3(12) . 6_565 ?
 C67 C48 C45 107.1(13) 6_565 6_565 ?
 C67 C48 C46 148.0(15) 6_565 6_565 ?
 C67 C48 C46 156.5(17) . 6_565 ?
 C67 C48 C47 147.1(17) 6_565 . ?
 C67 C48 C49 96.7(12) 6_565 . ?
 C67 C48 C66 59.3(8) 6_565 6_565 ?
 C67 C48 C66 82.1(11) . 6_565 ?
 C67 C48 C67 23.2(12) 6_565 . ?
 C28 C49 C44 58.8(8) . 6_565 ?
 C28 C49 C46 33.5(6) . 6_565 ?
 C28 C49 C67 142.0(11) . 6_565 ?
 C44 C49 C67 137.8(13) 6_565 6_565 ?
 C45 C49 C28 30(2) 6_565 . ?
 C45 C49 C44 33(2) 6_565 6_565 ?
 C45 C49 C46 63(2) 6_565 6_565 ?
 C45 C49 C48 139(3) 6_565 . ?
 C45 C49 C50 94(2) 6_565 . ?
 C45 C49 C66 136(4) 6_565 6_565 ?
 C45 C49 C67 162(4) 6_565 6_565 ?
 C46 C49 C44 91.1(9) 6_565 6_565 ?
 C46 C49 C67 112.0(11) 6_565 6_565 ?
 C48 C49 C28 109.1(8) . . ?
 C48 C49 C44 153.6(16) . 6_565 ?
 C48 C49 C46 75.9(8) . 6_565 ?
 C48 C49 C67 38.3(7) . 6_565 ?
 C50 C49 C28 120.5(11) . . ?
 C50 C49 C44 62.0(9) . 6_565 ?
 C50 C49 C46 149.6(15) . 6_565 ?
 C50 C49 C48 121.9(11) . . ?
 C50 C49 C67 83.9(9) . 6_565 ?
 C66 C49 C28 159(2) 6_565 . ?
 C66 C49 C44 104.0(18) 6_565 6_565 ?
 C66 C49 C46 154(2) 6_565 6_565 ?
 C66 C49 C48 81.3(16) 6_565 . ?
 C66 C49 C50 42.6(14) 6_565 . ?
 C66 C49 C67 43.3(12) 6_565 6_565 ?
 C45 C50 C44 52.7(8) 6_565 6_565 ?
 C49 C50 C44 75.8(10) . 6_565 ?
 C49 C50 C45 23.4(9) . 6_565 ?
 C49 C50 C51 120.8(11) . . ?
 C49 C50 C64 127.4(14) . 6_565 ?
 C49 C50 C69 121.2(11) . . ?
 C51 C50 C44 45.3(9) . 6_565 ?
 C51 C50 C45 98.0(12) . 6_565 ?
 C51 C50 C64 7.7(9) . 6_565 ?
 C51 C50 C69 108.6(7) . . ?
 C64 C50 C44 52.5(8) 6_565 6_565 ?
 C64 C50 C45 105.0(13) 6_565 6_565 ?
 C65 C50 C44 123.2(19) 6_565 6_565 ?
 C65 C50 C45 168(3) 6_565 6_565 ?
 C65 C50 C49 155(2) 6_565 . ?
 C65 C50 C51 78.5(14) 6_565 . ?
 C65 C50 C64 71.0(14) 6_565 6_565 ?
 C65 C50 C66 109(2) 6_565 6_565 ?
 C65 C50 C69 33.8(14) 6_565 . ?
 C66 C50 C44 123(2) 6_565 6_565 ?
 C66 C50 C45 71.8(14) 6_565 6_565 ?
 C66 C50 C49 48.4(14) 6_565 . ?
 C66 C50 C51 163(3) 6_565 . ?
 C66 C50 C64 163(4) 6_565 6_565 ?
 C66 C50 C69 75.4(15) 6_565 . ?
 C69 C50 C44 146.3(14) . 6_565 ?
 C69 C50 C45 141.9(15) . 6_565 ?
 C69 C50 C64 100.9(11) . 6_565 ?
 C30 C51 U3 70.6(12) . 6_565 ?
 C30 C51 C52 117.1(13) . . ?
 C30 C51 C65 150.7(19) . 6_565 ?
 C44 C51 U3 85.1(17) 6_565 6_565 ?
 C44 C51 C30 44.2(10) 6_565 . ?
 C44 C51 C50 80.3(12) 6_565 . ?
 C44 C51 C52 155(2) 6_565 . ?
 C44 C51 C63 127.8(17) 6_565 6_565 ?
 C44 C51 C65 114.2(17) 6_565 6_565 ?
 C50 C51 U3 93.5(10) . 6_565 ?
 C50 C51 C30 122.1(12) . . ?
 C50 C51 C52 107.8(8) . . ?
 C50 C51 C65 34.3(9) . 6_565 ?
 C52 C51 U3 70.7(10) . 6_565 ?
 C52 C51 C65 74.5(10) . 6_565 ?
 C63 C51 U3 64.3(14) 6_565 6_565 ?
 C63 C51 C30 84.6(12) 6_565 . ?
 C63 C51 C50 138.7(14) 6_565 . ?
 C63 C51 C52 33.8(10) 6_565 . ?
 C63 C51 C65 107.7(14) 6_565 6_565 ?
 C64 C51 U3 73(10) 6_565 6_565 ?
 C64 C51 C30 128(9) 6_565 . ?
 C64 C51 C44 157(10) 6_565 6_565 ?
 C64 C51 C50 95(7) 6_565 . ?
 C64 C51 C52 13(6) 6_565 . ?
 C64 C51 C63 46(6) 6_565 6_565 ?
 C64 C51 C65 62(6) 6_565 6_565 ?
 C65 C51 U3 90.6(15) 6_565 6_565 ?
 U2 C52 U1 14.5(3) 6_565 6_565 ?
 U3 C52 U1 15.6(4) 6_565 6_565 ?
 U3 C52 U2 20.7(4) 6_565 6_565 ?
 C51 C52 U1 93.8(10) . 6_565 ?
 C51 C52 U2 91.6(10) . 6_565 ?
 C51 C52 U3 78.3(10) . 6_565 ?
 C51 C52 C53 121.5(13) . . ?
 C51 C52 C65 54.4(7) . 6_565 ?
 C51 C52 C78 136.4(11) . 6_565 ?
 C51 C52 C79 94.0(8) . 6_565 ?
 C53 C52 U1 61.9(11) . 6_565 ?
 C53 C52 U2 75.1(12) . 6_565 ?
 C53 C52 U3 70.0(12) . 6_565 ?
 C53 C52 C65 157.8(19) . 6_565 ?
 C53 C52 C78 89.4(10) . 6_565 ?
 C53 C52 C79 131.1(13) . 6_565 ?
 C63 C52 U1 77(2) 6_565 6_565 ?
 C63 C52 U2 89(2) 6_565 6_565 ?
 C63 C52 U3 70(2) 6_565 6_565 ?
 C63 C52 C51 68.2(17) 6_565 . ?
 C63 C52 C53 55.2(15) 6_565 . ?
 C63 C52 C64 70.2(18) 6_565 6_565 ?
 C63 C52 C65 122(2) 6_565 6_565 ?
 C63 C52 C70 160(3) 6_565 . ?
 C63 C52 C77 95(2) 6_565 6_565 ?
 C63 C52 C78 142(2) 6_565 6_565 ?
 C63 C52 C79 153(3) 6_565 6_565 ?
 C64 C52 U1 94.0(18) 6_565 6_565 ?
 C64 C52 U2 91.3(18) 6_565 6_565 ?
 C64 C52 U3 78.6(18) 6_565 6_565 ?
 C64 C52 C51 2.0(9) 6_565 . ?
 C64 C52 C53 123.3(15) 6_565 . ?
 C64 C52 C65 52.5(10) 6_565 6_565 ?
 C64 C52 C70 107.0(12) 6_565 . ?
 C64 C52 C78 134.6(18) 6_565 6_565 ?
 C64 C52 C79 92.0(12) 6_565 6_565 ?
 C65 C52 U1 95.9(12) 6_565 6_565 ?
 C65 C52 U2 83.0(12) 6_565 6_565 ?
 C65 C52 U3 88.2(12) 6_565 6_565 ?
 C65 C52 C79 40.4(9) 6_565 6_565 ?
 C70 C52 U1 83.9(12) . 6_565 ?
 C70 C52 U2 71.1(12) . 6_565 ?
 C70 C52 U3 90.5(12) . 6_565 ?
 C70 C52 C51 108.9(8) . . ?
 C70 C52 C53 118.9(14) . . ?
 C70 C52 C65 55.2(8) . 6_565 ?
 C70 C52 C78 30.3(8) . 6_565 ?
 C70 C52 C79 14.9(7) . 6_565 ?
 C77 C52 U1 68.8(16) 6_565 6_565 ?
 C77 C52 U2 74.6(16) 6_565 6_565 ?
 C77 C52 U3 83.5(17) 6_565 6_565 ?
 C77 C52 C51 158(2) 6_565 . ?
 C77 C52 C53 39.5(11) 6_565 . ?
 C77 C52 C64 160(3) 6_565 6_565 ?
 C77 C52 C65 137.0(17) 6_565 6_565 ?
 C77 C52 C70 82.6(14) 6_565 . ?
 C77 C52 C78 52.4(10) 6_565 6_565 ?
 C77 C52 C79 97.0(14) 6_565 6_565 ?
 C78 C52 U1 73.2(11) 6_565 6_565 ?
 C78 C52 U2 65.6(11) 6_565 6_565 ?
 C78 C52 U3 85.9(12) 6_565 6_565 ?
 C78 C52 C65 85.0(10) 6_565 6_565 ?
 C78 C52 C79 44.6(7) 6_565 6_565 ?
 C79 C52 U1 85.2(10) 6_565 6_565 ?
 C79 C52 U2 71.1(9) 6_565 6_565 ?
 C79 C52 U3 88.0(10) 6_565 6_565 ?
 U1 C53 U2 13.8(3) 6_565 6_565 ?
 U1 C53 U3 17.1(4) 6_565 6_565 ?
 U1 C53 U6 11.9(3) 6_565 . ?
 U2 C53 U6 23.8(5) 6_565 . ?
 U3 C53 U2 20.6(4) 6_565 6_565 ?
 U3 C53 U6 27.3(5) 6_565 . ?
 C32 C53 U1 84.1(14) . 6_565 ?
 C32 C53 U2 95.5(15) . 6_565 ?
 C32 C53 U3 76.5(14) . 6_565 ?
 C32 C53 U6 81.6(14) . . ?
 C32 C53 C52 118.9(12) . . ?
 C32 C53 C54 117.8(12) . . ?
 C32 C53 C62 23.3(9) . 6_565 ?
 C52 C53 U1 86.8(13) . 6_565 ?
 C52 C53 U2 74.5(12) . 6_565 ?
 C52 C53 U3 77.6(13) . 6_565 ?
 C52 C53 U6 98.2(14) . . ?
 C52 C53 C54 115.6(12) . . ?
 C52 C53 C62 95.6(12) . 6_565 ?
 C54 C53 U1 71.1(12) . 6_565 ?
 C54 C53 U2 72.1(12) . 6_565 ?
 C54 C53 U3 88.2(13) . 6_565 ?
 C54 C53 U6 62.9(11) . . ?
 C61 C53 U1 78.9(13) 6_565 6_565 ?
 C61 C53 U2 92.6(15) 6_565 6_565 ?
 C61 C53 U3 82.4(14) 6_565 6_565 ?
 C61 C53 U6 69.9(13) 6_565 . ?
 C61 C53 C32 37.7(9) 6_565 . ?
 C61 C53 C52 153.3(18) 6_565 . ?
 C61 C53 C54 81.0(12) 6_565 . ?
 C61 C53 C62 60.7(9) 6_565 6_565 ?
 C62 C53 U1 83.5(14) 6_565 6_565 ?
 C62 C53 U2 91.0(14) 6_565 6_565 ?
 C62 C53 U3 70.4(13) 6_565 6_565 ?
 C62 C53 U6 85.9(13) 6_565 . ?
 C62 C53 C54 137.6(16) 6_565 . ?
 C63 C53 U1 89.1(18) 6_565 6_565 ?
 C63 C53 U2 82.5(17) 6_565 6_565 ?
 C63 C53 U3 73.3(17) 6_565 6_565 ?
 C63 C53 U6 100.5(19) 6_565 . ?
 C63 C53 C32 85.0(13) 6_565 . ?
 C63 C53 C52 34.5(10) 6_565 . ?
 C63 C53 C54 147(2) 6_565 . ?
 C63 C53 C61 122.0(16) 6_565 6_565 ?
 C63 C53 C62 61.7(10) 6_565 6_565 ?
 C76 C53 U1 75.2(17) 6_565 6_565 ?
 C76 C53 U2 80.0(17) 6_565 6_565 ?
 C76 C53 U3 91.9(19) 6_565 6_565 ?
 C76 C53 U6 64.7(17) 6_565 . ?
 C76 C53 C32 102.6(14) 6_565 . ?
 C76 C53 C52 132.7(16) 6_565 . ?
 C76 C53 C54 17.1(11) 6_565 . ?
 C76 C53 C61 65.0(11) 6_565 6_565 ?
 C76 C53 C62 124.4(17) 6_565 6_565 ?
 C76 C53 C63 162(3) 6_565 6_565 ?
 C77 C53 U1 88(2) 6_565 6_565 ?
 C77 C53 U2 75(2) 6_565 6_565 ?
 C77 C53 U3 93(2) 6_565 6_565 ?
 C77 C53 U6 93(2) 6_565 . ?
 C77 C53 C32 166(2) 6_565 . ?
 C77 C53 C52 48.8(12) 6_565 . ?
 C77 C53 C54 70.1(14) 6_565 . ?
 C77 C53 C61 151(2) 6_565 6_565 ?
 C77 C53 C62 144(2) 6_565 6_565 ?
 C77 C53 C63 83.2(15) 6_565 6_565 ?
 C77 C53 C76 86.6(16) 6_565 6_565 ?
 U1 C54 U2 14.3(3) 6_565 6_565 ?
 U1 C54 U3 12.6(3) 6_565 6_565 ?
 U1 C54 U6 16.8(3) 6_565 . ?
 U2 C54 U3 19.7(4) 6_565 6_565 ?
 U6 C54 U2 26.0(5) . 6_565 ?
 U6 C54 U3 28.5(5) . 6_565 ?
 C53 C54 U1 73.7(12) . 6_565 ?
 C53 C54 U2 76.7(12) . 6_565 ?
 C53 C54 U3 61.1(12) . 6_565 ?
 C53 C54 U6 87.7(13) . . ?
 C53 C54 C61 47.6(8) . 6_565 ?
 C53 C54 C74 140.1(15) . 6_565 ?
 C55 C54 U1 83.5(10) . 6_565 ?
 C55 C54 U2 93.9(10) . 6_565 ?
 C55 C54 U3 91.5(11) . 6_565 ?
 C55 C54 U6 68.0(10) . . ?
 C55 C54 C53 119.6(13) . . ?
 C55 C54 C61 72.4(11) . 6_565 ?
 C55 C54 C74 83.9(8) . 6_565 ?
 C55 C54 C77 154.5(16) . 6_565 ?
 C61 C54 U1 72.7(9) 6_565 6_565 ?
 C61 C54 U2 85.2(10) 6_565 6_565 ?
 C61 C54 U3 65.9(9) 6_565 6_565 ?
 C61 C54 U6 75.2(9) 6_565 . ?
 C61 C54 C74 144.0(15) 6_565 6_565 ?
 C72 C54 U1 81.2(11) . 6_565 ?
 C72 C54 U2 68.5(11) . 6_565 ?
 C72 C54 U3 87.9(12) . 6_565 ?
 C72 C54 U6 80.8(11) . . ?
 C72 C54 C53 121.7(14) . . ?
 C72 C54 C55 108.3(8) . . ?
 C72 C54 C61 153.7(18) . 6_565 ?
 C72 C54 C74 24.4(6) . 6_565 ?
 C72 C54 C77 88.1(13) . 6_565 ?
 C74 C54 U1 78.1(11) 6_565 6_565 ?
 C74 C54 U2 69.5(11) 6_565 6_565 ?
 C74 C54 U3 88.6(12) 6_565 6_565 ?
 C74 C54 U6 70.9(11) 6_565 . ?
 C75 C54 U1 82.7(16) 6_565 6_565 ?
 C75 C54 U2 84.6(16) 6_565 6_565 ?
 C75 C54 U3 95.1(17) 6_565 6_565 ?
 C75 C54 U6 66.7(15) 6_565 . ?
 C75 C54 C53 151(2) 6_565 . ?
 C75 C54 C55 39.3(9) 6_565 . ?
 C75 C54 C61 109.6(14) 6_565 6_565 ?
 C75 C54 C72 69.4(10) 6_565 . ?
 C75 C54 C74 45.1(9) 6_565 6_565 ?
 C75 C54 C77 153(2) 6_565 6_565 ?
 C76 C54 U1 84(4) 6_565 6_565 ?
 C76 C54 U2 95(4) 6_565 6_565 ?
 C76 C54 U3 76(4) 6_565 6_565 ?
 C76 C54 U6 89(4) 6_565 . ?
 C76 C54 C53 40(2) 6_565 . ?
 C76 C54 C55 84(3) 6_565 . ?
 C76 C54 C61 16(3) 6_565 6_565 ?
 C76 C54 C72 160(4) 6_565 . ?
 C76 C54 C74 160(4) 6_565 6_565 ?
 C76 C54 C75 123(3) 6_565 6_565 ?
 C76 C54 C77 76(2) 6_565 6_565 ?
 C77 C54 U1 79.8(12) 6_565 6_565 ?
 C77 C54 U2 73.6(12) 6_565 6_565 ?
 C77 C54 U3 69.1(12) 6_565 6_565 ?
 C77 C54 U6 96.6(14) 6_565 . ?
 C77 C54 C53 36.7(9) 6_565 . ?
 C77 C54 C61 84.2(10) 6_565 6_565 ?
 C77 C54 C74 111.0(13) 6_565 6_565 ?
 U1 C55 U5 35.1(6) 6_565 . ?
 U6 C55 U1 17.3(4) . 6_565 ?
 U6 C55 U5 17.9(6) . . ?
 C34 C55 U1 84.5(13) . 6_565 ?
 C34 C55 U5 79.6(14) . . ?
 C34 C55 U6 80.3(14) . . ?
 C34 C55 C59 23.5(8) . 6_565 ?
 C34 C55 C61 56.5(9) . 6_565 ?
 C34 C55 C76 101.2(13) . 6_565 ?
 C54 C55 U1 65.6(9) . 6_565 ?
 C54 C55 U5 97.0(12) . . ?
 C54 C55 U6 81.6(10) . . ?
 C54 C55 C34 121.6(14) . . ?
 C54 C55 C56 108.5(8) . . ?
 C54 C55 C59 142.4(14) . 6_565 ?
 C54 C55 C61 65.6(10) . 6_565 ?
 C54 C55 C76 21.4(10) . 6_565 ?
 C56 C55 U1 87.0(9) . 6_565 ?
 C56 C55 U5 61.1(9) . . ?
 C56 C55 U6 74.9(10) . . ?
 C56 C55 C34 119.1(14) . . ?
 C56 C55 C59 96.4(12) . 6_565 ?
 C56 C55 C61 153.0(14) . 6_565 ?
 C56 C55 C76 128.7(13) . 6_565 ?
 C58 C55 U1 93.9(15) 6_565 6_565 ?
 C58 C55 U5 58.8(14) 6_565 . ?
 C58 C55 U6 76.7(15) 6_565 . ?
 C58 C55 C34 81.2(12) 6_565 . ?
 C58 C55 C54 145.2(15) 6_565 . ?
 C58 C55 C56 39.5(11) 6_565 . ?
 C58 C55 C59 57.7(9) 6_565 6_565 ?
 C58 C55 C61 133.6(15) 6_565 6_565 ?
 C58 C55 C76 159(2) 6_565 6_565 ?
 C59 C55 U1 88.8(10) 6_565 6_565 ?
 C59 C55 U5 70.4(11) 6_565 . ?
 C59 C55 U6 78.2(10) 6_565 . ?
 C59 C55 C61 79.3(9) 6_565 6_565 ?
 C61 C55 U1 66.4(8) 6_565 6_565 ?
 C61 C55 U5 92.7(10) 6_565 . ?
 C61 C55 U6 78.1(9) 6_565 . ?
 C75 C55 U1 74(2) 6_565 6_565 ?
 C75 C55 U5 78(2) 6_565 . ?
 C75 C55 U6 77(2) 6_565 . ?
 C75 C55 C34 157(3) 6_565 . ?
 C75 C55 C54 56.4(12) 6_565 . ?
 C75 C55 C56 52.8(12) 6_565 . ?
 C75 C55 C58 92.0(18) 6_565 6_565 ?
 C75 C55 C59 144(2) 6_565 6_565 ?
 C75 C55 C61 119.1(19) 6_565 6_565 ?
 C75 C55 C76 77.6(14) 6_565 6_565 ?
 C76 C55 U1 65.6(12) 6_565 6_565 ?
 C76 C55 U5 100.5(14) 6_565 . ?
 C76 C55 U6 82.8(13) 6_565 . ?
 C76 C55 C59 123.6(14) 6_565 6_565 ?
 C76 C55 C61 44.8(7) 6_565 6_565 ?
 U5 C56 U1 35.9(5) . 6_565 ?
 U6 C56 U1 14.4(4) . 6_565 ?
 U6 C56 U5 21.9(6) . . ?
 C55 C56 U1 64.8(8) . 6_565 ?
 C55 C56 U5 91.4(10) . . ?
 C55 C56 U6 73.2(9) . . ?
 C55 C56 C56 159.5(9) . 6_565 ?
 C55 C56 C57 126.3(12) . . ?
 C55 C56 C73 136.0(9) . 6_565 ?
 C55 C56 C74 94.7(9) . 6_565 ?
 C56 C56 U1 95.6(3) 6_565 6_565 ?
 C56 C56 U5 68.2(4) 6_565 . ?
 C56 C56 U6 86.3(4) 6_565 . ?
 C56 C56 C73 39.7(6) 6_565 6_565 ?
 C57 C56 U1 100.6(10) . 6_565 ?
 C57 C56 U5 65.1(10) . . ?
 C57 C56 U6 86.2(10) . . ?
 C57 C56 C56 48.1(7) . 6_565 ?
 C57 C56 C73 87.6(10) . 6_565 ?
 C57 C56 C74 129.7(13) . 6_565 ?
 C58 C56 U1 84.1(18) 6_565 6_565 ?
 C58 C56 U5 78.1(18) 6_565 . ?
 C58 C56 U6 78.7(19) 6_565 . ?
 C58 C56 C55 57.0(13) 6_565 . ?
 C58 C56 C56 117.8(11) 6_565 6_565 ?
 C58 C56 C57 70.7(9) 6_565 . ?
 C58 C56 C73 152.5(18) 6_565 6_565 ?
 C58 C56 C73 159(2) 6_565 . ?
 C58 C56 C74 148(2) 6_565 6_565 ?
 C58 C56 C75 95.8(17) 6_565 6_565 ?
 C73 C56 U1 75.9(10) . 6_565 ?
 C73 C56 U1 83.6(8) 6_565 6_565 ?
 C73 C56 U5 88.8(14) . . ?
 C73 C56 U5 77.4(9) 6_565 . ?
 C73 C56 U6 83.1(12) . . ?
 C73 C56 U6 83.3(9) 6_565 . ?
 C73 C56 C55 107.7(8) . . ?
 C73 C56 C56 70.9(8) . 6_565 ?
 C73 C56 C57 118.6(13) . . ?
 C73 C56 C73 31.2(8) . 6_565 ?
 C73 C56 C74 12.9(8) . 6_565 ?
 C74 C56 U1 69.0(11) 6_565 6_565 ?
 C74 C56 U5 88.9(14) 6_565 . ?
 C74 C56 U6 78.6(12) 6_565 . ?
 C74 C56 C56 82.9(7) 6_565 6_565 ?
 C74 C56 C73 43.4(5) 6_565 6_565 ?
 C75 C56 U1 59.6(14) 6_565 6_565 ?
 C75 C56 U5 95.5(17) 6_565 . ?
 C75 C56 U6 73.7(16) 6_565 . ?
 C75 C56 C55 39.1(9) 6_565 . ?
 C75 C56 C56 136.8(11) 6_565 6_565 ?
 C75 C56 C57 158(2) 6_565 . ?
 C75 C56 C73 68.9(10) 6_565 . ?
 C75 C56 C73 99.0(12) 6_565 6_565 ?
 C75 C56 C74 56.1(9) 6_565 6_565 ?
 U5 C57 U6 19.5(4) . 6_565 ?
 U5 C57 U6 19.5(4) . . ?
 U6 C57 U6 33.3(5) 6_565 . ?
 C36 C57 U5 81.6(12) 6_565 . ?
 C36 C57 U5 81.6(12) . . ?
 C36 C57 U6 96.8(11) . 6_565 ?
 C36 C57 U6 85.7(10) . . ?
 C36 C57 U6 96.8(11) 6_565 . ?
 C36 C57 U6 85.7(10) 6_565 6_565 ?
 C36 C57 C36 39.7(12) . 6_565 ?
 C36 C57 C56 115.5(8) . . ?
 C36 C57 C56 115.5(8) 6_565 6_565 ?
 C36 C57 C56 152.0(12) 6_565 . ?
 C36 C57 C56 152.0(12) . 6_565 ?
 C36 C57 C58 119.2(9) . . ?
 C36 C57 C58 80.3(8) . 6_565 ?
 C36 C57 C58 80.3(8) 6_565 . ?
 C36 C57 C58 119.2(9) 6_565 6_565 ?
 C56 C57 U5 81.5(11) 6_565 . ?
 C56 C57 U5 81.5(11) . . ?
 C56 C57 U6 62.9(9) 6_565 6_565 ?
 C56 C57 U6 85.8(10) 6_565 . ?
 C56 C57 U6 62.9(9) . . ?
 C56 C57 U6 85.8(10) . 6_565 ?
 C56 C57 C56 83.7(13) 6_565 . ?
 C58 C57 U5 80.5(10) 6_565 . ?
 C58 C57 U5 80.5(10) . . ?
 C58 C57 U6 95.0(11) 6_565 6_565 ?
 C58 C57 U6 95.0(11) . . ?
 C58 C57 U6 62.2(10) 6_565 . ?
 C58 C57 U6 62.2(10) . 6_565 ?
 C58 C57 C56 118.4(10) 6_565 6_565 ?
 C58 C57 C56 35.5(8) 6_565 . ?
 C58 C57 C56 35.5(8) . 6_565 ?
 C58 C57 C56 118.4(10) . . ?
 C58 C57 C58 150.1(16) 6_565 . ?
 U5 C58 U1 35.6(6) . . ?
 U6 C58 U1 13.5(4) 6_565 . ?
 U6 C58 U5 22.1(6) 6_565 . ?
 C34 C58 U1 70.2(10) 6_565 . ?
 C34 C58 U5 89.3(12) 6_565 . ?
 C34 C58 U6 75.8(11) 6_565 6_565 ?
 C34 C58 C35 48.0(7) 6_565 6_565 ?
 C34 C58 C36 93.6(9) 6_565 6_565 ?
 C35 C58 U1 87.3(10) 6_565 . ?
 C35 C58 U5 77.8(11) 6_565 . ?
 C35 C58 U6 81.9(10) 6_565 6_565 ?
 C36 C58 U1 101.0(9) 6_565 . ?
 C36 C58 U5 69.8(10) 6_565 . ?
 C36 C58 U6 88.5(10) 6_565 6_565 ?
 C36 C58 C35 45.9(6) 6_565 6_565 ?
 C55 C58 U1 63.0(13) 6_565 . ?
 C55 C58 U5 98.5(16) 6_565 . ?
 C55 C58 U6 76.4(14) 6_565 6_565 ?
 C55 C58 C34 55.2(10) 6_565 6_565 ?
 C55 C58 C35 103.0(13) 6_565 6_565 ?
 C55 C58 C36 147.6(15) 6_565 6_565 ?
 C55 C58 C57 154.0(17) 6_565 . ?
 C55 C58 C59 79.6(12) 6_565 . ?
 C55 C58 C75 36.1(10) 6_565 . ?
 C56 C58 U1 78.6(18) 6_565 . ?
 C56 C58 U5 82.4(19) 6_565 . ?
 C56 C58 U6 81.1(19) 6_565 6_565 ?
 C56 C58 C34 136.1(17) 6_565 6_565 ?
 C56 C58 C35 160(2) 6_565 6_565 ?
 C56 C58 C36 122.7(14) 6_565 6_565 ?
 C56 C58 C55 83.5(14) 6_565 6_565 ?
 C56 C58 C57 73.8(11) 6_565 . ?
 C56 C58 C59 159(2) 6_565 . ?
 C56 C58 C75 47.7(11) 6_565 . ?
 C57 C58 U1 99.4(11) . . ?
 C57 C58 U5 66.4(10) . . ?
 C57 C58 U6 87.4(11) . 6_565 ?
 C57 C58 C34 140.2(13) . 6_565 ?
 C57 C58 C35 94.6(9) . 6_565 ?
 C57 C58 C36 49.4(6) . 6_565 ?
 C57 C58 C59 118.7(10) . . ?
 C57 C58 C75 119.2(10) . . ?
 C59 C58 U1 81.9(11) . . ?
 C59 C58 U5 87.0(13) . . ?
 C59 C58 U6 82.1(12) . 6_565 ?
 C59 C58 C34 24.5(8) . 6_565 ?
 C59 C58 C35 24.1(7) . 6_565 ?
 C59 C58 C36 69.9(8) . 6_565 ?
 C59 C58 C75 113.5(10) . . ?
 C75 C58 U1 59.3(10) . . ?
 C75 C58 U5 88.1(13) . . ?
 C75 C58 U6 70.8(11) . 6_565 ?
 C75 C58 C34 89.2(9) . 6_565 ?
 C75 C58 C35 134.3(12) . 6_565 ?
 C75 C58 C36 157.7(16) . 6_565 ?
 U6 C59 U5 19.8(6) 6_565 . ?
 C33 C59 U5 91.0(11) 6_565 . ?
 C33 C59 U6 74.1(10) 6_565 6_565 ?
 C34 C59 U5 97(3) 6_565 . ?
 C34 C59 U6 77(3) 6_565 6_565 ?
 C34 C59 C33 33.1(18) 6_565 6_565 ?
 C34 C59 C35 151(3) 6_565 6_565 ?
 C34 C59 C36 155(3) 6_565 6_565 ?
 C34 C59 C38 137(2) 6_565 . ?
 C34 C59 C55 52.6(17) 6_565 6_565 ?
 C34 C59 C58 95(2) 6_565 . ?
 C34 C59 C60 30.8(17) 6_565 . ?
 C35 C59 U5 78(3) 6_565 . ?
 C35 C59 U6 95(3) 6_565 6_565 ?
 C35 C59 C33 117.8(19) 6_565 6_565 ?
 C35 C59 C36 42.9(16) 6_565 6_565 ?
 C35 C59 C38 14.0(16) 6_565 . ?
 C35 C59 C55 148(2) 6_565 6_565 ?
 C35 C59 C58 107.3(19) 6_565 . ?
 C35 C59 C60 120.8(18) 6_565 . ?
 C36 C59 U5 61.6(8) 6_565 . ?
 C36 C59 U6 81.0(9) 6_565 6_565 ?
 C36 C59 C33 147.0(14) 6_565 6_565 ?
 C38 C59 U5 79.5(11) . . ?
 C38 C59 U6 93.7(11) . 6_565 ?
 C38 C59 C33 104.0(9) . 6_565 ?
 C38 C59 C36 55.9(7) . 6_565 ?
 C38 C59 C55 155.1(15) . 6_565 ?
 C38 C59 C58 119.4(11) . . ?
 C38 C59 C60 106.8(7) . . ?
 C55 C59 U5 76.2(11) 6_565 . ?
 C55 C59 U6 64.3(9) 6_565 6_565 ?
 C55 C59 C33 82.1(9) 6_565 6_565 ?
 C55 C59 C36 106.4(10) 6_565 6_565 ?
 C58 C59 U5 62.9(11) . . ?
 C58 C59 U6 65.9(11) . 6_565 ?
 C58 C59 C33 121.3(12) . 6_565 ?
 C58 C59 C36 64.5(7) . 6_565 ?
 C58 C59 C55 42.6(8) . 6_565 ?
 C60 C59 U5 98.1(12) . . ?
 C60 C59 U6 80.8(11) . 6_565 ?
 C60 C59 C33 7.3(13) . 6_565 ?
 C60 C59 C36 153.8(13) . 6_565 ?
 C60 C59 C55 82.2(10) . 6_565 ?
 C60 C59 C58 123.3(13) . . ?
 U6 C60 U1 15.6(3) 6_565 . ?
 C14 C60 U1 87.0(13) 6_565 . ?
 C14 C60 U6 89.7(14) 6_565 6_565 ?
 C14 C60 C32 76.3(10) 6_565 6_565 ?
 C14 C60 C35 101.5(12) 6_565 6_565 ?
 C32 C60 U1 65.3(10) 6_565 . ?
 C32 C60 U6 80.9(12) 6_565 6_565 ?
 C32 C60 C35 152.2(19) 6_565 6_565 ?
 C33 C60 U1 74(4) 6_565 . ?
 C33 C60 U6 87(4) 6_565 6_565 ?
 C33 C60 C14 47(2) 6_565 6_565 ?
 C33 C60 C32 30.0(19) 6_565 6_565 ?
 C33 C60 C34 150(5) 6_565 6_565 ?
 C33 C60 C35 143(4) 6_565 6_565 ?
 C33 C60 C40 62(2) 6_565 . ?
 C33 C60 C59 155(5) 6_565 . ?
 C33 C60 C61 58(2) 6_565 . ?
 C34 C60 U1 78(3) 6_565 . ?
 C34 C60 U6 67(3) 6_565 6_565 ?
 C34 C60 C14 142(3) 6_565 6_565 ?
 C34 C60 C32 126(2) 6_565 6_565 ?
 C34 C60 C35 43.8(13) 6_565 6_565 ?
 C34 C60 C40 131.3(19) 6_565 . ?
 C34 C60 C59 23.5(14) 6_565 . ?
 C34 C60 C61 99.4(17) 6_565 . ?
 C35 C60 U1 87.0(11) 6_565 . ?
 C35 C60 U6 71.4(11) 6_565 6_565 ?
 C40 C60 U1 94.4(11) . . ?
 C40 C60 U6 93.2(11) . 6_565 ?
 C40 C60 C14 15.5(8) . 6_565 ?
 C40 C60 C32 91.8(11) . 6_565 ?
 C40 C60 C35 88.3(8) . 6_565 ?
 C59 C60 U1 84.2(12) . . ?
 C59 C60 U6 69.9(11) . 6_565 ?
 C59 C60 C14 121.5(12) . 6_565 ?
 C59 C60 C32 144.7(16) . 6_565 ?
 C59 C60 C35 20.5(7) . 6_565 ?
 C59 C60 C40 108.7(8) . . ?
 C61 C60 U1 62.3(13) . . ?
 C61 C60 U6 76.4(14) . 6_565 ?
 C61 C60 C14 104.0(11) . 6_565 ?
 C61 C60 C32 28.2(8) . 6_565 ?
 C61 C60 C35 138.3(15) . 6_565 ?
 C61 C60 C40 119.6(12) . . ?
 C61 C60 C59 121.6(13) . . ?
 U1 C61 U3 15.9(3) . . ?
 U1 C61 U6 15.7(3) . 6_565 ?
 U3 C61 U6 28.7(5) . 6_565 ?
 C32 C61 U1 88(2) 6_565 . ?
 C32 C61 U3 72(2) 6_565 . ?
 C32 C61 U6 100(2) 6_565 6_565 ?
 C32 C61 C33 82.8(18) 6_565 6_565 ?
 C32 C61 C34 141(2) 6_565 6_565 ?
 C32 C61 C53 72.9(14) 6_565 6_565 ?
 C32 C61 C54 123(2) 6_565 6_565 ?
 C32 C61 C55 157(3) 6_565 6_565 ?
 C32 C61 C60 111.4(16) 6_565 . ?
 C32 C61 C62 12.3(19) 6_565 . ?
 C32 C61 C76 120.6(16) 6_565 . ?
 C33 C61 U1 91(2) 6_565 . ?
 C33 C61 U3 87.0(19) 6_565 . ?
 C33 C61 U6 82.2(19) 6_565 6_565 ?
 C33 C61 C34 59.7(11) 6_565 6_565 ?
 C33 C61 C53 149(2) 6_565 6_565 ?
 C33 C61 C54 141(2) 6_565 6_565 ?
 C33 C61 C55 102.7(15) 6_565 6_565 ?
 C33 C61 C60 28.6(11) 6_565 . ?
 C33 C61 C62 91.5(14) 6_565 . ?
 C33 C61 C76 146(2) 6_565 . ?
 C34 C61 U1 82.0(12) 6_565 . ?
 C34 C61 U3 93.2(13) 6_565 . ?
 C34 C61 U6 66.3(12) 6_565 6_565 ?
 C34 C61 C54 86.0(11) 6_565 6_565 ?
 C34 C61 C55 44.3(7) 6_565 6_565 ?
 C53 C61 U1 69.1(13) 6_565 . ?
 C53 C61 U3 67.1(13) 6_565 . ?
 C53 C61 U6 82.7(14) 6_565 6_565 ?
 C53 C61 C34 135.5(17) 6_565 6_565 ?
 C53 C61 C54 51.3(9) 6_565 6_565 ?
 C53 C61 C55 93.0(12) 6_565 6_565 ?
 C53 C61 C62 61.9(9) 6_565 . ?
 C54 C61 U1 63.7(9) 6_565 . ?
 C54 C61 U3 75.4(10) 6_565 . ?
 C54 C61 U6 65.5(9) 6_565 6_565 ?
 C54 C61 C55 42.0(7) 6_565 6_565 ?
 C55 C61 U1 69.8(8) 6_565 . ?
 C55 C61 U3 85.7(10) 6_565 . ?
 C55 C61 U6 59.7(8) 6_565 6_565 ?
 C60 C61 U1 92.2(14) . . ?
 C60 C61 U3 96.0(15) . . ?
 C60 C61 U6 78.3(14) . 6_565 ?
 C60 C61 C34 32.2(9) . 6_565 ?
 C60 C61 C53 161(2) . 6_565 ?
 C60 C61 C54 117.8(12) . 6_565 ?
 C60 C61 C55 76.4(9) . 6_565 ?
 C60 C61 C62 119.8(11) . . ?
 C60 C61 C76 122.6(12) . . ?
 C62 C61 U1 79.2(9) . . ?
 C62 C61 U3 64.0(9) . . ?
 C62 C61 U6 92.5(10) . 6_565 ?
 C62 C61 C34 145.2(14) . 6_565 ?
 C62 C61 C54 110.9(9) . 6_565 ?
 C62 C61 C55 145.8(12) . 6_565 ?
 C76 C61 U1 68.0(11) . . ?
 C76 C61 U3 78.9(11) . . ?
 C76 C61 U6 70.7(12) . 6_565 ?
 C76 C61 C34 90.5(12) . 6_565 ?
 C76 C61 C53 48.0(8) . 6_565 ?
 C76 C61 C54 5.8(11) . 6_565 ?
 C76 C61 C55 46.2(9) . 6_565 ?
 C76 C61 C62 108.9(7) . . ?
 U3 C62 U1 15.7(4) . . ?
 C30 C62 U1 87.9(10) 6_565 . ?
 C30 C62 U3 72.8(10) 6_565 . ?
 C31 C62 U1 99(2) 6_565 . ?
 C31 C62 U3 86(2) 6_565 . ?
 C31 C62 C30 45.7(11) 6_565 6_565 ?
 C31 C62 C33 98.2(17) 6_565 6_565 ?
 C31 C62 C42 8.1(18) 6_565 . ?
 C31 C62 C53 157(3) 6_565 6_565 ?
 C31 C62 C61 133.9(17) 6_565 . ?
 C31 C62 C63 113.5(15) 6_565 . ?
 C32 C62 U1 84(4) 6_565 . ?
 C32 C62 U3 97(4) 6_565 . ?
 C32 C62 C30 162(4) 6_565 6_565 ?
 C32 C62 C31 121(3) 6_565 6_565 ?
 C32 C62 C33 26(2) 6_565 6_565 ?
 C32 C62 C42 114(2) 6_565 . ?
 C32 C62 C53 75(2) 6_565 6_565 ?
 C32 C62 C61 19(3) 6_565 . ?
 C32 C62 C63 124(2) 6_565 . ?
 C33 C62 U1 73.7(11) 6_565 . ?
 C33 C62 U3 83.0(13) 6_565 . ?
 C33 C62 C30 136.6(14) 6_565 6_565 ?
 C42 C62 U1 94.1(16) . . ?
 C42 C62 U3 81.3(16) . . ?
 C42 C62 C30 50.9(8) . 6_565 ?
 C42 C62 C33 90.9(11) . 6_565 ?
 C53 C62 U1 64.2(13) 6_565 . ?
 C53 C62 U3 75.6(14) 6_565 . ?
 C53 C62 C30 115.0(13) 6_565 6_565 ?
 C53 C62 C33 92.1(11) 6_565 6_565 ?
 C53 C62 C42 156(2) 6_565 . ?
 C61 C62 U1 69.2(8) . . ?
 C61 C62 U3 84.2(10) . . ?
 C61 C62 C30 157.0(15) . 6_565 ?
 C61 C62 C33 35.9(8) . 6_565 ?
 C61 C62 C42 126.3(12) . . ?
 C61 C62 C53 57.5(8) . 6_565 ?
 C63 C62 U1 75.3(10) . . ?
 C63 C62 U3 74.0(11) . . ?
 C63 C62 C30 67.8(9) . 6_565 ?
 C63 C62 C33 138.6(12) . 6_565 ?
 C63 C62 C42 118.2(11) . . ?
 C63 C62 C53 49.3(8) . 6_565 ?
 C63 C62 C61 106.5(8) . . ?
 U1 C63 U2 14.0(3) . . ?
 U3 C63 U1 15.7(4) . . ?
 U3 C63 U2 19.3(4) . . ?
 C30 C63 U1 88.3(10) 6_565 . ?
 C30 C63 U2 89.3(10) 6_565 . ?
 C30 C63 U3 73.0(10) 6_565 . ?
 C30 C63 C31 43.5(6) 6_565 6_565 ?
 C31 C63 U1 78.6(10) 6_565 . ?
 C31 C63 U2 88.8(11) 6_565 . ?
 C31 C63 U3 69.9(10) 6_565 . ?
 C32 C63 U1 70.8(11) 6_565 . ?
 C32 C63 U2 84.9(13) 6_565 . ?
 C32 C63 U3 73.5(12) 6_565 . ?
 C32 C63 C30 84.8(10) 6_565 6_565 ?
 C32 C63 C31 41.5(7) 6_565 6_565 ?
 C51 C63 U1 98.6(16) 6_565 . ?
 C51 C63 U2 88.7(15) 6_565 . ?
 C51 C63 U3 85.9(15) 6_565 . ?
 C51 C63 C30 49.1(8) 6_565 6_565 ?
 C51 C63 C31 92.5(12) 6_565 6_565 ?
 C51 C63 C32 133.5(15) 6_565 6_565 ?
 C51 C63 C62 118.5(13) 6_565 . ?
 C51 C63 C77 126.6(12) 6_565 . ?
 C52 C63 U1 86(2) 6_565 . ?
 C52 C63 U2 74(2) 6_565 . ?
 C52 C63 U3 92(3) 6_565 . ?
 C52 C63 C30 125(2) 6_565 6_565 ?
 C52 C63 C31 161(3) 6_565 6_565 ?
 C52 C63 C32 142(2) 6_565 6_565 ?
 C52 C63 C51 78.0(18) 6_565 6_565 ?
 C52 C63 C53 90.4(18) 6_565 6_565 ?
 C52 C63 C62 157(2) 6_565 . ?
 C52 C63 C64 71.5(16) 6_565 . ?
 C52 C63 C77 50.1(15) 6_565 . ?
 C53 C63 U1 65.0(16) 6_565 . ?
 C53 C63 U2 73.2(17) 6_565 . ?
 C53 C63 U3 79.3(18) 6_565 . ?
 C53 C63 C30 134.9(17) 6_565 6_565 ?
 C53 C63 C31 93.9(14) 6_565 6_565 ?
 C53 C63 C32 53.2(10) 6_565 6_565 ?
 C53 C63 C51 161(2) 6_565 6_565 ?
 C53 C63 C62 69.0(11) 6_565 . ?
 C53 C63 C64 156(2) 6_565 . ?
 C53 C63 C77 40.3(10) 6_565 . ?
 C62 C63 U1 75.3(10) . . ?
 C62 C63 U2 88.7(11) . . ?
 C62 C63 U3 73.5(11) . . ?
 C62 C63 C30 69.4(9) . 6_565 ?
 C62 C63 C31 26.0(7) . 6_565 ?
 C62 C63 C32 15.8(7) . 6_565 ?
 C62 C63 C77 108.8(8) . . ?
 C64 C63 U1 97.6(17) . . ?
 C64 C63 U2 86.7(16) . . ?
 C64 C63 U3 85.9(17) . . ?
 C64 C63 C30 55.3(9) . 6_565 ?
 C64 C63 C31 98.6(10) . 6_565 ?
 C64 C63 C32 139.2(14) . 6_565 ?
 C64 C63 C51 6.5(9) . 6_565 ?
 C64 C63 C62 124.6(12) . . ?
 C64 C63 C77 120.2(11) . . ?
 C77 C63 U1 70.0(9) . . ?
 C77 C63 U2 68.2(10) . . ?
 C77 C63 U3 84.9(11) . . ?
 C77 C63 C30 157.5(17) . 6_565 ?
 C77 C63 C31 132.0(11) . 6_565 ?
 C77 C63 C32 93.2(9) . 6_565 ?
 C30 C64 U3 71.1(13) 6_565 . ?
 C44 C64 U3 84.0(12) . . ?
 C44 C64 C30 39.7(9) . 6_565 ?
 C44 C64 C50 73.6(9) . 6_565 ?
 C44 C64 C65 108.5(8) . . ?
 C50 C64 U3 94.9(17) 6_565 . ?
 C50 C64 C30 111.9(15) 6_565 6_565 ?
 C51 C64 U3 103(10) 6_565 . ?
 C51 C64 C30 46(8) 6_565 6_565 ?
 C51 C64 C44 20(10) 6_565 . ?
 C51 C64 C50 77(7) 6_565 6_565 ?
 C51 C64 C52 165(7) 6_565 6_565 ?
 C51 C64 C63 127(7) 6_565 . ?
 C51 C64 C65 111(7) 6_565 . ?
 C52 C64 U3 74.2(17) 6_565 . ?
 C52 C64 C30 120.9(17) 6_565 6_565 ?
 C52 C64 C44 156(2) 6_565 . ?
 C52 C64 C50 117.4(16) 6_565 6_565 ?
 C52 C64 C65 83.4(12) 6_565 . ?
 C63 C64 U3 66.6(15) . . ?
 C63 C64 C30 83.8(11) . 6_565 ?
 C63 C64 C44 123.0(13) . . ?
 C63 C64 C50 151(2) . 6_565 ?
 C63 C64 C52 38.4(10) . 6_565 ?
 C63 C64 C65 121.0(11) . . ?
 C65 C64 U3 94.4(13) . . ?
 C65 C64 C30 144.5(15) . 6_565 ?
 C65 C64 C50 35.1(9) . 6_565 ?
 C50 C65 C51 67.1(13) 6_565 6_565 ?
 C50 C65 C52 116.7(18) 6_565 6_565 ?
 C50 C65 C64 73.8(14) 6_565 . ?
 C50 C65 C66 36.2(13) 6_565 . ?
 C50 C65 C70 154(3) 6_565 6_565 ?
 C50 C65 C79 150(3) 6_565 . ?
 C51 C65 C52 51.1(7) 6_565 6_565 ?
 C51 C65 C70 100.0(13) 6_565 6_565 ?
 C64 C65 C51 6.9(10) . 6_565 ?
 C64 C65 C52 44.2(8) . 6_565 ?
 C64 C65 C70 93.1(11) . 6_565 ?
 C66 C65 C51 102.1(11) . 6_565 ?
 C66 C65 C52 145.6(15) . 6_565 ?
 C66 C65 C64 108.4(8) . . ?
 C66 C65 C70 140.6(18) . 6_565 ?
 C69 C65 C50 112(3) 6_565 6_565 ?
 C69 C65 C51 155(4) 6_565 6_565 ?
 C69 C65 C52 117(2) 6_565 6_565 ?
 C69 C65 C64 152(3) 6_565 . ?
 C69 C65 C66 76.7(17) 6_565 . ?
 C69 C65 C70 69.5(15) 6_565 6_565 ?
 C69 C65 C79 43.4(14) 6_565 . ?
 C70 C65 C52 49.5(7) 6_565 6_565 ?
 C79 C65 C51 125.5(16) . 6_565 ?
 C79 C65 C52 76.0(10) . 6_565 ?
 C79 C65 C64 118.9(11) . . ?
 C79 C65 C66 118.6(13) . . ?
 C79 C65 C70 26.6(8) . 6_565 ?
 C45 C66 C48 76.2(10) . 6_565 ?
 C45 C66 C67 119.9(13) . 6_565 ?
 C45 C66 C68 151.8(18) . 6_565 ?
 C45 C66 C69 137.7(13) . 6_565 ?
 C48 C66 C67 45.8(6) 6_565 6_565 ?
 C48 C66 C68 87.5(10) 6_565 6_565 ?
 C49 C66 C45 16.1(14) 6_565 . ?
 C49 C66 C48 61.0(14) 6_565 6_565 ?
 C49 C66 C65 123.4(16) 6_565 . ?
 C49 C66 C67 108.5(18) 6_565 . ?
 C49 C66 C67 106.0(17) 6_565 6_565 ?
 C49 C66 C68 144(2) 6_565 6_565 ?
 C49 C66 C69 152(2) 6_565 6_565 ?
 C50 C66 C45 72.9(14) 6_565 . ?
 C50 C66 C48 146(2) 6_565 6_565 ?
 C50 C66 C49 89(2) 6_565 6_565 ?
 C50 C66 C65 35.3(13) 6_565 . ?
 C50 C66 C67 152(2) 6_565 . ?
 C50 C66 C67 151(2) 6_565 6_565 ?
 C50 C66 C68 113.9(16) 6_565 6_565 ?
 C50 C66 C69 69.4(15) 6_565 6_565 ?
 C65 C66 C45 107.4(7) . . ?
 C65 C66 C48 158.0(19) . 6_565 ?
 C65 C66 C67 120.3(12) . . ?
 C65 C66 C67 120.8(11) . 6_565 ?
 C65 C66 C68 79.8(9) . 6_565 ?
 C65 C66 C69 34.5(9) . 6_565 ?
 C67 C66 C45 122.8(15) . . ?
 C67 C66 C48 47.8(7) . 6_565 ?
 C67 C66 C67 4.0(4) . 6_565 ?
 C67 C66 C68 40.7(7) . 6_565 ?
 C67 C66 C69 86.1(12) . 6_565 ?
 C68 C66 C67 42.0(6) 6_565 6_565 ?
 C69 C66 C48 131.1(15) 6_565 6_565 ?
 C69 C66 C67 87.1(10) 6_565 6_565 ?
 C69 C66 C68 45.5(6) 6_565 6_565 ?
 C48 C67 C48 42.0(12) 6_565 . ?
 C48 C67 C49 85.9(10) . 6_565 ?
 C48 C67 C49 45.0(8) 6_565 6_565 ?
 C48 C67 C66 93.6(12) 6_565 6_565 ?
 C48 C67 C66 72.8(12) 6_565 . ?
 C48 C67 C66 52.1(8) . 6_565 ?
 C48 C67 C68 156(2) 6_565 . ?
 C48 C67 C68 158(2) 6_565 6_565 ?
 C48 C67 C69 118.7(14) 6_565 6_565 ?
 C48 C67 C69 151.5(15) . 6_565 ?
 C49 C67 C66 133.4(10) 6_565 6_565 ?
 C49 C67 C69 74.4(8) 6_565 6_565 ?
 C66 C67 C48 114.0(11) . . ?
 C66 C67 C49 28.1(8) . 6_565 ?
 C66 C67 C66 156(2) . 6_565 ?
 C66 C67 C69 48.2(8) . 6_565 ?
 C67 C67 C48 99.4(10) 6_565 6_565 ?
 C67 C67 C48 57.4(7) 6_565 . ?
 C67 C67 C49 141.7(6) 6_565 6_565 ?
 C67 C67 C66 9.9(9) 6_565 6_565 ?
 C67 C67 C66 166.1(12) 6_565 . ?
 C67 C67 C68 91.9(11) 6_565 6_565 ?
 C67 C67 C68 64.0(6) 6_565 . ?
 C67 C67 C69 133.8(6) 6_565 6_565 ?
 C68 C67 C48 144.6(17) 6_565 . ?
 C68 C67 C48 118.8(11) . . ?
 C68 C67 C49 117.8(14) 6_565 6_565 ?
 C68 C67 C49 141.9(13) . 6_565 ?
 C68 C67 C66 92.1(14) 6_565 . ?
 C68 C67 C66 67.2(8) . 6_565 ?
 C68 C67 C66 119.1(11) . . ?
 C68 C67 C66 94.7(12) 6_565 6_565 ?
 C68 C67 C68 27.9(13) 6_565 . ?
 C68 C67 C69 43.9(9) 6_565 6_565 ?
 C68 C67 C69 71.1(8) . 6_565 ?
 C69 C67 C66 133.2(10) 6_565 6_565 ?
 C67 C68 C66 47.2(9) 6_565 6_565 ?
 C67 C68 C66 70.8(8) . 6_565 ?
 C67 C68 C67 24.1(13) 6_565 . ?
 C67 C68 C69 96.8(14) 6_565 . ?
 C67 C68 C79 121.8(15) 6_565 6_565 ?
 C67 C68 C79 142.5(14) . 6_565 ?
 C67 C68 C80 116.3(11) . . ?
 C67 C68 C80 138.8(17) 6_565 . ?
 C68 C68 C66 133.7(6) 6_565 6_565 ?
 C68 C68 C67 88.1(11) 6_565 6_565 ?
 C68 C68 C67 64.0(6) 6_565 . ?
 C68 C68 C69 163.7(12) 6_565 . ?
 C68 C68 C79 141.5(7) 6_565 6_565 ?
 C68 C68 C80 55.1(7) 6_565 . ?
 C68 C68 C80 97.9(10) 6_565 6_565 ?
 C69 C68 C66 49.6(8) . 6_565 ?
 C69 C68 C67 119.9(12) . . ?
 C69 C68 C79 26.7(8) . 6_565 ?
 C69 C68 C80 114.0(11) . . ?
 C79 C68 C66 75.4(9) 6_565 6_565 ?
 C80 C68 C66 120.2(14) 6_565 6_565 ?
 C80 C68 C66 152.9(16) . 6_565 ?
 C80 C68 C67 159(2) 6_565 6_565 ?
 C80 C68 C67 154(2) 6_565 . ?
 C80 C68 C69 72.4(12) 6_565 . ?
 C80 C68 C79 87.6(11) . 6_565 ?
 C80 C68 C79 45.7(8) 6_565 6_565 ?
 C80 C68 C80 42.8(12) 6_565 . ?
 C50 C69 U2 87.8(10) . 6_565 ?
 C50 C69 C66 35.2(9) . 6_565 ?
 C50 C69 C67 80.2(8) . 6_565 ?
 C50 C69 C70 107.0(7) . . ?
 C50 C69 C80 156.8(17) . 6_565 ?
 C65 C69 U2 87(2) 6_565 6_565 ?
 C65 C69 C50 34.0(15) 6_565 . ?
 C65 C69 C66 68.8(15) 6_565 6_565 ?
 C65 C69 C67 114.2(17) 6_565 6_565 ?
 C65 C69 C68 153(2) 6_565 . ?
 C65 C69 C70 76.8(15) 6_565 . ?
 C65 C69 C79 95(2) 6_565 6_565 ?
 C65 C69 C80 154(2) 6_565 6_565 ?
 C66 C69 U2 96.1(14) 6_565 6_565 ?
 C66 C69 C67 45.7(6) 6_565 6_565 ?
 C66 C69 C80 130.5(14) 6_565 6_565 ?
 C67 C69 U2 92.9(9) 6_565 6_565 ?
 C68 C69 U2 90.7(13) . 6_565 ?
 C68 C69 C50 119.3(12) . . ?
 C68 C69 C66 84.9(12) . 6_565 ?
 C68 C69 C67 39.3(7) . 6_565 ?
 C68 C69 C70 124.9(14) . . ?
 C68 C69 C80 47.8(7) . 6_565 ?
 C70 C69 U2 61.7(11) . 6_565 ?
 C70 C69 C66 140.1(12) . 6_565 ?
 C70 C69 C67 152.6(16) . 6_565 ?
 C70 C69 C80 78.0(10) . 6_565 ?
 C79 C69 U2 68(2) 6_565 6_565 ?
 C79 C69 C50 126.0(18) 6_565 . ?
 C79 C69 C66 158(2) 6_565 6_565 ?
 C79 C69 C67 145(2) 6_565 6_565 ?
 C79 C69 C68 108.9(19) 6_565 . ?
 C79 C69 C70 19.0(16) 6_565 . ?
 C79 C69 C80 61.1(16) 6_565 6_565 ?
 C80 C69 U2 74.4(11) 6_565 6_565 ?
 C80 C69 C67 85.7(10) 6_565 6_565 ?
 U1 C70 U3 14.4(3) 6_565 6_565 ?
 U2 C70 U1 12.7(3) 6_565 6_565 ?
 U2 C70 U3 18.7(4) 6_565 6_565 ?
 C52 C70 U1 68.2(11) . 6_565 ?
 C52 C70 U2 79.0(12) . 6_565 ?
 C52 C70 U3 61.6(11) . 6_565 ?
 C52 C70 C65 75.2(9) . 6_565 ?
 C52 C70 C69 107.8(8) . . ?
 C52 C70 C77 40.5(9) . 6_565 ?
 C52 C70 C80 151.9(14) . 6_565 ?
 C52 C70 C82 117.6(13) . 6_565 ?
 C65 C70 U1 94.9(14) 6_565 6_565 ?
 C65 C70 U2 91.6(14) 6_565 6_565 ?
 C65 C70 U3 80.8(13) 6_565 6_565 ?
 C65 C70 C77 115.3(13) 6_565 6_565 ?
 C65 C70 C80 86.1(10) 6_565 6_565 ?
 C65 C70 C82 148.6(18) 6_565 6_565 ?
 C69 C70 U1 99.0(12) . 6_565 ?
 C69 C70 U2 89.5(12) . 6_565 ?
 C69 C70 U3 88.9(11) . 6_565 ?
 C69 C70 C65 33.7(8) . 6_565 ?
 C69 C70 C77 145.2(12) . 6_565 ?
 C69 C70 C80 52.7(9) . 6_565 ?
 C69 C70 C82 120.6(14) . 6_565 ?
 C71 C70 U1 71.6(14) . 6_565 ?
 C71 C70 U2 68.8(14) . 6_565 ?
 C71 C70 U3 85.4(15) . 6_565 ?
 C71 C70 C52 122.4(15) . . ?
 C71 C70 C65 148.0(18) . 6_565 ?
 C71 C70 C69 117.9(14) . . ?
 C71 C70 C77 83.8(11) . 6_565 ?
 C71 C70 C80 66.4(9) . 6_565 ?
 C71 C70 C82 5.0(12) . 6_565 ?
 C77 C70 U1 60.3(10) 6_565 6_565 ?
 C77 C70 U2 72.7(11) 6_565 6_565 ?
 C77 C70 U3 64.7(10) 6_565 6_565 ?
 C77 C70 C80 145.8(15) 6_565 6_565 ?
 C77 C70 C82 79.4(8) 6_565 6_565 ?
 C78 C70 U1 69(2) 6_565 6_565 ?
 C78 C70 U2 74(3) 6_565 6_565 ?
 C78 C70 U3 82(2) 6_565 6_565 ?
 C78 C70 C52 90.4(19) 6_565 . ?
 C78 C70 C65 162(3) 6_565 6_565 ?
 C78 C70 C69 153(3) 6_565 . ?
 C78 C70 C71 36.2(17) 6_565 . ?
 C78 C70 C77 49.9(14) 6_565 6_565 ?
 C78 C70 C80 103(2) 6_565 6_565 ?
 C78 C70 C82 32.9(14) 6_565 6_565 ?
 C79 C70 U1 108(3) 6_565 6_565 ?
 C79 C70 U2 96(3) 6_565 6_565 ?
 C79 C70 U3 102(3) 6_565 6_565 ?
 C79 C70 C52 133(2) 6_565 . ?
 C79 C70 C65 58(2) 6_565 6_565 ?
 C79 C70 C69 25(2) 6_565 . ?
 C79 C70 C71 98(2) 6_565 . ?
 C79 C70 C77 167(4) 6_565 6_565 ?
 C79 C70 C78 133(3) 6_565 6_565 ?
 C79 C70 C80 31.4(18) 6_565 6_565 ?
 C79 C70 C82 101(3) 6_565 6_565 ?
 C80 C70 U1 93.1(10) 6_565 6_565 ?
 C80 C70 U2 80.7(10) 6_565 6_565 ?
 C80 C70 U3 95.2(10) 6_565 6_565 ?
 C80 C70 C82 69.9(9) 6_565 6_565 ?
 C82 C70 U1 67.5(9) 6_565 6_565 ?
 C82 C70 U2 65.3(10) 6_565 6_565 ?
 C82 C70 U3 81.4(10) 6_565 6_565 ?
 U2 C71 U1 13.0(3) 6_565 6_565 ?
 U2 C71 U4 20.8(5) 6_565 . ?
 U4 C71 U1 31.2(6) . 6_565 ?
 C70 C71 U1 80.7(14) . 6_565 ?
 C70 C71 U2 80.0(15) . 6_565 ?
 C70 C71 U4 94.3(17) . . ?
 C70 C71 C74 142.0(16) . 6_565 ?
 C70 C71 C79 24.3(8) . 6_565 ?
 C70 C71 C80 69.3(9) . 6_565 ?
 C72 C71 U1 64.4(13) . 6_565 ?
 C72 C71 U2 75.3(15) . 6_565 ?
 C72 C71 U4 81.0(16) . . ?
 C72 C71 C70 118.9(13) . . ?
 C72 C71 C74 26.8(9) . 6_565 ?
 C72 C71 C79 141.2(16) . 6_565 ?
 C72 C71 C80 157(2) . 6_565 ?
 C72 C71 C81 118.0(13) . . ?
 C74 C71 U1 68.4(11) 6_565 6_565 ?
 C74 C71 U2 74.6(12) 6_565 6_565 ?
 C74 C71 U4 70.5(14) 6_565 . ?
 C78 C71 U1 76(3) 6_565 6_565 ?
 C78 C71 U2 83(3) 6_565 6_565 ?
 C78 C71 U4 103(3) 6_565 . ?
 C78 C71 C70 33.3(12) 6_565 . ?
 C78 C71 C72 88.2(15) 6_565 . ?
 C78 C71 C74 114.4(18) 6_565 6_565 ?
 C78 C71 C79 57.5(11) 6_565 6_565 ?
 C78 C71 C80 102.6(15) 6_565 6_565 ?
 C78 C71 C81 150(2) 6_565 . ?
 C79 C71 U1 88.1(14) 6_565 6_565 ?
 C79 C71 U2 82.2(14) 6_565 6_565 ?
 C79 C71 U4 89.0(16) 6_565 . ?
 C79 C71 C74 156(2) 6_565 6_565 ?
 C79 C71 C80 45.1(6) 6_565 6_565 ?
 C80 C71 U1 97.7(12) 6_565 6_565 ?
 C80 C71 U2 85.4(12) 6_565 6_565 ?
 C80 C71 U4 76.4(13) 6_565 . ?
 C80 C71 C74 134.5(14) 6_565 6_565 ?
 C81 C71 U1 101.1(16) . 6_565 ?
 C81 C71 U2 89.8(16) . 6_565 ?
 C81 C71 U4 69.9(14) . . ?
 C81 C71 C70 116.7(13) . . ?
 C81 C71 C74 91.2(10) . 6_565 ?
 C81 C71 C79 92.6(11) . 6_565 ?
 C81 C71 C80 47.6(7) . 6_565 ?
 C82 C71 U1 85(4) 6_565 6_565 ?
 C82 C71 U2 88(5) 6_565 6_565 ?
 C82 C71 U4 78(5) 6_565 . ?
 C82 C71 C70 163(4) 6_565 . ?
 C82 C71 C72 45.8(19) 6_565 . ?
 C82 C71 C74 21(2) 6_565 6_565 ?
 C82 C71 C78 134(3) 6_565 6_565 ?
 C82 C71 C79 164(5) 6_565 6_565 ?
 C82 C71 C80 122(3) 6_565 6_565 ?
 C82 C71 C81 75(2) 6_565 . ?
 U1 C72 U4 32.6(5) 6_565 . ?
 U2 C72 U1 15.6(3) 6_565 6_565 ?
 U2 C72 U4 19.8(5) 6_565 . ?
 C54 C72 U1 67.8(11) . 6_565 ?
 C54 C72 U2 81.9(12) . 6_565 ?
 C54 C72 U4 100.4(13) . . ?
 C54 C72 C71 121.8(14) . . ?
 C54 C72 C73 106.7(8) . . ?
 C54 C72 C75 48.6(8) . 6_565 ?
 C54 C72 C76 5.5(10) . 6_565 ?
 C54 C72 C77 48.0(10) . 6_565 ?
 C54 C72 C78 89.3(12) . 6_565 ?
 C71 C72 U1 87.0(15) . 6_565 ?
 C71 C72 U2 73.2(15) . 6_565 ?
 C71 C72 U4 68.9(16) . . ?
 C71 C72 C73 124.3(14) . . ?
 C71 C72 C75 159(2) . 6_565 ?
 C71 C72 C76 116.8(12) . 6_565 ?
 C71 C72 C77 74.2(10) . 6_565 ?
 C71 C72 C78 33.3(9) . 6_565 ?
 C73 C72 U1 87.6(10) . 6_565 ?
 C73 C72 U2 89.5(11) . 6_565 ?
 C73 C72 U4 77.5(12) . . ?
 C73 C72 C75 58.4(8) . 6_565 ?
 C73 C72 C76 109.8(9) . 6_565 ?
 C73 C72 C77 149.6(12) . 6_565 ?
 C73 C72 C78 153.9(16) . 6_565 ?
 C74 C72 U1 93(2) 6_565 6_565 ?
 C74 C72 U2 92(2) 6_565 6_565 ?
 C74 C72 U4 77(2) 6_565 . ?
 C74 C72 C54 119.9(15) 6_565 . ?
 C74 C72 C71 112.8(18) 6_565 . ?
 C74 C72 C73 13.2(13) 6_565 . ?
 C74 C72 C75 71.5(13) 6_565 6_565 ?
 C74 C72 C76 123.0(18) 6_565 6_565 ?
 C74 C72 C77 160(3) 6_565 6_565 ?
 C74 C72 C78 145(2) 6_565 6_565 ?
 C74 C72 C82 89.3(17) 6_565 6_565 ?
 C75 C72 U1 72.2(11) 6_565 6_565 ?
 C75 C72 U2 86.4(12) 6_565 6_565 ?
 C75 C72 U4 93.3(14) 6_565 . ?
 C75 C72 C76 52.3(8) 6_565 6_565 ?
 C75 C72 C77 95.6(12) 6_565 6_565 ?
 C75 C72 C78 135.6(15) 6_565 6_565 ?
 C76 C72 U1 63.9(8) 6_565 6_565 ?
 C76 C72 U2 77.5(9) 6_565 6_565 ?
 C76 C72 U4 96.4(11) 6_565 . ?
 C76 C72 C77 43.6(6) 6_565 6_565 ?
 C77 C72 U1 68.1(8) 6_565 6_565 ?
 C77 C72 U2 72.1(8) 6_565 6_565 ?
 C77 C72 U4 89.8(9) 6_565 . ?
 C78 C72 U1 79.5(10) 6_565 6_565 ?
 C78 C72 U2 72.1(10) 6_565 6_565 ?
 C78 C72 U4 79.4(12) 6_565 . ?
 C78 C72 C76 84.8(9) 6_565 6_565 ?
 C78 C72 C77 41.3(7) 6_565 6_565 ?
 C82 C72 U1 95.2(18) 6_565 6_565 ?
 C82 C72 U2 79.7(18) 6_565 6_565 ?
 C82 C72 U4 67.5(18) 6_565 . ?
 C82 C72 C54 145.8(17) 6_565 . ?
 C82 C72 C71 24.5(9) 6_565 . ?
 C82 C72 C73 101.6(14) 6_565 . ?
 C82 C72 C75 156(2) 6_565 6_565 ?
 C82 C72 C76 140.6(16) 6_565 6_565 ?
 C82 C72 C77 98.7(12) 6_565 6_565 ?
 C82 C72 C78 57.7(10) 6_565 6_565 ?
 U1 C73 U2 13.8(2) 6_565 6_565 ?
 U4 C73 U1 30.4(4) . 6_565 ?
 U4 C73 U2 18.4(3) . 6_565 ?
 U6 C73 U1 15.6(3) . 6_565 ?
 U6 C73 U2 24.7(5) . 6_565 ?
 U6 C73 U4 34.1(7) . . ?
 C56 C73 U1 95.9(9) 6_565 6_565 ?
 C56 C73 U1 77.7(10) . 6_565 ?
 C56 C73 U2 97.0(9) 6_565 6_565 ?
 C56 C73 U2 90.9(11) . 6_565 ?
 C56 C73 U4 101.3(14) . . ?
 C56 C73 U4 86.5(10) 6_565 . ?
 C56 C73 U6 81.0(9) 6_565 . ?
 C56 C73 U6 67.8(11) . . ?
 C56 C73 C56 69.4(11) . 6_565 ?
 C56 C73 C72 108.8(8) . . ?
 C56 C73 C74 128.3(16) . . ?
 C56 C73 C75 47.7(7) . 6_565 ?
 C56 C73 C82 138.2(11) . 6_565 ?
 C72 C73 U1 63.2(9) . 6_565 ?
 C72 C73 U2 61.3(10) . 6_565 ?
 C72 C73 U4 72.5(11) . . ?
 C72 C73 U6 78.5(10) . . ?
 C72 C73 C56 158.3(16) . 6_565 ?
 C72 C73 C82 32.2(8) . 6_565 ?
 C73 C73 U1 104.4(3) 6_565 6_565 ?
 C73 C73 U2 96.4(4) 6_565 6_565 ?
 C73 C73 U4 78.7(3) 6_565 . ?
 C73 C73 U6 95.8(4) 6_565 . ?
 C73 C73 C56 39.7(6) 6_565 6_565 ?
 C73 C73 C56 109.1(8) 6_565 . ?
 C73 C73 C72 135.9(8) 6_565 . ?
 C73 C73 C74 20.4(8) 6_565 . ?
 C73 C73 C75 153.0(10) 6_565 6_565 ?
 C73 C73 C82 104.2(7) 6_565 6_565 ?
 C74 C73 U1 100(2) . 6_565 ?
 C74 C73 U1 75(5) 6_565 6_565 ?
 C74 C73 U2 68(5) 6_565 6_565 ?
 C74 C73 U2 88.8(19) . 6_565 ?
 C74 C73 U4 70.5(18) . . ?
 C74 C73 U4 72(5) 6_565 . ?
 C74 C73 U6 97(2) . . ?
 C74 C73 U6 91(5) 6_565 . ?
 C74 C73 C56 59.3(9) . 6_565 ?
 C74 C73 C56 151(4) 6_565 6_565 ?
 C74 C73 C56 133(3) 6_565 . ?
 C74 C73 C72 24(3) 6_565 . ?
 C74 C73 C72 116.0(14) . . ?
 C74 C73 C73 114(3) 6_565 6_565 ?
 C74 C73 C74 94(3) 6_565 . ?
 C74 C73 C75 161(3) . 6_565 ?
 C74 C73 C75 85(3) 6_565 6_565 ?
 C74 C73 C82 84.0(12) . 6_565 ?
 C74 C73 C82 13(4) 6_565 6_565 ?
 C75 C73 U1 61.5(11) 6_565 6_565 ?
 C75 C73 U2 73.5(12) 6_565 6_565 ?
 C75 C73 U4 91.6(13) 6_565 . ?
 C75 C73 U6 64.6(12) 6_565 . ?
 C75 C73 C56 115.3(12) 6_565 6_565 ?
 C75 C73 C72 61.4(8) 6_565 . ?
 C75 C73 C82 92.7(10) 6_565 6_565 ?
 C82 C73 U1 70.0(9) 6_565 6_565 ?
 C82 C73 U2 60.5(9) 6_565 6_565 ?
 C82 C73 U4 61.2(11) 6_565 . ?
 C82 C73 U6 84.6(10) 6_565 . ?
 C82 C73 C56 138.3(13) 6_565 6_565 ?
 U2 C74 U6 25.4(5) . 6_565 ?
 U4 C74 U2 19.4(4) . . ?
 U4 C74 U6 34.4(8) . 6_565 ?
 C54 C74 U2 67.4(9) 6_565 . ?
 C54 C74 U4 86.7(11) 6_565 . ?
 C54 C74 U6 65.9(9) 6_565 6_565 ?
 C56 C74 U2 88.5(12) 6_565 . ?
 C56 C74 U4 95.2(15) 6_565 . ?
 C56 C74 U6 63.5(10) 6_565 6_565 ?
 C56 C74 C54 72.8(9) 6_565 6_565 ?
 C56 C74 C71 142.1(15) 6_565 6_565 ?
 C71 C74 U2 62.1(11) 6_565 . ?
 C71 C74 U4 65.3(13) 6_565 . ?
 C71 C74 U6 86.7(13) 6_565 6_565 ?
 C71 C74 C54 73.9(8) 6_565 6_565 ?
 C72 C74 U2 68(2) 6_565 . ?
 C72 C74 U4 83(2) 6_565 . ?
 C72 C74 U6 82(2) 6_565 6_565 ?
 C72 C74 C54 35.7(11) 6_565 6_565 ?
 C72 C74 C56 108.5(18) 6_565 6_565 ?
 C72 C74 C71 40.4(11) 6_565 6_565 ?
 C72 C74 C73 162(4) 6_565 . ?
 C72 C74 C74 146.4(17) 6_565 6_565 ?
 C72 C74 C75 69.7(14) 6_565 . ?
 C72 C74 C82 47.9(13) 6_565 . ?
 C73 C74 U2 102(5) 6_565 . ?
 C73 C74 U2 96(2) . . ?
 C73 C74 U4 79.9(19) . . ?
 C73 C74 U4 97(5) 6_565 . ?
 C73 C74 U6 86.4(19) . 6_565 ?
 C73 C74 U6 78(5) 6_565 6_565 ?
 C73 C74 C54 145.9(19) . 6_565 ?
 C73 C74 C54 107(3) 6_565 6_565 ?
 C73 C74 C56 34(2) 6_565 6_565 ?
 C73 C74 C56 77.2(10) . 6_565 ?
 C73 C74 C71 163(6) 6_565 6_565 ?
 C73 C74 C71 126.2(16) . 6_565 ?
 C73 C74 C72 143(4) 6_565 6_565 ?
 C73 C74 C73 45(3) 6_565 . ?
 C73 C74 C74 65(3) 6_565 6_565 ?
 C73 C74 C74 20.4(8) . 6_565 ?
 C73 C74 C75 115.8(13) . . ?
 C73 C74 C75 73(2) 6_565 . ?
 C73 C74 C82 163(5) 6_565 . ?
 C73 C74 C82 120.3(14) . . ?
 C74 C74 U2 92.2(4) 6_565 . ?
 C74 C74 U4 73.3(4) 6_565 . ?
 C74 C74 U6 91.1(4) 6_565 6_565 ?
 C74 C74 C54 156.9(10) 6_565 6_565 ?
 C74 C74 C56 97.1(7) 6_565 6_565 ?
 C74 C74 C71 106.8(7) 6_565 6_565 ?
 C75 C74 U2 78.6(14) . . ?
 C75 C74 U4 95.2(16) . . ?
 C75 C74 U6 62.4(13) . 6_565 ?
 C75 C74 C54 34.1(7) . 6_565 ?
 C75 C74 C56 39.2(7) . 6_565 ?
 C75 C74 C71 107.4(11) . 6_565 ?
 C75 C74 C74 134.7(8) . 6_565 ?
 C82 C74 U2 67.9(15) . . ?
 C82 C74 U4 68.2(17) . . ?
 C82 C74 U6 93.0(17) . 6_565 ?
 C82 C74 C54 82.3(9) . 6_565 ?
 C82 C74 C56 151.0(19) . 6_565 ?
 C82 C74 C71 9.0(10) . 6_565 ?
 C82 C74 C74 100.3(8) . 6_565 ?
 C82 C74 C75 116.1(12) . . ?
 U1 C75 U2 13.5(2) . . ?
 U1 C75 U5 35.9(6) . . ?
 U2 C75 U5 39.6(7) . . ?
 U6 C75 U1 17.9(4) 6_565 . ?
 U6 C75 U2 25.2(5) 6_565 . ?
 U6 C75 U5 18.3(6) 6_565 . ?
 C54 C75 U1 70.8(15) 6_565 . ?
 C54 C75 U2 71.7(15) 6_565 . ?
 C54 C75 U5 106.2(17) 6_565 . ?
 C54 C75 U6 87.9(16) 6_565 6_565 ?
 C54 C75 C58 133.9(14) 6_565 . ?
 C54 C75 C72 62.1(9) 6_565 6_565 ?
 C54 C75 C73 122.1(13) 6_565 6_565 ?
 C54 C75 C74 100.8(13) 6_565 . ?
 C54 C75 C76 17.0(11) 6_565 . ?
 C55 C75 U1 87(2) 6_565 . ?
 C55 C75 U2 100(2) 6_565 . ?
 C55 C75 U5 85(2) 6_565 . ?
 C55 C75 U6 83(2) 6_565 6_565 ?
 C55 C75 C54 84.3(15) 6_565 6_565 ?
 C55 C75 C56 88.1(14) 6_565 6_565 ?
 C55 C75 C58 52.0(13) 6_565 . ?
 C55 C75 C72 145(2) 6_565 6_565 ?
 C55 C75 C73 150.5(19) 6_565 6_565 ?
 C55 C75 C74 168(3) 6_565 . ?
 C55 C75 C76 67.6(14) 6_565 . ?
 C56 C75 U1 98.5(16) 6_565 . ?
 C56 C75 U2 99.6(16) 6_565 . ?
 C56 C75 U5 62.6(14) 6_565 . ?
 C56 C75 U6 80.8(15) 6_565 6_565 ?
 C56 C75 C54 167(2) 6_565 6_565 ?
 C56 C75 C58 36.5(10) 6_565 . ?
 C56 C75 C72 123.2(15) 6_565 6_565 ?
 C56 C75 C73 63.4(11) 6_565 6_565 ?
 C56 C75 C74 84.8(11) 6_565 . ?
 C56 C75 C76 152.3(17) 6_565 . ?
 C58 C75 U1 90.7(12) . . ?
 C58 C75 U2 99.7(12) . . ?
 C58 C75 U5 61.7(12) . . ?
 C58 C75 U6 74.6(12) . 6_565 ?
 C58 C75 C76 117.0(10) . . ?
 C72 C75 U1 75.4(11) 6_565 . ?
 C72 C75 U2 63.4(11) 6_565 . ?
 C72 C75 U5 96.4(14) 6_565 . ?
 C72 C75 U6 87.8(12) 6_565 6_565 ?
 C72 C75 C58 154.2(16) 6_565 . ?
 C72 C75 C74 38.8(9) 6_565 . ?
 C72 C75 C76 78.3(11) 6_565 . ?
 C73 C75 U1 89.9(12) 6_565 . ?
 C73 C75 U2 78.5(12) 6_565 . ?
 C73 C75 U5 75.3(13) 6_565 . ?
 C73 C75 U6 84.8(13) 6_565 6_565 ?
 C73 C75 C58 98.8(12) 6_565 . ?
 C73 C75 C72 60.3(8) 6_565 6_565 ?
 C73 C75 C74 21.5(8) 6_565 . ?
 C73 C75 C76 137.2(13) 6_565 . ?
 C74 C75 U1 84.7(15) . . ?
 C74 C75 U2 71.5(14) . . ?
 C74 C75 U5 83.1(15) . . ?
 C74 C75 U6 86.2(15) . 6_565 ?
 C74 C75 C58 119.6(10) . . ?
 C74 C75 C76 116.6(11) . . ?
 C76 C75 U1 68.3(11) . . ?
 C76 C75 U2 73.3(11) . . ?
 C76 C75 U5 100.7(13) . . ?
 C76 C75 U6 83.1(13) . 6_565 ?
 U1 C76 U2 13.0(3) . . ?
 U1 C76 U3 14.2(3) . . ?
 U1 C76 U6 16.3(3) . 6_565 ?
 U2 C76 U3 20.0(4) . . ?
 U6 C76 U2 25.3(5) 6_565 . ?
 U6 C76 U3 29.0(5) 6_565 . ?
 C32 C76 U1 74.8(10) 6_565 . ?
 C32 C76 U2 82.8(10) 6_565 . ?
 C32 C76 U3 62.9(9) 6_565 . ?
 C32 C76 U6 81.6(10) 6_565 6_565 ?
 C53 C76 U1 78.2(17) 6_565 . ?
 C53 C76 U2 76.7(17) 6_565 . ?
 C53 C76 U3 64.4(17) 6_565 . ?
 C53 C76 U6 93.4(18) 6_565 6_565 ?
 C53 C76 C32 44.1(10) 6_565 6_565 ?
 C53 C76 C55 151(2) 6_565 6_565 ?
 C53 C76 C61 67.0(11) 6_565 . ?
 C53 C76 C72 109.9(15) 6_565 6_565 ?
 C53 C76 C75 152(2) 6_565 . ?
 C53 C76 C77 40.6(10) 6_565 . ?
 C54 C76 U1 83(4) 6_565 . ?
 C54 C76 U2 74(4) 6_565 . ?
 C54 C76 U3 94(4) 6_565 . ?
 C54 C76 U6 80(4) 6_565 6_565 ?
 C54 C76 C32 157(4) 6_565 6_565 ?
 C54 C76 C53 123(3) 6_565 6_565 ?
 C54 C76 C55 75(3) 6_565 6_565 ?
 C54 C76 C61 158(4) 6_565 . ?
 C54 C76 C72 15(3) 6_565 6_565 ?
 C54 C76 C75 40(2) 6_565 . ?
 C54 C76 C77 84(2) 6_565 . ?
 C55 C76 U1 82.5(13) 6_565 . ?
 C55 C76 U2 89.0(13) 6_565 . ?
 C55 C76 U3 94.2(14) 6_565 . ?
 C55 C76 U6 66.2(12) 6_565 6_565 ?
 C55 C76 C32 110.1(12) 6_565 6_565 ?
 C55 C76 C72 84.2(12) 6_565 6_565 ?
 C55 C76 C75 34.9(9) 6_565 . ?
 C55 C76 C77 153.8(17) 6_565 . ?
 C61 C76 U1 80.4(11) . . ?
 C61 C76 U2 91.7(12) . . ?
 C61 C76 U3 72.4(10) . . ?
 C61 C76 U6 80.7(12) . 6_565 ?
 C61 C76 C32 23.1(7) . 6_565 ?
 C61 C76 C55 89.0(11) . 6_565 ?
 C61 C76 C72 153.2(18) . 6_565 ?
 C61 C76 C75 121.1(13) . . ?
 C61 C76 C77 107.3(8) . . ?
 C72 C76 U1 73.1(9) 6_565 . ?
 C72 C76 U2 62.5(9) 6_565 . ?
 C72 C76 U3 82.3(10) 6_565 . ?
 C72 C76 U6 72.8(10) 6_565 6_565 ?
 C72 C76 C32 142.6(14) 6_565 6_565 ?
 C75 C76 U1 77.0(12) . . ?
 C75 C76 U2 76.1(12) . . ?
 C75 C76 U3 91.1(13) . . ?
 C75 C76 U6 63.9(11) . 6_565 ?
 C75 C76 C32 137.8(14) . 6_565 ?
 C75 C76 C72 49.4(8) . 6_565 ?
 C77 C76 U1 80.3(10) . . ?
 C77 C76 U2 70.6(10) . . ?
 C77 C76 U3 72.4(10) . . ?
 C77 C76 U6 95.6(12) . 6_565 ?
 C77 C76 C32 84.2(8) . 6_565 ?
 C77 C76 C72 72.0(9) . 6_565 ?
 C77 C76 C75 121.0(12) . . ?
 U1 C77 U2 15.1(3) . . ?
 U1 C77 U3 15.8(3) . . ?
 U2 C77 U3 20.7(4) . . ?
 C52 C77 U1 88.2(17) 6_565 . ?
 C52 C77 U2 82.4(16) 6_565 . ?
 C52 C77 U3 73.2(16) 6_565 . ?
 C52 C77 C54 154(2) 6_565 6_565 ?
 C52 C77 C63 35.2(12) 6_565 . ?
 C52 C77 C70 56.8(11) 6_565 6_565 ?
 C52 C77 C72 134.6(18) 6_565 6_565 ?
 C52 C77 C76 141.2(16) 6_565 . ?
 C52 C77 C78 85.8(13) 6_565 . ?
 C53 C77 U1 71(2) 6_565 . ?
 C53 C77 U2 85(2) 6_565 . ?
 C53 C77 U3 68(2) 6_565 . ?
 C53 C77 C52 91.7(16) 6_565 6_565 ?
 C53 C77 C54 73.2(15) 6_565 6_565 ?
 C53 C77 C63 56.5(12) 6_565 . ?
 C53 C77 C70 142(2) 6_565 6_565 ?
 C53 C77 C72 114.0(19) 6_565 6_565 ?
 C53 C77 C76 52.9(12) 6_565 . ?
 C53 C77 C78 156(3) 6_565 . ?
 C54 C77 U1 66.9(12) 6_565 . ?
 C54 C77 U2 75.3(13) 6_565 . ?
 C54 C77 U3 81.2(13) 6_565 . ?
 C54 C77 C70 125.4(15) 6_565 6_565 ?
 C54 C77 C72 43.9(8) 6_565 6_565 ?
 C63 C77 U1 79.3(10) . . ?
 C63 C77 U2 82.5(11) . . ?
 C63 C77 U3 64.1(10) . . ?
 C63 C77 C54 126.3(13) . 6_565 ?
 C63 C77 C70 90.4(9) . 6_565 ?
 C63 C77 C72 146.6(15) . 6_565 ?
 C70 C77 U1 85.9(11) 6_565 . ?
 C70 C77 U2 71.1(11) 6_565 . ?
 C70 C77 U3 82.0(11) 6_565 . ?
 C70 C77 C72 82.5(11) 6_565 6_565 ?
 C72 C77 U1 67.8(8) 6_565 . ?
 C72 C77 U2 64.3(8) 6_565 . ?
 C72 C77 U3 82.6(10) 6_565 . ?
 C76 C77 U1 67.3(11) . . ?
 C76 C77 U2 79.7(12) . . ?
 C76 C77 U3 78.1(11) . . ?
 C76 C77 C54 20.8(9) . 6_565 ?
 C76 C77 C63 108.0(8) . . ?
 C76 C77 C70 143.1(16) . 6_565 ?
 C76 C77 C72 64.4(10) . 6_565 ?
 C78 C77 U1 84.6(13) . . ?
 C78 C77 U2 70.4(13) . . ?
 C78 C77 U3 88.6(14) . . ?
 C78 C77 C54 99.1(12) . 6_565 ?
 C78 C77 C63 118.4(11) . . ?
 C78 C77 C70 29.0(8) . 6_565 ?
 C78 C77 C72 55.2(8) . 6_565 ?
 C78 C77 C76 119.3(12) . . ?
 U1 C78 U3 14.3(3) . . ?
 U1 C78 U4 30.4(6) . . ?
 U2 C78 U1 14.2(3) . . ?
 U2 C78 U3 18.2(4) . . ?
 U2 C78 U4 18.1(5) . . ?
 U4 C78 U3 36.1(5) . . ?
 C52 C78 U1 72.8(10) 6_565 . ?
 C52 C78 U2 79.0(11) 6_565 . ?
 C52 C78 U3 61.3(10) 6_565 . ?
 C52 C78 U4 95.8(12) 6_565 . ?
 C70 C78 U1 95(3) 6_565 . ?
 C70 C78 U2 88(3) 6_565 . ?
 C70 C78 U3 82(2) 6_565 . ?
 C70 C78 U4 91(3) 6_565 . ?
 C70 C78 C52 59.4(16) 6_565 6_565 ?
 C70 C78 C71 111(2) 6_565 6_565 ?
 C70 C78 C72 158(3) 6_565 6_565 ?
 C70 C78 C77 101.1(19) 6_565 . ?
 C70 C78 C79 20.9(17) 6_565 . ?
 C70 C78 C82 128(2) 6_565 . ?
 C71 C78 U1 86(3) 6_565 . ?
 C71 C78 U2 77(3) 6_565 . ?
 C71 C78 U3 95(3) 6_565 . ?
 C71 C78 U4 60(3) 6_565 . ?
 C71 C78 C52 155(3) 6_565 6_565 ?
 C71 C78 C72 58.5(13) 6_565 6_565 ?
 C71 C78 C77 141(2) 6_565 . ?
 C71 C78 C79 89.8(14) 6_565 . ?
 C71 C78 C82 18.5(12) 6_565 . ?
 C72 C78 U1 65.9(10) 6_565 . ?
 C72 C78 U2 71.1(11) 6_565 . ?
 C72 C78 U3 80.0(11) 6_565 . ?
 C72 C78 U4 67.2(12) 6_565 . ?
 C72 C78 C52 121.1(13) 6_565 6_565 ?
 C77 C78 U1 67.9(12) . . ?
 C77 C78 U2 81.2(13) . . ?
 C77 C78 U3 65.8(12) . . ?
 C77 C78 U4 98.3(15) . . ?
 C77 C78 C52 41.8(8) . 6_565 ?
 C77 C78 C72 83.5(10) . 6_565 ?
 C77 C78 C79 121.0(10) . . ?
 C77 C78 C82 123.1(12) . . ?
 C79 C78 U1 96.7(10) . . ?
 C79 C78 U2 85.4(10) . . ?
 C79 C78 U3 86.0(10) . . ?
 C79 C78 U4 81.7(11) . . ?
 C79 C78 C52 79.3(9) . 6_565 ?
 C79 C78 C72 143.4(13) . 6_565 ?
 C82 C78 U1 79.7(12) . . ?
 C82 C78 U2 75.0(12) . . ?
 C82 C78 U3 92.0(13) . . ?
 C82 C78 U4 60.0(12) . . ?
 C82 C78 C52 152.3(18) . 6_565 ?
 C82 C78 C72 40.1(10) . 6_565 ?
 C82 C78 C79 107.7(8) . . ?
 U2 C79 U4 17.7(5) . . ?
 C52 C79 U2 68.4(9) 6_565 . ?
 C52 C79 U4 85.7(10) 6_565 . ?
 C65 C79 U2 90.3(14) . . ?
 C65 C79 U4 101.7(15) . . ?
 C65 C79 C52 63.6(9) . 6_565 ?
 C65 C79 C68 85.5(9) . 6_565 ?
 C65 C79 C71 146.2(17) . 6_565 ?
 C65 C79 C78 119.5(10) . . ?
 C65 C79 C80 124.4(12) . . ?
 C68 C79 U2 88.6(10) 6_565 . ?
 C68 C79 U4 76.3(10) 6_565 . ?
 C68 C79 C52 140.2(14) 6_565 6_565 ?
 C69 C79 U2 95(2) 6_565 . ?
 C69 C79 U4 95(2) 6_565 . ?
 C69 C79 C52 104(2) 6_565 6_565 ?
 C69 C79 C65 41.7(15) 6_565 . ?
 C69 C79 C68 44.4(13) 6_565 6_565 ?
 C69 C79 C71 150(3) 6_565 6_565 ?
 C69 C79 C78 155(2) 6_565 . ?
 C69 C79 C80 83.6(18) 6_565 . ?
 C70 C79 U2 70(3) 6_565 . ?
 C70 C79 U4 83(3) 6_565 . ?
 C70 C79 C52 32.1(17) 6_565 6_565 ?
 C70 C79 C65 95(2) 6_565 . ?
 C70 C79 C68 159(4) 6_565 6_565 ?
 C70 C79 C69 136(4) 6_565 6_565 ?
 C70 C79 C71 58.2(18) 6_565 6_565 ?
 C70 C79 C78 26(2) 6_565 . ?
 C70 C79 C80 133(2) 6_565 . ?
 C71 C79 U2 62.6(13) 6_565 . ?
 C71 C79 U4 58.0(14) 6_565 . ?
 C71 C79 C52 86.7(9) 6_565 6_565 ?
 C71 C79 C68 111.8(13) 6_565 6_565 ?
 C78 C79 U2 65.3(9) . . ?
 C78 C79 U4 71.3(10) . . ?
 C78 C79 C52 56.0(8) . 6_565 ?
 C78 C79 C68 142.3(12) . 6_565 ?
 C78 C79 C71 32.7(7) . 6_565 ?
 C80 C79 U2 84.5(11) . . ?
 C80 C79 U4 67.0(10) . . ?
 C80 C79 C52 152.3(15) . 6_565 ?
 C80 C79 C68 39.2(7) . 6_565 ?
 C80 C79 C71 75.5(9) . 6_565 ?
 C80 C79 C78 108.2(8) . . ?
 U4 C80 U2 17.7(3) . . ?
 C68 C80 U2 98.3(12) . . ?
 C68 C80 U2 96.0(14) 6_565 . ?
 C68 C80 U4 91.0(13) . . ?
 C68 C80 U4 96.9(16) 6_565 . ?
 C68 C80 C68 27.0(12) 6_565 . ?
 C68 C80 C69 86.2(11) . 6_565 ?
 C68 C80 C69 59.8(9) 6_565 6_565 ?
 C68 C80 C70 132.9(12) . 6_565 ?
 C68 C80 C70 108.4(13) 6_565 6_565 ?
 C68 C80 C71 154.4(18) . 6_565 ?
 C68 C80 C71 147.0(17) 6_565 6_565 ?
 C68 C80 C79 95.2(12) 6_565 . ?
 C68 C80 C81 146.2(18) 6_565 . ?
 C69 C80 U2 76.2(10) 6_565 . ?
 C69 C80 U4 91.6(11) 6_565 . ?
 C69 C80 C70 49.3(8) 6_565 6_565 ?
 C69 C80 C71 92.8(10) 6_565 6_565 ?
 C70 C80 U2 61.1(9) 6_565 . ?
 C70 C80 U4 77.8(9) 6_565 . ?
 C71 C80 U2 56.9(10) 6_565 . ?
 C71 C80 U4 63.4(11) 6_565 . ?
 C71 C80 C70 44.3(5) 6_565 6_565 ?
 C79 C80 U2 68.9(9) . . ?
 C79 C80 U4 86.5(10) . . ?
 C79 C80 C68 121.2(11) . . ?
 C79 C80 C69 35.3(8) . 6_565 ?
 C79 C80 C70 15.3(7) . 6_565 ?
 C79 C80 C71 59.4(7) . 6_565 ?
 C79 C80 C81 108.5(8) . . ?
 C80 C80 U2 97.2(3) 6_565 . ?
 C80 C80 U4 79.8(3) 6_565 . ?
 C80 C80 C68 55.1(7) 6_565 . ?
 C80 C80 C68 82.1(10) 6_565 6_565 ?
 C80 C80 C69 139.8(7) 6_565 6_565 ?
 C80 C80 C70 156.2(8) 6_565 6_565 ?
 C80 C80 C71 116.9(7) 6_565 6_565 ?
 C80 C80 C79 165.5(10) 6_565 . ?
 C80 C80 C81 68.9(6) 6_565 . ?
 C81 C80 U2 71.7(9) . . ?
 C81 C80 U4 62.1(11) . . ?
 C81 C80 C68 121.6(13) . . ?
 C81 C80 C69 139.7(12) . 6_565 ?
 C81 C80 C70 93.3(8) . 6_565 ?
 C81 C80 C71 49.1(6) . 6_565 ?
 U2 C81 U2 35.0(4) . 6_565 ?
 U4 C81 U2 17.5(2) . 6_565 ?
 U4 C81 U2 17.5(2) . . ?
 C71 C81 U2 61.1(14) . 6_565 ?
 C71 C81 U2 94.9(15) . . ?
 C71 C81 U2 94.9(15) 6_565 6_565 ?
 C71 C81 U2 61.1(14) 6_565 . ?
 C71 C81 U4 77.7(14) 6_565 . ?
 C71 C81 U4 77.7(14) . . ?
 C71 C81 C71 142.1(19) . 6_565 ?
 C80 C81 U2 93.9(11) . 6_565 ?
 C80 C81 U2 81.5(10) 6_565 6_565 ?
 C80 C81 U2 81.5(10) . . ?
 C80 C81 U2 93.9(11) 6_565 . ?
 C80 C81 U4 88.4(13) 6_565 . ?
 C80 C81 U4 88.4(13) . . ?
 C80 C81 C71 124.3(13) . . ?
 C80 C81 C71 83.3(8) 6_565 . ?
 C80 C81 C71 124.3(13) 6_565 6_565 ?
 C80 C81 C71 83.3(8) . 6_565 ?
 C80 C81 C80 42.1(12) 6_565 . ?
 C80 C81 C82 108.2(7) . . ?
 C80 C81 C82 108.2(7) 6_565 6_565 ?
 C80 C81 C82 147.5(12) . 6_565 ?
 C80 C81 C82 147.6(12) 6_565 . ?
 C82 C81 U2 89.7(13) 6_565 . ?
 C82 C81 U2 63.3(12) 6_565 6_565 ?
 C82 C81 U2 63.3(12) . . ?
 C82 C81 U2 89.7(13) . 6_565 ?
 C82 C81 U4 75.7(14) 6_565 . ?
 C82 C81 U4 75.7(14) . . ?
 C82 C81 C71 25.2(8) 6_565 . ?
 C82 C81 C71 119.4(13) . . ?
 C82 C81 C71 119.4(13) 6_565 6_565 ?
 C82 C81 C71 25.2(8) . 6_565 ?
 C82 C81 C82 95.2(15) 6_565 . ?
 U2 C82 U1 13.2(3) . . ?
 U4 C82 U1 31.1(5) . . ?
 U4 C82 U2 20.7(4) . . ?
 C70 C82 U1 72.9(9) 6_565 . ?
 C70 C82 U2 70.1(9) 6_565 . ?
 C70 C82 U4 83.3(12) 6_565 . ?
 C71 C82 U1 83(4) 6_565 . ?
 C71 C82 U2 78(4) 6_565 . ?
 C71 C82 U4 88(5) 6_565 . ?
 C71 C82 C70 12(3) 6_565 6_565 ?
 C71 C82 C72 110(2) 6_565 6_565 ?
 C71 C82 C73 150(4) 6_565 6_565 ?
 C71 C82 C74 150(3) 6_565 . ?
 C71 C82 C78 27.6(18) 6_565 . ?
 C71 C82 C81 80(2) 6_565 . ?
 C72 C82 U1 63.6(16) 6_565 . ?
 C72 C82 U2 76.7(17) 6_565 . ?
 C72 C82 U4 90(2) 6_565 . ?
 C72 C82 C70 99.2(12) 6_565 6_565 ?
 C72 C82 C73 46.2(10) 6_565 6_565 ?
 C72 C82 C74 42.8(11) 6_565 . ?
 C72 C82 C78 82.2(12) 6_565 . ?
 C72 C82 C81 159(3) 6_565 . ?
 C73 C82 U1 71.1(9) 6_565 . ?
 C73 C82 U2 79.0(10) 6_565 . ?
 C73 C82 U4 76.3(12) 6_565 . ?
 C73 C82 C70 138.7(12) 6_565 6_565 ?
 C74 C82 U1 73.0(15) . . ?
 C74 C82 U2 81.6(17) . . ?
 C74 C82 U4 80.1(19) . . ?
 C74 C82 C70 137.9(14) . 6_565 ?
 C74 C82 C73 4.7(15) . 6_565 ?
 C78 C82 U1 72.3(11) . . ?
 C78 C82 U2 74.0(11) . . ?
 C78 C82 U4 91.5(12) . . ?
 C78 C82 C70 18.9(7) . 6_565 ?
 C78 C82 C73 126.1(12) . 6_565 ?
 C78 C82 C74 123.9(13) . . ?
 C81 C82 U1 101.3(14) . . ?
 C81 C82 U2 88.3(13) . . ?
 C81 C82 U4 72.2(14) . . ?
 C81 C82 C70 88.6(8) . 6_565 ?
 C81 C82 C73 117.6(13) . 6_565 ?
 C81 C82 C74 121.8(15) . . ?
 C81 C82 C78 107.3(8) . . ?
 N1P Ni1P N2P 89.97(13) . . ?
 N1P Ni1P N3P 177.8(2) . . ?
 N3P Ni1P N2P 89.99(13) . . ?
 C1P N1P Ni1P 128.0(3) . . ?
 C1P N1P Ni1P 128.0(3) 6_565 . ?
 C3P N2P Ni1P 128.0(4) . . ?
 C3P N2P C6P 104.1(5) . . ?
 C6P N2P Ni1P 127.9(4) . . ?
 C8P N3P Ni1P 127.9(3) . . ?
 C8P N3P Ni1P 127.9(3) 6_565 . ?
 N1P C1P C2P 125.0(5) . . ?
 N1P C1P C9P 111.7(5) . . ?
 C2P C1P C9P 123.3(5) . . ?
 C3P C2P C1P 124.0(5) . . ?
 N2P C3P C2P 125.1(5) . . ?
 N2P C3P C4P 111.7(5) . . ?
 C2P C3P C4P 123.2(5) . . ?
 C3P C4P C12P 124.7(6) . . ?
 C5P C4P C3P 106.4(5) . . ?
 C5P C4P C12P 128.8(6) . . ?
 C4P C5P C6P 106.6(5) . . ?
 C4P C5P C14P 129.4(6) . . ?
 C6P C5P C14P 123.9(6) . . ?
 N2P C6P C5P 111.2(5) . . ?
 C7P C6P N2P 124.7(5) . . ?
 C7P C6P C5P 124.1(5) . . ?
 C8P C7P C6P 124.6(5) . . ?
 N3P C8P C16P 111.4(5) . . ?
 C7P C8P N3P 124.8(5) . . ?
 C7P C8P C16P 123.8(5) . . ?
 C1P C9P C10P 125.0(6) . . ?
 C9P C9P C1P 106.3(3) 6_565 . ?
 C9P C9P C10P 128.6(4) 6_565 . ?
 C9P C10P C11P 111.9(5) . . ?
 C13P C12P C4P 112.9(6) . . ?
 C15P C14P C5P 114.7(6) . . ?
 C8P C16P C17P 125.0(6) . . ?
 C16P C16P C8P 106.5(3) 6_565 . ?
 C16P C16P C17P 128.5(4) 6_565 . ?
 C16P C17P C18P 112.9(6) . . ?
 C6S C1S C2S 117.3(18) . . ?
 C3S C2S C1S 120.9(16) . . ?
 C2S C3S C4S 119.5(15) . . ?
 C5S C4S C3S 125.5(16) . . ?
 C4S C5S C6S 115.0(15) . . ?
 C1S C6S C5S 121.7(17) . . ?
 C9S C8S C7S 117(2) . . ?
 S1S C10S S1S 160(7) . 2_655 ?

_shelx_res_file
;
TITL u@c2(5)-c82-273k_a.res in C2/m
    u@c2(5)-c82-273k.res
    created by SHELXL-2018/1 at 11:55:07 on 12-Oct-2021
REM Old TITL U@C2(5)-C82-273K in C2/m
REM SHELXT solution in C2/m
REM R1 0.391, Rweak 0.059, Alpha 0.132, Orientation as input
REM Formula found by SHELXT: C71 N21 Ni2 I
CELL 0.82641 25.4632 15.1781 20.1103 90 95.028 90
ZERR 4 0.0023 0.0013 0.0018 0 0.003 0
LATT 7
SYMM -X,+Y,-Z
SFAC C H N Ni S U
DISP C 0.005 0.002 16.098
DISP N 0.009 0.005 28.748
DISP Ni 0.312 1.472 6901.319
DISP U -6.326 5.594 25802.327
UNIT 514.91 216.37 20 4 2.54 4
DFIX 1.4 C9 C1 C78 C77 C38 C37 C60 C61 C26 C27
DFIX 1.39 C7S C8S
DFIX 1.39 C9S C8S
DFIX 2.4 C7S C9S
SADI C78 C79 C79 C80 C80 C81 C81 C82 C82 C78
SADI C78 C80 C78 C81 C79 C81 C79 C82 C80 C82
SADI C77 C76 C76 C61 C61 C62 C62 C63 C63 C77
SADI C77 C61 C77 C62 C76 C62 C76 C63 C61 C63
SADI C45 C44 C44 C64 C64 C65 C65 C66 C66 C45
SADI C45 C64 C45 C65 C44 C65 C44 C66 C64 C66
SADI C55 C54 C54 C72 C72 C73 C73 C56 C56 C55
SADI C55 C72 C55 C73 C54 C73 C54 C56 C72 C56
SADI C59 C60 C60 C40 C40 C39 C39 C38 C38 C59
SADI C59 C40 C59 C39 C60 C39 C60 C38 C40 C38
SADI C6 C20 C20 C21 C21 C22 C22 C7 C7 C6
SADI C6 C21 C6 C22 C20 C22 C20 C7 C21 C7
SADI C35 C16 C16 C17 C17 C37 C37 C36 C36 C35
SADI C35 C17 C35 C37 C16 C37 C16 C36 C17 C36
SADI C4 C5 C5 C1 C1 C2 C2 C3 C3 C4
SADI C4 C1 C4 C2 C5 C2 C5 C3 C1 C3
SADI C10 C9 C9 C8 C8 C25 C25 C26 C26 C10
SADI C10 C8 C10 C25 C9 C25 C9 C26 C8 C26
SADI C47 C27 C27 C28 C28 C49 C49 C48 C48 C47
SADI C47 C28 C47 C49 C27 C49 C27 C48 C28 C48
SADI C32 C33 C33 C14 C14 C13 C13 C31 C31 C32
SADI C32 C14 C32 C13 C33 C13 C33 C31 C14 C31
SADI C51 C50 C50 C69 C69 C70 C70 C52 C52 C51
SADI C51 C69 C51 C70 C50 C70 C50 C52 C69 C52
SADI C1 C8 C1 C10 C9 C2 C9 C5
SADI C5 C7 C5 C20 C6 C1 C6 C4
SADI C7 C9 C7 C25 C8 C6 C8 C22
SADI C11 C10 C11 C12 C11 C29
SADI C10 C12 C12 C29 C29 C10
SADI C12 C11 C12 C13 C12 C2
SADI C11 C13 C13 C2 C2 C11
SADI C14 C16 C16 C3 C3 C14
SADI C15 C14 C15 C16 C15 C3
SADI C18 C17 C18 C19 C18 C4
SADI C17 C19 C19 C4 C4 C17
SADI C19 C18 C19 C20 C19 C39
SADI C23 C22 C23 C24 C23 C43
SADI C22 C24 C24 C43 C43 C22
SADI C24 C23 C24 C25 C24 C46
SADI C23 C25 C25 C46 C46 C23
SADI C26 C28 C26 C47 C27 C25 C27 C10
SADI C29 C28 C29 C30 C29 C11
SADI C28 C30 C30 C11 C11 C28
SADI C30 C29 C30 C31 C30 C51
SADI C29 C31 C31 C51 C51 C29
SADI C34 C33 C34 C35 C34 C55
SADI C33 C35 C35 C55 C55 C33
SADI C37 C39 C37 C59 C38 C36 C38 C17
SADI C41 C40 C41 C42 C41 C21
SADI C40 C42 C42 C21 C21 C40
SADI C42 C41 C42 C43 C42 C62
SADI C41 C43 C43 C62 C62 C41
SADI C43 C42 C43 C23 C43 C44
SADI C42 C44 C44 C23 C23 C42
SADI C46 C45 C46 C47 C46 C24
SADI C45 C47 C47 C24 C24 C45
SADI C49 C51 C49 C69 C50 C48 C50 C28
SADI C53 C52 C53 C54 C53 C32
SADI C52 C54 C54 C32 C32 C52
SADI C57 C56 C57 C58 C57 C36
SADI C56 C58 C58 C36 C36 C56
SADI C58 C57 C58 C59 C58 C75
SADI C57 C59 C59 C75 C75 C57
SADI C60 C62 C60 C76 C61 C59 C61 C40
SADI C63 C65 C63 C44 C64 C62 C64 C77
SADI C65 C78 C65 C80 C79 C64 C79 C66
SADI C66 C68 C68 C48 C48 C66
SADI C67 C66 C67 C68 C67 C48
SADI C68 C67 C68 C69 C68 C80
SADI C67 C69 C69 C80 C80 C67
SADI C71 C70 C71 C72 C71 C81
SADI C70 C72 C72 C81 C81 C70
SADI C74 C73 C74 C75 C74 C82
SADI C73 C75 C75 C82 C82 C73
SADI C75 C74 C75 C76 C75 C58
SADI C74 C76 C76 C58 C58 C74
SADI C77 C79 C77 C82 C78 C76 C78 C63
FLAT C78 C79 C80 C81 C82
FLAT C61 C62 C63 C76 C77
FLAT C44 C45 C64 C65 C66
FLAT C54 C55 C56 C72 C73
FLAT C38 C39 C40 C59 C60
FLAT C6 C7 C20 C21 C22
FLAT C16 C17 C35 C36 C37
FLAT C1 C2 C3 C4 C5
FLAT C8 C9 C10 C25 C26
FLAT C27 C28 C47 C48 C49
FLAT C13 C14 C31 C32 C33
FLAT C50 C51 C52 C69 C70
SIMU 0.01 0.02 2 C7S > C10S
SIMU 0.007 0.014 2 C1 > C82
SIMU 0.01 0.02 2 U1 > U7
SUMP 0.5 0.0001 1 9 1 4 1 5 1 6 1 7 1 3 1 8
SUMP 0.49 0.0001 1 8 1 3 1 4 1 6 1 5 1 7

L.S. 20 0 0
PLAN  1
SIZE 0.12 0.1 0.08
TEMP -0.15
list 4
fmap 2 53
acta
REM <olex2.extras>
REM <HklSrc "%.\\U@C2(5)-C82-273K.hkl">
REM </olex2.extras>

WGHT    0.126400  106.543999
FVAR       0.32114   0.68198   0.01517   0.26016   0.07887   0.05462   0.01326
FVAR       0.06783   0.01012
PART 1
U1    6    0.667803    0.584276    0.219533    41.00000    0.11167    0.06066 =
         0.13695   -0.01949    0.06519    0.02554
U2    6    0.650834    0.557889    0.197932    51.00000    0.09903    0.06486 =
         0.15609   -0.00694    0.04790    0.04310
U3    6    0.678187    0.601100    0.187637    61.00000    0.12185    0.06650 =
         0.16368    0.01037    0.05951    0.02986
U4    6    0.639155    0.500000    0.198906    71.00000    0.11584    0.07039 =
         0.14872    0.00000    0.05588    0.00000
U5    6    0.698435    0.500000    0.268897    31.00000    0.12056    0.07310 =
         0.13676    0.00000    0.05594    0.00000
U6    6    0.681912    0.445643    0.248392    81.00000    0.13067    0.08073 =
         0.12008    0.04279    0.05810   -0.02232
U7    6    0.732103    0.500000    0.121654    91.00000    0.19081    0.20846 =
         0.10065    0.00000    0.08080    0.00000
N1    3    0.703987    0.500000    0.185853    10.50000    0.12758    0.09205 =
         0.15412    0.00000    0.06645    0.00000
C1    1    0.851916    0.413255    0.150072    10.50000    0.10769    0.13038 =
         0.13180   -0.02060    0.02012    0.03344
C2    1    0.832828    0.345150    0.185731    10.50000    0.10953    0.11376 =
         0.13416   -0.01938    0.00474    0.04756
C3    1    0.838610    0.367233    0.252543    10.50000    0.10550    0.11912 =
         0.12613   -0.00128   -0.01281    0.04602
C4    1    0.860228    0.452736    0.257971    10.50000    0.09997    0.13067 =
         0.12919   -0.01094   -0.01944    0.02701
C5    1    0.867034    0.481536    0.194709    10.50000    0.10490    0.13164 =
         0.14365   -0.01235    0.00218    0.01488
C6    1    0.861766    0.559764    0.178164    10.50000    0.11537    0.13567 =
         0.14085   -0.00227    0.01053   -0.01532
C7    1    0.840963    0.584104    0.114381    10.50000    0.12461    0.13689 =
         0.13014   -0.00012    0.03377   -0.02376
C8    1    0.828186    0.520949    0.067389    10.50000    0.12623    0.13421 =
         0.12171   -0.00643    0.05139   -0.00404
C9    1    0.832187    0.432792    0.087099    10.50000    0.12004    0.13399 =
         0.12266   -0.01722    0.04389    0.02270
C10   1    0.793339    0.386069    0.052365    10.50000    0.12799    0.12307 =
         0.10880   -0.03424    0.04524    0.02454
C11   1    0.771524    0.312297    0.086257    10.50000    0.12888    0.10619 =
         0.11289   -0.04518    0.02923    0.03550
C12   1    0.789046    0.292610    0.153054    10.50000    0.12088    0.09728 =
         0.12584   -0.02753    0.01151    0.04773
C13   1    0.756386    0.250899    0.195536    10.50000    0.13085    0.08583 =
         0.12942   -0.01300   -0.00340    0.03640
C14   1    0.763532    0.271368    0.262051    10.50000    0.13427    0.09111 =
         0.11811    0.01032   -0.00744    0.03554
C15   1    0.801671    0.328299    0.291975    10.50000    0.12638    0.11101 =
         0.11568    0.01108   -0.01865    0.04165
C16   1    0.790826    0.379940    0.347932    10.50000    0.13373    0.12252 =
         0.09917    0.01321   -0.01959    0.02613
C17   1    0.812285    0.470006    0.355978    10.50000    0.12597    0.12729 =
         0.09666   -0.00239   -0.03202    0.00905
C18   1    0.844023    0.511758    0.309694    10.50000    0.11301    0.13266 =
         0.12024   -0.01179   -0.03557    0.00288
C19   1    0.836658    0.601977    0.293473    10.50000    0.11450    0.12150 =
         0.11887   -0.02192   -0.02478   -0.02533
C20   1    0.844745    0.622039    0.223887    10.50000    0.11790    0.12672 =
         0.13202   -0.00983   -0.00188   -0.03145
C21   1    0.816373    0.686028    0.186562    10.50000    0.13567    0.11698 =
         0.13683   -0.00373    0.01271   -0.03926
C22   1    0.810481    0.658580    0.118771    10.50000    0.13622    0.12428 =
         0.13063    0.00818    0.03132   -0.03431
C23   1    0.761968    0.674450    0.072395    10.50000    0.15178    0.12257 =
         0.12640    0.02129    0.03160   -0.02281
C24   1    0.749372    0.609523    0.018475    10.50000    0.15050    0.12917 =
         0.10566    0.01996    0.03245   -0.01157
C25   1    0.785559    0.529091    0.020602    10.50000    0.14100    0.13335 =
         0.10172    0.00076    0.05114   -0.00501
C26   1    0.764994    0.444528    0.008551    10.50000    0.13970    0.12995 =
         0.08843   -0.02283    0.04822    0.00276
C27   1    0.716061    0.431232   -0.010064    10.50000    0.14690    0.12601 =
         0.07553   -0.02360    0.02726    0.00001
C28   1    0.690256    0.354127    0.013784    10.50000    0.14010    0.10413 =
         0.07716   -0.04622    0.01822   -0.00122
C29   1    0.715645    0.294823    0.063978    10.50000    0.13234    0.09300 =
         0.09749   -0.05219    0.02039    0.01413
C30   1    0.683193    0.255045    0.111918    10.50000    0.12812    0.07987 =
         0.11117   -0.03864    0.01061   -0.00143
C31   1    0.705383    0.234063    0.178370    10.50000    0.13291    0.07766 =
         0.12550   -0.01612    0.00667    0.00998
C32   1    0.681340    0.236657    0.235408    10.50000    0.14041    0.08708 =
         0.12477    0.00707    0.01111   -0.00595
C33   1    0.715415    0.265123    0.285103    10.50000    0.13773    0.09292 =
         0.11407    0.02342    0.00132    0.00921
C34   1    0.699797    0.318473    0.341201    10.50000    0.13735    0.10961 =
         0.10134    0.03555    0.02015    0.00278
C35   1    0.739791    0.378915    0.371776    10.50000    0.13829    0.11812 =
         0.08773    0.02345    0.00137    0.00818
C36   1    0.729749    0.467757    0.395835    10.50000    0.14212    0.12518 =
         0.07619    0.00377    0.00949    0.00061
C37   1    0.773247    0.523289    0.383665    10.50000    0.13716    0.12300 =
         0.08133   -0.01244   -0.01710   -0.00273
C38   1    0.765740    0.612473    0.368265    10.50000    0.13670    0.11459 =
         0.08523   -0.03327   -0.00949   -0.01650
C39   1    0.796336    0.654830    0.321042    10.50000    0.13335    0.10948 =
         0.10358   -0.03031   -0.01562   -0.03201
C40   1    0.764810    0.719510    0.285576    10.50000    0.14324    0.09657 =
         0.11056   -0.03332    0.00095   -0.02990
C41   1    0.774213    0.732035    0.213469    10.50000    0.14785    0.10083 =
         0.13149   -0.01220    0.00883   -0.03437
C42   1    0.726567    0.758042    0.168568    10.50000    0.15809    0.09944 =
         0.13536   -0.00232    0.01152   -0.01444
C43   1    0.720310    0.728717    0.099155    10.50000    0.15942    0.11137 =
         0.13383    0.01688    0.01782   -0.01110
C44   1    0.665731    0.715852    0.069043    10.50000    0.15716    0.11682 =
         0.13075    0.01863    0.00468    0.00757
C45   1    0.652737    0.648377    0.019166    10.50000    0.15301    0.12533 =
         0.11369    0.01850   -0.00394    0.00988
C46   1    0.693725    0.592533   -0.005289    10.50000    0.15939    0.13162 =
         0.09811    0.01629    0.00895    0.00088
C47   1    0.678984    0.500000   -0.019689    10.50000    0.15740    0.13013 =
         0.07801    0.00000    0.00225    0.00000
C48   1    0.629046    0.467420   -0.004310    10.50000    0.14087    0.12204 =
         0.07905   -0.01843   -0.01798   -0.00110
C49   1    0.635593    0.377602    0.014437    10.50000    0.13491    0.10821 =
         0.08138   -0.04250   -0.00778   -0.00823
C50   1    0.605736    0.339561    0.057024    10.50000    0.11951    0.10439 =
         0.10180   -0.03996   -0.00602   -0.02227
C51   1    0.627309    0.274606    0.103595    10.50000    0.12313    0.09033 =
         0.11269   -0.03647    0.00532   -0.02613
C52   1    0.599925    0.282398    0.164143    10.50000    0.11283    0.09769 =
         0.11846   -0.01686    0.01366   -0.04004
C53   1    0.627230    0.267196    0.230558    10.50000    0.12340    0.09532 =
         0.12261    0.00960    0.02198   -0.03351
C54   1    0.610719    0.325504    0.285116    10.50000    0.12068    0.11373 =
         0.11326    0.01869    0.04783   -0.03734
C55   1    0.647170    0.348121    0.337944    10.50000    0.13400    0.11939 =
         0.10387    0.02873    0.04583   -0.01841
C56   1    0.636865    0.434747    0.357577    10.50000    0.12851    0.12717 =
         0.08729    0.00970    0.06712   -0.01421
C57   1    0.676464    0.500000    0.384912    10.50000    0.14061    0.12916 =
         0.07864    0.00000    0.04283    0.00000
C58   1    0.667563    0.592830    0.368973    10.50000    0.13583    0.11675 =
         0.07971   -0.03179    0.04241    0.00562
C59   1    0.713777    0.650200    0.361920    10.50000    0.14515    0.10445 =
         0.08297   -0.04165    0.01210   -0.00482
C60   1    0.714231    0.719611    0.313033    10.50000    0.15352    0.09926 =
         0.10607   -0.04169    0.01045   -0.00637
C61   1    0.672931    0.740307    0.275866    10.50000    0.15247    0.09958 =
         0.12313   -0.03823    0.02260    0.01394
C62   1    0.677198    0.764144    0.205876    10.50000    0.15798    0.09637 =
         0.13307   -0.01821    0.01729    0.01059
C63   1    0.628653    0.743398    0.171301    10.50000    0.14812    0.10720 =
         0.13868   -0.00915    0.01680    0.02715
C64   1    0.622551    0.722623    0.110521    10.50000    0.14970    0.11577 =
         0.13797    0.00729    0.00409    0.02303
C65   1    0.581968    0.661311    0.086181    10.50000    0.13401    0.12741 =
         0.13550    0.00480   -0.00295    0.02468
C66   1    0.600975    0.611582    0.032091    10.50000    0.13943    0.12788 =
         0.11787    0.00590   -0.01643    0.01784
C67   1    0.588327    0.519182    0.024259    10.50000    0.12760    0.12826 =
         0.10388   -0.00777   -0.02859    0.00473
C68   1    0.556841    0.478018    0.070715    10.50000    0.10347    0.12956 =
         0.12195   -0.01816   -0.01987   -0.00397
C69   1    0.565434    0.389021    0.088057    10.50000    0.10411    0.11692 =
         0.11817   -0.02888   -0.00963   -0.02339
C70   1    0.562559    0.352138    0.155688    10.50000    0.09937    0.11381 =
         0.12139   -0.02228    0.01510   -0.03739
C71   1    0.553106    0.411369    0.208192    10.50000    0.09521    0.12966 =
         0.13391   -0.00993    0.03738   -0.02854
C72   1    0.577512    0.395778    0.271921    10.50000    0.10602    0.12772 =
         0.11678    0.00552    0.06059   -0.03480
C73   1    0.594400    0.463848    0.318750    10.50000    0.11360    0.13411 =
         0.10569    0.00015    0.07567   -0.01810
C74   1    0.582115    0.550887    0.298531    10.50000    0.11678    0.13873 =
         0.12254   -0.01464    0.06376    0.00304
C75   1    0.619549    0.618942    0.324435    10.50000    0.12902    0.12381 =
         0.10977   -0.03493    0.05162    0.01120
C76   1    0.624231    0.699759    0.281266    10.50000    0.13879    0.11065 =
         0.12244   -0.03522    0.03921    0.02654
C77   1    0.594574    0.707203    0.217534    10.50000    0.13144    0.11636 =
         0.13973   -0.02172    0.02822    0.03317
C78   1    0.562256    0.643361    0.196972    10.50000    0.10540    0.12642 =
         0.14252   -0.01747    0.02870    0.02931
C79   1    0.555121    0.620083    0.129346    10.50000    0.10526    0.13222 =
         0.13737   -0.00477    0.00916    0.02670
C80   1    0.541820    0.532889    0.125341    10.50000    0.08854    0.13390 =
         0.13482   -0.01123    0.00222    0.01239
C81   1    0.540992    0.500000    0.189669    10.50000    0.08687    0.13667 =
         0.14457    0.00000    0.03103    0.00000
C82   1    0.555017    0.567681    0.234398    10.50000    0.09611    0.13957 =
         0.13393   -0.01042    0.04596    0.01381

PART 0
PART 4
NI1P  4    0.519164    0.500000    0.418155    10.50000    0.01988    0.02783 =
         0.03169    0.00000    0.00277    0.00000
N1P   3    0.576593    0.500000    0.489583    10.50000    0.02641    0.03297 =
         0.03218    0.00000    0.00668    0.00000
N2P   3    0.520181    0.629299    0.416908    11.00000    0.02353    0.03134 =
         0.03737   -0.00181    0.00425    0.00141
N3P   3    0.463722    0.500000    0.344162    10.50000    0.02556    0.03055 =
         0.03464    0.00000    0.00424    0.00000
C1P   1    0.602473    0.571418    0.519068    11.00000    0.02332    0.03982 =
         0.03536   -0.00493    0.00477   -0.00282
C2P   1    0.590668    0.658408    0.504247    11.00000    0.02812    0.03668 =
         0.04356   -0.00875    0.00125   -0.00578
AFIX  43
H2P   2    0.609796    0.701755    0.528419    11.00000   -1.20000
AFIX   0
C3P   1    0.552313    0.684884    0.455871    11.00000    0.02791    0.03296 =
         0.04494   -0.00342    0.00844   -0.00128
C4P   1    0.542130    0.775838    0.439019    11.00000    0.03527    0.02892 =
         0.05910   -0.00436    0.00565   -0.00078
C5P   1    0.503527    0.775996    0.388764    11.00000    0.03431    0.03201 =
         0.05931    0.00166    0.00579    0.00337
C6P   1    0.490031    0.684971    0.375164    11.00000    0.02919    0.03278 =
         0.04482    0.00146    0.00880    0.00355
C7P   1    0.451877    0.658014    0.326906    11.00000    0.02950    0.03557 =
         0.04494    0.00373   -0.00011    0.00639
AFIX  43
H7P   2    0.432378    0.701328    0.303177    11.00000   -1.20000
AFIX   0
C8P   1    0.440504    0.571726    0.311243    11.00000    0.02495    0.03929 =
         0.03986    0.00080    0.00254    0.00347
C9P   1    0.645016    0.544676    0.566874    11.00000    0.02661    0.04770 =
         0.03698   -0.00356    0.00127   -0.00311
C10P  1    0.683094    0.606443    0.604472    11.00000    0.03795    0.05697 =
         0.04395   -0.00858   -0.00679   -0.00467
AFIX  23
H10A  2    0.698497    0.577368    0.644490    11.00000   -1.20000
H10B  2    0.664165    0.657937    0.618057    11.00000   -1.20000
AFIX   0
C11P  1    0.727051    0.635570    0.562313    11.00000    0.04941    0.09251 =
         0.07632   -0.02619    0.01085   -0.03606
AFIX 137
H11A  2    0.712020    0.665989    0.523332    11.00000   -1.50000
H11B  2    0.746032    0.584791    0.549031    11.00000   -1.50000
H11C  2    0.750726    0.674236    0.588081    11.00000   -1.50000
AFIX   0
C12P  1    0.572055    0.853275    0.471254    11.00000    0.05363    0.03285 =
         0.08346   -0.00828   -0.00284   -0.00433
AFIX  23
H12A  2    0.551066    0.906231    0.463613    11.00000   -1.20000
H12B  2    0.577125    0.843650    0.519070    11.00000   -1.20000
AFIX   0
C13P  1    0.625207    0.867236    0.444699    11.00000    0.06832    0.06378 =
         0.12226   -0.00767    0.01278   -0.03398
AFIX 137
H13A  2    0.620347    0.880810    0.397940    11.00000   -1.50000
H13B  2    0.645912    0.814579    0.451158    11.00000   -1.50000
H13C  2    0.643092    0.915177    0.468147    11.00000   -1.50000
AFIX   0
C14P  1    0.479375    0.852588    0.349042    11.00000    0.05473    0.03335 =
         0.08262    0.00160   -0.00595    0.00743
AFIX  23
H14A  2    0.441527    0.843906    0.342679    11.00000   -1.20000
H14B  2    0.485741    0.906053    0.374922    11.00000   -1.20000
AFIX   0
C15P  1    0.499916    0.865397    0.281879    11.00000    0.09078    0.06504 =
         0.09794    0.04148    0.00563    0.00501
AFIX 137
H15A  2    0.491219    0.814864    0.254384    11.00000   -1.50000
H15B  2    0.537509    0.872509    0.287361    11.00000   -1.50000
H15C  2    0.484139    0.917000    0.260998    11.00000   -1.50000
AFIX   0
C16P  1    0.403847    0.544818    0.256599    11.00000    0.02923    0.04699 =
         0.04189    0.00307   -0.00220    0.00316
C17P  1    0.374368    0.606185    0.208450    11.00000    0.04901    0.05355 =
         0.05430    0.00210   -0.01760    0.00954
AFIX  23
H17A  2    0.359609    0.653674    0.233181    11.00000   -1.20000
H17B  2    0.345324    0.574538    0.184882    11.00000   -1.20000
AFIX   0
C18P  1    0.408829    0.645280    0.157784    11.00000    0.07439    0.06826 =
         0.04802    0.01219   -0.00667    0.01364
AFIX 137
H18A  2    0.387271    0.678328    0.125105    11.00000   -1.50000
H18B  2    0.426252    0.598666    0.136093    11.00000   -1.50000
H18C  2    0.434698    0.683502    0.180199    11.00000   -1.50000
AFIX   0

C1S   1    0.623015    1.000000    0.191754    10.50000    0.09256    0.17880 =
         0.13498    0.00000    0.01024    0.00000
AFIX  43
H1S   2    0.587283    1.000000    0.177426    10.50000   -1.20000
AFIX   0
C2S   1    0.641120    1.000000    0.262392    10.50000    0.09688    0.10618 =
         0.09330    0.00000    0.03780    0.00000
AFIX  43
H2S   2    0.616561    1.000000    0.294003    10.50000   -1.20000
AFIX   0
C3S   1    0.690253    1.000000    0.281603    10.50000    0.09087    0.10674 =
         0.07293    0.00000   -0.00273    0.00000
AFIX  43
H3S   2    0.701428    1.000000    0.326888    10.50000   -1.20000
AFIX   0
C4S   1    0.726333    1.000000    0.235056    10.50000    0.09880    0.11061 =
         0.07189    0.00000    0.00217    0.00000
AFIX  43
H4S   2    0.761786    1.000000    0.250778    10.50000   -1.20000
AFIX   0
C5S   1    0.714911    1.000000    0.168587    10.50000    0.11340    0.08934 =
         0.06387    0.00000    0.02620    0.00000
AFIX  43
H5S   2    0.740865    1.000000    0.138801    10.50000   -1.20000
AFIX   0
C6S   1    0.660649    1.000000    0.147292    10.50000    0.16961    0.15028 =
         0.06429    0.00000   -0.00052    0.00000
AFIX  43
H6S   2    0.650200    1.000000    0.101805    10.50000   -1.20000
AFIX   0

PART 0
PART 5
C7S   1    0.445599    0.885049   -0.002765    21.00000    0.18174    0.27082 =
         0.35738   -0.00187    0.10270    0.00111
AFIX  43
H7S   2    0.409836    0.898369   -0.005037    21.00000   -1.20000
AFIX   0
C8S   1    0.471948    0.864638    0.060342    21.00000    0.18446    0.27082 =
         0.35854    0.00372    0.10448   -0.00021
AFIX  43
H8S   2    0.454468    0.838156    0.093801    21.00000   -1.20000
AFIX   0
C9S   1    0.525680    0.886266    0.069990    21.00000    0.18561    0.27214 =
         0.36003    0.00385    0.10052    0.00055
AFIX  43
H9S   2    0.542784    0.899932    0.111471    21.00000   -1.20000
AFIX   0

PART 0
PART 6
S1S   5    0.469486    0.827495    0.059244   -21.00000    0.19080    0.26694 =
         0.35716    0.01617    0.11009   -0.00802
C10S  1    0.500000    0.810026    0.000000   -21.00000    0.18321    0.27043 =
         0.35800    0.00000    0.10233    0.00000
HKLF 4


REM  u@c2(5)-c82-273k_a.res in C2/m
REM R1 =  0.1211 for    7013 Fo > 4sig(Fo)  and  0.1274 for all    7757 data
REM   1068 parameters refined using   1437 restraints

END

WGHT      0.2000      0.0000

REM Highest difference peak  1.344,  deepest hole -1.011,  1-sigma level  0.137
Q1    1   0.8639  0.5000  0.2435  10.50000  0.05    1.34
;
_shelx_res_checksum                53789
_shelx_hkl_file
;
   4   0   0  177.18    9.90
  -4   0   0  161.08    9.80
  -4   0   0  186.18    9.90
   8   0   0 1098.49   59.89
  -8   0   0 1132.49   59.79
   8   0   0 1153.88   59.89
  -8   0   0 1068.39   59.69
  10   0   0  455.35   25.10
 -10   0   0  424.76   24.90
  10   0   0  434.96   25.10
 -10   0   0  464.15   25.00
  12   0   0  677.73   38.20
 -12   0   0  698.93   38.00
  12   0   0  714.63   38.30
 -12   0   0  655.43   37.80
 -14   0   0   14.40    2.80
  14   0   0   10.70    2.60
 -14   0   0   11.40    2.50
  14   0   0   16.30    3.10
 -16   0   0  136.59    9.50
  16   0   0  131.79    9.80
  16   0   0  127.39    9.60
 -16   0   0  135.59    9.50
 -18   0   0  130.89    9.40
 -18   0   0  126.89    9.60
  18   0   0  127.09   10.20
  18   0   0  137.19   10.30
 -20   0   0   41.90    4.80
  20   0   0   50.29    6.50
  20   0   0   40.80    5.80
 -20   0   0   35.60    4.90
  22   0   0    9.60    4.20
 -22   0   0    7.00    3.40
 -22   0   0    7.30    2.80
  22   0   0   -0.60    3.70
  24   0   0  167.98   13.10
 -24   0   0  161.28   12.30
  24   0   0  148.99   13.70
 -24   0   0  171.68   13.00
 -26   0   0  424.76   25.80
  26   0   0  354.46   26.20
 -26   0   0  409.36   25.20
  26   0   0  414.06   26.30
  28   0   0  134.89   14.70
  28   0   0  165.78   15.00
 -28   0   0  172.78   13.50
 -28   0   0  167.98   12.60
  30   0   0   75.89   11.30
 -30   0   0   60.49    9.90
 -30   0   0   71.19    8.80
  30   0   0   55.79   11.40
  -3  -1   0  778.22   43.10
   3  -1   0  778.22   43.30
  -3   1   0  800.92   43.20
   3   1   0  815.82   43.10
   3   1   0  855.21   43.20
  -3   1   0  844.22   43.40
  -5  -1   0 2292.77  117.19
  -5  -1   0 1959.30  117.09
   5  -1   0 2217.58  117.29
   5  -1   0 2189.28  117.49
   5   1   0 2369.46  117.29
  -5   1   0 2265.47  117.39
   7  -1   0 1675.53   93.59
  -7  -1   0 1806.02   93.39
   7  -1   0 1864.31   93.59
  -7  -1   0 1673.43   93.29
  -7   1   0 1686.33   93.39
   7   1   0 1731.83   93.39
  -7   1   0 1824.12   93.59
   7   1   0 1787.42   93.39
   9  -1   0 1710.03   87.59
   9  -1   0 1583.04   87.59
  -9  -1   0 1705.33   87.29
  -9  -1   0 1636.34   87.29
  -9   1   0 1453.15   87.19
  -9   1   0 1691.23   87.39
   9   1   0 1681.63   87.39
   9   1   0 1615.74   87.29
 -11  -1   0 1220.38   65.79
 -11  -1   0 1232.88   65.79
  11  -1   0 1148.79   66.19
  11  -1   0 1295.37   66.19
 -11   1   0 1225.48   65.89
 -11   1   0 1190.08   65.79
  11   1   0 1201.08   65.89
  11   1   0 1247.78   65.99
  13  -1   0   42.80    4.60
  13  -1   0   51.89    4.70
 -13  -1   0   50.09    4.50
 -13  -1   0   40.00    4.40
 -13   1   0   47.50    4.40
 -13   1   0   44.60    4.20
  13   1   0   43.10    4.70
  13   1   0   42.80    4.40
  15  -1   0 1043.70   62.29
 -15  -1   0 1095.79   61.69
 -15  -1   0 1169.98   61.89
  15  -1   0 1142.19   62.29
  15   1   0 1132.69   62.19
 -15   1   0 1201.88   62.09
  15   1   0 1180.18   62.29
 -15   1   0 1093.49   61.69
 -17  -1   0    0.60    2.10
  17  -1   0    5.30    2.60
 -17  -1   0    2.50    2.20
  17  -1   0    1.80    1.80
 -17   1   0    2.10    1.70
  17   1   0    0.20    2.10
 -17   1   0    2.60    1.90
  17   1   0    0.90    1.80
  19  -1   0    3.00    2.70
 -19  -1   0    4.20    2.60
  19  -1   0    4.00    3.20
  19   1   0   -3.60    2.40
  19   1   0    6.90    3.60
 -19   1   0    7.80    2.90
 -19   1   0    2.00    2.70
  21  -1   0   17.70    4.40
 -21  -1   0   22.90    4.20
  21  -1   0   20.50    4.40
 -21  -1   0   21.00    4.10
  21   1   0   14.80    4.50
 -21   1   0   17.30    3.90
  21   1   0   18.60    4.40
  23  -1   0  136.69   11.70
 -23  -1   0  127.09   10.20
 -23  -1   0  119.79   10.00
  23  -1   0  143.29   12.50
 -23   1   0  132.79   10.80
  23   1   0  117.69   11.40
 -23   1   0  111.49   10.00
  23   1   0  113.59   11.00
  25  -1   0  392.36   27.40
  25  -1   0  405.16   26.60
 -25  -1   0  385.16   25.40
 -25  -1   0  453.95   26.50
  25   1   0  474.35   27.40
 -25   1   0  399.56   25.50
 -25   1   0  416.16   26.20
  25   1   0  390.86   26.80
 -27  -1   0  183.98   14.30
  27  -1   0  206.98   16.00
 -27  -1   0  176.48   13.60
  27  -1   0  170.88   15.20
  27   1   0  190.58   16.10
  27   1   0  168.78   15.10
 -27   1   0  188.78   13.90
 -27   1   0  167.38   13.90
 -29  -1   0   97.79   11.20
  29  -1   0  110.89   11.10
 -29  -1   0   98.29    9.70
  29  -1   0   89.49   11.00
 -29   1   0   86.89    9.60
 -29   1   0   92.19   10.90
  29   1   0   89.69   11.00
 -31  -1   0   65.59    8.80
 -31  -1   0   48.20    9.10
  31  -1   0   58.59   10.50
 -31   1   0   51.09    7.50
  31   1   0   59.59   11.10
  31   1   0   65.49   11.90
   2  -2   0  104.39    6.20
  -2  -2   0  103.99    6.10
   2  -2   0  100.79    6.40
   2   2   0  113.49    6.10
   2   2   0  104.99    6.10
  -2   2   0  111.69    6.20
  -2   2   0  119.59    6.50
   6  -2   0 3680.63  187.28
   6  -2   0 3303.97  187.38
   6   2   0 3559.34  186.98
  -6   2   0 3851.31  187.48
  -6   2   0 3310.07  187.08
  -8  -2   0  301.57   17.80
  -8  -2   0  332.47   17.90
   8  -2   0  319.57   18.40
   8  -2   0  302.87   18.10
  -8   2   0  320.47   18.00
  -8   2   0  311.37   18.10
   8   2   0  332.77   18.00
 -10  -2   0 1712.73   87.39
  10  -2   0 1616.24   87.69
 -10  -2   0 1573.84   87.19
  10  -2   0 1534.65   87.89
 -10   2   0 1575.34   87.39
  10   2   0 1681.13   87.49
 -10   2   0 1705.93   87.69
  10   2   0 1658.93   87.29
  12  -2   0  338.87   20.20
 -12  -2   0  340.17   19.50
  12  -2   0  346.47   19.90
 -12  -2   0  319.27   19.30
  12   2   0  352.66   19.80
 -12   2   0  322.07   19.50
  12   2   0  327.47   19.50
 -12   2   0  341.27   19.70
  14  -2   0   72.39    6.80
 -14  -2   0   74.89    5.60
 -14  -2   0   65.49    5.80
  14  -2   0   73.69    6.40
  14   2   0   67.29    6.00
  14   2   0   57.59    5.70
 -14   2   0   65.39    5.80
 -14   2   0   64.59    5.70
  16  -2   0  531.15   32.00
  16  -2   0  530.75   31.60
 -16  -2   0  564.94   31.30
 -16  -2   0  529.15   30.90
  16   2   0  552.74   31.50
 -16   2   0  520.75   31.10
  16   2   0  567.54   31.60
 -16   2   0  563.54   31.40
  18  -2   0  362.56   22.30
 -18  -2   0  331.27   21.00
  18  -2   0  367.76   22.00
 -18  -2   0  366.86   21.40
 -18   2   0  351.06   21.40
  18   2   0  355.26   21.70
  18   2   0  341.07   21.70
 -18   2   0  329.77   21.00
 -20  -2   0  144.49   11.00
 -20  -2   0  155.78   10.50
  20  -2   0  143.79   11.20
  20  -2   0  134.99   12.00
  20   2   0  114.29   11.00
 -20   2   0  146.49   11.10
 -20   2   0  146.59   10.40
  20   2   0  149.79   11.10
 -22  -2   0  191.78   13.60
 -22  -2   0  173.88   12.90
  22  -2   0  176.88   14.40
  22  -2   0  178.98   14.30
  22   2   0  184.98   14.40
  22   2   0  205.88   14.50
 -22   2   0  191.38   13.20
 -22   2   0  209.28   13.80
  24  -2   0  414.96   26.00
  24  -2   0  396.96   26.40
 -24  -2   0  391.06   25.40
 -24  -2   0  381.66   24.60
 -24   2   0  411.76   25.20
  24   2   0  428.86   25.80
 -24   2   0  416.66   24.90
  24   2   0  367.56   25.60
  26  -2   0  176.48   16.20
 -26  -2   0  199.18   14.20
 -26  -2   0  176.48   14.70
  26  -2   0  211.08   16.00
 -26   2   0  199.38   14.20
  26   2   0  175.38   15.70
 -26   2   0  182.38   14.50
  28  -2   0   25.80    6.50
  28  -2   0   13.10    6.80
 -28  -2   0   19.40    6.30
 -28  -2   0   25.00    5.10
 -28   2   0   19.80    5.20
  28   2   0   13.40    6.20
  28   2   0    9.90    6.10
 -28   2   0   19.50    5.10
  30  -2   0   20.10    6.60
 -30  -2   0   11.40    5.30
 -30  -2   0   25.30    5.60
  30  -2   0   11.10    7.90
 -30   2   0   14.30    5.60
 -30   2   0   12.20    5.80
  30   2   0   22.60    6.80
  30   2   0   -0.50    5.60
  -1  -3   0  936.51   47.90
   1  -3   0  777.72   48.00
  -1  -3   0  863.61   47.90
   1   3   0  991.90   48.00
  -1   3   0  948.91   48.20
  -1   3   0  895.41   47.90
   1   3   0  892.21   47.90
   5  -3   0 7078.69  373.46
   7  -3   0  809.62   43.50
   7  -3   0  788.92   43.90
  -7  -3   0  798.62   43.10
  -7  -3   0  802.12   43.20
  -7   3   0  776.82   43.30
   7   3   0  807.72   43.10
   7   3   0  813.32   43.20
  -7   3   0  806.32   43.60
  -9  -3   0   48.60    3.90
   9  -3   0   48.50    4.10
  -9  -3   0   46.40    3.70
   9   3   0   49.50    4.10
  -9   3   0   39.20    4.00
  -9   3   0   45.10    3.90
   9   3   0   46.70    3.60
 -11  -3   0   22.70    2.80
 -11  -3   0   24.60    2.80
  11  -3   0   27.50    3.70
 -11   3   0   23.00    2.90
  11   3   0   30.90    3.30
 -11   3   0   24.80    3.60
  13  -3   0   16.40    3.10
 -13  -3   0   14.80    2.50
 -13  -3   0   14.40    2.80
  13  -3   0   18.00    3.70
 -13   3   0   20.00    2.80
 -13   3   0   19.20    3.10
  13   3   0   20.80    3.10
 -15  -3   0   55.59    5.10
  15  -3   0   44.30    5.60
 -15  -3   0   55.99    5.00
  15  -3   0   61.59    6.10
 -15   3   0   57.79    5.80
 -15   3   0   54.99    5.30
  15   3   0   42.20    5.10
  17  -3   0  523.05   28.60
  17  -3   0  487.15   29.10
 -17  -3   0  467.95   27.50
 -17  -3   0  477.55   27.90
 -17   3   0  453.25   27.60
  17   3   0  461.65   27.90
 -17   3   0  468.35   28.00
 -19  -3   0   84.09    7.40
 -19  -3   0   84.99    7.50
  19  -3   0   92.29    9.50
  19  -3   0   89.19    8.60
 -19   3   0   98.49    8.40
 -19   3   0   81.89    7.60
  19   3   0   89.19    8.20
 -21  -3   0  188.88   13.40
 -21  -3   0  193.58   13.20
  21  -3   0  184.18   14.60
  21  -3   0  171.48   14.00
  21   3   0  197.78   14.10
 -21   3   0  207.68   13.90
 -21   3   0  180.38   13.20
 -23  -3   0  278.57   18.50
  23  -3   0  251.87   19.20
  23  -3   0  276.47   19.00
 -23  -3   0  270.27   17.60
  23   3   0  245.18   18.40
 -23   3   0  283.17   18.10
 -23   3   0  277.27   17.70
  23   3   0  262.27   18.40
  25  -3   0    7.00    4.10
 -25  -3   0   10.50    4.00
 -25  -3   0   11.10    4.00
  25  -3   0    8.20    4.70
 -25   3   0   11.90    3.90
  25   3   0    5.80    4.60
 -25   3   0    8.30    3.90
  25   3   0   14.30    5.10
  27  -3   0    0.50    4.20
 -27  -3   0    6.10    4.00
 -27  -3   0    3.20    3.90
  27  -3   0    3.80    6.30
 -27   3   0    1.40    3.80
  27   3   0   -1.50    2.80
  27   3   0    0.40    4.70
 -27   3   0    0.90    3.40
 -29  -3   0   11.60    5.30
 -29  -3   0   11.70    5.00
  29  -3   0    5.10    7.10
  29  -3   0   15.60    7.00
 -29   3   0    3.00    3.40
  29   3   0   10.30    4.90
  29   3   0   17.30    6.50
 -29   3   0   14.30    4.70
   0  -4   0  746.93   40.70
   0  -4   0  766.62   40.50
   0   4   0  757.72   40.60
   0   4   0  762.12   40.80
  -2  -4   0 2221.68  113.99
   2  -4   0 2157.28  114.09
  -2  -4   0 2042.40  113.89
   2  -4   0 1997.20  114.39
  -2   4   0 2231.88  114.49
  -2   4   0 2153.38  114.09
   2   4   0 2149.48  114.09
   2   4   0 2292.07  114.09
   4  -4   0 1277.77   70.79
  -4  -4   0 1380.26   70.69
  -4  -4   0 1330.17   70.69
   4  -4   0 1194.38   71.19
  -4   4   0 1349.27   70.79
   4   4   0 1295.17   70.69
   4   4   0 1459.05   70.69
  -4   4   0 1338.27   71.19
   6  -4   0    7.20    2.10
  -6  -4   0   13.10    1.80
   6   4   0   11.20    1.70
   6   4   0   10.10    1.60
  -6   4   0   10.20    2.30
  -6   4   0    7.90    1.60
   8  -4   0 1825.82  105.39
   8  -4   0 1895.41  104.89
  -8  -4   0 1938.21  104.69
  -8  -4   0 1940.41  104.49
   8   4   0 1900.01  104.59
  -8   4   0 2080.99  104.89
   8   4   0 1975.90  104.49
  -8   4   0 2171.28  105.39
 -10  -4   0   96.79    6.80
  10  -4   0  111.69    8.30
  10  -4   0  101.59    7.20
 -10  -4   0   94.29    6.80
 -10   4   0  100.99    7.30
  10   4   0   92.79    6.60
  10   4   0  105.59    7.00
 -10   4   0  102.89    7.00
  12  -4   0 1021.20   63.39
 -12  -4   0 1170.18   63.19
 -12  -4   0 1150.08   62.99
  12  -4   0 1169.48   64.29
  12   4   0 1184.48   62.99
 -12   4   0 1202.78   63.29
  12   4   0 1172.08   63.29
 -12   4   0 1252.17   63.79
  14  -4   0  138.19    9.60
  14  -4   0  123.79   10.00
 -14  -4   0  124.39    9.10
 -14  -4   0  133.99    9.00
  14   4   0  122.19    8.70
 -14   4   0  124.69    8.90
 -14   4   0  128.89    9.30
  14   4   0  138.99    9.40
 -16  -4   0  166.38   11.00
  16  -4   0  143.29   12.00
 -16  -4   0  159.28   10.60
  16  -4   0  143.69   11.30
 -16   4   0  151.18   11.10
  16   4   0  167.08   11.20
 -16   4   0  145.49   10.50
  16   4   0  157.88   10.80
 -18  -4   0  648.24   35.30
 -18  -4   0  619.44   34.70
  18  -4   0  587.54   36.10
  18  -4   0  631.44   35.70
 -18   4   0  569.24   35.00
 -18   4   0  585.94   34.70
  18   4   0  608.54   35.40
  18   4   0  612.84   35.10
  20  -4   0   35.80    5.60
  20  -4   0   26.60    5.80
 -20  -4   0   42.90    5.60
 -20  -4   0   38.40    5.10
 -20   4   0   34.60    4.80
  20   4   0   39.90    5.80
 -20   4   0   35.80    5.70
  20   4   0   45.50    6.20
 -22  -4   0   14.80    4.60
  22  -4   0   11.10    4.30
 -22  -4   0    9.00    3.30
  22  -4   0    9.30    4.00
 -22   4   0   14.70    3.70
  22   4   0   13.80    4.40
  22   4   0    4.60    3.80
 -22   4   0   12.10    4.00
 -24  -4   0   30.80    5.40
 -24  -4   0   41.40    6.70
  24  -4   0   27.50    7.20
  24  -4   0   24.90    6.20
 -24   4   0   29.00    4.90
  24   4   0   22.70    5.70
 -24   4   0   33.90    6.00
  24   4   0   26.90    6.30
 -26  -4   0    1.50    3.80
  26  -4   0   -2.90    3.50
 -26  -4   0    2.40    3.50
  26  -4   0    2.50    5.00
  26   4   0   -1.80    2.90
 -26   4   0    3.60    3.40
  26   4   0    6.00    4.80
 -26   4   0   -1.70    2.30
 -28  -4   0   11.00    4.80
  28  -4   0   21.60    6.00
  28  -4   0   11.60    7.40
 -28  -4   0   13.90    5.50
  28   4   0    5.50    4.50
 -28   4   0    9.40    4.20
 -28   4   0   12.00    4.00
  28   4   0   10.40    5.30
  30  -4   0   17.20    7.10
 -30  -4   0   12.70    6.20
 -30  -4   0    7.00    5.20
  30   4   0   -1.30    5.30
  30   4   0   21.80    7.70
   1  -5   0  441.36   23.40
  -1  -5   0  420.66   23.50
   1  -5   0  423.26   23.70
  -1  -5   0  444.26   23.30
  -1   5   0  420.06   23.50
   1   5   0  434.96   23.60
   1   5   0  419.96   23.60
  -1   5   0  432.06   23.80
  -5  -5   0 1039.20   54.99
   5  -5   0  952.10   55.69
  -5  -5   0 1065.69   54.99
   5  -5   0  996.50   55.09
   5   5   0 1087.09   54.99
  -5   5   0  939.01   54.99
   5   5   0 1049.70   54.99
  -5   5   0 1071.59   55.69
  -7  -5   0  275.17   15.80
   7  -5   0  299.27   16.20
   7   5   0  272.27   15.70
  -7   5   0  273.07   16.00
   7   5   0  275.87   15.80
  -7   5   0  266.37   16.40
  -9  -5   0 1244.28   66.69
   9  -5   0 1259.17   67.09
   9  -5   0 1184.38   67.59
  -9  -5   0 1176.88   66.49
   9   5   0 1207.78   66.59
   9   5   0 1256.57   66.49
  -9   5   0 1230.28   66.79
  -9   5   0 1353.96   67.49
  11  -5   0   51.49    5.00
 -11  -5   0   62.79    5.00
 -11  -5   0   63.69    4.90
  11  -5   0   44.30    5.50
  11   5   0   59.89    5.00
  11   5   0   55.99    4.70
 -11   5   0   61.39    5.00
 -11   5   0   55.49    5.20
 -13  -5   0   32.30    3.70
 -13  -5   0   31.10    3.60
  13  -5   0   39.80    4.30
  13  -5   0   39.40    5.00
 -13   5   0   26.20    3.50
  13   5   0   30.00    3.60
 -13   5   0   37.70    4.30
  13   5   0   27.40    3.80
 -15  -5   0   68.99    6.10
 -15  -5   0   76.89    6.60
  15  -5   0   63.89    6.50
  15  -5   0   86.19    7.80
  15   5   0   77.69    6.60
 -15   5   0   80.39    6.60
 -15   5   0   65.29    6.40
  15   5   0   82.69    6.40
 -17  -5   0  880.01   48.30
 -17  -5   0  936.11   48.90
  17  -5   0  786.92   49.50
  17  -5   0  813.42   48.90
 -17   5   0  901.01   48.50
  17   5   0  867.11   48.40
 -17   5   0  839.92   48.70
  17   5   0  912.41   48.90
 -19  -5   0   58.99    6.30
  19  -5   0   40.00    7.20
 -19  -5   0   37.10    4.70
  19   5   0   49.40    6.10
  19   5   0   48.30    5.90
 -19   5   0   37.70    5.00
 -19   5   0   48.80    5.70
  21  -5   0    5.70    4.30
 -21  -5   0   11.70    4.00
  21  -5   0    8.20    4.30
 -21  -5   0   10.00    3.50
 -21   5   0    6.80    2.90
 -21   5   0    5.30    2.90
  21   5   0   15.90    4.40
  21   5   0   14.20    4.30
 -23  -5   0  195.58   14.10
  23  -5   0  224.88   16.10
 -23  -5   0  194.08   14.60
  23  -5   0  197.48   16.00
 -23   5   0  206.28   14.10
 -23   5   0  217.18   14.70
  23   5   0  167.98   14.60
  23   5   0  187.78   14.90
 -25  -5   0   19.60    5.50
  25  -5   0   25.30    7.90
  25  -5   0   31.20    6.30
 -25  -5   0   26.90    5.10
  25   5   0   26.30    6.30
  25   5   0   23.30    6.10
 -25   5   0   14.20    4.20
 -25   5   0   27.10    5.30
 -27  -5   0   25.40    6.40
  27  -5   0   16.80    7.50
 -27  -5   0   26.60    5.60
  27  -5   0   27.30    6.70
 -27   5   0   15.80    5.00
  27   5   0   25.20    6.70
 -27   5   0   17.90    5.20
  27   5   0   15.30    6.20
 -29  -5   0   90.79   10.10
 -29  -5   0   74.69   11.10
  29  -5   0   90.29   12.20
  29   5   0  104.19   12.30
 -29   5   0  101.29    9.60
  29   5   0   89.09   12.50
   0  -6   0  484.75   27.30
   0  -6   0  515.15   27.10
   0   6   0  508.75   27.40
   0   6   0  480.25   27.50
  -2   6   0 8021.20  423.16
  -4  -6   0 3409.96  175.48
   4  -6   0 3140.59  175.58
   4  -6   0 3293.47  176.28
  -4   6   0 3330.47  176.18
   4   6   0 3467.05  175.58
   4   6   0 3264.77  175.68
   6  -6   0 1372.56   76.59
  -6  -6   0 1432.06   76.39
   6  -6   0 1338.57   77.29
  -6  -6   0 1413.36   76.39
  -6   6   0 1407.06   77.19
  -6   6   0 1569.54   76.79
   6   6   0 1497.75   76.39
   6   6   0 1402.36   76.39
   8  -6   0  266.17   15.30
   8  -6   0  226.98   15.90
  -8  -6   0  259.07   14.90
  -8   6   0  246.58   15.60
  -8   6   0  261.67   15.10
   8   6   0  258.27   14.80
   8   6   0  257.77   14.80
 -10  -6   0 1456.95   77.69
  10  -6   0 1488.95   78.39
 -10  -6   0 1404.06   77.89
  10  -6   0 1314.37   78.89
  10   6   0 1471.85   77.69
 -10   6   0 1463.05   78.09
 -10   6   0 1560.94   78.79
  10   6   0 1420.36   77.79
 -12  -6   0  687.63   38.10
 -12  -6   0  694.53   37.90
  12  -6   0  645.04   39.30
  12  -6   0  702.23   38.60
 -12   6   0  648.54   38.10
  12   6   0  678.93   38.00
 -12   6   0  744.33   39.00
  12   6   0  672.43   37.80
  14  -6   0  327.87   20.90
 -14  -6   0  348.87   20.30
 -14  -6   0  349.27   20.60
  14  -6   0  323.57   21.80
  14   6   0  352.76   20.20
 -14   6   0  352.06   20.60
 -14   6   0  338.37   20.90
  14   6   0  345.07   20.50
 -16  -6   0   83.59    7.10
 -16  -6   0   92.79    6.90
  16  -6   0   63.99    6.90
  16  -6   0   80.39    8.20
 -16   6   0   78.79    6.70
  16   6   0   74.89    7.00
  16   6   0   76.79    6.70
 -16   6   0   74.09    7.00
 -18  -6   0  991.30   53.39
 -18  -6   0 1034.60   54.09
  18  -6   0  910.21   54.99
  18  -6   0  864.21   53.79
 -18   6   0  978.90   53.89
  18   6   0  971.50   53.49
 -18   6   0  954.30   53.49
  18   6   0  962.70   53.79
 -20  -6   0  151.38   10.80
  20  -6   0  154.08   12.20
 -20  -6   0  132.29   11.20
  20  -6   0  132.09   13.00
  20   6   0  140.19   11.10
  20   6   0  155.78   11.70
 -20   6   0  159.48   11.40
 -20   6   0  114.19   10.60
 -22  -6   0   24.70    5.40
  22  -6   0   37.50    7.00
  22  -6   0   23.30    6.00
 -22  -6   0   24.60    5.10
 -22   6   0   29.60    4.80
  22   6   0   25.20    5.30
 -22   6   0   40.10    5.60
  22   6   0   20.80    5.10
  24  -6   0   61.39    9.20
 -24  -6   0   63.89    8.50
 -24  -6   0   52.29    7.20
  24  -6   0   81.59    9.50
 -24   6   0   83.29    7.60
  24   6   0   63.09    8.80
  24   6   0   64.49    8.70
 -24   6   0   59.79    7.20
  26  -6   0   55.19    9.30
 -26  -6   0   65.89    7.80
  26  -6   0   65.09    8.40
 -26  -6   0   54.79    8.70
  26   6   0   42.30    8.40
  26   6   0   39.70    7.80
 -26   6   0   54.19    6.70
 -26   6   0   54.49    7.00
 -28  -6   0  133.39   13.40
  28  -6   0  119.99   12.20
  28  -6   0  111.99   14.90
 -28  -6   0  113.99   11.30
  28   6   0  108.19   13.30
  28   6   0  120.19   13.10
 -28   6   0  134.89   11.80
 -28   6   0  126.39   11.30
  -1  -7   0   44.10    3.80
   1  -7   0   53.89    3.60
   1  -7   0   48.60    4.10
  -1  -7   0   41.40    3.40
   1   7   0   39.70    3.80
   1   7   0   39.10    4.00
  -1   7   0   47.70    3.80
  -1   7   0   45.00    4.30
   5  -7   0  358.06   20.60
  -5  -7   0  348.07   19.60
  -5  -7   0  330.87   19.40
   5  -7   0  355.26   19.80
   5   7   0  333.47   19.70
  -5   7   0  347.47   20.40
   5   7   0  339.47   19.60
  -5   7   0  361.36   19.90
   7  -7   0  571.84   34.00
   7  -7   0  600.84   33.30
  -7  -7   0  553.34   32.80
  -7  -7   0  601.74   33.00
   7   7   0  615.24   33.00
  -7   7   0  642.14   34.00
  -7   7   0  620.84   33.30
   7   7   0  582.24   33.00
   9  -7   0 1784.72   89.99
  -9  -7   0 1615.54   89.39
   9  -7   0 1552.64   90.59
  -9   7   0 1635.04   89.69
  -9   7   0 1688.53   90.29
   9   7   0 1707.23   89.39
   9   7   0 1694.23   89.39
  11  -7   0   90.49    7.40
 -11  -7   0  100.99    7.10
 -11  -7   0  103.99    7.30
  11  -7   0   90.59    8.70
  11   7   0  101.89    7.20
  11   7   0   98.59    7.00
 -11   7   0   94.49    7.80
 -11   7   0  101.19    7.30
  13  -7   0   36.40    5.20
 -13  -7   0   32.10    4.00
 -13  -7   0   28.70    4.00
  13  -7   0   29.40    4.10
  13   7   0   37.30    3.90
 -13   7   0   28.00    4.10
 -13   7   0   43.10    4.80
  13   7   0   31.50    4.10
  15  -7   0   -3.30    2.10
 -15  -7   0    3.40    2.20
  15  -7   0    2.10    2.20
 -15  -7   0    6.60    2.30
 -15   7   0    1.80    2.20
  15   7   0    0.50    1.90
  15   7   0    3.30    2.30
 -15   7   0    4.80    2.60
  17  -7   0  499.35   32.70
 -17  -7   0  585.04   32.40
  17  -7   0  474.75   33.80
 -17  -7   0  604.04   33.00
 -17   7   0  547.75   32.80
 -17   7   0  605.24   32.70
  17   7   0  581.74   32.80
  17   7   0  575.14   32.30
  19  -7   0  328.97   22.50
 -19  -7   0  352.36   22.30
 -19  -7   0  345.07   21.50
 -19   7   0  365.16   21.90
 -19   7   0  364.76   22.50
  19   7   0  333.37   22.00
  19   7   0  370.26   22.00
  21  -7   0   -1.10    4.50
  21  -7   0    4.40    3.90
 -21  -7   0   -0.30    3.10
 -21  -7   0    1.50    2.50
 -21   7   0    2.90    3.60
  21   7   0    1.30    3.70
 -21   7   0   -2.60    2.80
  21   7   0    4.50    3.50
 -23  -7   0   16.90    5.10
  23  -7   0   13.50    5.50
 -23  -7   0   17.90    4.30
  23  -7   0   11.10    5.20
  23   7   0   14.50    5.40
  23   7   0   13.30    4.80
 -23   7   0   10.70    4.70
 -23   7   0   20.70    4.50
  25  -7   0   42.00    7.80
 -25  -7   0   14.00    4.90
  25  -7   0   21.10    6.60
 -25  -7   0   26.20    5.20
  25   7   0   12.10    4.90
 -25   7   0   23.70    5.80
  25   7   0   33.10    7.00
 -25   7   0   25.80    5.20
 -27  -7   0    8.10    4.70
 -27  -7   0    9.80    5.60
  27  -7   0   11.10    6.40
  27  -7   0   18.30    6.90
  27   7   0    5.90    5.90
 -27   7   0    1.60    4.00
  27   7   0    1.30    4.90
 -27   7   0    4.20    3.40
 -29  -7   0   84.29   12.70
 -29  -7   0   79.09   10.40
  29   7   0   73.49   12.40
  29   7   0   84.69   12.10
   0  -8   0 3377.16  181.08
   0  -8   0 3528.55  181.58
   0   8   0 3451.75  181.88
   0   8   0 3329.07  181.58
   2  -8   0  148.19    9.70
  -2  -8   0  148.59    9.20
   2  -8   0  156.28    9.10
  -2  -8   0  151.18    8.90
   2   8   0  133.79    9.30
   2   8   0  132.99    9.40
  -2   8   0  141.39    9.30
  -2   8   0  148.79    9.90
   4  -8   0 2285.77  125.49
   4  -8   0 2312.07  126.19
  -4  -8   0 2454.15  125.49
  -4  -8   0 2427.56  125.19
  -4   8   0 2313.37  125.79
   4   8   0 2312.87  125.69
  -4   8   0 2432.86  126.39
   4   8   0 2326.67  125.69
  -6  -8   0  102.89    7.10
   6  -8   0  100.69    8.30
  -6  -8   0  106.29    7.20
   6  -8   0  114.49    7.50
   6   8   0  110.29    7.40
  -6   8   0  102.29    7.60
  -6   8   0  120.49    8.30
   6   8   0  104.69    7.50
  -8  -8   0  600.84   32.50
   8  -8   0  628.44   33.00
  -8  -8   0  595.64   32.60
   8  -8   0  544.65   33.60
   8   8   0  602.94   32.60
   8   8   0  569.94   32.50
  -8   8   0  558.64   33.30
  -8   8   0  575.44   32.90
  10  -8   0  266.57   16.50
  10  -8   0  251.07   17.40
 -10  -8   0  259.97   15.90
 -10  -8   0  249.78   15.70
  10   8   0  274.87   16.00
 -10   8   0  289.57   17.10
  10   8   0  268.97   15.80
 -10   8   0  259.37   16.20
  12  -8   0  136.69    9.90
  12  -8   0  120.59   10.40
 -12  -8   0  132.09    9.30
 -12  -8   0  123.59    9.10
 -12   8   0  127.79   10.30
  12   8   0  136.59    9.30
  12   8   0  134.79    9.10
 -12   8   0  147.09    9.60
  14  -8   0    4.80    3.10
  14  -8   0   11.40    3.10
 -14  -8   0    9.80    2.90
 -14  -8   0    7.20    2.50
 -14   8   0    9.30    3.00
  14   8   0    7.00    2.50
 -14   8   0    6.20    2.80
  14   8   0    8.90    2.60
  16  -8   0   23.20    4.80
 -16  -8   0   22.40    4.10
 -16  -8   0   25.60    4.50
  16  -8   0   25.30    5.30
 -16   8   0   27.50    5.10
  16   8   0   20.70    3.80
  16   8   0   25.90    4.20
 -16   8   0   21.60    4.30
 -18  -8   0  469.45   27.60
  18  -8   0  470.05   30.10
  18  -8   0  436.06   28.30
 -18  -8   0  475.15   28.30
 -18   8   0  493.85   28.50
 -18   8   0  455.45   27.80
  18   8   0  447.66   27.60
  18   8   0  490.15   28.20
  20  -8   0  793.82   50.79
 -20  -8   0  818.52   49.30
 -20  -8   0  850.61   48.60
  20  -8   0  911.31   49.90
  20   8   0  808.92   49.10
  20   8   0  857.01   48.90
 -20   8   0  940.51   49.60
 -20   8   0  892.41   49.00
  22  -8   0   84.89    8.60
 -22  -8   0   78.49    8.10
 -22  -8   0   65.69    8.70
  22  -8   0  100.79   11.80
  22   8   0   63.99    8.40
 -22   8   0   74.39    8.20
 -22   8   0   94.59    8.80
  22   8   0   79.49    8.80
  24  -8   0   29.50    6.40
  24  -8   0   28.80    7.20
 -24  -8   0   28.10    5.60
 -24  -8   0   22.60    6.10
 -24   8   0   38.30    5.60
  24   8   0   33.00    7.30
  24   8   0   29.90    6.80
 -24   8   0   46.90    6.50
 -26  -8   0   22.70    5.90
  26  -8   0   20.90    6.90
 -26  -8   0    8.10    5.40
  26  -8   0   16.10    5.70
  26   8   0   27.00    7.20
 -26   8   0   17.10    4.50
 -26   8   0   16.30    4.90
  26   8   0   25.10    7.70
 -28  -8   0   35.50    7.40
 -28  -8   0   63.89   10.30
  28   8   0   38.50    8.30
  28   8   0   47.70    9.60
  -1  -9   0    4.10    1.50
   1  -9   0    2.20    1.40
   1  -9   0    6.90    2.20
  -1  -9   0    6.70    1.90
   1   9   0    3.20    1.80
  -1   9   0    5.10    2.00
   1   9   0    6.00    2.30
  -1   9   0    9.80    2.80
  -3  -9   0  357.46   19.40
   3  -9   0  327.17   19.10
   3  -9   0  361.06   20.00
  -3  -9   0  324.67   18.80
  -3   9   0  307.77   19.40
  -3   9   0  317.67   20.00
   3   9   0  339.47   19.70
   3   9   0  329.97   19.60
   5  -9   0  380.96   22.60
   5  -9   0  392.16   21.80
  -5  -9   0  368.46   21.20
  -5  -9   0  382.86   21.60
  -5   9   0  395.76   22.70
  -5   9   0  354.36   21.80
   5   9   0  372.76   21.80
   5   9   0  365.86   21.80
   7  -9   0   99.49    7.20
  -7  -9   0   87.79    6.70
  -7  -9   0   96.59    6.50
   7  -9   0   93.59    7.70
  -7   9   0   78.79    6.70
  -7   9   0  101.89    8.10
   7   9   0   90.59    6.90
   7   9   0   87.79    6.90
   9  -9   0   43.60    5.50
  -9  -9   0   58.79    5.00
   9  -9   0   55.69    5.10
  -9  -9   0   49.10    4.60
   9   9   0   51.29    4.90
  -9   9   0   54.39    5.00
  -9   9   0   55.49    5.60
   9   9   0   50.59    4.70
  11  -9   0  157.68   11.70
  11  -9   0  153.78   10.60
 -11  -9   0  140.99   10.00
 -11  -9   0  143.59   10.00
  11   9   0  152.28   10.10
 -11   9   0  134.99   10.20
  11   9   0  159.18   10.30
 -11   9   0  152.58   11.00
  13  -9   0  274.57   17.50
 -13  -9   0  280.07   17.10
 -13  -9   0  264.47   16.80
  13  -9   0  245.18   18.30
 -13   9   0  277.47   17.30
  13   9   0  283.47   17.10
  13   9   0  264.47   16.70
 -13   9   0  311.47   18.20
 -15  -9   0    0.70    2.20
  15  -9   0    5.00    4.50
 -15  -9   0    4.50    2.80
  15  -9   0    0.50    2.90
 -15   9   0    1.00    3.00
  15   9   0    0.60    2.20
  15   9   0   -2.30    1.80
 -15   9   0    1.00    2.70
 -17  -9   0    2.70    2.30
 -17  -9   0    2.30    2.80
  17  -9   0    0.70    3.50
  17  -9   0    5.70    3.00
  17   9   0    0.60    2.30
 -17   9   0    2.10    3.00
  17   9   0    0.10    2.20
 -17   9   0    5.30    3.90
  19  -9   0  785.72   49.90
  19  -9   0  871.81   51.79
 -19  -9   0  843.42   49.20
 -19  -9   0  937.81   50.29
  19   9   0  835.12   49.60
 -19   9   0  957.30   50.39
  19   9   0  847.22   49.40
 -19   9   0  907.71   49.70
  21  -9   0  615.64   36.60
  21  -9   0  558.64   37.90
 -21  -9   0  565.74   36.20
 -21  -9   0  593.54   35.40
  21   9   0  613.64   36.20
  21   9   0  586.44   36.10
 -21   9   0  655.03   36.40
 -21   9   0  636.64   35.90
 -23  -9   0  100.99    9.60
  23  -9   0  102.39    9.90
  23  -9   0   72.49   12.30
 -23  -9   0   94.09   10.70
 -23   9   0   97.19    9.60
  23   9   0   84.39    9.90
  23   9   0   93.99   10.30
 -23   9   0   94.29    9.50
  25  -9   0   61.09   10.40
 -25  -9   0   70.09    9.80
 -25  -9   0   73.79    8.90
  25  -9   0   73.69    9.00
 -25   9   0   71.59    8.70
  25   9   0   59.19    9.10
  25   9   0   76.19   10.90
 -25   9   0   78.29    8.30
 -27  -9   0   42.90    9.20
  27   9   0   47.70    9.10
  27   9   0   32.00    9.10
   0 -10   0  138.79    9.10
   0 -10   0  129.99    8.50
   0  10   0  135.89    9.70
   0  10   0  121.59    9.20
   2 -10   0   26.60    3.40
  -2 -10   0   18.10    3.10
   2 -10   0   20.30    2.90
  -2  10   0   21.10    3.60
   2  10   0   23.30    3.80
  -2  10   0   25.70    4.20
  -4 -10   0  451.35   23.30
  -4 -10   0  443.36   23.90
   4 -10   0  410.16   24.50
   4 -10   0  396.96   23.60
  -4  10   0  417.76   24.70
  -4  10   0  403.36   24.10
   4  10   0  384.96   24.00
   4  10   0  393.66   24.10
  -6 -10   0  911.81   48.80
  -6 -10   0  967.30   49.40
   6 -10   0  875.11   49.40
   6 -10   0  918.51   50.39
   6  10   0  905.81   49.60
  -6  10   0  848.32   49.60
  -6  10   0  882.51   50.19
   6  10   0  876.01   49.50
   8 -10   0   17.70    3.20
  -8 -10   0   23.40    3.20
   8 -10   0   23.90    4.90
  -8 -10   0   23.30    3.40
  -8  10   0   28.80    4.10
   8  10   0   25.90    3.70
  -8  10   0   24.50    4.10
   8  10   0   28.20    3.80
  10 -10   0  109.19    9.60
 -10 -10   0  118.59    8.20
  10 -10   0  119.99    8.90
 -10  10   0  119.29    8.80
 -10  10   0  108.79    9.20
  10  10   0  120.99    8.60
  10  10   0  116.09    8.60
 -12 -10   0    1.70    2.00
 -12 -10   0    2.10    2.30
  12 -10   0    8.50    2.80
  12 -10   0    3.50    4.10
 -12  10   0    4.70    2.80
 -12  10   0    6.10    2.90
  12  10   0   10.20    2.80
  12  10   0   10.80    2.90
  14 -10   0  183.28   15.30
 -14 -10   0  204.18   13.40
 -14 -10   0  192.08   13.40
  14 -10   0  208.38   14.40
  14  10   0  214.48   13.40
  14  10   0  229.88   13.90
 -14  10   0  208.78   14.80
 -14  10   0  175.28   13.70
 -16 -10   0   46.60    5.70
  16 -10   0   58.29    6.30
  16 -10   0   47.70    8.30
 -16 -10   0   44.30    5.70
  16  10   0   59.99    6.20
 -16  10   0   43.90    5.60
  16  10   0   41.30    5.70
 -16  10   0   51.19    7.10
  18 -10   0    1.30    2.50
 -18 -10   0   -3.50    2.30
  18 -10   0    5.10    4.80
 -18 -10   0   -0.20    2.50
  18  10   0   -1.20    2.10
 -18  10   0   -0.70    3.00
 -18  10   0    0.70    2.80
  18  10   0    4.80    2.60
 -20 -10   0  251.87   18.90
 -20 -10   0  287.37   18.60
  20 -10   0  318.87   20.00
  20 -10   0  250.67   20.50
 -20  10   0  301.37   19.00
  20  10   0  282.27   19.10
  20  10   0  284.27   19.10
 -20  10   0  293.37   19.40
  22 -10   0   62.89    9.70
  22 -10   0   56.19    7.60
 -22 -10   0   63.69    7.60
 -22 -10   0   61.69    8.30
  22  10   0   64.09    8.90
 -22  10   0   75.69    8.30
 -22  10   0   69.69    7.50
  22  10   0   60.69    8.20
 -24 -10   0   -2.80    3.30
  24 -10   0    4.10    7.10
 -24 -10   0    3.10    4.60
  24 -10   0    3.70    4.00
  24  10   0   -0.30    4.10
  24  10   0   -4.00    4.80
 -24  10   0   -2.80    3.40
 -24  10   0    1.40    3.10
 -26 -10   0   17.80    6.10
 -26 -10   0   22.40    6.90
  26  10   0   17.00    7.10
  26  10   0    9.10    6.10
   1 -11   0 1788.82   92.19
  -1 -11   0 1768.22   91.99
  -1 -11   0 1757.92   92.59
   1 -11   0 1735.73   92.69
   1  11   0 1594.14   92.79
   1  11   0 1713.03   93.09
  -1  11   0 1723.63   93.19
  -1  11   0 1640.84   92.89
   3 -11   0  442.26   23.40
   3 -11   0  416.86   24.10
  -3 -11   0  403.06   23.40
  -3 -11   0  415.96   22.90
   3  11   0  399.76   24.00
  -3  11   0  373.36   23.80
   3  11   0  351.16   23.60
  -3  11   0  413.06   24.40
  -5 -11   0 1501.65   77.79
   5 -11   0 1439.96   79.19
  -5 -11   0 1496.45   78.39
   5 -11   0 1382.56   78.29
  -5  11   0 1442.86   79.39
   5  11   0 1436.56   78.79
   5  11   0 1442.76   78.79
  -5  11   0 1432.36   78.89
   7 -11   0   83.39    8.30
  -7 -11   0   88.09    6.60
   7 -11   0   91.49    7.30
  -7 -11   0   90.49    7.20
  -7  11   0   92.19    7.70
   7  11   0   88.39    7.50
   7  11   0   82.99    7.20
  -7  11   0   82.59    8.20
  -9 -11   0  102.99    7.60
  -9 -11   0   96.49    8.00
   9 -11   0  102.89    8.50
   9 -11   0  105.79    9.90
   9  11   0  112.29    8.40
   9  11   0  106.79    8.50
  -9  11   0  110.89    8.80
  -9  11   0  121.89    9.70
  11 -11   0  212.88   15.90
 -11 -11   0  216.08   14.10
 -11 -11   0  217.08   13.80
  11 -11   0  222.08   14.80
  11  11   0  231.08   14.60
  11  11   0  227.58   14.20
 -11  11   0  217.68   15.40
 -11  11   0  207.08   14.50
 -13 -11   0    5.60    2.60
  13 -11   0    8.50    3.70
  13 -11   0    2.10    2.20
 -13 -11   0    3.60    2.10
 -13  11   0    3.80    2.40
  13  11   0    4.60    2.40
 -13  11   0    4.50    2.90
  13  11   0   -0.30    2.20
  15 -11   0   20.70    6.20
 -15 -11   0   22.20    4.20
 -15 -11   0   28.50    4.50
  15 -11   0   28.50    4.70
 -15  11   0   26.80    4.50
 -15  11   0   19.50    4.60
  15  11   0   25.00    4.50
  15  11   0   23.90    4.70
  17 -11   0  158.58   12.10
  17 -11   0  130.09   12.60
 -17 -11   0  129.79   10.70
 -17 -11   0  133.69   10.80
  17  11   0  155.18   11.10
 -17  11   0  137.99   11.10
 -17  11   0  143.39   11.60
  17  11   0  144.89   11.30
  19 -11   0   17.00    6.80
 -19 -11   0   13.10    3.80
  19 -11   0   15.50    4.90
 -19 -11   0   14.20    4.30
 -19  11   0   20.80    4.80
  19  11   0    7.70    3.70
 -19  11   0    7.00    4.50
  19  11   0    6.10    4.10
 -21 -11   0  167.58   13.50
 -21 -11   0  168.88   13.10
  21 -11   0  158.18   13.90
  21 -11   0  179.78   15.50
  21  11   0  163.28   13.30
 -21  11   0  158.48   12.90
 -21  11   0  180.48   13.80
  21  11   0  167.78   13.70
 -23 -11   0    4.20    4.30
  23 -11   0   12.70    6.10
 -23 -11   0    0.20    4.50
  23 -11   0   12.60    4.70
  23  11   0    2.40    5.40
 -23  11   0    2.10    3.20
  23  11   0    2.80    4.30
 -23  11   0   14.10    4.70
 -25 -11   0    9.80    5.40
 -25 -11   0    0.20    4.30
  25  11   0   -2.90    5.40
  25  11   0    5.00    4.90
   0 -12   0 1680.93   86.39
   0 -12   0 1575.24   86.89
   0  12   0 1582.24   87.59
   0  12   0 1572.94   87.49
   2 -12   0    5.30    2.20
  -2 -12   0    2.60    2.10
  -2 -12   0    0.10    1.60
   2 -12   0    4.00    2.60
  -2  12   0   -0.20    2.10
   2  12   0    0.70    2.20
   2  12   0    1.80    2.70
  -2  12   0    2.60    3.10
   4 -12   0   35.40    4.40
  -4 -12   0   38.90    4.10
  -4 -12   0   39.20    4.70
   4 -12   0   30.10    5.00
   4  12   0   34.80    5.30
  -4  12   0   32.40    5.70
  -4  12   0   31.50    5.10
   4  12   0   29.00    4.70
   6 -12   0  329.77   21.00
  -6 -12   0  350.66   19.40
  -6 -12   0  319.97   20.00
   6 -12   0  350.16   20.30
   6  12   0  296.87   20.20
   6  12   0  319.17   20.60
  -6  12   0  339.27   20.80
  -6  12   0  342.37   21.30
  -8 -12   0  323.27   19.00
   8 -12   0  324.27   19.30
  -8 -12   0  310.67   18.20
   8 -12   0  282.67   19.70
  -8  12   0  286.37   19.40
   8  12   0  299.57   19.30
  -8  12   0  311.37   20.10
   8  12   0  316.77   19.20
  10 -12   0   26.90    4.30
  10 -12   0   27.70    5.80
 -10 -12   0   22.60    3.60
 -10  12   0   23.00    4.30
  10  12   0   30.10    4.70
 -10  12   0   22.60    4.70
  10  12   0   21.70    4.10
  12 -12   0  200.78   15.20
 -12 -12   0  188.18   12.80
 -12 -12   0  172.98   12.10
  12 -12   0  196.78   13.70
 -12  12   0  192.48   14.30
  12  12   0  203.98   13.00
  12  12   0  171.68   13.00
 -12  12   0  166.78   13.20
  14 -12   0  103.49    8.90
 -14 -12   0   82.29    8.10
  14 -12   0  106.99   11.10
 -14 -12   0   95.79    8.10
 -14  12   0   97.29    9.70
  14  12   0   89.89    8.10
 -14  12   0   90.89    8.50
  14  12   0  115.99    9.00
 -16 -12   0   37.90    5.80
 -16 -12   0   44.40    5.80
  16 -12   0   43.60    6.10
  16 -12   0   50.89    7.60
  16  12   0   43.40    6.20
 -16  12   0   52.69    6.90
 -16  12   0   46.90    6.60
  16  12   0   45.10    6.20
 -18 -12   0    2.60    3.10
  18 -12   0    4.00    3.00
 -18 -12   0    5.40    3.40
  18 -12   0    2.60    3.70
  18  12   0    6.90    3.50
 -18  12   0   12.90    4.30
 -18  12   0    2.50    4.00
  18  12   0    0.30    3.10
  20 -12   0   86.09    8.80
 -20 -12   0   77.39    8.40
 -20 -12   0   74.89    8.20
  20 -12   0   50.29    9.30
 -20  12   0   76.29    8.20
 -20  12   0   91.59    9.20
  20  12   0   78.59    8.60
  20  12   0   72.99    9.00
  22 -12   0   68.59    8.60
 -22 -12   0   64.19    8.70
 -22 -12   0   70.09    8.70
  22 -12   0   65.19   10.60
  22  12   0   59.69    8.70
 -22  12   0   76.49    9.40
  22  12   0   64.69    9.30
 -22  12   0   75.79   10.20
 -24 -12   0   -1.70    4.40
 -24 -12   0    2.00    4.40
  -1 -13   0  171.58   11.50
   1 -13   0  186.38   11.70
   1 -13   0  182.68   12.30
  -1 -13   0  156.88   11.80
  -1  13   0  159.88   12.60
  -1  13   0  181.18   13.10
   1  13   0  152.78   12.70
   1  13   0  197.58   13.50
   3 -13   0   23.80    4.50
   3 -13   0   21.10    3.90
  -3 -13   0   18.30    3.30
  -3 -13   0   25.50    4.40
   3  13   0   19.00    4.20
   3  13   0   18.90    4.50
  -3  13   0   18.00    4.40
  -3  13   0   24.10    5.00
   5 -13   0    6.00    2.90
  -5 -13   0    6.20    2.20
  -5 -13   0    8.70    2.90
   5 -13   0    4.90    3.00
  -5  13   0   11.60    3.80
   5  13   0    4.70    3.10
  -5  13   0    3.70    3.50
   5  13   0    5.40    3.30
  -7 -13   0   20.90    4.30
  -7 -13   0   13.80    2.80
   7 -13   0   16.00    3.40
   7 -13   0   13.70    4.30
  -7  13   0   17.50    4.40
   7  13   0   19.60    4.40
   7  13   0   15.30    3.90
  -7  13   0   23.30    5.00
  -9 -13   0   74.99    6.90
   9 -13   0   65.59    7.10
   9 -13   0   60.99    7.80
  -9 -13   0   60.19    5.70
  -9  13   0   60.59    7.80
  -9  13   0   63.39    7.20
   9  13   0   53.89    7.00
   9  13   0   59.39    6.50
 -11 -13   0   60.39    6.30
 -11 -13   0   50.59    5.30
  11 -13   0   47.30    6.60
  11 -13   0   52.89    8.10
  11  13   0   43.30    6.20
  11  13   0   48.50    6.20
 -11  13   0   62.59    7.90
 -11  13   0   43.80    5.90
 -13 -13   0    3.00    2.40
  13 -13   0    6.10    3.40
 -13 -13   0    0.10    2.50
  13 -13   0    6.30    3.40
 -13  13   0    7.80    4.00
 -13  13   0    4.90    3.60
  13  13   0    0.40    2.60
  15 -13   0  182.08   14.70
  15 -13   0  184.48   13.50
 -15 -13   0  150.68   11.70
 -15 -13   0  170.08   12.50
  15  13   0  171.18   12.50
 -15  13   0  190.38   13.90
 -15  13   0  178.38   13.70
  15  13   0  160.28   12.90
 -17 -13   0   29.30    5.10
  17 -13   0   53.69   10.10
  17 -13   0   37.50    6.20
 -17 -13   0   33.00    5.60
  17  13   0   35.60    6.00
 -17  13   0   38.20    6.90
 -17  13   0   33.80    6.00
  17  13   0   25.90    5.30
  19 -13   0    4.00    6.60
 -19 -13   0    9.20    3.90
  19 -13   0    6.60    5.30
 -19 -13   0    0.70    3.60
  19  13   0    3.50    4.00
 -19  13   0    6.60    4.20
 -19  13   0    2.80    5.00
  19  13   0   12.90    4.50
  21 -13   0  130.69   13.50
 -21 -13   0  118.79   10.50
 -21 -13   0  112.89   10.60
  21  13   0  115.99   11.20
  21  13   0  107.29   10.80
   0 -14   0 1097.69   60.49
   0 -14   0 1135.79   59.79
   0  14   0 1003.70   60.99
   0  14   0 1099.79   61.29
   2 -14   0  362.86   22.20
  -2 -14   0  369.66   22.00
  -2 -14   0  353.66   22.60
   2 -14   0  368.36   22.90
  -2  14   0  373.36   23.70
   2  14   0  383.06   23.80
   2  14   0  383.86   23.70
  -2  14   0  355.66   23.60
  -4 -14   0  100.99    7.40
  -4 -14   0   80.99    7.90
   4 -14   0   86.99    8.40
   4 -14   0   86.99    7.70
   4  14   0   84.09    8.70
  -4  14   0   85.39    9.20
  -4  14   0   81.89    8.70
   4  14   0   91.29    9.20
  -6 -14   0   87.99    8.10
   6 -14   0   84.29    8.10
   6 -14   0   93.19    9.10
  -6 -14   0   91.99    7.20
  -6  14   0   81.59    8.80
  -6  14   0  100.49    9.90
   6  14   0   95.59    9.20
   6  14   0   99.19    9.30
   8 -14   0   13.60    3.60
  -8 -14   0   10.20    2.80
   8 -14   0   15.70    4.40
  -8 -14   0   13.50    3.90
  -8  14   0    6.70    3.90
  -8  14   0    9.10    3.80
   8  14   0    9.70    3.90
   8  14   0   13.60    4.10
 -10 -14   0    1.70    2.30
  10 -14   0    6.50    4.40
  10 -14   0    1.80    2.50
 -10  14   0    4.20    2.90
  10  14   0    5.20    3.60
 -10  14   0    4.80    3.20
  10  14   0   11.50    4.00
  12 -14   0   49.50    8.10
  12 -14   0   31.60    5.30
 -12 -14   0   29.50    4.40
 -12 -14   0   26.60    5.10
 -12  14   0   22.80    5.10
  12  14   0   32.10    5.90
 -12  14   0   25.50    5.60
  12  14   0   28.60    5.00
  14 -14   0   13.60    4.40
 -14 -14   0   10.60    3.80
  14 -14   0   15.80    5.00
 -14  14   0   11.10    3.90
 -14  14   0   12.30    4.40
  14  14   0    4.50    3.50
  14  14   0    3.60    3.30
 -16 -14   0  114.89   10.10
 -16 -14   0  127.09    9.40
  16 -14   0  119.49   13.40
 -16  14   0  116.39   10.70
  16  14   0  110.39    9.60
  16  14   0  109.69   10.50
 -16  14   0  131.29   11.40
 -18 -14   0    3.00    3.00
  18 -14   0   -0.50    4.20
 -18 -14   0   -5.00    3.00
  18 -14   0    4.20    5.10
 -18  14   0   -1.40    3.10
  18  14   0    1.60    3.80
 -18  14   0   -1.00    4.40
  18  14   0   -0.70    3.60
  20 -14   0   44.70    9.10
 -20 -14   0   22.70    5.70
 -20 -14   0   35.40    5.80
 -20  14   0   44.50    7.00
   1 -15   0  198.48   13.80
   1 -15   0  191.28   13.20
  -1 -15   0  197.68   13.90
  -1 -15   0  189.78   13.00
  -1  15   0  209.18   15.00
   1  15   0  161.48   14.10
   1  15   0  188.88   14.90
  -1  15   0  178.48   14.60
  -3 -15   0  221.08   14.20
   3 -15   0  210.98   14.70
  -3 -15   0  224.28   15.20
   3 -15   0  229.28   15.70
  -3  15   0  214.08   16.20
   3  15   0  224.28   16.10
   3  15   0  192.08   15.80
  -3  15   0  212.78   16.20
  -5 -15   0  138.79    9.60
  -5 -15   0  132.19   10.50
   5 -15   0  118.19   10.10
   5 -15   0  110.29   10.80
   5  15   0  112.79   10.70
  -5  15   0  122.49   11.40
  -5  15   0  130.49   11.60
   5  15   0  130.79   11.50
  -7 -15   0   28.20    5.20
   7 -15   0   32.80    6.30
   7 -15   0   33.70    5.60
  -7 -15   0   34.10    4.60
   7  15   0   32.60    6.20
  -7  15   0   33.90    6.60
  -7  15   0   20.20    5.80
   7  15   0   23.00    5.10
  -9 -15   0    7.20    3.40
   9 -15   0   11.00    5.00
   9 -15   0    7.20    3.60
  -9 -15   0   10.80    3.00
   9  15   0   19.10    5.00
  -9  15   0    9.50    4.70
   9  15   0    5.10    3.70
  -9  15   0   12.50    4.40
  11 -15   0    1.40    4.50
 -11 -15   0    6.00    3.50
 -11 -15   0    5.20    2.60
  11 -15   0    5.10    3.70
  11  15   0    1.20    3.60
  11  15   0    3.60    3.50
 -11  15   0    5.00    4.40
 -11  15   0   -2.10    2.50
  13 -15   0   28.70    7.40
 -13 -15   0   31.50    5.50
  13 -15   0   40.80    7.50
 -13 -15   0   29.30    4.70
 -13  15   0   51.99    7.70
 -13  15   0   47.60    8.00
  13  15   0   29.10    5.80
  13  15   0   29.70    5.30
  15 -15   0   36.60    8.80
 -15 -15   0   40.60    6.30
 -15 -15   0   35.80    5.10
  15 -15   0   44.40    7.70
  15  15   0   46.40    7.00
 -15  15   0   53.69    7.20
  15  15   0   29.40    5.00
 -15  15   0   49.80    8.60
  17 -15   0   35.00    7.00
 -17 -15   0   32.50    5.30
  17 -15   0   37.50    8.10
  17  15   0   16.80    7.00
 -17  15   0   39.40    7.60
 -17  15   0   33.00    6.60
   0 -16   0   30.70    5.40
   0 -16   0   38.50    6.30
   0  16   0   35.00    7.00
   0  16   0   35.40    7.20
   2 -16   0  101.19    9.50
  -2 -16   0  120.09    9.60
   2 -16   0   99.39   10.30
  -2 -16   0  117.59   10.40
   2  16   0  127.49   11.90
  -2  16   0  128.39   11.90
   2  16   0  120.39   11.50
  -2  16   0  133.89   12.10
   4 -16   0  102.89    9.70
   4 -16   0   92.79    8.90
  -4 -16   0   87.29    8.00
  -4 -16   0  104.59    9.40
  -4  16   0   76.69   10.10
  -4  16   0   89.69   10.20
   4  16   0   88.39    9.90
   4  16   0   89.79   10.20
   6 -16   0   25.10    5.50
  -6 -16   0   35.50    5.00
   6 -16   0   27.20    6.40
  -6 -16   0   37.70    6.60
   6  16   0   23.10    5.70
  -6  16   0   37.50    6.80
  -6  16   0   34.50    7.30
   6  16   0   30.80    6.30
   8 -16   0  139.69   11.10
  -8 -16   0  109.39    8.80
  -8 -16   0  116.59   10.20
   8 -16   0  112.19   11.40
   8  16   0   99.69   10.30
  -8  16   0  120.89   11.80
   8  16   0  100.29   10.90
  -8  16   0  109.69   11.50
 -10 -16   0    0.20    2.40
  10 -16   0    8.90    5.00
  10 -16   0    3.00    3.50
  10  16   0    0.90    4.10
 -10  16   0   -1.80    4.30
  10  16   0   -0.10    3.40
 -10  16   0    6.10    4.30
 -12 -16   0   -0.20    3.00
 -12 -16   0    2.20    2.60
  12 -16   0    3.00    4.20
  12 -16   0    2.10    5.20
 -12  16   0    9.00    5.50
  12  16   0   -0.70    3.50
  12  16   0    4.00    3.40
 -12  16   0    1.60    3.60
 -14 -16   0    7.70    2.80
  14 -16   0   16.20    7.00
  14 -16   0    9.10    4.80
 -14 -16   0    2.50    3.60
  14  16   0   13.90    4.90
 -14  16   0   18.30    6.20
 -14  16   0    5.00    5.60
  16 -16   0    4.80    5.60
  16 -16   0   -0.40    4.90
 -16  16   0   -3.60    5.00
 -16  16   0    6.50    5.60
  -1 -17   0  138.29   11.40
   1 -17   0  153.38   12.10
   1 -17   0  142.09   12.30
  -1 -17   0  138.99   12.30
  -1  17   0  159.78   14.50
  -1  17   0  143.19   13.80
   1  17   0  151.08   13.40
   1  17   0  130.59   13.60
  -3 -17   0  245.28   16.40
   3 -17   0  215.98   17.50
   3 -17   0  271.17   17.40
  -3 -17   0  231.98   17.00
  -3  17   0  208.88   18.40
   3  17   0  221.88   18.00
  -3  17   0  264.47   19.30
   3  17   0  272.67   18.80
  -5 -17   0   14.40    4.00
   5 -17   0   14.10    4.90
  -5 -17   0   15.50    5.00
   5 -17   0   15.70    5.60
  -5  17   0   14.30    5.20
   5  17   0    4.20    4.60
   5  17   0    7.80    5.30
  -5  17   0   10.80    6.00
   7 -17   0   32.40    6.60
   7 -17   0   38.60    7.30
  -7 -17   0   27.90    4.90
  -7 -17   0   26.70    5.40
   7  17   0   18.10    5.70
   7  17   0   28.00    5.80
  -7  17   0   25.40    7.30
  -7  17   0   30.00    7.30
   9 -17   0   29.30    6.50
   9 -17   0   12.60    6.30
  -9 -17   0   35.40    5.20
  -9  17   0   36.50    7.80
   9  17   0   28.40    6.00
  -9  17   0   41.70    7.90
   9  17   0   21.00    5.00
 -11 -17   0    7.70    3.10
  11 -17   0    3.40    4.50
 -11 -17   0    1.20    3.80
  11 -17   0    9.20    5.90
 -11  17   0    2.70    5.40
  13 -17   0    2.70    6.40
  13 -17   0    0.20    4.80
 -13  17   0    8.70    6.50
 -13  17   0   -3.10    3.20
   0 -18   0   43.40    7.50
   0 -18   0   43.60    8.20
   0  18   0   49.40    9.20
   0  18   0   42.90    8.70
  -2 -18   0   64.79    9.20
  -2 -18   0   62.49    8.30
   2 -18   0   72.09    9.40
   2 -18   0   70.29    9.10
  -2  18   0   79.99   11.50
   2  18   0   67.49   10.70
  -2  18   0   80.49   11.90
   2  18   0   61.59   10.50
  -4 -18   0   28.20    5.90
   4 -18   0   47.50    7.80
  -4 -18   0   30.80    6.50
   4 -18   0   49.40    8.40
  -4  18   0   39.80    8.40
   4  18   0   32.80    7.60
  -4  18   0   33.20    8.10
   4  18   0   25.50    6.60
   6 -18   0    2.50    4.90
   6 -18   0    0.70    4.70
  -6 -18   0    0.10    3.10
  -6 -18   0    2.10    4.30
   6  18   0    3.20    5.90
  -6  18   0  -10.10    5.40
  -6  18   0    4.40    5.60
   8 -18   0   10.60    5.80
   8 -18   0   13.10    5.90
  -8  18   0   16.20    7.80
  -8  18   0   15.00    7.30
 -30   0   1  128.59   12.30
  30   0  -1  129.29   13.40
 -30   0   1  128.89   11.20
 -28   0   1   52.69    7.50
 -28   0   1   39.40    6.80
  28   0  -1   53.69    7.90
  28   0  -1   41.10    9.20
  26   0  -1  121.99   11.40
 -26   0   1  139.69   10.60
  26   0  -1  102.69   11.30
 -26   0   1  135.19   11.10
 -24   0   1  193.18   14.10
  24   0  -1  200.08   14.80
  24   0  -1  188.58   15.40
 -24   0   1  193.18   14.40
 -22   0   1   31.70    4.90
  22   0  -1   38.90    5.70
  22   0  -1   39.70    5.90
 -22   0   1   30.50    4.60
  20   0  -1  497.55   30.90
 -20   0   1  510.75   30.20
  20   0  -1  531.85   31.00
 -20   0   1  524.35   30.50
  18   0  -1  603.94   36.70
  18   0  -1  662.33   37.00
 -18   0   1  646.74   36.40
 -18   0   1  630.94   36.20
 -16   0   1   39.60    4.90
 -16   0   1   42.70    4.80
  16   0  -1   52.59    5.60
  16   0  -1   33.90    4.50
 -14   0   1    5.90    1.80
 -14   0   1   10.30    2.50
  14   0  -1    6.30    2.20
  14   0  -1    9.60    2.50
 -12   0   1   87.49    6.50
  12   0  -1   89.19    6.90
  12   0  -1   99.99    7.00
 -12   0   1   83.99    6.60
 -10   0   1 3161.58  163.88
 -10   0   1 2966.80  163.88
  10   0  -1 3020.30  163.88
  10   0  -1 3201.48  164.08
   8   0  -1  133.79    8.20
  -8   0   1  124.69    8.10
  -8   0   1  126.69    8.00
   6   0  -1  154.98    9.50
   6   0  -1  176.08    9.70
  -6   0   1  155.78    9.50
  -6   0   1  164.68    9.60
  -2   0   1   67.49    4.00
   2   0  -1   63.69    4.00
  -2   0   1   74.89    4.00
   0   0  -1  138.69    7.50
  -4   0  -1  831.02   43.80
   4   0   1  849.12   43.90
   4   0   1  887.51   43.80
  -4   0  -1  713.73   43.60
  -6   0  -1  544.55   29.60
   6   0   1  571.54   29.80
   6   0   1  531.25   29.80
  -6   0  -1  542.45   29.70
  -8   0  -1 3691.63  197.98
   8   0   1 3720.93  198.28
  -8   0  -1 3823.12  198.08
  10   0   1    8.70    1.90
 -10   0  -1    9.50    1.90
  10   0   1    9.60    2.40
 -10   0  -1    9.20    1.80
  12   0   1  678.63   40.00
 -12   0  -1  679.73   39.50
 -12   0  -1  751.02   39.70
  12   0   1  770.32   40.00
  14   0   1   36.40    4.30
 -14   0  -1   34.10    3.90
  14   0   1   35.30    4.00
 -14   0  -1   35.00    3.80
  16   0   1   47.30    6.00
 -16   0  -1   55.59    5.00
 -16   0  -1   59.89    5.70
  16   0   1   59.19    5.60
  18   0   1    1.40    2.30
 -18   0  -1    0.50    1.70
  18   0   1    1.70    2.80
 -18   0  -1    3.50    2.00
 -20   0  -1   53.49    6.10
  20   0   1   38.10    5.80
 -20   0  -1   49.40    5.60
  20   0   1   46.60    5.70
  22   0   1   91.69    9.00
  22   0   1   72.29    8.20
 -22   0  -1   75.79    7.50
 -22   0  -1   81.09    7.50
 -24   0  -1  434.56   26.70
  24   0   1  439.86   27.10
  24   0   1  401.56   27.30
 -24   0  -1  426.76   26.00
  26   0   1   63.19    9.20
  26   0   1   95.49   10.30
 -26   0  -1   87.89    8.70
 -26   0  -1   86.39    8.60
  28   0   1   44.70    8.90
 -28   0  -1   78.19    8.20
 -28   0  -1   70.19    9.10
  28   0   1   69.99    9.80
  30   0   1   76.49   12.40
 -30   0  -1   74.29    8.30
  30   0   1   78.39   11.90
 -30   0  -1   69.29    8.90
 -31  -1   1   71.09    9.30
 -31  -1   1   59.99    8.80
  31  -1  -1   42.40   10.70
 -31   1   1   63.49    9.10
  31   1  -1   45.60    9.20
  31   1  -1   46.80    9.20
  29  -1  -1   58.39   10.30
 -29  -1   1   59.09    8.10
 -29  -1   1   66.69    7.50
  29  -1  -1   49.20   10.30
  29   1  -1   65.09    9.20
 -29   1   1   54.79    7.20
 -29   1   1   74.69    9.70
  29   1  -1   44.30    9.50
  27  -1  -1   27.40    6.80
 -27  -1   1   35.20    6.40
 -27  -1   1   37.50    6.50
  27  -1  -1   30.80    7.10
  27   1  -1   22.80    7.30
 -27   1   1   29.50    5.90
 -27   1   1   36.20    5.50
 -25  -1   1  432.46   27.00
 -25  -1   1  435.96   27.60
  25  -1  -1  487.75   28.50
  25  -1  -1  414.26   28.30
 -25   1   1  482.45   27.40
  25   1  -1  384.36   27.70
 -25   1   1  442.86   27.50
  25   1  -1  442.86   28.20
 -23  -1   1   91.99    8.40
  23  -1  -1   77.79    9.80
  23  -1  -1  101.49    9.20
 -23  -1   1   89.49    8.00
  23   1  -1   86.69    9.40
 -23   1   1   90.49    8.90
  23   1  -1  103.09    9.80
 -23   1   1   79.79    8.30
 -21  -1   1  118.59   10.50
 -21  -1   1  142.09   10.60
  21  -1  -1  128.79   11.60
  21  -1  -1  130.89   11.30
 -21   1   1  146.89   11.10
  21   1  -1  128.79   11.30
 -21   1   1  141.39   10.60
  21   1  -1  148.09   11.10
  19  -1  -1  895.71   47.70
  19  -1  -1  809.72   47.60
 -19  -1   1  888.21   47.10
 -19  -1   1  773.52   46.50
 -19   1   1  791.72   46.50
  19   1  -1  879.21   47.50
 -19   1   1  862.11   47.10
  19   1  -1  757.02   46.90
  17  -1  -1  227.98   16.70
 -17  -1   1  271.87   16.60
 -17  -1   1  263.47   16.70
  17  -1  -1  278.37   17.30
 -17   1   1  291.47   16.80
  17   1  -1  248.98   16.60
 -17   1   1  260.37   16.40
  17   1  -1  259.17   16.80
 -15  -1   1 1230.88   69.39
 -15  -1   1 1259.97   69.39
  15  -1  -1 1233.78   69.89
  15  -1  -1 1343.37   69.99
  15   1  -1 1299.27   69.69
 -15   1   1 1289.37   69.59
  15   1  -1 1315.87   69.79
 -15   1   1 1233.88   69.29
 -13  -1   1 1054.49   56.19
  13  -1  -1 1022.30   56.49
 -13  -1   1  995.20   56.09
  13  -1  -1 1053.99   56.49
 -13   1   1 1047.20   56.19
  13   1  -1  990.00   56.19
  13   1  -1 1037.80   56.39
 -13   1   1 1029.20   56.09
  11  -1  -1 1578.54   82.39
  11  -1  -1 1590.74   82.39
 -11  -1   1 1530.25   82.09
 -11  -1   1 1475.15   81.99
 -11   1   1 1543.65   82.09
  11   1  -1 1575.64   82.29
 -11   1   1 1425.16   81.99
  11   1  -1 1505.15   81.99
   9  -1  -1   49.10    4.00
   9  -1  -1   44.80    4.00
  -9  -1   1   43.40    3.90
  -9   1   1   44.30    3.80
  -9   1   1   46.00    3.80
   9   1  -1   51.69    4.20
   9   1  -1   45.30    3.70
  -3  -1   1 1101.79   57.99
   3  -1  -1  999.90   57.99
  -3  -1   1 1000.90   57.99
   3  -1  -1 1089.59   57.99
   3   1  -1 1087.59   57.99
  -3   1   1 1144.69   57.99
  -3   1   1 1157.18   58.09
   3   1  -1 1158.08   58.09
  -3  -1  -1  752.72   46.30
  -3  -1  -1  916.11   46.40
   3  -1   1  923.51   46.60
   3  -1   1  802.32   46.70
  -3   1  -1  881.01   46.80
  -3   1  -1  817.12   46.50
   3   1   1  948.31   46.40
   3   1   1  961.70   46.40
   5  -1   1   93.99    5.50
   5  -1   1   86.49    5.10
  -5  -1  -1   69.99    4.90
  -5  -1  -1   83.79    5.00
  -5   1  -1   84.69    5.40
  -5   1  -1   69.09    4.90
   5   1   1   84.99    5.00
   9  -1   1 1656.83   88.89
   9  -1   1 1701.03   89.29
  -9  -1  -1 1579.04   88.59
  -9  -1  -1 1729.73   88.69
  -9   1  -1 1539.25   88.59
  -9   1  -1 1662.63   88.89
   9   1   1 1700.33   88.89
   9   1   1 1732.43   88.89
  11  -1   1  502.95   29.50
 -11  -1  -1  548.55   29.00
  11  -1   1  518.65   29.30
 -11  -1  -1  525.35   28.90
  11   1   1  500.95   29.20
  11   1   1  549.15   29.30
 -11   1  -1  484.25   28.90
 -11   1  -1  535.95   29.20
  13  -1   1 1193.78   66.09
 -13  -1  -1 1271.97   65.79
 -13  -1  -1 1160.18   65.49
  13  -1   1 1216.68   66.39
 -13   1  -1 1251.77   65.89
  13   1   1 1235.08   65.99
  13   1   1 1220.68   66.09
 -13   1  -1 1156.68   65.59
 -15  -1  -1    5.80    2.30
 -15  -1  -1    4.10    1.80
  15  -1   1    2.30    2.30
  15  -1   1    3.20    1.90
  15   1   1    2.30    2.40
 -15   1  -1    4.50    1.90
  15   1   1    5.10    2.90
 -15   1  -1    6.40    2.00
 -17  -1  -1  212.28   14.10
  17  -1   1  244.28   14.80
 -17  -1  -1  213.18   13.70
  17  -1   1  216.18   14.80
  17   1   1  214.88   14.50
  17   1   1  193.58   14.40
 -17   1  -1  214.88   14.00
 -17   1  -1  230.08   14.00
 -19  -1  -1   16.00    3.90
 -19  -1  -1   18.60    3.60
  19  -1   1   14.60    3.70
 -19   1  -1   17.60    4.00
  19   1   1   18.70    3.90
 -19   1  -1   22.60    4.00
  19   1   1   16.10    4.50
  21  -1   1   17.60    4.50
  21  -1   1    7.70    3.90
 -21  -1  -1   21.70    4.70
 -21  -1  -1   18.70    4.00
  21   1   1   16.60    4.20
  21   1   1   13.50    4.60
 -21   1  -1   20.10    3.70
 -21   1  -1   16.20    4.10
 -23  -1  -1  349.87   22.50
  23  -1   1  392.26   24.20
  23  -1   1  358.36   24.10
 -23  -1  -1  352.16   22.90
  23   1   1  374.86   23.60
 -23   1  -1  400.56   23.30
 -23   1  -1  349.37   22.60
  23   1   1  346.47   23.70
 -25  -1  -1  256.67   17.70
  25  -1   1  248.18   19.50
 -25  -1  -1  256.37   17.00
  25  -1   1  280.27   18.70
 -25   1  -1  278.67   18.20
  25   1   1  256.57   18.80
 -25   1  -1  246.48   17.20
  25   1   1  230.98   18.40
  27  -1   1   83.99   11.80
 -27  -1  -1  105.19    9.50
  27  -1   1   98.29   11.30
 -27  -1  -1  104.39   10.50
  27   1   1  104.59   11.20
  27   1   1   98.59   12.00
 -27   1  -1  119.29   11.00
 -27   1  -1  101.49    9.60
 -29  -1  -1   78.49    9.80
  29  -1   1   76.59   11.80
 -29  -1  -1   51.99    8.10
  29  -1   1   91.09   11.20
  29   1   1   48.10    9.80
 -29   1  -1   69.09    8.60
 -29   1  -1   75.19    8.80
  29   1   1   85.29    9.60
 -31  -1  -1   52.59    8.60
  31  -1   1   79.99   12.90
 -31  -1  -1   53.09    7.70
  31   1   1   76.89   12.40
 -31   1  -1   51.99    8.80
  30  -2  -1   31.80    8.60
 -30  -2   1   22.40    6.10
  30  -2  -1   17.10    7.80
 -30  -2   1   32.60    6.30
 -30   2   1   18.30    5.10
  30   2  -1   31.30    8.60
  30   2  -1   20.00    6.20
 -30   2   1   38.70    7.80
  28  -2  -1   23.90    6.50
 -28  -2   1   26.60    6.30
  28  -2  -1   38.10    8.10
 -28  -2   1   32.20    6.30
  28   2  -1   34.70    7.30
 -28   2   1   33.30    5.80
  28   2  -1   28.80    7.90
 -28   2   1   34.40    6.00
  26  -2  -1  219.68   16.90
  26  -2  -1  208.68   16.70
 -26  -2   1  220.18   16.30
 -26  -2   1  213.18   15.30
 -26   2   1  220.38   15.90
  26   2  -1  184.38   16.20
  26   2  -1  212.18   16.60
 -26   2   1  198.48   14.70
  24  -2  -1  375.76   23.80
  24  -2  -1  334.47   23.90
 -24  -2   1  347.47   22.60
 -24  -2   1  382.86   23.40
 -24   2   1  389.76   23.30
  24   2  -1  328.77   23.60
 -24   2   1  359.76   22.60
  22  -2  -1  248.58   19.10
 -22  -2   1  280.97   18.80
  22  -2  -1  279.67   19.10
 -22  -2   1  267.27   18.20
 -22   2   1  297.67   18.30
  22   2  -1  284.07   19.30
 -22   2   1  316.37   19.10
 -20  -2   1  838.72   45.60
  20  -2  -1  714.53   45.80
 -20  -2   1  807.02   45.10
  20  -2  -1  822.62   46.10
  20   2  -1  784.42   45.60
 -20   2   1  788.02   45.00
  20   2  -1  849.72   45.90
 -20   2   1  779.42   45.40
 -18  -2   1  885.11   51.39
  18  -2  -1  887.51   52.49
  18  -2  -1  993.90   52.49
 -18  -2   1  921.21   51.79
  18   2  -1  883.01   51.79
 -18   2   1  918.21   51.59
 -18   2   1  899.61   51.69
  18   2  -1 1038.20   52.39
  16  -2  -1   54.29    5.70
  16  -2  -1   57.79    6.00
 -16  -2   1   58.29    5.70
 -16  -2   1   51.09    5.30
 -16   2   1   55.59    5.60
  16   2  -1   54.09    5.30
 -16   2   1   55.99    5.80
  16   2  -1   48.20    5.70
 -14  -2   1  974.90   55.39
  14  -2  -1  996.20   56.09
  14  -2  -1 1035.50   55.99
 -14  -2   1  959.90   55.49
  14   2  -1  997.10   55.49
  14   2  -1 1070.09   55.89
 -14   2   1 1057.49   55.69
 -14   2   1 1017.70   55.49
  12  -2  -1   23.80    3.40
 -10  -2   1  839.82   48.00
 -10  -2   1  871.11   48.00
  10  -2  -1  816.82   48.30
  10  -2  -1  919.71   48.40
  10   2  -1  874.01   47.90
 -10   2   1  877.51   48.10
  10   2  -1  946.71   48.30
 -10   2   1  922.41   48.30
   8  -2  -1    9.30    1.90
  -8  -2   1    9.50    1.80
  -8  -2   1   10.60    1.70
   8  -2  -1    9.60    1.80
   8   2  -1    9.10    1.70
  -8   2   1    9.50    1.70
  -8   2   1    9.70    1.80
  -6  -2   1 3611.44  198.68
   6  -2  -1 3534.55  198.88
  -6  -2   1 3719.23  198.68
  -6   2   1 3936.01  198.88
   6   2  -1 4005.70  198.88
   4  -2  -1  128.29    7.80
  -4  -2   1  120.59    7.60
  -4  -2   1  122.49    7.60
   4  -2  -1  139.29    7.70
  -4   2   1  121.39    7.70
   4   2  -1  143.19    7.70
  -4   2   1  130.59    7.60
   4   2  -1  134.59    7.60
  -2  -2   1   70.89    4.10
   2  -2  -1   66.29    3.90
  -2  -2   1   54.79    3.90
  -2   2   1   68.09    4.00
   2   2  -1   65.09    4.00
  -2   2   1   63.59    3.90
   0  -2  -1  208.98   11.50
   0  -2   1  204.98   11.60
   0  -2   1  180.78   11.60
   0  -2  -1  211.38   11.40
   0   2  -1  217.88   11.80
   0   2   1  243.58   11.40
   0   2   1  217.38   11.50
  -2  -2  -1  537.75   33.60
   2  -2   1  567.74   34.20
  -2  -2  -1  603.04   33.60
   2  -2   1  683.93   34.00
  -2   2  -1  705.33   34.30
   2   2   1  704.83   33.70
  -2   2  -1  652.23   34.00
   4  -2   1   72.29    5.20
  -4  -2  -1   84.89    4.60
  -4  -2  -1   76.19    4.60
   6  -2   1 4530.75  239.68
   8  -2   1 1813.82   94.49
  -8  -2  -1 1754.12   94.09
   8  -2   1 1763.22   94.79
  -8  -2  -1 1804.32   94.09
   8   2   1 1843.22   94.19
  -8   2  -1 1641.64   94.19
   8   2   1 1823.32   94.09
  -8   2  -1 1709.43   94.49
 -10  -2  -1  611.34   34.90
 -10  -2  -1  666.33   35.00
  10  -2   1  608.74   35.30
  10  -2   1  641.34   35.90
 -10   2  -1  653.33   35.40
  10   2   1  687.13   35.20
 -10   2  -1  596.74   35.00
  10   2   1  647.24   35.20
  12  -2   1  175.08   11.70
  12  -2   1  197.68   11.60
 -12  -2  -1  151.98   10.60
 -12  -2  -1  169.98   10.90
  12   2   1  170.68   11.00
 -12   2  -1  179.78   11.40
 -12   2  -1  167.08   10.90
  12   2   1  179.48   11.00
  14  -2   1  276.97   17.50
 -14  -2  -1  278.97   16.80
 -14  -2  -1  296.37   17.10
  14  -2   1  270.67   17.70
  14   2   1  301.17   17.30
 -14   2  -1  250.57   16.70
 -14   2  -1  296.87   17.30
  14   2   1  289.07   17.30
 -16  -2  -1   89.99    6.60
  16  -2   1   83.09    7.20
 -16  -2  -1   89.39    7.00
  16  -2   1   82.29    7.60
  16   2   1   81.19    7.20
 -16   2  -1   88.69    7.00
  16   2   1   69.69    7.10
 -16   2  -1   84.09    6.90
 -18  -2  -1   84.39    6.80
  18  -2   1   72.49    7.10
  18  -2   1   65.79    8.00
 -18  -2  -1   82.69    7.10
 -18   2  -1   77.79    6.80
 -18   2  -1   74.29    6.70
  18   2   1   75.59    7.00
  18   2   1   71.69    7.20
 -20  -2  -1   31.80    4.40
  20  -2   1   29.50    5.00
  20  -2   1   26.60    5.30
 -20  -2  -1   24.90    3.90
 -20   2  -1   26.80    4.40
  20   2   1   29.80    5.40
  20   2   1   29.30    5.40
 -20   2  -1   26.20    4.50
 -22  -2  -1  288.17   18.10
 -22  -2  -1  284.57   18.40
  22  -2   1  263.97   19.40
  22  -2   1  275.87   18.90
 -22   2  -1  255.37   17.70
 -22   2  -1  305.77   18.60
  22   2   1  267.87   18.90
  22   2   1  305.67   19.30
 -24  -2  -1  358.66   21.70
  24  -2   1  365.36   23.20
 -24  -2  -1  347.97   22.50
  24  -2   1  314.77   23.30
 -24   2  -1  322.07   21.70
  24   2   1  332.07   23.40
  24   2   1  342.77   22.80
 -24   2  -1  377.96   22.70
  26  -2   1   28.00    7.30
 -26  -2  -1   24.90    5.70
 -26  -2  -1   29.00    5.20
  26  -2   1   27.90    6.40
 -26   2  -1   19.30    5.30
  26   2   1   19.20    6.00
 -26   2  -1   20.50    4.50
  28  -2   1    0.00    4.10
 -28  -2  -1    6.60    3.20
  28  -2   1    5.70    5.60
 -28  -2  -1    6.90    3.90
 -28   2  -1    1.70    2.80
 -28   2  -1    2.20    3.20
  28   2   1    7.50    6.20
  30  -2   1   14.30    6.60
  30  -2   1   40.00    8.90
 -30  -2  -1   35.40    6.80
 -30  -2  -1   27.90    6.80
  30   2   1   27.90    8.60
  30   2   1   38.00    8.00
 -30   2  -1   29.40    5.80
 -30   2  -1   24.80    6.10
  29  -3  -1    8.40    5.20
  29  -3  -1   10.00    5.90
 -29  -3   1   11.60    4.90
 -29  -3   1    4.00    5.20
 -29   3   1   17.80    5.20
  29   3  -1   21.40    7.40
  29   3  -1   19.90    6.90
 -29   3   1   13.80    4.20
 -27  -3   1   48.40    7.30
 -27  -3   1   53.69    7.40
  27  -3  -1   64.29   10.20
  27  -3  -1   51.09    8.70
 -27   3   1   61.99    7.00
  27   3  -1   70.99    9.80
 -27   3   1   60.89    8.20
  27   3  -1   50.29    8.80
  25  -3  -1  116.19   11.00
 -25  -3   1  130.19   11.50
 -25  -3   1  127.49   10.50
  25  -3  -1  120.39   11.90
  25   3  -1  100.59   11.40
 -25   3   1  131.49   10.70
 -25   3   1  117.59   10.00
  25   3  -1  122.99   11.90
 -23  -3   1  347.47   22.60
 -23  -3   1  342.17   21.70
  23  -3  -1  343.37   23.10
  23  -3  -1  343.97   23.80
 -23   3   1  374.06   22.60
  23   3  -1  368.86   23.00
  23   3  -1  321.47   22.70
 -23   3   1  341.87   21.80
 -21  -3   1  311.37   19.50
  21  -3  -1  328.27   20.50
 -21  -3   1  308.17   20.00
  21  -3  -1  313.07   20.90
 -21   3   1  300.97   19.70
 -21   3   1  271.07   19.30
  21   3  -1  302.37   19.90
  21   3  -1  327.47   20.40
  19  -3  -1  202.58   14.60
 -19  -3   1  199.78   14.00
  19  -3  -1  199.38   15.10
 -19  -3   1  216.28   13.80
 -19   3   1  200.98   13.50
  19   3  -1  196.48   14.00
  19   3  -1  210.78   14.50
 -19   3   1  192.58   14.00
 -17  -3   1  311.67   20.50
  17  -3  -1  370.06   21.50
 -17  -3   1  334.57   20.80
  17  -3  -1  338.17   21.60
 -17   3   1  329.17   20.60
  17   3  -1  330.67   21.00
 -17   3   1  369.46   21.10
  17   3  -1  354.26   20.80
 -15  -3   1   40.70    4.50
 -15  -3   1   39.70    4.70
  15  -3  -1   33.80    4.80
  15  -3  -1   47.40    4.90
 -15   3   1   32.60    4.20
  15   3  -1   42.50    4.60
 -15   3   1   46.40    4.80
  15   3  -1   39.20    4.60
 -13  -3   1  101.69    7.80
  13  -3  -1  109.89    8.60
 -13  -3   1  105.39    8.00
  13  -3  -1  117.99    8.70
  13   3  -1  118.39    7.90
 -13   3   1  106.59    7.90
  13   3  -1  124.29    8.30
 -13   3   1  116.39    8.20
 -11  -3   1  171.58   10.70
  11  -3  -1  155.58   11.30
  11  -3  -1  168.28   11.00
 -11  -3   1  160.88   10.70
 -11   3   1  177.18   10.90
  11   3  -1  172.68   10.80
 -11   3   1  178.88   10.80
  11   3  -1  164.18   10.40
  -9  -3   1  364.26   20.40
   9  -3  -1  335.67   20.80
   9  -3  -1  342.87   20.50
   9   3  -1  359.36   20.40
  -9   3   1  383.66   20.70
   9   3  -1  362.56   20.20
  -9   3   1  353.46   20.40
   7  -3  -1  256.77   15.30
  -7  -3   1  249.38   14.70
   7  -3  -1  271.77   15.00
  -7  -3   1  243.98   14.60
  -7   3   1  257.07   15.00
  -7   3   1  266.57   14.90
   7   3  -1  259.17   14.80
   7   3  -1  249.48   14.60
   5  -3  -1 1148.59   65.69
   5  -3  -1 1259.97   65.49
  -5  -3   1 1184.38   65.39
  -5  -3   1 1169.58   65.39
  -5   3   1 1218.58   65.39
  -5   3   1 1324.47   65.69
   5   3  -1 1274.87   65.39
   5   3  -1 1223.08   65.39
   3  -3  -1 1155.18   62.89
  -3  -3   1 1176.28   62.89
   3  -3  -1 1127.19   63.09
  -3  -3   1 1234.68   62.89
   3   3  -1 1169.18   62.99
   3   3  -1 1249.18   62.89
  -3   3   1 1138.69   62.79
  -3   3   1 1203.58   63.09
  -1  -3  -1  978.70   50.89
  -1  -3  -1  893.01   50.89
   1  -3   1 1056.09   51.29
   1  -3   1  900.41   51.39
   1   3   1  967.10   50.99
   1   3   1  941.81   50.99
  -1   3  -1  957.90   51.29
  -1   3  -1 1002.80   51.49
  -3  -3  -1  186.78   10.60
   3  -3   1  172.68   11.30
   3  -3   1  189.38   11.00
  -3  -3  -1  193.68   10.70
  -3   3  -1  197.28   11.40
   3   3   1  200.08   10.70
   3   3   1  217.78   10.70
   5  -3   1 1478.05   84.19
  -5  -3  -1 1524.45   83.79
   5  -3   1 1645.74   84.79
  -5   3  -1 1651.53   84.69
  -5   3  -1 1546.45   84.19
   5   3   1 1655.73   83.89
   7  -3   1 1335.37   78.39
  -7  -3  -1 1468.15   77.59
  -7  -3  -1 1435.66   77.59
   7  -3   1 1463.15   77.99
  -7   3  -1 1502.55   78.39
  -7   3  -1 1446.16   77.89
   7   3   1 1493.45   77.59
   7   3   1 1524.65   77.79
  -9  -3  -1 1562.14   81.99
   9  -3   1 1512.65   82.89
   9  -3   1 1612.94   82.49
  -9  -3  -1 1525.25   81.89
  -9   3  -1 1478.65   82.19
  -9   3  -1 1526.55   82.59
   9   3   1 1528.05   81.89
  11  -3   1   94.79    6.70
  11  -3   1   68.29    7.10
 -11  -3  -1   82.69    6.20
 -11  -3  -1   83.09    6.10
  11   3   1   93.99    6.30
 -11   3  -1   97.79    6.50
 -11   3  -1   96.09    6.80
  13  -3   1   54.89    5.90
  13  -3   1   61.39    5.60
 -13  -3  -1   64.49    5.30
  13   3   1   73.29    5.70
  13   3   1   59.99    5.40
 -13   3  -1   71.09    5.70
 -13   3  -1   55.99    5.40
  15  -3   1  191.38   14.10
 -15  -3  -1  204.58   13.00
 -15  -3  -1  213.08   13.30
  15  -3   1  220.88   13.80
 -15   3  -1  197.78   13.20
  15   3   1  198.08   13.20
  15   3   1  217.18   13.60
 -15   3  -1  213.18   13.50
  17  -3   1    0.90    2.00
  17  -3   1    3.70    3.10
 -17  -3  -1    4.20    2.40
 -17  -3  -1    4.30    2.20
 -17   3  -1    9.60    3.20
 -17   3  -1    1.60    1.70
  17   3   1    2.10    2.10
 -19  -3  -1  343.37   20.40
  19  -3   1  309.47   21.70
 -19  -3  -1  350.06   20.90
  19  -3   1  338.77   21.30
  19   3   1  339.27   21.10
 -19   3  -1  316.47   20.30
 -19   3  -1  329.47   20.80
  19   3   1  354.86   21.10
 -21  -3  -1  304.17   19.10
 -21  -3  -1  320.37   19.90
  21  -3   1  286.97   20.60
  21  -3   1  313.47   20.20
  21   3   1  292.67   20.10
 -21   3  -1  299.87   19.10
 -21   3  -1  316.57   19.60
 -23  -3  -1   50.29    6.60
  23  -3   1   32.30    6.70
 -23  -3  -1   33.50    5.20
  23  -3   1   37.30    6.30
 -23   3  -1   37.70    5.40
  23   3   1   34.00    6.60
 -23   3  -1   32.90    4.90
  25  -3   1    4.60    5.80
  25  -3   1    2.70    3.30
 -25  -3  -1    1.40    2.80
 -25   3  -1    5.60    3.70
 -25   3  -1    2.30    2.70
  25   3   1   -1.70    3.60
  27  -3   1   33.00    7.10
 -27  -3  -1   22.70    5.90
 -27  -3  -1   20.90    5.10
  27  -3   1   19.10    5.30
  27   3   1   12.40    5.30
  27   3   1    9.10    5.60
 -27   3  -1   20.50    5.70
 -27   3  -1   21.80    4.70
  29  -3   1   36.70    8.90
  29  -3   1   36.50    8.80
 -29  -3  -1   41.90    7.00
 -29   3  -1   38.70    8.00
  29   3   1   36.40    8.50
 -29   3  -1   36.70    7.20
  29   3   1   39.50    9.60
 -30  -4   1    6.50    5.50
 -30  -4   1    2.30    4.50
  30  -4  -1   -3.50    5.10
  30   4  -1    3.60    5.90
  30   4  -1   14.50    5.50
  28  -4  -1   46.00    8.90
 -28  -4   1   42.70    8.60
 -28  -4   1   52.69    7.90
  28  -4  -1   48.50    8.50
  28   4  -1   48.30    7.90
  28   4  -1   42.90    9.20
 -28   4   1   68.39    7.80
 -28   4   1   57.19    7.00
 -26  -4   1   40.00    6.60
 -26  -4   1   46.80    8.00
  26  -4  -1   54.49    9.50
  26  -4  -1   40.30    7.80
  26   4  -1   42.90    6.90
 -26   4   1   46.00    6.10
 -26   4   1   37.10    6.10
  26   4  -1   34.40    7.10
 -24  -4   1   32.90    5.10
  24  -4  -1   24.90    6.30
 -24  -4   1   34.70    6.40
  24  -4  -1   34.70    5.90
 -24   4   1   36.10    6.10
  24   4  -1   25.70    5.50
 -24   4   1   23.90    5.50
  24   4  -1   28.30    6.10
  22  -4  -1  249.88   18.60
 -22  -4   1  261.97   17.90
 -22  -4   1  278.67   17.50
  22  -4  -1  279.67   18.40
  22   4  -1  256.47   18.10
 -22   4   1  260.97   17.20
  22   4  -1  240.08   17.50
 -22   4   1  264.27   17.60
 -20  -4   1    1.00    2.10
 -20  -4   1    1.60    2.10
  20  -4  -1    4.40    3.70
  20  -4  -1    2.20    3.10
 -20   4   1    2.20    2.40
  20   4  -1    0.70    3.20
  20   4  -1    1.90    2.80
 -20   4   1    2.00    2.10
  18  -4  -1   27.20    5.30
 -18  -4   1   15.30    3.30
 -18  -4   1   17.90    3.80
  18  -4  -1   25.60    4.80
  18   4  -1   18.50    3.90
 -18   4   1   20.30    4.40
 -18   4   1   22.80    4.20
  18   4  -1   18.90    4.30
  16  -4  -1  330.07   22.70
 -16  -4   1  377.96   22.80
 -16  -4   1  376.56   22.40
  16  -4  -1  365.26   23.50
 -16   4   1  368.36   22.40
  16   4  -1  381.76   22.50
 -16   4   1  418.76   23.00
  16   4  -1  406.86   23.10
  14  -4  -1   13.40    3.90
 -14  -4   1    6.40    2.40
 -14  -4   1    7.80    2.30
  14  -4  -1   10.30    2.70
  14   4  -1   12.30    3.00
 -14   4   1    8.50    2.60
 -14   4   1    6.90    2.10
  14   4  -1    4.20    2.10
 -12  -4   1   15.90    2.50
  12  -4  -1   10.00    2.60
 -12  -4   1   14.20    2.70
  12   4  -1   11.00    2.30
 -12   4   1   11.00    2.40
 -12   4   1   18.10    3.30
  12   4  -1   18.00    3.10
  10  -4  -1 1417.06   82.99
 -10  -4   1 1514.45   82.29
 -10  -4   1 1500.85   82.39
  10  -4  -1 1611.34   82.79
  10   4  -1 1529.45   82.19
 -10   4   1 1649.63   82.79
  10   4  -1 1592.44   82.49
 -10   4   1 1456.95   82.29
  -8  -4   1  214.38   12.40
   8  -4  -1  185.78   12.70
  -8  -4   1  205.18   12.20
   8  -4  -1  194.38   12.40
  -8   4   1  201.88   12.60
  -8   4   1  211.28   12.30
   8   4  -1  225.78   12.30
   8   4  -1  205.98   12.30
   6  -4  -1   10.10    1.90
  -6  -4   1   12.20    1.90
  -6  -4   1   15.30    1.90
  -6   4   1   12.30    2.20
  -6   4   1    9.60    1.80
   6   4  -1    7.90    1.60
   6   4  -1   12.70    1.80
  -4  -4   1 3147.69  175.88
  -4  -4   1 3105.19  175.88
   4  -4  -1 3708.93  176.08
   4  -4  -1 3148.89  176.28
  -4   4   1 3531.65  176.28
   2  -4  -1   13.70    1.50
  -2  -4   1    9.10    1.50
  -2  -4   1    8.00    1.40
   2  -4  -1    9.30    1.60
   2   4  -1   13.60    1.70
   2   4  -1   12.10    1.70
   0  -4  -1  194.98   11.30
   0  -4   1  204.38   11.40
   0  -4   1  206.38   11.60
   0   4   1  208.48   11.40
   0   4   1  201.18   11.20
   0   4  -1  197.98   11.50
  -4  -4  -1  322.77   17.30
  -4  -4  -1  317.07   17.30
   4  -4   1  306.07   18.20
   4   4   1  309.47   17.30
   4   4   1  361.76   17.40
  -4   4  -1  284.87   17.60
   6  -4   1 2224.78  127.79
   6  -4   1 2371.86  127.29
  -6  -4  -1 2324.67  126.79
   6   4   1 2410.46  126.89
  -6   4  -1 2578.14  127.39
   6   4   1 2383.66  126.79
  -6   4  -1 2490.25  127.79
   8  -4   1    3.60    1.80
  -8  -4  -1    2.40    1.10
  -8  -4  -1    3.10    1.10
   8  -4   1    2.20    1.20
  -8   4  -1    0.60    1.30
   8   4   1    3.80    1.20
  -8   4  -1    2.80    1.30
   8   4   1    3.40    1.20
  10  -4   1  714.83   43.30
  10  -4   1  764.32   44.10
 -10  -4  -1  739.63   42.80
 -10  -4  -1  782.42   43.00
 -10   4  -1  834.32   43.30
  10   4   1  853.81   42.90
 -10   4  -1  789.02   43.70
  10   4   1  834.12   43.10
  12  -4   1  546.65   31.10
  12  -4   1  511.05   30.20
 -12  -4  -1  538.05   29.80
 -12  -4  -1  510.95   29.50
  12   4   1  540.95   29.70
 -12   4  -1  532.65   29.90
 -12   4  -1  549.45   30.40
  12   4   1  518.85   29.80
 -14  -4  -1    4.80    2.10
 -14  -4  -1    5.10    2.10
  14  -4   1    7.70    3.00
  14  -4   1    8.20    2.50
 -14   4  -1    9.40    2.40
  14   4   1    9.70    2.70
  14   4   1    9.20    2.40
 -14   4  -1   11.10    3.30
 -16  -4  -1   57.79    5.20
  16  -4   1   51.19    6.20
 -16  -4  -1   57.29    5.40
  16  -4   1   52.69    6.30
  16   4   1   42.70    5.30
 -16   4  -1   45.00    4.90
  16   4   1   57.99    5.50
 -16   4  -1   58.39    5.70
 -18  -4  -1   21.40    3.60
  18  -4   1   15.50    3.80
  18  -4   1    8.70    4.60
  18   4   1   31.80    4.80
 -18   4  -1   16.90    3.60
 -18   4  -1   26.90    3.80
  18   4   1   20.10    4.20
 -20  -4  -1    2.90    2.50
  20  -4   1    1.20    2.90
  20  -4   1    2.60    2.60
 -20  -4  -1    0.60    2.10
  20   4   1    4.80    2.90
  20   4   1    3.10    2.90
 -20   4  -1   -0.40    1.90
 -20   4  -1    1.00    2.10
  22  -4   1    7.40    4.10
  22  -4   1    8.10    4.50
 -22  -4  -1    6.40    3.20
 -22  -4  -1    3.40    3.00
 -22   4  -1    6.80    3.00
 -22   4  -1    3.10    3.00
  22   4   1    6.90    3.80
  22   4   1   11.50    4.40
 -24  -4  -1    4.00    3.70
  24  -4   1   -1.10    4.20
  24  -4   1    1.40    3.40
 -24  -4  -1    3.00    2.90
  24   4   1   -0.60    3.90
 -24   4  -1   -0.80    2.10
 -24   4  -1    2.60    2.70
  24   4   1   -1.20    3.30
  26  -4   1    2.10    6.00
 -26  -4  -1    1.90    2.90
  26  -4   1    7.00    5.00
 -26  -4  -1    1.30    3.90
 -26   4  -1    3.50    3.00
  26   4   1   -0.80    3.70
  26   4   1    0.40    4.40
 -26   4  -1    3.00    2.90
 -28  -4  -1    8.30    5.30
 -28  -4  -1   11.50    4.00
  28  -4   1   14.10    6.40
  28  -4   1   16.10    6.60
  28   4   1   16.90    6.30
 -28   4  -1    7.40    4.50
 -28   4  -1   15.90    4.80
  28   4   1   11.70    6.00
  30  -4   1   37.60   12.00
 -30  -4  -1   50.19    7.80
 -30  -4  -1   41.70    9.00
  30   4   1   27.00    8.60
  30   4   1   33.30    9.20
 -29  -5   1   21.40    6.30
 -29  -5   1   32.20    7.40
  29  -5  -1   36.10    8.90
 -29   5   1   31.30    6.10
  29   5  -1   23.40    8.20
  29   5  -1   31.30    7.50
 -27  -5   1   82.29    8.30
  27  -5  -1   88.59    9.90
  27  -5  -1   70.69   11.90
 -27  -5   1   74.49    9.70
  27   5  -1   63.09    8.70
 -27   5   1   80.79    8.50
 -27   5   1   59.49    7.50
  27   5  -1   78.39   10.20
 -25  -5   1    7.90    4.20
  25  -5  -1   14.80    5.70
  25  -5  -1   13.40    5.80
 -25  -5   1    0.90    3.00
 -25   5   1    8.70    3.60
 -25   5   1    9.50    3.50
  25   5  -1   15.80    5.30
  25   5  -1    5.60    3.40
 -23  -5   1  130.69   10.90
 -23  -5   1  142.79   12.00
  23  -5  -1  140.49   12.60
  23  -5  -1  138.79   13.60
 -23   5   1  141.09   11.70
 -23   5   1  135.69   11.20
  23   5  -1  126.39   11.80
  23   5  -1  134.79   11.70
  21  -5  -1  188.38   15.80
 -21  -5   1  206.28   14.60
  21  -5  -1  216.68   14.90
 -21  -5   1  188.48   13.50
 -21   5   1  181.48   13.50
  21   5  -1  207.78   14.60
  21   5  -1  179.48   14.10
 -21   5   1  212.58   14.30
 -19  -5   1    2.00    2.90
 -19  -5   1    1.90    2.40
  19  -5  -1   -0.50    4.10
  19  -5  -1   -1.90    2.10
  19   5  -1    6.80    2.90
  19   5  -1    0.80    2.90
 -19   5   1    0.10    1.90
 -19   5   1    3.70    2.60
  17  -5  -1  523.85   33.80
  17  -5  -1  569.94   34.70
 -17  -5   1  611.24   34.00
 -17  -5   1  592.14   33.50
  17   5  -1  596.04   33.90
 -17   5   1  561.64   33.70
 -17   5   1  620.94   33.70
  17   5  -1  583.64   33.40
 -15  -5   1    9.30    2.50
 -15  -5   1    5.70    2.00
  15  -5  -1    3.20    3.50
  15  -5  -1    3.70    2.40
  15   5  -1    6.20    2.60
  15   5  -1    7.90    2.40
 -15   5   1    6.90    2.50
 -15   5   1    3.20    1.80
  13  -5  -1  933.61   56.69
  13  -5  -1 1057.99   56.39
 -13  -5   1  967.10   55.89
 -13  -5   1  992.90   55.69
 -13   5   1  982.60   55.79
  13   5  -1 1078.59   55.69
  13   5  -1 1038.10   55.99
 -13   5   1 1100.59   56.39
  11  -5  -1 1823.82  111.09
 -11  -5   1 2043.30  111.09
  11  -5  -1 2093.59  111.99
 -11  -5   1 2047.20  110.79
 -11   5   1 2311.27  111.69
  11   5  -1 2096.89  110.99
  11   5  -1 2156.88  110.79
 -11   5   1 2020.40  110.99
  -9  -5   1    9.00    2.00
   9  -5  -1   12.00    3.20
  -9  -5   1    6.40    1.90
   9  -5  -1    9.50    2.50
  -9   5   1    7.10    2.40
  -9   5   1    9.90    2.40
   9   5  -1    8.80    2.00
   9   5  -1    5.00    1.60
  -7  -5   1 3993.10  208.48
   7  -5  -1 4028.90  208.78
   7  -5  -1 3830.52  209.18
  -7  -5   1 3772.82  208.48
   7   5  -1 3890.81  208.48
   7   5  -1 3872.31  208.48
  -7   5   1 3957.20  208.58
  -7   5   1 4176.88  209.08
  -5  -5   1  585.24   32.50
  -5  -5   1  555.14   32.50
   5  -5  -1  571.54   33.00
   5  -5  -1  636.54   32.70
   5   5  -1  565.94   32.60
   5   5  -1  615.84   32.50
  -5   5   1  575.44   32.90
  -5   5   1  658.93   32.60
   3  -5  -1  321.87   18.20
  -3  -5   1  309.27   17.80
   3  -5  -1  345.27   17.80
  -3  -5   1  301.97   17.70
  -3   5   1  331.27   18.20
   3   5  -1  294.47   17.90
  -3   5   1  301.67   17.70
   3   5  -1  341.67   17.90
   1  -5  -1 2101.89  112.99
   1  -5  -1 2074.39  113.39
  -1  -5   1 2147.89  113.19
  -1  -5   1 2165.08  113.39
  -1   5   1 2051.49  113.09
   1   5  -1 2116.79  113.49
   1   5  -1 2223.58  113.59
  -1   5   1 2212.08  113.49
   1  -5   1  562.14   30.00
   1  -5   1  587.14   29.70
  -1  -5  -1  527.15   29.30
  -1  -5  -1  548.95   29.50
  -1   5  -1  592.84   30.20
   1   5   1  496.25   29.50
  -1   5  -1  521.65   29.80
   1   5   1  536.65   29.50
  -3  -5  -1  365.96   18.70
  -3  -5  -1  353.16   18.80
   3  -5   1  336.47   19.00
   3  -5   1  305.37   19.50
   3   5   1  347.87   18.90
   3   5   1  362.86   18.80
  -3   5  -1  311.27   19.50
  -3   5  -1  352.46   19.20
   5  -5   1 3102.09  160.28
  -5  -5  -1 3033.60  159.88
   5  -5   1 2860.31  160.88
   5   5   1 2943.81  159.78
  -5   5  -1 3110.39  160.88
   5   5   1 3135.69  159.88
  -5   5  -1 2990.10  160.28
  -7  -5  -1 1719.03   94.69
  -7  -5  -1 1766.22   94.79
   7  -5   1 1771.62   96.09
   7  -5   1 1707.43   95.19
   7   5   1 1845.82   94.69
  -7   5  -1 1911.61   95.39
   7   5   1 1760.62   94.79
  -7   5  -1 1786.72   95.79
   9  -5   1    2.00    1.90
   9  -5   1    3.70    1.70
  -9  -5  -1    4.00    1.40
  -9  -5  -1    1.70    1.20
  -9   5  -1    3.40    1.90
   9   5   1    2.00    1.30
   9   5   1    3.30    1.30
  -9   5  -1    4.00    1.90
  11  -5   1 2151.28  111.49
  11  -5   1 1931.61  112.09
 -11  -5  -1 2053.19  110.69
 -11  -5  -1 1968.40  110.79
  11   5   1 2117.69  110.89
 -11   5  -1 2129.29  111.19
 -11   5  -1 2189.98  111.79
  11   5   1 2066.69  110.59
 -13  -5  -1  225.58   12.80
 -13  -5  -1  193.78   12.80
  13  -5   1  192.78   14.00
  13  -5   1  199.28   13.40
 -13   5  -1  202.78   13.00
 -13   5  -1  211.28   13.70
  13   5   1  201.28   12.90
  13   5   1  210.38   12.70
  15  -5   1   21.00    4.10
  15  -5   1   21.20    5.00
 -15  -5  -1   26.40    3.70
 -15  -5  -1   22.50    3.30
 -15   5  -1   26.70    4.60
  15   5   1   15.20    3.30
  15   5   1   19.40    3.40
 -15   5  -1   26.70    3.50
  17  -5   1  221.68   15.20
  17  -5   1  199.98   15.70
 -17  -5  -1  231.38   14.80
 -17  -5  -1  220.58   14.30
  17   5   1  258.37   15.00
 -17   5  -1  210.88   14.80
  17   5   1  235.58   15.00
 -17   5  -1  218.88   14.50
  19  -5   1  108.09    9.50
 -19  -5  -1  124.79    9.50
  19  -5   1  114.59   11.30
 -19  -5  -1  115.79    8.80
  19   5   1  102.79    9.20
 -19   5  -1   87.69    8.30
 -19   5  -1  119.19    9.70
  19   5   1  118.79    9.40
  21  -5   1  230.18   16.90
  21  -5   1  235.78   15.90
 -21  -5  -1  241.08   15.70
 -21  -5  -1  195.08   14.30
 -21   5  -1  214.98   14.80
  21   5   1  205.68   15.40
  21   5   1  207.38   15.50
 -21   5  -1  225.98   15.30
 -23  -5  -1   -0.20    3.30
 -23  -5  -1   -1.20    2.80
  23  -5   1    2.90    3.40
  23  -5   1    6.70    4.00
  23   5   1   -5.10    2.80
 -23   5  -1   -3.90    2.60
  23   5   1    2.00    3.50
 -23   5  -1   -2.70    2.00
 -25  -5  -1   40.20    6.30
  25  -5   1   47.60    8.40
 -25  -5  -1   57.69    7.90
  25  -5   1   47.80    7.30
 -25   5  -1   47.70    6.40
 -25   5  -1   53.09    7.20
  25   5   1   60.39    8.70
  25   5   1   41.10    7.20
  27  -5   1  179.18   15.20
  27  -5   1  191.78   16.60
 -27  -5  -1  187.98   14.30
 -27  -5  -1  192.18   15.60
 -27   5  -1  192.18   14.00
  27   5   1  165.78   15.30
 -27   5  -1  196.58   14.60
  27   5   1  161.48   15.50
 -29  -5  -1  165.28   13.60
  29  -5   1  140.79   16.80
 -29  -5  -1  152.78   14.60
 -29   5  -1  176.68   13.80
  29   5   1  174.98   16.20
  29   5   1  140.19   15.30
 -28  -6   1   94.59   10.60
  28  -6  -1   95.59   11.50
 -28  -6   1  106.79   12.40
  28  -6  -1  124.99   14.90
 -28   6   1  106.29   10.40
 -28   6   1  119.59   10.40
  28   6  -1  102.99   12.50
  28   6  -1  118.69   11.90
  26  -6  -1    8.00    5.30
 -26  -6   1   11.70    5.30
 -26  -6   1    3.80    3.70
  26  -6  -1   10.30    4.50
 -26   6   1    4.40    2.90
  26   6  -1    9.50    4.70
 -26   6   1    8.90    3.80
  26   6  -1    4.40    4.60
 -24  -6   1    4.80    3.80
 -24  -6   1    4.30    3.40
  24  -6  -1   14.90    5.50
  24  -6  -1   10.30    5.10
 -24   6   1    9.50    4.00
 -24   6   1    9.10    4.10
  24   6  -1    5.40    4.50
  24   6  -1   10.30    4.90
 -22  -6   1  517.15   30.80
  22  -6  -1  535.85   31.30
 -22  -6   1  514.05   29.90
  22  -6  -1  473.15   31.50
  22   6  -1  452.15   30.30
  22   6  -1  456.15   30.10
 -22   6   1  548.95   30.70
 -22   6   1  476.05   29.80
  20  -6  -1   87.09   10.10
  20  -6  -1  118.49   10.20
 -20  -6   1  108.59    9.80
 -20  -6   1  124.49    9.40
  20   6  -1  126.19   10.20
 -20   6   1  122.99    9.80
  20   6  -1  106.39    9.50
 -20   6   1  110.59    9.10
 -18  -6   1  311.37   19.50
  18  -6  -1  278.77   21.10
 -18  -6   1  325.87   20.10
 -18   6   1  344.37   20.10
 -18   6   1  295.37   19.30
  18   6  -1  328.97   20.10
  18   6  -1  302.57   19.40
 -16  -6   1 1183.68   64.99
 -16  -6   1 1222.68   65.49
  16  -6  -1 1054.79   65.39
  16  -6  -1 1132.99   66.39
 -16   6   1 1240.18   65.19
  16   6  -1 1201.48   64.89
  16   6  -1 1214.88   65.39
 -16   6   1 1229.28   65.59
  14  -6  -1  330.87   22.60
  14  -6  -1  365.36   22.10
 -14  -6   1  351.66   21.40
 -14  -6   1  375.96   22.00
 -14   6   1  385.66   21.80
 -14   6   1  400.46   22.30
  14   6  -1  344.97   21.70
  14   6  -1  365.26   21.40
 -12  -6   1  228.18   13.70
  12  -6  -1  202.78   14.60
 -12  -6   1  198.58   13.70
  12  -6  -1  228.98   14.30
  12   6  -1  219.28   13.80
  12   6  -1  216.18   13.50
 -12   6   1  231.78   13.90
 -12   6   1  231.28   14.20
  10  -6  -1 1506.85   90.19
 -10  -6   1 1658.63   89.29
  10  -6  -1 1732.63   89.89
 -10  -6   1 1644.94   89.49
 -10   6   1 1752.32   89.99
  10   6  -1 1676.83   89.39
 -10   6   1 1689.13   89.49
  10   6  -1 1654.73   89.29
  -8  -6   1 1789.62   96.99
   8  -6  -1 1811.52   97.89
   8  -6  -1 1903.11   97.29
  -8  -6   1 1817.52   96.99
  -8   6   1 1802.52   96.99
   8   6  -1 1821.42   96.99
   8   6  -1 1706.93   96.89
  -8   6   1 1856.71   97.59
   6  -6  -1  691.13   42.00
  -6  -6   1  812.52   42.10
   6  -6  -1  755.32   42.70
  -6  -6   1  767.12   42.00
  -6   6   1  764.52   42.00
  -6   6   1  784.12   42.60
   6   6  -1  784.52   42.20
   6   6  -1  817.02   42.10
  -4  -6   1  808.72   44.70
   4  -6  -1  849.61   44.80
   4  -6  -1  790.62   45.20
  -4  -6   1  877.71   44.80
   4   6  -1  858.21   44.90
  -4   6   1  763.22   45.10
   4   6  -1  804.32   44.90
  -4   6   1  861.11   44.80
   2  -6  -1 4275.37  226.18
   0  -6   1 3150.88  157.28
   0  -6  -1 2930.91  157.28
   0  -6   1 3175.58  157.68
   0   6  -1 2875.61  157.58
   0   6  -1 2917.61  157.78
   0   6   1 2903.21  157.48
   0   6   1 2854.91  157.28
   2  -6   1  451.75   25.40
   2  -6   1  442.66   24.80
  -2  -6  -1  417.06   24.40
  -2  -6  -1  453.45   24.60
   2   6   1  446.36   24.80
  -2   6  -1  477.55   25.60
   2   6   1  455.65   24.80
  -2   6  -1  466.55   25.10
   4  -6   1 4391.96  266.17
  -4   6  -1 5429.56  266.57
  -4   6  -1 5272.97  265.97
  -6  -6  -1    6.50    1.50
   6  -6   1    6.30    1.80
  -6  -6  -1    9.00    1.50
   6  -6   1    3.80    2.40
   6   6   1    4.10    1.20
  -6   6  -1    5.80    1.50
  -6   6  -1    8.20    2.70
   6   6   1    5.40    1.20
   8  -6   1 1324.77   71.49
  -8  -6  -1 1348.86   70.89
  -8  -6  -1 1274.37   70.89
   8  -6   1 1282.77   72.29
   8   6   1 1329.47   70.89
  -8   6  -1 1275.27   71.39
   8   6   1 1369.26   70.79
  -8   6  -1 1393.86   72.09
  10  -6   1  763.82   48.20
 -10  -6  -1  833.92   47.00
  10  -6   1  895.71   47.60
 -10  -6  -1  856.61   46.80
  10   6   1  882.11   47.00
 -10   6  -1  902.11   47.50
 -10   6  -1  907.61   48.10
  10   6   1  861.11   46.70
 -12  -6  -1   16.70    2.90
  12  -6   1   13.60    2.90
  12  -6   1   13.60    4.20
 -12  -6  -1   12.40    2.50
 -12   6  -1   15.40    3.30
  12   6   1   16.60    2.60
 -12   6  -1   17.90    2.80
  12   6   1   17.50    2.80
  14  -6   1    3.80    2.20
 -14  -6  -1    2.80    2.00
  14  -6   1    1.30    2.40
 -14  -6  -1    7.30    2.10
 -14   6  -1    0.90    1.90
  14   6   1    3.50    2.00
  14   6   1    7.80    2.40
 -14   6  -1    6.00    2.20
  16  -6   1  235.68   16.70
  16  -6   1  254.47   18.30
 -16  -6  -1  255.07   16.00
 -16  -6  -1  257.37   16.50
 -16   6  -1  254.07   16.90
 -16   6  -1  267.17   16.50
  16   6   1  284.47   16.50
  16   6   1  275.07   16.70
  18  -6   1    1.20    3.20
 -18  -6  -1    2.50    2.00
 -18  -6  -1   -0.10    2.30
  18  -6   1   -0.60    2.90
  18   6   1    4.90    2.90
 -18   6  -1   -0.50    1.80
  18   6   1    0.10    2.50
 -18   6  -1    2.90    3.50
  20  -6   1  293.87   19.40
  20  -6   1  319.87   21.30
 -20  -6  -1  293.27   19.20
 -20  -6  -1  311.47   18.50
 -20   6  -1  267.87   18.40
  20   6   1  297.37   19.10
  20   6   1  305.27   19.40
 -20   6  -1  245.58   18.50
 -22  -6  -1   -0.20    2.80
  22  -6   1    2.80    4.00
 -22  -6  -1    2.60    2.70
  22  -6   1    0.60    3.00
  22   6   1    4.80    4.30
  22   6   1    1.90    3.60
 -22   6  -1    3.20    3.10
 -22   6  -1    3.20    2.60
 -24  -6  -1   50.29    7.60
  24  -6   1   61.49    7.60
  24  -6   1   56.59    9.90
 -24  -6  -1   40.80    6.40
 -24   6  -1   59.19    6.90
  24   6   1   54.99    7.90
  24   6   1   58.79    8.90
 -24   6  -1   62.99    7.60
 -26  -6  -1  216.58   18.10
  26  -6   1  239.98   18.80
 -26  -6  -1  238.78   16.90
  26  -6   1  256.87   20.70
  26   6   1  233.88   18.50
  26   6   1  220.78   18.70
 -26   6  -1  263.47   17.50
 -26   6  -1  255.27   17.50
 -28  -6  -1  192.18   15.40
  28  -6   1  200.78   17.80
 -28  -6  -1  212.88   17.40
  28   6   1  205.78   17.70
 -28   6  -1  221.08   15.90
  28   6   1  188.88   18.40
 -29  -7   1   50.79    8.40
 -29  -7   1   47.70    9.50
  29   7  -1   29.30    8.70
  29   7  -1   37.70    8.70
  27  -7  -1    3.40    5.80
 -27  -7   1   12.50    6.10
  27  -7  -1    1.60    4.60
 -27  -7   1    2.20    4.40
  27   7  -1   -1.00    4.90
 -27   7   1    4.10    3.30
 -27   7   1    7.10    4.10
  27   7  -1    7.30    6.00
 -25  -7   1    1.10    3.70
 -25  -7   1    3.80    3.70
  25  -7  -1    6.00    5.00
  25  -7  -1    8.30    5.50
  25   7  -1    2.70    4.60
  25   7  -1    1.70    4.00
 -25   7   1    1.10    3.50
 -25   7   1    0.20    4.40
  23  -7  -1   79.59    9.80
 -23  -7   1   79.19    8.20
  23  -7  -1   71.69    8.50
 -23  -7   1   62.29    8.70
  23   7  -1   77.09    9.00
 -23   7   1   80.49    7.70
  23   7  -1   74.49    8.60
  21  -7  -1  355.96   22.60
 -21  -7   1  365.56   22.80
 -21  -7   1  363.36   21.90
  21  -7  -1  318.87   23.40
 -21   7   1  342.57   22.10
  21   7  -1  321.27   21.90
 -21   7   1  348.37   21.70
  21   7  -1  336.07   22.40
  19  -7  -1  119.39   10.00
 -19  -7   1  120.79    9.90
 -19  -7   1  121.59    9.50
  19  -7  -1  112.19   10.90
  19   7  -1  109.69    9.40
 -19   7   1  113.29    9.60
  19   7  -1  115.69    9.90
 -19   7   1  111.49    9.50
 -17  -7   1 1351.96   72.29
  17  -7  -1 1185.58   72.09
 -17  -7   1 1297.67   71.69
  17  -7  -1 1162.78   73.09
  17   7  -1 1289.57   71.99
 -17   7   1 1376.96   71.99
 -17   7   1 1420.66   72.49
  17   7  -1 1370.86   71.79
  15  -7  -1  664.53   39.40
 -15  -7   1  725.63   39.40
 -15  -7   1  692.13   38.90
  15  -7  -1  661.43   40.30
 -15   7   1  658.33   39.30
 -15   7   1  724.33   39.20
  15   7  -1  675.03   38.70
  15   7  -1  711.93   39.20
 -13  -7   1    5.50    2.40
 -13  -7   1    3.50    2.00
  13  -7  -1    0.90    3.30
  13  -7  -1    8.00    2.40
  13   7  -1    1.80    1.90
 -13   7   1    3.20    2.70
 -13   7   1    3.60    2.40
  13   7  -1    6.90    2.20
 -11  -7   1  771.12   42.20
  11  -7  -1  793.72   42.60
 -11  -7   1  734.23   41.90
  11  -7  -1  748.83   43.30
  11   7  -1  740.73   42.10
 -11   7   1  824.02   42.90
  11   7  -1  788.32   42.10
 -11   7   1  683.13   42.00
   9  -7  -1   11.70    3.10
   9  -7  -1   14.90    2.80
  -9  -7   1   11.80    2.50
  -9  -7   1    9.40    2.30
   9   7  -1    7.50    2.00
  -9   7   1    8.90    2.60
  -9   7   1   12.10    2.50
   9   7  -1   10.40    2.40
  -7  -7   1  264.07   16.30
  -7  -7   1  282.47   16.50
   7  -7  -1  272.17   17.20
   7  -7  -1  304.37   16.70
  -7   7   1  285.87   16.60
   7   7  -1  287.87   16.50
  -7   7   1  275.67   17.00
   7   7  -1  270.77   16.50
   5  -7  -1   27.00    3.00
  -5  -7   1   20.50    2.70
   5  -7  -1   29.00    3.40
  -5  -7   1   25.40    2.90
  -5   7   1   25.90    3.60
  -5   7   1   29.20    3.00
   5   7  -1   22.80    2.90
   5   7  -1   23.10    3.00
  -3  -7   1  262.77   16.40
  -3  -7   1  284.37   16.70
   3  -7  -1  291.47   17.10
   3  -7  -1  323.97   16.60
  -3   7   1  310.37   17.20
   3   7  -1  283.77   16.90
  -3   7   1  277.87   16.60
   3   7  -1  285.57   16.90
  -1  -7  -1  477.95   25.40
   1  -7   1  458.95   25.40
   1  -7   1  467.95   25.90
  -1  -7  -1  464.85   25.10
  -1   7  -1  435.26   25.80
   1   7   1  453.95   25.60
   1   7   1  472.45   25.50
  -1   7  -1  445.76   26.10
   3  -7   1 1932.81  104.09
  -3  -7  -1 2046.40  103.19
  -3  -7  -1 2008.30  102.89
   3  -7   1 2040.50  103.49
  -3   7  -1 1779.82  103.59
  -3   7  -1 1886.91  104.19
   3   7   1 1874.61  103.29
   3   7   1 1964.20  103.39
   5  -7   1 6923.01  378.86
  -5   7  -1 7406.26  378.96
   7  -7   1  405.06   22.80
  -7  -7  -1  387.26   22.20
  -7  -7  -1  390.16   22.10
   7  -7   1  392.76   23.60
   7   7   1  433.36   22.30
  -7   7  -1  415.06   23.50
   7   7   1  384.56   22.20
  -7   7  -1  379.66   22.80
  -9  -7  -1   58.09    4.40
   9  -7   1   45.30    4.50
   9  -7   1   48.40    5.40
  -9  -7  -1   52.89    4.30
   9   7   1   46.30    4.20
  -9   7  -1   52.79    5.80
  -9   7  -1   58.29    5.00
   9   7   1   48.50    4.10
  11  -7   1  759.92   42.80
  11  -7   1  748.03   43.80
 -11  -7  -1  782.72   42.30
 -11  -7  -1  768.72   42.00
 -11   7  -1  775.42   42.70
 -11   7  -1  766.52   43.30
  11   7   1  756.12   42.10
  11   7   1  781.52   42.00
 -13  -7  -1   31.10    4.10
 -13  -7  -1   30.40    3.90
  13  -7   1   36.50    4.40
  13  -7   1   32.90    5.20
 -13   7  -1   28.30    3.90
 -13   7  -1   38.70    4.80
  13   7   1   42.50    4.10
  13   7   1   39.50    4.20
  15  -7   1   42.20    5.10
 -15  -7  -1   39.50    4.40
 -15  -7  -1   43.80    4.90
  15  -7   1   37.20    5.90
 -15   7  -1   40.90    5.30
 -15   7  -1   40.30    5.10
  15   7   1   48.00    4.90
  15   7   1   39.30    4.50
  17  -7   1  245.38   16.00
 -17  -7  -1  229.18   14.60
  17  -7   1  195.38   16.20
 -17  -7  -1  228.48   15.10
  17   7   1  236.48   14.90
  17   7   1  234.58   15.10
 -17   7  -1  223.78   15.70
 -17   7  -1  219.38   14.90
 -19  -7  -1   15.80    3.90
  19  -7   1   10.70    4.70
 -19  -7  -1   12.90    3.30
  19  -7   1   12.00    3.90
 -19   7  -1    9.80    3.20
  19   7   1   13.40    4.00
 -19   7  -1   14.50    3.90
  19   7   1   12.30    3.90
 -21  -7  -1    4.80    3.20
  21  -7   1    4.20    3.90
 -21  -7  -1    4.50    3.40
  21  -7   1   -0.80    3.60
 -21   7  -1   10.60    3.90
 -21   7  -1    7.60    3.10
  21   7   1    4.40    3.50
  21   7   1    5.50    3.60
 -23  -7  -1   34.30    5.70
  23  -7   1   40.20    7.40
  23  -7   1   39.50    8.60
  23   7   1   47.20    8.10
 -23   7  -1   35.70    6.30
 -23   7  -1   46.50    7.00
  23   7   1   27.80    6.20
  25  -7   1   15.50    7.40
  25  -7   1    6.10    4.90
 -25  -7  -1   16.90    5.40
 -25  -7  -1    9.00    3.90
  25   7   1    9.20    4.60
  25   7   1    5.70    5.20
 -25   7  -1    4.90    3.20
 -25   7  -1    6.70    4.60
  27  -7   1  137.99   15.50
 -27  -7  -1  103.39   10.80
 -27  -7  -1  114.09   12.90
  27  -7   1  109.59   13.00
 -27   7  -1  122.89   11.60
  27   7   1  102.99   13.50
 -27   7  -1  120.69   10.60
  27   7   1  111.29   12.50
 -28  -8   1   12.80    6.60
 -28  -8   1   10.00    6.10
  28   8  -1   12.90    6.70
  28   8  -1   19.30    7.10
 -26  -8   1   -0.90    4.30
 -26  -8   1   -5.30    3.80
  26  -8  -1    2.30    5.00
  26  -8  -1    0.50    4.10
  26   8  -1    2.80    5.40
 -26   8   1    4.30    3.70
 -26   8   1    8.70    4.40
  26   8  -1    6.50    5.60
  24  -8  -1  161.88   13.70
 -24  -8   1  165.28   13.40
  24  -8  -1  179.58   15.60
 -24  -8   1  157.28   14.60
  24   8  -1  156.18   14.10
 -24   8   1  166.28   13.40
  24   8  -1  166.68   14.20
 -24   8   1  187.58   13.20
  22  -8  -1  383.66   27.90
 -22  -8   1  415.46   25.80
 -22  -8   1  384.66   26.40
  22  -8  -1  458.85   27.10
  22   8  -1  391.26   26.20
 -22   8   1  436.76   26.40
  22   8  -1  411.76   26.10
 -22   8   1  410.96   25.50
 -20  -8   1  613.94   35.00
  20  -8  -1  573.74   36.00
  20  -8  -1  553.84   34.80
 -20  -8   1  569.34   33.90
 -20   8   1  606.14   34.80
  20   8  -1  578.24   34.20
 -20   8   1  582.94   34.00
  20   8  -1  544.25   34.40
  18  -8  -1  610.74   35.20
  18  -8  -1  531.65   35.70
 -18  -8   1  577.94   34.20
 -18  -8   1  584.84   34.80
  18   8  -1  578.64   34.60
 -18   8   1  626.64   35.10
 -18   8   1  597.94   34.40
  18   8  -1  601.54   34.30
 -16  -8   1  832.92   47.20
 -16  -8   1  907.31   47.80
  16  -8  -1  760.12   48.50
  16  -8  -1  789.02   47.70
  16   8  -1  862.31   47.10
  16   8  -1  863.91   47.50
 -16   8   1  836.22   47.80
 -16   8   1  870.91   47.40
 -14  -8   1   29.80    4.40
  14  -8  -1   38.90    5.70
 -14  -8   1   25.20    4.00
  14  -8  -1   34.50    5.30
 -14   8   1   28.80    4.50
 -14   8   1   26.80    5.10
  14   8  -1   30.20    4.10
  14   8  -1   29.80    4.30
 -12  -8   1   34.40    4.30
  12  -8  -1   29.80    4.20
  12  -8  -1   37.60    5.30
 -12  -8   1   34.00    4.20
 -12   8   1   35.90    4.60
  12   8  -1   32.70    4.00
 -12   8   1   31.90    3.90
  12   8  -1   32.90    4.00
 -10  -8   1  263.67   16.10
  10  -8  -1  249.28   17.30
  10  -8  -1  264.57   16.40
  10   8  -1  263.17   16.00
 -10   8   1  277.77   16.90
 -10   8   1  267.77   16.20
  10   8  -1  264.77   16.10
  -8  -8   1  836.42   46.10
   8  -8  -1  812.82   47.20
  -8  -8   1  862.51   46.20
   8  -8  -1  824.62   46.40
   8   8  -1  858.31   46.20
  -8   8   1  844.92   46.30
   8   8  -1  823.72   46.20
  -8   8   1  865.71   46.90
   6  -8  -1  102.79    8.10
  -6  -8   1  107.39    7.40
  -6  -8   1  105.89    7.50
   6  -8  -1  119.49    7.60
   6   8  -1  114.79    7.70
   6   8  -1  106.69    7.80
  -6   8   1  105.09    8.20
  -6   8   1  111.39    7.70
  -4  -8   1  323.87   18.40
   4  -8  -1  324.97   18.50
  -4  -8   1  318.47   18.60
   4  -8  -1  328.07   19.20
   4   8  -1  314.87   18.80
  -4   8   1  330.67   18.60
  -4   8   1  312.87   19.10
   4   8  -1  320.97   18.90
   2  -8  -1  192.28   11.40
   2  -8  -1  172.58   10.70
  -2  -8   1  170.18   10.70
  -2  -8   1  173.18   11.00
  -2   8   1  204.88   11.20
   2   8  -1  183.08   11.40
   2   8  -1  166.58   11.30
  -2   8   1  163.08   11.30
   0  -8  -1  243.78   13.80
   0  -8  -1  255.97   14.30
   0  -8   1  251.77   14.60
   0  -8   1  244.78   14.10
   0   8   1  227.98   14.20
   0   8  -1  224.38   14.60
   0   8   1  244.48   14.50
   0   8  -1  238.38   14.90
   2  -8   1  604.14   34.00
   2  -8   1  634.44   34.60
  -2  -8  -1  633.54   33.60
  -2  -8  -1  642.14   33.90
   2   8   1  612.84   34.10
  -2   8  -1  605.34   34.40
  -2   8  -1  640.84   34.90
   2   8   1  579.14   34.10
  -4  -8  -1 1917.11  105.59
   4  -8   1 1868.91  106.89
   4  -8   1 2136.79  106.29
  -4  -8  -1 2075.39  105.99
   4   8   1 1980.20  106.19
  -4   8  -1 2014.60  106.59
   4   8   1 1906.41  106.09
  -4   8  -1 2021.20  107.09
  -6  -8  -1 1807.22   98.29
   6  -8   1 1849.02   98.99
  -6  -8  -1 1930.11   98.59
   6  -8   1 1775.12   99.79
  -6   8  -1 1814.22   99.19
  -6   8  -1 1905.31   99.89
   6   8   1 1920.11   98.69
   6   8   1 1783.02   98.59
   8  -8   1   -0.20    1.30
   8  -8   1    1.00    2.60
  -8  -8  -1   -0.40    1.30
  -8   8  -1    0.90    1.80
   8   8   1    3.30    1.50
  -8   8  -1    1.90    1.50
   8   8   1    2.60    1.40
 -10  -8  -1  967.10   52.99
  10  -8   1  952.60   54.79
  10  -8   1 1027.50   53.89
 -10  -8  -1  947.51   52.89
  10   8   1  968.30   52.99
  10   8   1  970.70   52.89
 -10   8  -1  986.50   54.39
 -10   8  -1  990.30   53.79
  12  -8   1  356.76   22.70
  12  -8   1  371.36   24.10
 -12  -8  -1  373.36   22.20
 -12  -8  -1  396.06   22.10
  12   8   1  372.96   22.10
 -12   8  -1  410.76   23.50
 -12   8  -1  400.56   22.80
  12   8   1  380.46   21.90
  14  -8   1   42.10    6.40
 -14  -8  -1   55.99    5.50
  14  -8   1   65.19    6.10
 -14  -8  -1   56.89    5.30
  14   8   1   58.39    5.50
 -14   8  -1   55.99    6.20
 -14   8  -1   52.19    5.80
  14   8   1   54.39    5.20
  16  -8   1  127.49   12.00
 -16  -8  -1  128.09    9.90
  16  -8   1  107.29    9.80
 -16  -8  -1  141.59    9.50
  16   8   1  119.59    9.30
 -16   8  -1  137.69   10.50
  16   8   1  130.39    9.70
 -16   8  -1  151.28   10.40
  18  -8   1    9.40    4.00
 -18  -8  -1   15.50    3.50
  18  -8   1   11.60    4.60
 -18  -8  -1    7.30    3.60
  18   8   1    9.00    3.40
  18   8   1   16.70    3.80
 -18   8  -1   11.80    4.50
 -18   8  -1   10.70    3.20
  20  -8   1  261.87   17.30
  20  -8   1  210.78   17.90
 -20  -8  -1  255.17   16.10
 -20  -8  -1  254.67   17.10
  20   8   1  231.88   16.50
 -20   8  -1  245.88   17.20
 -20   8  -1  244.68   16.60
  20   8   1  228.28   16.50
 -22  -8  -1    5.30    3.30
  22  -8   1    6.70    4.00
 -22  -8  -1    6.60    4.30
  22  -8   1    6.40    4.50
  22   8   1   -0.80    3.20
  22   8   1    9.00    3.90
 -22   8  -1    3.70    3.10
 -22   8  -1    8.10    3.30
  24  -8   1    3.10    6.30
  24  -8   1   -1.40    3.00
 -24  -8  -1    8.10    4.40
 -24  -8  -1    1.30    3.00
 -24   8  -1   -0.70    2.40
 -24   8  -1    0.00    2.50
  24   8   1   -2.40    4.00
  24   8   1    8.60    5.00
  26  -8   1   13.20    6.10
  26  -8   1   23.10    6.30
 -26  -8  -1   15.20    5.90
 -26  -8  -1   26.50    5.80
 -26   8  -1   17.10    4.70
  26   8   1   22.60    7.20
 -26   8  -1   13.80    4.40
  26   8   1   12.80    6.20
 -28  -8  -1  109.29   13.50
 -28  -8  -1   92.79   10.60
  28   8   1  111.99   12.80
  28   8   1   97.39   13.70
 -27  -9   1    5.10    5.60
 -27  -9   1    6.90    5.10
  27   9  -1    8.60    5.80
  27   9  -1    1.70    5.60
 -25  -9   1  137.69   13.70
 -25  -9   1  152.78   13.10
  25  -9  -1  130.49   14.30
  25  -9  -1  169.98   13.70
  25   9  -1  157.18   14.70
 -25   9   1  156.88   13.00
  25   9  -1  154.28   13.90
 -25   9   1  138.89   12.00
  23  -9  -1  486.75   32.10
 -23  -9   1  463.75   30.30
 -23  -9   1  454.85   29.20
  23  -9  -1  462.15   29.90
  23   9  -1  494.85   30.30
  23   9  -1  446.46   29.60
 -23   9   1  513.55   29.80
 -23   9   1  459.65   28.90
  21  -9  -1  529.65   30.50
 -21  -9   1  462.45   29.30
  21  -9  -1  457.75   31.20
 -21  -9   1  435.26   29.80
 -21   9   1  498.95   29.80
  21   9  -1  462.95   29.50
 -21   9   1  519.25   29.60
  21   9  -1  498.45   30.20
  19  -9  -1  547.85   35.50
 -19  -9   1  561.74   34.20
 -19  -9   1  553.74   33.60
  19   9  -1  563.14   34.10
  19   9  -1  553.64   33.60
 -19   9   1  618.34   34.60
 -19   9   1  604.84   33.90
 -17  -9   1  225.08   14.50
  17  -9  -1  170.48   16.00
  17  -9  -1  229.68   15.60
 -17  -9   1  229.18   15.00
 -17   9   1  213.08   14.40
 -17   9   1  213.58   15.20
  17   9  -1  211.08   14.70
  17   9  -1  202.78   14.20
 -15  -9   1   59.39    6.10
 -15  -9   1   42.70    5.50
  15  -9  -1   43.90    6.10
  15  -9  -1   34.60    6.20
 -15   9   1   56.09    5.60
 -15   9   1   47.40    5.90
  15   9  -1   49.80    5.50
  15   9  -1   54.09    5.50
  13  -9  -1   10.60    4.30
  13  -9  -1    4.70    2.50
 -13  -9   1   10.20    2.90
 -13  -9   1   12.70    2.90
 -13   9   1   10.50    2.80
  13   9  -1   12.60    3.20
  13   9  -1    9.60    2.80
 -13   9   1   10.00    3.10
  11  -9  -1    6.20    3.00
 -11  -9   1    5.00    2.30
  11  -9  -1    5.30    2.60
 -11  -9   1    8.20    2.50
  11   9  -1    5.60    2.30
 -11   9   1    3.00    1.90
 -11   9   1    6.10    3.10
  11   9  -1    7.50    2.40
   9  -9  -1    0.60    2.00
  -9  -9   1    0.60    1.70
  -9  -9   1    3.50    1.90
   9  -9  -1    3.60    1.80
   9   9  -1    6.70    2.30
  -9   9   1    1.50    2.10
  -9   9   1    3.90    1.80
   9   9  -1    0.10    1.70
   7  -9  -1   95.59    7.50
  -7  -9   1   84.89    6.40
   7  -9  -1   75.09    6.40
  -7  -9   1   92.49    6.70
  -7   9   1   95.59    7.30
   7   9  -1   76.19    6.70
  -7   9   1   86.59    6.80
   7   9  -1   95.89    6.90
   5  -9  -1    5.30    2.00
  -5  -9   1    7.40    1.80
   5  -9  -1    5.50    2.50
  -5  -9   1    5.70    2.10
  -5   9   1    2.20    2.30
   5   9  -1    4.80    2.10
   5   9  -1    7.10    2.30
  -5   9   1    5.90    1.90
  -3  -9   1  127.59    8.50
   3  -9  -1  124.69    9.20
  -3  -9   1  126.69    8.80
   3  -9  -1  143.29    8.70
  -3   9   1  137.99    9.00
   3   9  -1  134.09    9.30
   3   9  -1  132.29    9.20
   1  -9  -1    6.40    1.70
  -1  -9   1    9.60    2.30
  -1   9   1    7.70    2.20
   1   9  -1    7.30    2.40
  -1   9   1    6.50    2.30
   1   9  -1    7.30    2.40
   1  -9   1    9.00    2.40
  -1  -9  -1    7.70    2.00
   1  -9   1    8.10    1.90
  -1  -9  -1    5.80    1.50
  -1   9  -1    3.00    2.40
   1   9   1    6.40    2.00
   1   9   1    4.00    2.10
  -1   9  -1    9.00    2.50
  -3  -9  -1  326.87   18.90
   3  -9   1  329.67   19.10
   3  -9   1  330.47   19.80
  -3  -9  -1  330.87   18.60
  -3   9  -1  326.57   20.10
   3   9   1  315.77   19.20
   3   9   1  335.77   19.30
  -3   9  -1  351.66   19.80
  -5  -9  -1 1433.06   76.99
   5  -9   1 1504.75   77.89
  -5  -9  -1 1481.55   77.49
   5  -9   1 1419.36   78.59
   5   9   1 1419.66   77.59
  -5   9  -1 1513.35   78.89
   5   9   1 1404.46   77.59
  -5   9  -1 1370.76   78.09
   7  -9   1    4.20    2.20
  -7  -9  -1    7.60    1.80
  -7  -9  -1    7.90    2.00
   7  -9   1    7.80    2.60
  -7   9  -1   13.40    3.70
   7   9   1    6.80    2.10
   7   9   1    7.40    2.00
  -9  -9  -1   11.60    2.30
   9  -9   1   14.00    3.70
   9  -9   1   10.10    2.80
   9   9   1    6.70    2.00
  -9   9  -1    5.90    2.30
  -9   9  -1   10.40    3.60
   9   9   1   10.70    2.50
  11  -9   1  230.38   16.50
 -11  -9  -1  231.18   14.70
 -11  -9  -1  234.58   14.80
  11  -9   1  290.47   16.00
 -11   9  -1  247.18   16.40
  11   9   1  259.27   15.10
 -11   9  -1  243.78   15.50
  11   9   1  226.98   14.60
 -13  -9  -1  233.68   15.00
 -13  -9  -1  217.38   14.70
  13  -9   1  229.68   15.60
  13  -9   1  249.18   17.00
  13   9   1  237.68   15.00
 -13   9  -1  253.47   16.30
  13   9   1  246.78   14.70
 -13   9  -1  261.47   15.90
 -15  -9  -1    2.50    2.20
  15  -9   1    3.30    3.00
 -15  -9  -1    4.70    2.40
  15  -9   1    1.90    3.10
 -15   9  -1    6.50    2.50
  15   9   1    1.40    2.30
 -15   9  -1    7.80    3.90
  15   9   1    6.10    2.60
  17  -9   1   35.90    6.80
 -17  -9  -1   37.60    5.40
  17  -9   1   51.79    6.00
 -17  -9  -1   39.20    5.10
 -17   9  -1   54.29    6.30
  17   9   1   40.70    5.50
 -17   9  -1   40.50    5.30
  17   9   1   38.60    5.30
 -19  -9  -1  147.79   12.20
  19  -9   1  153.98   13.90
  19  -9   1  179.98   13.30
 -19  -9  -1  170.58   11.90
 -19   9  -1  153.08   12.40
 -19   9  -1  174.28   13.40
  19   9   1  159.38   12.30
  19   9   1  159.08   12.30
  21  -9   1  170.28   12.70
 -21  -9  -1  141.49   11.40
 -21  -9  -1  129.99   12.10
  21  -9   1  157.88   15.20
  21   9   1  151.98   12.50
  21   9   1  171.88   12.60
 -21   9  -1  138.59   12.10
 -21   9  -1  156.28   12.80
  23  -9   1   48.80    7.00
 -23  -9  -1   40.90    7.30
  23  -9   1   50.69    8.80
 -23  -9  -1   59.19    7.20
 -23   9  -1   37.90    6.90
 -23   9  -1   59.79    7.50
  23   9   1   44.50    7.80
  23   9   1   46.50    7.70
  25  -9   1    4.90    5.30
  25  -9   1    3.50    3.90
 -25  -9  -1    3.40    4.00
 -25  -9  -1    4.10    4.60
  25   9   1    2.60    5.50
 -25   9  -1    4.60    3.70
 -25   9  -1    5.10    3.50
  25   9   1    7.10    4.70
 -27  -9  -1   61.89   10.30
 -27  -9  -1   52.59    8.90
  27   9   1   43.70    9.60
  27   9   1   44.90    9.10
 -26 -10   1   33.60    7.70
 -26 -10   1   33.20    8.10
  26  10  -1   19.00    6.80
  26  10  -1   36.40    8.50
  24 -10  -1  162.18   16.50
 -24 -10   1  136.19   13.20
  24 -10  -1  152.58   13.30
 -24 -10   1  152.58   14.10
 -24  10   1  172.18   12.80
  24  10  -1  144.49   13.50
  24  10  -1  160.08   14.20
 -24  10   1  134.69   12.60
 -22 -10   1   62.69    8.90
  22 -10  -1   74.29   10.00
  22 -10  -1   72.69    8.40
 -22 -10   1   72.99    8.40
 -22  10   1   81.29    8.50
 -22  10   1   63.69    7.40
  22  10  -1   71.19    8.90
  22  10  -1   46.70    8.10
 -20 -10   1   75.79    8.30
 -20 -10   1   70.49    8.60
  20 -10  -1   82.29    9.00
  20 -10  -1   75.89    9.80
  20  10  -1   65.29    7.90
  20  10  -1   74.69    8.20
 -20  10   1   84.59    9.00
 -20  10   1   69.49    7.50
 -18 -10   1   53.59    7.10
  18 -10  -1   64.89    7.60
  18 -10  -1   66.99    9.70
 -18 -10   1   53.59    7.10
  18  10  -1   47.60    6.30
 -18  10   1   52.39    7.50
 -18  10   1   48.50    6.00
  18  10  -1   65.99    7.20
  16 -10  -1   66.49    8.10
 -16 -10   1   61.89    6.30
 -16 -10   1   59.29    6.70
  16 -10  -1   48.70    6.90
  16  10  -1   53.19    6.30
 -16  10   1   53.69    6.10
  16  10  -1   57.79    6.40
 -16  10   1   76.19    7.80
  14 -10  -1  395.46   22.80
 -14 -10   1  325.17   21.70
 -14 -10   1  360.66   22.00
  14 -10  -1  359.46   23.60
  14  10  -1  348.77   21.80
 -14  10   1  353.46   22.00
 -14  10   1  388.66   23.00
  14  10  -1  349.67   22.00
 -12 -10   1  200.38   13.00
  12 -10  -1  187.48   14.20
  12 -10  -1  184.98   13.10
 -12 -10   1  198.78   13.00
 -12  10   1  193.28   13.50
  12  10  -1  183.78   12.80
 -12  10   1  182.48   12.90
  12  10  -1  216.38   13.40
 -10 -10   1   72.19    6.20
  10 -10  -1   74.09    7.90
 -10 -10   1   56.29    5.90
  10 -10  -1   76.99    6.80
  10  10  -1   68.39    6.30
 -10  10   1   72.29    7.30
  10  10  -1   70.89    6.40
 -10  10   1   72.79    6.50
  -8 -10   1    1.70    2.00
   8 -10  -1    2.60    1.70
   8 -10  -1    3.70    2.60
  -8 -10   1    4.20    2.00
   8  10  -1    2.70    2.10
  -8  10   1    5.30    2.60
   8  10  -1    6.00    2.50
  -8  10   1    6.20    2.50
  -6 -10   1    7.70    2.10
   6 -10  -1    4.30    1.80
   6 -10  -1    4.20    2.50
  -6 -10   1    5.70    2.30
   6  10  -1   11.20    2.80
  -6  10   1    3.30    2.20
   6  10  -1    5.90    2.60
  -6  10   1    3.80    2.20
   4 -10  -1  198.98   11.40
  -4 -10   1  181.78   11.00
  -4 -10   1  173.18   11.40
   4 -10  -1  171.98   11.80
   4  10  -1  168.98   11.80
   4  10  -1  164.48   11.70
  -4  10   1  160.78   11.40
  -4  10   1  182.78   12.10
  -2 -10   1   22.80    3.20
   2 -10  -1   20.60    2.90
  -2 -10   1   21.50    2.90
   2 -10  -1   20.00    3.30
   2  10  -1   19.50    3.70
  -2  10   1   20.30    3.30
  -2  10   1   21.60    3.70
   0 -10  -1   45.20    3.80
   0 -10   1   34.00    4.20
   0 -10  -1   42.20    4.30
   0 -10   1   40.00    3.60
   0  10  -1   31.20    4.40
   0  10   1   45.70    4.70
   0  10  -1   35.80    4.90
   0  10   1   33.30    4.10
  -2 -10  -1  765.52   41.70
  -2 -10  -1  732.63   41.20
   2 -10   1  792.42   42.40
   2 -10   1  746.73   41.70
   2  10   1  772.82   42.20
  -2  10  -1  777.12   42.80
  -2  10  -1  738.13   42.40
   2  10   1  741.23   42.10
  -4 -10  -1  616.64   32.70
  -4 -10  -1  596.34   32.10
   4 -10   1  562.04   33.50
   4 -10   1  616.84   32.90
  -4  10  -1  555.34   33.30
  -4  10  -1  588.94   33.90
   4  10   1  578.44   33.00
   4  10   1  570.44   32.90
  -6 -10  -1  795.62   42.30
   6 -10   1  765.02   43.50
  -6 -10  -1  802.52   41.80
   6 -10   1  837.62   42.80
  -6  10  -1  729.93   43.50
   6  10   1  737.73   42.40
  -6  10  -1  725.43   43.00
   6  10   1  753.42   42.50
  -8 -10  -1  157.88   10.20
   8 -10   1  180.88   11.40
   8 -10   1  165.08   12.40
  -8 -10  -1  158.78   10.60
   8  10   1  158.48   10.60
  -8  10  -1  185.58   12.60
   8  10   1  164.98   10.90
  -8  10  -1  158.88   11.20
 -10 -10  -1    5.10    2.20
 -10 -10  -1    3.00    1.70
  10 -10   1    5.40    2.10
  10 -10   1    1.40    2.50
 -10  10  -1    1.90    2.50
  10  10   1    2.90    2.00
 -10  10  -1    4.20    2.70
  10  10   1    1.70    1.70
  12 -10   1  297.37   20.30
  12 -10   1  284.17   19.00
 -12 -10  -1  317.97   18.40
 -12 -10  -1  307.47   18.40
  12  10   1  306.87   18.30
  12  10   1  314.87   18.70
 -12  10  -1  317.57   19.30
 -12  10  -1  311.87   19.80
  14 -10   1   57.29    6.90
  14 -10   1   55.79    7.40
 -14 -10  -1   69.49    6.10
 -14 -10  -1   60.59    5.90
 -14  10  -1   72.39    8.00
  14  10   1   65.09    6.30
 -14  10  -1   59.49    6.30
  14  10   1   78.39    6.20
 -16 -10  -1   14.20    3.50
  16 -10   1    6.80    4.10
 -16 -10  -1    9.00    3.00
  16 -10   1   21.30    4.40
 -16  10  -1   11.00    3.90
 -16  10  -1   12.60    3.90
  16  10   1   13.50    3.40
  16  10   1   17.50    3.60
  18 -10   1    3.40    3.50
 -18 -10  -1    1.70    2.70
  18 -10   1    8.40    4.60
 -18 -10  -1    6.10    3.30
 -18  10  -1    5.20    3.60
 -18  10  -1   -1.50    4.00
  18  10   1    3.70    2.80
  18  10   1    5.60    3.20
  20 -10   1   -8.50    4.60
 -20 -10  -1   -1.60    3.00
  20 -10   1    0.10    2.50
 -20 -10  -1    0.00    2.90
 -20  10  -1    0.10    2.80
 -20  10  -1    0.20    2.50
  20  10   1    6.40    3.70
  20  10   1   -2.80    2.60
 -22 -10  -1   24.80    5.70
  22 -10   1   21.20    5.40
 -22 -10  -1   26.10    5.30
  22 -10   1   35.80    8.50
  22  10   1   20.50    5.30
 -22  10  -1   25.50    5.40
  22  10   1   30.50    6.40
 -22  10  -1   31.20    6.00
  24 -10   1   13.50    8.10
  24 -10   1    2.60    3.30
 -24 -10  -1    3.00    3.50
 -24 -10  -1   -3.70    4.00
 -24  10  -1    2.00    3.30
 -24  10  -1    6.00    4.00
  24  10   1    8.60    6.00
  24  10   1    4.60    4.40
 -26 -10  -1   12.00    6.00
 -26 -10  -1   -1.10    3.90
  26  10   1    1.70    5.30
  26  10   1   -4.60    6.30
 -25 -11   1   59.29   10.00
 -25 -11   1   36.10    7.90
  25  11  -1   48.60    8.50
  25  11  -1   32.80    8.20
  23 -11  -1    6.50    4.70
 -23 -11   1    2.50    4.20
  23 -11  -1    3.70    4.70
 -23 -11   1   17.70    5.40
 -23  11   1    5.80    3.80
  23  11  -1    3.80    5.50
 -23  11   1    2.00    3.10
  23  11  -1    7.90    5.30
 -21 -11   1   -2.80    3.60
  21 -11  -1   -0.90    3.60
 -21 -11   1    1.80    3.30
  21 -11  -1   -5.10    3.80
 -21  11   1    7.20    4.80
  21  11  -1    1.00    4.00
 -21  11   1    7.80    3.40
  21  11  -1    2.50    3.90
 -19 -11   1   63.49    7.50
  19 -11  -1   77.19   10.70
 -19 -11   1   67.49    7.60
  19 -11  -1   79.89    8.70
 -19  11   1   61.19    7.10
  19  11  -1   58.59    7.70
 -19  11   1   63.89    8.50
  19  11  -1   72.39    8.20
  17 -11  -1   27.00    5.40
 -17 -11   1   32.30    5.30
  17 -11  -1   39.70    7.40
 -17 -11   1   23.40    5.00
  17  11  -1   34.60    5.80
  17  11  -1   39.10    6.10
 -17  11   1   36.00    6.00
 -17  11   1   50.79    6.20
 -15 -11   1   34.90    5.10
  15 -11  -1   36.30    7.00
 -15 -11   1   35.40    5.50
 -15  11   1   45.10    5.30
 -15  11   1   30.20    5.40
  15  11  -1   37.20    5.60
  15  11  -1   32.20    5.30
  13 -11  -1  384.16   25.80
  13 -11  -1  445.66   24.90
 -13 -11   1  392.46   23.90
 -13 -11   1  405.56   24.20
  13  11  -1  407.26   24.20
 -13  11   1  360.26   24.10
 -13  11   1  411.16   24.90
  13  11  -1  395.46   24.30
 -11 -11   1   43.90    5.20
  11 -11  -1   46.80    6.40
  11 -11  -1   51.39    6.10
 -11  11   1   63.69    6.20
 -11  11   1   57.89    6.90
  11  11  -1   50.59    5.80
  11  11  -1   47.70    5.70
   9 -11  -1  269.67   18.90
   9 -11  -1  301.27   18.30
  -9 -11   1  271.07   17.90
  -9 -11   1  291.57   17.60
   9  11  -1  302.97   18.40
  -9  11   1  278.17   18.00
  -9  11   1  314.77   19.00
   9  11  -1  300.77   18.30
   7 -11  -1  158.48   11.40
   7 -11  -1  150.08   10.30
  -7 -11   1  148.89   10.30
  -7 -11   1  146.49    9.60
  -7  11   1  125.89   10.60
  -7  11   1  126.99    9.90
   7  11  -1  137.29   10.30
   7  11  -1  149.88   10.60
  -5 -11   1  242.18   15.40
  -5 -11   1  252.67   14.90
   5 -11  -1  251.37   15.30
   5 -11  -1  253.67   16.10
  -5  11   1  249.08   16.20
   5  11  -1  226.28   15.70
  -5  11   1  255.57   15.70
   5  11  -1  237.18   15.80
  -3 -11   1  399.86   23.30
  -3 -11   1  410.96   23.90
   3 -11  -1  396.26   23.50
   3 -11  -1  404.36   24.20
  -3  11   1  449.56   24.70
   3  11  -1  433.86   24.70
  -3  11   1  403.56   24.10
   3  11  -1  372.46   24.30
   1 -11  -1  423.96   24.20
  -1 -11   1  467.65   24.40
   1 -11  -1  446.96   24.90
  -1 -11   1  434.16   24.90
  -1  11   1  434.36   25.30
   1  11  -1  407.66   25.40
  -1  11   1  402.96   24.90
   1  11  -1  386.76   25.20
   1 -11   1 1731.53   90.99
  -1 -11  -1 1748.63   90.59
   1 -11   1 1536.55   90.09
  -1 -11  -1 1773.02   90.09
  -1  11  -1 1745.73   91.69
  -1  11  -1 1594.44   91.19
   1  11   1 1628.84   90.89
   1  11   1 1685.93   90.99
  -3 -11  -1  979.10   52.69
   3 -11   1 1018.60   52.89
   3 -11   1 1004.90   53.69
  -3 -11  -1  951.20   52.09
  -3  11  -1  953.00   53.99
   3  11   1  951.10   53.19
  -3  11  -1  914.51   53.49
   3  11   1  932.51   53.09
   5 -11   1   20.10    3.50
  -5 -11  -1   16.90    2.70
   5 -11   1   20.40    3.90
  -5 -11  -1   25.00    3.60
   5  11   1   25.80    4.10
  -5  11  -1   26.60    5.00
   5  11   1   17.40    3.30
  -5  11  -1   26.30    4.40
   7 -11   1  606.34   35.40
   7 -11   1  624.34   34.50
  -7 -11  -1  607.24   34.00
  -7 -11  -1  608.54   33.40
  -7  11  -1  618.84   35.00
   7  11   1  601.64   34.20
   7  11   1  571.54   34.30
  -7  11  -1  612.14   35.40
   9 -11   1   25.70    5.10
   9 -11   1   28.40    4.60
  -9 -11  -1   34.00    3.60
   9  11   1   22.20    3.90
   9  11   1   28.50    4.00
  -9  11  -1   25.30    5.20
  -9  11  -1   34.20    5.30
  11 -11   1    9.60    4.10
  11 -11   1    0.70    2.40
 -11 -11  -1   -0.10    1.70
 -11 -11  -1    2.70    2.10
 -11  11  -1    1.00    2.60
  11  11   1    1.10    2.00
 -11  11  -1    3.30    3.00
  11  11   1    2.50    2.30
 -13 -11  -1  153.78   10.40
  13 -11   1  141.89   12.70
 -13 -11  -1  140.79   10.10
  13 -11   1  178.08   11.60
 -13  11  -1  152.38   11.80
  13  11   1  137.19   10.00
 -13  11  -1  136.59   10.90
  13  11   1  150.58   10.70
 -15 -11  -1   46.30    5.10
  15 -11   1   30.80    6.90
 -15 -11  -1   41.60    5.10
  15 -11   1   35.80    5.90
 -15  11  -1   33.30    6.40
  15  11   1   41.20    5.30
 -15  11  -1   33.20    5.80
  15  11   1   34.00    4.80
  17 -11   1   14.30    6.10
 -17 -11  -1    7.30    3.10
  17 -11   1    9.30    3.70
 -17 -11  -1    9.00    3.30
 -17  11  -1   11.40    3.60
  17  11   1    8.70    3.40
 -17  11  -1    5.80    3.40
  17  11   1   11.70    3.60
  19 -11   1    7.50    5.40
 -19 -11  -1    0.50    2.80
  19 -11   1    2.90    3.00
 -19 -11  -1   -3.40    2.40
 -19  11  -1    2.10    3.10
 -19  11  -1    2.50    3.10
  19  11   1    1.10    3.40
  19  11   1   -1.80    2.40
  21 -11   1    9.70    4.90
 -21 -11  -1   15.50    4.20
  21 -11   1   11.10    4.30
 -21 -11  -1   11.20    4.30
  21  11   1    5.70    4.60
 -21  11  -1   13.30    4.60
 -21  11  -1    8.80    3.80
  21  11   1   11.80    4.40
  23 -11   1   14.40    5.40
  23 -11   1   21.60    6.80
 -23 -11  -1    5.80    4.00
 -23 -11  -1    7.40    4.60
  23  11   1    7.50    4.80
 -23  11  -1    4.50    4.40
  23  11   1    4.60    4.00
 -23  11  -1   10.20    4.20
 -25 -11  -1    7.00    4.50
 -25 -11  -1    5.00    5.10
 -24 -12   1   19.90    6.00
 -24 -12   1   22.70    6.80
  24  12  -1   12.20    6.80
  24  12  -1   29.30    7.20
 -22 -12   1    7.60    4.60
  22 -12  -1   -1.20    3.20
  22 -12  -1   14.20    5.90
 -22 -12   1    3.30    4.10
 -22  12   1    2.80    3.60
 -22  12   1    0.60    3.60
  22  12  -1   -3.70    4.20
  22  12  -1   -2.10    5.00
 -20 -12   1   98.39    9.70
  20 -12  -1   87.49   10.90
 -20 -12   1   84.29    9.30
  20 -12  -1  101.89    9.80
 -20  12   1   89.39    9.10
  20  12  -1   96.79   10.10
 -20  12   1  100.79    9.70
  20  12  -1   91.19    9.70
 -18 -12   1   61.09    7.50
 -18 -12   1   62.99    7.40
  18 -12  -1   72.89    8.70
  18 -12  -1   59.19    8.90
 -18  12   1   74.09    8.70
  18  12  -1   54.19    7.60
  18  12  -1   61.79    7.50
 -18  12   1   67.89    8.10
  16 -12  -1    3.50    3.70
 -16 -12   1   12.50    4.00
 -16 -12   1   13.10    3.90
  16 -12  -1    3.60    3.80
  16  12  -1    6.90    3.70
 -16  12   1    4.40    3.40
 -16  12   1    6.30    4.20
  16  12  -1    7.80    3.90
 -14 -12   1  316.07   20.60
 -14 -12   1  323.97   20.40
  14 -12  -1  335.87   22.80
  14 -12  -1  320.27   21.30
  14  12  -1  338.17   21.20
 -14  12   1  333.17   21.60
 -14  12   1  332.57   20.90
  14  12  -1  327.27   20.60
  12 -12  -1   32.30    6.40
  12 -12  -1   28.50    5.30
 -12 -12   1   29.10    5.00
 -12 -12   1   23.20    4.10
 -12  12   1   34.80    4.70
 -12  12   1   21.60    5.00
  12  12  -1   29.70    5.00
  12  12  -1   23.80    4.70
 -10 -12   1  239.68   15.90
  10 -12  -1  240.18   17.20
  10 -12  -1  255.77   16.30
 -10 -12   1  257.17   15.40
  10  12  -1  236.18   16.10
 -10  12   1  228.88   15.90
  10  12  -1  260.27   16.50
 -10  12   1  233.78   16.60
   8 -12  -1   40.60    5.50
  -8 -12   1   35.40    4.90
   8 -12  -1   45.80    5.30
  -8 -12   1   45.90    4.80
   8  12  -1   43.10    5.50
   8  12  -1   43.80    5.60
  -8  12   1   38.90    5.90
  -8  12   1   33.80    5.20
   6 -12  -1   38.00    5.80
  -6 -12   1   40.90    5.20
  -6 -12   1   40.90    4.50
   6 -12  -1   45.90    5.10
   6  12  -1   36.80    5.10
  -6  12   1   36.20    5.20
   6  12  -1   30.90    5.10
  -6  12   1   44.70    6.10
  -4 -12   1  952.70   53.59
   4 -12  -1 1000.10   54.09
  -4 -12   1 1000.50   54.39
   4 -12  -1 1004.70   54.79
  -4  12   1 1029.20   55.09
   4  12  -1  977.10   54.99
  -4  12   1  969.20   54.69
   4  12  -1  914.11   54.79
  -2 -12   1    1.60    1.70
   2 -12  -1    1.20    2.40
  -2 -12   1   -1.20    1.60
  -2  12   1   -1.10    2.30
   2  12  -1   -0.10    2.30
  -2  12   1    1.30    2.60
   2  12  -1   -1.30    2.70
   0 -12  -1   55.69    4.80
   0 -12   1   47.40    5.40
   0 -12   1   41.80    4.70
   0 -12  -1   49.40    5.30
   0  12  -1   40.30    5.50
   0  12   1   53.99    5.70
   0  12  -1   53.19    6.40
   0  12   1   33.90    5.40
  -2 -12  -1 1516.45   83.69
  -2 -12  -1 1624.34   83.29
   2 -12   1 1573.24   84.49
   2 -12   1 1636.94   83.79
  -2  12  -1 1463.75   84.69
  -2  12  -1 1560.04   85.09
   2  12   1 1462.45   84.19
   2  12   1 1545.45   84.39
  -4 -12  -1  265.97   16.20
   4 -12   1  255.37   17.50
   4 -12   1  283.67   17.00
  -4 -12  -1  296.07   17.00
   4  12   1  277.77   17.40
  -4  12  -1  281.17   18.00
   4  12   1  263.67   17.40
  -4  12  -1  282.07   18.20
   6 -12   1    3.90    3.40
  -6 -12  -1    1.60    1.50
   6 -12   1   10.30    3.00
  -6 -12  -1   -0.60    2.00
   6  12   1    2.00    2.20
   6  12   1    2.30    2.60
  -6  12  -1    2.00    2.70
  -6  12  -1    6.20    3.70
  -8 -12  -1   30.00    3.60
   8 -12   1   29.20    5.10
  -8 -12  -1   34.40    4.50
   8 -12   1   37.30    5.00
  -8  12  -1   27.50    5.50
  -8  12  -1   35.80    5.30
   8  12   1   39.90    4.60
   8  12   1   28.90    4.90
 -10 -12  -1    3.90    1.90
  10 -12   1   -4.70    3.20
  10 -12   1    8.50    2.60
  10  12   1    0.80    2.40
 -10  12  -1    3.50    3.00
 -10  12  -1   -1.60    2.30
  10  12   1    1.20    2.00
 -12 -12  -1   13.00    3.10
  12 -12   1   17.80    5.40
  12 -12   1   15.40    4.40
 -12 -12  -1   19.00    3.20
  12  12   1   11.00    3.00
 -12  12  -1   15.40    4.50
  12  12   1   13.90    3.70
 -12  12  -1   18.30    5.00
 -14 -12  -1  195.58   13.50
  14 -12   1  217.68   14.70
 -14 -12  -1  191.58   13.10
  14 -12   1  214.08   16.70
 -14  12  -1  212.78   15.00
  14  12   1  224.38   14.30
 -14  12  -1  204.28   15.10
  14  12   1  196.28   13.40
 -16 -12  -1   27.00    4.70
  16 -12   1   39.40    6.30
 -16 -12  -1   22.50    4.10
  16 -12   1   29.10    6.60
  16  12   1   24.00    4.80
 -16  12  -1   30.70    6.20
  16  12   1   30.60    4.90
 -16  12  -1   23.80    5.40
 -18 -12  -1    9.50    3.40
  18 -12   1   13.10    4.60
  18 -12   1   14.90    5.60
 -18 -12  -1   15.70    3.80
 -18  12  -1   16.30    5.80
  18  12   1   13.70    4.10
 -18  12  -1   13.20    4.80
  18  12   1   14.40    4.20
 -20 -12  -1   10.70    4.00
  20 -12   1   23.90    5.70
  20 -12   1    9.10    5.70
 -20 -12  -1   15.10    4.20
 -20  12  -1   21.80    5.30
  20  12   1   18.20    4.60
  20  12   1   10.00    4.20
 -20  12  -1   14.40    5.60
  22 -12   1   56.09   10.60
 -22 -12  -1   29.50    5.60
 -22 -12  -1   42.30    6.80
  22 -12   1   46.70    7.30
  22  12   1   40.10    6.80
  22  12   1   32.80    6.50
 -22  12  -1   49.20    8.10
 -22  12  -1   50.69    8.40
  21 -13  -1   73.09   10.60
  21 -13  -1   95.19   11.80
 -21 -13   1   85.39    9.50
 -21 -13   1   69.09    9.40
 -21  13   1   76.89   10.40
  21  13  -1   73.59    9.70
  21  13  -1   70.59    9.20
 -21  13   1   73.29    8.60
  19 -13  -1  211.78   18.40
  19 -13  -1  223.18   16.00
 -19 -13   1  208.28   15.60
 -19 -13   1  181.18   14.70
  19  13  -1  172.38   14.80
  19  13  -1  196.38   15.40
 -19  13   1  237.88   16.20
 -19  13   1  215.68   15.90
  17 -13  -1   53.79    7.70
  17 -13  -1   28.30    8.30
 -17 -13   1   39.80    6.10
 -17 -13   1   34.90    6.20
  17  13  -1   30.80    5.90
 -17  13   1   39.90    6.90
  17  13  -1   44.80    6.90
  15 -13  -1  255.07   18.40
 -15 -13   1  231.68   15.80
 -15 -13   1  229.68   16.40
  15 -13  -1  223.58   17.00
 -15  13   1  230.58   16.80
  15  13  -1  238.48   17.00
 -15  13   1  278.27   17.80
  15  13  -1  233.48   16.40
 -13 -13   1  435.06   25.20
  13 -13  -1  417.66   27.30
 -13 -13   1  436.36   25.90
  13 -13  -1  437.66   26.50
  13  13  -1  368.06   25.30
 -13  13   1  394.66   26.10
  13  13  -1  420.26   28.80
 -13  13   1  467.55   27.00
 -11 -13   1    7.70    2.90
  11 -13  -1    8.50    4.70
  11 -13  -1    8.60    3.60
  11  13  -1   12.10    3.90
 -11  13   1   18.30    5.00
  11  13  -1    2.50    3.40
 -11  13   1   12.30    3.40
   9 -13  -1    2.00    2.80
  -9 -13   1    5.50    3.10
   9 -13  -1    4.60    3.60
  -9 -13   1    6.20    2.60
  -9  13   1    0.70    2.90
   9  13  -1    3.70    2.70
   9  13  -1    1.20    2.80
  -9  13   1   -0.30    3.20
  -7 -13   1   56.89    5.60
   7 -13  -1   55.09    6.50
  -7 -13   1   64.59    6.60
   7 -13  -1   50.89    6.00
   7  13  -1   62.29    7.10
  -7  13   1   62.59    7.50
  -7  13   1   55.19    6.60
   7  13  -1   60.39    6.70
  -5 -13   1  188.08   13.00
   5 -13  -1  184.88   13.30
   5 -13  -1  186.68   12.60
  -5 -13   1  194.28   12.20
  -5  13   1  184.38   13.40
   5  13  -1  171.38   13.30
   5  13  -1  196.18   14.00
  -5  13   1  174.28   13.40
  -3 -13   1   37.80    4.30
  -3 -13   1   41.90    5.10
   3 -13  -1   34.70    5.10
   3 -13  -1   44.70    4.70
   3  13  -1   27.40    5.30
  -3  13   1   27.60    5.20
  -3  13   1   35.40    5.80
   3  13  -1   37.80    6.20
  -1 -13   1  102.69    7.70
  -1 -13   1   99.29    8.40
   1 -13  -1   88.29    7.60
   1 -13  -1  111.69    8.50
  -1  13   1   98.59    8.60
   1  13  -1   90.89    8.90
   1  13  -1  102.69    9.40
  -1  13   1  103.99    9.20
   1 -13   1  263.27   16.70
  -1 -13  -1  273.37   17.10
   1 -13   1  261.47   17.30
  -1 -13  -1  286.77   16.60
   1  13   1  277.77   17.90
   1  13   1  259.37   17.70
  -1  13  -1  250.77   17.90
  -1  13  -1  298.37   18.70
   3 -13   1   40.40    5.60
  -3 -13  -1   40.40    4.30
  -3 -13  -1   35.30    4.70
   3 -13   1   43.30    5.00
  -3  13  -1   34.70    5.70
   3  13   1   57.89    6.10
   3  13   1   51.69    6.00
  -3  13  -1   46.90    6.70
   5 -13   1  192.18   13.50
  -5 -13  -1  183.68   12.30
  -5 -13  -1  184.88   11.50
   5 -13   1  182.78   12.40
   5  13   1  158.88   12.60
  -5  13  -1  172.78   13.10
   5  13   1  186.18   12.80
  -5  13  -1  188.18   13.90
   7 -13   1   21.90    4.20
  -7 -13  -1   20.10    3.90
   7 -13   1   22.70    5.00
  -7 -13  -1   19.20    3.20
   7  13   1   20.50    4.40
   7  13   1   13.70    3.50
  -7  13  -1   30.30    5.80
  -7  13  -1   17.80    4.10
   9 -13   1  389.56   22.20
   9 -13   1  367.36   23.20
  -9 -13  -1  337.57   20.30
  -9  13  -1  325.47   22.10
   9  13   1  340.97   21.20
   9  13   1  356.86   21.80
  -9  13  -1  349.27   23.00
  11 -13   1   17.70    5.40
 -11 -13  -1   14.50    3.40
  11 -13   1   21.70    4.40
 -11 -13  -1   23.30    3.50
 -11  13  -1   14.20    3.90
  11  13   1   19.00    4.10
 -11  13  -1   30.50    5.90
  11  13   1   15.60    3.30
 -13 -13  -1  183.68   12.60
  13 -13   1  199.28   15.60
  13 -13   1  218.98   14.20
 -13 -13  -1  180.58   12.00
 -13  13  -1  183.18   14.10
  13  13   1  155.68   12.80
  13  13   1  176.38   12.40
 -13  13  -1  209.48   14.70
 -15 -13  -1   15.80    3.80
  15 -13   1   23.50    5.90
  15 -13   1   20.40    5.50
 -15 -13  -1   11.60    2.90
 -15  13  -1   20.40    5.60
  15  13   1    7.50    3.30
 -15  13  -1   15.70    4.80
  15  13   1   18.60    4.60
  17 -13   1    9.30    5.70
  17 -13   1   17.00    5.00
 -17 -13  -1   18.50    3.50
 -17 -13  -1   17.90    3.80
  17  13   1   14.70    4.40
 -17  13  -1   17.80    5.70
  17  13   1   17.10    4.20
 -17  13  -1   21.10    5.00
 -19 -13  -1   25.40    4.70
  19 -13   1   39.30    7.20
 -19 -13  -1   33.60    5.20
  19 -13   1   35.00    8.90
 -19  13  -1   31.10    7.20
  19  13   1   24.10    5.20
 -19  13  -1   42.70    7.00
  19  13   1   37.50    6.30
  21 -13   1   13.50    7.40
 -21 -13  -1    7.00    3.70
 -21 -13  -1   11.20    3.80
 -21  13  -1    8.40    5.10
  21  13   1    5.70    5.60
  21  13   1   10.30    3.90
 -20 -14   1  120.19   11.20
 -20 -14   1  140.39   12.50
  20  14  -1  145.09   12.50
  20  14  -1  133.69   15.90
 -20  14   1  157.88   13.10
 -18 -14   1   49.20    7.60
  18 -14  -1   54.19   10.20
 -18 -14   1   67.39    7.00
  18 -14  -1   53.89    7.80
 -18  14   1   49.20    6.90
 -18  14   1   48.40    7.50
  18  14  -1   40.60    7.40
  18  14  -1   43.60    6.90
 -16 -14   1   37.90    6.60
 -16 -14   1   34.90    5.60
  16 -14  -1   38.80    7.00
  16 -14  -1   33.60    8.30
  16  14  -1   35.30    6.60
  16  14  -1   41.30    6.50
 -16  14   1   29.00    6.70
 -16  14   1   43.30    7.20
 -14 -14   1  147.59   10.80
  14 -14  -1  153.18   12.60
 -14 -14   1  139.59   11.60
  14 -14  -1  138.69   13.80
  14  14  -1  148.99   11.90
  14  14  -1  147.39   12.40
 -14  14   1  143.29   12.70
 -12 -14   1   31.80    4.70
  12 -14  -1   29.90    5.20
  12 -14  -1   22.70    6.30
 -12 -14   1   27.80    5.40
  12  14  -1   21.00    5.20
  12  14  -1   18.60    4.50
 -12  14   1   25.90    5.20
 -12  14   1   25.50    5.60
 -10 -14   1    5.00    2.90
 -10 -14   1    7.30    3.30
  10 -14  -1    8.70    4.60
  10 -14  -1   13.70    4.20
  10  14  -1    4.20    3.50
 -10  14   1   12.00    4.20
  10  14  -1   10.50    3.60
 -10  14   1   12.20    4.60
  -8 -14   1   21.60    4.50
   8 -14  -1   20.20    5.40
  -8 -14   1   17.70    3.60
   8 -14  -1   19.60    4.50
   8  14  -1    7.80    3.80
   8  14  -1   28.00    5.60
  -8  14   1   16.00    5.10
  -6 -14   1   47.30    5.40
   6 -14  -1   54.39    6.80
  -6 -14   1   56.89    6.40
   6 -14  -1   47.40    6.00
   6  14  -1   65.29    7.80
  -6  14   1   51.19    6.90
  -6  14   1   45.50    7.10
   6  14  -1   49.10    7.00
   4 -14  -1  232.28   14.10
  -4 -14   1  187.08   14.00
  -4 -14   1  199.08   13.20
   4 -14  -1  201.48   14.40
  -4  14   1  164.28   14.20
  -4  14   1  219.28   15.10
   4  14  -1  239.88   15.70
   4  14  -1  186.88   14.80
   2 -14  -1   58.09    6.60
  -2 -14   1   63.49    6.90
  -2 -14   1   61.39    6.10
   2 -14  -1   70.99    6.50
   2  14  -1   59.49    7.90
  -2  14   1   64.29    7.80
   2  14  -1   65.99    7.70
  -2  14   1   53.79    7.10
   0 -14   1  341.97   21.40
   0 -14  -1  332.87   20.40
   0 -14  -1  344.77   21.10
   0 -14   1  363.66   20.80
   0  14   1  303.77   21.50
   0  14   1  366.86   22.00
   0  14  -1  337.57   22.30
   0  14  -1  321.37   22.10
  -2 -14  -1  593.74   35.20
   2 -14   1  580.04   35.00
   2 -14   1  655.53   36.20
  -2 -14  -1  667.33   35.00
  -2  14  -1  647.54   37.00
  -2  14  -1  555.44   36.40
   2  14   1  624.04   36.20
   2  14   1  590.54   36.10
   4 -14   1   31.50    4.80
  -4 -14  -1   25.10    4.50
   4 -14   1   24.60    5.00
  -4 -14  -1   23.50    3.90
  -4  14  -1   27.00    5.50
   4  14   1   25.40    5.20
   4  14   1   26.20    5.00
  -4  14  -1   21.00    5.20
   6 -14   1    7.70    3.30
  -6 -14  -1   10.50    3.30
   6 -14   1    4.40    3.10
  -6 -14  -1    8.50    2.50
  -6  14  -1    3.50    3.90
   6  14   1   11.50    3.40
  -6  14  -1    5.40    3.80
   6  14   1    7.80    3.60
   8 -14   1  250.47   17.00
   8 -14   1  223.38   15.30
  -8 -14  -1  216.18   14.00
  -8 -14  -1  218.38   14.90
  -8  14  -1  253.17   17.20
   8  14   1  255.07   15.90
   8  14   1  218.38   15.00
  -8  14  -1  195.98   16.00
 -10 -14  -1   75.79    6.20
 -10 -14  -1   78.29    7.30
  10 -14   1   91.39    8.90
  10 -14   1   81.09    8.10
 -10  14  -1   66.09    8.30
  10  14   1   66.79    7.00
  10  14   1   79.29    8.00
 -10  14  -1   81.69    9.20
 -12 -14  -1   39.30    5.20
 -12 -14  -1   33.80    4.20
  12 -14   1   43.00    7.70
  12 -14   1   50.19    6.90
  12  14   1   34.40    5.10
  12  14   1   40.40    6.00
 -12  14  -1   32.40    5.70
 -12  14  -1   36.80    7.30
  14 -14   1   78.69    9.00
 -14 -14  -1   52.29    5.50
 -14 -14  -1   55.49    6.20
  14 -14   1   65.59    8.40
 -14  14  -1   75.29    9.20
  14  14   1   49.00    6.80
  14  14   1   59.79    6.20
 -14  14  -1   64.49    8.20
  16 -14   1    2.80    4.40
 -16 -14  -1    5.40    2.50
  16 -14   1    4.50    4.30
 -16 -14  -1    3.50    2.80
  16  14   1    7.80    2.70
  16  14   1    5.90    3.40
 -16  14  -1    3.90    4.70
 -16  14  -1    3.40    3.60
 -18 -14  -1    2.60    2.80
 -18 -14  -1    3.40    2.50
  18 -14   1   12.30    5.80
  18 -14   1   18.50    6.10
  18  14   1   10.40    3.70
 -18  14  -1   17.90    5.70
 -18  14  -1    3.30    5.20
  18  14   1    4.50    3.20
  20 -14   1   20.70    7.10
 -20  14  -1   28.00    6.90
 -17 -15   1    5.50    4.50
 -17 -15   1   10.10    3.80
  17 -15  -1    5.10    6.70
  17 -15  -1   11.20    6.00
 -17  15   1    6.80    6.20
 -17  15   1    4.00    3.30
  17  15  -1   -1.60    3.70
  17  15  -1    1.20    4.20
  15 -15  -1  142.39   12.10
 -15 -15   1  134.29   10.40
  15 -15  -1  155.88   13.70
 -15 -15   1  139.29   11.80
 -15  15   1  138.59   12.40
  15  15  -1  132.49   11.30
 -15  15   1  139.29   12.40
  15  15  -1  108.39   12.00
  13 -15  -1   46.50    7.60
  13 -15  -1   52.39    7.90
 -13 -15   1   35.70    5.60
 -13 -15   1   45.00    6.90
  13  15  -1   44.40    7.10
 -13  15   1   48.10    8.00
  13  15  -1   33.60    7.30
 -13  15   1   62.89    8.00
 -11 -15   1    6.30    3.00
  11 -15  -1    4.40    4.00
  11 -15  -1    3.80    4.50
 -11  15   1    8.30    4.90
  11  15  -1    5.50    4.20
 -11  15   1   16.30    5.20
  11  15  -1    5.90    4.10
  -9 -15   1    7.80    3.20
   9 -15  -1    9.00    4.60
  -9 -15   1    2.60    3.60
   9 -15  -1    5.00    3.10
  -9  15   1    9.90    4.30
   9  15  -1    3.40    4.10
  -9  15   1    6.20    4.20
   9  15  -1    5.30    4.00
  -7 -15   1   -2.30    2.50
   7 -15  -1    0.30    3.20
  -7 -15   1    3.20    2.60
   7 -15  -1    5.60    3.40
   7  15  -1    7.90    3.70
  -7  15   1    1.70    3.60
   7  15  -1    1.00    3.80
  -7  15   1   -2.10    3.70
   5 -15  -1  115.19   10.20
  -5 -15   1  100.29    9.20
   5 -15  -1   94.99    8.90
  -5 -15   1  100.29    8.30
   5  15  -1  116.99   10.70
  -5  15   1   99.19   10.40
  -5  15   1   96.09   10.10
   5  15  -1  115.39   10.70
  -3 -15   1   88.99    7.60
   3 -15  -1   88.99    8.10
   3 -15  -1   79.59    8.40
  -3 -15   1   93.09    8.70
  -3  15   1   92.39    9.70
   3  15  -1  104.89   10.20
  -3  15   1   75.69    8.90
   3  15  -1   86.89    9.80
  -1 -15   1  177.38   12.90
   1 -15  -1  179.68   12.30
   1 -15  -1  156.08   12.40
  -1 -15   1  170.28   12.20
  -1  15   1  171.28   13.50
   1  15  -1  166.58   14.10
   1  15  -1  158.28   13.70
  -1  15   1  180.08   13.80
  -1 -15  -1  226.98   14.50
  -1 -15  -1  199.18   14.60
   1 -15   1  218.88   15.40
   1 -15   1  220.98   14.70
  -1  15  -1  223.38   16.60
  -1  15  -1  215.58   16.60
   1  15   1  199.58   15.80
   1  15   1  222.78   16.00
   3 -15   1  291.47   18.70
  -3 -15  -1  315.07   18.20
  -3 -15  -1  295.57   18.70
   3 -15   1  300.47   19.50
  -3  15  -1  260.27   19.90
   3  15   1  285.67   19.50
  -3  15  -1  257.57   19.90
   3  15   1  303.37   19.70
   5 -15   1   43.20    6.90
   5 -15   1   58.49    6.70
  -5 -15  -1   48.30    5.50
  -5 -15  -1   49.10    6.20
  -5  15  -1   50.69    8.00
   5  15   1   49.50    7.00
  -5  15  -1   62.49    8.90
   5  15   1   60.89    7.70
  -7 -15  -1  130.39    9.20
   7 -15   1  134.59   11.30
   7 -15   1  137.79   10.80
  -7 -15  -1  133.49   10.30
  -7  15  -1  128.59   12.00
   7  15   1  135.79   10.60
  -7  15  -1  104.99   11.50
   7  15   1  133.19   11.00
   9 -15   1  146.59   13.00
   9 -15   1  189.98   12.90
  -9 -15  -1  158.48   10.80
   9  15   1  142.69   12.20
  -9  15  -1  159.38   13.80
   9  15   1  177.18   12.00
 -11 -15  -1   55.69    6.30
 -11 -15  -1   58.29    5.40
  11 -15   1   67.99    7.40
  11 -15   1   69.59    9.10
 -11  15  -1   75.59    8.50
 -11  15  -1   60.29    8.50
  11  15   1   48.90    6.90
  13 -15   1   10.60    5.50
  13 -15   1    6.70    3.60
 -13 -15  -1    9.10    2.40
 -13 -15  -1    5.80    3.00
 -13  15  -1    5.60    3.50
  13  15   1    7.30    3.70
 -13  15  -1    3.00    3.80
  13  15   1    6.30    2.90
 -15 -15  -1   16.70    3.10
 -15 -15  -1   17.90    3.60
  15 -15   1   26.50    5.80
  15  15   1   14.60    4.00
  15  15   1    8.50    3.10
 -15  15  -1   24.90    5.90
 -15  15  -1   19.70    5.70
  17 -15   1    1.10    6.90
  17 -15   1   -0.90    3.00
 -17 -15  -1    1.10    2.10
 -17 -15  -1   -4.00    2.30
 -17  15  -1    6.60    4.10
 -17  15  -1    5.30    4.40
  16 -16  -1   42.60    8.40
  16 -16  -1   34.30   10.00
 -16  16   1   38.70    8.40
 -16  16   1   36.10    7.20
  14 -16  -1   35.90    8.60
 -14 -16   1   39.10    5.80
 -14 -16   1   31.90    6.40
  14 -16  -1   39.10    7.80
  14  16  -1   37.40    6.20
 -14  16   1   45.30    7.40
  14  16  -1   38.70    7.10
 -14  16   1   53.39    8.90
 -12 -16   1    6.70    4.20
 -12 -16   1    1.40    2.70
  12 -16  -1    3.30    3.80
  12 -16  -1    8.00    4.80
 -12  16   1    5.20    4.70
 -12  16   1    2.50    4.80
  12  16  -1    2.70    3.90
  12  16  -1    6.10    4.60
 -10 -16   1   25.50    4.80
  10 -16  -1   39.20    7.40
  10 -16  -1   37.00    7.00
 -10  16   1   26.10    6.00
  10  16  -1   39.30    6.80
  10  16  -1   25.70    6.10
 -10  16   1   30.70    6.80
  -8 -16   1   10.20    4.20
   8 -16  -1   17.40    4.90
  -8 -16   1    6.80    3.40
   8 -16  -1   13.90    4.60
   8  16  -1    6.10    4.30
  -8  16   1    2.50    4.40
   8  16  -1   12.00    5.10
  -8  16   1   16.10    5.60
   6 -16  -1   17.20    4.60
  -6 -16   1   10.80    4.60
  -6 -16   1   16.80    4.10
   6 -16  -1   11.10    5.00
   6  16  -1   25.00    6.30
   6  16  -1   23.00    6.20
  -6  16   1   28.90    6.70
  -6  16   1   26.90    6.00
   4 -16  -1   11.20    4.00
  -4 -16   1   12.90    3.70
   4 -16  -1   13.90    4.60
  -4 -16   1   14.80    4.60
   4  16  -1   12.30    5.40
  -4  16   1   16.80    5.40
   4  16  -1    5.60    5.30
  -4  16   1   18.30    5.50
   2 -16  -1   48.60    6.50
   2 -16  -1   51.39    6.80
  -2 -16   1   55.29    6.50
  -2 -16   1   50.09    7.10
  -2  16   1   43.50    7.90
  -2  16   1   60.59    8.10
   2  16  -1   46.50    8.10
   2  16  -1   53.89    8.90
   0 -16  -1   98.09    8.90
   0 -16   1   73.99    8.30
   0 -16   1   86.29    9.30
   0 -16  -1   89.59    8.40
   0  16   1  109.99   10.60
   0  16  -1  101.09   10.80
   0  16   1  103.59   10.00
   0  16  -1   98.59   10.90
  -2 -16  -1   89.59    8.80
   2 -16   1  101.49    9.10
   2 -16   1   78.09    9.00
  -2 -16  -1   76.39    7.80
   2  16   1  115.99   10.40
   2  16   1  100.69   10.20
  -2  16  -1  104.09   11.50
  -2  16  -1   91.99   10.80
  -4 -16  -1   76.19    7.10
   4 -16   1   89.89    8.30
  -4 -16  -1   78.49    8.00
   4 -16   1   53.39    8.20
  -4  16  -1   72.69    9.30
   4  16   1   77.39    8.70
   4  16   1   71.69    8.80
  -4  16  -1   87.69   10.10
  -6 -16  -1   71.49    6.80
  -6 -16  -1   72.49    7.50
   6 -16   1   82.29    8.30
   6 -16   1   74.79    9.20
   6  16   1   70.49    8.50
  -6  16  -1   84.89    9.20
  -6  16  -1   69.59    9.60
   6  16   1   61.89    7.90
   8 -16   1   45.70    8.40
   8 -16   1   56.49    7.40
  -8 -16  -1   58.69    5.70
  -8  16  -1   58.79    8.50
   8  16   1   47.30    7.10
  -8  16  -1   64.79    9.40
   8  16   1   50.59    6.50
 -10 -16  -1  113.79    8.90
 -10 -16  -1  121.49   10.10
  10 -16   1  146.59   13.30
  10 -16   1  160.58   11.90
 -10  16  -1  135.59   12.80
  10  16   1  117.69   10.40
 -10  16  -1  149.39   12.50
  10  16   1  114.99    9.50
 -12 -16  -1    3.30    2.70
 -12 -16  -1    4.30    2.30
  12 -16   1    0.80    2.70
  12 -16   1    1.40    4.70
 -12  16  -1    2.00    4.00
  12  16   1   -1.70    2.20
  12  16   1   -3.80    2.90
 -12  16  -1   -1.30    3.70
  14 -16   1    1.50    4.30
 -14 -16  -1    3.30    1.90
  14 -16   1    2.00    6.20
 -14 -16  -1    3.40    2.50
 -14  16  -1    0.30    3.80
 -14  16  -1   -1.00    5.20
  16 -16   1   50.39   10.50
 -16  16  -1   53.59    8.00
  13 -17  -1   20.30    6.90
  13 -17  -1   19.90    6.40
 -13  17   1    9.50    6.40
 -13  17   1    4.10    5.40
 -11 -17   1    0.80    4.60
  11 -17  -1   -0.30    4.40
  11 -17  -1    1.20    4.50
 -11 -17   1    3.00    3.10
 -11  17   1   -4.10    4.30
 -11  17   1    1.60    5.60
  11  17  -1    9.20    5.50
  11  17  -1    1.60    4.40
   9 -17  -1   15.40    5.30
  -9 -17   1    7.00    3.60
  -9 -17   1   10.60    4.80
   9 -17  -1    1.00    5.20
   9  17  -1   12.40    5.50
   9  17  -1    7.40    4.60
  -9  17   1   20.00    5.90
  -9  17   1   19.30    6.30
  -7 -17   1   40.60    7.30
  -7 -17   1   57.19    7.00
   7 -17  -1   65.39    8.20
   7 -17  -1   46.10    8.50
  -7  17   1   62.39   10.00
   7  17  -1   47.40    8.10
   7  17  -1   49.50    9.00
  -7  17   1   39.90    7.80
  -5 -17   1    6.40    3.60
  -5 -17   1    3.30    4.50
   5 -17  -1   -1.60    3.00
   5 -17  -1    0.00    3.90
  -5  17   1    7.60    4.80
  -5  17   1   -2.20    4.60
   5  17  -1    6.00    5.00
   5  17  -1    2.90    5.10
  -3 -17   1   36.20    6.20
   3 -17  -1   39.90    6.90
   3 -17  -1   49.20    7.90
  -3 -17   1   43.40    7.40
   3  17  -1   44.60    8.80
  -3  17   1   35.90    7.70
   3  17  -1   39.20    7.80
  -3  17   1   35.80    7.80
   1 -17  -1  321.57   20.50
   1 -17  -1  305.37   20.70
  -1 -17   1  324.67   21.00
  -1 -17   1  304.27   20.00
  -1  17   1  301.37   21.40
  -1  17   1  294.67   22.00
   1  17  -1  262.37   21.60
   1  17  -1  340.07   22.90
   1 -17   1   55.59    8.10
   1 -17   1   61.59    7.60
  -1 -17  -1   65.09    8.10
  -1 -17  -1   63.39    7.40
   1  17   1   70.59    9.20
  -1  17  -1   68.29   10.20
   1  17   1   52.39    9.10
  -1  17  -1   86.69   11.20
  -3 -17  -1   90.69    9.40
  -3 -17  -1   85.69    8.30
   3 -17   1   73.89    9.70
   3 -17   1  103.09    9.40
   3  17   1   87.99   10.00
  -3  17  -1   96.19   11.40
  -3  17  -1  108.39   11.50
   3  17   1   94.49   10.00
   5 -17   1  118.99   10.30
  -5 -17  -1   89.79    9.70
  -5 -17  -1  113.29    8.90
   5 -17   1  116.59   11.30
  -5  17  -1  116.99   12.20
  -5  17  -1   99.99   12.10
   5  17   1   97.09   10.40
   7 -17   1   -3.30    4.00
  -7 -17  -1    6.90    3.00
  -7 -17  -1   10.30    3.90
  -7  17  -1    9.00    6.20
   7  17   1    8.50    4.00
   7  17   1    9.30    3.50
  -7  17  -1    8.70    5.40
  -9 -17  -1   10.10    3.00
   9 -17   1    9.90    5.00
  -9 -17  -1   14.00    4.30
   9 -17   1   12.40    6.00
   9  17   1    6.10    3.30
  -9  17  -1   21.30    6.40
   9  17   1    5.70    3.50
  -9  17  -1    7.30    6.40
  11 -17   1   12.20    6.60
 -11 -17  -1   14.60    5.40
  11 -17   1   20.70    6.20
 -11  17  -1   21.90    7.10
 -11  17  -1   23.40    6.10
 -13  17  -1   -1.90    5.20
   8 -18  -1   10.00    6.20
  -8 -18   1    0.20    3.50
   8 -18  -1   -0.30    5.00
  -8 -18   1    1.80    5.00
  -8  18   1   10.40    6.90
  -8  18   1   11.00    6.10
  -6 -18   1    8.30    5.30
   6 -18  -1   19.90    7.10
   6 -18  -1    2.80    4.70
  -6 -18   1   14.50    4.50
   6  18  -1   15.70    6.60
   6  18  -1   16.60    5.80
  -6  18   1    6.90    6.40
  -6  18   1   20.40    6.80
   4 -18  -1    2.10    4.50
  -4 -18   1   -5.00    3.80
  -4 -18   1    2.80    3.70
   4 -18  -1    5.10    4.20
   4  18  -1    4.70    5.80
  -4  18   1   -6.10    4.80
   4  18  -1    5.60    5.70
  -4  18   1    3.20    5.70
  -2 -18   1   74.19   11.00
  -2 -18   1   98.69    9.90
   2 -18  -1   92.39   10.90
   2 -18  -1   87.69   10.00
  -2  18   1   97.79   12.00
   2  18  -1   93.59   12.00
   2  18  -1   96.09   12.70
  -2  18   1  103.79   12.40
   0 -18  -1   54.99    8.70
   0 -18   1   51.39    8.70
   0 -18  -1   50.49    8.00
   0  18  -1   63.29   10.60
   0  18   1   65.59    9.90
   0  18  -1   67.69   10.60
   0  18   1   56.89    9.80
  -2 -18  -1    5.40    4.30
  -2 -18  -1    5.70    3.80
   2 -18   1   -1.20    4.30
   2 -18   1    0.20    4.00
   2  18   1    3.10    5.00
   2  18   1    5.90    5.20
  -2  18  -1    8.30    6.30
  -2  18  -1   15.00    6.60
  -4 -18  -1   72.29    8.00
  -4 -18  -1   75.79    9.20
   4 -18   1   96.19    9.90
   4 -18   1   74.69   10.90
   4  18   1   61.79    9.40
  -4  18  -1  105.69   12.30
  -4  18  -1   96.39   12.10
   4  18   1   78.09    9.70
  -6 -18  -1   35.50    5.80
  -6 -18  -1   40.10    6.80
   6 -18   1   51.99    8.80
   6 -18   1   48.40    8.90
  -6  18  -1   53.79   10.40
  -6  18  -1   71.99   11.10
   8 -18   1   -2.50    4.60
   8 -18   1    2.50    5.00
  -8  18  -1    9.80    6.20
  -8  18  -1   -5.00    6.10
 -30   0   2    7.00    5.10
  30   0  -2    0.30    6.30
 -30   0   2    1.90    4.50
  28   0  -2   11.10    5.00
 -28   0   2   -0.80    4.30
 -28   0   2    4.20    3.70
  26   0  -2   25.90    7.30
 -26   0   2   24.50    5.40
 -26   0   2   30.50    5.20
  26   0  -2   25.60    6.20
  24   0  -2  140.19   12.70
 -24   0   2  149.49   12.20
  24   0  -2  180.88   13.20
 -24   0   2  167.28   12.50
  22   0  -2   11.50    4.00
 -22   0   2   15.80    3.70
 -22   0   2   27.10    5.10
  22   0  -2   22.20    5.40
  20   0  -2   69.89    7.40
 -20   0   2   76.59    7.60
  20   0  -2   91.39    8.50
 -20   0   2   72.99    6.80
  18   0  -2 1663.73   89.99
 -18   0   2 1569.94   89.29
  18   0  -2 1750.12   90.19
 -18   0   2 1604.64   89.59
  16   0  -2 1523.75   83.19
 -16   0   2 1444.06   82.79
 -16   0   2 1584.94   83.19
  16   0  -2 1560.54   83.39
  14   0  -2  278.27   16.70
 -14   0   2  254.67   16.50
 -14   0   2  296.67   16.80
  14   0  -2  254.47   16.60
  12   0  -2 3966.80  196.88
 -12   0   2 3423.76  196.38
 -12   0   2 3769.92  196.58
  12   0  -2 3643.54  196.48
 -10   0   2  246.48   15.00
  10   0  -2  275.87   15.30
  10   0  -2  251.77   15.10
 -10   0   2  244.98   15.00
  -8   0   2 1131.49   65.29
   8   0  -2 1232.68   65.29
   8   0  -2 1285.57   65.49
   6   0  -2 2698.23  136.09
   6   0  -2 2604.64  135.89
  -6   0   2 2289.37  135.89
  -6   0   2 2670.53  135.99
  -2   0  -2 1822.62   96.09
   8   0   2 1681.13   82.19
  -8   0  -2 1429.96   81.49
   8   0   2 1531.95   81.79
  -8   0  -2 1487.25   81.79
  10   0   2 4345.37  221.58
 -10   0  -2 4270.57  221.48
  10   0   2 3936.51  221.78
 -12   0  -2  268.37   15.40
  12   0   2  245.28   15.70
 -12   0  -2  252.87   15.10
  12   0   2  254.37   15.50
  14   0   2  450.15   25.50
 -14   0  -2  424.26   25.10
  14   0   2  410.96   25.60
 -14   0  -2  466.35   25.10
  16   0   2  603.74   36.30
 -16   0  -2  618.24   35.40
  16   0   2  632.84   36.10
 -16   0  -2  674.63   35.80
 -18   0  -2   30.20    4.10
  18   0   2   30.30    5.00
  18   0   2   38.30    6.10
 -18   0  -2   35.10    4.00
 -20   0  -2    2.20    2.20
 -20   0  -2    5.40    2.80
  20   0   2    3.70    2.90
  20   0   2   -0.40    3.00
 -22   0  -2   43.60    5.00
 -22   0  -2   42.50    6.00
  22   0   2   34.30    7.00
  22   0   2   44.60    5.90
  24   0   2  168.28   14.30
 -24   0  -2  179.88   13.70
 -24   0  -2  173.08   12.60
  24   0   2  195.38   14.50
  26   0   2   28.00    6.30
 -26   0  -2   17.70    4.80
 -26   0  -2   30.30    5.30
  26   0   2   27.90    6.70
  28   0   2   47.30    8.60
 -28   0  -2   43.90    7.70
  28   0   2   51.19    7.80
 -28   0  -2   42.50    6.90
 -30   0  -2  162.68   15.70
  30   0   2  209.48   17.70
 -30   0  -2  221.28   15.70
  30   0   2  189.58   17.20
 -31  -1   2    9.20    5.10
  31  -1  -2   10.50    8.30
  31   1  -2  -11.00    5.50
 -31   1   2   -4.60    3.90
 -29  -1   2   -2.30    4.50
  29  -1  -2   -5.10    3.80
  29  -1  -2    0.20    6.00
 -29  -1   2    3.80    4.50
  29   1  -2    6.60    6.20
 -29   1   2    1.60    3.20
  29   1  -2    6.00    6.20
 -29   1   2    1.10    3.10
 -27  -1   2    2.30    3.90
  27  -1  -2   -7.10    4.80
  27  -1  -2   -0.90    4.30
 -27  -1   2    4.40    3.60
 -27   1   2    1.00    3.40
  27   1  -2   -5.20    3.00
 -25  -1   2  151.98   11.90
  25  -1  -2  154.48   12.60
  25  -1  -2  127.89   12.40
 -25  -1   2  161.38   11.60
 -25   1   2  156.88   12.00
 -25   1   2  132.09   11.10
  25   1  -2  123.59   11.90
 -23  -1   2  112.09    9.60
 -23  -1   2  132.59   10.90
  23  -1  -2  116.29   10.80
  23  -1  -2  134.89   11.00
 -23   1   2  134.09   10.40
  23   1  -2  114.39   10.50
  23   1  -2  104.79   10.30
 -23   1   2  126.69   10.20
  21  -1  -2   23.00    4.90
 -21  -1   2   13.10    3.40
 -21  -1   2   19.50    4.10
  21  -1  -2   17.50    5.10
 -21   1   2   18.50    3.80
  21   1  -2   17.00    5.00
  21   1  -2   13.80    4.60
 -21   1   2   19.70    4.20
  19  -1  -2  923.31   51.99
  19  -1  -2  878.91   51.79
 -19  -1   2  879.51   51.09
 -19  -1   2  933.91   51.49
 -19   1   2  900.71   51.09
  19   1  -2  949.90   51.69
  19   1  -2  975.50   51.89
 -19   1   2  891.71   51.39
  17  -1  -2 2354.56  128.39
 -17  -1   2 2308.27  127.79
 -17  -1   2 2424.76  128.09
  17  -1  -2 2422.06  128.39
 -17   1   2 2355.16  127.79
 -17   1   2 2330.97  127.99
  17   1  -2 2506.35  128.39
  17   1  -2 2337.77  127.99
  15  -1  -2  372.06   21.80
 -15  -1   2  386.46   21.60
  15  -1  -2  366.66   21.80
 -15  -1   2  340.67   21.20
  15   1  -2  339.87   21.40
 -15   1   2  383.86   21.60
  15   1  -2  359.66   21.70
 -15   1   2  335.67   21.20
  13  -1  -2  555.54   32.00
 -13  -1   2  542.95   31.70
 -13  -1   2  549.54   31.70
  13  -1  -2  574.34   32.10
  13   1  -2  573.74   32.00
 -13   1   2  619.44   32.00
  13   1  -2  553.04   31.70
 -13   1   2  535.45   31.70
 -11  -1   2 3832.22  206.38
 -11  -1   2 3812.82  206.38
  11  -1  -2 3855.71  206.58
  11  -1  -2 3895.21  206.48
  11   1  -2 3891.61  206.28
  11   1  -2 4084.69  206.58
 -11   1   2 3865.21  206.38
  -9  -1   2 3423.06  201.18
   9  -1  -2 3955.70  201.58
   9  -1  -2 3901.41  201.38
  -9   1   2 3611.94  201.28
   9   1  -2 4091.59  201.48
  -9   1   2 3909.71  201.38
   9   1  -2 3713.43  201.18
   7  -1  -2 5117.29  250.07
  -7  -1   2 4344.77  249.78
  -5  -1   2   22.20    2.10
  -5  -1   2   19.40    2.00
   5  -1  -2   23.30    2.30
  -5   1   2   23.40    2.30
  -5   1   2   17.70    2.00
   5   1  -2   24.90    2.10
  -3  -1   2 1389.46   76.49
   3  -1  -2 1562.44   76.49
  -3  -1   2 1254.17   76.39
   3  -1  -2 1355.66   76.29
  -3   1   2 1561.74   76.49
   3   1  -2 1422.66   76.49
  -3   1   2 1487.25   76.49
   3   1  -2 1497.35   76.49
  -1  -1   2  536.45   29.70
  -1   1   2  527.15   29.50
   1   1  -2  573.14   29.70
  -1   1   2  578.14   29.50
   1  -1   2 1825.42   95.79
   1  -1   2 1762.52   95.79
  -1   1  -2 1849.71   95.89
   3  -1   2 1531.85   82.29
  -3   1  -2 1606.54   82.29
  -3   1  -2 1481.05   81.99
   3   1   2 1575.94   81.89
  -5  -1  -2 1560.64   78.39
  -5  -1  -2 1339.47   78.19
   5  -1   2 1549.45   78.49
   5  -1   2 1477.45   78.89
   5   1   2 1538.85   78.39
  -5   1  -2 1471.95   78.79
   5   1   2 1547.15   78.49
  -5   1  -2 1337.77   78.39
   7  -1   2    1.50    1.00
  -7  -1  -2    8.00    1.50
  -7  -1  -2    4.20    1.00
   7   1   2    7.60    1.50
  -7   1  -2    8.10    1.60
  -7   1  -2    4.20    1.10
   7   1   2    4.50    1.20
   9  -1   2 5328.27  287.17
  -9   1  -2 5525.95  286.87
 -11  -1  -2 2474.45  125.59
 -11  -1  -2 2251.97  125.39
  11  -1   2 2314.07  125.89
  11  -1   2 2395.76  126.39
 -11   1  -2 2465.35  125.89
  11   1   2 2369.86  125.99
 -11   1  -2 2246.48  125.49
  11   1   2 2355.16  125.79
 -13  -1  -2 2516.65  133.39
  13  -1   2 2499.45  133.89
  13  -1   2 2322.77  134.19
 -13  -1  -2 2618.54  133.59
 -13   1  -2 2556.84  133.49
 -13   1  -2 2564.24  133.79
  13   1   2 2617.64  133.89
  13   1   2 2336.67  133.89
  15  -1   2 1604.64   84.19
  15  -1   2 1478.05   84.49
 -15  -1  -2 1499.95   83.29
 -15  -1  -2 1601.44   83.69
  15   1   2 1629.04   84.09
 -15   1  -2 1562.04   83.79
  15   1   2 1491.45   84.09
 -15   1  -2 1516.55   83.49
 -17  -1  -2   24.50    3.30
  17  -1   2   27.90    4.10
  17  -1   2   27.60    5.10
 -17  -1  -2   25.10    4.00
  17   1   2   29.20    4.40
 -17   1  -2   22.50    4.10
  17   1   2   22.80    4.30
 -17   1  -2   19.40    3.20
 -19  -1  -2   30.40    4.70
  19  -1   2   28.50    4.70
  19  -1   2   22.70    5.40
 -19  -1  -2   25.90    4.20
 -19   1  -2   34.70    4.50
 -19   1  -2   30.70    3.90
  19   1   2   32.10    5.60
  19   1   2   24.90    4.20
 -21  -1  -2   56.49    6.60
 -21  -1  -2   66.79    6.50
  21  -1   2   59.19    7.60
  21  -1   2   51.59    7.90
  21   1   2   55.59    7.20
 -21   1  -2   70.99    6.70
  21   1   2   60.39    7.90
 -21   1  -2   63.09    6.40
 -23  -1  -2  196.88   13.50
 -23  -1  -2  186.78   14.10
  23  -1   2  185.98   15.10
  23  -1   2  202.38   14.60
 -23   1  -2  187.08   13.30
  23   1   2  201.68   14.50
  23   1   2  172.08   15.10
 -23   1  -2  206.88   14.00
 -25  -1  -2   40.40    5.70
  25  -1   2   31.70    6.20
 -25  -1  -2   37.90    5.70
  25  -1   2   29.20    7.10
 -25   1  -2   33.00    5.60
 -25   1  -2   41.20    6.10
  25   1   2   28.80    6.60
  25   1   2   23.30    6.60
 -27  -1  -2    1.90    3.40
  27  -1   2    0.40    3.40
  27  -1   2    4.40    6.00
 -27  -1  -2    1.00    4.10
 -27   1  -2    5.40    4.20
  27   1   2    2.60    5.50
 -27   1  -2    0.50    3.20
  27   1   2    4.70    3.50
 -29  -1  -2  135.49   13.00
 -29  -1  -2  152.58   12.50
  29  -1   2  138.19   15.30
  29  -1   2  156.78   14.70
  29   1   2  131.99   14.20
 -29   1  -2  137.99   11.60
  29   1   2  153.98   15.50
 -29   1  -2  136.39   13.30
 -30  -2   2   -2.30    4.60
 -30  -2   2    2.50    4.30
  30  -2  -2    6.20    5.10
  30  -2  -2    0.20    4.70
  30   2  -2   -1.30    6.00
 -30   2   2   -2.70    2.60
  30   2  -2   -1.40    5.70
 -30   2   2   -4.10    2.90
 -28  -2   2    8.60    4.50
  28  -2  -2   -1.90    4.00
 -28  -2   2   -0.50    3.60
  28  -2  -2    6.10    5.80
  28   2  -2    5.10    5.40
 -28   2   2    8.20    4.40
  28   2  -2    2.30    4.50
 -28   2   2    2.80    4.00
  26  -2  -2    3.00    4.70
  26  -2  -2   15.20    6.50
 -26  -2   2    5.50    4.40
 -26  -2   2   14.10    4.40
  26   2  -2    4.20    4.60
 -26   2   2    9.30    4.00
  26   2  -2    5.30    3.80
 -26   2   2    8.20    4.10
  24  -2  -2  165.38   14.20
 -24  -2   2  170.08   13.00
 -24  -2   2  180.78   13.50
  24  -2  -2  164.88   14.60
 -24   2   2  178.98   13.60
 -24   2   2  168.28   12.70
  24   2  -2  185.58   14.30
  24   2  -2  170.78   14.20
  22  -2  -2  414.66   25.80
 -22  -2   2  390.26   24.60
 -22  -2   2  453.15   25.60
  22  -2  -2  360.76   25.30
  22   2  -2  379.56   25.20
 -22   2   2  363.76   24.20
 -22   2   2  450.75   25.30
 -20  -2   2  494.75   29.40
  20  -2  -2  461.75   29.70
 -20  -2   2  500.25   29.00
  20  -2  -2  484.55   29.60
 -20   2   2  503.75   29.30
  20   2  -2  488.45   29.30
 -20   2   2  491.15   28.90
 -18  -2   2 1419.66   77.49
  18  -2  -2 1430.36   77.99
  18  -2  -2 1462.15   77.99
 -18  -2   2 1388.26   77.19
  18   2  -2 1394.96   77.39
 -18   2   2 1436.66   77.49
 -18   2   2 1362.16   77.09
  16  -2  -2  616.04   37.30
 -16  -2   2  664.43   36.90
  16  -2  -2  657.43   37.30
 -16  -2   2  665.83   37.10
 -16   2   2  666.03   37.00
 -16   2   2  623.44   36.70
  16   2  -2  662.83   36.90
 -14  -2   2  280.77   17.10
 -14  -2   2  281.67   17.20
  14  -2  -2  280.67   17.60
  14  -2  -2  286.67   17.50
 -14   2   2  304.27   17.40
 -14   2   2  256.27   16.90
  14   2  -2  283.77   17.10
  12  -2  -2 1142.69   59.49
 -12  -2   2 1088.49   59.09
 -12  -2   2 1053.69   58.99
  12  -2  -2 1038.30   59.29
  12   2  -2 1100.09   58.89
 -12   2   2 1016.80   58.89
 -12   2   2 1154.48   59.29
 -10  -2   2  174.88   10.80
 -10  -2   2  156.08   10.70
  10  -2  -2  185.18   11.20
  10  -2  -2  154.98   10.90
 -10   2   2  154.08   10.60
 -10   2   2  187.08   11.00
  10   2  -2  189.18   11.00
  10   2  -2  178.38   10.70
   8  -2  -2 1048.40   59.19
  -8  -2   2 1017.10   58.99
   8  -2  -2 1059.79   59.19
  -8  -2   2 1100.79   59.09
   8   2  -2 1137.99   59.29
  -8   2   2 1186.78   59.19
  -8   2   2 1122.89   59.19
   8   2  -2 1101.19   58.99
  -6  -2   2   33.50    2.90
  -6  -2   2   39.20    3.20
   6  -2  -2   32.80    3.20
   6   2  -2   34.40    3.00
  -6   2   2   40.40    3.20
   6   2  -2   30.60    3.10
   4  -2  -2 1892.81  109.89
  -4  -2   2 2007.60  109.99
  -4  -2   2 2072.59  110.09
   4  -2  -2 2116.69  109.99
  -4   2   2 2283.57  110.09
   4   2  -2 2080.79  110.09
  -2  -2   2  873.91   45.90
  -2  -2   2  830.02   45.90
   2  -2  -2  876.81   45.70
   2  -2  -2  764.52   45.70
   2   2  -2  867.41   46.00
  -2   2   2  950.20   45.70
   2   2  -2  919.91   45.90
  -2   2   2  787.62   45.60
   0  -2   2   42.10    3.30
   0  -2  -2   52.29    2.90
   0  -2  -2   50.19    2.90
   0   2  -2   42.60    3.20
   0   2  -2   54.59    3.50
   0   2   2   51.69    2.80
   2  -2   2  908.81   50.59
   2  -2   2  961.90   50.39
  -2   2  -2  911.31   50.59
  -2   2  -2 1003.00   50.49
   4  -2   2 1543.55   86.59
  -4  -2  -2 1702.43   85.79
  -4   2  -2 1642.04   86.59
  -4   2  -2 1611.84   86.19
   6  -2   2 3363.46  179.18
  -6   2  -2 3396.66  179.08
   8  -2   2  453.35   25.60
  -8  -2  -2  478.05   25.20
   8  -2   2  418.06   26.00
  -8  -2  -2  463.15   25.20
  -8   2  -2  472.15   25.90
   8   2   2  479.85   25.40
   8   2   2  455.75   25.40
  10  -2   2 2198.78  128.29
  10  -2   2 2480.55  127.99
 -10  -2  -2 2496.85  127.49
 -10  -2  -2 2392.66  127.39
  10   2   2 2438.86  127.69
 -10   2  -2 2412.06  127.99
  10   2   2 2469.45  127.69
 -10   2  -2 2304.47  127.59
 -12  -2  -2 1480.75   79.99
  12  -2   2 1520.85   80.69
 -12  -2  -2 1517.35   80.19
  12  -2   2 1411.06   81.09
  12   2   2 1437.26   80.39
  12   2   2 1577.64   80.49
 -12   2  -2 1472.25   80.29
 -12   2  -2 1530.75   80.69
 -14  -2  -2  691.03   37.40
  14  -2   2  627.74   38.30
  14  -2   2  694.63   38.00
 -14  -2  -2  669.23   37.20
 -14   2  -2  697.33   37.90
 -14   2  -2  668.93   37.50
  14   2   2  655.73   37.80
  14   2   2  675.83   37.70
 -16  -2  -2  751.62   41.80
  16  -2   2  762.72   42.60
 -16  -2  -2  742.13   42.00
  16  -2   2  779.22   43.30
 -16   2  -2  785.02   42.40
 -16   2  -2  713.53   41.90
  16   2   2  757.52   42.30
  16   2   2  738.03   42.50
  18  -2   2  263.37   16.80
  18  -2   2  231.48   17.10
 -18  -2  -2  239.28   15.90
 -18  -2  -2  252.67   15.60
 -18   2  -2  252.47   15.70
  18   2   2  253.97   16.20
 -18   2  -2  241.78   15.90
  18   2   2  253.47   16.70
  20  -2   2   11.80    4.70
 -20  -2  -2   15.90    3.80
 -20  -2  -2   10.90    3.30
  20  -2   2   10.60    3.80
  20   2   2    3.70    2.80
  20   2   2    2.50    3.40
 -20   2  -2    6.20    2.50
 -20   2  -2    6.80    3.50
  22  -2   2   75.39    7.90
 -22  -2  -2   85.39    7.60
 -22  -2  -2   91.19    8.20
  22  -2   2   76.69    9.80
  22   2   2   75.99    7.80
 -22   2  -2   94.19    8.50
 -22   2  -2   69.79    7.00
  22   2   2   69.09    8.70
 -24  -2  -2   34.50    5.50
  24  -2   2   29.60    6.60
  24  -2   2   29.80    6.10
 -24  -2  -2   38.80    6.10
 -24   2  -2   39.50    6.50
 -24   2  -2   38.70    5.90
  24   2   2   24.10    5.80
  24   2   2   36.70    6.70
 -26  -2  -2    3.30    2.50
  26  -2   2    1.50    5.10
 -26  -2  -2    0.50    2.60
 -26   2  -2    5.80    4.20
  26   2   2   -1.20    4.40
 -26   2  -2    2.80    2.50
  26   2   2    5.10    4.90
  28  -2   2   13.40    5.80
  28  -2   2   19.00    5.90
 -28  -2  -2   12.30    5.60
 -28  -2  -2   19.10    4.80
  28   2   2   21.50    7.00
 -28   2  -2    5.80    4.50
 -28   2  -2   14.90    4.60
 -30  -2  -2   89.59   10.60
  30  -2   2  102.79   13.30
 -30  -2  -2  106.69   11.90
  30  -2   2  103.19   14.10
 -30   2  -2  111.09   12.00
  30   2   2   87.09   13.10
 -30   2  -2  112.99   11.00
 -31  -3   2   20.80    7.10
 -31  -3   2   26.50    6.50
  31   3  -2   29.90    8.20
  31   3  -2   23.30    8.20
 -29  -3   2    3.60    5.10
 -29  -3   2    5.20    4.40
  29  -3  -2    2.90    4.30
  29  -3  -2   -5.40    3.60
 -29   3   2    5.20    4.60
  29   3  -2    1.80    4.50
  29   3  -2   -2.60    4.20
 -29   3   2    1.60    4.10
 -27  -3   2   14.30    5.30
 -27  -3   2   11.10    4.30
  27  -3  -2    2.90    5.90
  27  -3  -2   20.10    6.60
  27   3  -2    7.70    4.90
 -27   3   2   13.10    4.40
 -27   3   2   17.10    5.30
  27   3  -2    7.20    4.90
 -25  -3   2   55.29    7.70
  25  -3  -2   50.09    7.80
 -25  -3   2   44.10    6.70
  25  -3  -2   40.40    6.70
 -25   3   2   45.00    6.30
  25   3  -2   34.60    7.10
  25   3  -2   49.90    8.00
 -25   3   2   46.50    6.80
 -23  -3   2  143.49   12.20
  23  -3  -2  153.68   12.40
 -23  -3   2  155.08   11.50
  23  -3  -2  142.69   12.70
 -23   3   2  166.68   12.00
 -23   3   2  162.48   12.00
  23   3  -2  143.79   11.90
  23   3  -2  129.29   11.70
 -21  -3   2  318.47   20.90
 -21  -3   2  307.77   20.40
  21  -3  -2  324.37   21.60
  21  -3  -2  333.87   21.30
  21   3  -2  360.36   21.70
  21   3  -2  323.97   21.00
 -21   3   2  343.97   21.10
 -21   3   2  288.27   20.00
  19  -3  -2 1844.02  103.29
 -19  -3   2 1964.80  102.69
  19  -3  -2 1810.62  103.49
 -19  -3   2 1962.50  103.09
 -19   3   2 1711.93  102.49
  19   3  -2 2046.10  103.49
  19   3  -2 1939.81  102.79
 -19   3   2 1858.11  102.49
  17  -3  -2  159.18   11.40
 -17  -3   2  152.88   11.00
  17  -3  -2  157.88   12.00
 -17  -3   2  143.29   10.80
 -17   3   2  151.08   10.90
  17   3  -2  150.68   10.70
  17   3  -2  160.58   11.20
 -17   3   2  153.08   11.00
 -15  -3   2  114.09    8.70
  15  -3  -2  128.39    9.60
  15  -3  -2  121.99    9.30
 -15  -3   2  128.59    9.30
  15   3  -2  128.19    9.40
  15   3  -2  114.29    8.80
 -15   3   2  111.69    8.70
 -15   3   2  134.89    9.20
 -13  -3   2  573.34   30.40
  13  -3  -2  513.95   30.50
  13  -3  -2  491.65   30.50
 -13  -3   2  506.15   30.00
  13   3  -2  544.45   30.00
 -13   3   2  528.35   30.20
  13   3  -2  561.34   30.50
 -13   3   2  530.35   30.30
  11  -3  -2  820.72   47.40
 -11  -3   2  889.51   47.40
  11  -3  -2  845.82   47.60
 -11  -3   2  835.52   47.10
 -11   3   2  857.71   47.20
  11   3  -2  888.11   47.40
 -11   3   2  912.81   47.40
  11   3  -2  840.32   47.00
   9  -3  -2    2.40    1.40
   9  -3  -2    5.20    1.80
  -9  -3   2    3.40    1.60
  -9  -3   2    2.90    1.80
  -9   3   2    5.90    1.50
   9   3  -2    5.90    1.80
  -9   3   2    3.30    1.50
   7  -3  -2   35.80    3.10
   7  -3  -2   26.80    3.10
  -7  -3   2   28.00    2.90
  -7   3   2   32.80    2.90
   7   3  -2   32.50    3.00
  -7   3   2   31.90    3.00
  -5  -3   2 4331.77  250.47
  -5   3   2 5160.48  250.57
  -3  -3   2  313.97   19.40
  -3  -3   2  343.67   19.50
   3  -3  -2  339.07   19.40
   3  -3  -2  353.16   19.30
  -3   3   2  391.96   19.40
  -3   3   2  366.66   19.30
   3   3  -2  351.46   19.50
   3   3  -2  353.36   19.50
   1  -3  -2    2.40    0.70
  -1  -3   2    5.40    1.10
  -1  -3   2    3.90    1.20
   1  -3  -2    4.30    1.00
  -1   3   2    3.50    0.70
   1   3  -2    2.70    1.10
   1   3  -2    4.50    1.10
  -1   3   2    6.70    1.10
  -3  -3  -2  439.56   24.10
   3  -3   2  440.26   24.70
   3  -3   2  403.96   25.00
   3   3   2  488.05   24.10
   3   3   2  476.55   24.10
  -3   3  -2  483.45   25.30
  -3   3  -2  444.76   24.80
   5  -3   2  875.61   51.59
  -5  -3  -2  954.00   50.59
   5  -3   2  939.91   51.19
  -5  -3  -2  997.60   50.59
  -5   3  -2  953.30   51.69
   5   3   2 1012.90   50.69
   5   3   2  961.30   50.59
  -5   3  -2  930.41   51.19
   7  -3   2  927.71   44.90
  -7  -3  -2  783.82   44.10
  -7  -3  -2  807.82   44.20
   7  -3   2  794.82   45.30
  -7   3  -2  733.93   44.50
   7   3   2  838.52   44.20
   7   3   2  949.40   44.40
  -7   3  -2  761.52   45.00
   9  -3   2   12.40    2.90
  -9  -3  -2    8.60    1.70
   9  -3   2    9.80    2.00
  -9  -3  -2   14.70    1.90
   9   3   2    9.80    1.70
  -9   3  -2    8.20    2.70
   9   3   2   12.30    2.00
  -9   3  -2    8.80    1.90
  11  -3   2   81.69    7.60
 -11  -3  -2   94.19    6.40
 -11  -3  -2   88.99    6.20
  11  -3   2   95.69    7.10
 -11   3  -2   81.99    6.40
  11   3   2   98.29    6.60
 -11   3  -2   93.39    7.30
  11   3   2  101.49    6.60
  13  -3   2  383.86   25.30
 -13  -3  -2  427.46   24.30
 -13  -3  -2  425.26   24.10
  13   3   2  440.66   24.50
 -13   3  -2  452.35   25.00
  13   3   2  427.66   24.50
 -13   3  -2  424.46   24.40
  15  -3   2  672.93   40.20
 -15  -3  -2  736.23   39.60
  15  -3   2  677.73   41.00
 -15  -3  -2  728.63   39.80
  15   3   2  755.72   40.10
  15   3   2  738.93   40.20
 -15   3  -2  759.32   40.40
 -15   3  -2  643.34   39.70
 -17  -3  -2  186.88   11.70
  17  -3   2  159.08   12.60
  17  -3   2  173.48   12.10
 -17  -3  -2  170.88   11.20
 -17   3  -2  168.98   12.00
 -17   3  -2  159.88   11.40
  17   3   2  162.08   11.50
  17   3   2  165.58   12.00
 -19  -3  -2   49.40    5.60
  19  -3   2   64.69    8.00
 -19  -3  -2   42.70    5.00
  19  -3   2   40.30    6.20
  19   3   2   34.20    5.70
 -19   3  -2   36.90    4.70
  19   3   2   43.90    6.10
 -19   3  -2   53.89    5.60
  21  -3   2   22.20    5.50
 -21  -3  -2   30.40    5.10
 -21  -3  -2   27.40    4.50
  21  -3   2   30.60    5.20
  21   3   2   26.60    5.00
 -21   3  -2   27.60    5.30
 -21   3  -2   24.70    4.20
  21   3   2   26.70    5.20
  23  -3   2    1.80    3.70
  23  -3   2    0.80    2.90
 -23  -3  -2   -0.40    2.10
 -23  -3  -2    1.50    3.00
  23   3   2    4.30    4.50
  23   3   2    1.90    3.60
 -23   3  -2   -2.70    1.70
 -23   3  -2   -0.80    2.80
  25  -3   2    7.00    5.60
 -25  -3  -2    6.90    3.80
 -25  -3  -2    3.50    3.30
  25  -3   2    6.70    3.70
 -25   3  -2    5.00    3.00
  25   3   2    7.00    4.90
 -25   3  -2    5.80    3.00
  27  -3   2   24.60    6.90
  27  -3   2   21.60    6.00
 -27  -3  -2   37.60    5.30
 -27  -3  -2   34.40    6.60
 -27   3  -2   26.80    5.70
  27   3   2   27.50    6.50
 -27   3  -2   22.00    5.30
  27   3   2   21.30    7.00
  29  -3   2   -0.60    3.60
  29  -3   2    4.90    6.60
 -29  -3  -2    5.10    4.30
 -29  -3  -2    5.20    4.90
  29   3   2   -5.00    5.70
  29   3   2   -1.60    4.70
 -29   3  -2    4.00    3.90
 -29   3  -2    1.50    3.00
 -30  -4   2    9.00    5.90
 -30  -4   2   10.70    5.50
  30  -4  -2    2.70    5.90
  30   4  -2    2.60    6.60
  30   4  -2   -4.40    5.70
  28  -4  -2    9.40    4.90
  28  -4  -2    6.20    5.30
 -28  -4   2    5.00    4.70
 -28  -4   2   14.10    4.70
 -28   4   2    7.10    4.50
  28   4  -2    9.90    5.10
  28   4  -2   10.20    5.10
 -28   4   2    4.50    4.20
 -26  -4   2   18.20    5.00
 -26  -4   2   16.70    4.80
  26  -4  -2   13.40    6.30
  26   4  -2   13.70    5.80
 -26   4   2   14.30    4.00
 -26   4   2   16.50    4.50
  26   4  -2    9.90    4.60
 -24  -4   2   34.10    5.30
  24  -4  -2   37.40    6.30
 -24  -4   2   41.40    6.00
  24  -4  -2   24.00    6.20
  24   4  -2   36.70    6.50
 -24   4   2   35.70    5.60
 -24   4   2   29.30    5.10
  24   4  -2   41.40    6.20
  22  -4  -2  381.06   26.30
 -22  -4   2  399.26   25.50
  22  -4  -2  435.66   26.20
 -22  -4   2  381.76   24.60
 -22   4   2  438.46   25.50
 -22   4   2  384.96   24.70
  22   4  -2  393.66   25.30
  22   4  -2  397.56   25.60
 -20  -4   2  324.87   20.30
  20  -4  -2  329.77   21.20
  20  -4  -2  290.97   20.30
 -20  -4   2  315.77   19.90
 -20   4   2  314.57   19.70
  20   4  -2  310.17   20.10
 -20   4   2  308.57   20.00
  20   4  -2  320.07   20.40
 -18  -4   2   49.40    5.40
  18  -4  -2   51.89    6.10
 -18  -4   2   62.29    6.50
  18  -4  -2   51.09    6.50
 -18   4   2   57.99    6.20
  18   4  -2   64.69    6.30
 -18   4   2   56.59    6.50
  18   4  -2   48.50    6.00
 -16  -4   2    4.60    2.10
  16  -4  -2    3.20    3.30
  16  -4  -2    4.80    2.40
 -16  -4   2    6.00    2.50
  16   4  -2    5.10    2.30
 -16   4   2    3.10    2.20
 -16   4   2    4.20    2.70
  16   4  -2    1.00    2.30
 -14  -4   2  548.85   30.80
  14  -4  -2  495.05   31.10
 -14  -4   2  561.14   30.60
  14  -4  -2  509.15   30.80
  14   4  -2  527.65   30.30
 -14   4   2  558.04   30.80
  14   4  -2  559.94   30.90
 -14   4   2  519.15   30.50
  12  -4  -2  244.18   15.80
 -12  -4   2  242.58   15.10
  12  -4  -2  237.08   15.40
 -12  -4   2  225.78   15.20
  12   4  -2  267.87   15.10
 -12   4   2  250.57   15.20
  12   4  -2  250.47   15.30
 -12   4   2  269.77   15.50
 -10  -4   2    5.10    1.90
  10  -4  -2    1.60    1.80
  10  -4  -2    4.80    2.30
 -10  -4   2    4.70    1.90
 -10   4   2    4.50    1.70
 -10   4   2    5.80    2.20
  10   4  -2    7.00    2.10
   8  -4  -2 1565.54   88.29
  -8  -4   2 1601.04   87.99
   8  -4  -2 1736.13   88.19
   8   4  -2 1580.84   87.89
  -8   4   2 1762.52   88.19
   8   4  -2 1614.54   87.79
  -8   4   2 1634.74   87.89
   6  -4  -2   67.79    5.10
   6  -4  -2   57.39    4.50
  -6  -4   2   63.09    4.60
  -6  -4   2   60.19    4.60
  -6   4   2   58.39    4.30
   6   4  -2   54.09    4.40
   6   4  -2   65.29    4.60
  -6   4   2   59.69    4.60
  -4  -4   2  572.74   31.70
   4  -4  -2  588.04   31.90
   4  -4  -2  541.85   31.50
   4   4  -2  553.24   31.80
  -4   4   2  538.55   31.40
   4   4  -2  612.24   31.80
  -4   4   2  660.43   31.80
   0  -4   2 2348.57  122.29
   0  -4   2 2298.77  122.49
   0  -4  -2 2202.88  121.99
   0   4  -2 2226.28  122.49
   0   4  -2 2472.05  122.69
   2  -4   2  683.33   39.10
  -2  -4  -2  735.23   38.20
   2  -4   2  733.93   38.90
  -2   4  -2  724.93   39.00
   2   4   2  718.03   38.30
  -2   4  -2  741.23   39.30
   2   4   2  709.33   38.30
   4  -4   2  303.57   19.80
   4  -4   2  346.07   19.50
  -4  -4  -2  340.07   18.80
   4   4   2  380.36   18.90
  -4   4  -2  353.46   19.60
   4   4   2  367.76   18.80
  -4   4  -2  357.96   20.10
  -8  -4  -2   18.90    2.00
   8  -4   2   17.50    2.40
  -8  -4  -2   19.20    2.00
   8  -4   2   12.00    3.00
   8   4   2   13.70    1.90
   8   4   2   21.10    2.20
  -8   4  -2   15.10    2.20
  -8   4  -2   14.60    2.70
  10  -4   2  276.27   17.40
 -10  -4  -2  280.87   16.10
  10  -4   2  293.47   16.80
 -10  -4  -2  271.67   15.90
  10   4   2  311.57   16.20
  10   4   2  274.37   16.20
 -10   4  -2  268.57   17.00
 -10   4  -2  267.67   16.40
 -12  -4  -2 1889.11   99.69
  12  -4   2 1956.00  100.39
 -12  -4  -2 1867.51   99.49
  12  -4   2 1781.42  101.09
 -12   4  -2 1900.21  100.09
 -12   4  -2 1837.52  100.49
  12   4   2 1817.92   99.69
 -14  -4  -2  105.79    7.70
 -14  -4  -2  106.19    7.50
  14  -4   2  123.19    9.40
  14  -4   2  101.39    8.10
  14   4   2  102.69    7.80
 -14   4  -2   99.09    7.70
 -14   4  -2  122.79    8.60
  16  -4   2   28.80    4.80
  16  -4   2   20.80    4.70
 -16  -4  -2   24.80    3.40
 -16  -4  -2   32.60    4.00
  16   4   2   25.20    4.20
 -16   4  -2   28.80    4.20
 -18  -4  -2  756.32   42.90
  18  -4   2  746.13   44.10
 -18  -4  -2  828.02   43.70
  18  -4   2  773.82   45.00
 -18   4  -2  770.02   43.40
  18   4   2  779.32   43.80
 -18   4  -2  742.43   43.70
 -20  -4  -2   30.10    4.60
  20  -4   2   38.50    6.40
  20  -4   2   35.90    5.50
 -20  -4  -2   35.10    5.40
  20   4   2   35.60    5.80
 -20   4  -2   45.50    6.10
 -20   4  -2   32.10    4.50
  22  -4   2   -2.10    3.00
 -22  -4  -2    0.90    2.50
 -22  -4  -2   -1.00    3.00
  22  -4   2   -1.30    2.40
 -22   4  -2    0.00    2.10
  22   4   2    3.30    3.80
  22   4   2   -2.10    2.90
 -22   4  -2   -2.20    2.50
  24  -4   2  117.69   11.70
  24  -4   2  117.99   11.30
 -24  -4  -2  111.69    9.90
 -24  -4  -2  100.19    9.10
 -24   4  -2  119.69   10.00
 -24   4  -2  127.69   10.10
  24   4   2   92.79   10.30
  24   4   2   99.59   11.00
 -26  -4  -2    1.40    3.60
  26  -4   2    9.70    5.90
  26  -4   2    6.30    4.80
 -26  -4  -2    1.20    3.10
 -26   4  -2    5.70    4.10
  26   4   2   -0.20    4.30
 -26   4  -2    2.70    2.80
  26   4   2    7.00    4.50
 -28  -4  -2   11.20    4.30
  28  -4   2   12.50    7.60
 -28  -4  -2   14.10    5.80
  28  -4   2   10.30    6.10
 -28   4  -2   13.20    4.00
  28   4   2    3.20    4.70
  28   4   2   14.10    7.30
 -28   4  -2   10.00    5.00
 -30  -4  -2   53.89    9.70
 -30  -4  -2   66.69    9.00
  30   4   2   79.89   13.00
  30   4   2   43.80    9.60
 -29  -5   2   -0.80    5.10
  29  -5  -2   -1.50    5.00
 -29  -5   2   -4.00    4.40
  29   5  -2    0.20    5.80
  29   5  -2    6.40    6.50
 -29   5   2   -0.80    4.10
  27  -5  -2   58.99    9.30
  27  -5  -2   76.79    9.30
 -27  -5   2   55.49    8.80
 -27  -5   2   55.79    7.10
 -27   5   2   53.39    7.10
  27   5  -2   64.89    9.80
 -27   5   2   63.69    7.70
  27   5  -2   51.19    8.70
 -25  -5   2   16.60    4.80
 -25  -5   2    9.00    4.30
  25  -5  -2   10.60    6.30
  25  -5  -2   15.00    5.60
 -25   5   2   19.10    5.10
  25   5  -2   19.80    5.90
 -25   5   2   16.70    4.90
  25   5  -2   18.50    5.70
 -23  -5   2   14.00    4.80
 -23  -5   2   17.40    4.60
  23  -5  -2   15.80    5.40
  23  -5  -2   17.90    5.00
 -23   5   2   16.20    4.20
 -23   5   2   28.60    5.00
  23   5  -2   16.70    5.10
  23   5  -2   18.60    5.00
 -21  -5   2  650.83   39.80
  21  -5  -2  683.83   40.20
 -21  -5   2  677.33   39.20
  21  -5  -2  645.64   40.50
 -21   5   2  629.24   39.00
  21   5  -2  686.43   39.90
  21   5  -2  741.83   39.90
 -21   5   2  709.93   39.80
  19  -5  -2  545.35   33.70
  19  -5  -2  530.95   34.40
 -19  -5   2  568.24   33.10
 -19  -5   2  587.04   33.80
  19   5  -2  580.24   33.20
 -19   5   2  540.55   33.00
 -19   5   2  590.14   33.50
  19   5  -2  602.94   33.90
 -17  -5   2  131.59    9.70
  17  -5  -2  134.19   11.00
  17  -5  -2  121.59   10.60
 -17  -5   2  144.99   10.60
 -17   5   2  136.89   10.10
  17   5  -2  129.59   10.30
  17   5  -2  140.59   10.10
 -17   5   2  134.79   10.10
 -15  -5   2   11.60    3.00
  15  -5  -2   11.60    3.60
  15  -5  -2    8.10    2.70
 -15  -5   2    8.90    2.90
  15   5  -2   16.00    3.10
  15   5  -2   14.00    3.10
 -15   5   2   10.00    3.20
 -15   5   2   12.20    2.70
 -13  -5   2  106.59    8.00
  13  -5  -2  109.99    8.30
  13  -5  -2  102.49    8.70
 -13  -5   2  100.29    7.90
  13   5  -2  104.39    8.10
  13   5  -2  105.99    7.90
 -13   5   2  117.09    8.30
 -13   5   2  121.49    8.40
  11  -5  -2  414.86   24.60
 -11  -5   2  430.06   23.90
  11  -5  -2  393.76   24.00
 -11  -5   2  417.26   24.00
 -11   5   2  412.16   23.80
  11   5  -2  389.16   23.80
  11   5  -2  426.96   23.80
 -11   5   2  431.66   24.20
   9  -5  -2  327.87   18.90
   9  -5  -2  316.87   18.40
  -9  -5   2  303.47   18.30
  -9   5   2  327.67   18.50
  -9   5   2  300.47   18.00
   9   5  -2  301.17   18.00
   9   5  -2  302.97   18.10
  -7  -5   2 1488.35   82.19
   7  -5  -2 1596.94   82.29
  -7  -5   2 1573.34   82.19
   7  -5  -2 1424.66   82.49
   7   5  -2 1568.44   82.09
   7   5  -2 1468.85   82.09
  -7   5   2 1577.24   82.39
  -7   5   2 1558.34   81.99
  -5  -5   2 2291.97  117.29
  -5  -5   2 2181.78  117.29
   5  -5  -2 2177.98  117.59
   5  -5  -2 2331.57  117.29
  -5   5   2 2049.09  116.99
   5   5  -2 2294.27  117.29
  -5   5   2 2344.77  117.49
   5   5  -2 1963.70  117.19
   3  -5  -2 2086.59  116.69
  -3  -5   2 2133.29  116.59
   3  -5  -2 2307.97  116.49
  -3  -5   2 2192.18  116.69
   3   5  -2 2104.49  116.79
  -3   5   2 2079.19  116.29
   3   5  -2 2374.36  116.89
  -3   5   2 2290.07  116.69
   1  -5  -2  659.13   35.50
  -1  -5   2  603.54   35.60
   1  -5  -2  678.43   35.20
  -1  -5   2  680.93   35.60
  -1   5   2  681.03   35.50
   1   5  -2  627.14   35.80
  -1   5   2  658.73   35.20
   1  -5   2 4182.28  222.58
  -1   5  -2 4045.20  222.48
  -1   5  -2 4397.86  222.78
   3  -5   2 3054.49  158.08
   3  -5   2 2944.71  158.58
  -3  -5  -2 3087.39  157.48
  -3   5  -2 3047.00  158.68
  -3   5  -2 2792.82  158.18
  -5  -5  -2  159.08    8.60
   5  -5   2  135.29    9.20
   5  -5   2  138.29    9.90
  -5   5  -2  151.18    9.30
   5   5   2  169.68    8.60
   5   5   2  156.98    8.50
  -5   5  -2  135.29    9.80
  -7  -5  -2  663.23   37.90
  -7  -5  -2  663.73   37.80
   7  -5   2  745.03   38.70
   7  -5   2  692.83   39.40
  -7   5  -2  709.73   39.30
  -7   5  -2  760.92   38.80
   7   5   2  708.33   37.90
   7   5   2  701.03   37.80
   9  -5   2 1223.78   72.09
   9  -5   2 1326.37   71.29
  -9  -5  -2 1300.77   70.49
  -9  -5  -2 1346.67   70.69
   9   5   2 1361.56   70.49
  -9   5  -2 1317.87   71.29
  -9   5  -2 1378.16   71.99
   9   5   2 1313.27   70.69
 -11  -5  -2  132.89    8.20
  11  -5   2  126.89    8.60
  11  -5   2  124.99    9.50
 -11  -5  -2  107.29    7.70
  11   5   2  120.59    8.00
  11   5   2  124.09    7.90
 -11   5  -2  116.59    8.40
 -11   5  -2  123.39    9.00
 -13  -5  -2  388.76   23.00
  13  -5   2  385.76   24.50
 -13  -5  -2  395.56   22.70
  13  -5   2  425.26   23.80
  13   5   2  403.06   23.10
 -13   5  -2  431.26   24.00
  13   5   2  399.06   22.90
 -13   5  -2  373.36   23.10
  15  -5   2   19.80    4.20
 -15  -5  -2   21.80    3.40
 -15  -5  -2   20.30    3.30
  15  -5   2   25.20    4.80
  15   5   2   17.60    3.30
 -15   5  -2   26.90    4.70
  15   5   2   17.00    3.40
 -15   5  -2   25.50    3.50
 -17  -5  -2  302.67   17.20
  17  -5   2  288.37   18.50
  17  -5   2  244.58   19.10
 -17  -5  -2  301.17   17.80
  17   5   2  295.07   18.00
  17   5   2  279.07   17.80
 -17   5  -2  259.17   17.40
 -17   5  -2  273.07   18.20
 -19  -5  -2   58.39    6.40
  19  -5   2   54.49    8.60
 -19  -5  -2   63.29    5.90
  19  -5   2   64.99    6.90
  19   5   2   61.19    6.90
  19   5   2   55.69    6.50
 -19   5  -2   63.09    6.50
 -19   5  -2   47.50    5.60
 -21  -5  -2   55.49    6.00
  21  -5   2   48.70    7.40
  21  -5   2   60.89    7.10
 -21  -5  -2   51.69    6.50
  21   5   2   48.80    6.90
 -21   5  -2   68.39    6.90
 -21   5  -2   59.49    7.10
  21   5   2   48.30    6.80
 -23  -5  -2   23.80    4.80
  23  -5   2   23.20    7.40
  23  -5   2   30.40    6.00
 -23  -5  -2   29.50    5.70
  23   5   2   29.30    5.60
 -23   5  -2   31.40    5.20
 -23   5  -2   38.50    5.90
  23   5   2   31.80    5.90
  25  -5   2   45.20    9.20
 -25  -5  -2   30.50    5.40
  25  -5   2   32.50    7.50
 -25  -5  -2   28.60    6.10
 -25   5  -2   40.10    5.90
  25   5   2   30.50    6.80
 -25   5  -2   29.10    5.10
  25   5   2   21.40    6.70
  27  -5   2  188.08   17.30
 -27  -5  -2  212.78   16.90
  27  -5   2  191.08   18.60
 -27  -5  -2  217.38   15.60
  27   5   2  220.78   17.50
  27   5   2  207.78   18.10
 -27   5  -2  221.78   16.50
 -27   5  -2  230.38   16.10
 -29  -5  -2  135.29   14.00
  29  -5   2  136.89   15.00
 -29  -5  -2  126.19   12.40
  29   5   2  145.79   15.10
  29   5   2  170.48   16.30
 -29   5  -2  162.28   13.10
 -28  -6   2    1.40    4.30
  28  -6  -2   11.70    5.40
 -28  -6   2    7.90    4.80
  28  -6  -2   12.20    8.10
 -28   6   2    6.60    3.90
  28   6  -2    2.50    5.60
 -28   6   2    7.20    4.50
  28   6  -2    7.50    5.70
 -26  -6   2   42.00    6.30
  26  -6  -2   53.39    7.90
 -26  -6   2   36.60    7.40
  26  -6  -2   63.69    9.10
 -26   6   2   53.59    6.90
  26   6  -2   46.60    8.30
  26   6  -2   28.20    7.30
 -26   6   2   55.69    7.50
  24  -6  -2   16.00    5.70
 -24  -6   2    7.00    3.80
  24  -6  -2    7.60    6.00
 -24  -6   2   14.80    4.90
  24   6  -2    8.40    4.80
 -24   6   2    9.90    3.50
  24   6  -2    2.10    3.50
 -24   6   2    8.20    4.60
 -22  -6   2  259.57   19.80
  22  -6  -2  277.67   20.80
 -22  -6   2  287.57   19.30
  22  -6  -2  305.97   20.30
  22   6  -2  295.57   19.80
  22   6  -2  277.47   20.00
 -22   6   2  325.47   20.00
 -22   6   2  339.37   19.70
 -20  -6   2  648.44   37.20
  20  -6  -2  571.24   37.70
 -20  -6   2  645.64   37.80
  20  -6  -2  538.15   38.00
  20   6  -2  688.13   37.50
  20   6  -2  679.83   38.00
 -20   6   2  654.43   37.10
 -20   6   2  693.93   37.90
  18  -6  -2   44.00    7.70
 -18  -6   2   43.90    5.70
 -18  -6   2   54.79    6.00
  18   6  -2   49.80    6.20
 -18   6   2   58.19    6.20
  18   6  -2   46.80    5.30
 -18   6   2   57.49    6.20
  16  -6  -2   98.99    8.80
 -16  -6   2  115.49    9.10
  16  -6  -2  126.59   10.10
 -16  -6   2   87.59    8.00
  16   6  -2  107.09    8.80
  16   6  -2  111.29    8.50
 -16   6   2  114.29    8.80
 -16   6   2  118.79    8.60
  14  -6  -2  241.48   16.80
 -14  -6   2  258.07   15.80
  14  -6  -2  234.18   16.20
 -14  -6   2  233.98   15.90
 -14   6   2  297.07   16.60
  14   6  -2  247.28   15.90
 -14   6   2  237.38   15.60
  14   6  -2  265.07   15.70
  12  -6  -2  256.57   16.80
 -12  -6   2  255.17   15.60
  12  -6  -2  247.58   16.00
 -12  -6   2  242.98   15.80
 -12   6   2  252.57   15.60
  12   6  -2  241.08   15.40
  12   6  -2  252.57   15.70
 -12   6   2  286.57   16.30
  10  -6  -2   38.90    5.30
 -10  -6   2   39.10    4.10
  10  -6  -2   31.80    3.80
 -10   6   2   36.20    4.00
 -10   6   2   34.30    3.60
  10   6  -2   37.50    3.90
  10   6  -2   29.90    3.60
   8  -6  -2 1249.68   73.49
  -8  -6   2 1337.17   73.59
  -8  -6   2 1394.56   73.59
   8  -6  -2 1290.57   74.09
   8   6  -2 1404.66   73.59
   8   6  -2 1410.16   73.59
  -8   6   2 1370.76   73.49
  -8   6   2 1458.05   73.89
  -6  -6   2  433.96   25.10
  -6  -6   2  438.36   25.00
   6  -6  -2  441.06   25.50
   6  -6  -2  444.06   25.00
  -6   6   2  423.96   24.80
   6   6  -2  460.45   25.10
  -6   6   2  485.25   25.40
   6   6  -2  441.76   25.20
   4  -6  -2  155.78    9.90
  -4  -6   2  169.48   10.20
  -4  -6   2  175.98   10.30
   4  -6  -2  152.58   10.40
  -4   6   2  145.89    9.80
  -4   6   2  162.48   10.20
   4   6  -2  186.58   10.40
   4   6  -2  178.78   10.50
   2  -6  -2 2411.26  133.49
  -2  -6   2 2521.05  133.49
  -2  -6   2 2586.54  133.69
   2  -6  -2 2478.85  133.19
   2   6  -2 2392.76  133.79
  -2   6   2 2544.15  133.19
  -2   6   2 2530.05  133.49
   2   6  -2 2656.83  133.89
   0   6  -2 6207.18  327.97
   2  -6   2  449.46   24.20
  -2  -6  -2  457.05   23.70
   2  -6   2  435.86   24.70
  -2  -6  -2  399.66   23.50
   2   6   2  445.36   23.90
  -2   6  -2  448.76   24.60
  -2   6  -2  456.05   25.00
   2   6   2  407.96   23.80
   4  -6   2 1205.18   66.49
  -4  -6  -2 1258.87   65.29
   4  -6   2 1295.47   65.99
  -4  -6  -2 1190.88   65.09
  -4   6  -2 1267.37   66.69
   4   6   2 1186.28   65.29
  -4   6  -2 1220.88   66.09
   4   6   2 1197.78   65.29
   6  -6   2 1145.19   68.59
  -6  -6  -2 1223.88   67.19
   6  -6   2 1341.97   68.09
  -6   6  -2 1282.97   68.19
   6   6   2 1315.37   67.29
  -6   6  -2 1308.97   68.79
   6   6   2 1232.08   67.19
   8  -6   2    4.80    2.10
   8  -6   2    2.80    1.60
  -8  -6  -2   10.60    1.60
  -8  -6  -2    7.40    1.50
  -8   6  -2    8.50    2.10
   8   6   2    7.10    1.40
   8   6   2   10.80    1.70
  -8   6  -2    4.60    2.80
 -10  -6  -2  783.62   44.10
  10  -6   2  715.03   45.60
 -10  -6  -2  784.72   43.90
  10  -6   2  865.31   45.00
  10   6   2  824.72   43.90
 -10   6  -2  885.51   45.60
  10   6   2  823.52   44.10
 -10   6  -2  813.72   44.80
  12  -6   2 2364.26  133.09
 -12  -6  -2 2422.86  132.39
 -12  -6  -2 2471.55  132.19
  12  -6   2 2280.47  133.99
  12   6   2 2661.33  132.39
 -12   6  -2 2597.64  133.09
  12   6   2 2489.65  132.49
 -12   6  -2 2594.34  133.69
 -14  -6  -2  257.47   15.30
  14  -6   2  241.88   16.20
  14  -6   2  242.38   17.50
 -14  -6  -2  257.97   15.80
  14   6   2  263.57   15.60
 -14   6  -2  265.07   16.60
  14   6   2  246.98   15.60
 -14   6  -2  272.17   16.10
  16  -6   2    0.30    2.10
  16  -6   2   -2.70    3.30
 -16  -6  -2    3.10    1.90
 -16  -6  -2    0.40    2.00
 -16   6  -2   -0.90    2.00
  16   6   2   -0.40    1.80
  16   6   2    5.80    2.50
 -16   6  -2    1.40    2.50
  18  -6   2  310.77   21.10
 -18  -6  -2  332.17   19.60
 -18  -6  -2  313.57   18.70
  18  -6   2  318.57   20.00
 -18   6  -2  270.77   18.90
  18   6   2  319.57   19.50
  18   6   2  319.17   19.50
 -18   6  -2  275.77   19.40
 -20  -6  -2   26.70    5.10
  20  -6   2   29.20    6.00
 -20  -6  -2   29.70    4.80
  20  -6   2   23.20    6.00
 -20   6  -2   34.00    5.80
 -20   6  -2   35.30    4.80
  20   6   2   24.90    5.10
  20   6   2   29.80    5.30
  22  -6   2   -1.20    4.90
 -22  -6  -2    6.00    2.60
 -22  -6  -2    4.20    3.50
  22  -6   2    7.30    3.60
  22   6   2    3.80    4.00
 -22   6  -2    4.80    3.40
  22   6   2    2.00    3.20
 -22   6  -2    0.70    2.60
  24  -6   2    3.60    4.80
 -24  -6  -2   -0.90    2.70
 -24  -6  -2   -0.70    3.40
  24  -6   2   -5.60    4.10
 -24   6  -2   -1.00    2.30
 -24   6  -2   -0.80    2.50
  24   6   2   -2.20    4.10
  24   6   2    0.00    4.30
 -26  -6  -2  103.79   10.80
  26  -6   2  105.39   11.90
 -26  -6  -2   96.39    9.40
  26  -6   2  110.59   12.00
  26   6   2   84.39   11.20
 -26   6  -2  101.59   10.60
 -26   6  -2  108.49    9.50
  26   6   2   88.09   11.10
 -28  -6  -2  238.78   18.00
 -28  -6  -2  187.78   15.70
  28  -6   2  202.08   18.50
  28   6   2  180.98   18.00
 -28   6  -2  228.08   15.90
  28   6   2  227.68   18.20
 -29  -7   2   29.80    6.80
 -29  -7   2   10.10    6.50
  29   7  -2   14.50    6.60
  29   7  -2   15.80    7.20
  27  -7  -2   68.59   10.60
 -27  -7   2   65.49    8.90
  27  -7  -2   71.19   10.50
 -27  -7   2   66.19    9.90
  27   7  -2   60.49    9.90
  27   7  -2   70.09   10.40
 -27   7   2   52.49    8.00
 -27   7   2   79.39    8.30
  25  -7  -2   38.60    7.70
 -25  -7   2   34.40    6.30
  25  -7  -2   35.80    8.10
 -25  -7   2   30.50    7.10
 -25   7   2   36.20    6.90
  25   7  -2   32.80    7.10
 -25   7   2   44.20    7.20
  25   7  -2   29.20    6.80
  23  -7  -2   40.90    8.80
 -23  -7   2   50.99    6.90
  23  -7  -2   55.39    7.00
  23   7  -2   52.49    7.60
 -23   7   2   47.00    6.90
  23   7  -2   36.50    7.10
 -23   7   2   60.29    7.10
  21  -7  -2  777.32   48.30
  21  -7  -2  812.82   47.70
 -21  -7   2  822.92   46.80
 -21  -7   2  772.72   47.40
  21   7  -2  773.52   46.70
 -21   7   2  916.71   47.60
 -21   7   2  877.31   47.00
  21   7  -2  782.42   47.20
 -19  -7   2  175.68   13.20
  19  -7  -2  192.38   13.40
  19  -7  -2  159.28   13.90
 -19  -7   2  164.28   12.50
  19   7  -2  172.28   12.60
 -19   7   2  175.78   12.50
  19   7  -2  156.88   12.60
 -19   7   2  203.18   13.30
  17  -7  -2   32.20    6.10
 -17  -7   2   37.20    5.50
 -17  -7   2   36.20    5.20
  17  -7  -2   47.50    5.60
 -17   7   2   33.90    5.10
 -17   7   2   38.30    5.10
  17   7  -2   32.00    5.10
  17   7  -2   42.20    5.10
 -15  -7   2 2089.79  117.79
 -15  -7   2 2277.17  118.39
  15  -7  -2 2166.88  119.29
  15  -7  -2 1923.31  118.09
 -15   7   2 2283.97  118.39
  15   7  -2 2271.37  117.79
  15   7  -2 2288.97  118.29
 -15   7   2 2212.18  117.89
  13  -7  -2  209.68   15.20
  13  -7  -2  210.98   14.20
 -13  -7   2  198.38   13.90
 -13  -7   2  221.68   13.80
  13   7  -2  231.48   14.10
 -13   7   2  228.08   13.80
 -13   7   2  203.88   14.20
  13   7  -2  210.38   13.50
  11  -7  -2    5.00    3.30
 -11  -7   2    6.10    1.90
 -11  -7   2    5.40    2.20
  11  -7  -2    5.10    2.50
 -11   7   2    5.80    2.20
  11   7  -2    2.50    1.90
 -11   7   2    4.00    2.10
  11   7  -2    6.50    2.20
   9  -7  -2 2048.59  115.19
  -9  -7   2 2310.87  115.29
  -9  -7   2 2091.79  115.09
   9  -7  -2 1995.10  115.79
   9   7  -2 2123.09  115.09
  -9   7   2 2145.09  114.99
  -9   7   2 2350.06  115.69
   9   7  -2 2141.29  115.09
   7  -7  -2  302.27   18.40
   7  -7  -2  317.87   17.80
  -7  -7   2  267.67   17.50
  -7  -7   2  289.87   17.60
  -7   7   2  296.87   17.50
   7   7  -2  295.07   17.80
   7   7  -2  298.07   17.60
  -7   7   2  331.87   18.10
   5  -7  -2  757.02   43.60
  -5  -7   2  786.52   43.10
  -5  -7   2  795.02   43.20
   5  -7  -2  728.33   42.90
  -5   7   2  819.02   43.40
   5   7  -2  765.22   43.40
  -5   7   2  831.92   43.00
   5   7  -2  829.62   43.40
   3  -7  -2 1290.57   69.09
  -3  -7   2 1252.17   69.29
  -3  -7   2 1301.97   69.49
   3  -7  -2 1247.28   69.59
  -3   7   2 1348.57   69.59
   3   7  -2 1307.27   69.69
  -3   7   2 1287.27   69.09
   3   7  -2 1290.97   69.79
  -1  -7   2  341.17   20.30
  -1  -7   2  342.57   20.10
   1  -7  -2  365.26   20.20
   1  -7  -2  379.26   19.80
   1   7  -2  337.17   20.60
  -1   7   2  384.46   20.00
   1   7  -2  341.47   20.60
   1  -7   2 5981.60  299.07
   1   7   2 5536.75  298.77
  -1   7  -2 5731.93  299.47
   1   7   2 5151.68  298.77
  -1   7  -2 5913.51  299.77
   3  -7   2   83.59    5.90
  -3  -7  -2   82.49    5.10
   3  -7   2   83.19    6.60
  -3  -7  -2   87.19    5.40
  -3   7  -2   81.79    6.50
  -3   7  -2   81.89    6.10
   3   7   2   86.89    5.60
   3   7   2   80.39    5.50
   5  -7   2 1507.65   84.39
  -5  -7  -2 1625.54   83.59
   5  -7   2 1470.05   85.09
  -5  -7  -2 1687.93   83.79
  -5   7  -2 1569.14   85.29
   5   7   2 1623.04   83.89
  -5   7  -2 1530.95   84.69
   5   7   2 1590.14   83.79
   7  -7   2 2591.94  146.09
  -7  -7  -2 2707.13  144.39
  -7  -7  -2 2715.33  144.29
   7  -7   2 2743.23  145.29
   7   7   2 2870.21  144.49
  -7   7  -2 2863.71  145.49
   7   7   2 2710.03  144.39
  -7   7  -2 2617.44  145.89
  -9  -7  -2   10.10    1.80
   9  -7   2    9.40    2.20
   9  -7   2   11.10    3.40
  -9  -7  -2   11.20    2.00
  -9   7  -2   11.80    2.50
   9   7   2   12.80    2.00
   9   7   2    6.80    1.70
  -9   7  -2   10.60    3.00
  11  -7   2 1530.75   90.29
 -11  -7  -2 1653.93   88.29
 -11  -7  -2 1661.03   88.59
  11  -7   2 1574.14   89.29
  11   7   2 1724.63   88.39
 -11   7  -2 1701.23   89.39
 -11   7  -2 1735.33   90.09
  11   7   2 1640.74   88.49
 -13  -7  -2 2201.98  120.79
  13  -7   2 2262.97  121.59
 -13  -7  -2 2246.38  120.49
  13  -7   2 2121.49  122.59
 -13   7  -2 2352.66  121.49
  13   7   2 2227.08  120.49
 -13   7  -2 2359.86  122.09
  13   7   2 2299.07  120.79
 -15  -7  -2  116.19    8.30
 -15  -7  -2   98.39    7.60
  15  -7   2  108.49    8.70
  15  -7   2  104.99    9.80
 -15   7  -2   99.89    8.20
  15   7   2  116.59    8.20
 -15   7  -2  114.69    9.10
  15   7   2  100.29    7.90
 -17  -7  -2  170.08   10.80
 -17  -7  -2  173.18   11.50
  17  -7   2  147.19   11.70
  17  -7   2  130.79   12.40
  17   7   2  163.88   11.30
 -17   7  -2  156.98   11.90
 -17   7  -2  144.49   11.00
  17   7   2  159.28   11.10
 -19  -7  -2   76.39    7.60
 -19  -7  -2   96.09    7.50
  19  -7   2   77.99    9.30
  19  -7   2   98.59    8.60
  19   7   2   89.79    8.00
 -19   7  -2   75.39    7.80
  19   7   2   71.99    7.60
 -19   7  -2   75.99    8.70
 -21  -7  -2   20.00    4.50
  21  -7   2   28.90    6.70
  21  -7   2   27.00    5.50
 -21  -7  -2   24.00    4.50
  21   7   2   21.90    4.90
 -21   7  -2   18.60    4.80
 -21   7  -2   23.30    4.90
  21   7   2   25.10    5.10
 -23  -7  -2   36.80    6.80
 -23  -7  -2   29.10    5.20
  23  -7   2   34.50    8.10
  23  -7   2   32.90    7.10
 -23   7  -2   46.80    7.10
  23   7   2   31.50    6.80
  23   7   2   44.30    7.00
 -23   7  -2   45.90    5.90
 -25  -7  -2    0.60    3.60
  25  -7   2    7.80    5.20
 -25  -7  -2    5.20    3.30
  25  -7   2   -5.60    2.60
 -25   7  -2   -2.40    3.40
  25   7   2    4.80    5.40
  25   7   2    3.70    4.80
 -25   7  -2   -1.40    3.20
  27  -7   2   95.89   14.00
  27  -7   2   85.69   10.30
 -27  -7  -2   96.59    9.70
 -27  -7  -2   92.39   11.60
 -27   7  -2  102.79    9.80
  27   7   2   87.19   12.70
 -27   7  -2   84.79    9.90
  27   7   2   76.19   11.00
 -28  -8   2   20.40    7.30
 -28  -8   2   32.80    8.40
  28   8  -2   27.30    7.30
  28   8  -2   26.10    8.40
 -26  -8   2   41.50    7.90
  26  -8  -2   41.90    8.90
  26  -8  -2   54.79    7.90
 -26  -8   2   46.10    8.30
 -26   8   2   60.69    7.80
  26   8  -2   53.99    9.00
 -26   8   2   44.60    7.50
  26   8  -2   46.00    8.90
  24  -8  -2   55.19    8.50
 -24  -8   2   53.19    8.50
  24  -8  -2   58.99    9.30
 -24  -8   2   47.50    7.60
  24   8  -2   52.79    8.30
 -24   8   2   54.49    7.50
  24   8  -2   65.29    9.00
 -24   8   2   62.59    8.60
  22  -8  -2  414.66   25.00
 -22  -8   2  317.47   24.30
 -22  -8   2  331.67   23.70
  22  -8  -2  394.46   26.00
 -22   8   2  402.56   23.90
  22   8  -2  372.86   24.70
 -22   8   2  417.16   24.70
  22   8  -2  358.96   24.00
 -20  -8   2  723.23   43.40
  20  -8  -2  717.43   45.40
  20  -8  -2  753.82   44.10
 -20  -8   2  788.42   44.40
  20   8  -2  716.03   43.30
 -20   8   2  797.92   43.60
  20   8  -2  703.13   43.80
 -20   8   2  838.02   44.10
 -18  -8   2  140.49   11.20
 -18  -8   2  129.69   10.50
  18  -8  -2  150.18   11.60
  18  -8  -2  116.39   12.50
 -18   8   2  154.38   11.50
  18   8  -2  126.89   10.40
 -18   8   2  130.19   10.20
  18   8  -2  139.59   10.90
  16  -8  -2  843.82   48.40
  16  -8  -2  861.41   49.60
 -16  -8   2  861.61   48.30
 -16  -8   2  849.12   47.80
  16   8  -2  821.82   48.00
 -16   8   2  886.51   48.40
 -16   8   2  821.72   47.70
  16   8  -2  858.41   47.70
 -14  -8   2  771.12   42.70
 -14  -8   2  790.32   43.10
  14  -8  -2  726.23   43.00
  14  -8  -2  684.83   43.70
 -14   8   2  828.02   43.30
 -14   8   2  767.92   42.70
  14   8  -2  742.13   42.50
  14   8  -2  758.62   42.80
 -12  -8   2   -0.40    2.10
  12  -8  -2    1.30    2.50
  12  -8  -2    2.30    2.00
 -12  -8   2    2.60    2.00
 -12   8   2    0.80    1.90
  12   8  -2   -0.70    1.50
 -12   8   2    0.50    1.50
  12   8  -2    1.20    2.00
  10  -8  -2  372.96   22.00
  10  -8  -2  378.26   22.80
 -10  -8   2  352.96   21.70
 -10  -8   2  381.36   21.90
  10   8  -2  355.46   21.70
 -10   8   2  353.06   21.50
 -10   8   2  396.36   22.30
  10   8  -2  366.96   21.70
  -8  -8   2 1286.97   67.79
   8  -8  -2 1270.07   67.79
  -8  -8   2 1233.28   67.69
   8  -8  -2 1122.79   68.29
  -8   8   2 1273.77   67.69
   8   8  -2 1236.18   67.89
   8   8  -2 1301.37   67.89
  -8   8   2 1257.67   68.09
  -6  -8   2  636.84   34.90
  -6  -8   2  660.53   35.10
   6  -8  -2  646.94   34.90
   6  -8  -2  595.04   35.50
  -6   8   2  606.94   34.70
   6   8  -2  644.44   35.10
  -6   8   2  653.53   35.40
   6   8  -2  575.84   35.10
   4  -8  -2  881.71   45.70
  -4  -8   2  872.01   45.70
   4  -8  -2  768.62   46.00
  -4  -8   2  827.92   45.90
  -4   8   2  846.12   45.60
   4   8  -2  881.21   46.20
  -4   8   2  866.71   46.10
   4   8  -2  755.02   46.00
   2  -8  -2  122.49    7.00
  -2  -8   2  110.29    7.10
  -2  -8   2  100.69    7.30
   2  -8  -2   99.49    7.20
  -2   8   2  103.59    7.40
   2   8  -2   96.29    7.60
  -2   8   2   96.29    6.90
   2   8  -2  105.99    7.60
   0  -8   2  211.88   12.80
   0  -8  -2  203.28   11.90
   0  -8   2  221.58   12.40
   0  -8  -2  209.78   12.30
   0   8  -2  194.48   12.90
   0   8   2  202.78   12.50
   0   8  -2  199.18   13.00
   0   8   2  200.78   12.20
  -2  -8  -2  743.13   41.00
   2  -8   2  805.82   42.50
  -2  -8  -2  794.72   41.40
   2  -8   2  775.32   41.80
  -2   8  -2  773.62   42.70
   2   8   2  765.72   41.60
   2   8   2  726.63   41.50
  -2   8  -2  730.33   42.20
   4  -8   2  346.57   19.20
  -4  -8  -2  333.67   18.50
   4  -8   2  345.77   19.90
  -4  -8  -2  349.17   18.20
  -4   8  -2  332.27   20.00
   4   8   2  310.87   18.60
  -4   8  -2  322.47   19.40
   4   8   2  302.97   18.60
   6  -8   2  219.08   12.50
  -6  -8  -2  208.48   11.80
   6  -8   2  201.98   13.50
  -6  -8  -2  203.98   11.40
  -6   8  -2  189.28   13.40
   6   8   2  204.68   11.80
  -6   8  -2  179.48   12.50
   6   8   2  195.98   11.80
   8  -8   2   98.89    7.30
  -8  -8  -2   86.79    6.20
   8  -8   2   88.79    8.20
  -8  -8  -2   91.39    6.10
   8   8   2   92.69    6.20
  -8   8  -2  116.79    8.30
   8   8   2   94.69    6.40
  -8   8  -2   95.99    7.40
  10  -8   2  182.18   11.80
 -10  -8  -2  159.68   10.50
  10  -8   2  177.38   12.60
 -10  -8  -2  178.78   10.60
  10   8   2  168.68   10.50
 -10   8  -2  182.38   12.60
  10   8   2  172.38   10.70
 -10   8  -2  172.48   11.50
  12  -8   2  876.01   53.89
 -12  -8  -2  930.31   51.69
  12  -8   2  995.70   52.99
 -12  -8  -2  969.70   51.99
  12   8   2  979.00   51.99
 -12   8  -2  935.41   53.39
  12   8   2  965.50   51.69
 -12   8  -2  965.90   52.79
  14  -8   2  743.53   43.30
 -14  -8  -2  783.52   42.50
  14  -8   2  663.63   44.10
 -14  -8  -2  757.52   42.10
 -14   8  -2  810.22   43.90
 -14   8  -2  773.92   43.10
  14   8   2  781.52   42.20
  14   8   2  786.02   42.40
  16  -8   2  155.78   12.80
 -16  -8  -2  186.58   11.80
  16  -8   2  144.59   14.10
 -16  -8  -2  170.38   12.10
  16   8   2  185.48   12.20
  16   8   2  192.98   12.20
 -16   8  -2  188.48   12.60
 -16   8  -2  195.38   13.30
  18  -8   2   39.40    5.50
 -18  -8  -2   33.70    5.10
  18  -8   2   26.20    7.20
 -18  -8  -2   48.70    5.20
  18   8   2   31.80    5.40
 -18   8  -2   36.00    5.80
  18   8   2   35.10    5.30
 -18   8  -2   43.70    6.00
 -20  -8  -2   11.80    3.30
  20  -8   2    6.90    4.30
  20  -8   2    9.20    6.00
 -20  -8  -2   13.40    3.80
  20   8   2    6.70    3.50
 -20   8  -2    8.40    3.20
 -20   8  -2    8.50    4.50
  20   8   2    9.90    4.10
  22  -8   2    1.60    2.80
 -22  -8  -2   -2.10    2.90
  22  -8   2   -2.10    5.10
 -22  -8  -2   -3.40    2.40
  22   8   2    0.90    3.20
 -22   8  -2    6.20    3.30
 -22   8  -2   -1.30    2.30
  22   8   2    0.40    4.00
 -24  -8  -2    7.90    4.80
 -24  -8  -2    9.90    3.80
  24  -8   2    8.80    5.30
  24  -8   2    2.50    4.60
 -24   8  -2    5.60    4.10
 -24   8  -2    9.80    4.00
  24   8   2    2.80    5.30
  24   8   2    2.60    4.10
 -26  -8  -2   -2.60    3.90
  26  -8   2    3.60    7.30
 -26  -8  -2    3.80    5.10
  26  -8   2   -3.40    5.60
 -26   8  -2    3.20    4.10
  26   8   2    2.60    5.00
  26   8   2    0.50    6.00
 -26   8  -2    0.50    3.20
 -27  -9   2    7.40    6.00
 -27  -9   2   12.50    5.60
  27   9  -2    6.30    6.30
  27   9  -2    5.10    6.10
 -25  -9   2   13.00    5.40
  25  -9  -2   20.90    5.70
 -25  -9   2   19.80    6.40
  25  -9  -2   29.00    7.70
  25   9  -2   28.70    7.10
  25   9  -2   17.80    6.30
 -25   9   2   24.50    5.40
 -25   9   2   17.80    5.10
 -23  -9   2  220.18   17.50
  23  -9  -2  247.68   20.60
 -23  -9   2  246.18   18.80
  23  -9  -2  280.17   19.00
 -23   9   2  268.97   18.00
  23   9  -2  245.78   18.50
  23   9  -2  243.38   18.00
 -23   9   2  239.78   17.10
  21  -9  -2  316.87   22.40
 -21  -9   2  269.47   20.00
  21  -9  -2  345.67   21.60
 -21  -9   2  257.47   20.50
  21   9  -2  295.97   20.80
 -21   9   2  323.27   20.50
  21   9  -2  322.37   20.80
 -21   9   2  354.96   21.50
 -19  -9   2  128.59   11.80
  19  -9  -2  141.69   12.90
  19  -9  -2  152.88   12.00
 -19  -9   2  138.59   11.40
 -19   9   2  158.08   11.70
 -19   9   2  154.48   11.70
  19   9  -2  132.69   11.50
  19   9  -2  159.28   11.70
  17  -9  -2  302.37   20.20
 -17  -9   2  312.47   19.90
  17  -9  -2  319.07   21.60
 -17  -9   2  300.17   20.20
  17   9  -2  305.87   19.70
 -17   9   2  344.17   20.50
  17   9  -2  310.17   20.20
 -17   9   2  310.07   19.90
 -15  -9   2  508.15   31.60
  15  -9  -2  540.95   32.10
 -15  -9   2  544.35   31.60
  15  -9  -2  514.75   33.20
 -15   9   2  560.94   31.60
  15   9  -2  545.75   31.50
  15   9  -2  549.65   31.80
 -15   9   2  558.94   32.20
  13  -9  -2  123.69    9.40
 -13  -9   2  100.39    8.50
 -13  -9   2  101.89    8.40
  13  -9  -2  102.19   10.10
  13   9  -2  114.79    8.70
 -13   9   2  104.69    9.20
  13   9  -2  114.89    8.60
 -13   9   2   99.59    8.50
  11  -9  -2   14.80    4.50
  11  -9  -2   15.50    3.60
 -11  -9   2   23.00    3.70
  11   9  -2   17.60    3.50
  11   9  -2   20.50    3.70
 -11   9   2   26.40    3.50
 -11   9   2   14.30    3.80
   9  -9  -2  435.06   24.70
  -9  -9   2  425.06   24.60
   9  -9  -2  395.76   25.30
  -9  -9   2  408.46   24.40
   9   9  -2  396.76   24.60
   9   9  -2  442.26   24.70
  -9   9   2  425.86   24.90
  -9   9   2  429.36   24.50
  -7  -9   2   43.40    4.50
   7  -9  -2   46.70    4.60
  -7  -9   2   55.59    4.70
   7  -9  -2   32.90    5.10
   7   9  -2   47.60    4.80
  -7   9   2   41.00    5.00
   7   9  -2   35.80    4.50
  -7   9   2   42.10    4.50
  -5  -9   2   95.09    6.90
  -5  -9   2   86.79    6.50
   5  -9  -2   92.49    7.30
   5  -9  -2   78.69    6.40
  -5   9   2   87.89    6.60
  -5   9   2   85.29    7.10
   5   9  -2   89.19    7.10
   5   9  -2   89.99    7.10
  -3  -9   2   56.69    4.60
   3  -9  -2   55.49    4.50
  -3  -9   2   53.29    4.90
   3  -9  -2   54.39    5.00
  -3   9   2   50.39    5.00
  -3   9   2   54.99    4.70
   3   9  -2   48.50    5.10
   3   9  -2   51.59    5.30
  -1  -9   2  161.68    9.90
  -1  -9   2  157.28   10.30
   1  -9  -2  154.28   10.00
   1  -9  -2  157.78    9.60
  -1   9   2  141.59    9.80
   1   9  -2  159.18   10.80
  -1   9   2  148.89   10.20
   1   9  -2  161.68   10.70
  -1  -9  -2  275.77   15.20
  -1  -9  -2  250.47   14.70
   1  -9   2  270.87   15.30
   1  -9   2  287.57   16.10
   1   9   2  240.28   15.30
  -1   9  -2  237.48   15.90
  -1   9  -2  255.37   16.40
   1   9   2  253.97   15.30
   3  -9   2   53.09    5.40
  -3  -9  -2   66.69    4.80
  -3  -9  -2   60.09    4.30
   3  -9   2   65.49    5.20
  -3   9  -2   60.69    5.80
   3   9   2   62.79    5.00
   3   9   2   60.29    5.10
  -3   9  -2   82.29    6.80
   5  -9   2  453.25   23.80
  -5  -9  -2  443.66   23.10
   5  -9   2  383.26   24.30
  -5  -9  -2  431.26   22.60
  -5   9  -2  411.56   24.10
   5   9   2  384.66   23.10
  -5   9  -2  394.56   24.60
   5   9   2  387.56   23.10
  -7  -9  -2   74.39    5.40
   7  -9   2   92.39    6.30
  -7  -9  -2   71.29    5.00
   7  -9   2   76.29    6.90
   7   9   2   65.09    5.40
   7   9   2   72.29    5.40
  -7   9  -2   82.29    7.10
  -7   9  -2   73.99    6.20
  -9  -9  -2  334.57   19.40
  -9  -9  -2  352.26   19.70
   9  -9   2  313.77   21.40
   9  -9   2  336.17   20.60
  -9   9  -2  391.66   21.80
   9   9   2  336.77   19.60
  -9   9  -2  334.97   20.70
   9   9   2  371.86   19.90
  11  -9   2   10.70    2.80
 -11  -9  -2    8.70    2.20
  11  -9   2    7.50    3.20
 -11  -9  -2    9.80    2.20
 -11   9  -2   17.90    4.40
  11   9   2    8.30    2.00
 -11   9  -2    9.90    3.10
  11   9   2    9.80    2.40
  13  -9   2  732.73   44.60
  13  -9   2  708.73   43.10
 -13  -9  -2  758.72   42.20
 -13  -9  -2  762.32   42.10
 -13   9  -2  845.72   44.20
 -13   9  -2  779.52   43.30
  13   9   2  800.02   42.30
  13   9   2  727.63   41.90
 -15  -9  -2  432.56   25.40
 -15  -9  -2  453.15   25.10
  15  -9   2  362.86   27.00
  15  -9   2  460.75   26.50
 -15   9  -2  451.95   26.80
  15   9   2  453.65   25.30
  15   9   2  421.46   25.30
 -15   9  -2  437.76   26.10
 -17  -9  -2   46.40    5.90
 -17  -9  -2   50.89    5.50
  17  -9   2   53.29    7.70
  17  -9   2   67.99    6.80
  17   9   2   53.39    5.80
  17   9   2   61.49    6.30
 -17   9  -2   58.79    7.70
 -17   9  -2   44.40    6.50
 -19  -9  -2   11.30    3.20
  19  -9   2   17.80    4.90
 -19  -9  -2    9.10    3.30
  19  -9   2    4.60    4.10
  19   9   2   13.10    3.70
 -19   9  -2   11.90    4.00
  19   9   2    6.10    3.30
 -19   9  -2   14.30    3.90
 -21  -9  -2   29.70    5.20
  21  -9   2   24.60    5.30
 -21  -9  -2   31.10    5.90
  21  -9   2   31.50    7.30
 -21   9  -2   36.90    6.80
  21   9   2   35.60    6.20
 -21   9  -2   42.20    5.70
  21   9   2   19.40    5.10
  23  -9   2   49.70    7.40
 -23  -9  -2   47.40    6.50
  23  -9   2   49.50    9.20
 -23  -9  -2   45.20    7.20
  23   9   2   35.70    6.90
 -23   9  -2   36.80    6.90
  23   9   2   53.99    8.10
 -23   9  -2   48.00    6.50
 -25  -9  -2    2.30    4.90
  25  -9   2    9.30    5.00
  25  -9   2   13.40    7.70
 -25  -9  -2   14.60    4.60
  25   9   2   12.10    6.00
 -25   9  -2    4.60    3.90
  25   9   2    3.30    4.90
 -25   9  -2    3.90    3.60
 -27  -9  -2    9.50    6.20
 -27  -9  -2    9.60    4.40
  27   9   2    4.80    6.30
  27   9   2   13.60    6.20
 -26 -10   2    7.70    6.10
 -26 -10   2    3.50    5.80
  26  10  -2    3.10    5.40
  26  10  -2   -2.10    5.90
 -24 -10   2   61.29    9.40
 -24 -10   2   50.49    8.50
  24 -10  -2   73.09    8.80
  24 -10  -2   72.09   12.20
 -24  10   2   69.59    8.50
 -24  10   2   88.79    9.40
  24  10  -2   52.89    9.40
  24  10  -2   62.69    9.70
 -22 -10   2  206.88   16.60
 -22 -10   2  199.58   15.70
  22 -10  -2  233.78   17.00
  22 -10  -2  210.58   17.80
  22  10  -2  236.88   16.60
 -22  10   2  222.18   16.70
 -22  10   2  215.28   15.50
  22  10  -2  204.08   16.70
  20 -10  -2    1.50    2.90
 -20 -10   2   -2.60    3.20
 -20 -10   2    1.20    3.30
  20 -10  -2    4.20    4.30
  20  10  -2    2.40    3.00
[truncated: 1,288,315 more chars]
