# Supplementary material for: A charged diatomic triple-bonded U≡N species trapped in C82 fullerene cages
Source: Nat Commun. 2022 Nov 23;13:7192. doi: 10.1038/s41467-022-34651-5 (PMC9684569; doi:10.1038/s41467-022-34651-5)
Supplement: Supplementary file 6 — Source data [file 41467_2022_34651_MOESM6_ESM.xlsx]

## Sheet: Fig.4
		Fig. 4 Spectra characterization of UN@Cs(6)-C82 and UN@C2(5)-C82.
		Fig.4a				Fig.4b			Fig.4c
		Wavelength/nm	Absorbance (I)	Absorbance (II)		Wavenumber/cm-1	Intensity		UN@C2(5)-C82			UN@Cs(6)-C82
		1600	0.00477954	0.00725727		1600.6	0.23519		Wavenumber/cm-1	Intensity		Wavenumber/cm-1	Intensity
		1599	0.00492524	0.00713752		1598.67	0.23477		100.761	14313.9		100	15212
		1598	0.0051832	0.00759867		1596.74	0.23454		101.522	14259.9		100.761	21511.5
		1597	0.00544913	0.00752534		1594.81	0.2339		102.284	14411.1		101.522	27609.7
		1596	0.00575435	0.00707321		1592.88	0.23217		103.045	14562.3		102.284	27693.5
		1595	0.0058058	0.00732206		1590.95	0.22943		103.806	14515.5		103.045	27777.2
		1594	0.00581978	0.00769117		1589.03	0.22648		104.567	14442.5		103.806	27754.6
		1593	0.00584533	0.00737856		1587.1	0.22463		105.328	14424.7		104.567	27717.8
		1592	0.00594573	0.00716042		1585.17	0.22464		106.089	14427		105.328	27743.1
		1591	0.005886	0.0074753		1583.24	0.22571		106.851	14434.2		106.089	27691
		1590	0.00603213	0.00776772		1581.31	0.22617		107.612	14444.9		106.851	27642.2
		1589	0.0060194	0.007365		1579.38	0.22438		108.373	14431.8		107.612	27795.7
		1588	0.00604811	0.00703538		1577.46	0.21794		109.134	14387.5		108.373	27791.8
		1587	0.00607575	0.00750856		1575.53	0.20659		109.895	14376.1		109.134	27713.1
		1586	0.0060946	0.00774429		1573.6	0.19717		110.657	14445.9		109.895	27730.2
		1585	0.00618799	0.00724927		1571.67	0.19543		111.418	14513.4		110.657	27637.1
		1584	0.00614322	0.00718168		1569.74	0.20182		112.179	14566		111.418	27552.9
		1583	0.00622845	0.00776556		1567.81	0.21176		112.94	14718.7		112.179	27523.5
		1582	0.00629944	0.00784273		1565.89	0.21966		113.701	14619.9		112.94	27494.2
		1581	0.0062243	0.0073369		1563.96	0.22482		114.462	14420.2		113.701	27592.2
		1580	0.0063955	0.00721611		1562.03	0.22863		115.224	14393.9		114.462	27990.9
		1579	0.00638428	0.00778108		1560.1	0.23257		115.985	14380.9		115.224	27896.8
		1578	0.00640524	0.00788461		1558.17	0.23613		116.746	14367.2		115.985	27776.8
		1577	0.00634207	0.00734012		1556.24	0.23642		117.507	14353.2		116.746	27665.5
		1576	0.0064116	0.00727865		1554.31	0.23473		118.268	14356.9		117.507	27579
		1575	0.00644418	0.00788638		1552.39	0.23331		119.029	14374.6		118.268	27552.8
		1574	0.00650209	0.00797367		1550.46	0.23281		119.791	14396.9		119.029	27495
		1573	0.00656516	0.00739204		1548.53	0.23278		120.552	14425.9		119.791	27441.4
		1572	0.00659635	0.0074299		1546.6	0.23278		121.313	14441.1		120.552	27393.8
		1571	0.00666272	0.00806337		1544.67	0.23295		122.074	14419.2		121.313	27354.7
		1570	0.00672681	0.00824395		1542.74	0.23328		122.835	14389.1		122.074	27338.9
		1569	0.00679175	0.00775439		1540.82	0.23297		123.597	14302.2		122.835	27324.8
		1568	0.00676685	0.00764628		1538.89	0.23077		124.358	14215.4		123.597	27323.4
		1567	0.00687845	0.00828764		1536.96	0.22832		125.119	14249.8		124.358	27322
		1566	0.00692695	0.00859927		1535.03	0.22734		125.88	14286.2		125.119	27192.5
		1565	0.00699003	0.008145		1533.1	0.22779		126.641	14328.5		125.88	27060.9
		1564	0.00683719	0.00784083		1531.17	0.22831		127.402	14372		126.641	27129.6
		1563	0.00703764	0.00842607		1529.25	0.22856		128.164	14336.9		127.402	27236.1
		1562	0.00704919	0.00886064		1527.32	0.2288		128.925	14268.2		128.164	27206.8
		1561	0.00711576	0.00851706		1525.39	0.22858		129.686	14244.5		128.925	27119.5
		1560	0.007206	0.00802508		1523.46	0.2273		130.447	14256.2		129.686	27133
		1559	0.00717544	0.00843127		1521.53	0.22498		131.208	14241.8		130.447	27226
		1558	0.00732827	0.0089295		1519.6	0.22288		131.97	14191.3		131.208	27258.8
		1557	0.00726459	0.00876562		1517.67	0.22244		132.731	14155.3		131.97	27208.3
		1556	0.00738601	0.00816842		1515.75	0.22289		133.492	14156.2		132.731	27160.9
		1555	0.00744789	0.00814655		1513.82	0.22319		134.253	14160.5		133.492	27121.1
		1554	0.00735673	0.00875318		1511.89	0.2237		135.014	14185.3		134.253	27089.4
		1553	0.00755576	0.00888838		1509.96	0.22533		135.775	14210		135.014	27106.7
		1552	0.00752545	0.00822859		1508.03	0.22828		136.537	14203.9		135.775	27124
		1551	0.00758653	0.00788163		1506.1	0.23062		137.298	14197.8		136.537	27104.3
		1550	0.00773057	0.00835754		1504.18	0.23024		138.059	14241.9		137.298	27084.7
		1549	0.00769091	0.00862679		1502.25	0.2287		138.82	14293.8		138.059	27069.5
		1548	0.00782586	0.00799885		1500.32	0.22797		139.581	14257.6		138.82	27055
		1547	0.00780715	0.00733783		1498.39	0.228		140.343	14188.3		139.581	27075.5
		1546	0.00789606	0.00787542		1496.46	0.22731		141.104	14178		140.343	27109.2
		1545	0.00802255	0.00825276		1494.53	0.22528		141.865	14208.4		141.104	27094
		1544	0.00803938	0.0081531		1492.6	0.22283		142.626	14216		141.865	27044.8
		1543	0.0081312	0.00746577		1490.68	0.22059		143.387	14196.4		142.626	26997.8
		1542	0.00821648	0.00742258		1488.75	0.21901		144.148	14177.3		143.387	26953.2
		1541	0.00828996	0.0080587		1486.82	0.21889		144.91	14159.5		144.148	26948.2
		1540	0.00832357	0.00844215		1484.89	0.22002		145.671	14161.6		144.91	27026.9
		1539	0.00832619	0.00803452		1482.96	0.2216		146.432	14251.1		145.671	27105.1
		1538	0.00845922	0.00752479		1481.03	0.22236		147.193	14339.7		146.432	27181
		1537	0.00849855	0.00757439		1479.11	0.22067		147.954	14411.4		147.193	27255.1
		1536	0.00864606	0.00830091		1477.18	0.21505		148.716	14483.1		147.954	27296.9
		1535	0.0086641	0.00851949		1475.25	0.20465		149.477	14579.3		148.716	27338.6
		1534	0.00880445	0.0079922		1473.32	0.19122		150.238	14459.8		149.477	27388
		1533	0.00890923	0.00771186		1471.39	0.1811		150.999	14436.2		150.238	27438.2
		1532	0.00894459	0.0081032		1469.46	0.17863		151.76	14339		150.999	27449
		1531	0.00896419	0.00856147		1467.54	0.18109		152.521	14240.9		151.76	27449
		1530	0.00904586	0.00841681		1465.61	0.1845		153.283	14242.3		152.521	27359.9
		1529	0.00909772	0.00798617		1463.68	0.18675		154.044	14234.9		153.283	27223.4
		1528	0.00918313	0.00776206		1461.75	0.18831		154.805	14219.5		154.044	27156.8
		1527	0.00919083	0.00817488		1459.82	0.19077		155.566	14236.1		154.805	27154.4
		1526	0.00931625	0.00851973		1457.89	0.19441		156.327	14303.3		155.566	27168.7
		1525	0.00938666	0.00832371		1455.96	0.19709		157.088	14336.2		156.327	27209.1
		1524	0.00941702	0.00787157		1454.04	0.19764		157.85	14271.4		157.088	27203.4
		1523	0.00946977	0.00779476		1452.11	0.1974		158.611	14206.2		157.85	27066.4
		1522	0.00958332	0.00829706		1450.18	0.19718		159.372	14137.6		158.611	26954.9
		1521	0.00975549	0.00863495		1448.25	0.19632		160.133	14069		159.372	27016.5
		1520	0.00974649	0.00832141		1446.32	0.19481		160.894	14036.6		160.133	27078
		1519	0.00980601	0.00793388		1444.39	0.1943		161.656	14004.2		160.894	26982.6
		1518	0.0099804	0.00762554		1442.47	0.19595		162.417	14064.7		161.656	26887.3
		1517	0.0100055	0.00805288		1440.54	0.19896		163.178	14138.9		162.417	26904.5
		1516	0.010141	0.00857242		1438.61	0.2015		163.939	14127.6		163.178	26938.3
		1515	0.0102381	0.0087437		1436.68	0.20186		164.7	14086.7		163.939	26946.7
		1514	0.0103422	0.00813442		1434.75	0.19947		165.461	14095		164.7	26946.2
		1513	0.0105185	0.00761896		1432.82	0.19562		166.223	14134		165.461	26896
		1512	0.0105177	0.00772226		1430.9	0.1919		166.984	14139.5		166.223	26814.6
		1511	0.0106383	0.00845421		1428.97	0.18974		167.745	14109.9		166.984	26773.7
		1510	0.0107961	0.00883512		1427.04	0.19024		168.506	14079.4		167.745	26775.1
		1509	0.0109125	0.00851777		1425.11	0.19354		169.267	14047.5		168.506	26781.1
		1508	0.0110491	0.007864		1423.18	0.19854		170.029	14045.4		169.267	26795.2
		1507	0.0111282	0.00778227		1421.25	0.2039		170.79	14140.5		170.029	26803
		1506	0.0112497	0.00833819		1419.32	0.20917		171.551	14213.2		170.79	26790.3
		1505	0.0113226	0.00889356		1417.4	0.21294		172.312	14106.8		171.551	26779.6
		1504	0.0115381	0.00894622		1415.47	0.2132		173.073	14000.4		172.312	26784.8
		1503	0.0116066	0.00829487		1413.54	0.21053		173.834	14034.3		173.073	26789.9
		1502	0.0117142	0.00785649		1411.61	0.20771		174.596	14070		173.834	26817.4
		1501	0.0118899	0.00789901		1409.68	0.20778		175.357	14080.3		174.596	26845.2
		1500	0.0119736	0.00857926		1407.75	0.21115		176.118	14086.4		175.357	26723.2
		1499	0.0121307	0.00894252		1405.83	0.21544		176.879	14069.2		176.118	26577.2
		1498	0.0122131	0.00884516		1403.9	0.21841		177.64	14043.8		176.879	26633.6
		1497	0.0124006	0.0081804		1401.97	0.21949		178.402	14017.2		177.64	26761.8
		1496	0.0124191	0.00779858		1400.04	0.21917		179.163	13989.8		178.402	26793
		1495	0.0126692	0.00806522		1398.11	0.21791		179.924	13989.7		179.163	26763.8
		1494	0.0128685	0.00869291		1396.18	0.21622		180.685	14017.5		179.924	26698.8
		1493	0.0129335	0.00911659		1394.25	0.21488		181.446	14055.2		180.685	26596.9
		1492	0.013203	0.00898935		1392.33	0.21415		182.207	14109.4		181.446	26590.9
		1491	0.013451	0.00836194		1390.4	0.2132		182.969	14145.1		182.207	26746.5
		1490	0.013749	0.00802701		1388.47	0.21026		183.73	14125.8		182.969	26840.9
		1489	0.0141346	0.00823959		1386.54	0.20453		184.491	14097.9		183.73	26752.7
		1488	0.0142685	0.00889214		1384.61	0.19793		185.252	14013		184.491	26684.7
		1487	0.0143621	0.00938946		1382.68	0.19302		186.013	13928.6		185.252	26751.7
		1486	0.0143481	0.00913568		1380.76	0.19105		186.775	13886.6		186.013	26817.3
		1485	0.0142488	0.0085955		1378.83	0.19233		187.536	13844.6		186.775	26754.6
		1484	0.0142784	0.00802413		1376.9	0.19616		188.297	13967.8		187.536	26691.8
		1483	0.0143163	0.00809826		1374.97	0.20083		189.058	14111.3		188.297	26609.7
		1482	0.0144214	0.00851519		1373.04	0.20444		189.819	14100.6		189.058	26525.2
		1481	0.0145275	0.00905458		1371.11	0.20615		190.58	14044.4		189.819	26578.9
		1480	0.0147497	0.00921272		1369.19	0.20624		191.342	14015.4		190.58	26673.3
		1479	0.0149187	0.00866957		1367.26	0.20484		192.103	14000.8		191.342	26679.8
		1478	0.0150369	0.0082369		1365.33	0.20208		192.864	13983.4		192.103	26639.6
		1477	0.0152222	0.00803848		1363.4	0.19865		193.625	13963.5		192.864	26653.4
		1476	0.0154881	0.00823041		1361.47	0.19593		194.386	13984.3		193.625	26713.9
		1475	0.0156841	0.00870115		1359.54	0.19512		195.147	14061.3		194.386	26729.4
		1474	0.0159051	0.00902268		1357.61	0.19608		195.909	14089		195.147	26682.6
		1473	0.0162187	0.00898441		1355.69	0.19755		196.67	14003.5		195.909	26640.8
		1472	0.0165233	0.00851128		1353.76	0.19833		197.431	13942.9		196.67	26610.6
		1471	0.016812	0.0081723		1351.83	0.19856		198.192	13990.1		197.431	26585.1
		1470	0.0171125	0.00803233		1349.9	0.19931		198.953	14035.5		198.192	26580.4
		1469	0.017242	0.00810971		1347.97	0.20074		199.715	14056.8		198.953	26573.3
		1468	0.0171582	0.008453		1346.04	0.20193		200.476	14078.1		199.715	26536
		1467	0.0172316	0.00896358		1344.12	0.20232		201.237	14026		200.476	26498.6
		1466	0.0172055	0.0091922		1342.19	0.20235		201.998	13970.7		201.237	26596.6
		1465	0.017365	0.0087175		1340.26	0.20298		202.759	14002.7		201.998	26700.7
		1464	0.0174827	0.00837345		1338.33	0.20449		203.52	14050.9		202.759	26689.5
		1463	0.0176258	0.00816913		1336.4	0.20562		204.282	14031.2		203.52	26656.8
		1462	0.0178822	0.00817755		1334.47	0.20525		205.043	13986.2		204.282	26642.1
		1461	0.017999	0.00871977		1332.55	0.20388		205.804	14004.1		205.043	26634.1
		1460	0.0181896	0.00909161		1330.62	0.20204		206.565	14060.8		205.804	26639.8
		1459	0.0184303	0.0091246		1328.69	0.19965		207.326	14078		206.565	26654
		1458	0.0186508	0.00894474		1326.76	0.1975		208.088	14056.2		207.326	26624.9
		1457	0.0188554	0.00866912		1324.83	0.19724		208.849	14057.2		208.088	26553.4
		1456	0.0189968	0.00836851		1322.9	0.1991		209.61	14093.1		208.849	26518.8
		1455	0.0192301	0.00835297		1320.97	0.20137		210.371	14115.5		209.61	26541
		1454	0.0193757	0.00842665		1319.05	0.20278		211.132	14103.2		210.371	26577.5
		1453	0.0196539	0.00880213		1317.12	0.20423		211.893	14082.3		211.132	26650.5
		1452	0.0198728	0.00915159		1315.19	0.20701		212.655	14019.7		211.893	26709.5
		1451	0.0200562	0.00934828		1313.26	0.21061		213.416	13961.5		212.655	26700.5
		1450	0.0203091	0.0093318		1311.33	0.21323		214.177	13970.1		213.416	26692.9
		1449	0.0204145	0.00916285		1309.4	0.21369		214.938	13978.6		214.177	26708.6
		1448	0.0206718	0.00874114		1307.48	0.21238		215.699	14076.5		214.938	26724.2
		1447	0.0209039	0.00854486		1305.55	0.21117		216.461	14179		215.699	26735.8
		1446	0.0211441	0.00861477		1303.62	0.21175		217.222	14219		216.461	26747.2
		1445	0.021431	0.00876295		1301.69	0.21408		217.983	14247.4		217.222	26884.6
		1444	0.0216596	0.0090301		1299.76	0.21753		218.744	14238.6		217.983	27045.3
		1443	0.0219373	0.00927026		1297.83	0.2219		219.505	14216.3		218.744	27245.5
		1442	0.0222158	0.009559		1295.9	0.22645		220.266	14319.3		219.505	27460
		1441	0.022434	0.00956646		1293.98	0.22959		221.028	14496.8		220.266	27420.4
		1440	0.0226887	0.00927409		1292.05	0.23021		221.789	14655.6		221.028	27229.6
		1439	0.0229823	0.00898827		1290.12	0.22828		222.55	14797.1		221.789	27142.7
		1438	0.0232585	0.00880514		1288.19	0.22471		223.311	14838.7		222.55	27151.7
		1437	0.0235093	0.00875963		1286.26	0.22147		224.072	14739		223.311	27072.7
		1436	0.0238227	0.00871338		1284.33	0.22056		224.833	14655.5		224.072	26868.9
		1435	0.0241183	0.00890675		1282.41	0.22189		225.595	14608.5		224.833	26706.8
		1434	0.0244753	0.00915344		1280.48	0.22393		226.356	14543.8		225.595	26637.9
		1433	0.0249282	0.00921542		1278.55	0.22583		227.117	14409.8		226.356	26599.5
		1432	0.0251901	0.00916502		1276.62	0.22764		227.878	14277.9		227.117	26680.8
		1431	0.0255875	0.00920722		1274.69	0.22938		228.639	14165.3		227.878	26754.6
		1430	0.0259037	0.00909219		1272.76	0.23082		229.401	14052.6		228.639	26760.3
		1429	0.0260971	0.0087993		1270.84	0.23155		230.162	14083.7		229.401	26766
		1428	0.0263747	0.00867268		1268.91	0.23128		230.923	14115.5		230.162	26651.1
		1427	0.0265509	0.00820823		1266.98	0.23015		231.684	14069		230.923	26535.6
		1426	0.0268688	0.00814088		1265.05	0.22893		232.445	14012.9		231.684	26487.8
		1425	0.0272494	0.00789779		1263.12	0.22854		233.206	13947.4		232.445	26448.4
		1424	0.0275098	0.00761635		1261.19	0.22903		233.968	13879.4		233.206	26389.8
		1423	0.0278253	0.00745463		1259.26	0.22922		234.729	13939.9		233.968	26326
		1422	0.0281698	0.00695938		1257.34	0.22834		235.49	14059.3		234.729	26231
		1421	0.0285971	0.00645243		1255.41	0.22691		236.251	14137.3		235.49	26121.6
		1420	0.0288921	0.00584759		1253.48	0.2257		237.012	14185.9		236.251	26153.2
		1419	0.0292911	0.00546195		1251.55	0.22456		237.774	14130.4		237.012	26285.5
		1418	0.0296368	0.00509896		1249.62	0.22267		238.535	13963.4		237.774	26340.5
		1417	0.0299955	0.00492116		1247.69	0.21954		239.296	13843.3		238.535	26312.4
		1416	0.0305164	0.00478072		1245.77	0.21546		240.057	13799.5		239.296	26259.4
		1415	0.0307838	0.00461299		1243.84	0.21151		240.818	13787.5		240.057	26166.1
		1414	0.0311272	0.0048939		1241.91	0.20855		241.579	13857.1		240.818	26115.5
		1413	0.0314085	0.00532757		1239.98	0.2066		242.341	13894.4		241.579	26174
		1412	0.0318164	0.00594696		1238.05	0.20633		243.102	13786.2		242.341	26213.1
		1411	0.0323996	0.00662589		1236.12	0.20909		243.863	13687.2		243.102	26164
		1410	0.0328509	0.00705138		1234.2	0.21419		244.624	13690.1		243.863	26115.7
		1409	0.0335277	0.00760655		1232.27	0.21924		245.385	13693		244.624	26076.7
		1408	0.033959	0.00801696		1230.34	0.2231		246.147	13673.3		245.385	26037.6
		1407	0.034534	0.00838274		1228.41	0.2259		246.908	13653.3		246.147	26034.7
		1406	0.0351128	0.008473		1226.48	0.22778		247.669	13655.2		246.908	26032.3
		1405	0.0353928	0.00873039		1224.55	0.22883		248.43	13660		247.669	26034.1
		1404	0.0357412	0.00905846		1222.62	0.2294		249.191	13609.4		248.43	26036.5
		1403	0.0362622	0.00927565		1220.7	0.22999		249.952	13544.1		249.191	25933
		1402	0.0368554	0.00938015		1218.77	0.23107		250.714	13518.4		249.952	25801.4
		1401	0.0373076	0.00911646		1216.84	0.2325		251.475	13510.3		250.714	25770.3
		1400	0.0376607	0.00927515		1214.91	0.23372		252.236	13537.2		251.475	25783.6
		1399	0.0382276	0.00953661		1212.98	0.23443		252.997	13587.8		252.236	25722
		1398	0.0387845	0.00965342		1211.05	0.23452		253.758	13592.2		252.997	25609.9
		1397	0.0393021	0.00942385		1209.13	0.23365		254.52	13550.6		253.758	25566.5
		1396	0.0398045	0.00947737		1207.2	0.23178		255.281	13502.1		254.52	25591.3
		1395	0.0402007	0.00979762		1205.27	0.22939		256.042	13443.4		255.281	25665.3
		1394	0.0408114	0.00986591		1203.34	0.22681		256.803	13415.2		256.042	25810.9
		1393	0.0412775	0.00954148		1201.41	0.2241		257.564	13454.4		256.803	25876.1
		1392	0.0417477	0.00973855		1199.48	0.222		258.325	13471.1		257.564	25764.3
		1391	0.0421335	0.00994456		1197.56	0.22174		259.087	13407.5		258.325	25669.4
		1390	0.0425928	0.0100518		1195.63	0.22342		259.848	13357.4		259.087	25634.5
		1389	0.0432435	0.00996755		1193.7	0.22509		260.609	13400.4		259.848	25618.8
		1388	0.0436126	0.0101329		1191.77	0.22475		261.37	13441.2		260.609	25735.3
		1387	0.0441624	0.0104371		1189.84	0.22223		262.131	13418.3		261.37	25840.8
		1386	0.044571	0.0104098		1187.91	0.21958		262.892	13395.3		262.131	25623.2
		1385	0.0450957	0.0105883		1185.98	0.21909		263.654	13437.7		262.892	25405.7
		1384	0.0458426	0.0107508		1184.06	0.22119		264.415	13484.1		263.654	25444.3
		1383	0.0463541	0.0109037		1182.13	0.22484		265.176	13444.6		264.415	25498.9
		1382	0.047005	0.0108381		1180.2	0.22874		265.937	13390.1		265.176	25498.5
		1381	0.0474785	0.0108625		1178.27	0.23181		266.698	13383.9		265.937	25488.4
		1380	0.0479196	0.0108882		1176.34	0.2336		267.46	13393		266.698	25477.3
		1379	0.0485156	0.0108813		1174.41	0.23432		268.221	13335.5		267.46	25465.8
		1378	0.0489839	0.0107291		1172.49	0.23412		268.982	13245		268.221	25431.6
		1377	0.0496643	0.0106929		1170.56	0.23278		269.743	13230		268.982	25386.1
		1376	0.0502218	0.0107383		1168.63	0.23052		270.504	13269.8		269.743	25398.9
		1375	0.0506896	0.0106955		1166.7	0.22826		271.265	13262.3		270.504	25454
		1374	0.0512493	0.0105892		1164.77	0.22677		272.027	13205.8		271.265	25429.6
		1373	0.0518547	0.0103719		1162.84	0.22611		272.788	13199.5		272.027	25322.8
		1372	0.0524722	0.0102748		1160.91	0.22558		273.549	13268		272.788	25233.6
		1371	0.0530548	0.0103213		1158.99	0.22472		274.31	13312.6		273.549	25170.3
		1370	0.0536997	0.0105759		1157.06	0.22437		275.071	13304.9		274.31	25139.8
		1369	0.0544226	0.0103148		1155.13	0.2255		275.833	13271.4		275.071	25180.5
		1368	0.0548539	0.0102317		1153.2	0.2277		276.594	13149.7		275.833	25209.6
		1367	0.0555978	0.0106289		1151.27	0.2299		277.355	13048.7		276.594	25199.1
		1366	0.0562003	0.0103391		1149.34	0.23143		278.116	13075.1		277.355	25177.1
		1365	0.0569096	0.0103426		1147.42	0.23246		278.877	13099.7		278.116	25085.1
		1364	0.0573694	0.0104828		1145.49	0.23304		279.638	13093.9		278.877	25000.6
		1363	0.058054	0.0101829		1143.56	0.23208		280.4	13088.2		279.638	25048
		1362	0.0588556	0.0100171		1141.63	0.2291		281.161	13066.2		280.4	25095.5
		1361	0.0593351	0.0101054		1139.7	0.22512		281.922	13043.6		281.161	25080.3
		1360	0.0599403	0.010176		1137.77	0.22048		282.683	13063.9		281.922	25063
		1359	0.0605487	0.0100786		1135.85	0.21432		283.444	13089.8		282.683	25066.9
		1358	0.0610851	0.0100203		1133.92	0.208		284.206	13098.1		283.444	25073.6
		1357	0.0618345	0.0100429		1131.99	0.20599		284.967	13101.9		284.206	25018.7
		1356	0.0625168	0.00995547		1130.06	0.20983		285.728	13128.8		284.967	24948.1
		1355	0.0630732	0.00993704		1128.13	0.21546		286.489	13164.8		285.728	24941.4
		1354	0.0637607	0.00984342		1126.2	0.21928		287.25	13136.4		286.489	24960.1
		1353	0.064366	0.00985057		1124.27	0.221		288.011	13070.7		287.25	24929.1
		1352	0.0650318	0.00980095		1122.35	0.22122		288.773	13044.2		288.011	24869.1
		1351	0.0655286	0.00979653		1120.42	0.22176		289.534	13049.9		288.773	24901.9
		1350	0.0662675	0.00983249		1118.49	0.2249		290.295	13040		289.534	25010.9
		1349	0.0668171	0.00983749		1116.56	0.22972		291.056	13012.1		290.295	25032.6
		1348	0.0674987	0.00973826		1114.63	0.23342		291.817	12983.7		291.056	24954.8
		1347	0.0681344	0.00986162		1112.7	0.23525		292.578	12954.4		291.817	24869.8
		1346	0.0686764	0.00994509		1110.78	0.23621		293.34	12934.9		292.578	24773.2
		1345	0.0693936	0.0099439		1108.85	0.237		294.101	12937.8		293.34	24735.8
		1344	0.0700124	0.00999391		1106.92	0.2376		294.862	12951.9		294.101	24833.9
		1343	0.0705728	0.0101213		1104.99	0.23796		295.623	13004.7		294.862	24892.5
		1342	0.0712795	0.0101842		1103.06	0.23831		296.384	13041.4		295.623	24814.7
		1341	0.0717771	0.0102766		1101.13	0.23888		297.146	12981.8		296.384	24761.1
		1340	0.0724468	0.0103252		1099.21	0.23938		297.907	12925.1		297.146	24852
		1339	0.0730791	0.0102854		1097.28	0.23932		298.668	12910.6		297.907	24936.8
		1338	0.0736785	0.0103424		1095.35	0.23899		299.429	12896.2		298.668	24933.9
		1337	0.0743342	0.010388		1093.42	0.2389		300.19	13035.5		299.429	24931
		1336	0.0748584	0.0104984		1091.49	0.23908		300.951	13177		300.19	24824.2
		1335	0.0754999	0.0105145		1089.56	0.23939		301.713	13078.1		300.951	24715.9
		1334	0.0760475	0.0105987		1087.63	0.23975		302.474	12954.9		301.713	24751.5
		1333	0.0766959	0.0105992		1085.71	0.2401		303.235	12965.6		302.474	24801.5
		1332	0.0772407	0.0105535		1083.78	0.24018		303.996	13003.6		303.235	24863.2
		1331	0.0778721	0.0104661		1081.85	0.23974		304.757	13010.1		303.996	24927.2
		1330	0.0784405	0.0102872		1079.92	0.239		305.519	13006.2		304.757	24900.5
		1329	0.0789756	0.0102404		1077.99	0.23833		306.28	13031.1		305.519	24844.2
		1328	0.0795114	0.0102058		1076.06	0.23775		307.041	13069.7		306.28	24860.9
		1327	0.0801025	0.0100781		1074.14	0.23729		307.802	13036.3		307.041	24912.5
		1326	0.0805879	0.0100692		1072.21	0.23717		308.563	12955.4		307.802	24877.6
		1325	0.0811763	0.010016		1070.28	0.23731		309.324	12933		308.563	24785.6
		1324	0.081631	0.0101397		1068.35	0.2374		310.086	12963.3		309.324	24775.2
		1323	0.0821761	0.010227		1066.42	0.23733		310.847	12984.1		310.086	24838.4
		1322	0.0825118	0.0103006		1064.49	0.23722		311.608	12993.3		310.847	24851.4
		1321	0.0830075	0.0104318		1062.56	0.23733		312.369	12981.3		311.608	24803.7
		1320	0.0835301	0.0105612		1060.64	0.23773		313.13	12934.6		312.369	24792.2
		1319	0.0839172	0.0106746		1058.71	0.23807		313.892	12924.2		313.13	24840.4
		1318	0.0843785	0.0107087		1056.78	0.23795		314.653	12997		313.892	24875.5
		1317	0.0847654	0.01066		1054.85	0.23755		315.414	13049.1		314.653	24880.3
		1316	0.0852372	0.0106702		1052.92	0.23729		316.175	13032.2		315.414	24861
		1315	0.0854731	0.0104885		1050.99	0.2374		316.936	13010.3		316.175	24761.6
		1314	0.0858805	0.0103892		1049.07	0.23797		317.697	12962.1		316.936	24696.9
		1313	0.0861925	0.0102696		1047.14	0.23875		318.459	12919.2		317.697	24815.6
		1312	0.0864764	0.0101584		1045.21	0.23936		319.22	12933.2		318.459	24923.6
		1311	0.0867523	0.0102313		1043.28	0.23949		319.981	12946.4		319.22	24918.8
		1310	0.0870662	0.0102435		1041.35	0.23917		320.742	12911.2		319.981	24911.4
		1309	0.0872893	0.0104507		1039.42	0.23853		321.503	12875.9		320.742	24748.7
		1308	0.0875614	0.0107059		1037.5	0.23736		322.264	12878.2		321.503	24585.9
		1307	0.0877361	0.0109304		1035.57	0.236		323.026	12923.8		322.264	24740.9
		1306	0.0879854	0.01113		1033.64	0.23563		323.787	12880.5		323.026	24914.3
		1305	0.0881755	0.0112012		1031.71	0.23644		324.548	12855.9		323.787	24878.5
		1304	0.0883265	0.0111207		1029.78	0.23744		325.309	12819		324.548	24812.8
		1303	0.0885826	0.0110923		1027.85	0.2381		326.07	12718.7		325.309	24760.3
		1302	0.0887178	0.0107429		1025.92	0.23835		326.832	12842.3		326.07	24711
		1301	0.0887718	0.010621		1024	0.23802		327.593	12892.5		326.832	24785.2
		1300	0.0888947	0.0104708		1022.07	0.23735		328.354	12937.8		327.593	24903.7
		1299	0.0890205	0.010469		1020.14	0.23719		329.115	12930.1		328.354	24879
		1298	0.0891177	0.01062		1018.21	0.23779		329.876	12883.8		329.115	24783.2
		1297	0.089229	0.0107525		1016.28	0.23817		330.637	12811.9		329.876	24725
		1296	0.0893351	0.0109608		1014.35	0.2377		331.399	12847.5		330.637	24691.6
		1295	0.0894581	0.010945		1012.43	0.23736		332.16	12865		331.399	24795.4
		1294	0.089428	0.0108893		1010.5	0.23844		332.921	12774		332.16	25019.4
		1293	0.0895383	0.0106901		1008.57	0.2405		333.682	12924		332.921	25064.3
		1292	0.0895575	0.0105376		1006.64	0.24206		334.443	12941.2		333.682	24904.1
		1291	0.0896872	0.0104239		1004.71	0.24276		335.205	12879.9		334.443	24806.4
		1290	0.0895977	0.0104029		1002.78	0.24337		335.966	12840.7		335.205	24802.6
		1289	0.089591	0.0104455		1000.86	0.24412		336.727	12844.3		335.966	24762.4
		1288	0.0896155	0.0106546		998.927	0.24458		337.488	12795.2		336.727	24650
		1287	0.089663	0.0109211		996.998	0.24481		338.249	12873.7		337.488	24580.8
		1286	0.0896963	0.0110609		995.07	0.24506		339.01	12825.9		338.249	24628.3
		1285	0.0897636	0.0110485		993.141	0.24523		339.772	12877		339.01	24667
		1284	0.0897264	0.0108717		991.213	0.24555		340.533	12833.4		339.772	24671.8
		1283	0.0896673	0.0106668		989.285	0.24612		341.294	12822.3		340.533	24682.2
		1282	0.0896122	0.0106309		987.356	0.2464		342.055	12806		341.294	24725.8
		1281	0.0895818	0.010718		985.428	0.24635		342.816	12728.9		342.055	24748.2
		1280	0.0895259	0.0110505		983.499	0.24654		343.578	12652.5		342.816	24520.8
		1279	0.0895042	0.0112196		981.571	0.24702		344.339	12622.4		343.578	24297.6
		1278	0.089405	0.0111701		979.642	0.24756		345.1	12592.4		344.339	24334
		1277	0.0893676	0.0110291		977.714	0.24815		345.861	12580.4		345.1	24370.3
		1276	0.0892607	0.0109218		975.786	0.24869		346.622	12569.2		345.861	24464.1
		1275	0.0890856	0.0108219		973.857	0.2491		347.383	12603.5		346.622	24560.6
		1274	0.0890705	0.0109621		971.929	0.24943		348.145	12643.3		347.383	24493.9
		1273	0.0888751	0.0111515		970	0.2497		348.906	12640.7		348.145	24407.6
		1272	0.0887887	0.0113145		968.072	0.25005		349.667	12629.6		348.906	24390.2
		1271	0.0886088	0.011228		966.143	0.25036		350.428	12609.4		349.667	24386.8
		1270	0.0884441	0.0111504		964.215	0.25063		351.189	12586.6		350.428	24295
		1269	0.0882993	0.0110013		962.287	0.25096		351.951	12505.7		351.189	24177
		1268	0.0881308	0.0109694		960.358	0.25127		352.712	12401.4		351.951	24114.7
		1267	0.0879433	0.011088		958.43	0.25163		353.473	12404.6		352.712	24074.9
		1266	0.0877326	0.0112277		956.501	0.25214		354.234	12465.3		353.473	24180.6
		1265	0.0876173	0.0113554		954.573	0.25251		354.995	12525.7		354.234	24364.2
		1264	0.0874102	0.011336		952.644	0.25264		355.756	12586		354.995	24341.1
		1263	0.0872015	0.0111867		950.716	0.25265		356.518	12620.2		355.756	24175.8
		1262	0.0869808	0.0110435		948.788	0.25244		357.279	12631.9		356.518	24139.6
		1261	0.0867365	0.0111271		946.859	0.25205		358.04	12616.2		357.279	24215.4
		1260	0.0865415	0.011289		944.931	0.25167		358.801	12570.5		358.04	24306.5
		1259	0.0862968	0.01144		943.002	0.25153		359.562	12527.4		358.801	24414.4
		1258	0.086072	0.0113688		941.074	0.25167		360.323	12488.1		359.562	24426.7
		1257	0.0859309	0.0112012		939.145	0.25183		361.085	12475.2		360.323	24307.1
		1256	0.085541	0.0111918		937.217	0.25177		361.846	12508.8		361.085	24219.3
		1255	0.0853524	0.0112957		935.289	0.25151		362.607	12532.1		361.846	24187.2
		1254	0.0851679	0.0114799		933.36	0.25122		363.368	12532.6		362.607	24163.5
		1253	0.0849353	0.0115021		931.432	0.25083		364.129	12540.7		363.368	24158.6
		1252	0.0847648	0.0114546		929.503	0.24869		364.891	12571.4		364.129	24161.1
		1251	0.0845293	0.0113796		927.575	0.24001		365.652	12573.1		364.891	24185.5
		1250	0.0842719	0.0114151		925.646	0.22536		366.413	12457.2		365.652	24188.3
		1249	0.0840017	0.0115106		923.718	0.21925		367.174	12354.4		366.413	24103.6
		1248	0.0837721	0.0116114		921.79	0.22972		367.935	12329.6		367.174	24040.6
		1247	0.0836308	0.0116448		919.861	0.24354		368.696	12314.6		367.935	24107.3
		1246	0.0834203	0.0115995		917.933	0.24949		369.458	12398.4		368.696	24164.6
		1245	0.0832573	0.0116072		916.004	0.25047		370.219	12477		369.458	24127.1
		1244	0.0829601	0.0117031		914.076	0.25059		370.98	12422.9		370.219	24088.8
		1243	0.0827412	0.0117443		912.147	0.25056		371.741	12368.8		370.98	24030.9
		1242	0.0825473	0.0117888		910.219	0.2503		372.502	12434.2		371.741	23972.9
		1241	0.0822994	0.0117479		908.291	0.24986		373.264	12501.4		372.502	24011.3
		1240	0.0822588	0.0117963		906.362	0.2495		374.025	12406		373.264	24051.3
		1239	0.0819393	0.0118895		904.434	0.24921		374.786	12298.7		374.025	24074.9
		1238	0.0817879	0.0118669		902.505	0.24848		375.547	12366.4		374.786	24097.3
		1237	0.0815707	0.0119071		900.577	0.24736		376.308	12457.5		375.547	24029.5
		1236	0.0814576	0.0118999		898.648	0.24648		377.069	12368.5		376.308	23949.6
		1235	0.0812699	0.0119362		896.72	0.2459		377.831	12242.6		377.069	23991.1
		1234	0.0811043	0.011982		894.792	0.24514		378.592	12192.5		377.831	24057.5
		1233	0.0809748	0.0120439		892.863	0.24411		379.353	12163.8		378.592	23947.1
		1232	0.0808579	0.0120852		890.935	0.24327		380.114	12226.3		379.353	23787.1
		1231	0.0806136	0.0120986		889.006	0.24307		380.875	12322.4		380.114	23746.1
		1230	0.0806052	0.0121596		887.078	0.24344		381.637	12291.7		380.875	23749.1
		1229	0.0804174	0.0122081		885.149	0.24366		382.398	12202		381.637	23842.5
		1228	0.0803543	0.0122997		883.221	0.2434		383.159	12179.5		382.398	23978.2
		1227	0.0802466	0.0123575		881.293	0.24333		383.92	12196.1		383.159	24038.5
		1226	0.0800764	0.0123917		879.364	0.24363		384.681	12216.4		383.92	24055.1
		1225	0.0801309	0.0124393		877.436	0.24386		385.442	12239.4		384.681	23984.2
		1224	0.0799483	0.0125655		875.507	0.24401		386.204	12211.9		385.442	23851.4
		1223	0.0799292	0.0126151		873.579	0.2443		386.965	12141.1		386.204	23855.9
		1222	0.0799015	0.0126266		871.65	0.24467		387.726	12128.5		386.965	23978.6
		1221	0.0798525	0.0127042		869.722	0.24476		388.487	12176.4		387.726	23995.9
		1220	0.0798352	0.0128539		867.794	0.24399		389.248	12216.3		388.487	23904
		1219	0.0797463	0.0129681		865.865	0.24252		390.01	12246.1		389.248	23813.2
		1218	0.0797073	0.0128612		863.937	0.24171		390.771	12239.3		390.01	23723.8
		1217	0.0797028	0.0129217		862.008	0.2422		391.532	12177.2		390.771	23686.8
		1216	0.0796471	0.012971		860.08	0.24288		392.293	12167.4		391.532	23728.8
		1215	0.0796903	0.0130828		858.151	0.24292		393.054	12253.5		392.293	23789.9
		1214	0.0795775	0.0130439		856.223	0.24272		393.815	12284.6		393.054	23885.8
		1213	0.0796726	0.0130873		854.294	0.24258		394.577	12192.6		393.815	23915.2
		1212	0.0795826	0.0131933		852.366	0.24154		395.338	12123.1		394.577	23796.3
		1211	0.0796049	0.0131578		850.438	0.23924		396.099	12115.7		395.338	23670.3
		1210	0.0796558	0.0131956		848.509	0.23718		396.86	12102.3		396.099	23524.5
		1209	0.0795878	0.0133097		846.581	0.23689		397.621	12067.5		396.86	23414.2
		1208	0.0796505	0.0133855		844.652	0.23823		398.383	12040.9		397.621	23428.3
		1207	0.0796033	0.0133402		842.724	0.23954		399.144	12051.7		398.383	23449.7
		1206	0.0797555	0.0133607		840.795	0.23972		399.905	12054.8		399.144	23503.5
		1205	0.0798537	0.0135955		838.867	0.23947		400.666	12009.2		399.905	23546.1
		1204	0.0798196	0.0136536		836.939	0.23946		401.427	11971.5		400.666	23517.7
		1203	0.0799901	0.0137144		835.01	0.23917		402.188	12008.8		401.427	23495.9
		1202	0.0800502	0.0137951		833.082	0.23825		402.95	12042.9		402.188	23537.1
		1201	0.0801709	0.0139896		831.153	0.23709		403.711	12022.3		402.95	23571.9
		1200	0.0803867	0.0140064		829.225	0.23614		404.472	12001.5		403.711	23494.9
		1199	0.0800975	0.0141162		827.296	0.2354		405.233	11962.8		404.472	23418.5
		1198	0.0801218	0.0143016		825.368	0.23464		405.994	11924.1		405.233	23377.8
		1197	0.0803551	0.014355		823.44	0.23386		406.755	11904.4		405.994	23337.1
		1196	0.0805862	0.0142962		821.511	0.23305		407.517	11885.3		406.755	23378.9
		1195	0.080785	0.0144027		819.583	0.2322		408.278	11916.5		407.517	23423
		1194	0.0809769	0.0145245		817.654	0.2315		409.039	11951.3		408.278	23385.3
		1193	0.0810837	0.0143921		815.726	0.23112		409.8	11998.8		409.039	23341.6
		1192	0.0813372	0.0144694		813.797	0.23093		410.561	12047.9		409.8	23345.3
		1191	0.0815383	0.0145319		811.869	0.23064		411.323	12020.2		410.561	23354.7
		1190	0.0817223	0.0145106		809.941	0.23045		412.084	11979.4		411.323	23300.2
		1189	0.0820778	0.0144509		808.012	0.23051		412.845	11984		412.084	23234.9
		1188	0.0822401	0.0145452		806.084	0.23045		413.606	11998.8		412.845	23180
		1187	0.0825549	0.0145663		804.155	0.22935		414.367	11946.5		413.606	23127.5
		1186	0.0828117	0.0145148		802.227	0.2257		415.128	11875.3		414.367	23303.7
		1185	0.0830966	0.0146789		800.298	0.22096		415.89	11859.6		415.128	23544.2
		1184	0.0834509	0.0145659		798.37	0.22004		416.651	11863		415.89	23479.7
		1183	0.0837345	0.0146155		796.442	0.22317		417.412	11853.2		416.651	23309.8
		1182	0.0841039	0.0147103		794.513	0.22508		418.173	11838		417.412	23227.4
		1181	0.0844097	0.0146237		792.585	0.22254		418.934	11804.3		418.173	23181.2
		1180	0.084764	0.0147447		790.656	0.21481		419.696	11761.6		418.934	23187.4
		1179	0.0852663	0.0147963		788.728	0.20524		420.457	11758.5		419.696	23219.4
		1178	0.0856247	0.014715		786.799	0.20276		421.218	11778.2		420.457	23228.2
		1177	0.0860872	0.0148716		784.871	0.20945		421.979	11889		421.218	23223.8
		1176	0.0864738	0.0149457		782.943	0.21731		422.74	12060		421.979	23272.9
		1175	0.0869277	0.0148938		781.014	0.22171		423.501	12153.8		422.74	23357.4
		1174	0.087418	0.0151437		779.086	0.22425		424.263	12188.7		423.501	23417.2
		1173	0.0878509	0.0151755		777.157	0.22637		425.024	12092.2		424.263	23458
		1172	0.0884295	0.015343		775.229	0.22764		425.785	11981.3		425.024	23374.2
		1171	0.0888295	0.0154054		773.3	0.22753		426.546	11882.9		425.785	23181.9
		1170	0.0893757	0.0152751		771.372	0.22638		427.307	11856.5		426.546	23094.9
		1169	0.0898782	0.0155635		769.444	0.22517		428.069	11850.8		427.307	23112.6
		1168	0.0903942	0.0156518		767.515	0.22478		428.83	11778		428.069	23153.4
		1167	0.0908977	0.0155326		765.587	0.22503		429.591	11734.4		428.83	23220.4
		1166	0.0914219	0.0157438		763.658	0.22505		430.352	11728.5		429.591	23219.4
		1165	0.0919002	0.0156977		761.73	0.22456		431.113	11716		430.352	23131.3
		1164	0.0924722	0.0156326		759.801	0.22394		431.874	11693.8		431.113	23076.6
		1163	0.0929375	0.0159353		757.873	0.22367		432.636	11674.8		431.874	23070.7
		1162	0.0936616	0.0158013		755.945	0.2233		433.397	11661		432.636	23059.4
		1161	0.0941424	0.016127		754.016	0.22201		434.158	11668		433.397	23039.2
		1160	0.0947938	0.0162244		752.088	0.22056		434.919	11714.3		434.158	23002.8
		1159	0.0953609	0.0162007		750.159	0.21974		435.68	11728.5		434.919	22935.8
		1158	0.0959529	0.0167153		748.231	0.21901		436.441	11673.3		435.68	22868.2
		1157	0.0966036	0.0165898		746.302	0.21848		437.203	11601.7		436.441	22799.2
		1156	0.0971506	0.0168812		744.374	0.218		437.964	11489.3		437.203	22795.9
		1155	0.0978321	0.0171859		742.446	0.21602		438.725	11425.8		437.964	22955.7
		1154	0.0983429	0.017187		740.517	0.21286		439.486	11502.2		438.725	23044.4
		1153	0.098976	0.0177532		738.589	0.2111		440.247	11554.5		439.486	22930
		1152	0.0995899	0.0177393		736.66	0.21075		441.009	11526.4		440.247	22859.1
		1151	0.100202	0.0180386		734.732	0.20922		441.77	11503.7		441.009	22933.6
		1150	0.100773	0.0182931		732.803	0.20653		442.531	11502.2		441.77	22977.2
		1149	0.101351	0.0181634		730.875	0.20474		443.292	11508.3		442.531	22899.2
		1148	0.101926	0.0185853		728.947	0.20351		444.053	11549.8		443.292	22826.9
		1147	0.102496	0.0185202		727.018	0.2006		444.814	11580.6		444.053	22781
		1146	0.103048	0.0187154		725.09	0.19484		445.576	11551.5		444.814	22717.7
		1145	0.103706	0.0189695		723.161	0.18763		446.337	11518.8		445.576	22555.2
		1144	0.104213	0.0190158		721.233	0.18336		447.098	11461.5		446.337	22411
		1143	0.104779	0.019372		719.304	0.182		447.859	11414.1		447.098	22394.7
		1142	0.105204	0.0189647		717.376	0.18139		448.62	11455.6		447.859	22389.1
		1141	0.105711	0.019404		715.448	0.17999		449.382	11494.8		448.62	22480.5
		1140	0.106161	0.0191588		713.519	0.17782		450.143	11505.2		449.382	22570.5
		1139	0.106652	0.0192353		711.591	0.17552		450.904	11513		450.143	22644.1
		1138	0.107077	0.0191667		709.662	0.1737		451.665	11474.5		450.904	22706.3
		1137	0.107543	0.0190188		707.734	0.17395		452.426	11437.1		451.665	22555.6
		1136	0.10796	0.0192378		705.805	0.17717		453.187	11441.6		452.426	22409.9
		1135	0.108375	0.0189354		703.877	0.18159		453.949	11445.9		453.187	22442.5
		1134	0.108782	0.0194617		701.949	0.18514		454.71	11433.1		453.949	22474.6
		1133	0.10926	0.0189759		700.02	0.18819		455.471	11420.2		454.71	22402.4
		1132	0.109692	0.0195657		698.092	0.19178		456.232	11381.1		455.471	22330.3
		1131	0.110007	0.019238		696.163	0.19546		456.993	11341.6		456.232	22301.3
		1130	0.110438	0.0195816		694.235	0.1985		457.755	11362.3		456.993	22273.1
		1129	0.110814	0.0195859		692.306	0.20121		458.516	11385.6		457.755	22415.5
		1128	0.111201	0.0197543		690.378	0.204		459.277	11417.2		458.516	22565
		1127	0.111626	0.0199981		688.45	0.20656		460.038	11449.4		459.277	22468.9
		1126	0.111996	0.0199783		686.521	0.2081		460.799	11422.4		460.038	22357.1
		1125	0.112235	0.0203604		684.593	0.20839		461.56	11390.2		460.799	22437.2
		1124	0.112695	0.020354		682.664	0.20826		462.322	11279.3		461.56	22534.2
		1123	0.112994	0.0206814		680.736	0.20899		463.083	11159.5		462.322	22438.1
		1122	0.113334	0.0205377		678.807	0.21097		463.844	11160.7		463.083	22320.3
		1121	0.113655	0.021074		676.879	0.21264		464.605	11178.5		463.844	22347.4
		1120	0.113945	0.0208387		674.951	0.21128		465.366	11206.6		464.605	22394.4
		1119	0.114223	0.0214783		673.022	0.2055		466.128	11236.3		465.366	22410.4
		1118	0.114449	0.0212113		671.094	0.198		466.889	11303.1		466.128	22421.3
		1117	0.114712	0.0218141		669.165	0.19589		467.65	11377		466.889	22473.5
		1116	0.114987	0.0215203		667.237	0.20239		468.411	11420.6		467.65	22533.4
		1115	0.115288	0.0220853		665.308	0.2089		469.172	11457.8		468.411	22533.8
		1114	0.115544	0.0220114		663.38	0.21063		469.933	11347		469.172	22521.4
		1113	0.115724	0.0225179		661.452	0.2098		470.695	11200.8		469.933	22609.8
		1112	0.115865	0.0224721		659.523	0.20858		471.456	11157.9		470.695	22722.3
		1111	0.116115	0.0230859		657.595	0.20773		472.217	11142.5		471.456	22665
		1110	0.116233	0.0229407		655.666	0.20785		472.978	11178.5		472.217	22562.3
		1109	0.116505	0.0235484		653.738	0.20859		473.739	11229.6		472.978	22512.9
		1108	0.116652	0.0233877		651.809	0.20878		474.5	11240.9		473.739	22479.2
		1107	0.116844	0.0241681		649.881	0.20809		475.262	11239.4		474.5	22460.5
		1106	0.116989	0.0239105		647.952	0.20642		476.023	11196.6		475.262	22446.6
		1105	0.117082	0.0246293		646.024	0.20395		476.784	11139.5		476.023	22401
		1104	0.11726	0.0245215		644.096	0.20312		477.545	11113.2		476.784	22344.4
		1103	0.117333	0.0250423		642.167	0.2053		478.306	11098.3		477.545	22265.4
		1102	0.117256	0.0251727		640.239	0.20722		479.068	11070.3		478.306	22178
		1101	0.117545	0.0257369		638.31	0.20441		479.829	11037		479.068	22155.1
		1100	0.11765	0.0259386		636.382	0.19761		480.59	11074.3		479.829	22158.1
		1099	0.117686	0.0261837		634.453	0.19394		481.351	11141.8		480.59	22183
		1098	0.117744	0.026667		632.525	0.19833		482.112	11101.2		481.351	22217.3
		1097	0.117823	0.0268268		630.597	0.20622		482.873	11011.3		482.112	22217.1
		1096	0.117712	0.0274256		628.668	0.20995		483.635	11023.9		482.873	22201.2
		1095	0.117933	0.0274083		626.74	0.20831		484.396	11086		483.635	22124.9
		1094	0.117968	0.0281952		624.811	0.20732		485.157	11036.1		484.396	22019.6
		1093	0.117933	0.0281976		622.883	0.20975		485.918	10929.2		485.157	22023.9
		1092	0.117959	0.0289347		620.954	0.2121		486.679	10897.2		485.918	22084.1
		1091	0.11801	0.0290253		619.026	0.21162		487.441	10905.1		486.679	22052.8
		1090	0.117991	0.0297858		617.098	0.21087		488.202	10972.8		487.441	21972.7
		1089	0.117983	0.0299672		615.169	0.21152		488.963	11073.7		488.202	21992.5
		1088	0.117917	0.0304031		613.241	0.21169		489.724	11052.6		488.963	22068.1
		1087	0.117901	0.0310903		611.312	0.21139		490.485	10960.1		489.724	22057.4
		1086	0.117916	0.0312484		609.384	0.21139		491.246	10967		490.485	21996.2
		1085	0.117829	0.032127		607.455	0.2115		492.008	11034.7		491.246	21911.5
		1084	0.117834	0.032305		605.527	0.21239		492.769	10992.5		492.008	21812.5
		1083	0.117745	0.0329904		603.599	0.21299		493.53	10880.4		492.769	21763.6
		1082	0.117725	0.0334601		601.67	0.21345		494.291	10832.4		493.53	21746.7
		1081	0.117651	0.0339567		599.742	0.21618		495.052	10826.4		494.291	21763.8
		1080	0.117536	0.034783					495.814	10847.1		495.052	21803.1
		1079	0.117519	0.0350687					496.575	10886		495.814	21867.1
		1078	0.117325	0.0358486					497.336	10853.9		496.575	21947.8
		1077	0.117337	0.0364729					498.097	10772.2		497.336	21894.5
		1076	0.117283	0.0369368					498.858	10767.5		498.097	21747.5
		1075	0.11718	0.037782					499.619	10818.4		498.858	21729.2
		1074	0.117048	0.0381623					500.381	10783.6		499.619	21803.4
		1073	0.116925	0.0389666					501.142	10685.3		500.381	21773.7
		1072	0.116778	0.0396773					501.903	10663.4		501.142	21667
		1071	0.116673	0.0400362					502.664	10699.4		501.903	21605.4
		1070	0.116567	0.0408333					503.425	10723.2		502.664	21577.9
		1069	0.116519	0.0413471					504.186	10737.6		503.425	21624.8
		1068	0.11632	0.0418469					504.948	10766		504.186	21729.1
		1067	0.116246	0.0425304					505.709	10805.5		504.948	21693.2
		1066	0.11603	0.0429894					506.47	10756.2		505.709	21547
		1065	0.115865	0.0434901					507.231	10636		506.47	21468.7
		1064	0.115766	0.0439569					507.992	10594.7		507.231	21444.8
		1063	0.115511	0.0442639					508.754	10617.6		507.992	21452.7
		1062	0.1154	0.0447546					509.515	10623.6		508.754	21486.7
		1061	0.1151	0.0450431					510.276	10615.6		509.515	21466.1
		1060	0.115029	0.0454075					511.037	10587.2		510.276	21400.7
		1059	0.114863	0.0455658					511.798	10541.7		511.037	21401.8
		1058	0.114632	0.0457467					512.559	10540.9		511.798	21458.3
		1057	0.114424	0.045872					513.321	10577.3		512.559	21484.3
		1056	0.114129	0.0459765					514.082	10601.6		513.321	21484.8
		1055	0.113989	0.0459711					514.843	10615.6		514.082	21432.9
		1054	0.113713	0.0459355					515.604	10586.3		514.843	21337
		1053	0.113605	0.0458868					516.365	10520.3		515.604	21327.1
		1052	0.113451	0.0456832					517.127	10520		516.365	21390.1
		1051	0.112995	0.0453898					517.888	10575.5		517.127	21437.9
		1050	0.112936	0.0452223					518.649	10583.9		517.888	21472.9
		1049	0.112632	0.0447579					519.41	10552.4		518.649	21422.7
		1048	0.112374	0.0444441					520.171	10537.7		519.41	21300.1
		1047	0.112298	0.044002					520.932	10537.2		520.171	21308.3
		1046	0.111962	0.0436321					521.694	10525.6		520.932	21426.9
		1045	0.111804	0.0430539					522.455	10504.6		521.694	21342.1
		1044	0.111514	0.0426455					523.216	10517.9		522.455	21086.3
		1043	0.111408	0.0420675					523.977	10560		523.216	21065
		1042	0.11124	0.0415486					524.738	10528		523.977	21239.2
		1041	0.110944	0.0409429					525.5	10434.8		524.738	21292.8
		1040	0.110826	0.0404606					526.261	10409.6		525.5	21246.7
		1039	0.110583	0.0399293					527.022	10439.6		526.261	21203.1
		1038	0.11043	0.0393884					527.783	10452.7		527.022	21161.5
		1037	0.110356	0.0388758					528.544	10452.2		527.783	21084.7
		1036	0.110097	0.0383097					529.305	10421.8		528.544	20979.5
		1035	0.110132	0.0377682					530.067	10367.7		529.305	20982.2
		1034	0.109996	0.0373243					530.828	10355.3		530.067	21070.4
		1033	0.109757	0.0368496					531.589	10375.3		530.828	21142.3
		1032	0.109689	0.0364001					532.35	10399.7		531.589	21201.5
		1031	0.1095	0.0359965					533.111	10427.2		532.35	21187.4
		1030	0.109505	0.0355274					533.872	10384.3		533.111	21117.7
		1029	0.109324	0.0351452					534.634	10289.1		533.872	21089.7
		1028	0.109263	0.034737					535.395	10282.7		534.634	21092.7
		1027	0.109156	0.0343797					536.156	10341		535.395	21032.1
		1026	0.108935	0.0340004					536.917	10295.5		536.156	20925.2
		1025	0.108942	0.0336587					537.678	10177.1		536.917	20817.7
		1024	0.108856	0.0333742					538.44	10206.5		537.678	20709.8
		1023	0.108878	0.0331271					539.201	10337		538.44	20799.5
		1022	0.108756	0.032908					539.962	10344		539.201	21024.5
		1021	0.108637	0.0325651					540.723	10269.2		539.962	21056.9
		1020	0.108594	0.0323344					541.484	10264.8		540.723	20962
		1019	0.108406	0.0321099					542.245	10305.5		541.484	20911.5
		1018	0.108392	0.0320328					543.007	10266		542.245	20889.4
		1017	0.108337	0.0318539					543.768	10177.1		543.007	20868.9
		1016	0.108214	0.0315874					544.529	10148.1		543.768	20849.3
		1015	0.108074	0.0314585					545.29	10154.6		544.529	20837
		1014	0.107939	0.0312515					546.051	10151.5		545.29	20828.9
		1013	0.10796	0.0311505					546.813	10143		546.051	20758.9
		1012	0.107848	0.0311268					547.574	10130.5		546.813	20653.9
		1011	0.107715	0.0309681					548.335	10116		547.574	20655.2
		1010	0.107653	0.0308546					549.096	10130.9		548.335	20714
		1009	0.107448	0.0307279					549.857	10161.1		549.096	20654.3
		1008	0.107439	0.0305644					550.618	10151.1		549.857	20533.7
		1007	0.107257	0.0304912					551.38	10121.4		550.618	20414.3
		1006	0.107145	0.0304173					552.141	10133		551.38	20295.6
		1005	0.107033	0.0303519					552.902	10163.7		552.141	20326.1
		1004	0.106805	0.0302856					553.663	10123.2		552.902	20425.8
		1003	0.106807	0.0301116					554.424	10051.7		553.663	20420.9
		1002	0.106653	0.0300422					555.186	10016		554.424	20370.6
		1001	0.106487	0.0299307					555.947	9994.84		555.186	20354.6
		1000	0.106403	0.0299794					556.708	10003.9		555.947	20352.6
		999	0.106197	0.029852					557.469	10024.6		556.708	20402.3
		998	0.10609	0.0298744					558.23	10025.9		557.469	20471.8
		997	0.105909	0.0297952					558.991	10020.4		558.23	20420.5
		996	0.105827	0.0297586					559.753	9997.76		558.991	20326.3
		995	0.105609	0.0296848					560.514	9969.54		559.753	20419.4
		994	0.105408	0.0296126					561.275	9947.9		560.514	20574.1
		993	0.105359	0.0295849					562.036	9928.25		561.275	20561.2
		992	0.105114	0.0294913					562.797	9927.16		562.036	20497.7
		991	0.105034	0.0295368					563.559	9931.2		562.797	20436.2
		990	0.104935	0.0294413					564.32	9888.02		563.559	20375.2
		989	0.104662	0.0294191					565.081	9833.05		564.32	20319.4
		988	0.104482	0.029396					565.842	9808.98		565.081	20265
		987	0.104309	0.0293904					566.603	9791.82		565.842	20252.5
		986	0.10421	0.0294079					567.364	9850.96		566.603	20249.5
		985	0.103941	0.0294195					568.126	9925.12		567.364	20229.6
		984	0.10386	0.029413					568.887	9889.93		568.126	20206.4
		983	0.103705	0.029436					569.648	9835.93		568.887	20182.3
		982	0.103445	0.0294278					570.409	9796.89		569.648	20158.1
		981	0.103312	0.0294654					571.17	9760.04		570.409	20232.4
		980	0.103165	0.0294649					571.932	9800.98		571.17	20321.3
		979	0.103026	0.029448					572.693	9851.5		571.932	20179.9
		978	0.102915	0.0294662					573.454	9827.02		572.693	20010.1
		977	0.102592	0.0294741					574.215	9795.21		573.454	20048.4
		976	0.102515	0.0295152					574.976	9700.35		574.215	20106.9
		975	0.102253	0.0295347					575.737	9600.78		574.976	20149.1
		974	0.10213	0.029538					576.499	9675.36		575.737	20190
		973	0.101985	0.0295599					577.26	9758.72		576.499	20138.1
		972	0.101777	0.0296002					578.021	9812.64		577.26	20081.5
		971	0.101656	0.0296742					578.782	9865.74		578.021	20065.7
		970	0.101403	0.0296886					579.543	9777.47		578.782	20051.1
		969	0.101253	0.0297869					580.304	9689.8		579.543	20132.5
		968	0.101053	0.029762					581.066	9678.17		580.304	20210.8
		967	0.10091	0.0298334					581.827	9669.19		581.066	20077.2
		966	0.100675	0.029916					582.588	9723.84		581.827	19951.5
		965	0.100516	0.0299866					583.349	9769.33		582.588	20014.3
		964	0.100335	0.0300735					584.11	9680.81		583.349	20069.6
		963	0.10015	0.0301498					584.872	9604.37		584.11	20017
		962	0.0999784	0.0301893					585.633	9654.49		584.872	19970.1
		961	0.0998682	0.0302338					586.394	9697.35		585.633	19982.2
		960	0.0995299	0.0303547					587.155	9682.67		586.394	19992.5
		959	0.0994038	0.0304173					587.916	9670.63		587.155	19987.9
		958	0.0991684	0.0304833					588.677	9675.18		587.916	19992.8
		957	0.0990353	0.0305487					589.439	9670.9		588.677	20057.2
		956	0.0988854	0.0306035					590.2	9621.28		589.439	20097.6
		955	0.0986636	0.0305655					590.961	9579		590.2	20015.6
		954	0.0985753	0.0307255					591.722	9568.35		590.961	19939.7
		953	0.0982848	0.0307043					592.483	9547.57		591.722	19890.6
		952	0.0980722	0.0307888					593.245	9489.78		592.483	19850.9
		951	0.0979047	0.0309145					594.006	9463.7		593.245	19845.8
		950	0.0977559	0.0310106					594.767	9536.71		594.006	19816.4
		949	0.0975475	0.0310458					595.528	9564.25		594.767	19711
		948	0.0974072	0.0311185					596.289	9468.9		595.528	19625.1
		947	0.0971894	0.0312499					597.05	9426.83		596.289	19592.1
		946	0.0969172	0.0313426					597.812	9510.02		597.05	19575.7
		945	0.0967976	0.031438					598.573	9561.02		597.812	19598
		944	0.0966308	0.0315266					599.334	9545.8		598.573	19629.3
		943	0.0964232	0.0316302					600.095	9524.78		599.334	19679
		942	0.0962865	0.0317513								600.095	19718.1
		941	0.0960047	0.0318438
		940	0.0957696	0.0319119
		939	0.0956502	0.0320033
		938	0.0954512	0.0321301
		937	0.0952598	0.0322206
		936	0.0949769	0.0322796
		935	0.0947863	0.0323608
		934	0.0946322	0.0324031
		933	0.0944006	0.0324874
		932	0.0942443	0.032555
		931	0.0939145	0.0326378
		930	0.0937463	0.0327465
		929	0.0934593	0.0327892
		928	0.0932684	0.0328479
		927	0.0930546	0.0328824
		926	0.0928174	0.0329947
		925	0.0926225	0.0330127
		924	0.0923548	0.0331124
		923	0.0921497	0.0331315
		922	0.0920051	0.033218
		921	0.0917527	0.0332053
		920	0.0915411	0.0332753
		919	0.091185	0.0332759
		918	0.0910623	0.0332774
		917	0.0909003	0.0332824
		916	0.0906957	0.0332729
		915	0.090522	0.0332444
		914	0.0901738	0.0332093
		913	0.0900586	0.0331846
		912	0.0897432	0.0331873
		911	0.0896527	0.0331511
		910	0.0893666	0.0330443
		909	0.0891554	0.0330368
		908	0.0890178	0.0330176
		907	0.088795	0.0330049
		906	0.0885715	0.0328986
		905	0.0884481	0.0328748
		904	0.0881834	0.0328015
		903	0.0880178	0.0328075
		902	0.0877751	0.032782
		901	0.087583	0.0326611
		900	0.087363	0.0326142
		899	0.0872259	0.032655
		898	0.0870579	0.0325327
		897	0.0867709	0.0325285
		896	0.0866814	0.0325252
		895	0.0864373	0.0324624
		894	0.0862947	0.0324842
		893	0.0861177	0.0324628
		892	0.0859577	0.0324156
		891	0.0857333	0.0323668
		890	0.0855503	0.0324516
		889	0.0853611	0.0324617
		888	0.085251	0.0324913
		887	0.0849768	0.0324916
		886	0.0848761	0.0325098
		885	0.0846178	0.0325067
		884	0.0844683	0.0325564
		883	0.0844309	0.0325558
		882	0.0842076	0.0326662
		881	0.0841092	0.032674
		880	0.0838256	0.0326693
		879	0.0836888	0.0327664
		878	0.0834891	0.0327128
		877	0.0833614	0.0328073
		876	0.0832795	0.0328552
		875	0.0831097	0.0329343
		874	0.0829618	0.032935
		873	0.0829108	0.0329477
		872	0.0826617	0.0330031
		871	0.082628	0.0330722
		870	0.0824394	0.0330743
		869	0.0824179	0.033189
		868	0.0822899	0.033203
		867	0.0821578	0.0332139
		866	0.0821994	0.0333768
		865	0.0820749	0.0333394
		864	0.0821111	0.0334212
		863	0.0820119	0.0334421
		862	0.0819455	0.0335927
		861	0.0819774	0.033688
		860	0.081917	0.0336925
		859	0.0819873	0.0337998
		858	0.0820101	0.0338842
		857	0.082059	0.0340136
		856	0.0821637	0.0340573
		855	0.0820976	0.0341652
		854	0.0823543	0.0342713
		853	0.0825128	0.0343236
		852	0.0825872	0.0344342
		851	0.0827429	0.0346008
		850	0.0829154	0.0346166
		849	0.0832076	0.0346884
		848	0.0832866	0.0348169
		847	0.0836113	0.0349726
		846	0.0838832	0.0350953
		845	0.0840265	0.0352356
		844	0.0844442	0.0353624
		843	0.0847292	0.0354492
		842	0.0851279	0.0355169
		841	0.0854719	0.0356797
		840	0.0858052	0.0358658
		839	0.086328	0.0359662
		838	0.0867053	0.036065
		837	0.0872698	0.0362094
		836	0.0877041	0.0363732
		835	0.0882075	0.0365324
		834	0.0887884	0.0366572
		833	0.0892785	0.0368222
		832	0.0898723	0.0369718
		831	0.0905756	0.0370973
		830	0.091192	0.0372083
		829	0.0918512	0.0374062
		828	0.0924941	0.0375776
		827	0.0933184	0.0377918
		826	0.0940309	0.0379905
		825	0.0948926	0.0381406
		824	0.0957448	0.0382875
		823	0.0965303	0.0384693
		822	0.0974039	0.0386513
		821	0.098243	0.0389076
		820	0.0992414	0.0391421
		819	0.100266	0.039399
		818	0.101204	0.0395996
		817	0.102281	0.0398195
		816	0.103308	0.040024
		815	0.104424	0.0403775
		814	0.105572	0.0406843
		813	0.106743	0.0408623
		812	0.107997	0.041155
		811	0.109051	0.0414045
		810	0.110308	0.0416987
		809	0.111519	0.0420649
		808	0.112816	0.0423719
		807	0.114043	0.0426951
		806	0.115262	0.04299
		805	0.116569	0.0432144
		804	0.117795	0.0436775
		803	0.119082	0.0439228
		802	0.120344	0.0443141
		801	0.121525	0.0445692
		800	0.12269	0.0450285
		799	0.128428	0.0474857
		798	0.130324	0.0477599
		797	0.132054	0.0482154
		796	0.133931	0.0486312
		795	0.13552	0.0489798
		794	0.137218	0.0492963
		793	0.139191	0.0497109
		792	0.140842	0.0502455
		791	0.142576	0.0505865
		790	0.144195	0.0509245
		789	0.145801	0.0512755
		788	0.14749	0.0514941
		787	0.148765	0.0521621
		786	0.150165	0.0523629
		785	0.151398	0.0527519
		784	0.152633	0.0529468
		783	0.153668	0.0532748
		782	0.154538	0.0536479
		781	0.15566	0.0539526
		780	0.1562	0.0541304
		779	0.157161	0.0544918
		778	0.157777	0.0544985
		777	0.158451	0.0546631
		776	0.159099	0.0549388
		775	0.159576	0.0551626
		774	0.160262	0.0552294
		773	0.16088	0.0554154
		772	0.161347	0.0555266
		771	0.161869	0.05539
		770	0.162502	0.0554585
		769	0.163014	0.0554121
		768	0.163502	0.0553865
		767	0.164063	0.0554017
		766	0.164672	0.0552647
		765	0.165211	0.0551793
		764	0.165691	0.0550614
		763	0.166277	0.0549203
		762	0.166983	0.054847
		761	0.16749	0.0546525
		760	0.168264	0.0545155
		759	0.169041	0.0543591
		758	0.169602	0.0543799
		757	0.170189	0.0541596
		756	0.171003	0.0538663
		755	0.171757	0.053654
		754	0.172452	0.0535063
		753	0.173288	0.0534682
		752	0.174	0.053295
		751	0.174757	0.0532329
		750	0.175573	0.0528818
		749	0.176248	0.0528419
		748	0.177011	0.052755
		747	0.177661	0.0528105
		746	0.178176	0.0525612
		745	0.178716	0.0524874
		744	0.179391	0.0524704
		743	0.179891	0.0523791
		742	0.180386	0.0524629
		741	0.18058	0.0524164
		740	0.18085	0.0524619
		739	0.181092	0.0524572
		738	0.181122	0.0525538
		737	0.181215	0.0525403
		736	0.181386	0.0525019
		735	0.181214	0.0526532
		734	0.18114	0.0527512
		733	0.181002	0.0528229
		732	0.180696	0.0529716
		731	0.180545	0.0530434
		730	0.180293	0.0531493
		729	0.179927	0.0532932
		728	0.179611	0.053538
		727	0.17942	0.0536542
		726	0.17898	0.0538341
		725	0.178695	0.0540333
		724	0.178384	0.054218
		723	0.178114	0.0543673
		722	0.17773	0.0545522
		721	0.177556	0.0547215
		720	0.177291	0.0549351
		719	0.176946	0.0551135
		718	0.176723	0.0552432
		717	0.176554	0.0556124
		716	0.176441	0.0558635
		715	0.176268	0.056
		714	0.176053	0.0562256
		713	0.176013	0.056469
		712	0.17582	0.0568061
		711	0.175763	0.0569865
		710	0.175661	0.0572596
		709	0.175521	0.0574538
		708	0.175392	0.0576057
		707	0.175344	0.0579305
		706	0.175238	0.0581791
		705	0.175208	0.0582762
		704	0.175134	0.0585983
		703	0.175158	0.0588206
		702	0.175076	0.0589637
		701	0.17517	0.0592657
		700	0.175221	0.0595348
		699	0.175349	0.0597085
		698	0.175462	0.060015
		697	0.175654	0.0603595
		696	0.175845	0.0604453
		695	0.176124	0.0607621
		694	0.176437	0.0610456
		693	0.176816	0.0612813
		692	0.177209	0.0616693
		691	0.177669	0.0619451
		690	0.177997	0.0622358
		689	0.178502	0.0624605
		688	0.179024	0.0627154
		687	0.179606	0.0630506
		686	0.180123	0.0632977
		685	0.180622	0.0634984
		684	0.181012	0.0638435
		683	0.181522	0.0639782
		682	0.181974	0.0641883
		681	0.182431	0.0643069
		680	0.182685	0.064404
		679	0.182987	0.0645634
		678	0.183184	0.0646941
		677	0.183353	0.0647926
		676	0.183405	0.064849
		675	0.183361	0.0648764
		674	0.183345	0.0649988
		673	0.183229	0.0650407
		672	0.182942	0.0651062
		671	0.182843	0.0652511
		670	0.182423	0.06543
		669	0.182051	0.065513
		668	0.181582	0.065641
		667	0.181067	0.0659537
		666	0.180617	0.0660891
		665	0.180012	0.0664004
		664	0.17957	0.0666714
		663	0.178861	0.0669063
		662	0.178214	0.0670823
		661	0.177583	0.0674294
		660	0.17694	0.0677162
		659	0.1764	0.0680684
		658	0.175731	0.0684255
		657	0.175154	0.0686102
		656	0.174596	0.0688915
		655	0.174013	0.0692446
		654	0.173572	0.0696869
		653	0.17299	0.0700376
		652	0.172621	0.0703591
		651	0.172225	0.0706968
		650	0.171809	0.0710017
		649	0.171606	0.0713956
		648	0.171288	0.0716129
		647	0.171072	0.0719333
		646	0.17086	0.0722152
		645	0.170636	0.0724825
		644	0.17052	0.0727719
		643	0.170337	0.0729847
		642	0.170474	0.0732716
		641	0.170442	0.0734613
		640	0.170451	0.0736996
		639	0.17064	0.0738842
		638	0.170711	0.074116
		637	0.171086	0.0742836
		636	0.171292	0.0745037
		635	0.171628	0.0747956
		634	0.172082	0.0748862
		633	0.172509	0.0749366
		632	0.173151	0.0752636
		631	0.173659	0.0755035
		630	0.174271	0.0756954
		629	0.174965	0.0758198
		628	0.175681	0.0760031
		627	0.17638	0.0760662
		626	0.177119	0.0762737
		625	0.178018	0.0765042
		624	0.178838	0.076622
		623	0.179613	0.0767184
		622	0.180548	0.0769478
		621	0.181384	0.0770462
		620	0.182261	0.0772239
		619	0.183116	0.0773621
		618	0.183883	0.0775388
		617	0.184734	0.0777364
		616	0.185363	0.0778413
		615	0.18619	0.078039
		614	0.187003	0.0781481
		613	0.187661	0.0783062
		612	0.188454	0.0784512
		611	0.189016	0.0786296
		610	0.189684	0.07872
		609	0.190225	0.0789056
		608	0.190822	0.0790988
		607	0.191502	0.0792378
		606	0.191987	0.0794424
		605	0.19263	0.0795213
		604	0.193203	0.0797305
		603	0.193829	0.0799777
		602	0.194513	0.0800725
		601	0.194993	0.0802584
		600	0.195693	0.0805491
		599	0.196357	0.0807623
		598	0.197037	0.0809914
		597	0.197869	0.0812108
		596	0.198586	0.0815077
		595	0.199386	0.0817251
		594	0.20032	0.0820091
		593	0.201255	0.0822587
		592	0.202272	0.082525
		591	0.203356	0.0828098
		590	0.204505	0.083114
		589	0.20566	0.0833588
		588	0.206919	0.0836975
		587	0.208298	0.0839888
		586	0.209554	0.0843349
		585	0.211201	0.0846001
		584	0.212602	0.0850467
		583	0.214118	0.0854193
		582	0.215681	0.0856868
		581	0.217347	0.0862134
		580	0.219099	0.0866115
		579	0.220763	0.0870418
		578	0.222582	0.087507
		577	0.224282	0.0879715
		576	0.226005	0.088439
		575	0.227943	0.0888931
		574	0.229815	0.0893298
		573	0.231862	0.0898906
		572	0.233828	0.09033
		571	0.235811	0.090899
		570	0.238093	0.0914326
		569	0.240169	0.0919889
		568	0.242561	0.0925254
		567	0.245115	0.0930571
		566	0.247624	0.0936166
		565	0.250496	0.0942223
		564	0.253098	0.0947545
		563	0.25611	0.0953632
		562	0.259185	0.0959039
		561	0.262309	0.096465
		560	0.265692	0.0970465
		559	0.26925	0.0977159
		558	0.27303	0.0982955
		557	0.277017	0.0989906
		556	0.281174	0.0995615
		555	0.285543	0.100145
		554	0.290044	0.100717
		553	0.294957	0.10141
		552	0.299996	0.102018
		551	0.30525	0.102645
		550	0.310763	0.103283
		549	0.316516	0.103903
		548	0.322563	0.104579
		547	0.32893	0.105215
		546	0.335509	0.105982
		545	0.342775	0.106665
		544	0.350146	0.107248
		543	0.357354	0.107924
		542	0.364282	0.108569
		541	0.371875	0.10923
		540	0.37935	0.10991
		539	0.386967	0.11062
		538	0.394781	0.111291
		537	0.402754	0.112027
		536	0.410704	0.112664
		535	0.418541	0.11338
		534	0.426426	0.114046
		533	0.434149	0.114714
		532	0.441731	0.115414
		531	0.449279	0.116119
		530	0.456655	0.116825
		529	0.463823	0.117478
		528	0.470899	0.118265
		527	0.47751	0.11905
		526	0.484057	0.119699
		525	0.49031	0.120459
		524	0.496154	0.121239
		523	0.501935	0.122039
		522	0.507362	0.122885
		521	0.512543	0.123672
		520	0.517546	0.124498
		519	0.522352	0.125344
		518	0.526779	0.126244
		517	0.531048	0.127092
		516	0.535034	0.12825
		515	0.538974	0.129112
		514	0.542622	0.13012
		513	0.546121	0.131143
		512	0.54931	0.13214
		511	0.552466	0.133355
		510	0.555574	0.134461
		509	0.558471	0.135601
		508	0.561332	0.136802
		507	0.564062	0.137971
		506	0.566853	0.139287
		505	0.569469	0.140662
		504	0.572273	0.142051
		503	0.57507	0.143475
		502	0.577789	0.144902
		501	0.58071	0.146434
		500	0.583655	0.148039
		499	0.586823	0.149572
		498	0.59009	0.151311
		497	0.593094	0.152976
		496	0.596344	0.154721
		495	0.599826	0.156422
		494	0.603146	0.158232
		493	0.606804	0.16002
		492	0.610395	0.161849
		491	0.61399	0.163789
		490	0.617586	0.165627
		489	0.621252	0.16749
		488	0.625082	0.169374
		487	0.628653	0.171199
		486	0.632395	0.172972
		485	0.636059	0.174992
		484	0.63966	0.176834
		483	0.643186	0.178674
		482	0.646716	0.180574
		481	0.650171	0.182276
		480	0.653459	0.184074
		479	0.656807	0.185796
		478	0.660059	0.187602
		477	0.663202	0.189201
		476	0.666484	0.190921
		475	0.669591	0.192644
		474	0.67293	0.194292
		473	0.676084	0.195978
		472	0.679408	0.197741
		471	0.682722	0.199398
		470	0.686209	0.201108
		469	0.689623	0.202698
		468	0.693128	0.204499
		467	0.696702	0.206466
		466	0.700533	0.208135
		465	0.704471	0.21012
		464	0.70859	0.21194
		463	0.712644	0.213845
		462	0.716935	0.215653
		461	0.721276	0.217781
		460	0.725758	0.219878
		459	0.730407	0.221692
		458	0.734975	0.223825
		457	0.739712	0.225892
		456	0.744381	0.228008
		455	0.749087	0.230122
		454	0.753525	0.232321
		453	0.75808	0.234588
		452	0.762538	0.236715
		451	0.766779	0.238933
		450	0.771025	0.241097
		449	0.775144	0.243112
		448	0.77939	0.245364
		447	0.783499	0.247534
		446	0.787575	0.249646
		445	0.791541	0.251831
		444	0.795432	0.253903
		443	0.799429	0.256235
		442	0.803227	0.258598
		441	0.807135	0.260809
		440	0.811286	0.263036
		439	0.815209	0.265268
		438	0.819626	0.267525
		437	0.823937	0.269629
		436	0.828578	0.271887
		435	0.83356	0.273919
		434	0.838289	0.27611
		433	0.843343	0.27832
		432	0.848394	0.280445
		431	0.853654	0.282499
		430	0.858703	0.284698
		429	0.864199	0.286779
		428	0.869238	0.28898
		427	0.87448	0.291163
		426	0.879179	0.293271
		425	0.884006	0.295426
		424	0.88894	0.297534
		423	0.893733	0.299912
		422	0.897817	0.302064
		421	0.902369	0.304122
		420	0.906077	0.306309
		419	0.910004	0.308398
		418	0.913588	0.310599
		417	0.916909	0.312966
		416	0.920197	0.315369
		415	0.923387	0.317907
		414	0.926304	0.320369
		413	0.929141	0.322764
		412	0.931541	0.325175
		411	0.933949	0.327964
		410	0.935479	0.330088
		409	0.936632	0.332481
		408	0.937467	0.33455
		407	0.937811	0.336779
		406	0.938106	0.339174
		405	0.93722	0.341892
		404	0.936503	0.344603
		403	0.934498	0.347876
		402	0.931352	0.350954
		401	0.92761	0.353944
		400	0.922475	0.357204

## Sheet: Supplementary Fig. 1
	Supplementary Fig. 1. HPLC profiles showing the separation procedures of UN@Cs(6)-C82 and the pure sample’s MALDI-TOF mass spectrum.
	Step 1: BP-M			Step 2: BP			Step 3: 5PBB			Step 4: BP recycle			Step 5: BP-M			Step 6: 5PBB recycle			MALDI-TOF
	Time / min	Absorbance		Tiime / min	Absorbance		Tiime / min	Absorbance		Tiime / min	Absorbance		Tiime / min	Absorbance		Tiime / min	Absorbance		m/z	Intensity
	0.000177611	85.92		0	-14.988		0	-20.436		0	-102.417		0	242.408		0	-109.475		299.992	2
	0.0018	85.88		0.0017	-15.004		0.0017	-20.434		0.0017	-102.425		0.0017	242.403		0.0017	-109.341		300	0
	0.00344	85.84		0.0033	-15.022		0.0033	-20.436		0.0033	-102.431		0.0033	242.398		0.0033	-109.25		300.008	2
	0.00507	85.84		0.005	-15.042		0.005	-20.435		0.005	-102.427		0.005	242.385		0.005	-109.21		300.016	2
	0.00683	85.85		0.0067	-15.067		0.0067	-20.434		0.0067	-102.423		0.0067	242.371		0.0067	-109.177		300.023	2
	0.00846	85.81		0.0083	-15.089		0.0083	-20.43		0.0083	-102.417		0.0083	242.353		0.0083	-109.144		300.031	0
	0.01011	85.79		0.01	-15.109		0.01	-20.43		0.01	-102.409		0.01	242.338		0.01	-109.094		300.039	5
	0.01173	85.79		0.0117	-15.126		0.0117	-20.433		0.0117	-102.406		0.0117	242.332		0.0117	-109.065		300.047	1
	0.01364	85.8		0.0133	-15.144		0.0133	-20.44		0.0133	-102.408		0.0133	242.333		0.0133	-109.056		300.055	4
	0.01514	85.76		0.015	-15.164		0.015	-20.443		0.015	-102.411		0.015	242.336		0.015	-109.047		300.063	2
	0.01677	85.72		0.0167	-15.185		0.0167	-20.447		0.0167	-102.414		0.0167	242.342		0.0167	-109.046		300.071	0
	0.01841	85.75		0.0183	-15.202		0.0183	-20.45		0.0183	-102.413		0.0183	242.354		0.0183	-109.063		300.079	1
	0.02017	85.75		0.02	-15.222		0.02	-20.448		0.02	-102.414		0.02	242.361		0.02	-109.079		300.086	0
	0.0218	85.71		0.0217	-15.245		0.0217	-20.446		0.0217	-102.422		0.0217	242.374		0.0217	-109.09		300.094	2
	0.02344	85.75		0.0233	-15.265		0.0233	-20.443		0.0233	-102.43		0.0233	242.384		0.0233	-109.104		300.102	0
	0.02508	85.73		0.025	-15.286		0.025	-20.442		0.025	-102.439		0.025	242.393		0.025	-109.118		300.11	0
	0.02684	85.75		0.0267	-15.307		0.0267	-20.44		0.0267	-102.447		0.0267	242.405		0.0267	-109.141		300.118	1
	0.02847	85.79		0.0283	-15.33		0.0283	-20.435		0.0283	-102.453		0.0283	242.413		0.0283	-109.175		300.126	3
	0.03011	85.78		0.03	-15.352		0.03	-20.434		0.03	-102.45		0.03	242.418		0.03	-109.185		300.134	2
	0.03174	85.75		0.0317	-15.373		0.0317	-20.43		0.0317	-102.447		0.0317	242.427		0.0317	-109.197		300.141	2
	0.0335	85.71		0.0333	-15.394		0.0333	-20.43		0.0333	-102.441		0.0333	242.433		0.0333	-109.211		300.149	1
	0.03514	85.67		0.035	-15.416		0.035	-20.432		0.035	-102.436		0.035	242.433		0.035	-109.219		300.157	1
	0.03677	85.63		0.0367	-15.438		0.0367	-20.433		0.0367	-102.429		0.0367	242.431		0.0367	-109.232		300.165	1
	0.03841	85.67		0.0383	-15.455		0.0383	-20.436		0.0383	-102.419		0.0383	242.418		0.0383	-109.241		300.173	2
	0.04017	85.69		0.04	-15.47		0.04	-20.444		0.04	-102.407		0.04	242.406		0.04	-109.254		300.181	0
	0.0418	85.65		0.0417	-15.484		0.0417	-20.451		0.0417	-102.391		0.0417	242.393		0.0417	-109.265		300.189	1
	0.04344	85.61		0.0433	-15.498		0.0433	-20.458		0.0433	-102.373		0.0433	242.381		0.0433	-109.276		300.196	3
	0.04507	85.59		0.045	-15.512		0.045	-20.465		0.045	-102.352		0.045	242.365		0.045	-109.281		300.204	1
	0.04684	85.59		0.0467	-15.527		0.0467	-20.469		0.0467	-102.326		0.0467	242.352		0.0467	-109.284		300.212	3
	0.04847	85.55		0.0483	-15.542		0.0483	-20.469		0.0483	-102.288		0.0483	242.334		0.0483	-109.276		300.22	2
	0.05011	85.55		0.05	-15.552		0.05	-20.471		0.05	-102.242		0.05	242.318		0.05	-109.266		300.228	0
	0.05174	85.53		0.0517	-15.561		0.0517	-20.472		0.0517	-102.193		0.0517	242.302		0.0517	-109.254		300.236	0
	0.0535	85.5		0.0533	-15.564		0.0533	-20.472		0.0533	-102.142		0.0533	242.289		0.0533	-109.234		300.244	0
	0.05514	85.49		0.055	-15.565		0.055	-20.471		0.055	-102.089		0.055	242.287		0.055	-109.221		300.252	1
	0.05677	85.47		0.0567	-15.564		0.0567	-20.469		0.0567	-102.043		0.0567	242.292		0.0567	-109.212		300.259	1
	0.05841	85.43		0.0583	-15.56		0.0583	-20.468		0.0583	-101.997		0.0583	242.301		0.0583	-109.205		300.267	1
	0.06017	85.43		0.06	-15.553		0.06	-20.467		0.06	-101.953		0.06	242.31		0.06	-109.202		300.275	2
	0.0618	85.47		0.0617	-15.544		0.0617	-20.466		0.0617	-101.911		0.0617	242.324		0.0617	-109.191		300.283	1
	0.06344	85.51		0.0633	-15.533		0.0633	-20.466		0.0633	-101.875		0.0633	242.339		0.0633	-109.183		300.291	0
	0.06508	85.53		0.065	-15.522		0.065	-20.47		0.065	-101.848		0.065	242.352		0.065	-109.185		300.299	2
	0.06684	85.53		0.0667	-15.511		0.0667	-20.468		0.0667	-101.833		0.0667	242.368		0.0667	-109.194		300.307	1
	0.06847	85.5		0.0683	-15.5		0.0683	-20.464		0.0683	-101.824		0.0683	242.377		0.0683	-109.202		300.314	1
	0.07017	85.47		0.07	-15.488		0.07	-20.463		0.07	-101.821		0.07	242.386		0.07	-109.215		300.322	2
	0.07174	85.45		0.0717	-15.476		0.0717	-20.462		0.0717	-101.825		0.0717	242.389		0.0717	-109.221		300.33	0
	0.0735	85.43		0.0733	-15.464		0.0733	-20.463		0.0733	-101.828		0.0733	242.39		0.0733	-109.22		300.338	1
	0.07514	85.43		0.075	-15.455		0.075	-20.466		0.075	-101.837		0.075	242.393		0.075	-109.222		300.346	0
	0.07677	85.41		0.0767	-15.447		0.0767	-20.47		0.0767	-101.851		0.0767	242.397		0.0767	-109.215		300.354	0
	0.07841	85.39		0.0783	-15.441		0.0783	-20.474		0.0783	-101.869		0.0783	242.398		0.0783	-109.211		300.362	0
	0.08017	85.43		0.08	-15.443		0.08	-20.475		0.08	-101.892		0.08	242.395		0.08	-109.21		300.37	2
	0.0818	85.45		0.0817	-15.446		0.0817	-20.475		0.0817	-101.917		0.0817	242.391		0.0817	-109.21		300.377	0
	0.08344	85.45		0.0833	-15.451		0.0833	-20.479		0.0833	-101.945		0.0833	242.379		0.0833	-109.2		300.385	3
	0.08508	85.44		0.085	-15.459		0.085	-20.483		0.085	-101.974		0.085	242.372		0.085	-109.19		300.393	2
	0.08684	85.45		0.0867	-15.472		0.0867	-20.487		0.0867	-102.005		0.0867	242.371		0.0867	-109.182		300.401	2
	0.08847	85.49		0.0883	-15.489		0.0883	-20.49		0.0883	-102.036		0.0883	242.372		0.0883	-109.181		300.409	1
	0.09011	85.49		0.09	-15.509		0.09	-20.489		0.09	-102.068		0.09	242.378		0.09	-109.178		300.417	4
	0.09174	85.45		0.0917	-15.53		0.0917	-20.487		0.0917	-102.094		0.0917	242.374		0.0917	-109.165		300.425	3
	0.0935	85.41		0.0933	-15.55		0.0933	-20.486		0.0933	-102.114		0.0933	242.382		0.0933	-109.159		300.432	0
	0.09514	85.37		0.095	-15.574		0.095	-20.485		0.095	-102.132		0.095	242.386		0.095	-109.153		300.44	1
	0.09677	85.34		0.0967	-15.595		0.0967	-20.483		0.0967	-102.146		0.0967	242.393		0.0967	-109.152		300.448	0
	0.09841	85.32		0.0983	-15.615		0.0983	-20.483		0.0983	-102.162		0.0983	242.403		0.0983	-109.156		300.456	0
	0.10031	85.35		0.1	-15.636		0.1	-20.484		0.1	-102.183		0.1	242.423		0.1	-109.171		300.464	2
	0.1018	85.31		0.1017	-15.657		0.1017	-20.487		0.1017	-102.205		0.1017	242.437		0.1017	-109.186		300.472	2
	0.10344	85.27		0.1033	-15.676		0.1033	-20.49		0.1033	-102.223		0.1033	242.443		0.1033	-109.201		300.48	1
	0.10508	85.25		0.105	-15.694		0.105	-20.493		0.105	-102.239		0.105	242.451		0.105	-109.214		300.488	1
	0.10684	85.27		0.1067	-15.713		0.1067	-20.495		0.1067	-102.254		0.1067	242.456		0.1067	-109.219		300.495	1
	0.10847	85.26		0.1083	-15.733		0.1083	-20.501		0.1083	-102.268		0.1083	242.443		0.1083	-109.231		300.503	3
	0.11011	85.28		0.11	-15.754		0.11	-20.501		0.11	-102.288		0.11	242.442		0.11	-109.247		300.511	2
	0.11174	85.27		0.1117	-15.774		0.1117	-20.5		0.1117	-102.307		0.1117	242.441		0.1117	-109.257		300.519	4
	0.1135	85.27		0.1133	-15.795		0.1133	-20.501		0.1133	-102.327		0.1133	242.45		0.1133	-109.27		300.527	3
	0.11514	85.23		0.115	-15.815		0.115	-20.503		0.115	-102.342		0.115	242.448		0.115	-109.281		300.535	1
	0.11677	85.24		0.1167	-15.831		0.1167	-20.506		0.1167	-102.35		0.1167	242.437		0.1167	-109.281		300.543	1
	0.1184	85.22		0.1183	-15.847		0.1183	-20.51		0.1183	-102.353		0.1183	242.429		0.1183	-109.287		300.551	1
	0.12017	85.25		0.12	-15.864		0.12	-20.514		0.12	-102.358		0.12	242.431		0.12	-109.289		300.558	1
	0.1219	85.29		0.1217	-15.881		0.1217	-20.516		0.1217	-102.363		0.1217	242.44		0.1217	-109.286		300.566	3
	0.12344	85.31		0.1233	-15.901		0.1233	-20.521		0.1233	-102.365		0.1233	242.445		0.1233	-109.287		300.574	1
	0.12506	85.27		0.125	-15.921		0.125	-20.522		0.125	-102.37		0.125	242.465		0.125	-109.288		300.582	2
	0.12684	85.23		0.1267	-15.942		0.1267	-20.524		0.1267	-102.378		0.1267	242.469		0.1267	-109.287		300.59	2
	0.12847	85.21		0.1283	-15.961		0.1283	-20.527		0.1283	-102.386		0.1283	242.465		0.1283	-109.284		300.598	1
	0.1301	85.19		0.13	-15.98		0.13	-20.528		0.13	-102.394		0.13	242.453		0.13	-109.286		300.606	0
	0.13173	85.19		0.1317	-15.998		0.1317	-20.529		0.1317	-102.403		0.1317	242.443		0.1317	-109.276		300.613	0
	0.1335	85.19		0.1333	-16.018		0.1333	-20.528		0.1333	-102.413		0.1333	242.444		0.1333	-109.261		300.621	0
	0.13524	85.23		0.135	-16.039		0.135	-20.523		0.135	-102.423		0.135	242.444		0.135	-109.232		300.629	1
	0.13677	85.25		0.1367	-16.06		0.1367	-20.518		0.1367	-102.426		0.1367	242.437		0.1367	-109.205		300.637	1
	0.1384	85.25		0.1383	-16.081		0.1383	-20.514		0.1383	-102.428		0.1383	242.421		0.1383	-109.171		300.645	0
	0.14017	85.21		0.14	-16.098		0.14	-20.509		0.14	-102.434		0.14	242.408		0.14	-109.142		300.653	1
	0.1418	85.17		0.1417	-16.114		0.1417	-20.506		0.1417	-102.441		0.1417	242.399		0.1417	-109.123		300.661	1
	0.14344	85.18		0.1433	-16.132		0.1433	-20.506		0.1433	-102.448		0.1433	242.396		0.1433	-109.099		300.669	1
	0.14506	85.16		0.145	-16.149		0.145	-20.503		0.145	-102.46		0.145	242.392		0.145	-109.076		300.676	3
	0.14684	85.15		0.1467	-16.168		0.1467	-20.501		0.1467	-102.474		0.1467	242.395		0.1467	-109.053		300.684	0
	0.14847	85.14		0.1483	-16.186		0.1483	-20.502		0.1483	-102.486		0.1483	242.396		0.1483	-109.028		300.692	0
	0.15011	85.12		0.15	-16.206		0.15	-20.502		0.15	-102.5		0.15	242.395		0.15	-109.014		300.7	2
	0.15173	85.16		0.1517	-16.225		0.1517	-20.502		0.1517	-102.514		0.1517	242.395		0.1517	-109.013		300.708	3
	0.1535	85.17		0.1533	-16.244		0.1533	-20.501		0.1533	-102.533		0.1533	242.397		0.1533	-109.013		300.716	1
	0.15514	85.15		0.155	-16.261		0.155	-20.498		0.155	-102.555		0.155	242.404		0.155	-109.021		300.724	2
	0.15677	85.11		0.1567	-16.278		0.1567	-20.494		0.1567	-102.575		0.1567	242.406		0.1567	-109.024		300.732	2
	0.1584	85.1		0.1583	-16.295		0.1583	-20.491		0.1583	-102.591		0.1583	242.41		0.1583	-109.02		300.739	1
	0.16017	85.13		0.16	-16.306		0.16	-20.487		0.16	-102.604		0.16	242.414		0.16	-109.02		300.747	4
	0.1618	85.1		0.1617	-16.316		0.1617	-20.487		0.1617	-102.609		0.1617	242.414		0.1617	-109.022		300.755	1
	0.16343	85.12		0.1633	-16.325		0.1633	-20.489		0.1633	-102.612		0.1633	242.421		0.1633	-109.027		300.763	3
	0.1651	85.08		0.165	-16.332		0.165	-20.491		0.165	-102.616		0.165	242.423		0.165	-109.032		300.771	4
	0.16684	85.09		0.1667	-16.345		0.1667	-20.491		0.1667	-102.619		0.1667	242.425		0.1667	-109.041		300.779	1
	0.16847	85.07		0.1683	-16.355		0.1683	-20.491		0.1683	-102.62		0.1683	242.428		0.1683	-109.047		300.787	3
	0.1701	85.07		0.17	-16.367		0.17	-20.491		0.17	-102.621		0.17	242.427		0.17	-109.052		300.795	2
	0.17173	85.11		0.1717	-16.375		0.1717	-20.494		0.1717	-102.62		0.1717	242.418		0.1717	-109.057		300.802	0
	0.1735	85.12		0.1733	-16.383		0.1733	-20.498		0.1733	-102.619		0.1733	242.407		0.1733	-109.065		300.81	0
	0.17514	85.16		0.175	-16.39		0.175	-20.501		0.175	-102.621		0.175	242.392		0.175	-109.075		300.818	1
	0.17676	85.18		0.1767	-16.4		0.1767	-20.505		0.1767	-102.624		0.1767	242.379		0.1767	-109.072		300.826	0
	0.17839	85.18		0.1783	-16.411		0.1783	-20.507		0.1783	-102.625		0.1783	242.371		0.1783	-109.067		300.834	2
	0.18017	85.21		0.18	-16.421		0.18	-20.504		0.18	-102.621		0.18	242.352		0.18	-109.053		300.842	0
	0.1818	85.22		0.1817	-16.432		0.1817	-20.503		0.1817	-102.612		0.1817	242.333		0.1817	-109.039		300.85	1
	0.18343	85.18		0.1833	-16.44		0.1833	-20.503		0.1833	-102.603		0.1833	242.315		0.1833	-109.032		300.858	0
	0.18506	85.16		0.185	-16.447		0.185	-20.506		0.185	-102.594		0.185	242.297		0.185	-109.029		300.865	0
	0.18684	85.16		0.1867	-16.452		0.1867	-20.508		0.1867	-102.587		0.1867	242.281		0.1867	-109.023		300.873	1
	0.18847	85.18		0.1883	-16.461		0.1883	-20.513		0.1883	-102.587		0.1883	242.278		0.1883	-109.028		300.881	2
	0.19011	85.14		0.19	-16.468		0.19	-20.517		0.19	-102.587		0.19	242.275		0.19	-109.029		300.889	2
	0.19173	85.12		0.1917	-16.478		0.1917	-20.52		0.1917	-102.587		0.1917	242.277		0.1917	-109.028		300.897	0
	0.1935	85.08		0.1933	-16.49		0.1933	-20.523		0.1933	-102.585		0.1933	242.279		0.1933	-109.034		300.905	2
	0.19514	85.08		0.195	-16.502		0.195	-20.525		0.195	-102.587		0.195	242.28		0.195	-109.042		300.913	2
	0.19676	85.07		0.1967	-16.515		0.1967	-20.526		0.1967	-102.591		0.1967	242.287		0.1967	-109.055		300.921	2
	0.19839	85.07		0.1983	-16.528		0.1983	-20.525		0.1983	-102.603		0.1983	242.297		0.1983	-109.065		300.928	1
	0.20017	85.05		0.2	-16.539		0.2	-20.522		0.2	-102.615		0.2	242.307		0.2	-109.074		300.936	0
	0.2018	85.02		0.2017	-16.55		0.2017	-20.519		0.2017	-102.627		0.2017	242.314		0.2017	-109.076		300.944	0
	0.20343	85.04		0.2033	-16.556		0.2033	-20.515		0.2033	-102.639		0.2033	242.323		0.2033	-109.084		300.952	1
	0.20506	85.02		0.205	-16.564		0.205	-20.512		0.205	-102.643		0.205	242.319		0.205	-109.081		300.96	1
	0.20684	84.99		0.2067	-16.573		0.2067	-20.511		0.2067	-102.648		0.2067	242.334		0.2067	-109.08		300.968	0
	0.20847	85.01		0.2083	-16.582		0.2083	-20.51		0.2083	-102.652		0.2083	242.346		0.2083	-109.081		300.976	2
	0.2101	85.05		0.21	-16.593		0.21	-20.509		0.21	-102.656		0.21	242.357		0.21	-109.08		300.984	1
	0.21173	85.03		0.2117	-16.604		0.2117	-20.508		0.2117	-102.658		0.2117	242.362		0.2117	-109.076		300.991	0
	0.2135	84.99		0.2133	-16.618		0.2133	-20.51		0.2133	-102.662		0.2133	242.363		0.2133	-109.071		300.999	3
	0.21514	84.95		0.215	-16.633		0.215	-20.512		0.215	-102.663		0.215	242.357		0.215	-109.073		301.007	0
	0.21676	84.91		0.2167	-16.649		0.2167	-20.515		0.2167	-102.665		0.2167	242.349		0.2167	-109.08		301.015	1
	0.2184	84.87		0.2183	-16.666		0.2183	-20.518		0.2183	-102.665		0.2183	242.347		0.2183	-109.08		301.023	1
	0.22017	84.85		0.22	-16.69		0.22	-20.52		0.22	-102.665		0.22	242.337		0.22	-109.064		301.031	1
	0.2219	84.89		0.2217	-16.712		0.2217	-20.523		0.2217	-102.664		0.2217	242.338		0.2217	-109.049		301.039	1
	0.22343	84.89		0.2233	-16.734		0.2233	-20.522		0.2233	-102.661		0.2233	242.321		0.2233	-109.033		301.047	2
	0.22506	84.92		0.225	-16.755		0.225	-20.521		0.225	-102.65		0.225	242.291		0.225	-109.021		301.054	1
	0.22684	84.92		0.2267	-16.776		0.2267	-20.522		0.2267	-102.639		0.2267	242.26		0.2267	-109.015		301.062	1
	0.22846	84.91		0.2283	-16.795		0.2283	-20.523		0.2283	-102.628		0.2283	242.23		0.2283	-109.008		301.07	1
	0.2301	84.93		0.23	-16.81		0.23	-20.521		0.23	-102.617		0.23	242.209		0.23	-109.013		301.078	1
	0.23173	84.93		0.2317	-16.825		0.2317	-20.519		0.2317	-102.612		0.2317	242.189		0.2317	-109.013		301.086	2
	0.2335	84.89		0.2333	-16.839		0.2333	-20.519		0.2333	-102.61		0.2333	242.169		0.2333	-109.011		301.094	2
	0.23513	84.85		0.235	-16.852		0.235	-20.519		0.235	-102.608		0.235	242.152		0.235	-109.009		301.102	1
	0.23676	84.87		0.2367	-16.864		0.2367	-20.519		0.2367	-102.607		0.2367	242.129		0.2367	-109.012		301.11	1
	0.2384	84.91		0.2383	-16.876		0.2383	-20.518		0.2383	-102.607		0.2383	242.108		0.2383	-109.023		301.117	2
	0.24017	84.93		0.24	-16.888		0.24	-20.516		0.24	-102.606		0.24	242.089		0.24	-109.032		301.125	1
	0.2418	84.89		0.2417	-16.9		0.2417	-20.513		0.2417	-102.615		0.2417	242.076		0.2417	-109.041		301.133	3
	0.24343	84.85		0.2433	-16.91		0.2433	-20.506		0.2433	-102.625		0.2433	242.066		0.2433	-109.045		301.141	1
	0.24506	84.85		0.245	-16.92		0.245	-20.499		0.245	-102.634		0.245	242.064		0.245	-109.046		301.149	3
	0.24683	84.84		0.2467	-16.927		0.2467	-20.495		0.2467	-102.644		0.2467	242.06		0.2467	-109.044		301.157	2
	0.24846	84.84		0.2483	-16.935		0.2483	-20.492		0.2483	-102.65		0.2483	242.06		0.2483	-109.044		301.165	1
	0.2501	84.82		0.25	-16.942		0.25	-20.491		0.25	-102.652		0.25	242.066		0.25	-109.037		301.173	3
	0.25176	84.79		0.2517	-16.949		0.2517	-20.49		0.2517	-102.654		0.2517	242.075		0.2517	-109.031		301.18	1
	0.2535	84.81		0.2533	-16.959		0.2533	-20.49		0.2533	-102.657		0.2533	242.095		0.2533	-109.029		301.188	1
	0.25513	84.85		0.255	-16.969		0.255	-20.493		0.255	-102.661		0.255	242.115		0.255	-109.026		301.196	4
	0.25676	84.85		0.2567	-16.98		0.2567	-20.495		0.2567	-102.664		0.2567	242.133		0.2567	-109.023		301.204	2
	0.2584	84.87		0.2583	-16.989		0.2583	-20.498		0.2583	-102.665		0.2583	242.154		0.2583	-109.028		301.212	0
	0.26017	84.83		0.26	-16.997		0.26	-20.505		0.26	-102.666		0.26	242.168		0.26	-109.021		301.22	0
	0.26179	84.87		0.2617	-17.004		0.2617	-20.512		0.2617	-102.667		0.2617	242.179		0.2617	-109.018		301.228	0
	0.26343	84.85		0.2633	-17.017		0.2633	-20.52		0.2633	-102.667		0.2633	242.193		0.2633	-109.006		301.236	0
	0.26506	84.81		0.265	-17.027		0.265	-20.527		0.265	-102.664		0.265	242.206		0.265	-108.99		301.244	1
	0.26683	84.78		0.2667	-17.037		0.2667	-20.531		0.2667	-102.66		0.2667	242.216		0.2667	-108.98		301.251	2
	0.26846	84.81		0.2683	-17.045		0.2683	-20.536		0.2683	-102.648		0.2683	242.22		0.2683	-108.973		301.259	2
	0.27009	84.79		0.27	-17.049		0.27	-20.539		0.27	-102.633		0.27	242.219		0.27	-108.982		301.267	2
	0.27173	84.79		0.2717	-17.051		0.2717	-20.541		0.2717	-102.616		0.2717	242.219		0.2717	-108.985		301.275	0
	0.27348	84.83		0.2733	-17.052		0.2733	-20.542		0.2733	-102.598		0.2733	242.216		0.2733	-108.993		301.283	2
	0.27513	84.84		0.275	-17.054		0.275	-20.543		0.275	-102.582		0.275	242.21		0.275	-108.995		301.291	1
	0.27676	84.86		0.2767	-17.055		0.2767	-20.543		0.2767	-102.573		0.2767	242.212		0.2767	-109.002		301.299	1
	0.2784	84.82		0.2783	-17.056		0.2783	-20.546		0.2783	-102.562		0.2783	242.207		0.2783	-109.008		301.307	4
	0.28015	84.79		0.28	-17.054		0.28	-20.545		0.28	-102.554		0.28	242.198		0.28	-109.027		301.314	1
	0.28178	84.75		0.2817	-17.051		0.2817	-20.545		0.2817	-102.546		0.2817	242.189		0.2817	-109.046		301.322	0
	0.28342	84.71		0.2833	-17.05		0.2833	-20.547		0.2833	-102.539		0.2833	242.179		0.2833	-109.062		301.33	2
	0.28506	84.73		0.285	-17.05		0.285	-20.547		0.285	-102.536		0.285	242.163		0.285	-109.083		301.338	0
	0.28695	84.77		0.2867	-17.051		0.2867	-20.546		0.2867	-102.539		0.2867	242.148		0.2867	-109.093		301.346	0
	0.28846	84.81		0.2883	-17.052		0.2883	-20.543		0.2883	-102.543		0.2883	242.134		0.2883	-109.099		301.354	1
	0.2901	84.81		0.29	-17.05		0.29	-20.54		0.29	-102.549		0.29	242.118		0.29	-109.109		301.362	2
	0.29173	84.77		0.2917	-17.051		0.2917	-20.537		0.2917	-102.556		0.2917	242.102		0.2917	-109.112		301.37	2
	0.29349	84.74		0.2933	-17.051		0.2933	-20.537		0.2933	-102.552		0.2933	242.085		0.2933	-109.118		301.377	1
	0.29522	84.72		0.295	-17.052		0.295	-20.54		0.295	-102.551		0.295	242.075		0.295	-109.123		301.385	2
	0.29676	84.72		0.2967	-17.059		0.2967	-20.542		0.2967	-102.549		0.2967	242.072		0.2967	-109.125		301.393	1
	0.2984	84.68		0.2983	-17.071		0.2983	-20.545		0.2983	-102.547		0.2983	242.068		0.2983	-109.13		301.401	1
	0.30016	84.68		0.3	-17.082		0.3	-20.544		0.3	-102.544		0.3	242.067		0.3	-109.134		301.409	1
	0.30179	84.67		0.3017	-17.097		0.3017	-20.543		0.3017	-102.542		0.3017	242.067		0.3017	-109.143		301.417	2
	0.30343	84.69		0.3033	-17.111		0.3033	-20.543		0.3033	-102.539		0.3033	242.061		0.3033	-109.148		301.425	2
	0.30506	84.73		0.305	-17.129		0.305	-20.545		0.305	-102.535		0.305	242.058		0.305	-109.149		301.433	1
	0.30682	84.74		0.3067	-17.149		0.3067	-20.548		0.3067	-102.531		0.3067	242.06		0.3067	-109.141		301.441	2
	0.30846	84.74		0.3083	-17.17		0.3083	-20.55		0.3083	-102.525		0.3083	242.06		0.3083	-109.134		301.448	3
	0.31009	84.72		0.31	-17.194		0.31	-20.549		0.31	-102.521		0.31	242.066		0.31	-109.134		301.456	1
	0.31173	84.68		0.3117	-17.218		0.3117	-20.544		0.3117	-102.513		0.3117	242.072		0.3117	-109.132		301.464	0
	0.31349	84.64		0.3133	-17.24		0.3133	-20.539		0.3133	-102.5		0.3133	242.075		0.3133	-109.141		301.472	1
	0.31513	84.64		0.315	-17.256		0.315	-20.535		0.315	-102.488		0.315	242.076		0.315	-109.144		301.48	0
	0.31681	84.68		0.3167	-17.272		0.3167	-20.533		0.3167	-102.475		0.3167	242.08		0.3167	-109.151		301.488	5
	0.3184	84.69		0.3183	-17.287		0.3183	-20.531		0.3183	-102.464		0.3183	242.082		0.3183	-109.157		301.496	2
	0.32016	84.67		0.32	-17.301		0.32	-20.53		0.32	-102.462		0.32	242.097		0.32	-109.16		301.504	2
	0.32179	84.7		0.3217	-17.313		0.3217	-20.53		0.3217	-102.461		0.3217	242.113		0.3217	-109.166		301.511	3
	0.32343	84.74		0.3233	-17.326		0.3233	-20.531		0.3233	-102.46		0.3233	242.125		0.3233	-109.185		301.519	1
	0.32506	84.72		0.325	-17.335		0.325	-20.533		0.325	-102.46		0.325	242.143		0.325	-109.198		301.527	2
	0.32682	84.68		0.3267	-17.345		0.3267	-20.537		0.3267	-102.46		0.3267	242.153		0.3267	-109.214		301.535	1
	0.32846	84.64		0.3283	-17.353		0.3283	-20.54		0.3283	-102.463		0.3283	242.154		0.3283	-109.227		301.543	1
	0.33009	84.6		0.33	-17.359		0.33	-20.542		0.33	-102.471		0.33	242.156		0.33	-109.226		301.551	1
	0.33173	84.62		0.3317	-17.365		0.3317	-20.542		0.3317	-102.48		0.3317	242.159		0.3317	-109.245		301.559	1
	0.33348	84.64		0.3333	-17.366		0.3333	-20.541		0.3333	-102.491		0.3333	242.159		0.3333	-109.281		301.567	0
	0.33513	84.6		0.335	-17.366		0.335	-20.54		0.335	-102.502		0.335	242.159		0.335	-109.314		301.575	4
	0.33675	84.59		0.3367	-17.365		0.3367	-20.537		0.3367	-102.505		0.3367	242.155		0.3367	-109.355		301.582	0
	0.3384	84.58		0.3383	-17.363		0.3383	-20.533		0.3383	-102.507		0.3383	242.156		0.3383	-109.398		301.59	1
	0.34015	84.54		0.34	-17.361		0.34	-20.53		0.34	-102.509		0.34	242.154		0.34	-109.436		301.598	0
	0.34179	84.52		0.3417	-17.363		0.3417	-20.526		0.3417	-102.512		0.3417	242.152		0.3417	-109.482		301.606	2
	0.34343	84.5		0.3433	-17.363		0.3433	-20.52		0.3433	-102.514		0.3433	242.154		0.3433	-109.535		301.614	0
	0.34506	84.52		0.345	-17.361		0.345	-20.516		0.345	-102.517		0.345	242.164		0.345	-109.578		301.622	0
	0.34682	84.53		0.3467	-17.361		0.3467	-20.515		0.3467	-102.52		0.3467	242.167		0.3467	-109.618		301.63	2
	0.34846	84.55		0.3483	-17.36		0.3483	-20.515		0.3483	-102.522		0.3483	242.167		0.3483	-109.64		301.638	0
	0.3501	84.53		0.35	-17.362		0.35	-20.515		0.35	-102.524		0.35	242.17		0.35	-109.647		301.645	1
	0.35172	84.52		0.3517	-17.365		0.3517	-20.518		0.3517	-102.526		0.3517	242.182		0.3517	-109.662		301.653	0
	0.35349	84.5		0.3533	-17.368		0.3533	-20.52		0.3533	-102.527		0.3533	242.193		0.3533	-109.669		301.661	1
	0.35512	84.52		0.355	-17.372		0.355	-20.523		0.355	-102.526		0.355	242.198		0.355	-109.68		301.669	5
	0.35676	84.52		0.3567	-17.375		0.3567	-20.524		0.3567	-102.516		0.3567	242.193		0.3567	-109.703		301.677	4
	0.3584	84.48		0.3583	-17.374		0.3583	-20.526		0.3583	-102.507		0.3583	242.192		0.3583	-109.728		301.685	0
	0.36016	84.44		0.36	-17.373		0.36	-20.526		0.36	-102.497		0.36	242.196		0.36	-109.74		301.693	3
	0.36179	84.4		0.3617	-17.375		0.3617	-20.527		0.3617	-102.483		0.3617	242.199		0.3617	-109.739		301.701	0
	0.36343	84.38		0.3633	-17.377		0.3633	-20.526		0.3633	-102.479		0.3633	242.206		0.3633	-109.746		301.709	1
	0.36506	84.4		0.365	-17.379		0.365	-20.523		0.365	-102.475		0.365	242.215		0.365	-109.765		301.716	1
	0.36682	84.44		0.3667	-17.383		0.3667	-20.521		0.3667	-102.471		0.3667	242.22		0.3667	-109.774		301.724	2
	0.36846	84.44		0.3683	-17.388		0.3683	-20.518		0.3683	-102.466		0.3683	242.22		0.3683	-109.772		301.732	1
	0.3701	84.42		0.37	-17.394		0.37	-20.516		0.37	-102.462		0.37	242.216		0.37	-109.765		301.74	1
	0.37173	84.38		0.3717	-17.4		0.3717	-20.513		0.3717	-102.458		0.3717	242.213		0.3717	-109.751		301.748	1
	0.37349	84.38		0.3733	-17.405		0.3733	-20.512		0.3733	-102.461		0.3733	242.216		0.3733	-109.743		301.756	1
	0.37513	84.36		0.375	-17.412		0.375	-20.507		0.375	-102.464		0.375	242.216		0.375	-109.8		301.764	2
	0.37676	84.36		0.3767	-17.415		0.3767	-20.503		0.3767	-102.466		0.3767	242.209		0.3767	-109.798		301.772	3
	0.3784	84.37		0.3783	-17.417		0.3783	-20.501		0.3783	-102.472		0.3783	242.198		0.3783	-109.78		301.78	0
	0.38016	84.39		0.38	-17.42		0.38	-20.496		0.38	-102.47		0.38	242.184		0.38	-109.761		301.787	2
	0.38179	84.36		0.3817	-17.423		0.3817	-20.495		0.3817	-102.463		0.3817	242.172		0.3817	-109.74		301.795	2
	0.38343	84.32		0.3833	-17.428		0.3833	-20.497		0.3833	-102.459		0.3833	242.173		0.3833	-109.73		301.803	1
	0.38505	84.31		0.385	-17.435		0.385	-20.497		0.385	-102.454		0.385	242.168		0.385	-109.722		301.811	1
	0.38682	84.35		0.3867	-17.444		0.3867	-20.496		0.3867	-102.449		0.3867	242.163		0.3867	-109.722		301.819	1
	0.38846	84.36		0.3883	-17.456		0.3883	-20.496		0.3883	-102.445		0.3883	242.158		0.3883	-109.713		301.827	2
	0.39009	84.4		0.39	-17.467		0.39	-20.495		0.39	-102.443		0.39	242.149		0.39	-109.7		301.835	3
	0.39172	84.38		0.3917	-17.477		0.3917	-20.499		0.3917	-102.443		0.3917	242.13		0.3917	-109.601		301.843	1
	0.39348	84.39		0.3933	-17.491		0.3933	-20.504		0.3933	-102.442		0.3933	242.115		0.3933	-109.534		301.851	0
	0.39521	84.41		0.395	-17.506		0.395	-20.507		0.395	-102.444		0.395	242.103		0.395	-109.513		301.858	3
	0.39675	84.37		0.3967	-17.519		0.3967	-20.511		0.3967	-102.446		0.3967	242.091		0.3967	-109.503		301.866	1
	0.39838	84.33		0.3983	-17.532		0.3983	-20.515		0.3983	-102.449		0.3983	242.081		0.3983	-109.498		301.874	0
	0.40014	84.29		0.4	-17.545		0.4	-20.517		0.4	-102.444		0.4	242.068		0.4	-109.493		301.882	0
	0.40178	84.31		0.4017	-17.555		0.4017	-20.518		0.4017	-102.437		0.4017	242.051		0.4017	-109.496		301.89	3
	0.40348	84.29		0.4033	-17.562		0.4033	-20.52		0.4033	-102.429		0.4033	242.034		0.4033	-109.5		301.898	2
	0.40504	84.29		0.405	-17.568		0.405	-20.524		0.405	-102.422		0.405	242.019		0.405	-109.518		301.906	3
	0.40682	84.25		0.4067	-17.573		0.4067	-20.527		0.4067	-102.417		0.4067	242.008		0.4067	-109.576		301.914	1
	0.40845	84.23		0.4083	-17.578		0.4083	-20.529		0.4083	-102.417		0.4083	242.012		0.4083	-109.611		301.922	1
	0.41008	84.27		0.41	-17.583		0.41	-20.529		0.41	-102.417		0.41	242.013		0.41	-109.651		301.929	0
	0.41171	84.3		0.4117	-17.588		0.4117	-20.53		0.4117	-102.416		0.4117	242.014		0.4117	-109.702		301.937	3
	0.41347	84.28		0.4133	-17.594		0.4133	-20.531		0.4133	-102.415		0.4133	242.017		0.4133	-109.767		301.945	0
	0.41512	84.31		0.415	-17.599		0.415	-20.532		0.415	-102.413		0.415	242.023		0.415	-109.813		301.953	4
	0.41674	84.29		0.4167	-17.605		0.4167	-20.533		0.4167	-102.416		0.4167	242.019		0.4167	-109.84		301.961	0
	0.41838	84.25		0.4183	-17.609		0.4183	-20.53		0.4183	-102.424		0.4183	242.02		0.4183	-109.865		301.969	1
	0.42014	84.29		0.42	-17.611		0.42	-20.528		0.42	-102.432		0.42	242.022		0.42	-109.883		301.977	1
	0.42178	84.28		0.4217	-17.612		0.4217	-20.523		0.4217	-102.441		0.4217	242.027		0.4217	-109.895		301.985	2
	0.42342	84.25		0.4233	-17.614		0.4233	-20.518		0.4233	-102.448		0.4233	242.028		0.4233	-109.891		301.993	0
	0.42508	84.25		0.425	-17.615		0.425	-20.514		0.425	-102.447		0.425	242.028		0.425	-109.892		302	0
	0.42682	84.23		0.4267	-17.619		0.4267	-20.512		0.4267	-102.445		0.4267	242.031		0.4267	-109.912		302.008	2
	0.42845	84.23		0.4283	-17.625		0.4283	-20.512		0.4283	-102.444		0.4283	242.043		0.4283	-109.914		302.016	1
	0.43008	84.27		0.43	-17.629		0.43	-20.513		0.43	-102.444		0.43	242.056		0.43	-109.895		302.024	0
	0.43171	84.25		0.4317	-17.633		0.4317	-20.514		0.4317	-102.442		0.4317	242.062		0.4317	-109.884		302.032	1
	0.43347	84.27		0.4333	-17.637		0.4333	-20.515		0.4333	-102.443		0.4333	242.074		0.4333	-109.88		302.04	3
	0.43511	84.31		0.435	-17.639		0.435	-20.519		0.435	-102.442		0.435	242.077		0.435	-109.879		302.048	2
	0.43674	84.27		0.4367	-17.644		0.4367	-20.523		0.4367	-102.439		0.4367	242.078		0.4367	-109.874		302.056	1
	0.43837	84.26		0.4383	-17.65		0.4383	-20.528		0.4383	-102.437		0.4383	242.079		0.4383	-109.861		302.064	1
	0.44014	84.3		0.44	-17.656		0.44	-20.535		0.44	-102.433		0.44	242.08		0.44	-109.85		302.071	0
	0.44178	84.3		0.4417	-17.661		0.4417	-20.543		0.4417	-102.432		0.4417	242.082		0.4417	-109.846		302.079	2
	0.44341	84.26		0.4433	-17.667		0.4433	-20.548		0.4433	-102.424		0.4433	242.081		0.4433	-109.854		302.087	1
	0.44504	84.22		0.445	-17.669		0.445	-20.553		0.445	-102.408		0.445	242.073		0.445	-109.856		302.095	0
	0.44682	84.22		0.4467	-17.671		0.4467	-20.556		0.4467	-102.393		0.4467	242.059		0.4467	-109.86		302.103	2
	0.44845	84.26		0.4483	-17.673		0.4483	-20.557		0.4483	-102.378		0.4483	242.048		0.4483	-109.87		302.111	1
	0.45009	84.26		0.45	-17.675		0.45	-20.557		0.45	-102.362		0.45	242.035		0.45	-109.878		302.119	2
	0.4517	84.23		0.4517	-17.675		0.4517	-20.555		0.4517	-102.354		0.4517	242.026		0.4517	-109.893		302.127	1
	0.45347	84.23		0.4533	-17.677		0.4533	-20.556		0.4533	-102.349		0.4533	242.024		0.4533	-109.901		302.135	0
	0.45511	84.22		0.455	-17.679		0.455	-20.555		0.455	-102.345		0.455	242.024		0.455	-109.913		302.142	2
	0.45674	84.18		0.4567	-17.68		0.4567	-20.554		0.4567	-102.341		0.4567	242.023		0.4567	-109.936		302.15	1
	0.45838	84.16		0.4583	-17.684		0.4583	-20.553		0.4583	-102.337		0.4583	242.02		0.4583	-109.95		302.158	3
	0.46015	84.18		0.46	-17.689		0.46	-20.551		0.46	-102.336		0.46	242.014		0.46	-109.935		302.166	0
	0.46178	84.19		0.4617	-17.694		0.4617	-20.548		0.4617	-102.344		0.4617	242.006		0.4617	-109.938		302.174	0
	0.46341	84.21		0.4633	-17.695		0.4633	-20.544		0.4633	-102.353		0.4633	242		0.4633	-109.95		302.182	0
	0.46504	84.25		0.465	-17.699		0.465	-20.54		0.465	-102.364		0.465	241.995		0.465	-109.978		302.19	0
	0.46681	84.24		0.4667	-17.701		0.4667	-20.537		0.4667	-102.376		0.4667	241.992		0.4667	-110.007		302.198	0
	0.46854	84.2		0.4683	-17.705		0.4683	-20.536		0.4683	-102.381		0.4683	241.985		0.4683	-110.015		302.206	0
	0.47007	84.16		0.47	-17.71		0.47	-20.534		0.47	-102.383		0.47	241.975		0.47	-110.032		302.213	2
	0.47171	84.19		0.4717	-17.721		0.4717	-20.531		0.4717	-102.386		0.4717	241.964		0.4717	-110.049		302.221	3
	0.47347	84.17		0.4733	-17.73		0.4733	-20.53		0.4733	-102.387		0.4733	241.962		0.4733	-109.993		302.229	0
	0.47512	84.15		0.475	-17.739		0.475	-20.526		0.475	-102.387		0.475	241.955		0.475	-109.937		302.237	5
	0.47673	84.15		0.4767	-17.745		0.4767	-20.523		0.4767	-102.389		0.4767	241.955		0.4767	-109.892		302.245	0
	0.47838	84.15		0.4783	-17.753		0.4783	-20.522		0.4783	-102.39		0.4783	241.955		0.4783	-109.855		302.253	1
	0.48015	84.11		0.48	-17.764		0.48	-20.523		0.48	-102.39		0.48	241.948		0.48	-109.811		302.261	0
	0.48178	84.07		0.4817	-17.777		0.4817	-20.524		0.4817	-102.389		0.4817	241.94		0.4817	-109.748		302.269	0
	0.4834	84.09		0.4833	-17.792		0.4833	-20.525		0.4833	-102.388		0.4833	241.928		0.4833	-109.699		302.277	2
	0.48504	84.11		0.485	-17.809		0.485	-20.524		0.485	-102.388		0.485	241.927		0.485	-109.694		302.284	2
	0.48682	84.13		0.4867	-17.825		0.4867	-20.522		0.4867	-102.388		0.4867	241.93		0.4867	-109.694		302.292	3
	0.48845	84.14		0.4883	-17.837		0.4883	-20.522		0.4883	-102.378		0.4883	241.937		0.4883	-109.668		302.3	0
	0.49008	84.16		0.49	-17.85		0.49	-20.521		0.49	-102.37		0.49	241.935		0.49	-109.692		302.308	2
	0.49171	84.18		0.4917	-17.862		0.4917	-20.522		0.4917	-102.364		0.4917	241.934		0.4917	-109.723		302.316	1
	0.49347	84.14		0.4933	-17.876		0.4933	-20.524		0.4933	-102.356		0.4933	241.932		0.4933	-109.757		302.324	1
	0.4951	84.17		0.495	-17.89		0.495	-20.524		0.495	-102.354		0.495	241.93		0.495	-109.773		302.332	1
	0.49673	84.18		0.4967	-17.904		0.4967	-20.523		0.4967	-102.355		0.4967	241.938		0.4967	-109.796		302.34	1
	0.49838	84.2		0.4983	-17.914		0.4983	-20.523		0.4983	-102.356		0.4983	241.95		0.4983	-109.836		302.348	1
	0.50015	84.18		0.5	-17.919		0.5	-20.524		0.5	-102.358		0.5	241.96		0.5	-109.862		302.356	1
	0.50177	84.14		0.5017	-17.923		0.5017	-20.525		0.5017	-102.359		0.5017	241.966		0.5017	-109.815		302.363	1
	0.5034	84.1		0.5033	-17.925		0.5033	-20.526		0.5033	-102.363		0.5033	241.968		0.5033	-109.774		302.371	3
	0.50504	84.06		0.505	-17.925		0.505	-20.527		0.505	-102.375		0.505	241.962		0.505	-109.751		302.379	1
	0.50682	84.02		0.5067	-17.921		0.5067	-20.522		0.5067	-102.388		0.5067	241.957		0.5067	-109.739		302.387	0
	0.50844	83.98		0.5083	-17.915		0.5083	-20.519		0.5083	-102.398		0.5083	241.95		0.5083	-109.726		302.395	0
	0.51007	83.94		0.51	-17.906		0.51	-20.514		0.51	-102.411		0.51	241.945		0.51	-109.701		302.403	2
	0.5117	83.91		0.5117	-17.896		0.5117	-20.507		0.5117	-102.423		0.5117	241.94		0.5117	-109.674		302.411	0
	0.51348	83.93		0.5133	-17.897		0.5133	-20.502		0.5133	-102.429		0.5133	241.931		0.5133	-109.634		302.419	1
	0.5151	83.97		0.515	-17.904		0.515	-20.498		0.515	-102.435		0.515	241.921		0.515	-109.577		302.427	2
	0.51674	83.99		0.5167	-17.914		0.5167	-20.493		0.5167	-102.441		0.5167	241.916		0.5167	-109.529		302.434	0
	0.51838	83.98		0.5183	-17.922		0.5183	-20.491		0.5183	-102.445		0.5183	241.916		0.5183	-109.499		302.442	3
	0.52014	84		0.52	-17.931		0.52	-20.488		0.52	-102.449		0.52	241.914		0.52	-109.454		302.45	2
	0.52177	84.02		0.5217	-17.94		0.5217	-20.485		0.5217	-102.451		0.5217	241.915		0.5217	-109.422		302.458	1
	0.52341	84.04		0.5233	-17.952		0.5233	-20.485		0.5233	-102.452		0.5233	241.906		0.5233	-109.387		302.466	2
	0.52506	84.01		0.525	-17.969		0.525	-20.486		0.525	-102.451		0.525	241.899		0.525	-109.351		302.474	0
	0.52682	84.02		0.5267	-17.987		0.5267	-20.488		0.5267	-102.449		0.5267	241.895		0.5267	-109.331		302.482	1
	0.52844	84		0.5283	-18.004		0.5283	-20.492		0.5283	-102.446		0.5283	241.887		0.5283	-109.327		302.49	0
	0.53008	83.98		0.53	-18.003		0.53	-20.495		0.53	-102.443		0.53	241.887		0.53	-109.334		302.498	2
	0.5317	83.94		0.5317	-17.992		0.5317	-20.495		0.5317	-102.432		0.5317	241.888		0.5317	-109.349		302.506	2
	0.53348	83.91		0.5333	-17.982		0.5333	-20.498		0.5333	-102.419		0.5333	241.885		0.5333	-109.366		302.513	3
	0.5351	83.93		0.535	-17.971		0.535	-20.498		0.535	-102.406		0.535	241.877		0.535	-109.377		302.521	1
	0.53674	83.9		0.5367	-17.962		0.5367	-20.499		0.5367	-102.393		0.5367	241.868		0.5367	-109.414		302.529	2
	0.53838	83.86		0.5383	-17.952		0.5383	-20.5		0.5383	-102.382		0.5383	241.861		0.5383	-109.439		302.537	0
	0.54015	83.82		0.54	-17.942		0.54	-20.501		0.54	-102.38		0.54	241.858		0.54	-109.461		302.545	1
	0.54177	83.83		0.5417	-17.931		0.5417	-20.505		0.5417	-102.38		0.5417	241.858		0.5417	-109.487		302.553	1
	0.5434	83.82		0.5433	-17.92		0.5433	-20.507		0.5433	-102.38		0.5433	241.855		0.5433	-109.511		302.561	1
	0.54504	83.82		0.545	-17.91		0.545	-20.509		0.545	-102.377		0.545	241.853		0.545	-109.516		302.569	5
	0.54682	83.85		0.5467	-17.909		0.5467	-20.511		0.5467	-102.378		0.5467	241.849		0.5467	-109.524		302.577	2
	0.54844	83.87		0.5483	-17.911		0.5483	-20.511		0.5483	-102.383		0.5483	241.839		0.5483	-109.532		302.585	2
	0.55008	83.87		0.55	-17.912		0.55	-20.51		0.55	-102.393		0.55	241.828		0.55	-109.537		302.592	0
	0.55171	83.83		0.5517	-17.913		0.5517	-20.504		0.5517	-102.4		0.5517	241.818		0.5517	-109.537		302.6	1
	0.55347	83.79		0.5533	-17.913		0.5533	-20.501		0.5533	-102.409		0.5533	241.81		0.5533	-109.533		302.608	2
	0.5552	83.79		0.555	-17.914		0.555	-20.499		0.555	-102.416		0.555	241.802		0.555	-109.542		302.616	2
	0.55674	83.79		0.5567	-17.918		0.5567	-20.497		0.5567	-102.412		0.5567	241.791		0.5567	-109.556		302.624	3
	0.55837	83.83		0.5583	-17.925		0.5583	-20.497		0.5583	-102.41		0.5583	241.783		0.5583	-109.567		302.632	0
	0.56014	83.87		0.56	-17.932		0.56	-20.498		0.56	-102.407		0.56	241.78		0.56	-109.573		302.64	2
	0.56177	83.86		0.5617	-17.939		0.5617	-20.5		0.5617	-102.406		0.5617	241.776		0.5617	-109.582		302.648	0
	0.5634	83.82		0.5633	-17.948		0.5633	-20.502		0.5633	-102.404		0.5633	241.772		0.5633	-109.581		302.656	0
	0.56504	83.84		0.565	-17.958		0.565	-20.503		0.565	-102.401		0.565	241.771		0.565	-109.577		302.663	0
	0.5668	83.87		0.5667	-17.969		0.5667	-20.506		0.5667	-102.398		0.5667	241.768		0.5667	-109.573		302.671	2
	0.56843	83.85		0.5683	-17.981		0.5683	-20.513		0.5683	-102.397		0.5683	241.761		0.5683	-109.573		302.679	1
	0.57007	83.89		0.57	-17.995		0.57	-20.519		0.57	-102.396		0.57	241.751		0.57	-109.589		302.687	0
	0.57171	83.85		0.5717	-18.011		0.5717	-20.525		0.5717	-102.395		0.5717	241.74		0.5717	-109.599		302.695	0
	0.57347	83.85		0.5733	-18.028		0.5733	-20.53		0.5733	-102.396		0.5733	241.729		0.5733	-109.603		302.703	1
	0.5751	83.83		0.575	-18.039		0.575	-20.531		0.575	-102.395		0.575	241.718		0.575	-109.611		302.711	3
	0.57679	83.79		0.5767	-18.049		0.5767	-20.531		0.5767	-102.388		0.5767	241.704		0.5767	-109.635		302.719	2
	0.57838	83.75		0.5783	-18.061		0.5783	-20.531		0.5783	-102.381		0.5783	241.688		0.5783	-109.659		302.727	5
	0.58014	83.71		0.58	-18.074		0.58	-20.53		0.58	-102.376		0.58	241.675		0.58	-109.697		302.735	2
	0.58177	83.68		0.5817	-18.086		0.5817	-20.533		0.5817	-102.373		0.5817	241.66		0.5817	-109.735		302.742	1
	0.58341	83.66		0.5833	-18.098		0.5833	-20.531		0.5833	-102.378		0.5833	241.646		0.5833	-109.769		302.75	2
	0.58504	83.7		0.585	-18.11		0.585	-20.531		0.585	-102.385		0.585	241.637		0.585	-109.804		302.758	1
	0.5868	83.72		0.5867	-18.122		0.5867	-20.53		0.5867	-102.394		0.5867	241.628		0.5867	-109.827		302.766	1
	0.58844	83.7		0.5883	-18.13		0.5883	-20.528		0.5883	-102.402		0.5883	241.623		0.5883	-109.839		302.774	0
	0.59007	83.68		0.59	-18.136		0.59	-20.526		0.59	-102.411		0.59	241.618		0.59	-109.855		302.782	1
	0.59171	83.72		0.5917	-18.143		0.5917	-20.527		0.5917	-102.42		0.5917	241.613		0.5917	-109.866		302.79	2
	0.59346	83.76		0.5933	-18.148		0.5933	-20.524		0.5933	-102.436		0.5933	241.607		0.5933	-109.867		302.798	1
	0.5951	83.8		0.595	-18.149		0.595	-20.519		0.595	-102.453		0.595	241.603		0.595	-109.877		302.806	3
	0.59674	83.76		0.5967	-18.149		0.5967	-20.513		0.5967	-102.471		0.5967	241.595		0.5967	-109.878		302.814	2
	0.59838	83.72		0.5983	-18.146		0.5983	-20.506		0.5983	-102.487		0.5983	241.588		0.5983	-109.876		302.821	3
	0.60013	83.68		0.6	-18.146		0.6	-20.501		0.6	-102.496		0.6	241.58		0.6	-109.868		302.829	3
	0.60177	83.66		0.6017	-18.148		0.6017	-20.497		0.6017	-102.501		0.6017	241.573		0.6017	-109.864		302.837	3
	0.60341	83.63		0.6033	-18.151		0.6033	-20.494		0.6033	-102.505		0.6033	241.57		0.6033	-109.866		302.845	0
	0.60504	83.67		0.605	-18.155		0.605	-20.493		0.605	-102.509		0.605	241.571		0.605	-109.866		302.853	2
	0.6068	83.65		0.6067	-18.16		0.6067	-20.492		0.6067	-102.513		0.6067	241.572		0.6067	-109.85		302.861	3
	0.60844	83.63		0.6083	-18.166		0.6083	-20.49		0.6083	-102.516		0.6083	241.575		0.6083	-109.839		302.869	2
	0.61007	83.66		0.61	-18.174		0.61	-20.489		0.61	-102.521		0.61	241.58		0.61	-109.825		302.877	1
	0.61171	83.66		0.6117	-18.184		0.6117	-20.489		0.6117	-102.525		0.6117	241.579		0.6117	-109.81		302.885	1
	0.61347	83.65		0.6133	-18.195		0.6133	-20.489		0.6133	-102.526		0.6133	241.579		0.6133	-109.798		302.893	3
	0.6151	83.61		0.615	-18.206		0.615	-20.494		0.615	-102.526		0.615	241.583		0.615	-109.802		302.9	1
	0.61674	83.59		0.6167	-18.217		0.6167	-20.497		0.6167	-102.526		0.6167	241.587		0.6167	-109.811		302.908	2
	0.61837	83.6		0.6183	-18.224		0.6183	-20.504		0.6183	-102.527		0.6183	241.595		0.6183	-109.818		302.916	1
	0.62026	83.59		0.62	-18.23		0.62	-20.507		0.62	-102.517		0.62	241.603		0.62	-109.824		302.924	0
	0.62177	83.63		0.6217	-18.236		0.6217	-20.511		0.6217	-102.508		0.6217	241.607		0.6217	-109.828		302.932	2
	0.62341	83.67		0.6233	-18.24		0.6233	-20.516		0.6233	-102.498		0.6233	241.608		0.6233	-109.849		302.94	1
	0.62504	83.7		0.625	-18.244		0.625	-20.521		0.625	-102.488		0.625	241.613		0.625	-109.865		302.948	1
	0.6268	83.68		0.6267	-18.247		0.6267	-20.526		0.6267	-102.483		0.6267	241.616		0.6267	-109.887		302.956	2
	0.62843	83.7		0.6283	-18.249		0.6283	-20.532		0.6283	-102.481		0.6283	241.621		0.6283	-109.904		302.964	3
	0.63007	83.74		0.63	-18.25		0.63	-20.539		0.63	-102.481		0.63	241.63		0.63	-109.914		302.972	0
	0.63171	83.76		0.6317	-18.253		0.6317	-20.544		0.6317	-102.481		0.6317	241.637		0.6317	-109.917		302.98	1
	0.63346	83.75		0.6333	-18.254		0.6333	-20.547		0.6333	-102.48		0.6333	241.642		0.6333	-109.917		302.987	1
	0.6351	83.75		0.635	-18.252		0.635	-20.549		0.635	-102.479		0.635	241.646		0.635	-109.918		302.995	1
	0.63674	83.74		0.6367	-18.25		0.6367	-20.549		0.6367	-102.485		0.6367	241.649		0.6367	-109.92		303.003	1
	0.63838	83.7		0.6383	-18.248		0.6383	-20.547		0.6383	-102.494		0.6383	241.649		0.6383	-109.921		303.011	2
	0.64013	83.71		0.64	-18.244		0.64	-20.543		0.64	-102.502		0.64	241.652		0.64	-109.918		303.019	2
	0.64177	83.67		0.6417	-18.242		0.6417	-20.54		0.6417	-102.512		0.6417	241.654		0.6417	-109.915		303.027	1
	0.6434	83.64		0.6433	-18.241		0.6433	-20.535		0.6433	-102.517		0.6433	241.656		0.6433	-109.913		303.035	0
	0.64504	83.63		0.645	-18.243		0.645	-20.532		0.645	-102.515		0.645	241.658		0.645	-109.912		303.043	1
	0.6468	83.67		0.6467	-18.247		0.6467	-20.529		0.6467	-102.515		0.6467	241.661		0.6467	-109.912		303.051	0
	0.64844	83.67		0.6483	-18.25		0.6483	-20.526		0.6483	-102.512		0.6483	241.672		0.6483	-109.899		303.059	0
	0.65007	83.63		0.65	-18.255		0.65	-20.524		0.65	-102.509		0.65	241.683		0.65	-109.885		303.066	0
	0.65171	83.63		0.6517	-18.262		0.6517	-20.523		0.6517	-102.507		0.6517	241.696		0.6517	-109.868		303.074	2
	0.65347	83.59		0.6533	-18.272		0.6533	-20.521		0.6533	-102.505		0.6533	241.709		0.6533	-109.854		303.082	0
	0.65511	83.55		0.655	-18.281		0.655	-20.52		0.655	-102.501		0.655	241.717		0.655	-109.838		303.09	1
	0.65674	83.54		0.6567	-18.292		0.6567	-20.522		0.6567	-102.499		0.6567	241.721		0.6567	-109.83		303.098	3
	0.65837	83.56		0.6583	-18.303		0.6583	-20.525		0.6583	-102.496		0.6583	241.726		0.6583	-109.823		303.106	0
	0.66013	83.57		0.66	-18.313		0.66	-20.528		0.66	-102.495		0.66	241.73		0.66	-109.814		303.114	0
	0.66177	83.55		0.6617	-18.32		0.6617	-20.53		0.6617	-102.493		0.6617	241.733		0.6617	-109.806		303.122	1
	0.66341	83.51		0.6633	-18.326		0.6633	-20.531		0.6633	-102.488		0.6633	241.736		0.6633	-109.804		303.13	3
	0.66503	83.5		0.665	-18.334		0.665	-20.535		0.665	-102.479		0.665	241.732		0.665	-109.808		303.138	2
	0.6668	83.54		0.6667	-18.339		0.6667	-20.536		0.6667	-102.474		0.6667	241.724		0.6667	-109.831		303.145	5
	0.66844	83.53		0.6683	-18.344		0.6683	-20.538		0.6683	-102.468		0.6683	241.712		0.6683	-109.838		303.153	0
	0.67008	83.5		0.67	-18.348		0.67	-20.54		0.67	-102.464		0.67	241.698		0.67	-109.85		303.161	0
	0.67168	83.49		0.6717	-18.352		0.6717	-20.545		0.6717	-102.469		0.6717	241.685		0.6717	-109.86		303.169	1
	0.67347	83.48		0.6733	-18.356		0.6733	-20.547		0.6733	-102.474		0.6733	241.678		0.6733	-109.864		303.177	0
	0.67511	83.48		0.675	-18.359		0.675	-20.547		0.675	-102.48		0.675	241.668		0.675	-109.875		303.185	1
	0.67673	83.45		0.6767	-18.362		0.6767	-20.547		0.6767	-102.486		0.6767	241.655		0.6767	-109.88		303.193	1
	0.67837	83.47		0.6783	-18.366		0.6783	-20.546		0.6783	-102.494		0.6783	241.641		0.6783	-109.885		303.201	0
	0.68014	83.5		0.68	-18.367		0.68	-20.545		0.68	-102.505		0.68	241.625		0.68	-109.884		303.209	2
	0.68177	83.5		0.6817	-18.364		0.6817	-20.542		0.6817	-102.523		0.6817	241.607		0.6817	-109.888		303.217	2
	0.68341	83.46		0.6833	-18.362		0.6833	-20.537		0.6833	-102.541		0.6833	241.591		0.6833	-109.873		303.225	0
	0.68502	83.44		0.685	-18.363		0.685	-20.531		0.685	-102.557		0.685	241.577		0.685	-109.872		303.232	0
	0.6868	83.46		0.6867	-18.365		0.6867	-20.525		0.6867	-102.574		0.6867	241.562		0.6867	-109.874		303.24	0
	0.68844	83.5		0.6883	-18.374		0.6883	-20.519		0.6883	-102.581		0.6883	241.549		0.6883	-109.869		303.248	4
	0.69008	83.5		0.69	-18.381		0.69	-20.516		0.69	-102.586		0.69	241.533		0.69	-109.867		303.256	1
	0.6917	83.48		0.6917	-18.388		0.6917	-20.514		0.6917	-102.592		0.6917	241.523		0.6917	-109.847		303.264	2
	0.69347	83.5		0.6933	-18.396		0.6933	-20.512		0.6933	-102.595		0.6933	241.519		0.6933	-109.833		303.272	0
	0.69509	83.48		0.695	-18.403		0.695	-20.513		0.695	-102.595		0.695	241.516		0.695	-109.817		303.28	1
	0.69674	83.44		0.6967	-18.412		0.6967	-20.515		0.6967	-102.594		0.6967	241.516		0.6967	-109.803		303.288	2
	0.69837	83.42		0.6983	-18.422		0.6983	-20.515		0.6983	-102.591		0.6983	241.518		0.6983	-109.792		303.296	1
	0.70014	83.43		0.7	-18.43		0.7	-20.518		0.7	-102.588		0.7	241.509		0.7	-109.794		303.304	2
	0.70177	83.42		0.7017	-18.435		0.7017	-20.522		0.7017	-102.586		0.7017	241.501		0.7017	-109.788		303.311	0
	0.70341	83.44		0.7033	-18.436		0.7033	-20.528		0.7033	-102.583		0.7033	241.495		0.7033	-109.789		303.319	0
	0.70502	83.42		0.705	-18.434		0.705	-20.531		0.705	-102.581		0.705	241.49		0.705	-109.794		303.327	1
	0.70692	83.42		0.7067	-18.43		0.7067	-20.533		0.7067	-102.577		0.7067	241.486		0.7067	-109.793		303.335	0
	0.70844	83.43		0.7083	-18.426		0.7083	-20.536		0.7083	-102.563		0.7083	241.48		0.7083	-109.808		303.343	4
	0.71008	83.47		0.71	-18.422		0.71	-20.539		0.71	-102.551		0.71	241.468		0.71	-109.821		303.351	1
	0.71168	83.47		0.7117	-18.417		0.7117	-20.542		0.7117	-102.542		0.7117	241.463		0.7117	-109.835		303.359	2
	0.71347	83.43		0.7133	-18.413		0.7133	-20.544		0.7133	-102.534		0.7133	241.454		0.7133	-109.849		303.367	0
	0.71511	83.42		0.715	-18.412		0.715	-20.547		0.715	-102.534		0.715	241.446		0.715	-109.86		303.375	3
	0.71673	83.4		0.7167	-18.413		0.7167	-20.55		0.7167	-102.534		0.7167	241.448		0.7167	-109.857		303.383	0
	0.71837	83.39		0.7183	-18.414		0.7183	-20.553		0.7183	-102.536		0.7183	241.452		0.7183	-109.858		303.391	1
	0.72014	83.38		0.72	-18.418		0.72	-20.554		0.72	-102.538		0.72	241.456		0.72	-109.86		303.398	1
	0.72177	83.37		0.7217	-18.421		0.7217	-20.557		0.7217	-102.54		0.7217	241.46		0.7217	-109.856		303.406	1
	0.7234	83.36		0.7233	-18.424		0.7233	-20.557		0.7233	-102.542		0.7233	241.464		0.7233	-109.856		303.414	0
	0.72503	83.4		0.725	-18.425		0.725	-20.557		0.725	-102.554		0.725	241.471		0.725	-109.854		303.422	5
	0.7268	83.39		0.7267	-18.426		0.7267	-20.554		0.7267	-102.566		0.7267	241.478		0.7267	-109.849		303.43	1
	0.72844	83.35		0.7283	-18.426		0.7283	-20.55		0.7283	-102.576		0.7283	241.482		0.7283	-109.849		303.438	3
	0.73005	83.31		0.73	-18.425		0.73	-20.543		0.73	-102.586		0.73	241.488		0.73	-109.848		303.446	1
	0.7317	83.31		0.7317	-18.428		0.7317	-20.538		0.7317	-102.59		0.7317	241.494		0.7317	-109.846		303.454	1
	0.73347	83.33		0.7333	-18.432		0.7333	-20.536		0.7333	-102.589		0.7333	241.5		0.7333	-109.831		303.462	2
	0.73511	83.32		0.735	-18.439		0.735	-20.535		0.735	-102.589		0.735	241.511		0.735	-109.814		303.47	1
	0.73673	83.32		0.7367	-18.446		0.7367	-20.535		0.7367	-102.589		0.7367	241.53		0.7367	-109.801		303.478	1
	0.73837	83.28		0.7383	-18.453		0.7383	-20.534		0.7383	-102.589		0.7383	241.545		0.7383	-109.799		303.485	1
	0.74012	83.26		0.74	-18.461		0.74	-20.535		0.74	-102.588		0.74	241.562		0.74	-109.795		303.493	1
	0.74186	83.22		0.7417	-18.474		0.7417	-20.536		0.7417	-102.586		0.7417	241.577		0.7417	-109.798		303.501	1
	0.7434	83.18		0.7433	-18.486		0.7433	-20.537		0.7433	-102.585		0.7433	241.589		0.7433	-109.81		303.509	3
	0.74503	83.18		0.745	-18.5		0.745	-20.539		0.745	-102.585		0.745	241.596		0.745	-109.822		303.517	0
	0.7468	83.21		0.7467	-18.516		0.7467	-20.542		0.7467	-102.586		0.7467	241.606		0.7467	-109.831		303.525	1
	0.74844	83.25		0.7483	-18.529		0.7483	-20.543		0.7483	-102.587		0.7483	241.614		0.7483	-109.838		303.533	1
	0.75011	83.29		0.75	-18.54		0.75	-20.544		0.75	-102.59		0.75	241.623		0.75	-109.857		303.541	5
	0.7517	83.25		0.7517	-18.551		0.7517	-20.541		0.7517	-102.585		0.7517	241.628		0.7517	-109.895		303.549	2
	0.75347	83.21		0.7533	-18.563		0.7533	-20.538		0.7533	-102.577		0.7533	241.623		0.7533	-109.918		303.557	0
	0.75511	83.17		0.755	-18.575		0.755	-20.533		0.755	-102.571		0.755	241.616		0.755	-109.931		303.565	0
	0.75673	83.17		0.7567	-18.588		0.7567	-20.529		0.7567	-102.566		0.7567	241.608		0.7567	-109.948		303.572	1
	0.75837	83.17		0.7583	-18.597		0.7583	-20.525		0.7583	-102.569		0.7583	241.597		0.7583	-109.953		303.58	2
	0.76012	83.18		0.76	-18.609		0.76	-20.525		0.76	-102.577		0.76	241.588		0.76	-109.955		303.588	4
	0.76177	83.22		0.7617	-18.621		0.7617	-20.524		0.7617	-102.586		0.7617	241.579		0.7617	-109.95		303.596	2
	0.7634	83.24		0.7633	-18.631		0.7633	-20.526		0.7633	-102.595		0.7633	241.567		0.7633	-109.956		303.604	0
	0.76503	83.26		0.765	-18.64		0.765	-20.528		0.765	-102.605		0.765	241.554		0.765	-109.957		303.612	4
	0.7668	83.28		0.7667	-18.645		0.7667	-20.53		0.7667	-102.612		0.7667	241.539		0.7667	-109.96		303.62	2
	0.76843	83.26		0.7683	-18.647		0.7683	-20.533		0.7683	-102.628		0.7683	241.524		0.7683	-109.957		303.628	1
	0.77006	83.26		0.77	-18.646		0.77	-20.536		0.77	-102.645		0.77	241.508		0.77	-109.957		303.636	0
	0.77171	83.3		0.7717	-18.644		0.7717	-20.536		0.7717	-102.665		0.7717	241.491		0.7717	-109.955		303.644	1
	0.77347	83.32		0.7733	-18.64		0.7733	-20.537		0.7733	-102.684		0.7733	241.478		0.7733	-109.956		303.652	1
	0.77508	83.34		0.775	-18.642		0.775	-20.539		0.775	-102.7		0.775	241.463		0.775	-109.958		303.659	2
	0.77673	83.36		0.7767	-18.641		0.7767	-20.54		0.7767	-102.708		0.7767	241.451		0.7767	-109.957		303.667	2
	0.77837	83.32		0.7783	-18.64		0.7783	-20.546		0.7783	-102.714		0.7783	241.44		0.7783	-109.948		303.675	0
	0.78014	83.28		0.78	-18.641		0.78	-20.549		0.78	-102.718		0.78	241.437		0.78	-109.935		303.683	2
	0.78175	83.28		0.7817	-18.642		0.7817	-20.55		0.7817	-102.72		0.7817	241.438		0.7817	-109.922		303.691	2
	0.78338	83.27		0.7833	-18.644		0.7833	-20.549		0.7833	-102.722		0.7833	241.439		0.7833	-109.911		303.699	0
	0.78503	83.23		0.785	-18.649		0.785	-20.552		0.785	-102.723		0.785	241.441		0.785	-109.91		303.707	2
	0.7868	83.27		0.7867	-18.654		0.7867	-20.552		0.7867	-102.723		0.7867	241.441		0.7867	-109.91		303.715	6
	0.78843	83.26		0.7883	-18.658		0.7883	-20.558		0.7883	-102.72		0.7883	241.438		0.7883	-109.917		303.723	2
	0.79005	83.29		0.79	-18.661		0.79	-20.565		0.79	-102.716		0.79	241.436		0.79	-109.925		303.731	0
	0.7917	83.29		0.7917	-18.661		0.7917	-20.569		0.7917	-102.71		0.7917	241.43		0.7917	-109.929		303.739	0
	0.79347	83.25		0.7933	-18.66		0.7933	-20.569		0.7933	-102.705		0.7933	241.428		0.7933	-109.943		303.747	1
	0.7951	83.21		0.795	-18.661		0.795	-20.567		0.795	-102.694		0.795	241.43		0.795	-109.959		303.754	1
	0.79673	83.17		0.7967	-18.657		0.7967	-20.563		0.7967	-102.68		0.7967	241.422		0.7967	-109.977		303.762	4
	0.79837	83.17		0.7983	-18.655		0.7983	-20.561		0.7983	-102.667		0.7983	241.41		0.7983	-109.991		303.77	0
	0.80012	83.16		0.8	-18.649		0.8	-20.56		0.8	-102.654		0.8	241.4		0.8	-110.015		303.778	0
	0.80176	83.17		0.8017	-18.645		0.8017	-20.558		0.8017	-102.643		0.8017	241.387		0.8017	-110.024		303.786	2
	0.8034	83.14		0.8033	-18.643		0.8033	-20.556		0.8033	-102.64		0.8033	241.374		0.8033	-110.034		303.794	1
	0.80503	83.12		0.805	-18.644		0.805	-20.554		0.805	-102.638		0.805	241.366		0.805	-110.04		303.802	0
	0.8068	83.1		0.8067	-18.647		0.8067	-20.548		0.8067	-102.637		0.8067	241.358		0.8067	-110.041		303.81	1
	0.80843	83.07		0.8083	-18.651		0.8083	-20.545		0.8083	-102.637		0.8083	241.352		0.8083	-110.048		303.818	1
	0.81005	83.09		0.81	-18.656		0.81	-20.544		0.81	-102.636		0.81	241.343		0.81	-110.052		303.826	2
	0.8117	83.11		0.8117	-18.659		0.8117	-20.543		0.8117	-102.638		0.8117	241.333		0.8117	-110.062		303.834	2
	0.81347	83.15		0.8133	-18.663		0.8133	-20.544		0.8133	-102.647		0.8133	241.323		0.8133	-110.072		303.841	0
	0.8151	83.15		0.815	-18.668		0.815	-20.54		0.815	-102.656		0.815	241.315		0.815	-110.076		303.849	1
	0.81673	83.19		0.8167	-18.676		0.8167	-20.536		0.8167	-102.667		0.8167	241.304		0.8167	-110.084		303.857	3
	0.81837	83.21		0.8183	-18.689		0.8183	-20.531		0.8183	-102.677		0.8183	241.291		0.8183	-110.086		303.865	1
	0.82012	83.21		0.82	-18.702		0.82	-20.527		0.82	-102.678		0.82	241.286		0.82	-110.08		303.873	0
	0.82176	83.17		0.8217	-18.715		0.8217	-20.528		0.8217	-102.677		0.8217	241.282		0.8217	-110.069		303.881	0
	0.82338	83.15		0.8233	-18.728		0.8233	-20.529		0.8233	-102.677		0.8233	241.281		0.8233	-110.062		303.889	1
	0.82502	83.19		0.825	-18.739		0.825	-20.53		0.825	-102.677		0.825	241.287		0.825	-110.046		303.897	1
	0.82679	83.22		0.8267	-18.749		0.8267	-20.527		0.8267	-102.675		0.8267	241.296		0.8267	-110.033		303.905	2
	0.82843	83.19		0.8283	-18.764		0.8283	-20.526		0.8283	-102.677		0.8283	241.306		0.8283	-110.032		303.913	0
	0.83005	83.18		0.83	-18.778		0.83	-20.524		0.83	-102.679		0.83	241.317		0.83	-110.025		303.921	0
	0.8317	83.17		0.8317	-18.791		0.8317	-20.528		0.8317	-102.68		0.8317	241.322		0.8317	-110.022		303.929	2
	0.83344	83.16		0.8333	-18.804		0.8333	-20.53		0.8333	-102.683		0.8333	241.33		0.8333	-110.021		303.936	3
	0.8351	83.15		0.835	-18.814		0.835	-20.533		0.835	-102.685		0.835	241.337		0.835	-110.015		303.944	0
	0.83671	83.11		0.8367	-18.824		0.8367	-20.534		0.8367	-102.689		0.8367	241.349		0.8367	-110.023		303.952	1
	0.83837	83.07		0.8383	-18.832		0.8383	-20.535		0.8383	-102.693		0.8383	241.36		0.8383	-110.035		303.96	0
	0.84013	83.05		0.84	-18.84		0.84	-20.531		0.84	-102.689		0.84	241.367		0.84	-110.047		303.968	0
	0.84175	83.04		0.8417	-18.847		0.8417	-20.529		0.8417	-102.685		0.8417	241.368		0.8417	-110.058		303.976	0
	0.8434	83.08		0.8433	-18.855		0.8433	-20.528		0.8433	-102.682		0.8433	241.366		0.8433	-110.07		303.984	0
	0.84502	83.1		0.845	-18.861		0.845	-20.528		0.845	-102.676		0.845	241.365		0.845	-110.069		303.992	0
	0.84679	83.13		0.8467	-18.867		0.8467	-20.528		0.8467	-102.678		0.8467	241.365		0.8467	-110.068		304	1
	0.84843	83.11		0.8483	-18.873		0.8483	-20.529		0.8483	-102.681		0.8483	241.369		0.8483	-110.07		304.008	0
	0.85005	83.07		0.85	-18.88		0.85	-20.528		0.85	-102.684		0.85	241.378		0.85	-110.067		304.016	0
	0.85168	83.03		0.8517	-18.884		0.8517	-20.528		0.8517	-102.686		0.8517	241.386		0.8517	-110.07		304.024	1
	0.85346	82.99		0.8533	-18.887		0.8533	-20.528		0.8533	-102.689		0.8533	241.394		0.8533	-110.069		304.031	0
	0.8551	82.96		0.855	-18.885		0.855	-20.527		0.855	-102.69		0.855	241.399		0.855	-110.061		304.039	3
	0.85671	82.93		0.8567	-18.88		0.8567	-20.527		0.8567	-102.7		0.8567	241.404		0.8567	-110.059		304.047	1
	0.85837	82.93		0.8583	-18.877		0.8583	-20.526		0.8583	-102.711		0.8583	241.409		0.8583	-110.066		304.055	0
	0.86013	82.91		0.86	-18.875		0.86	-20.524		0.86	-102.722		0.86	241.418		0.86	-110.071		304.063	2
	0.86176	82.95		0.8617	-18.876		0.8617	-20.52		0.8617	-102.732		0.8617	241.425		0.8617	-110.068		304.071	3
	0.8634	82.97		0.8633	-18.879		0.8633	-20.517		0.8633	-102.738		0.8633	241.432		0.8633	-110.054		304.079	1
	0.86502	82.98		0.865	-18.88		0.865	-20.514		0.865	-102.739		0.865	241.435		0.865	-110.039		304.087	0
	0.86678	82.99		0.8667	-18.88		0.8667	-20.514		0.8667	-102.738		0.8667	241.44		0.8667	-110.031		304.095	2
	0.86843	83.01		0.8683	-18.881		0.8683	-20.515		0.8683	-102.738		0.8683	241.449		0.8683	-110.022		304.103	0
	0.87006	82.97		0.87	-18.881		0.87	-20.514		0.87	-102.736		0.87	241.46		0.87	-110.025		304.111	1
	0.8717	82.93		0.8717	-18.886		0.8717	-20.515		0.8717	-102.734		0.8717	241.471		0.8717	-110.03		304.119	0
	0.87346	82.89		0.8733	-18.893		0.8733	-20.516		0.8733	-102.73		0.8733	241.48		0.8733	-110.036		304.126	0
	0.8751	82.87		0.875	-18.9		0.875	-20.517		0.875	-102.726		0.875	241.484		0.875	-110.035		304.134	0
	0.87673	82.85		0.8767	-18.906		0.8767	-20.52		0.8767	-102.718		0.8767	241.485		0.8767	-110.03		304.142	3
	0.87837	82.85		0.8783	-18.909		0.8783	-20.525		0.8783	-102.712		0.8783	241.484		0.8783	-110.04		304.15	0
	0.88023	82.89		0.88	-18.911		0.88	-20.529		0.88	-102.705		0.88	241.485		0.88	-110.055		304.158	2
	0.88176	82.92		0.8817	-18.917		0.8817	-20.534		0.8817	-102.698		0.8817	241.484		0.8817	-110.073		304.166	1
	0.8834	82.96		0.8833	-18.921		0.8833	-20.538		0.8833	-102.686		0.8833	241.484		0.8833	-110.09		304.174	0
	0.88502	82.99		0.885	-18.926		0.885	-20.541		0.885	-102.67		0.885	241.48		0.885	-110.103		304.182	1
	0.88679	82.95		0.8867	-18.933		0.8867	-20.546		0.8867	-102.655		0.8867	241.471		0.8867	-110.106		304.19	0
	0.88841	82.91		0.8883	-18.941		0.8883	-20.547		0.8883	-102.642		0.8883	241.463		0.8883	-110.109		304.198	0
	0.89006	82.9		0.89	-18.95		0.89	-20.551		0.89	-102.634		0.89	241.458		0.89	-110.107		304.206	2
	0.8917	82.93		0.8917	-18.96		0.8917	-20.553		0.8917	-102.632		0.8917	241.456		0.8917	-110.103		304.214	1
	0.89344	82.95		0.8933	-18.969		0.8933	-20.554		0.8933	-102.633		0.8933	241.457		0.8933	-110.107		304.221	1
	0.89508	82.97		0.895	-18.98		0.895	-20.557		0.895	-102.637		0.895	241.46		0.895	-110.098		304.229	0
	0.89673	82.93		0.8967	-18.989		0.8967	-20.558		0.8967	-102.64		0.8967	241.464		0.8967	-110.094		304.237	2
	0.89837	82.89		0.8983	-18.994		0.8983	-20.556		0.8983	-102.644		0.8983	241.468		0.8983	-110.087		304.245	0
	0.90013	82.87		0.9	-19		0.9	-20.554		0.9	-102.652		0.9	241.472		0.9	-110.077		304.253	2
	0.90176	82.86		0.9017	-19.008		0.9017	-20.552		0.9017	-102.668		0.9017	241.476		0.9017	-110.075		304.261	0
	0.9034	82.88		0.9033	-19.016		0.9033	-20.547		0.9033	-102.684		0.9033	241.477		0.9033	-110.083		304.269	3
	0.90502	82.92		0.905	-19.027		0.905	-20.543		0.905	-102.7		0.905	241.48		0.905	-110.092		304.277	4
	0.90679	82.96		0.9067	-19.04		0.9067	-20.541		0.9067	-102.715		0.9067	241.481		0.9067	-110.1		304.285	1
	0.90843	82.94		0.9083	-19.052		0.9083	-20.539		0.9083	-102.721		0.9083	241.481		0.9083	-110.125		304.293	0
	0.91006	82.9		0.91	-19.063		0.91	-20.541		0.91	-102.726		0.91	241.481		0.91	-110.174		304.301	0
	0.9117	82.86		0.9117	-19.077		0.9117	-20.543		0.9117	-102.731		0.9117	241.483		0.9117	-110.229		304.309	1
	0.91346	82.85		0.9133	-19.089		0.9133	-20.544		0.9133	-102.736		0.9133	241.485		0.9133	-110.298		304.317	2
	0.91508	82.83		0.915	-19.104		0.915	-20.547		0.915	-102.741		0.915	241.484		0.915	-110.366		304.324	1
	0.91673	82.79		0.9167	-19.117		0.9167	-20.55		0.9167	-102.745		0.9167	241.482		0.9167	-110.442		304.332	1
	0.91837	82.81		0.9183	-19.129		0.9183	-20.555		0.9183	-102.748		0.9183	241.48		0.9183	-110.516		304.34	2
	0.92013	82.85		0.92	-19.138		0.92	-20.564		0.92	-102.751		0.92	241.47		0.92	-110.573		304.348	2
	0.92176	82.89		0.9217	-19.145		0.9217	-20.573		0.9217	-102.754		0.9217	241.46		0.9217	-110.627		304.356	0
	0.92344	82.93		0.9233	-19.147		0.9233	-20.577		0.9233	-102.755		0.9233	241.446		0.9233	-110.694		304.364	3
	0.92502	82.96		0.925	-19.147		0.925	-20.582		0.925	-102.757		0.925	241.429		0.925	-110.744		304.372	0
	0.92679	82.93		0.9267	-19.147		0.9267	-20.584		0.9267	-102.755		0.9267	241.41		0.9267	-110.768		304.38	0
	0.92843	82.95		0.9283	-19.143		0.9283	-20.582		0.9283	-102.748		0.9283	241.39		0.9283	-110.779		304.388	3
	0.93006	82.99		0.93	-19.139		0.93	-20.581		0.93	-102.741		0.93	241.364		0.93	-110.784		304.396	1
	0.9317	82.97		0.9317	-19.134		0.9317	-20.579		0.9317	-102.733		0.9317	241.341		0.9317	-110.787		304.404	0
	0.93346	82.96		0.9333	-19.131		0.9333	-20.578		0.9333	-102.727		0.9333	241.314		0.9333	-110.779		304.412	0
	0.93508	82.92		0.935	-19.128		0.935	-20.576		0.935	-102.73		0.935	241.291		0.935	-110.771		304.419	1
	0.93673	82.88		0.9367	-19.126		0.9367	-20.572		0.9367	-102.732		0.9367	241.273		0.9367	-110.772		304.427	0
	0.93836	82.85		0.9383	-19.124		0.9383	-20.566		0.9383	-102.733		0.9383	241.256		0.9383	-110.775		304.435	4
	0.94013	82.84		0.94	-19.12		0.94	-20.564		0.94	-102.735		0.94	241.241		0.94	-110.775		304.443	1
	0.94176	82.83		0.9417	-19.114		0.9417	-20.562		0.9417	-102.736		0.9417	241.231		0.9417	-110.771		304.451	2
	0.9434	82.84		0.9433	-19.108		0.9433	-20.56		0.9433	-102.741		0.9433	241.223		0.9433	-110.775		304.459	4
	0.94502	82.87		0.945	-19.104		0.945	-20.559		0.945	-102.752		0.945	241.219		0.945	-110.779		304.467	2
	0.94679	82.83		0.9467	-19.101		0.9467	-20.554		0.9467	-102.762		0.9467	241.215		0.9467	-110.786		304.475	3
	0.94843	82.8		0.9483	-19.1		0.9483	-20.551		0.9483	-102.772		0.9483	241.212		0.9483	-110.785		304.483	1
	0.95006	82.82		0.95	-19.103		0.95	-20.548		0.95	-102.78		0.95	241.211		0.95	-110.779		304.491	3
	0.95169	82.82		0.9517	-19.105		0.9517	-20.544		0.9517	-102.782		0.9517	241.211		0.9517	-110.772		304.499	1
	0.95346	82.78		0.9533	-19.107		0.9533	-20.542		0.9533	-102.781		0.9533	241.21		0.9533	-110.751		304.507	2
	0.95508	82.78		0.955	-19.109		0.955	-20.542		0.955	-102.78		0.955	241.211		0.955	-110.74		304.515	4
	0.95673	82.74		0.9567	-19.114		0.9567	-20.541		0.9567	-102.779		0.9567	241.217		0.9567	-110.742		304.522	1
	0.95836	82.7		0.9583	-19.125		0.9583	-20.542		0.9583	-102.779		0.9583	241.223		0.9583	-110.738		304.53	1
	0.96013	82.67		0.96	-19.137		0.96	-20.542		0.96	-102.775		0.96	241.229		0.96	-110.734		304.538	0
	0.96176	82.71		0.9617	-19.15		0.9617	-20.542		0.9617	-102.772		0.9617	241.235		0.9617	-110.727		304.546	0
	0.9634	82.69		0.9633	-19.165		0.9633	-20.545		0.9633	-102.767		0.9633	241.235		0.9633	-110.719		304.554	1
	0.96501	82.72		0.965	-19.178		0.965	-20.55		0.965	-102.762		0.965	241.231		0.965	-110.718		304.562	1
	0.96678	82.68		0.9667	-19.187		0.9667	-20.555		0.9667	-102.758		0.9667	241.224		0.9667	-110.725		304.57	1
	0.96843	82.66		0.9683	-19.195		0.9683	-20.558		0.9683	-102.754		0.9683	241.216		0.9683	-110.734		304.578	0
	0.97006	82.64		0.97	-19.205		0.97	-20.561		0.97	-102.748		0.97	241.212		0.97	-110.76		304.586	3
	0.97169	82.68		0.9717	-19.215		0.9717	-20.563		0.9717	-102.733		0.9717	241.209		0.9717	-110.776		304.594	1
	0.97346	82.71		0.9733	-19.225		0.9733	-20.567		0.9733	-102.72		0.9733	241.203		0.9733	-110.776		304.602	1
	0.97508	82.67		0.975	-19.233		0.975	-20.568		0.975	-102.708		0.975	241.191		0.975	-110.779		304.61	3
	0.97673	82.65		0.9767	-19.24		0.9767	-20.569		0.9767	-102.695		0.9767	241.184		0.9767	-110.786		304.618	1
	0.97836	82.65		0.9783	-19.244		0.9783	-20.572		0.9783	-102.689		0.9783	241.177		0.9783	-110.797		304.625	2
	0.98013	82.67		0.98	-19.251		0.98	-20.576		0.98	-102.689		0.98	241.171		0.98	-110.802		304.633	2
	0.98176	82.67		0.9817	-19.253		0.9817	-20.579		0.9817	-102.69		0.9817	241.173		0.9817	-110.803		304.641	2
	0.9834	82.71		0.9833	-19.254		0.9833	-20.582		0.9833	-102.691		0.9833	241.176		0.9833	-110.799		304.649	0
	0.98501	82.68		0.985	-19.252		0.985	-20.586		0.985	-102.691		0.985	241.18		0.985	-110.802		304.657	1
	0.98679	82.71		0.9867	-19.249		0.9867	-20.588		0.9867	-102.691		0.9867	241.184		0.9867	-110.793		304.665	1
	0.98843	82.67		0.9883	-19.245		0.9883	-20.59		0.9883	-102.7		0.9883	241.185		0.9883	-110.784		304.673	1
	0.99004	82.63		0.99	-19.241		0.99	-20.589		0.99	-102.711		0.99	241.188		0.99	-110.778		304.681	0
	0.99169	82.61		0.9917	-19.242		0.9917	-20.586		0.9917	-102.721		0.9917	241.191		0.9917	-110.758		304.689	1
	0.99346	82.63		0.9933	-19.244		0.9933	-20.582		0.9933	-102.731		0.9933	241.193		0.9933	-110.736		304.697	0
	0.99508	82.65		0.995	-19.248		0.995	-20.579		0.995	-102.735		0.995	241.197		0.995	-110.72		304.705	2
	0.99673	82.62		0.9967	-19.251		0.9967	-20.574		0.9967	-102.735		0.9967	241.198		0.9967	-110.698		304.713	3
	0.99834	82.58		0.9983	-19.255		0.9983	-20.573		0.9983	-102.734		0.9983	241.201		0.9983	-110.685		304.721	0
	1.00013	82.54		1	-19.263		1	-20.572		1	-102.733		1	241.21		1	-110.677		304.728	2
	1.00176	82.5		1.0017	-19.275		1.0017	-20.572		1.0017	-102.735		1.0017	241.218		1.0017	-110.671		304.736	0
	1.00339	82.52		1.0033	-19.288		1.0033	-20.571		1.0033	-102.736		1.0033	241.226		1.0033	-110.666		304.744	0
	1.00502	82.53		1.005	-19.302		1.005	-20.571		1.005	-102.737		1.005	241.235		1.005	-110.666		304.752	0
	1.00679	82.54		1.0067	-19.313		1.0067	-20.572		1.0067	-102.739		1.0067	241.243		1.0067	-110.666		304.76	3
	1.00843	82.58		1.0083	-19.322		1.0083	-20.575		1.0083	-102.738		1.0083	241.244		1.0083	-110.674		304.768	1
	1.01009	82.6		1.01	-19.328		1.01	-20.578		1.01	-102.738		1.01	241.245		1.01	-110.681		304.776	2
	1.01169	82.56		1.0117	-19.335		1.0117	-20.58		1.0117	-102.741		1.0117	241.242		1.0117	-110.692		304.784	0
	1.01346	82.57		1.0133	-19.344		1.0133	-20.582		1.0133	-102.744		1.0133	241.243		1.0133	-110.702		304.792	1
	1.01509	82.61		1.015	-19.351		1.015	-20.581		1.015	-102.736		1.015	241.242		1.015	-110.715		304.8	3
	1.01672	82.64		1.0167	-19.358		1.0167	-20.58		1.0167	-102.728		1.0167	241.237		1.0167	-110.719		304.808	2
	1.01834	82.6		1.0183	-19.364		1.0183	-20.578		1.0183	-102.719		1.0183	241.231		1.0183	-110.722		304.816	0
	1.02011	82.63		1.02	-19.368		1.02	-20.576		1.02	-102.71		1.02	241.224		1.02	-110.724		304.824	1
	1.02176	82.67		1.0217	-19.372		1.0217	-20.574		1.0217	-102.706		1.0217	241.214		1.0217	-110.728		304.832	1
	1.02337	82.67		1.0233	-19.377		1.0233	-20.572		1.0233	-102.706		1.0233	241.2		1.0233	-110.729		304.839	0
	1.02502	82.69		1.025	-19.381		1.025	-20.569		1.025	-102.708		1.025	241.195		1.025	-110.733		304.847	0
	1.02679	82.65		1.0267	-19.385		1.0267	-20.568		1.0267	-102.708		1.0267	241.19		1.0267	-110.735		304.855	1
	1.02843	82.61		1.0283	-19.384		1.0283	-20.567		1.0283	-102.711		1.0283	241.186		1.0283	-110.737		304.863	0
	1.03004	82.57		1.03	-19.38		1.03	-20.567		1.03	-102.712		1.03	241.178		1.03	-110.741		304.871	1
	1.03182	82.55		1.0317	-19.377		1.0317	-20.567		1.0317	-102.72		1.0317	241.17		1.0317	-110.745		304.879	2
	1.03346	82.57		1.0333	-19.375		1.0333	-20.565		1.0333	-102.732		1.0333	241.159		1.0333	-110.744		304.887	0
	1.03509	82.53		1.035	-19.375		1.035	-20.562		1.035	-102.743		1.035	241.147		1.035	-110.738		304.895	2
	1.03672	82.53		1.0367	-19.379		1.0367	-20.559		1.0367	-102.751		1.0367	241.135		1.0367	-110.725		304.903	2
	1.03836	82.51		1.0383	-19.38		1.0383	-20.558		1.0383	-102.76		1.0383	241.123		1.0383	-110.714		304.911	0
	1.04011	82.55		1.04	-19.38		1.04	-20.557		1.04	-102.761		1.04	241.112		1.04	-110.705		304.919	0
	1.04175	82.53		1.0417	-19.384		1.0417	-20.561		1.0417	-102.762		1.0417	241.101		1.0417	-110.705		304.927	0
	1.04339	82.49		1.0433	-19.385		1.0433	-20.561		1.0433	-102.764		1.0433	241.09		1.0433	-110.706		304.935	3
	1.04501	82.49		1.045	-19.39		1.045	-20.562		1.045	-102.763		1.045	241.086		1.045	-110.707		304.943	0
	1.04679	82.45		1.0467	-19.395		1.0467	-20.563		1.0467	-102.763		1.0467	241.081		1.0467	-110.71		304.95	1
	1.04842	82.43		1.0483	-19.401		1.0483	-20.566		1.0483	-102.762		1.0483	241.075		1.0483	-110.712		304.958	3
	1.05004	82.47		1.05	-19.404		1.05	-20.565		1.05	-102.762		1.05	241.073		1.05	-110.707		304.966	2
	1.05167	82.51		1.0517	-19.404		1.0517	-20.571		1.0517	-102.762		1.0517	241.064		1.0517	-110.715		304.974	0
	1.05346	82.47		1.0533	-19.402		1.0533	-20.572		1.0533	-102.763		1.0533	241.055		1.0533	-110.727		304.982	0
	1.05508	82.45		1.055	-19.401		1.055	-20.572		1.055	-102.763		1.055	241.048		1.055	-110.74		304.99	1
	1.05672	82.45		1.0567	-19.403		1.0567	-20.573		1.0567	-102.761		1.0567	241.041		1.0567	-110.749		304.998	0
	1.05834	82.41		1.0583	-19.402		1.0583	-20.571		1.0583	-102.755		1.0583	241.037		1.0583	-110.747		305.006	0
	1.06013	82.37		1.06	-19.402		1.06	-20.571		1.06	-102.744		1.06	241.034		1.06	-110.745		305.014	0
	1.06175	82.35		1.0617	-19.401		1.0617	-20.569		1.0617	-102.734		1.0617	241.026		1.0617	-110.746		305.022	3
	1.06339	82.32		1.0633	-19.402		1.0633	-20.566		1.0633	-102.722		1.0633	241.019		1.0633	-110.743		305.03	1
	1.065	82.34		1.065	-19.403		1.065	-20.562		1.065	-102.712		1.065	241.017		1.065	-110.741		305.038	1
	1.06679	82.34		1.0667	-19.406		1.0667	-20.561		1.0667	-102.708		1.0667	241.013		1.0667	-110.738		305.046	0
	1.06842	82.38		1.0683	-19.412		1.0683	-20.558		1.0683	-102.705		1.0683	241.015		1.0683	-110.736		305.054	1
	1.07005	82.42		1.07	-19.418		1.07	-20.557		1.07	-102.703		1.07	241.025		1.07	-110.736		305.061	1
	1.07167	82.46		1.0717	-19.42		1.0717	-20.556		1.0717	-102.7		1.0717	241.037		1.0717	-110.747		305.069	0
	1.07346	82.45		1.0733	-19.421		1.0733	-20.555		1.0733	-102.696		1.0733	241.048		1.0733	-110.753		305.077	0
	1.07515	82.42		1.075	-19.424		1.075	-20.551		1.075	-102.696		1.075	241.059		1.075	-110.759		305.085	2
	1.07672	82.45		1.0767	-19.428		1.0767	-20.548		1.0767	-102.704		1.0767	241.07		1.0767	-110.751		305.093	2
	1.07835	82.46		1.0783	-19.434		1.0783	-20.541		1.0783	-102.71		1.0783	241.08		1.0783	-110.727		305.101	1
	1.08013	82.42		1.08	-19.443		1.08	-20.536		1.08	-102.717		1.08	241.091		1.08	-110.697		305.109	3
	1.08175	82.38		1.0817	-19.453		1.0817	-20.532		1.0817	-102.723		1.0817	241.099		1.0817	-110.675		305.117	0
	1.08337	82.34		1.0833	-19.46		1.0833	-20.526		1.0833	-102.725		1.0833	241.106		1.0833	-110.667		305.125	1
	1.085	82.36		1.085	-19.468		1.085	-20.52		1.085	-102.725		1.085	241.113		1.085	-110.679		305.133	0
	1.08679	82.35		1.0867	-19.477		1.0867	-20.517		1.0867	-102.725		1.0867	241.115		1.0867	-110.684		305.141	1
	1.08842	82.33		1.0883	-19.489		1.0883	-20.517		1.0883	-102.725		1.0883	241.118		1.0883	-110.69		305.149	1
	1.09005	82.31		1.09	-19.502		1.09	-20.515		1.09	-102.728		1.09	241.119		1.09	-110.691		305.157	1
	1.09169	82.34		1.0917	-19.515		1.0917	-20.516		1.0917	-102.73		1.0917	241.123		1.0917	-110.701		305.165	0
	1.09345	82.3		1.0933	-19.528		1.0933	-20.516		1.0933	-102.731		1.0933	241.124		1.0933	-110.717		305.172	0
	1.09508	82.29		1.095	-19.542		1.095	-20.518		1.095	-102.734		1.095	241.122		1.095	-110.75		305.18	0
	1.09672	82.27		1.0967	-19.552		1.0967	-20.522		1.0967	-102.738		1.0967	241.112		1.0967	-110.778		305.188	2
	1.09835	82.29		1.0983	-19.563		1.0983	-20.527		1.0983	-102.742		1.0983	241.101		1.0983	-110.798		305.196	3
	1.10012	82.31		1.1	-19.573		1.1	-20.531		1.1	-102.746		1.1	241.093		1.1	-110.815		305.204	2
	1.10175	82.35		1.1017	-19.583		1.1017	-20.536		1.1017	-102.751		1.1017	241.081		1.1017	-110.818		305.212	0
	1.10339	82.37		1.1033	-19.592		1.1033	-20.537		1.1033	-102.748		1.1033	241.075		1.1033	-110.821		305.22	0
	1.10555	82.35		1.105	-19.601		1.105	-20.537		1.105	-102.746		1.105	241.064		1.105	-110.819		305.228	1
	1.10678	82.36		1.1067	-19.608		1.1067	-20.537		1.1067	-102.743		1.1067	241.057		1.1067	-110.809		305.236	0
	1.10842	82.34		1.1083	-19.615		1.1083	-20.536		1.1083	-102.74		1.1083	241.048		1.1083	-110.796		305.244	2
	1.11004	82.32		1.11	-19.62		1.11	-20.536		1.11	-102.742		1.11	241.043		1.11	-110.781		305.252	0
	1.11169	82.3		1.1117	-19.624		1.1117	-20.537		1.1117	-102.749		1.1117	241.04		1.1117	-110.768		305.26	2
	1.11345	82.28		1.1133	-19.627		1.1133	-20.536		1.1133	-102.754		1.1133	241.048		1.1133	-110.764		305.268	0
	1.11508	82.26		1.115	-19.625		1.115	-20.536		1.115	-102.762		1.115	241.061		1.115	-110.769		305.276	3
	1.11672	82.28		1.1167	-19.621		1.1167	-20.536		1.1167	-102.767		1.1167	241.075		1.1167	-110.763		305.284	0
	1.11835	82.31		1.1183	-19.619		1.1183	-20.536		1.1183	-102.771		1.1183	241.091		1.1183	-110.753		305.291	3
	1.12012	82.31		1.12	-19.617		1.12	-20.535		1.12	-102.782		1.12	241.108		1.12	-110.732		305.299	0
	1.12175	82.28		1.1217	-19.616		1.1217	-20.535		1.1217	-102.793		1.1217	241.125		1.1217	-110.715		305.307	0
	1.12339	82.3		1.1233	-19.617		1.1233	-20.532		1.1233	-102.803		1.1233	241.143		1.1233	-110.697		305.315	3
	1.12502	82.28		1.125	-19.619		1.125	-20.529		1.125	-102.814		1.125	241.163		1.125	-110.681		305.323	0
	1.12678	82.24		1.1267	-19.622		1.1267	-20.525		1.1267	-102.82		1.1267	241.181		1.1267	-110.676		305.331	0
	1.1284	82.2		1.1283	-19.624		1.1283	-20.522		1.1283	-102.819		1.1283	241.197		1.1283	-110.683		305.339	0
	1.13005	82.23		1.13	-19.627		1.13	-20.523		1.13	-102.819		1.13	241.211		1.13	-110.677		305.347	2
	1.13169	82.26		1.1317	-19.634		1.1317	-20.524		1.1317	-102.816		1.1317	241.226		1.1317	-110.68		305.355	6
	1.13345	82.26		1.1333	-19.642		1.1333	-20.524		1.1333	-102.813		1.1333	241.244		1.1333	-110.696		305.363	0
	1.13508	82.24		1.135	-19.65		1.135	-20.522		1.135	-102.81		1.135	241.26		1.135	-110.709		305.371	2
	1.13672	82.25		1.1367	-19.657		1.1367	-20.519		1.1367	-102.806		1.1367	241.277		1.1367	-110.725		305.379	2
	1.13835	82.22		1.1383	-19.664		1.1383	-20.517		1.1383	-102.802		1.1383	241.294		1.1383	-110.745		305.387	4
	1.14012	82.19		1.14	-19.666		1.14	-20.519		1.14	-102.8		1.14	241.302		1.14	-110.769		305.395	1
	1.14175	82.15		1.1417	-19.667		1.1417	-20.52		1.1417	-102.799		1.1417	241.309		1.1417	-110.796		305.403	0
	1.14339	82.17		1.1433	-19.665		1.1433	-20.522		1.1433	-102.796		1.1433	241.314		1.1433	-110.818		305.41	1
	1.14502	82.21		1.145	-19.663		1.145	-20.524		1.145	-102.795		1.145	241.319		1.145	-110.822		305.418	0
	1.14678	82.18		1.1467	-19.661		1.1467	-20.523		1.1467	-102.788		1.1467	241.324		1.1467	-110.83		305.426	1
	1.14842	82.14		1.1483	-19.658		1.1483	-20.519		1.1483	-102.78		1.1483	241.328		1.1483	-110.84		305.434	2
	1.15005	82.1		1.15	-19.655		1.15	-20.519		1.15	-102.771		1.15	241.326		1.15	-110.842		305.442	0
	1.15169	82.06		1.1517	-19.651		1.1517	-20.521		1.1517	-102.762		1.1517	241.322		1.1517	-110.84		305.45	0
	1.15345	82.02		1.1533	-19.649		1.1533	-20.525		1.1533	-102.757		1.1533	241.318		1.1533	-110.841		305.458	2
	1.15508	82		1.155	-19.647		1.155	-20.528		1.155	-102.759		1.155	241.312		1.155	-110.836		305.466	0
	1.15672	81.98		1.1567	-19.646		1.1567	-20.53		1.1567	-102.762		1.1567	241.312		1.1567	-110.833		305.474	6
	1.15835	81.97		1.1583	-19.644		1.1583	-20.529		1.1583	-102.763		1.1583	241.315		1.1583	-110.817		305.482	1
	1.16011	81.95		1.16	-19.644		1.16	-20.531		1.16	-102.766		1.16	241.315		1.16	-110.8		305.49	2
	1.16181	81.96		1.1617	-19.646		1.1617	-20.534		1.1617	-102.768		1.1617	241.316		1.1617	-110.795		305.498	1
	1.16339	82		1.1633	-19.65		1.1633	-20.535		1.1633	-102.776		1.1633	241.315		1.1633	-110.775		305.506	0
	1.16502	82.04		1.165	-19.656		1.165	-20.537		1.165	-102.787		1.165	241.313		1.165	-110.758		305.514	3
	1.16678	82.07		1.1667	-19.666		1.1667	-20.534		1.1667	-102.8		1.1667	241.314		1.1667	-110.735		305.522	1
	1.16842	82.1		1.1683	-19.678		1.1683	-20.532		1.1683	-102.813		1.1683	241.316		1.1683	-110.724		305.53	0
	1.17004	82.13		1.17	-19.69		1.17	-20.528		1.17	-102.827		1.17	241.318		1.17	-110.732		305.537	0
	1.17169	82.13		1.1717	-19.702		1.1717	-20.526		1.1717	-102.833		1.1717	241.32		1.1717	-110.736		305.545	1
	1.17344	82.1		1.1733	-19.714		1.1733	-20.525		1.1733	-102.838		1.1733	241.317		1.1733	-110.743		305.553	2
	1.17508	82.06		1.175	-19.727		1.175	-20.529		1.175	-102.843		1.175	241.314		1.175	-110.761		305.561	2
	1.17671	82.04		1.1767	-19.742		1.1767	-20.531		1.1767	-102.851		1.1767	241.317		1.1767	-110.774		305.569	2
	1.17835	82.02		1.1783	-19.762		1.1783	-20.532		1.1783	-102.857		1.1783	241.322		1.1783	-110.792		305.577	2
	1.18011	82.04		1.18	-19.779		1.18	-20.532		1.18	-102.863		1.18	241.326		1.18	-110.81		305.585	1
	1.18174	82.06		1.1817	-19.791		1.1817	-20.534		1.1817	-102.87		1.1817	241.332		1.1817	-110.831		305.593	0
	1.18338	82.1		1.1833	-19.8		1.1833	-20.536		1.1833	-102.876		1.1833	241.333		1.1833	-110.853		305.601	2
	1.18501	82.14		1.185	-19.806		1.185	-20.54		1.185	-102.882		1.185	241.326		1.185	-110.867		305.609	2
	1.18678	82.16		1.1867	-19.81		1.1867	-20.542		1.1867	-102.888		1.1867	241.319		1.1867	-110.871		305.617	1
	1.18842	82.14		1.1883	-19.813		1.1883	-20.543		1.1883	-102.893		1.1883	241.313		1.1883	-110.868		305.625	2
	1.19004	82.1		1.19	-19.812		1.19	-20.548		1.19	-102.896		1.19	241.307		1.19	-110.869		305.633	2
	1.19168	82.08		1.1917	-19.81		1.1917	-20.549		1.1917	-102.893		1.1917	241.303		1.1917	-110.866		305.641	0
	1.19344	82.06		1.1933	-19.807		1.1933	-20.552		1.1933	-102.888		1.1933	241.292		1.1933	-110.862		305.649	0
	1.19508	82.02		1.195	-19.8		1.195	-20.554		1.195	-102.884		1.195	241.274		1.195	-110.868		305.657	5
	1.19671	81.98		1.1967	-19.791		1.1967	-20.558		1.1967	-102.878		1.1967	241.259		1.1967	-110.871		305.664	0
	1.19835	81.95		1.1983	-19.786		1.1983	-20.562		1.1983	-102.882		1.1983	241.243		1.1983	-110.875		305.672	0
	1.20011	81.99		1.2	-19.78		1.2	-20.563		1.2	-102.886		1.2	241.225		1.2	-110.883		305.68	1
	1.20174	81.95		1.2017	-19.774		1.2017	-20.565		1.2017	-102.889		1.2017	241.217		1.2017	-110.894		305.688	2
	1.20338	81.96		1.2033	-19.767		1.2033	-20.569		1.2033	-102.892		1.2033	241.208		1.2033	-110.903		305.696	0
	1.20501	81.92		1.205	-19.76		1.205	-20.571		1.205	-102.894		1.205	241.201		1.205	-110.905		305.704	2
	1.20677	81.92		1.2067	-19.756		1.2067	-20.572		1.2067	-102.894		1.2067	241.193		1.2067	-110.902		305.712	0
	1.20842	81.96		1.2083	-19.755		1.2083	-20.57		1.2083	-102.903		1.2083	241.185		1.2083	-110.895		305.72	3
	1.21004	82		1.21	-19.757		1.21	-20.567		1.21	-102.915		1.21	241.179		1.21	-110.888		305.728	1
	1.21168	82.01		1.2117	-19.76		1.2117	-20.564		1.2117	-102.923		1.2117	241.174		1.2117	-110.875		305.736	1
	1.21344	82.02		1.2133	-19.763		1.2133	-20.56		1.2133	-102.932		1.2133	241.17		1.2133	-110.871		305.744	0
	1.21508	81.99		1.215	-19.765		1.215	-20.556		1.215	-102.933		1.215	241.169		1.215	-110.869		305.752	2
	1.21671	81.96		1.2167	-19.768		1.2167	-20.554		1.2167	-102.931		1.2167	241.168		1.2167	-110.87		305.76	2
	1.21834	81.98		1.2183	-19.77		1.2183	-20.552		1.2183	-102.929		1.2183	241.168		1.2183	-110.875		305.768	1
	1.22011	82.02		1.22	-19.775		1.22	-20.551		1.22	-102.926		1.22	241.171		1.22	-110.875		305.776	0
	1.22175	82.02		1.2217	-19.78		1.2217	-20.551		1.2217	-102.923		1.2217	241.175		1.2217	-110.868		305.784	2
	1.22338	82		1.2233	-19.786		1.2233	-20.55		1.2233	-102.919		1.2233	241.179		1.2233	-110.876		305.791	0
	1.22501	82		1.225	-19.791		1.225	-20.549		1.225	-102.915		1.225	241.184		1.225	-110.884		305.799	1
	1.22687	81.98		1.2267	-19.793		1.2267	-20.548		1.2267	-102.91		1.2267	241.189		1.2267	-110.905		305.807	2
	1.22842	82		1.2283	-19.795		1.2283	-20.548		1.2283	-102.904		1.2283	241.188		1.2283	-110.92		305.815	1
	1.23004	82		1.23	-19.801		1.23	-20.547		1.23	-102.899		1.23	241.184		1.23	-110.922		305.823	1
	1.23167	82.04		1.2317	-19.809		1.2317	-20.547		1.2317	-102.895		1.2317	241.177		1.2317	-110.925		305.831	0
	1.23344	82.01		1.2333	-19.817		1.2333	-20.548		1.2333	-102.891		1.2333	241.171		1.2333	-110.923		305.839	4
	1.23508	81.99		1.235	-19.828		1.235	-20.547		1.235	-102.877		1.235	241.167		1.235	-110.926		305.847	3
	1.23671	82.01		1.2367	-19.84		1.2367	-20.541		1.2367	-102.864		1.2367	241.16		1.2367	-110.928		305.855	1
	1.23834	81.97		1.2383	-19.854		1.2383	-20.537		1.2383	-102.851		1.2383	241.149		1.2383	-110.929		305.863	1
	1.24011	81.93		1.24	-19.869		1.24	-20.532		1.24	-102.839		1.24	241.137		1.24	-110.936		305.871	3
	1.24175	81.89		1.2417	-19.881		1.2417	-20.528		1.2417	-102.832		1.2417	241.128		1.2417	-110.941		305.879	1
	1.24338	81.89		1.2433	-19.893		1.2433	-20.524		1.2433	-102.827		1.2433	241.117		1.2433	-110.947		305.887	0
	1.245	81.88		1.245	-19.901		1.245	-20.523		1.245	-102.824		1.245	241.113		1.245	-110.956		305.895	1
	1.24677	81.86		1.2467	-19.907		1.2467	-20.523		1.2467	-102.819		1.2467	241.115		1.2467	-110.969		305.903	2
	1.24841	81.82		1.2483	-19.911		1.2483	-20.523		1.2483	-102.814		1.2483	241.124		1.2483	-110.955		305.911	0
	1.25004	81.83		1.25	-19.916		1.25	-20.522		1.25	-102.808		1.25	241.127		1.25	-110.933		305.919	3
	1.25168	81.81		1.2517	-19.919		1.2517	-20.521		1.2517	-102.81		1.2517	241.13		1.2517	-110.917		305.926	2
	1.25345	81.8		1.2533	-19.927		1.2533	-20.52		1.2533	-102.815		1.2533	241.133		1.2533	-110.908		305.934	1
	1.25508	81.84		1.255	-19.935		1.255	-20.516		1.255	-102.822		1.255	241.137		1.255	-110.904		305.942	1
	1.25671	81.82		1.2567	-19.944		1.2567	-20.514		1.2567	-102.828		1.2567	241.146		1.2567	-110.91		305.95	1
	1.25834	81.78		1.2583	-19.955		1.2583	-20.514		1.2583	-102.834		1.2583	241.154		1.2583	-110.918		305.958	2
	1.26011	81.74		1.26	-19.966		1.26	-20.512		1.26	-102.835		1.26	241.164		1.26	-110.918		305.966	1
	1.26174	81.77		1.2617	-19.978		1.2617	-20.512		1.2617	-102.837		1.2617	241.173		1.2617	-110.919		305.974	0
	1.26339	81.81		1.2633	-19.992		1.2633	-20.513		1.2633	-102.84		1.2633	241.181		1.2633	-110.908		305.982	1
	1.265	81.81		1.265	-20.008		1.265	-20.512		1.265	-102.847		1.265	241.193		1.265	-110.91		305.99	4
	1.26677	81.79		1.2667	-20.02		1.2667	-20.514		1.2667	-102.854		1.2667	241.209		1.2667	-110.92		305.998	1
	1.26841	81.79		1.2683	-20.034		1.2683	-20.517		1.2683	-102.862		1.2683	241.229		1.2683	-110.93		306.006	2
	1.27003	81.82		1.27	-20.043		1.27	-20.519		1.27	-102.872		1.27	241.249		1.27	-110.929		306.014	2
	1.27167	81.86		1.2717	-20.05		1.2717	-20.525		1.2717	-102.88		1.2717	241.265		1.2717	-110.936		306.022	3
	1.27344	81.9		1.2733	-20.053		1.2733	-20.533		1.2733	-102.889		1.2733	241.274		1.2733	-110.937		306.03	1
	1.27508	81.91		1.275	-20.055		1.275	-20.54		1.275	-102.899		1.275	241.282		1.275	-110.936		306.038	0
	1.27671	81.87		1.2767	-20.056		1.2767	-20.548		1.2767	-102.908		1.2767	241.29		1.2767	-110.931		306.046	3
	1.27833	81.86		1.2783	-20.057		1.2783	-20.553		1.2783	-102.911		1.2783	241.298		1.2783	-110.932		306.054	1
	1.28011	81.83		1.28	-20.059		1.28	-20.557		1.28	-102.911		1.28	241.305		1.28	-110.931		306.061	0
	1.28175	81.85		1.2817	-20.059		1.2817	-20.563		1.2817	-102.91		1.2817	241.305		1.2817	-110.949		306.069	1
	1.28337	81.81		1.2833	-20.058		1.2833	-20.568		1.2833	-102.909		1.2833	241.3		1.2833	-110.968		306.077	0
	1.285	81.77		1.285	-20.057		1.285	-20.574		1.285	-102.909		1.285	241.296		1.285	-110.986		306.085	1
	1.28677	81.77		1.2867	-20.052		1.2867	-20.579		1.2867	-102.917		1.2867	241.288		1.2867	-111		306.093	0
	1.28841	81.81		1.2883	-20.046		1.2883	-20.583		1.2883	-102.923		1.2883	241.278		1.2883	-111.005		306.101	0
	1.29003	81.79		1.29	-20.039		1.29	-20.589		1.29	-102.927		1.29	241.275		1.29	-111.013		306.109	2
	1.29167	81.81		1.2917	-20.031		1.2917	-20.593		1.2917	-102.93		1.2917	241.271		1.2917	-111.009		306.117	2
	1.29344	81.81		1.2933	-20.024		1.2933	-20.594		1.2933	-102.93		1.2933	241.263		1.2933	-110.996		306.125	2
	1.29508	81.83		1.295	-20.018		1.295	-20.596		1.295	-102.934		1.295	241.256		1.295	-110.988		306.133	0
	1.2967	81.8		1.2967	-20.015		1.2967	-20.598		1.2967	-102.942		1.2967	241.247		1.2967	-110.975		306.141	1
	1.29834	81.76		1.2983	-20.013		1.2983	-20.594		1.2983	-102.95		1.2983	241.238		1.2983	-110.967		306.149	0
	1.30011	81.8		1.3	-20.011		1.3	-20.593		1.3	-102.956		1.3	241.23		1.3	-110.967		306.157	0
	1.30174	81.81		1.3017	-20.009		1.3017	-20.589		1.3017	-102.961		1.3017	241.222		1.3017	-110.974		306.165	1
	1.30337	81.8		1.3033	-20.011		1.3033	-20.587		1.3033	-102.956		1.3033	241.215		1.3033	-110.978		306.173	0
	1.305	81.76		1.305	-20.014		1.305	-20.584		1.305	-102.951		1.305	241.209		1.305	-110.976		306.181	0
	1.30677	81.76		1.3067	-20.019		1.3067	-20.583		1.3067	-102.947		1.3067	241.203		1.3067	-110.969		306.189	1
	1.30841	81.77		1.3083	-20.027		1.3083	-20.581		1.3083	-102.944		1.3083	241.203		1.3083	-110.973		306.197	0
	1.31003	81.73		1.31	-20.036		1.31	-20.582		1.31	-102.942		1.31	241.206		1.31	-110.984		306.204	2
	1.31167	81.69		1.3117	-20.048		1.3117	-20.58		1.3117	-102.941		1.3117	241.212		1.3117	-110.997		306.212	2
	1.31354	81.73		1.3133	-20.054		1.3133	-20.581		1.3133	-102.94		1.3133	241.215		1.3133	-111.014		306.22	4
	1.31506	81.77		1.315	-20.061		1.315	-20.585		1.315	-102.939		1.315	241.222		1.315	-111.024		306.228	1
	1.31669	81.79		1.3167	-20.069		1.3167	-20.588		1.3167	-102.939		1.3167	241.22		1.3167	-111.023		306.236	2
	1.31834	81.82		1.3183	-20.075		1.3183	-20.591		1.3183	-102.94		1.3183	241.214		1.3183	-111.02		306.244	0
	1.32011	81.8		1.32	-20.082		1.32	-20.594		1.32	-102.943		1.32	241.209		1.32	-111.008		306.252	0
	1.32173	81.79		1.3217	-20.09		1.3217	-20.596		1.3217	-102.944		1.3217	241.203		1.3217	-111.002		306.26	1
	1.32337	81.79		1.3233	-20.099		1.3233	-20.596		1.3233	-102.938		1.3233	241.197		1.3233	-111.003		306.268	1
	1.325	81.8		1.325	-20.107		1.325	-20.598		1.325	-102.931		1.325	241.186		1.325	-110.994		306.276	1
	1.32677	81.76		1.3267	-20.115		1.3267	-20.599		1.3267	-102.923		1.3267	241.172		1.3267	-110.987		306.284	1
	1.3284	81.72		1.3283	-20.122		1.3283	-20.602		1.3283	-102.916		1.3283	241.157		1.3283	-110.973		306.292	2
	1.33003	81.72		1.33	-20.129		1.33	-20.6		1.33	-102.916		1.33	241.14		1.33	-110.958		306.3	2
	1.33167	81.76		1.3317	-20.133		1.3317	-20.597		1.3317	-102.918		1.3317	241.123		1.3317	-110.952		306.308	3
	1.33344	81.72		1.3333	-20.135		1.3333	-20.596		1.3333	-102.92		1.3333	241.111		1.3333	-110.943		306.316	0
	1.33513	81.73		1.335	-20.138		1.335	-20.596		1.335	-102.922		1.335	241.099		1.335	-110.929		306.324	1
	1.3367	81.73		1.3367	-20.141		1.3367	-20.594		1.3367	-102.923		1.3367	241.09		1.3367	-110.913		306.332	0
	1.33834	81.73		1.3383	-20.143		1.3383	-20.595		1.3383	-102.925		1.3383	241.081		1.3383	-110.912		306.34	2
	1.34011	81.7		1.34	-20.147		1.34	-20.593		1.34	-102.937		1.34	241.077		1.34	-110.91		306.347	2
	1.34174	81.68		1.3417	-20.152		1.3417	-20.592		1.3417	-102.95		1.3417	241.073		1.3417	-110.926		306.355	0
	1.34336	81.68		1.3433	-20.159		1.3433	-20.588		1.3433	-102.964		1.3433	241.068		1.3433	-110.94		306.363	1
	1.34499	81.64		1.345	-20.167		1.345	-20.585		1.345	-102.979		1.345	241.061		1.345	-110.952		306.371	0
	1.34677	81.65		1.3467	-20.172		1.3467	-20.582		1.3467	-102.989		1.3467	241.057		1.3467	-110.979		306.379	1
	1.34841	81.69		1.3483	-20.179		1.3483	-20.583		1.3483	-102.995		1.3483	241.054		1.3483	-110.992		306.387	1
	1.35003	81.65		1.35	-20.188		1.35	-20.584		1.35	-103.003		1.35	241.05		1.35	-111.017		306.395	2
	1.35168	81.61		1.3517	-20.198		1.3517	-20.586		1.3517	-103.009		1.3517	241.051		1.3517	-111.035		306.403	0
	1.35344	81.58		1.3533	-20.212		1.3533	-20.587		1.3533	-103.015		1.3533	241.058		1.3533	-111.067		306.411	1
	1.35506	81.54		1.355	-20.224		1.355	-20.588		1.355	-103.021		1.355	241.065		1.355	-111.083		306.419	1
	1.3567	81.57		1.3567	-20.235		1.3567	-20.59		1.3567	-103.026		1.3567	241.079		1.3567	-111.096		306.427	1
	1.35834	81.56		1.3583	-20.245		1.3583	-20.59		1.3583	-103.03		1.3583	241.093		1.3583	-111.101		306.435	1
	1.36011	81.59		1.36	-20.252		1.36	-20.594		1.36	-103.036		1.36	241.109		1.36	-111.101		306.443	0
	1.36173	81.6		1.3617	-20.256		1.3617	-20.598		1.3617	-103.041		1.3617	241.121		1.3617	-111.106		306.451	0
	1.36337	81.6		1.3633	-20.263		1.3633	-20.602		1.3633	-103.045		1.3633	241.135		1.3633	-111.11		306.459	1
	1.365	81.59		1.365	-20.27		1.365	-20.604		1.365	-103.047		1.365	241.15		1.365	-111.118		306.467	1
	1.36677	81.63		1.3667	-20.275		1.3667	-20.604		1.3667	-103.042		1.3667	241.166		1.3667	-111.112		306.475	1
	1.3684	81.67		1.3683	-20.28		1.3683	-20.605		1.3683	-103.036		1.3683	241.184		1.3683	-111.114		306.483	1
	1.37003	81.63		1.37	-20.281		1.37	-20.605		1.37	-103.032		1.37	241.193		1.37	-111.12		306.491	1
	1.37167	81.6		1.3717	-20.282		1.3717	-20.604		1.3717	-103.026		1.3717	241.204		1.3717	-111.128		306.498	2
	1.37343	81.56		1.3733	-20.284		1.3733	-20.604		1.3733	-103.024		1.3733	241.207		1.3733	-111.127		306.506	2
	1.37506	81.56		1.375	-20.283		1.375	-20.604		1.375	-103.027		1.375	241.212		1.375	-111.132		306.514	2
	1.3767	81.57		1.3767	-20.28		1.3767	-20.605		1.3767	-103.027		1.3767	241.208		1.3767	-111.131		306.522	2
	1.37833	81.56		1.3783	-20.279		1.3783	-20.604		1.3783	-103.026		1.3783	241.208		1.3783	-111.116		306.53	1
	1.3801	81.59		1.38	-20.278		1.38	-20.604		1.38	-103.026		1.38	241.21		1.38	-111.103		306.538	3
	1.38173	81.56		1.3817	-20.276		1.3817	-20.603		1.3817	-103.024		1.3817	241.212		1.3817	-111.086		306.546	0
	1.38337	81.58		1.3833	-20.281		1.3833	-20.601		1.3833	-103.027		1.3833	241.216		1.3833	-111.072		306.554	4
	1.385	81.58		1.385	-20.284		1.385	-20.597		1.385	-103.035		1.385	241.216		1.385	-111.071		306.562	2
	1.38713	81.55		1.3867	-20.288		1.3867	-20.59		1.3867	-103.04		1.3867	241.216		1.3867	-111.058		306.57	1
	1.3884	81.52		1.3883	-20.292		1.3883	-20.583		1.3883	-103.046		1.3883	241.219		1.3883	-111.046		306.578	0
	1.39003	81.48		1.39	-20.294		1.39	-20.576		1.39	-103.05		1.39	241.215		1.39	-111.04		306.586	2
	1.39167	81.45		1.3917	-20.297		1.3917	-20.57		1.3917	-103.047		1.3917	241.213		1.3917	-111.034		306.594	1
	1.39343	81.41		1.3933	-20.304		1.3933	-20.566		1.3933	-103.044		1.3933	241.214		1.3933	-111.024		306.602	4
	1.39506	81.44		1.395	-20.31		1.395	-20.561		1.395	-103.041		1.395	241.215		1.395	-111.027		306.61	0
	1.3967	81.48		1.3967	-20.315		1.3967	-20.557		1.3967	-103.037		1.3967	241.22		1.3967	-111.025		306.618	2
	1.39833	81.52		1.3983	-20.322		1.3983	-20.554		1.3983	-103.034		1.3983	241.221		1.3983	-111.028		306.626	4
	1.4001	81.56		1.4	-20.326		1.4	-20.552		1.4	-103.033		1.4	241.22		1.4	-111.032		306.634	5
	1.40173	81.55		1.4017	-20.33		1.4017	-20.552		1.4017	-103.029		1.4017	241.224		1.4017	-111.031		306.642	1
	1.40337	81.54		1.4033	-20.334		1.4033	-20.555		1.4033	-103.026		1.4033	241.225		1.4033	-111.027		306.65	2
	1.405	81.52		1.405	-20.338		1.405	-20.56		1.405	-103.024		1.405	241.221		1.405	-111.026		306.657	2
	1.40676	81.54		1.4067	-20.342		1.4067	-20.565		1.4067	-103.022		1.4067	241.217		1.4067	-111.025		306.665	0
	1.4084	81.54		1.4083	-20.346		1.4083	-20.57		1.4083	-103.02		1.4083	241.213		1.4083	-111.019		306.673	0
	1.41003	81.54		1.41	-20.35		1.41	-20.572		1.41	-103.015		1.41	241.208		1.41	-111.011		306.681	1
	1.41167	81.52		1.4117	-20.356		1.4117	-20.575		1.4117	-103.006		1.4117	241.201		1.4117	-111.011		306.689	0
	1.41343	81.54		1.4133	-20.362		1.4133	-20.577		1.4133	-102.997		1.4133	241.197		1.4133	-111.011		306.697	1
	1.41506	81.52		1.415	-20.368		1.415	-20.577		1.415	-102.989		1.415	241.187		1.415	-111.017		306.705	0
	1.4167	81.5		1.4167	-20.374		1.4167	-20.578		1.4167	-102.983		1.4167	241.178		1.4167	-111.022		306.713	0
	1.41833	81.5		1.4183	-20.378		1.4183	-20.58		1.4183	-102.984		1.4183	241.165		1.4183	-111.033		306.721	0
	1.4201	81.54		1.42	-20.38		1.42	-20.582		1.42	-102.987		1.42	241.152		1.42	-111.029		306.729	0
	1.42173	81.55		1.4217	-20.383		1.4217	-20.581		1.4217	-102.99		1.4217	241.146		1.4217	-111.029		306.737	0
	1.42337	81.53		1.4233	-20.386		1.4233	-20.582		1.4233	-102.993		1.4233	241.14		1.4233	-111.027		306.745	1
	1.425	81.49		1.425	-20.389		1.425	-20.581		1.425	-102.995		1.425	241.134		1.425	-111.025		306.753	3
	1.42676	81.45		1.4267	-20.397		1.4267	-20.582		1.4267	-103.003		1.4267	241.127		1.4267	-111.039		306.761	1
	1.4284	81.41		1.4283	-20.406		1.4283	-20.58		1.4283	-103.016		1.4283	241.121		1.4283	-111.051		306.769	2
	1.43003	81.45		1.43	-20.414		1.43	-20.576		1.43	-103.032		1.43	241.117		1.43	-111.063		306.777	0
	1.43167	81.49		1.4317	-20.42		1.4317	-20.574		1.4317	-103.046		1.4317	241.111		1.4317	-111.069		306.785	1
	1.43343	81.49		1.4333	-20.427		1.4333	-20.57		1.4333	-103.061		1.4333	241.106		1.4333	-111.076		306.793	1
	1.43506	81.45		1.435	-20.433		1.435	-20.567		1.435	-103.069		1.435	241.101		1.435	-111.076		306.801	1
	1.43669	81.48		1.4367	-20.443		1.4367	-20.565		1.4367	-103.076		1.4367	241.094		1.4367	-111.086		306.809	4
	1.43833	81.44		1.4383	-20.452		1.4383	-20.566		1.4383	-103.085		1.4383	241.088		1.4383	-111.096		306.817	2
	1.4401	81.4		1.44	-20.461		1.44	-20.566		1.44	-103.096		1.44	241.084		1.44	-111.112		306.824	1
	1.44173	81.36		1.4417	-20.468		1.4417	-20.568		1.4417	-103.107		1.4417	241.086		1.4417	-111.12		306.832	0
	1.44337	81.37		1.4433	-20.471		1.4433	-20.566		1.4433	-103.117		1.4433	241.09		1.4433	-111.131		306.84	1
	1.445	81.34		1.445	-20.472		1.445	-20.565		1.445	-103.127		1.445	241.095		1.445	-111.132		306.848	2
	1.44676	81.33		1.4467	-20.471		1.4467	-20.565		1.4467	-103.135		1.4467	241.097		1.4467	-111.133		306.856	3
	1.4484	81.33		1.4483	-20.471		1.4483	-20.568		1.4483	-103.143		1.4483	241.096		1.4483	-111.14		306.864	1
	1.45003	81.32		1.45	-20.47		1.45	-20.57		1.45	-103.151		1.45	241.095		1.45	-111.143		306.872	0
	1.45167	81.36		1.4517	-20.468		1.4517	-20.571		1.4517	-103.161		1.4517	241.092		1.4517	-111.136		306.88	2
	1.45343	81.4		1.4533	-20.467		1.4533	-20.57		1.4533	-103.167		1.4533	241.094		1.4533	-111.143		306.888	0
	1.45506	81.36		1.455	-20.467		1.455	-20.568		1.455	-103.164		1.455	241.099		1.455	-111.148		306.896	2
	1.4567	81.32		1.4567	-20.466		1.4567	-20.566		1.4567	-103.159		1.4567	241.103		1.4567	-111.145		306.904	1
	1.45833	81.3		1.4583	-20.465		1.4583	-20.563		1.4583	-103.153		1.4583	241.102		1.4583	-111.151		306.912	3
	1.4601	81.34		1.46	-20.465		1.46	-20.559		1.46	-103.147		1.46	241.101		1.46	-111.153		306.92	4
	1.46173	81.36		1.4617	-20.464		1.4617	-20.559		1.4617	-103.146		1.4617	241.102		1.4617	-111.154		306.928	1
	1.46337	81.32		1.4633	-20.461		1.4633	-20.558		1.4633	-103.146		1.4633	241.102		1.4633	-111.15		306.936	4
	1.46499	81.28		1.465	-20.459		1.465	-20.553		1.465	-103.148		1.465	241.107		1.465	-111.139		306.944	2
	1.46676	81.27		1.4667	-20.457		1.4667	-20.55		1.4667	-103.147		1.4667	241.115		1.4667	-111.13		306.952	4
	1.4684	81.31		1.4683	-20.457		1.4683	-20.547		1.4683	-103.145		1.4683	241.124		1.4683	-111.124		306.96	1
	1.47003	81.34		1.47	-20.461		1.47	-20.545		1.47	-103.141		1.47	241.131		1.47	-111.117		306.968	0
	1.47167	81.34		1.4717	-20.464		1.4717	-20.541		1.4717	-103.145		1.4717	241.137		1.4717	-111.115		306.976	0
	1.47342	81.35		1.4733	-20.469		1.4733	-20.537		1.4733	-103.149		1.4733	241.143		1.4733	-111.115		306.984	1
	1.47506	81.33		1.475	-20.475		1.475	-20.529		1.475	-103.152		1.475	241.148		1.475	-111.114		306.992	1
	1.4767	81.31		1.4767	-20.481		1.4767	-20.523		1.4767	-103.157		1.4767	241.151		1.4767	-111.118		306.999	0
	1.47833	81.32		1.4783	-20.486		1.4783	-20.519		1.4783	-103.156		1.4783	241.152		1.4783	-111.122		307.007	0
	1.48009	81.28		1.48	-20.495		1.48	-20.516		1.48	-103.153		1.48	241.155		1.48	-111.127		307.015	1
	1.48173	81.24		1.4817	-20.504		1.4817	-20.517		1.4817	-103.147		1.4817	241.154		1.4817	-111.138		307.023	1
	1.48337	81.24		1.4833	-20.513		1.4833	-20.518		1.4833	-103.141		1.4833	241.154		1.4833	-111.144		307.031	2
	1.48499	81.26		1.485	-20.52		1.485	-20.519		1.485	-103.137		1.485	241.161		1.485	-111.157		307.039	1
	1.48685	81.26		1.4867	-20.524		1.4867	-20.52		1.4867	-103.133		1.4867	241.169		1.4867	-111.164		307.047	4
	1.4884	81.26		1.4883	-20.529		1.4883	-20.521		1.4883	-103.13		1.4883	241.173		1.4883	-111.161		307.055	0
	1.49003	81.28		1.49	-20.534		1.49	-20.521		1.49	-103.126		1.49	241.176		1.49	-111.161		307.063	0
	1.49166	81.32		1.4917	-20.538		1.4917	-20.526		1.4917	-103.123		1.4917	241.178		1.4917	-111.16		307.071	0
	1.49342	81.33		1.4933	-20.542		1.4933	-20.53		1.4933	-103.119		1.4933	241.173		1.4933	-111.165		307.079	1
	1.49552	81.31		1.495	-20.548		1.495	-20.533		1.495	-103.115		1.495	241.166		1.495	-111.155		307.087	2
	1.49669	81.29		1.4967	-20.555		1.4967	-20.537		1.4967	-103.11		1.4967	241.16		1.4967	-111.15		307.095	0
	1.49833	81.25		1.4983	-20.56		1.4983	-20.54		1.4983	-103.098		1.4983	241.153		1.4983	-111.146		307.103	1
	1.50009	81.22		1.5	-20.567		1.5	-20.539		1.5	-103.086		1.5	241.148		1.5	-111.139		307.111	0
	1.50173	81.24		1.5017	-20.572		1.5017	-20.538		1.5017	-103.074		1.5017	241.135		1.5017	-111.135		307.119	1
	1.50337	81.21		1.5033	-20.579		1.5033	-20.538		1.5033	-103.062		1.5033	241.121		1.5033	-111.131		307.127	0
	1.50499	81.23		1.505	-20.583		1.505	-20.537		1.505	-103.054		1.505	241.107		1.505	-111.125		307.135	4
	1.50676	81.25		1.5067	-20.584		1.5067	-20.537		1.5067	-103.053		1.5067	241.091		1.5067	-111.112		307.143	1
	1.5084	81.23		1.5083	-20.586		1.5083	-20.537		1.5083	-103.052		1.5083	241.079		1.5083	-111.099		307.151	0
	1.51003	81.22		1.51	-20.59		1.51	-20.538		1.51	-103.052		1.51	241.07		1.51	-111.075		307.159	2
	1.51166	81.23		1.5117	-20.592		1.5117	-20.54		1.5117	-103.051		1.5117	241.065		1.5117	-111.07		307.167	2
	1.51343	81.23		1.5133	-20.598		1.5133	-20.54		1.5133	-103.052		1.5133	241.058		1.5133	-111.071		307.175	1
	1.51506	81.25		1.515	-20.605		1.515	-20.539		1.515	-103.059		1.515	241.052		1.515	-111.076		307.182	0
	1.51725	81.29		1.5167	-20.612		1.5167	-20.541		1.5167	-103.07		1.5167	241.045		1.5167	-111.082		307.19	2
	1.51832	81.29		1.5183	-20.62		1.5183	-20.54		1.5183	-103.084		1.5183	241.038		1.5183	-111.091		307.198	0
	1.52009	81.3		1.52	-20.628		1.52	-20.54		1.52	-103.098		1.52	241.035		1.52	-111.101		307.206	0
	1.52173	81.26		1.5217	-20.638		1.5217	-20.54		1.5217	-103.11		1.5217	241.029		1.5217	-111.109		307.214	0
	1.52336	81.28		1.5233	-20.65		1.5233	-20.539		1.5233	-103.117		1.5233	241.029		1.5233	-111.125		307.222	1
	1.52498	81.29		1.525	-20.661		1.525	-20.536		1.525	-103.121		1.525	241.027		1.525	-111.147		307.23	2
	1.52676	81.32		1.5267	-20.672		1.5267	-20.536		1.5267	-103.128		1.5267	241.026		1.5267	-111.169		307.238	1
	1.5284	81.3		1.5283	-20.683		1.5283	-20.537		1.5283	-103.135		1.5283	241.03		1.5283	-111.184		307.246	1
	1.53006	81.3		1.53	-20.69		1.53	-20.538		1.53	-103.143		1.53	241.042		1.53	-111.19		307.254	2
	1.53165	81.32		1.5317	-20.696		1.5317	-20.538		1.5317	-103.151		1.5317	241.055		1.5317	-111.195		307.262	0
	1.53342	81.28		1.5333	-20.701		1.5333	-20.537		1.5333	-103.16		1.5333	241.07		1.5333	-111.195		307.27	0
	1.53506	81.26		1.535	-20.707		1.535	-20.54		1.535	-103.167		1.535	241.084		1.535	-111.194		307.278	1
	1.53669	81.24		1.5367	-20.713		1.5367	-20.543		1.5367	-103.173		1.5367	241.09		1.5367	-111.19		307.286	0
	1.53832	81.24		1.5383	-20.719		1.5383	-20.544		1.5383	-103.18		1.5383	241.098		1.5383	-111.188		307.294	0
	1.54009	81.25		1.54	-20.726		1.54	-20.547		1.54	-103.187		1.54	241.104		1.54	-111.189		307.302	1
	1.54173	81.27		1.5417	-20.732		1.5417	-20.55		1.5417	-103.189		1.5417	241.109		1.5417	-111.184		307.31	0
	1.54336	81.23		1.5433	-20.736		1.5433	-20.551		1.5433	-103.184		1.5433	241.115		1.5433	-111.183		307.318	0
	1.54499	81.19		1.545	-20.741		1.545	-20.551		1.545	-103.178		1.545	241.121		1.545	-111.182		307.326	0
	1.54676	81.23		1.5467	-20.747		1.5467	-20.551		1.5467	-103.17		1.5467	241.119		1.5467	-111.181		307.334	1
	1.5484	81.27		1.5483	-20.75		1.5483	-20.553		1.5483	-103.16		1.5483	241.118		1.5483	-111.171		307.342	0
	1.55002	81.27		1.55	-20.749		1.55	-20.554		1.55	-103.159		1.55	241.113		1.55	-111.156		307.35	0
	1.55166	81.29		1.5517	-20.748		1.5517	-20.554		1.5517	-103.157		1.5517	241.108		1.5517	-111.147		307.358	1
	1.55343	81.25		1.5533	-20.747		1.5533	-20.554		1.5533	-103.154		1.5533	241.108		1.5533	-111.138		307.366	1
	1.55506	81.21		1.555	-20.744		1.555	-20.556		1.555	-103.149		1.555	241.111		1.555	-111.127		307.374	2
	1.5567	81.21		1.5567	-20.746		1.5567	-20.558		1.5567	-103.142		1.5567	241.113		1.5567	-111.121		307.381	0
	1.55832	81.25		1.5583	-20.75		1.5583	-20.559		1.5583	-103.139		1.5583	241.113		1.5583	-111.121		307.389	0
	1.56046	81.27		1.56	-20.754		1.56	-20.56		1.56	-103.142		1.56	241.113		1.56	-111.119		307.397	2
	1.56172	81.3		1.5617	-20.757		1.5617	-20.561		1.5617	-103.146		1.5617	241.112		1.5617	-111.119		307.405	2
	1.56336	81.29		1.5633	-20.76		1.5633	-20.556		1.5633	-103.152		1.5633	241.107		1.5633	-111.119		307.413	2
	1.56499	81.27		1.565	-20.762		1.565	-20.552		1.565	-103.158		1.565	241.104		1.565	-111.119		307.421	0
	1.56676	81.27		1.5667	-20.77		1.5667	-20.548		1.5667	-103.157		1.5667	241.099		1.5667	-111.125		307.429	0
	1.5684	81.23		1.5683	-20.779		1.5683	-20.545		1.5683	-103.154		1.5683	241.094		1.5683	-111.139		307.437	1
	1.57002	81.19		1.57	-20.785		1.57	-20.545		1.57	-103.152		1.57	241.09		1.57	-111.139		307.445	1
	1.57166	81.15		1.5717	-20.792		1.5717	-20.545		1.5717	-103.152		1.5717	241.085		1.5717	-111.144		307.453	0
	1.57343	81.11		1.5733	-20.796		1.5733	-20.544		1.5733	-103.15		1.5733	241.087		1.5733	-111.149		307.461	0
	1.57506	81.07		1.575	-20.798		1.575	-20.544		1.575	-103.149		1.575	241.09		1.575	-111.144		307.469	3
	1.57669	81.03		1.5767	-20.8		1.5767	-20.542		1.5767	-103.149		1.5767	241.091		1.5767	-111.14		307.477	3
	1.57832	81.03		1.5783	-20.804		1.5783	-20.542		1.5783	-103.148		1.5783	241.094		1.5783	-111.132		307.485	2
	1.58009	81.07		1.58	-20.808		1.58	-20.546		1.58	-103.147		1.58	241.096		1.58	-111.127		307.493	3
	1.58172	81.08		1.5817	-20.812		1.5817	-20.551		1.5817	-103.145		1.5817	241.091		1.5817	-111.117		307.501	0
	1.58336	81.07		1.5833	-20.817		1.5833	-20.555		1.5833	-103.143		1.5833	241.085		1.5833	-111.117		307.509	4
	1.58499	81.06		1.585	-20.824		1.585	-20.56		1.585	-103.139		1.585	241.081		1.585	-111.116		307.517	0
	1.58676	81.02		1.5867	-20.833		1.5867	-20.564		1.5867	-103.127		1.5867	241.077		1.5867	-111.113		307.525	0
	1.58839	81		1.5883	-20.842		1.5883	-20.565		1.5883	-103.114		1.5883	241.073		1.5883	-111.12		307.533	0
	1.59002	81.04		1.59	-20.853		1.59	-20.567		1.59	-103.105		1.59	241.064		1.59	-111.119		307.541	2
	1.59165	81.07		1.5917	-20.863		1.5917	-20.57		1.5917	-103.094		1.5917	241.051		1.5917	-111.113		307.549	0
	1.59343	81.11		1.5933	-20.866		1.5933	-20.571		1.5933	-103.088		1.5933	241.044		1.5933	-111.104		307.557	0
	1.59504	81.11		1.595	-20.868		1.595	-20.573		1.595	-103.088		1.595	241.036		1.595	-111.094		307.565	1
	1.59669	81.07		1.5967	-20.869		1.5967	-20.575		1.5967	-103.087		1.5967	241.031		1.5967	-111.085		307.573	1
	1.59832	81.03		1.5983	-20.872		1.5983	-20.574		1.5983	-103.086		1.5983	241.031		1.5983	-111.089		307.581	0
	1.60009	80.99		1.6	-20.877		1.6	-20.574		1.6	-103.085		1.6	241.036		1.6	-111.098		307.588	3
	1.60172	80.95		1.6017	-20.883		1.6017	-20.575		1.6017	-103.087		1.6017	241.042		1.6017	-111.102		307.596	1
	1.60336	80.91		1.6033	-20.887		1.6033	-20.575		1.6033	-103.096		1.6033	241.051		1.6033	-111.11		307.604	2
	1.60499	80.95		1.605	-20.89		1.605	-20.574		1.605	-103.107		1.605	241.061		1.605	-111.115		307.612	2
	1.60676	80.99		1.6067	-20.892		1.6067	-20.571		1.6067	-103.117		1.6067	241.074		1.6067	-111.119		307.62	3
	1.60839	81.03		1.6083	-20.894		1.6083	-20.566		1.6083	-103.127		1.6083	241.087		1.6083	-111.131		307.628	2
	1.61002	81.03		1.61	-20.901		1.61	-20.56		1.61	-103.134		1.61	241.099		1.61	-111.149		307.636	1
	1.61166	81.05		1.6117	-20.908		1.6117	-20.556		1.6117	-103.135		1.6117	241.113		1.6117	-111.162		307.644	1
	1.61343	81.07		1.6133	-20.916		1.6133	-20.555		1.6133	-103.137		1.6133	241.125		1.6133	-111.179		307.652	3
	1.61505	81.09		1.615	-20.921		1.615	-20.553		1.615	-103.138		1.615	241.134		1.615	-111.191		307.66	1
	1.61671	81.1		1.6167	-20.924		1.6167	-20.551		1.6167	-103.141		1.6167	241.145		1.6167	-111.198		307.668	0
	1.61832	81.13		1.6183	-20.923		1.6183	-20.549		1.6183	-103.142		1.6183	241.161		1.6183	-111.194		307.676	1
	1.62009	81.12		1.62	-20.922		1.62	-20.546		1.62	-103.145		1.62	241.171		1.62	-111.201		307.684	0
	1.62172	81.08		1.6217	-20.921		1.6217	-20.543		1.6217	-103.149		1.6217	241.182		1.6217	-111.208		307.692	2
	1.62336	81.05		1.6233	-20.92		1.6233	-20.544		1.6233	-103.153		1.6233	241.189		1.6233	-111.211		307.7	0
	1.62498	81.04		1.625	-20.921		1.625	-20.545		1.625	-103.159		1.625	241.188		1.625	-111.21		307.708	0
	1.62675	81		1.6267	-20.919		1.6267	-20.547		1.6267	-103.165		1.6267	241.183		1.6267	-111.213		307.716	2
	1.62838	81.02		1.6283	-20.917		1.6283	-20.552		1.6283	-103.169		1.6283	241.177		1.6283	-111.211		307.724	1
	1.63002	81.05		1.63	-20.914		1.63	-20.552		1.63	-103.165		1.63	241.172		1.63	-111.211		307.732	1
	1.63166	81.09		1.6317	-20.914		1.6317	-20.552		1.6317	-103.161		1.6317	241.165		1.6317	-111.212		307.74	0
	1.63342	81.12		1.6333	-20.913		1.6333	-20.553		1.6333	-103.156		1.6333	241.157		1.6333	-111.209		307.748	2
	1.63505	81.08		1.635	-20.911		1.635	-20.554		1.635	-103.151		1.635	241.144		1.635	-111.19		307.756	0
	1.63669	81.04		1.6367	-20.906		1.6367	-20.554		1.6367	-103.148		1.6367	241.129		1.6367	-111.175		307.764	3
	1.63832	81.04		1.6383	-20.902		1.6383	-20.554		1.6383	-103.149		1.6383	241.116		1.6383	-111.147		307.772	0
	1.64008	81.05		1.64	-20.898		1.64	-20.556		1.64	-103.15		1.64	241.104		1.64	-111.133		307.78	1
	1.64172	81.09		1.6417	-20.891		1.6417	-20.558		1.6417	-103.148		1.6417	241.099		1.6417	-111.119		307.788	1
	1.64335	81.07		1.6433	-20.889		1.6433	-20.561		1.6433	-103.145		1.6433	241.097		1.6433	-111.112		307.796	3
	1.64499	81.05		1.645	-20.894		1.645	-20.562		1.645	-103.143		1.645	241.097		1.645	-111.104		307.804	0
	1.64711	81.06		1.6467	-20.902		1.6467	-20.562		1.6467	-103.147		1.6467	241.097		1.6467	-111.103		307.812	0
	1.64839	81.03		1.6483	-20.908		1.6483	-20.565		1.6483	-103.153		1.6483	241.099		1.6483	-111.103		307.819	2
	1.65002	81.05		1.65	-20.915		1.65	-20.565		1.65	-103.16		1.65	241.102		1.65	-111.103		307.827	1
	1.65166	81.02		1.6517	-20.925		1.6517	-20.562		1.6517	-103.165		1.6517	241.104		1.6517	-111.116		307.835	1
	1.65342	80.98		1.6533	-20.939		1.6533	-20.56		1.6533	-103.169		1.6533	241.105		1.6533	-111.124		307.843	1
	1.65505	80.94		1.655	-20.957		1.655	-20.557		1.655	-103.164		1.655	241.109		1.655	-111.142		307.851	2
	1.65669	80.9		1.6567	-20.973		1.6567	-20.555		1.6567	-103.16		1.6567	241.109		1.6567	-111.153		307.859	1
	1.65832	80.89		1.6583	-20.992		1.6583	-20.555		1.6583	-103.157		1.6583	241.112		1.6583	-111.165		307.867	1
	1.66017	80.88		1.66	-21.009		1.66	-20.556		1.66	-103.154		1.66	241.111		1.66	-111.168		307.875	0
	1.66172	80.84		1.6617	-21.024		1.6617	-20.557		1.6617	-103.152		1.6617	241.118		1.6617	-111.183		307.883	4
	1.66335	80.81		1.6633	-21.038		1.6633	-20.557		1.6633	-103.15		1.6633	241.124		1.6633	-111.184		307.891	5
	1.66499	80.82		1.665	-21.053		1.665	-20.557		1.665	-103.147		1.665	241.128		1.665	-111.186		307.899	1
	1.66675	80.86		1.6667	-21.068		1.6667	-20.558		1.6667	-103.144		1.6667	241.131		1.6667	-111.187		307.907	3
	1.66844	80.88		1.6683	-21.083		1.6683	-20.562		1.6683	-103.142		1.6683	241.131		1.6683	-111.196		307.915	1
	1.67002	80.84		1.67	-21.098		1.67	-20.567		1.67	-103.14		1.67	241.127		1.67	-111.205		307.923	2
	1.67166	80.87		1.6717	-21.113		1.6717	-20.572		1.6717	-103.139		1.6717	241.125		1.6717	-111.217		307.931	1
	1.67342	80.86		1.6733	-21.128		1.6733	-20.575		1.6733	-103.134		1.6733	241.121		1.6733	-111.232		307.939	0
	1.67505	80.86		1.675	-21.144		1.675	-20.577		1.675	-103.126		1.675	241.119		1.675	-111.244		307.947	1
	1.67669	80.87		1.6767	-21.159		1.6767	-20.577		1.6767	-103.117		1.6767	241.12		1.6767	-111.26		307.955	1
	1.67832	80.88		1.6783	-21.172		1.6783	-20.578		1.6783	-103.11		1.6783	241.115		1.6783	-111.253		307.963	1
	1.68008	80.84		1.68	-21.181		1.68	-20.582		1.68	-103.101		1.68	241.108		1.68	-111.253		307.971	1
	1.68178	80.84		1.6817	-21.19		1.6817	-20.584		1.6817	-103.102		1.6817	241.102		1.6817	-111.258		307.979	1
	1.68335	80.82		1.6833	-21.198		1.6833	-20.585		1.6833	-103.104		1.6833	241.099		1.6833	-111.261		307.987	3
	1.68499	80.82		1.685	-21.204		1.685	-20.586		1.685	-103.107		1.685	241.096		1.685	-111.268		307.995	0
	1.68675	80.78		1.6867	-21.212		1.6867	-20.588		1.6867	-103.11		1.6867	241.104		1.6867	-111.274		308.003	1
	1.68839	80.76		1.6883	-21.219		1.6883	-20.59		1.6883	-103.113		1.6883	241.109		1.6883	-111.28		308.011	2
	1.69002	80.76		1.69	-21.22		1.69	-20.593		1.69	-103.12		1.69	241.117		1.69	-111.283		308.019	1
	1.69166	80.8		1.6917	-21.221		1.6917	-20.592		1.6917	-103.132		1.6917	241.125		1.6917	-111.282		308.027	1
	1.69342	80.84		1.6933	-21.22		1.6933	-20.591		1.6933	-103.143		1.6933	241.134		1.6933	-111.278		308.035	0
	1.69505	80.82		1.695	-21.219		1.695	-20.587		1.695	-103.155		1.695	241.142		1.695	-111.289		308.043	1
	1.69669	80.82		1.6967	-21.222		1.6967	-20.581		1.6967	-103.167		1.6967	241.153		1.6967	-111.296		308.051	1
	1.69832	80.79		1.6983	-21.225		1.6983	-20.578		1.6983	-103.172		1.6983	241.164		1.6983	-111.3		308.059	2
	1.70008	80.8		1.7	-21.227		1.7	-20.574		1.7	-103.175		1.7	241.173		1.7	-111.3		308.066	0
	1.70172	80.82		1.7017	-21.229		1.7017	-20.57		1.7017	-103.177		1.7017	241.183		1.7017	-111.297		308.074	1
	1.70335	80.78		1.7033	-21.229		1.7033	-20.567		1.7033	-103.18		1.7033	241.189		1.7033	-111.291		308.082	1
	1.70499	80.76		1.705	-21.226		1.705	-20.563		1.705	-103.18		1.705	241.203		1.705	-111.28		308.09	0
	1.70675	80.72		1.7067	-21.227		1.7067	-20.561		1.7067	-103.178		1.7067	241.217		1.7067	-111.272		308.098	3
	1.70839	80.7		1.7083	-21.227		1.7083	-20.56		1.7083	-103.177		1.7083	241.228		1.7083	-111.261		308.106	0
	1.71002	80.72		1.71	-21.229		1.71	-20.559		1.71	-103.176		1.71	241.236		1.71	-111.253		308.114	5
	1.71217	80.77		1.7117	-21.231		1.7117	-20.562		1.7117	-103.174		1.7117	241.242		1.7117	-111.251		308.122	0
	1.71342	80.76		1.7133	-21.232		1.7133	-20.565		1.7133	-103.17		1.7133	241.24		1.7133	-111.251		308.13	1
	1.71505	80.72		1.715	-21.235		1.715	-20.567		1.715	-103.168		1.715	241.236		1.715	-111.248		308.138	3
	1.71669	80.69		1.7167	-21.239		1.7167	-20.566		1.7167	-103.165		1.7167	241.233		1.7167	-111.248		308.146	0
	1.71832	80.7		1.7183	-21.243		1.7183	-20.567		1.7183	-103.153		1.7183	241.227		1.7183	-111.242		308.154	1
	1.72008	80.67		1.72	-21.248		1.72	-20.568		1.72	-103.139		1.72	241.22		1.72	-111.23		308.162	2
	1.72172	80.68		1.7217	-21.252		1.7217	-20.569		1.7217	-103.128		1.7217	241.21		1.7217	-111.218		308.17	0
	1.72335	80.72		1.7233	-21.254		1.7233	-20.568		1.7233	-103.118		1.7233	241.193		1.7233	-111.202		308.178	0
	1.72499	80.72		1.725	-21.258		1.725	-20.568		1.725	-103.111		1.725	241.175		1.725	-111.193		308.186	0
	1.72675	80.72		1.7267	-21.26		1.7267	-20.568		1.7267	-103.108		1.7267	241.156		1.7267	-111.184		308.194	1
	1.72839	80.68		1.7283	-21.264		1.7283	-20.567		1.7283	-103.108		1.7283	241.139		1.7283	-111.178		308.202	1
	1.73002	80.66		1.73	-21.272		1.73	-20.565		1.73	-103.108		1.73	241.128		1.73	-111.172		308.21	2
	1.73166	80.66		1.7317	-21.279		1.7317	-20.565		1.7317	-103.109		1.7317	241.119		1.7317	-111.165		308.218	1
	1.73341	80.7		1.7333	-21.286		1.7333	-20.567		1.7333	-103.11		1.7333	241.11		1.7333	-111.157		308.226	0
	1.73505	80.71		1.735	-21.294		1.735	-20.568		1.735	-103.12		1.735	241.102		1.735	-111.15		308.234	0
	1.73669	80.73		1.7367	-21.301		1.7367	-20.568		1.7367	-103.132		1.7367	241.095		1.7367	-111.149		308.242	2
	1.73832	80.77		1.7383	-21.308		1.7383	-20.564		1.7383	-103.145		1.7383	241.089		1.7383	-111.15		308.25	3
	1.74008	80.77		1.74	-21.317		1.74	-20.56		1.74	-103.158		1.74	241.084		1.74	-111.137		308.258	0
	1.74172	80.79		1.7417	-21.327		1.7417	-20.556		1.7417	-103.168		1.7417	241.079		1.7417	-111.132		308.266	2
	1.74335	80.77		1.7433	-21.337		1.7433	-20.553		1.7433	-103.172		1.7433	241.077		1.7433	-111.12		308.274	0
	1.74499	80.77		1.745	-21.346		1.745	-20.551		1.745	-103.175		1.745	241.075		1.745	-111.1		308.282	0
	1.74675	80.81		1.7467	-21.353		1.7467	-20.551		1.7467	-103.176		1.7467	241.076		1.7467	-111.077		308.29	2
	1.74838	80.79		1.7483	-21.357		1.7483	-20.551		1.7483	-103.176		1.7483	241.075		1.7483	-111.061		308.298	0
	1.75	80.76		1.75	-21.36		1.75	-20.549		1.75	-103.176		1.75	241.08		1.75	-111.044		308.306	1
	1.75165	80.76		1.7517	-21.362		1.7517	-20.546		1.7517	-103.175		1.7517	241.086		1.7517	-111.026		308.314	1
	1.75341	80.73		1.7533	-21.363		1.7533	-20.547		1.7533	-103.174		1.7533	241.092		1.7533	-111.01		308.322	1
	1.75504	80.77		1.755	-21.365		1.755	-20.549		1.755	-103.17		1.755	241.096		1.755	-110.998		308.33	0
	1.75668	80.81		1.7567	-21.368		1.7567	-20.55		1.7567	-103.166		1.7567	241.095		1.7567	-111		308.338	0
	1.7583	80.85		1.7583	-21.372		1.7583	-20.554		1.7583	-103.162		1.7583	241.092		1.7583	-110.998		308.345	0
	1.76008	80.82		1.76	-21.375		1.76	-20.556		1.76	-103.158		1.76	241.091		1.76	-110.983		308.353	0
	1.76171	80.78		1.7617	-21.379		1.7617	-20.559		1.7617	-103.148		1.7617	241.085		1.7617	-110.985		308.361	3
	1.76335	80.74		1.7633	-21.385		1.7633	-20.557		1.7633	-103.137		1.7633	241.078		1.7633	-110.972		308.369	0
	1.76497	80.74		1.765	-21.388		1.765	-20.556		1.765	-103.128		1.765	241.071		1.765	-110.957		308.377	1
	1.76674	80.78		1.7667	-21.388		1.7667	-20.553		1.7667	-103.119		1.7667	241.055		1.7667	-110.953		308.385	2
	1.76843	80.82		1.7683	-21.39		1.7683	-20.553		1.7683	-103.113		1.7683	241.04		1.7683	-110.948		308.393	1
	1.77001	80.78		1.77	-21.39		1.77	-20.552		1.77	-103.115		1.77	241.026		1.77	-110.937		308.401	0
	1.77164	80.74		1.7717	-21.393		1.7717	-20.551		1.7717	-103.118		1.7717	241.012		1.7717	-110.94		308.409	3
	1.77341	80.7		1.7733	-21.397		1.7733	-20.551		1.7733	-103.122		1.7733	240.999		1.7733	-110.937		308.417	1
	1.77504	80.66		1.775	-21.403		1.775	-20.549		1.775	-103.128		1.775	240.994		1.775	-110.934		308.425	0
	1.77668	80.69		1.7767	-21.41		1.7767	-20.549		1.7767	-103.134		1.7767	240.986		1.7767	-110.948		308.433	4
	1.7783	80.66		1.7783	-21.417		1.7783	-20.548		1.7783	-103.144		1.7783	240.984		1.7783	-110.961		308.441	1
	1.78008	80.64		1.78	-21.424		1.78	-20.549		1.78	-103.157		1.78	240.984		1.78	-110.972		308.449	6
	1.78171	80.67		1.7817	-21.43		1.7817	-20.545		1.7817	-103.17		1.7817	240.988		1.7817	-110.99		308.457	1
	1.78335	80.68		1.7833	-21.439		1.7833	-20.54		1.7833	-103.182		1.7833	240.994		1.7833	-111.003		308.465	1
	1.78497	80.68		1.785	-21.448		1.785	-20.534		1.785	-103.194		1.785	240.998		1.785	-111.014		308.473	2
	1.78674	80.66		1.7867	-21.457		1.7867	-20.53		1.7867	-103.195		1.7867	241.007		1.7867	-111.025		308.481	0
	1.78838	80.68		1.7883	-21.463		1.7883	-20.527		1.7883	-103.197		1.7883	241.014		1.7883	-111.028		308.489	1
	1.79004	80.64		1.79	-21.468		1.79	-20.524		1.79	-103.199		1.79	241.022		1.79	-111.039		308.497	1
	1.79164	80.6		1.7917	-21.468		1.7917	-20.523		1.7917	-103.2		1.7917	241.033		1.7917	-111.048		308.505	1
	1.79341	80.56		1.7933	-21.467		1.7933	-20.522		1.7933	-103.2		1.7933	241.048		1.7933	-111.057		308.513	2
	1.79504	80.58		1.795	-21.467		1.795	-20.522		1.795	-103.202		1.795	241.062		1.795	-111.06		308.521	4
	1.79668	80.56		1.7967	-21.466		1.7967	-20.519		1.7967	-103.203		1.7967	241.076		1.7967	-111.066		308.529	0
	1.7983	80.56		1.7983	-21.463		1.7983	-20.52		1.7983	-103.203		1.7983	241.089		1.7983	-111.072		308.537	1
	1.80007	80.52		1.8	-21.461		1.8	-20.525		1.8	-103.202		1.8	241.098		1.8	-111.078		308.545	2
	1.80171	80.54		1.8017	-21.46		1.8017	-20.53		1.8017	-103.201		1.8017	241.104		1.8017	-111.087		308.553	1
	1.80334	80.56		1.8033	-21.46		1.8033	-20.535		1.8033	-103.202		1.8033	241.107		1.8033	-111.103		308.561	1
	1.80496	80.52		1.805	-21.46		1.805	-20.538		1.805	-103.198		1.805	241.108		1.805	-111.112		308.569	1
	1.80673	80.54		1.8067	-21.46		1.8067	-20.54		1.8067	-103.187		1.8067	241.109		1.8067	-111.105		308.577	4
	1.80838	80.56		1.8083	-21.459		1.8083	-20.542		1.8083	-103.177		1.8083	241.109		1.8083	-111.105		308.585	2
	1.80999	80.54		1.81	-21.456		1.81	-20.543		1.81	-103.166		1.81	241.105		1.81	-111.095		308.593	0
	1.81164	80.54		1.8117	-21.45		1.8117	-20.544		1.8117	-103.155		1.8117	241.099		1.8117	-111.089		308.601	3
	1.8134	80.58		1.8133	-21.444		1.8133	-20.546		1.8133	-103.153		1.8133	241.093		1.8133	-111.087		308.609	0
	1.81504	80.6		1.815	-21.439		1.815	-20.551		1.815	-103.153		1.815	241.088		1.815	-111.095		308.617	0
	1.81666	80.6		1.8167	-21.436		1.8167	-20.554		1.8167	-103.153		1.8167	241.084		1.8167	-111.097		308.625	1
	1.8183	80.61		1.8183	-21.438		1.8183	-20.558		1.8183	-103.155		1.8183	241.087		1.8183	-111.1		308.633	0
	1.82007	80.57		1.82	-21.44		1.82	-20.562		1.82	-103.155		1.82	241.091		1.82	-111.095		308.641	1
	1.8217	80.53		1.8217	-21.443		1.8217	-20.564		1.8217	-103.156		1.8217	241.097		1.8217	-111.091		308.649	1
	1.82333	80.53		1.8233	-21.448		1.8233	-20.568		1.8233	-103.165		1.8233	241.103		1.8233	-111.097		308.657	2
	1.82496	80.55		1.825	-21.454		1.825	-20.568		1.825	-103.175		1.825	241.112		1.825	-111.099		308.664	2
	1.82674	80.59		1.8267	-21.462		1.8267	-20.566		1.8267	-103.185		1.8267	241.121		1.8267	-111.101		308.672	2
	1.82838	80.59		1.8283	-21.475		1.8283	-20.564		1.8283	-103.195		1.8283	241.129		1.8283	-111.106		308.68	0
	1.83	80.55		1.83	-21.489		1.83	-20.56		1.83	-103.198		1.83	241.14		1.83	-111.107		308.688	2
	1.83164	80.55		1.8317	-21.504		1.8317	-20.557		1.8317	-103.198		1.8317	241.147		1.8317	-111.101		308.696	1
	1.83349	80.58		1.8333	-21.521		1.8333	-20.555		1.8333	-103.198		1.8333	241.156		1.8333	-111.099		308.704	1
	1.83504	80.6		1.835	-21.533		1.835	-20.554		1.835	-103.198		1.835	241.165		1.835	-111.089		308.712	3
	1.83667	80.64		1.8367	-21.547		1.8367	-20.553		1.8367	-103.198		1.8367	241.174		1.8367	-111.088		308.72	3
	1.8383	80.6		1.8383	-21.56		1.8383	-20.551		1.8383	-103.198		1.8383	241.187		1.8383	-111.09		308.728	1
	1.84008	80.56		1.84	-21.575		1.84	-20.549		1.84	-103.199		1.84	241.199		1.84	-111.098		308.736	1
	1.84203	80.58		1.8417	-21.589		1.8417	-20.546		1.8417	-103.2		1.8417	241.21		1.8417	-111.104		308.744	0
	1.84334	80.57		1.8433	-21.605		1.8433	-20.546		1.8433	-103.199		1.8433	241.221		1.8433	-111.11		308.752	0
	1.84497	80.59		1.845	-21.622		1.845	-20.546		1.845	-103.198		1.845	241.223		1.845	-111.123		308.76	0
	1.84674	80.57		1.8467	-21.637		1.8467	-20.548		1.8467	-103.197		1.8467	241.222		1.8467	-111.131		308.768	0
	1.84838	80.61		1.8483	-21.651		1.8483	-20.548		1.8483	-103.195		1.8483	241.221		1.8483	-111.137		308.776	1
	1.85	80.57		1.85	-21.664		1.85	-20.547		1.85	-103.184		1.85	241.217		1.85	-111.127		308.784	3
	1.85164	80.53		1.8517	-21.677		1.8517	-20.542		1.8517	-103.173		1.8517	241.211		1.8517	-111.123		308.792	4
	1.85341	80.49		1.8533	-21.683		1.8533	-20.539		1.8533	-103.161		1.8533	241.204		1.8533	-111.112		308.8	1
	1.85504	80.49		1.855	-21.686		1.855	-20.536		1.855	-103.149		1.855	241.191		1.855	-111.108		308.808	3
	1.85666	80.48		1.8567	-21.689		1.8567	-20.535		1.8567	-103.142		1.8567	241.175		1.8567	-111.105		308.816	0
	1.8583	80.5		1.8583	-21.69		1.8583	-20.534		1.8583	-103.139		1.8583	241.158		1.8583	-111.107		308.824	2
	1.86007	80.49		1.86	-21.691		1.86	-20.534		1.86	-103.139		1.86	241.139		1.86	-111.117		308.832	4
	1.8617	80.47		1.8617	-21.692		1.8617	-20.534		1.8617	-103.137		1.8617	241.125		1.8617	-111.121		308.84	1
	1.86333	80.44		1.8633	-21.69		1.8633	-20.533		1.8633	-103.138		1.8633	241.112		1.8633	-111.133		308.848	0
	1.86497	80.42		1.865	-21.69		1.865	-20.533		1.865	-103.139		1.865	241.099		1.865	-111.154		308.856	2
	1.86673	80.38		1.8667	-21.688		1.8667	-20.534		1.8667	-103.149		1.8667	241.088		1.8667	-111.188		308.864	2
	1.86837	80.34		1.8683	-21.684		1.8683	-20.535		1.8683	-103.16		1.8683	241.08		1.8683	-111.224		308.872	0
	1.87	80.37		1.87	-21.684		1.87	-20.532		1.87	-103.173		1.87	241.072		1.87	-111.267		308.88	4
	1.87164	80.38		1.8717	-21.684		1.8717	-20.53		1.8717	-103.185		1.8717	241.061		1.8717	-111.306		308.888	0
	1.8734	80.41		1.8733	-21.685		1.8733	-20.526		1.8733	-103.196		1.8733	241.054		1.8733	-111.346		308.896	1
	1.87503	80.37		1.875	-21.688		1.875	-20.52		1.875	-103.2		1.875	241.05		1.875	-111.384		308.904	2
	1.87667	80.41		1.8767	-21.689		1.8767	-20.519		1.8767	-103.204		1.8767	241.048		1.8767	-111.413		308.912	0
	1.8783	80.43		1.8783	-21.687		1.8783	-20.518		1.8783	-103.207		1.8783	241.044		1.8783	-111.445		308.92	3
	1.88007	80.39		1.88	-21.689		1.88	-20.519		1.88	-103.212		1.88	241.043		1.88	-111.466		308.928	2
	1.8817	80.38		1.8817	-21.691		1.8817	-20.519		1.8817	-103.215		1.8817	241.053		1.8817	-111.471		308.936	2
	1.88333	80.4		1.8833	-21.694		1.8833	-20.519		1.8833	-103.218		1.8833	241.064		1.8833	-111.482		308.944	0
	1.88497	80.38		1.885	-21.697		1.885	-20.52		1.885	-103.22		1.885	241.077		1.885	-111.486		308.952	0
	1.88673	80.36		1.8867	-21.701		1.8867	-20.523		1.8867	-103.223		1.8867	241.087		1.8867	-111.487		308.96	1
	1.88837	80.35		1.8883	-21.707		1.8883	-20.528		1.8883	-103.229		1.8883	241.099		1.8883	-111.489		308.968	2
	1.89	80.37		1.89	-21.712		1.89	-20.533		1.89	-103.233		1.89	241.105		1.89	-111.483		308.976	0
	1.89164	80.37		1.8917	-21.717		1.8917	-20.539		1.8917	-103.235		1.8917	241.115		1.8917	-111.464		308.984	1
	1.8934	80.33		1.8933	-21.723		1.8933	-20.544		1.8933	-103.228		1.8933	241.123		1.8933	-111.448		308.992	0
	1.89502	80.3		1.895	-21.73		1.895	-20.544		1.895	-103.219		1.895	241.129		1.895	-111.436		309	0
	1.89666	80.27		1.8967	-21.73		1.8967	-20.543		1.8967	-103.21		1.8967	241.139		1.8967	-111.432		309.008	1
	1.8983	80.3		1.8983	-21.729		1.8983	-20.542		1.8983	-103.201		1.8983	241.142		1.8983	-111.431		309.016	2
	1.90007	80.32		1.9	-21.728		1.9	-20.543		1.9	-103.192		1.9	241.142		1.9	-111.436		309.024	0
	1.90169	80.33		1.9017	-21.728		1.9017	-20.542		1.9017	-103.192		1.9017	241.138		1.9017	-111.444		309.032	3
	1.90333	80.35		1.9033	-21.729		1.9033	-20.542		1.9033	-103.191		1.9033	241.136		1.9033	-111.453		309.04	2
	1.90497	80.39		1.905	-21.733		1.905	-20.542		1.905	-103.188		1.905	241.131		1.905	-111.463		309.048	0
	1.90674	80.38		1.9067	-21.737		1.9067	-20.54		1.9067	-103.183		1.9067	241.132		1.9067	-111.467		309.056	1
	1.90837	80.36		1.9083	-21.743		1.9083	-20.539		1.9083	-103.18		1.9083	241.133		1.9083	-111.479		309.063	0
	1.90999	80.36		1.91	-21.751		1.91	-20.539		1.91	-103.183		1.91	241.13		1.91	-111.495		309.071	2
	1.91163	80.4		1.9117	-21.758		1.9117	-20.539		1.9117	-103.193		1.9117	241.13		1.9117	-111.498		309.079	1
	1.91341	80.39		1.9133	-21.772		1.9133	-20.538		1.9133	-103.202		1.9133	241.128		1.9133	-111.486		309.087	0
	1.91502	80.37		1.915	-21.787		1.915	-20.535		1.915	-103.211		1.915	241.125		1.915	-111.49		309.095	1
	1.91667	80.41		1.9167	-21.803		1.9167	-20.533		1.9167	-103.219		1.9167	241.119		1.9167	-111.467		309.103	2
	1.9183	80.4		1.9183	-21.818		1.9183	-20.531		1.9183	-103.221		1.9183	241.111		1.9183	-111.456		309.111	0
	1.92015	80.41		1.92	-21.835		1.92	-20.529		1.92	-103.221		1.92	241.104		1.92	-111.426		309.119	2
	1.9217	80.39		1.9217	-21.847		1.9217	-20.528		1.9217	-103.221		1.9217	241.097		1.9217	-111.402		309.127	5
	1.92333	80.36		1.9233	-21.86		1.9233	-20.53		1.9233	-103.222		1.9233	241.089		1.9233	-111.373		309.135	5
	1.92496	80.36		1.925	-21.873		1.925	-20.531		1.925	-103.224		1.925	241.085		1.925	-111.356		309.143	2
	1.92672	80.32		1.9267	-21.884		1.9267	-20.531		1.9267	-103.226		1.9267	241.087		1.9267	-111.331		309.151	1
	1.92836	80.34		1.9283	-21.894		1.9283	-20.533		1.9283	-103.227		1.9283	241.089		1.9283	-111.313		309.159	2
	1.92999	80.33		1.93	-21.903		1.93	-20.535		1.93	-103.227		1.93	241.087		1.93	-111.311		309.167	0
	1.93164	80.35		1.9317	-21.911		1.9317	-20.54		1.9317	-103.228		1.9317	241.089		1.9317	-111.291		309.175	1
	1.93339	80.38		1.9333	-21.919		1.9333	-20.543		1.9333	-103.229		1.9333	241.085		1.9333	-111.273		309.183	2
	1.93502	80.34		1.935	-21.928		1.935	-20.544		1.935	-103.23		1.935	241.083		1.935	-111.249		309.191	0
	1.93667	80.37		1.9367	-21.934		1.9367	-20.545		1.9367	-103.229		1.9367	241.078		1.9367	-111.233		309.199	1
	1.9383	80.36		1.9383	-21.941		1.9383	-20.546		1.9383	-103.221		1.9383	241.077		1.9383	-111.216		309.207	2
	1.94006	80.38		1.94	-21.944		1.94	-20.545		1.94	-103.213		1.94	241.082		1.94	-111.205		309.215	2
	1.94175	80.34		1.9417	-21.943		1.9417	-20.544		1.9417	-103.206		1.9417	241.084		1.9417	-111.198		309.223	2
	1.94334	80.35		1.9433	-21.944		1.9433	-20.543		1.9433	-103.198		1.9433	241.077		1.9433	-111.217		309.231	1
	1.94497	80.38		1.945	-21.942		1.945	-20.54		1.945	-103.2		1.945	241.074		1.945	-111.254		309.239	0
	1.94673	80.35		1.9467	-21.941		1.9467	-20.538		1.9467	-103.204		1.9467	241.081		1.9467	-111.292		309.247	3
	1.94837	80.34		1.9483	-21.943		1.9483	-20.535		1.9483	-103.21		1.9483	241.086		1.9483	-111.339		309.255	3
	1.95056	80.33		1.95	-21.946		1.95	-20.534		1.95	-103.216		1.95	241.09		1.95	-111.403		309.263	0
	1.95163	80.31		1.9517	-21.947		1.9517	-20.532		1.9517	-103.224		1.9517	241.096		1.9517	-111.469		309.271	0
	1.95339	80.34		1.9533	-21.95		1.9533	-20.532		1.9533	-103.231		1.9533	241.111		1.9533	-111.534		309.279	1
	1.95502	80.36		1.955	-21.951		1.955	-20.532		1.955	-103.248		1.955	241.126		1.955	-111.596		309.287	1
	1.95666	80.33		1.9567	-21.955		1.9567	-20.53		1.9567	-103.266		1.9567	241.138		1.9567	-111.661		309.295	0
	1.9583	80.32		1.9583	-21.96		1.9583	-20.526		1.9583	-103.284		1.9583	241.147		1.9583	-111.723		309.303	0
	1.96006	80.28		1.96	-21.967		1.96	-20.52		1.96	-103.303		1.96	241.167		1.96	-111.755		309.311	0
	1.9617	80.25		1.9617	-21.974		1.9617	-20.517		1.9617	-103.315		1.9617	241.188		1.9617	-111.776		309.319	1
	1.96334	80.28		1.9633	-21.982		1.9633	-20.513		1.9633	-103.323		1.9633	241.184		1.9633	-111.787		309.327	5
	1.96497	80.28		1.965	-21.986		1.965	-20.51		1.965	-103.33		1.965	241.181		1.965	-111.803		309.335	1
	1.96673	80.29		1.9667	-21.99		1.9667	-20.509		1.9667	-103.337		1.9667	241.187		1.9667	-111.8		309.343	2
	1.96837	80.29		1.9683	-21.995		1.9683	-20.512		1.9683	-103.341		1.9683	241.195		1.9683	-111.796		309.351	0
	1.96999	80.33		1.97	-21.998		1.97	-20.514		1.97	-103.343		1.97	241.205		1.97	-111.798		309.359	1
	1.97215	80.3		1.9717	-22.005		1.9717	-20.514		1.9717	-103.344		1.9717	241.219		1.9717	-111.809		309.367	1
	1.97339	80.27		1.9733	-22.012		1.9733	-20.516		1.9733	-103.344		1.9733	241.221		1.9733	-111.805		309.375	1
	1.97502	80.24		1.975	-22.019		1.975	-20.52		1.975	-103.342		1.975	241.23		1.975	-111.8		309.383	2
	1.97666	80.26		1.9767	-22.028		1.9767	-20.526		1.9767	-103.338		1.9767	241.231		1.9767	-111.802		309.391	2
	1.9783	80.3		1.9783	-22.037		1.9783	-20.53		1.9783	-103.333		1.9783	241.227		1.9783	-111.787		309.399	0
	1.98006	80.32		1.98	-22.045		1.98	-20.534		1.98	-103.328		1.98	241.231		1.98	-111.775		309.407	1
	1.98169	80.33		1.9817	-22.053		1.9817	-20.538		1.9817	-103.314		1.9817	241.237		1.9817	-111.764		309.415	0
	1.98333	80.33		1.9833	-22.057		1.9833	-20.539		1.9833	-103.297		1.9833	241.237		1.9833	-111.751		309.423	1
	1.98496	80.3		1.985	-22.058		1.985	-20.539		1.985	-103.279		1.985	241.24		1.985	-111.752		309.431	0
	1.98672	80.26		1.9867	-22.058		1.9867	-20.538		1.9867	-103.262		1.9867	241.24		1.9867	-111.759		309.439	1
	1.98836	80.22		1.9883	-22.057		1.9883	-20.539		1.9883	-103.248		1.9883	241.223		1.9883	-111.762		309.447	2
	1.98999	80.18		1.99	-22.056		1.99	-20.54		1.99	-103.241		1.99	241.218		1.99	-111.768		309.455	4
	1.99164	80.19		1.9917	-22.059		1.9917	-20.54		1.9917	-103.232		1.9917	241.221		1.9917	-111.767		309.463	0
	1.99339	80.19		1.9933	-22.061		1.9933	-20.54		1.9933	-103.223		1.9933	241.223		1.9933	-111.77		309.471	0
	1.99502	80.21		1.995	-22.061		1.995	-20.541		1.995	-103.213		1.995	241.229		1.995	-111.785		309.479	2
	1.99666	80.25		1.9967	-22.06		1.9967	-20.545		1.9967	-103.204		1.9967	241.237		1.9967	-111.801		309.487	1
	1.9983	80.22		1.9983	-22.06		1.9983	-20.546		1.9983	-103.201		1.9983	241.243		1.9983	-111.813		309.495	0
	2.00006	80.22		2	-22.06		2	-20.548		2	-103.2		2	241.254		2	-111.83		309.503	2
	2.0017	80.18		2.0017	-22.066		2.0017	-20.546		2.0017	-103.201		2.0017	241.263		2.0017	-111.84		309.511	0
	2.00333	80.14		2.0033	-22.074		2.0033	-20.544		2.0033	-103.202		2.0033	241.263		2.0033	-111.843		309.519	0
	2.00496	80.14		2.005	-22.082		2.005	-20.541		2.005	-103.204		2.005	241.285		2.005	-111.84		309.527	0
	2.00673	80.18		2.0067	-22.089		2.0067	-20.537		2.0067	-103.199		2.0067	241.302		2.0067	-111.834		309.535	2
	2.00836	80.16		2.0083	-22.093		2.0083	-20.535		2.0083	-103.196		2.0083	241.303		2.0083	-111.839		309.543	1
	2.00999	80.16		2.01	-22.098		2.01	-20.536		2.01	-103.194		2.01	241.306		2.01	-111.843		309.551	0
	2.01163	80.12		2.0117	-22.104		2.0117	-20.537		2.0117	-103.193		2.0117	241.306		2.0117	-111.837		309.559	3
	2.0134	80.13		2.0133	-22.113		2.0133	-20.535		2.0133	-103.193		2.0133	241.318		2.0133	-111.828		309.567	2
	2.01534	80.18		2.015	-22.123		2.015	-20.535		2.015	-103.195		2.015	241.33		2.015	-111.83		309.575	3
	2.01666	80.17		2.0167	-22.134		2.0167	-20.537		2.0167	-103.198		2.0167	241.345		2.0167	-111.814		309.583	1
	2.0183	80.21		2.0183	-22.144		2.0183	-20.538		2.0183	-103.201		2.0183	241.354		2.0183	-111.801		309.591	0
	2.02006	80.19		2.02	-22.155		2.02	-20.542		2.02	-103.206		2.02	241.365		2.02	-111.789		309.599	2
	2.0217	80.15		2.0217	-22.163		2.0217	-20.545		2.0217	-103.211		2.0217	241.36		2.0217	-111.787		309.607	2
	2.02333	80.11		2.0233	-22.17		2.0233	-20.547		2.0233	-103.214		2.0233	241.351		2.0233	-111.793		309.615	0
	2.02496	80.07		2.025	-22.177		2.025	-20.55		2.025	-103.214		2.025	241.341		2.025	-111.795		309.623	1
	2.02673	80.05		2.0267	-22.179		2.0267	-20.551		2.0267	-103.211		2.0267	241.328		2.0267	-111.815		309.631	1
	2.02837	80.09		2.0283	-22.179		2.0283	-20.55		2.0283	-103.209		2.0283	241.316		2.0283	-111.866		309.639	1
	2.03	80.13		2.03	-22.178		2.03	-20.551		2.03	-103.207		2.03	241.303		2.03	-111.912		309.647	3
	2.03163	80.15		2.0317	-22.176		2.0317	-20.552		2.0317	-103.204		2.0317	241.285		2.0317	-111.967		309.654	4
	2.0334	80.14		2.0333	-22.175		2.0333	-20.551		2.0333	-103.21		2.0333	241.266		2.0333	-112.035		309.662	0
	2.03502	80.12		2.035	-22.177		2.035	-20.553		2.035	-103.216		2.035	241.242		2.035	-112.097		309.67	0
	2.03667	80.08		2.0367	-22.179		2.0367	-20.555		2.0367	-103.221		2.0367	241.221		2.0367	-112.157		309.678	1
	2.0383	80.08		2.0383	-22.18		2.0383	-20.556		2.0383	-103.228		2.0383	241.206		2.0383	-112.213		309.686	3
	2.04006	80.09		2.04	-22.183		2.04	-20.559		2.04	-103.234		2.04	241.194		2.04	-112.258		309.694	1
	2.0417	80.13		2.0417	-22.188		2.0417	-20.562		2.0417	-103.241		2.0417	241.188		2.0417	-112.307		309.702	3
	2.04333	80.11		2.0433	-22.194		2.0433	-20.563		2.0433	-103.252		2.0433	241.182		2.0433	-112.348		309.71	3
	2.04495	80.14		2.045	-22.203		2.045	-20.565		2.045	-103.262		2.045	241.187		2.045	-112.356		309.718	2
	2.04673	80.18		2.0467	-22.212		2.0467	-20.563		2.0467	-103.271		2.0467	241.183		2.0467	-112.367		309.726	1
	2.04837	80.19		2.0483	-22.219		2.0483	-20.561		2.0483	-103.28		2.0483	241.178		2.0483	-112.365		309.734	0
	2.05	80.15		2.05	-22.228		2.05	-20.56		2.05	-103.281		2.05	241.17		2.05	-112.362		309.742	2
	2.05163	80.11		2.0517	-22.234		2.0517	-20.558		2.0517	-103.28		2.0517	241.165		2.0517	-112.366		309.75	1
	2.05339	80.07		2.0533	-22.237		2.0533	-20.555		2.0533	-103.278		2.0533	241.168		2.0533	-112.367		309.758	1
	2.05503	80.05		2.055	-22.24		2.055	-20.556		2.055	-103.275		2.055	241.167		2.055	-112.377		309.766	2
	2.05667	80.07		2.0567	-22.247		2.0567	-20.554		2.0567	-103.271		2.0567	241.164		2.0567	-112.375		309.774	0
	2.05829	80.1		2.0583	-22.25		2.0583	-20.551		2.0583	-103.269		2.0583	241.166		2.0583	-112.377		309.782	1
	2.06006	80.12		2.06	-22.255		2.06	-20.55		2.06	-103.266		2.06	241.168		2.06	-112.374		309.79	3
	2.0617	80.12		2.0617	-22.261		2.0617	-20.549		2.0617	-103.263		2.0617	241.158		2.0617	-112.374		309.798	0
	2.06333	80.14		2.0633	-22.266		2.0633	-20.548		2.0633	-103.261		2.0633	241.151		2.0633	-112.374		309.806	1
	2.06496	80.13		2.065	-22.271		2.065	-20.549		2.065	-103.258		2.065	241.138		2.065	-112.362		309.814	0
	2.06673	80.12		2.0667	-22.275		2.0667	-20.55		2.0667	-103.255		2.0667	241.132		2.0667	-112.349		309.822	1
	2.06837	80.09		2.0683	-22.279		2.0683	-20.552		2.0683	-103.25		2.0683	241.129		2.0683	-112.335		309.83	1
	2.06999	80.05		2.07	-22.281		2.07	-20.552		2.07	-103.239		2.07	241.117		2.07	-112.324		309.838	3
	2.07163	80.01		2.0717	-22.282		2.0717	-20.553		2.0717	-103.227		2.0717	241.109		2.0717	-112.319		309.846	2
	2.0734	80.02		2.0733	-22.281		2.0733	-20.555		2.0733	-103.217		2.0733	241.105		2.0733	-112.318		309.854	0
	2.07503	80.06		2.075	-22.279		2.075	-20.558		2.075	-103.206		2.075	241.093		2.075	-112.314		309.862	2
	2.07667	80.06		2.0767	-22.277		2.0767	-20.56		2.0767	-103.203		2.0767	241.085		2.0767	-112.309		309.87	2
	2.07829	80.02		2.0783	-22.28		2.0783	-20.563		2.0783	-103.204		2.0783	241.079		2.0783	-112.305		309.878	0
	2.08006	79.98		2.08	-22.283		2.08	-20.567		2.08	-103.206		2.08	241.075		2.08	-112.298		309.886	4
	2.0817	79.94		2.0817	-22.286		2.0817	-20.571		2.0817	-103.208		2.0817	241.074		2.0817	-112.299		309.894	5
	2.08333	79.93		2.0833	-22.29		2.0833	-20.575		2.0833	-103.211		2.0833	241.075		2.0833	-112.309		309.902	0
	2.08496	79.91		2.085	-22.293		2.085	-20.579		2.085	-103.215		2.085	241.077		2.085	-112.315		309.91	1
	2.08673	79.9		2.0867	-22.298		2.0867	-20.579		2.0867	-103.23		2.0867	241.078		2.0867	-112.32		309.918	0
	2.08836	79.9		2.0883	-22.307		2.0883	-20.58		2.0883	-103.243		2.0883	241.077		2.0883	-112.315		309.926	0
	2.08999	79.9		2.09	-22.317		2.09	-20.578		2.09	-103.258		2.09	241.076		2.09	-112.307		309.934	4
	2.09162	79.92		2.0917	-22.327		2.0917	-20.575		2.0917	-103.27		2.0917	241.084		2.0917	-112.306		309.942	0
	2.0934	79.94		2.0933	-22.339		2.0933	-20.57		2.0933	-103.279		2.0933	241.093		2.0933	-112.301		309.95	3
	2.09503	79.95		2.095	-22.347		2.095	-20.567		2.095	-103.283		2.095	241.101		2.095	-112.301		309.958	8
	2.09666	79.96		2.0967	-22.356		2.0967	-20.566		2.0967	-103.287		2.0967	241.11		2.0967	-112.293		309.966	0
	2.09828	79.98		2.0983	-22.364		2.0983	-20.564		2.0983	-103.29		2.0983	241.118		2.0983	-112.292		309.974	0
	2.10006	79.98		2.1	-22.371		2.1	-20.562		2.1	-103.293		2.1	241.126		2.1	-112.294		309.982	2
	2.10201	79.99		2.1017	-22.38		2.1017	-20.565		2.1017	-103.295		2.1017	241.14		2.1017	-112.296		309.99	1
	2.10332	80.01		2.1033	-22.39		2.1033	-20.567		2.1033	-103.297		2.1033	241.155		2.1033	-112.297		309.998	2
	2.10496	80.05		2.105	-22.399		2.105	-20.569		2.105	-103.299		2.105	241.172		2.105	-112.296		310.006	2
	2.10673	80.03		2.1067	-22.407		2.1067	-20.574		2.1067	-103.3		2.1067	241.191		2.1067	-112.296		310.014	2
	2.10837	80.01		2.1083	-22.414		2.1083	-20.579		2.1083	-103.3		2.1083	241.204		2.1083	-112.284		310.022	0
	2.10998	80.03		2.11	-22.421		2.11	-20.583		2.11	-103.301		2.11	241.21		2.11	-112.28		310.03	0
	2.11163	80.03		2.1117	-22.429		2.1117	-20.588		2.1117	-103.301		2.1117	241.215		2.1117	-112.271		310.038	1
	2.1134	80		2.1133	-22.433		2.1133	-20.592		2.1133	-103.294		2.1133	241.222		2.1133	-112.272		310.046	0
	2.11507	80.01		2.115	-22.435		2.115	-20.593		2.115	-103.284		2.115	241.229		2.115	-112.279		310.054	1
	2.11666	79.99		2.1167	-22.436		2.1167	-20.597		2.1167	-103.273		2.1167	241.235		2.1167	-112.281		310.062	5
	2.11829	80.03		2.1183	-22.433		2.1183	-20.597		2.1183	-103.262		2.1183	241.237		2.1183	-112.285		310.07	0
	2.12006	80.07		2.12	-22.429		2.12	-20.597		2.12	-103.253		2.12	241.237		2.12	-112.289		310.078	0
	2.1217	80.11		2.1217	-22.429		2.1217	-20.599		2.1217	-103.251		2.1217	241.239		2.1217	-112.295		310.086	0
	2.12333	80.07		2.1233	-22.429		2.1233	-20.6		2.1233	-103.249		2.1233	241.243		2.1233	-112.303		310.094	1
	2.12496	80.03		2.125	-22.429		2.125	-20.6		2.125	-103.247		2.125	241.243		2.125	-112.327		310.102	1
	2.12673	80		2.1267	-22.43		2.1267	-20.604		2.1267	-103.245		2.1267	241.248		2.1267	-112.347		310.11	1
	2.12837	79.96		2.1283	-22.431		2.1283	-20.608		2.1283	-103.243		2.1283	241.255		2.1283	-112.376		310.118	2
	2.12998	79.95		2.13	-22.43		2.13	-20.61		2.13	-103.248		2.13	241.259		2.13	-112.39		310.126	1
	2.13163	79.91		2.1317	-22.431		2.1317	-20.61		2.1317	-103.255		2.1317	241.261		2.1317	-112.4		310.134	0
	2.1334	79.89		2.1333	-22.434		2.1333	-20.609		2.1333	-103.263		2.1333	241.266		2.1333	-112.413		310.142	3
	2.13503	79.85		2.135	-22.438		2.135	-20.606		2.135	-103.272		2.135	241.268		2.135	-112.423		310.15	2
	2.13667	79.81		2.1367	-22.444		2.1367	-20.602		2.1367	-103.279		2.1367	241.271		2.1367	-112.434		310.158	1
	2.13829	79.8		2.1383	-22.445		2.1383	-20.598		2.1383	-103.28		2.1383	241.273		2.1383	-112.44		310.166	0
	2.14006	79.76		2.14	-22.445		2.14	-20.593		2.14	-103.28		2.14	241.275		2.14	-112.439		310.174	3
	2.14169	79.74		2.1417	-22.444		2.1417	-20.591		2.1417	-103.279		2.1417	241.276		2.1417	-112.435		310.182	0
	2.14332	79.74		2.1433	-22.441		2.1433	-20.588		2.1433	-103.275		2.1433	241.282		2.1433	-112.429		310.19	1
	2.14496	79.74		2.145	-22.439		2.145	-20.584		2.145	-103.271		2.145	241.289		2.145	-112.427		310.198	0
	2.14673	79.7		2.1467	-22.436		2.1467	-20.582		2.1467	-103.266		2.1467	241.295		2.1467	-112.428		310.206	1
	2.14836	79.72		2.1483	-22.436		2.1483	-20.58		2.1483	-103.261		2.1483	241.302		2.1483	-112.428		310.214	3
	2.14998	79.72		2.15	-22.436		2.15	-20.578		2.15	-103.255		2.15	241.304		2.15	-112.422		310.222	1
	2.15163	79.76		2.1517	-22.436		2.1517	-20.578		2.1517	-103.25		2.1517	241.308		2.1517	-112.403		310.23	0
	2.1534	79.8		2.1533	-22.436		2.1533	-20.578		2.1533	-103.244		2.1533	241.299		2.1533	-112.392		310.238	1
	2.15502	79.84		2.155	-22.436		2.155	-20.577		2.155	-103.238		2.155	241.285		2.155	-112.383		310.246	0
	2.15666	79.86		2.1567	-22.436		2.1567	-20.577		2.1567	-103.228		2.1567	241.27		2.1567	-112.383		310.254	1
	2.15829	79.82		2.1583	-22.432		2.1583	-20.573		2.1583	-103.214		2.1583	241.259		2.1583	-112.385		310.262	2
	2.16006	79.8		2.16	-22.429		2.16	-20.569		2.16	-103.203		2.16	241.24		2.16	-112.384		310.27	3
	2.16169	79.8		2.1617	-22.429		2.1617	-20.566		2.1617	-103.192		2.1617	241.222		2.1617	-112.38		310.278	2
	2.16332	79.8		2.1633	-22.428		2.1633	-20.562		2.1633	-103.184		2.1633	241.199		2.1633	-112.375		310.286	7
	2.16495	79.82		2.165	-22.432		2.165	-20.559		2.165	-103.186		2.165	241.18		2.165	-112.379		310.294	1
	2.16706	79.77		2.1667	-22.437		2.1667	-20.557		2.1667	-103.186		2.1667	241.159		2.1667	-112.385		310.302	1
	2.16836	79.8		2.1683	-22.441		2.1683	-20.555		2.1683	-103.189		2.1683	241.143		2.1683	-112.394		310.31	2
	2.16999	79.81		2.17	-22.447		2.17	-20.553		2.17	-103.194		2.17	241.135		2.17	-112.397		310.318	2
	2.17163	79.83		2.1717	-22.451		2.1717	-20.552		2.1717	-103.2		2.1717	241.131		2.1717	-112.397		310.326	0
	2.1734	79.79		2.1733	-22.456		2.1733	-20.551		2.1733	-103.207		2.1733	241.125		2.1733	-112.396		310.334	2
	2.17501	79.75		2.175	-22.466		2.175	-20.551		2.175	-103.221		2.175	241.114		2.175	-112.393		310.342	1
	2.17666	79.75		2.1767	-22.477		2.1767	-20.548		2.1767	-103.235		2.1767	241.106		2.1767	-112.392		310.35	0
	2.17829	79.75		2.1783	-22.485		2.1783	-20.547		2.1783	-103.249		2.1783	241.097		2.1783	-112.387		310.358	2
	2.18006	79.79		2.18	-22.493		2.18	-20.546		2.18	-103.264		2.18	241.085		2.18	-112.38		310.366	0
	2.18169	79.82		2.1817	-22.498		2.1817	-20.544		2.1817	-103.271		2.1817	241.076		2.1817	-112.362		310.374	1
	2.18332	79.85		2.1833	-22.502		2.1833	-20.541		2.1833	-103.275		2.1833	241.072		2.1833	-112.351		310.382	0
	2.18495	79.84		2.185	-22.505		2.185	-20.54		2.185	-103.279		2.185	241.062		2.185	-112.34		310.39	2
	2.18673	79.82		2.1867	-22.508		2.1867	-20.54		2.1867	-103.281		2.1867	241.051		2.1867	-112.333		310.398	2
	2.18835	79.81		2.1883	-22.514		2.1883	-20.54		2.1883	-103.283		2.1883	241.043		2.1883	-112.333		310.406	2
	2.18998	79.81		2.19	-22.519		2.19	-20.542		2.19	-103.285		2.19	241.038		2.19	-112.322		310.414	1
	2.19163	79.77		2.1917	-22.525		2.1917	-20.545		2.1917	-103.286		2.1917	241.039		2.1917	-112.306		310.422	0
	2.19339	79.8		2.1933	-22.53		2.1933	-20.549		2.1933	-103.287		2.1933	241.031		2.1933	-112.29		310.43	0
	2.19501	79.84		2.195	-22.535		2.195	-20.555		2.195	-103.287		2.195	241.021		2.195	-112.274		310.438	2
	2.19665	79.82		2.1967	-22.541		2.1967	-20.559		2.1967	-103.289		2.1967	241.01		2.1967	-112.262		310.446	2
	2.19829	79.78		2.1983	-22.547		2.1983	-20.563		2.1983	-103.288		2.1983	240.999		2.1983	-112.258		310.454	0
	2.20005	79.74		2.2	-22.551		2.2	-20.569		2.2	-103.287		2.2	240.986		2.2	-112.255		310.462	1
	2.20169	79.7		2.2017	-22.551		2.2017	-20.573		2.2017	-103.277		2.2017	240.97		2.2017	-112.261		310.47	0
	2.20332	79.66		2.2033	-22.552		2.2033	-20.578		2.2033	-103.267		2.2033	240.961		2.2033	-112.264		310.478	1
	2.20495	79.68		2.205	-22.55		2.205	-20.582		2.205	-103.258		2.205	240.955		2.205	-112.266		310.486	2
	2.20672	79.72		2.2067	-22.552		2.2067	-20.585		2.2067	-103.248		2.2067	240.95		2.2067	-112.273		310.494	0
	2.20835	79.75		2.2083	-22.557		2.2083	-20.587		2.2083	-103.245		2.2083	240.943		2.2083	-112.289		310.502	3
	2.20998	79.77		2.21	-22.562		2.21	-20.587		2.21	-103.245		2.21	240.943		2.21	-112.306		310.51	0
	2.21163	79.76		2.2117	-22.568		2.2117	-20.588		2.2117	-103.244		2.2117	240.953		2.2117	-112.325		310.518	3
	2.21338	79.72		2.2133	-22.577		2.2133	-20.587		2.2133	-103.243		2.2133	240.971		2.2133	-112.344		310.526	1
	2.21502	79.68		2.215	-22.584		2.215	-20.587		2.215	-103.241		2.215	240.993		2.215	-112.365		310.534	0
	2.21665	79.71		2.2167	-22.591		2.2167	-20.585		2.2167	-103.239		2.2167	241.01		2.2167	-112.375		310.542	3
	2.21829	79.75		2.2183	-22.602		2.2183	-20.582		2.2183	-103.246		2.2183	241.028		2.2183	-112.385		310.55	0
	2.22005	79.79		2.22	-22.61		2.22	-20.58		2.22	-103.254		2.22	241.051		2.22	-112.399		310.558	3
	2.22169	79.78		2.2217	-22.621		2.2217	-20.575		2.2217	-103.26		2.2217	241.07		2.2217	-112.409		310.566	3
	2.22332	79.74		2.2233	-22.629		2.2233	-20.568		2.2233	-103.269		2.2233	241.081		2.2233	-112.415		310.574	1
	2.22495	79.7		2.225	-22.633		2.225	-20.561		2.225	-103.272		2.225	241.089		2.225	-112.419		310.582	4
	2.22672	79.66		2.2267	-22.636		2.2267	-20.555		2.2267	-103.269		2.2267	241.097		2.2267	-112.425		310.59	2
	2.22835	79.68		2.2283	-22.638		2.2283	-20.548		2.2283	-103.267		2.2283	241.103		2.2283	-112.426		310.598	1
	2.22998	79.68		2.23	-22.636		2.23	-20.545		2.23	-103.264		2.23	241.099		2.23	-112.429		310.606	2
	2.23163	79.7		2.2317	-22.636		2.2317	-20.544		2.2317	-103.26		2.2317	241.09		2.2317	-112.423		310.614	3
	2.23339	79.72		2.2333	-22.636		2.2333	-20.542		2.2333	-103.258		2.2333	241.086		2.2333	-112.419		310.622	0
	2.23501	79.73		2.235	-22.635		2.235	-20.542		2.235	-103.255		2.235	241.088		2.235	-112.411		310.63	1
	2.23666	79.69		2.2367	-22.639		2.2367	-20.541		2.2367	-103.25		2.2367	241.087		2.2367	-112.398		310.638	2
	2.23829	79.65		2.2383	-22.64		2.2383	-20.542		2.2383	-103.245		2.2383	241.084		2.2383	-112.379		310.646	1
	2.24005	79.69		2.24	-22.643		2.24	-20.545		2.24	-103.239		2.24	241.081		2.24	-112.372		310.654	1
	2.24169	79.71		2.2417	-22.646		2.2417	-20.549		2.2417	-103.232		2.2417	241.074		2.2417	-112.363		310.662	0
	2.24332	79.71		2.2433	-22.647		2.2433	-20.554		2.2433	-103.228		2.2433	241.071		2.2433	-112.356		310.67	0
	2.24495	79.73		2.245	-22.646		2.245	-20.559		2.245	-103.216		2.245	241.052		2.245	-112.352		310.678	2
	2.24672	79.71		2.2467	-22.647		2.2467	-20.558		2.2467	-103.204		2.2467	241.032		2.2467	-112.353		310.686	4
	2.24835	79.67		2.2483	-22.649		2.2483	-20.558		2.2483	-103.193		2.2483	241.013		2.2483	-112.352		310.694	1
	2.24999	79.67		2.25	-22.652		2.25	-20.557		2.25	-103.178		2.25	240.99		2.25	-112.35		310.702	2
	2.25163	79.65		2.2517	-22.66		2.2517	-20.555		2.2517	-103.165		2.2517	240.962		2.2517	-112.356		310.71	0
	2.25372	79.63		2.2533	-22.669		2.2533	-20.552		2.2533	-103.16		2.2533	240.931		2.2533	-112.362		310.718	1
	2.25501	79.62		2.255	-22.677		2.255	-20.548		2.255	-103.157		2.255	240.897		2.255	-112.366		310.726	0
	2.25666	79.6		2.2567	-22.684		2.2567	-20.544		2.2567	-103.152		2.2567	240.863		2.2567	-112.37		310.734	0
	2.25829	79.62		2.2583	-22.692		2.2583	-20.538		2.2583	-103.149		2.2583	240.837		2.2583	-112.374		310.742	1
	2.26005	79.59		2.26	-22.703		2.26	-20.534		2.26	-103.146		2.26	240.808		2.26	-112.37		310.75	2
	2.26169	79.57		2.2617	-22.718		2.2617	-20.529		2.2617	-103.149		2.2617	240.789		2.2617	-112.362		310.758	2
	2.26332	79.61		2.2633	-22.732		2.2633	-20.528		2.2633	-103.154		2.2633	240.78		2.2633	-112.351		310.766	1
	2.26495	79.65		2.265	-22.744		2.265	-20.525		2.265	-103.161		2.265	240.775		2.265	-112.342		310.774	3
	2.26672	79.69		2.2667	-22.756		2.2667	-20.52		2.2667	-103.169		2.2667	240.773		2.2667	-112.337		310.782	2
	2.26835	79.71		2.2683	-22.766		2.2683	-20.516		2.2683	-103.18		2.2683	240.774		2.2683	-112.329		310.79	0
	2.26999	79.67		2.27	-22.772		2.27	-20.512		2.27	-103.186		2.27	240.777		2.27	-112.319		310.798	1
	2.27163	79.63		2.2717	-22.78		2.2717	-20.51		2.2717	-103.191		2.2717	240.781		2.2717	-112.317		310.806	0
	2.27339	79.59		2.2733	-22.788		2.2733	-20.51		2.2733	-103.196		2.2733	240.792		2.2733	-112.311		310.814	2
	2.27501	79.56		2.275	-22.797		2.275	-20.511		2.275	-103.202		2.275	240.803		2.275	-112.302		310.822	1
	2.27666	79.52		2.2767	-22.803		2.2767	-20.514		2.2767	-103.208		2.2767	240.819		2.2767	-112.297		310.83	2
	2.27829	79.5		2.2783	-22.81		2.2783	-20.515		2.2783	-103.212		2.2783	240.842		2.2783	-112.285		310.838	1
	2.28005	79.49		2.28	-22.816		2.28	-20.517		2.28	-103.218		2.28	240.863		2.28	-112.277		310.846	2
	2.28169	79.5		2.2817	-22.822		2.2817	-20.52		2.2817	-103.225		2.2817	240.884		2.2817	-112.266		310.854	4
	2.28332	79.51		2.2833	-22.83		2.2833	-20.526		2.2833	-103.231		2.2833	240.905		2.2833	-112.251		310.862	0
	2.28495	79.47		2.285	-22.836		2.285	-20.532		2.285	-103.235		2.285	240.928		2.285	-112.247		310.87	2
	2.28672	79.51		2.2867	-22.842		2.2867	-20.539		2.2867	-103.238		2.2867	240.953		2.2867	-112.251		310.878	1
	2.28839	79.55		2.2883	-22.843		2.2883	-20.545		2.2883	-103.236		2.2883	240.975		2.2883	-112.25		310.886	1
	2.28998	79.57		2.29	-22.845		2.29	-20.55		2.29	-103.229		2.29	240.994		2.29	-112.256		310.894	3
	2.29163	79.6		2.2917	-22.845		2.2917	-20.555		2.2917	-103.222		2.2917	241.011		2.2917	-112.26		310.902	2
	2.29339	79.56		2.2933	-22.845		2.2933	-20.556		2.2933	-103.214		2.2933	241.027		2.2933	-112.269		310.91	1
	2.29502	79.54		2.295	-22.849		2.295	-20.558		2.295	-103.206		2.295	241.03		2.295	-112.281		310.918	1
	2.29718	79.5		2.2967	-22.852		2.2967	-20.558		2.2967	-103.206		2.2967	241.035		2.2967	-112.301		310.926	1
	2.29829	79.48		2.2983	-22.856		2.2983	-20.557		2.2983	-103.206		2.2983	241.035		2.2983	-112.318		310.934	2
	2.30004	79.52		2.3	-22.858		2.3	-20.557		2.3	-103.207		2.3	241.032		2.3	-112.337		310.942	0
	2.30169	79.54		2.3017	-22.858		2.3017	-20.556		2.3017	-103.21		2.3017	241.018		2.3017	-112.347		310.95	1
	2.30332	79.5		2.3033	-22.857		2.3033	-20.556		2.3033	-103.214		2.3033	241.008		2.3033	-112.354		310.958	0
	2.30496	79.47		2.305	-22.861		2.305	-20.553		2.305	-103.219		2.305	240.995		2.305	-112.361		310.966	2
	2.30672	79.49		2.3067	-22.863		2.3067	-20.551		2.3067	-103.232		2.3067	240.984		2.3067	-112.367		310.974	1
	2.30835	79.53		2.3083	-22.865		2.3083	-20.548		2.3083	-103.244		2.3083	240.977		2.3083	-112.374		310.982	3
	2.30998	79.55		2.31	-22.868		2.31	-20.542		2.31	-103.258		2.31	240.971		2.31	-112.374		310.99	2
	2.31161	79.51		2.3117	-22.869		2.3117	-20.539		2.3117	-103.271		2.3117	240.968		2.3117	-112.378		310.998	1
	2.31339	79.47		2.3133	-22.87		2.3133	-20.535		2.3133	-103.278		2.3133	240.962		2.3133	-112.38		311.006	0
	2.31501	79.43		2.315	-22.871		2.315	-20.531		2.315	-103.283		2.315	240.959		2.315	-112.38		311.014	3
	2.31666	79.42		2.3167	-22.875		2.3167	-20.526		2.3167	-103.287		2.3167	240.965		2.3167	-112.377		311.022	4
	2.31878	79.41		2.3183	-22.881		2.3183	-20.527		2.3183	-103.288		2.3183	240.978		2.3183	-112.379		311.03	2
	2.32004	79.38		2.32	-22.887		2.32	-20.525		2.32	-103.29		2.32	240.987		2.32	-112.372		311.038	2
	2.32169	79.38		2.3217	-22.893		2.3217	-20.524		2.3217	-103.291		2.3217	241.001		2.3217	-112.353		311.046	1
	2.32332	79.42		2.3233	-22.899		2.3233	-20.522		2.3233	-103.291		2.3233	241.011		2.3233	-112.334		311.054	0
	2.32495	79.46		2.325	-22.907		2.325	-20.522		2.325	-103.29		2.325	241.02		2.325	-112.319		311.062	1
	2.32672	79.5		2.3267	-22.915		2.3267	-20.526		2.3267	-103.289		2.3267	241.028		2.3267	-112.303		311.07	3
	2.32835	79.51		2.3283	-22.923		2.3283	-20.528		2.3283	-103.288		2.3283	241.04		2.3283	-112.301		311.078	1
	2.32999	79.5		2.33	-22.929		2.33	-20.53		2.33	-103.287		2.33	241.037		2.33	-112.298		311.086	1
	2.33161	79.51		2.3317	-22.929		2.3317	-20.532		2.3317	-103.283		2.3317	241.037		2.3317	-112.295		311.094	1
	2.33339	79.47		2.3333	-22.929		2.3333	-20.535		2.3333	-103.269		2.3333	241.03		2.3333	-112.293		311.102	1
	2.33502	79.48		2.335	-22.928		2.335	-20.534		2.335	-103.256		2.335	241.024		2.335	-112.291		311.11	3
	2.33666	79.52		2.3367	-22.929		2.3367	-20.533		2.3367	-103.241		2.3367	241.02		2.3367	-112.288		311.119	0
	2.33828	79.56		2.3383	-22.932		2.3383	-20.533		2.3383	-103.227		2.3383	241.014		2.3383	-112.299		311.127	1
	2.34004	79.54		2.34	-22.933		2.34	-20.535		2.34	-103.219		2.34	241.01		2.34	-112.32		311.135	3
	2.34169	79.54		2.3417	-22.936		2.3417	-20.536		2.3417	-103.214		2.3417	241.007		2.3417	-112.331		311.143	0
	2.34332	79.51		2.3433	-22.938		2.3433	-20.535		2.3433	-103.207		2.3433	241.005		2.3433	-112.338		311.151	2
	2.34495	79.52		2.345	-22.941		2.345	-20.536		2.345	-103.2		2.345	240.997		2.345	-112.337		311.159	0
	2.34671	79.49		2.3467	-22.946		2.3467	-20.537		2.3467	-103.195		2.3467	241.004		2.3467	-112.343		311.167	2
	2.34835	79.45		2.3483	-22.957		2.3483	-20.539		2.3483	-103.19		2.3483	241.012		2.3483	-112.341		311.175	0
	2.34999	79.41		2.35	-22.97		2.35	-20.541		2.35	-103.193		2.35	241.022		2.35	-112.34		311.183	0
	2.35161	79.4		2.3517	-22.985		2.3517	-20.544		2.3517	-103.198		2.3517	241.03		2.3517	-112.341		311.191	1
	2.35339	79.38		2.3533	-22.999		2.3533	-20.545		2.3533	-103.202		2.3533	241.039		2.3533	-112.343		311.199	0
	2.35501	79.41		2.355	-23.014		2.355	-20.546		2.355	-103.208		2.355	241.046		2.355	-112.346		311.207	3
	2.35665	79.44		2.3567	-23.028		2.3567	-20.546		2.3567	-103.21		2.3567	241.051		2.3567	-112.338		311.215	3
	2.35828	79.46		2.3583	-23.044		2.3583	-20.546		2.3583	-103.206		2.3583	241.058		2.3583	-112.334		311.223	2
	2.36005	79.42		2.36	-23.058		2.36	-20.547		2.36	-103.205		2.36	241.06		2.36	-112.327		311.231	1
	2.36169	79.4		2.3617	-23.07		2.3617	-20.55		2.3617	-103.205		2.3617	241.063		2.3617	-112.33		311.239	4
	2.36331	79.4		2.3633	-23.083		2.3633	-20.554		2.3633	-103.204		2.3633	241.065		2.3633	-112.323		311.247	0
	2.36494	79.41		2.365	-23.094		2.365	-20.557		2.365	-103.205		2.365	241.069		2.365	-112.312		311.255	2
	2.36672	79.38		2.3667	-23.102		2.3667	-20.561		2.3667	-103.206		2.3667	241.07		2.3667	-112.304		311.263	1
	2.36835	79.38		2.3683	-23.11		2.3683	-20.562		2.3683	-103.209		2.3683	241.072		2.3683	-112.305		311.271	2
	2.36998	79.37		2.37	-23.116		2.37	-20.567		2.37	-103.212		2.37	241.071		2.37	-112.297		311.279	2
	2.37161	79.33		2.3717	-23.12		2.3717	-20.573		2.3717	-103.215		2.3717	241.067		2.3717	-112.3		311.287	2
	2.37339	79.37		2.3733	-23.123		2.3733	-20.576		2.3733	-103.219		2.3733	241.057		2.3733	-112.307		311.295	1
	2.37505	79.35		2.375	-23.123		2.375	-20.578		2.375	-103.223		2.375	241.045		2.375	-112.313		311.303	2
	2.37666	79.31		2.3767	-23.123		2.3767	-20.58		2.3767	-103.221		2.3767	241.031		2.3767	-112.321		311.311	1
	2.37828	79.3		2.3783	-23.123		2.3783	-20.578		2.3783	-103.218		2.3783	241.014		2.3783	-112.333		311.319	0
	2.38005	79.33		2.38	-23.122		2.38	-20.576		2.38	-103.215		2.38	240.999		2.38	-112.341		311.327	0
	2.38169	79.36		2.3817	-23.125		2.3817	-20.574		2.3817	-103.211		2.3817	240.983		2.3817	-112.367		311.335	1
	2.38331	79.36		2.3833	-23.126		2.3833	-20.57		2.3833	-103.209		2.3833	240.961		2.3833	-112.389		311.343	3
	2.38493	79.32		2.385	-23.128		2.385	-20.567		2.385	-103.213		2.385	240.94		2.385	-112.402		311.351	2
	2.38672	79.36		2.3867	-23.129		2.3867	-20.561		2.3867	-103.217		2.3867	240.92		2.3867	-112.427		311.359	1
	2.38835	79.37		2.3883	-23.13		2.3883	-20.555		2.3883	-103.223		2.3883	240.904		2.3883	-112.44		311.367	2
	2.38998	79.37		2.39	-23.13		2.39	-20.551		2.39	-103.229		2.39	240.9		2.39	-112.449		311.375	1
	2.39161	79.33		2.3917	-23.133		2.3917	-20.551		2.3917	-103.235		2.3917	240.893		2.3917	-112.467		311.383	0
	2.39339	79.33		2.3933	-23.136		2.3933	-20.551		2.3933	-103.244		2.3933	240.891		2.3933	-112.486		311.391	0
	2.395	79.37		2.395	-23.137		2.395	-20.551		2.395	-103.257		2.395	240.89		2.395	-112.498		311.399	1
	2.39665	79.41		2.3967	-23.138		2.3967	-20.55		2.3967	-103.267		2.3967	240.886		2.3967	-112.507		311.407	0
	2.39828	79.45		2.3983	-23.136		2.3983	-20.545		2.3983	-103.277		2.3983	240.885		2.3983	-112.515		311.415	2
	2.40004	79.49		2.4	-23.133		2.4	-20.543		2.4	-103.286		2.4	240.887		2.4	-112.518		311.423	1
	2.40167	79.45		2.4017	-23.13		2.4017	-20.54		2.4017	-103.285		2.4017	240.882		2.4017	-112.524		311.431	0
	2.40331	79.41		2.4033	-23.126		2.4033	-20.541		2.4033	-103.281		2.4033	240.868		2.4033	-112.532		311.439	0
	2.40495	79.37		2.405	-23.121		2.405	-20.542		2.405	-103.275		2.405	240.859		2.405	-112.535		311.447	1
	2.4067	79.33		2.4067	-23.119		2.4067	-20.541		2.4067	-103.27		2.4067	240.845		2.4067	-112.535		311.455	1
	2.40834	79.32		2.4083	-23.117		2.4083	-20.54		2.4083	-103.263		2.4083	240.828		2.4083	-112.529		311.463	2
	2.40998	79.28		2.41	-23.115		2.41	-20.536		2.41	-103.256		2.41	240.823		2.41	-112.523		311.471	0
	2.41161	79.24		2.4117	-23.114		2.4117	-20.534		2.4117	-103.248		2.4117	240.819		2.4117	-112.517		311.479	2
	2.41337	79.28		2.4133	-23.113		2.4133	-20.534		2.4133	-103.241		2.4133	240.812		2.4133	-112.514		311.487	2
	2.41501	79.27		2.415	-23.113		2.415	-20.536		2.415	-103.234		2.415	240.803		2.415	-112.519		311.495	1
	2.41663	79.25		2.4167	-23.115		2.4167	-20.537		2.4167	-103.227		2.4167	240.787		2.4167	-112.525		311.503	0
	2.41828	79.25		2.4183	-23.112		2.4183	-20.538		2.4183	-103.225		2.4183	240.774		2.4183	-112.533		311.511	0
	2.42005	79.28		2.42	-23.11		2.42	-20.538		2.42	-103.222		2.42	240.768		2.42	-112.524		311.519	1
	2.42168	79.29		2.4217	-23.11		2.4217	-20.539		2.4217	-103.213		2.4217	240.761		2.4217	-112.52		311.527	1
	2.42331	79.3		2.4233	-23.11		2.4233	-20.539		2.4233	-103.202		2.4233	240.759		2.4233	-112.519		311.535	0
	2.42495	79.27		2.425	-23.112		2.425	-20.538		2.425	-103.192		2.425	240.762		2.425	-112.517		311.543	3
	2.42704	79.31		2.4267	-23.118		2.4267	-20.538		2.4267	-103.185		2.4267	240.758		2.4267	-112.507		311.551	1
	2.42833	79.32		2.4283	-23.126		2.4283	-20.537		2.4283	-103.186		2.4283	240.746		2.4283	-112.506		311.559	2
	2.42998	79.32		2.43	-23.136		2.43	-20.533		2.43	-103.189		2.43	240.734		2.43	-112.505		311.567	1
	2.43161	79.3		2.4317	-23.143		2.4317	-20.532		2.4317	-103.192		2.4317	240.725		2.4317	-112.489		311.575	2
	2.43339	79.29		2.4333	-23.152		2.4333	-20.53		2.4333	-103.195		2.4333	240.718		2.4333	-112.475		311.583	3
	2.43501	79.27		2.435	-23.161		2.435	-20.528		2.435	-103.198		2.435	240.717		2.435	-112.456		311.591	2
	2.43665	79.26		2.4367	-23.17		2.4367	-20.527		2.4367	-103.197		2.4367	240.719		2.4367	-112.454		311.599	0
	2.43828	79.23		2.4383	-23.179		2.4383	-20.525		2.4383	-103.208		2.4383	240.723		2.4383	-112.45		311.607	1
	2.44011	79.26		2.44	-23.19		2.44	-20.521		2.44	-103.222		2.44	240.725		2.44	-112.444		311.615	2
	2.44168	79.26		2.4417	-23.199		2.4417	-20.519		2.4417	-103.235		2.4417	240.721		2.4417	-112.435		311.623	0
	2.44331	79.26		2.4433	-23.205		2.4433	-20.516		2.4433	-103.248		2.4433	240.713		2.4433	-112.423		311.631	1
	2.44495	79.22		2.445	-23.208		2.445	-20.512		2.445	-103.253		2.445	240.711		2.445	-112.415		311.639	0
	2.44672	79.21		2.4467	-23.211		2.4467	-20.511		2.4467	-103.256		2.4467	240.717		2.4467	-112.406		311.647	2
	2.44834	79.25		2.4483	-23.218		2.4483	-20.51		2.4483	-103.261		2.4483	240.726		2.4483	-112.401		311.655	0
	2.44998	79.29		2.45	-23.227		2.45	-20.513		2.45	-103.263		2.45	240.733		2.45	-112.385		311.663	1
	2.45161	79.31		2.4517	-23.238		2.4517	-20.518		2.4517	-103.264		2.4517	240.743		2.4517	-112.369		311.671	2
	2.45339	79.35		2.4533	-23.251		2.4533	-20.523		2.4533	-103.268		2.4533	240.759		2.4533	-112.353		311.679	0
	2.45501	79.33		2.455	-23.262		2.455	-20.527		2.455	-103.273		2.455	240.775		2.455	-112.339		311.687	1
	2.45665	79.29		2.4567	-23.273		2.4567	-20.532		2.4567	-103.273		2.4567	240.792		2.4567	-112.327		311.695	2
	2.45828	79.29		2.4583	-23.285		2.4583	-20.536		2.4583	-103.275		2.4583	240.809		2.4583	-112.329		311.703	1
	2.46005	79.31		2.46	-23.297		2.46	-20.542		2.46	-103.277		2.46	240.829		2.46	-112.344		311.712	1
	2.46168	79.3		2.4617	-23.304		2.4617	-20.548		2.4617	-103.281		2.4617	240.841		2.4617	-112.355		311.72	1
	2.4633	79.28		2.4633	-23.31		2.4633	-20.555		2.4633	-103.282		2.4633	240.855		2.4633	-112.364		311.728	2
	2.46495	79.24		2.465	-23.312		2.465	-20.561		2.465	-103.273		2.465	240.869		2.465	-112.368		311.736	0
	2.46671	79.22		2.4667	-23.311		2.4667	-20.563		2.4667	-103.267		2.4667	240.881		2.4667	-112.386		311.744	0
	2.46834	79.24		2.4683	-23.311		2.4683	-20.566		2.4683	-103.262		2.4683	240.894		2.4683	-112.404		311.752	0
	2.47051	79.22		2.47	-23.312		2.47	-20.568		2.47	-103.255		2.47	240.903		2.47	-112.419		311.76	4
	2.47161	79.19		2.4717	-23.314		2.4717	-20.569		2.4717	-103.252		2.4717	240.916		2.4717	-112.428		311.768	3
	2.47337	79.19		2.4733	-23.314		2.4733	-20.571		2.4733	-103.256		2.4733	240.929		2.4733	-112.432		311.776	1
	2.47501	79.23		2.475	-23.313		2.475	-20.574		2.475	-103.258		2.475	240.931		2.475	-112.441		311.784	1
	2.47665	79.21		2.4767	-23.311		2.4767	-20.576		2.4767	-103.26		2.4767	240.926		2.4767	-112.44		311.792	3
	2.47828	79.25		2.4783	-23.312		2.4783	-20.576		2.4783	-103.261		2.4783	240.926		2.4783	-112.437		311.8	1
	2.48004	79.29		2.48	-23.317		2.48	-20.577		2.48	-103.265		2.48	240.923		2.48	-112.434		311.808	3
	2.48168	79.33		2.4817	-23.323		2.4817	-20.576		2.4817	-103.274		2.4817	240.918		2.4817	-112.439		311.816	0
	2.48331	79.33		2.4833	-23.329		2.4833	-20.574		2.4833	-103.284		2.4833	240.91		2.4833	-112.434		311.824	2
	2.48495	79.33		2.485	-23.336		2.485	-20.571		2.485	-103.292		2.485	240.898		2.485	-112.431		311.832	0
	2.48671	79.3		2.4867	-23.341		2.4867	-20.566		2.4867	-103.301		2.4867	240.884		2.4867	-112.433		311.84	1
	2.48834	79.27		2.4883	-23.347		2.4883	-20.56		2.4883	-103.307		2.4883	240.862		2.4883	-112.432		311.848	3
	2.48998	79.23		2.49	-23.352		2.49	-20.554		2.49	-103.304		2.49	240.836		2.49	-112.429		311.856	2
	2.49161	79.21		2.4917	-23.358		2.4917	-20.549		2.4917	-103.298		2.4917	240.817		2.4917	-112.426		311.864	1
	2.49337	79.23		2.4933	-23.367		2.4933	-20.548		2.4933	-103.292		2.4933	240.807		2.4933	-112.411		311.872	2
	2.49501	79.22		2.495	-23.375		2.495	-20.546		2.495	-103.284		2.495	240.797		2.495	-112.398		311.88	2
	2.49665	79.18		2.4967	-23.384		2.4967	-20.546		2.4967	-103.274		2.4967	240.791		2.4967	-112.384		311.888	2
	2.49828	79.14		2.4983	-23.392		2.4983	-20.545		2.4983	-103.263		2.4983	240.79		2.4983	-112.367		311.896	1
	2.50004	79.13		2.5	-23.4		2.5	-20.544		2.5	-103.252		2.5	240.792		2.5	-112.371		311.904	2
	2.50168	79.11		2.5017	-23.407		2.5017	-20.542		2.5017	-103.242		2.5017	240.798		2.5017	-112.368		311.912	2
	2.50331	79.11		2.5033	-23.414		2.5033	-20.542		2.5033	-103.231		2.5033	240.806		2.5033	-112.364		311.92	0
	2.50495	79.14		2.505	-23.417		2.505	-20.544		2.505	-103.218		2.505	240.813		2.505	-112.365		311.928	0
	2.50671	79.18		2.5067	-23.42		2.5067	-20.546		2.5067	-103.208		2.5067	240.818		2.5067	-112.362		311.936	3
	2.50834	79.2		2.5083	-23.423		2.5083	-20.547		2.5083	-103.194		2.5083	240.824		2.5083	-112.362		311.944	0
	2.50998	79.23		2.51	-23.425		2.51	-20.546		2.51	-103.175		2.51	240.833		2.51	-112.37		311.952	1
	2.51161	79.21		2.5117	-23.428		2.5117	-20.544		2.5117	-103.158		2.5117	240.842		2.5117	-112.382		311.96	1
	2.51337	79.17		2.5133	-23.435		2.5133	-20.541		2.5133	-103.142		2.5133	240.851		2.5133	-112.388		311.968	0
	2.51501	79.13		2.515	-23.439		2.515	-20.538		2.515	-103.129		2.515	240.854		2.515	-112.395		311.976	1
	2.51665	79.09		2.5167	-23.444		2.5167	-20.535		2.5167	-103.121		2.5167	240.854		2.5167	-112.392		311.984	1
	2.51826	79.12		2.5183	-23.45		2.5183	-20.534		2.5183	-103.115		2.5183	240.855		2.5183	-112.377		311.992	2
	2.52004	79.15		2.52	-23.455		2.52	-20.532		2.52	-103.113		2.52	240.855		2.52	-112.364		312	1
	2.52168	79.15		2.5217	-23.461		2.5217	-20.53		2.5217	-103.114		2.5217	240.855		2.5217	-112.353		312.008	1
	2.52331	79.19		2.5233	-23.469		2.5233	-20.531		2.5233	-103.113		2.5233	240.859		2.5233	-112.342		312.016	4
	2.52495	79.2		2.525	-23.478		2.525	-20.531		2.525	-103.115		2.525	240.862		2.525	-112.34		312.024	3
	2.52677	79.22		2.5267	-23.486		2.5267	-20.53		2.5267	-103.127		2.5267	240.861		2.5267	-112.331		312.032	0
	2.52834	79.22		2.5283	-23.494		2.5283	-20.529		2.5283	-103.141		2.5283	240.859		2.5283	-112.321		312.04	1
	2.52998	79.2		2.53	-23.498		2.53	-20.527		2.53	-103.155		2.53	240.86		2.53	-112.323		312.048	2
	2.53161	79.16		2.5317	-23.502		2.5317	-20.526		2.5317	-103.171		2.5317	240.856		2.5317	-112.321		312.056	1
	2.53337	79.12		2.5333	-23.506		2.5333	-20.523		2.5333	-103.182		2.5333	240.857		2.5333	-112.317		312.064	1
	2.53501	79.08		2.535	-23.51		2.535	-20.521		2.535	-103.194		2.535	240.855		2.535	-112.323		312.072	0
	2.53665	79.09		2.5367	-23.515		2.5367	-20.523		2.5367	-103.201		2.5367	240.853		2.5367	-112.323		312.08	0
	2.53828	79.13		2.5383	-23.52		2.5383	-20.526		2.5383	-103.209		2.5383	240.852		2.5383	-112.317		312.088	1
	2.54002	79.13		2.54	-23.524		2.54	-20.528		2.54	-103.221		2.54	240.849		2.54	-112.32		312.096	1
	2.54168	79.09		2.5417	-23.528		2.5417	-20.53		2.5417	-103.234		2.5417	240.851		2.5417	-112.318		312.104	3
	2.5433	79.08		2.5433	-23.531		2.5433	-20.532		2.5433	-103.243		2.5433	240.855		2.5433	-112.32		312.113	2
	2.54495	79.08		2.545	-23.535		2.545	-20.535		2.545	-103.252		2.545	240.86		2.545	-112.329		312.121	1
	2.54671	79.04		2.5467	-23.538		2.5467	-20.542		2.5467	-103.262		2.5467	240.863		2.5467	-112.33		312.129	3
	2.54833	79.07		2.5483	-23.536		2.5483	-20.548		2.5483	-103.27		2.5483	240.862		2.5483	-112.326		312.137	0
	2.54998	79.11		2.55	-23.534		2.55	-20.557		2.55	-103.274		2.55	240.859		2.55	-112.322		312.145	2
	2.55161	79.07		2.5517	-23.532		2.5517	-20.564		2.5517	-103.274		2.5517	240.854		2.5517	-112.323		312.153	2
	2.55337	79.06		2.5533	-23.529		2.5533	-20.567		2.5533	-103.269		2.5533	240.851		2.5533	-112.334		312.161	2
	2.55501	79.06		2.555	-23.528		2.555	-20.567		2.555	-103.263		2.555	240.845		2.555	-112.342		312.169	0
	2.55716	79.05		2.5567	-23.531		2.5567	-20.568		2.5567	-103.254		2.5567	240.841		2.5567	-112.346		312.177	2
	2.55828	79.02		2.5583	-23.534		2.5583	-20.566		2.5583	-103.244		2.5583	240.835		2.5583	-112.352		312.185	1
	2.56004	79		2.56	-23.536		2.56	-20.565		2.56	-103.244		2.56	240.826		2.56	-112.357		312.193	4
	2.56168	78.96		2.5617	-23.537		2.5617	-20.564		2.5617	-103.244		2.5617	240.816		2.5617	-112.36		312.201	1
	2.56331	78.94		2.5633	-23.54		2.5633	-20.562		2.5633	-103.242		2.5633	240.805		2.5633	-112.36		312.209	0
	2.56495	78.98		2.565	-23.545		2.565	-20.56		2.565	-103.241		2.565	240.796		2.565	-112.363		312.217	2
	2.56671	79		2.5667	-23.551		2.5667	-20.56		2.5667	-103.241		2.5667	240.793		2.5667	-112.376		312.225	0
	2.56834	79.03		2.5683	-23.559		2.5683	-20.559		2.5683	-103.242		2.5683	240.792		2.5683	-112.383		312.233	0
	2.56996	79.01		2.57	-23.565		2.57	-20.557		2.57	-103.251		2.57	240.792		2.57	-112.387		312.241	3
	2.57161	78.97		2.5717	-23.571		2.5717	-20.559		2.5717	-103.258		2.5717	240.793		2.5717	-112.385		312.249	4
	2.57337	78.97		2.5733	-23.571		2.5733	-20.558		2.5733	-103.268		2.5733	240.797		2.5733	-112.395		312.257	1
	2.57501	79		2.575	-23.572		2.575	-20.554		2.575	-103.279		2.575	240.8		2.575	-112.401		312.265	1
	2.57665	79.01		2.5767	-23.572		2.5767	-20.55		2.5767	-103.281		2.5767	240.802		2.5767	-112.408		312.273	0
	2.57876	78.97		2.5783	-23.574		2.5783	-20.544		2.5783	-103.281		2.5783	240.803		2.5783	-112.398		312.281	2
	2.58004	78.94		2.58	-23.576		2.58	-20.54		2.58	-103.281		2.58	240.807		2.58	-112.39		312.289	0
	2.58168	78.93		2.5817	-23.579		2.5817	-20.54		2.5817	-103.28		2.5817	240.809		2.5817	-112.387		312.297	2
	2.58331	78.96		2.5833	-23.582		2.5833	-20.538		2.5833	-103.278		2.5833	240.809		2.5833	-112.383		312.305	3
	2.58494	78.96		2.585	-23.584		2.585	-20.536		2.585	-103.277		2.585	240.812		2.585	-112.381		312.313	2
	2.58671	78.93		2.5867	-23.588		2.5867	-20.533		2.5867	-103.278		2.5867	240.818		2.5867	-112.385		312.321	3
	2.58834	78.94		2.5883	-23.591		2.5883	-20.53		2.5883	-103.28		2.5883	240.824		2.5883	-112.397		312.329	3
	2.58998	78.9		2.59	-23.598		2.59	-20.527		2.59	-103.278		2.59	240.829		2.59	-112.407		312.337	2
	2.5916	78.89		2.5917	-23.597		2.5917	-20.529		2.5917	-103.275		2.5917	240.833		2.5917	-112.405		312.345	1
	2.59337	78.92		2.5933	-23.596		2.5933	-20.53		2.5933	-103.275		2.5933	240.829		2.5933	-112.41		312.353	1
	2.59501	78.89		2.595	-23.594		2.595	-20.533		2.595	-103.274		2.595	240.823		2.595	-112.428		312.361	3
	2.59665	78.93		2.5967	-23.59		2.5967	-20.534		2.5967	-103.261		2.5967	240.818		2.5967	-112.443		312.369	1
	2.59827	78.91		2.5983	-23.587		2.5983	-20.532		2.5983	-103.247		2.5983	240.812		2.5983	-112.458		312.377	0
	2.60004	78.87		2.6	-23.588		2.6	-20.53		2.6	-103.235		2.6	240.807		2.6	-112.471		312.385	4
	2.60168	78.88		2.6017	-23.589		2.6017	-20.526		2.6017	-103.221		2.6017	240.803		2.6017	-112.48		312.393	0
	2.60331	78.92		2.6033	-23.59		2.6033	-20.525		2.6033	-103.209		2.6033	240.791		2.6033	-112.484		312.401	1
	2.60494	78.92		2.605	-23.592		2.605	-20.526		2.605	-103.212		2.605	240.778		2.605	-112.48		312.409	1
	2.60671	78.95		2.6067	-23.592		2.6067	-20.525		2.6067	-103.217		2.6067	240.767		2.6067	-112.474		312.417	5
	2.60834	78.99		2.6083	-23.599		2.6083	-20.524		2.6083	-103.224		2.6083	240.756		2.6083	-112.48		312.425	1
	2.60998	79.02		2.61	-23.608		2.61	-20.523		2.61	-103.229		2.61	240.754		2.61	-112.482		312.433	1
	2.6116	78.98		2.6117	-23.618		2.6117	-20.523		2.6117	-103.236		2.6117	240.755		2.6117	-112.466		312.442	2
	2.61337	78.94		2.6133	-23.631		2.6133	-20.522		2.6133	-103.251		2.6133	240.759		2.6133	-112.465		312.45	0
	2.61501	78.9		2.615	-23.644		2.615	-20.523		2.615	-103.271		2.615	240.765		2.615	-112.46		312.458	3
	2.61665	78.86		2.6167	-23.654		2.6167	-20.521		2.6167	-103.292		2.6167	240.772		2.6167	-112.448		312.466	0
	2.61827	78.86		2.6183	-23.663		2.6183	-20.517		2.6183	-103.313		2.6183	240.778		2.6183	-112.437		312.474	0
	2.62004	78.88		2.62	-23.669		2.62	-20.513		2.62	-103.333		2.62	240.785		2.62	-112.425		312.482	0
	2.62196	78.87		2.6217	-23.675		2.6217	-20.509		2.6217	-103.328		2.6217	240.795		2.6217	-112.408		312.49	1
	2.62331	78.9		2.6233	-23.681		2.6233	-20.505		2.6233	-103.322		2.6233	240.805		2.6233	-112.393		312.498	2
	2.62494	78.93		2.625	-23.687		2.625	-20.506		2.625	-103.316		2.625	240.814		2.625	-112.376		312.506	1
	2.62671	78.89		2.6267	-23.692		2.6267	-20.504		2.6267	-103.312		2.6267	240.818		2.6267	-112.364		312.514	0
	2.62834	78.91		2.6283	-23.698		2.6283	-20.502		2.6283	-103.308		2.6283	240.825		2.6283	-112.363		312.522	2
	2.62997	78.95		2.63	-23.705		2.63	-20.501		2.63	-103.304		2.63	240.835		2.63	-112.37		312.53	3
	2.6316	78.96		2.6317	-23.709		2.6317	-20.5		2.6317	-103.298		2.6317	240.844		2.6317	-112.367		312.538	2
	2.63337	78.94		2.6333	-23.712		2.6333	-20.5		2.6333	-103.292		2.6333	240.851		2.6333	-112.382		312.546	0
	2.63501	78.9		2.635	-23.712		2.635	-20.503		2.635	-103.286		2.635	240.855		2.635	-112.401		312.554	1
	2.63663	78.88		2.6367	-23.713		2.6367	-20.509		2.6367	-103.28		2.6367	240.857		2.6367	-112.413		312.562	0
	2.63827	78.9		2.6383	-23.711		2.6383	-20.513		2.6383	-103.285		2.6383	240.853		2.6383	-112.437		312.57	0
	2.64004	78.9		2.64	-23.707		2.64	-20.516		2.64	-103.282		2.64	240.847		2.64	-112.462		312.578	1
	2.64168	78.88		2.6417	-23.702		2.6417	-20.517		2.6417	-103.276		2.6417	240.843		2.6417	-112.484		312.586	1
	2.6433	78.86		2.6433	-23.701		2.6433	-20.52		2.6433	-103.267		2.6433	240.84		2.6433	-112.516		312.594	0
	2.64494	78.9		2.645	-23.7		2.645	-20.523		2.645	-103.26		2.645	240.836		2.645	-112.538		312.602	2
	2.64671	78.94		2.6467	-23.695		2.6467	-20.524		2.6467	-103.252		2.6467	240.828		2.6467	-112.553		312.61	0
	2.64834	78.93		2.6483	-23.69		2.6483	-20.524		2.6483	-103.255		2.6483	240.82		2.6483	-112.571		312.618	2
	2.64998	78.89		2.65	-23.687		2.65	-20.527		2.65	-103.257		2.65	240.813		2.65	-112.578		312.626	0
	2.65159	78.88		2.6517	-23.683		2.6517	-20.528		2.6517	-103.258		2.6517	240.812		2.6517	-112.585		312.634	1
	2.65337	78.86		2.6533	-23.683		2.6533	-20.527		2.6533	-103.259		2.6533	240.812		2.6533	-112.601		312.642	3
	2.65501	78.9		2.655	-23.683		2.655	-20.527		2.655	-103.258		2.655	240.817		2.655	-112.614		312.65	0
	2.65663	78.92		2.6567	-23.687		2.6567	-20.527		2.6567	-103.261		2.6567	240.825		2.6567	-112.631		312.658	4
	2.65827	78.91		2.6583	-23.691		2.6583	-20.527		2.6583	-103.273		2.6583	240.834		2.6583	-112.644		312.666	0
	2.66004	78.88		2.66	-23.689		2.66	-20.523		2.66	-103.283		2.66	240.845		2.66	-112.651		312.674	0
	2.66168	78.87		2.6617	-23.688		2.6617	-20.519		2.6617	-103.291		2.6617	240.855		2.6617	-112.661		312.682	0
	2.6633	78.89		2.6633	-23.687		2.6633	-20.513		2.6633	-103.3		2.6633	240.867		2.6633	-112.662		312.69	3
	2.66494	78.88		2.665	-23.687		2.665	-20.509		2.665	-103.3		2.665	240.876		2.665	-112.666		312.698	3
	2.66657	78.88		2.6667	-23.686		2.6667	-20.505		2.6667	-103.298		2.6667	240.887		2.6667	-112.665		312.706	2
	2.66834	78.89		2.6683	-23.686		2.6683	-20.504		2.6683	-103.298		2.6683	240.896		2.6683	-112.668		312.714	0
	2.66997	78.85		2.67	-23.688		2.67	-20.506		2.67	-103.298		2.67	240.906		2.67	-112.659		312.723	2
	2.6716	78.84		2.6717	-23.691		2.6717	-20.509		2.6717	-103.297		2.6717	240.919		2.6717	-112.662		312.731	3
	2.67324	78.84		2.6733	-23.693		2.6733	-20.513		2.6733	-103.295		2.6733	240.934		2.6733	-112.663		312.739	1
	2.67501	78.8		2.675	-23.697		2.675	-20.518		2.675	-103.292		2.675	240.954		2.675	-112.663		312.747	0
	2.67663	78.82		2.6767	-23.703		2.6767	-20.522		2.6767	-103.29		2.6767	240.97		2.6767	-112.668		312.755	1
	2.67827	78.86		2.6783	-23.706		2.6783	-20.529		2.6783	-103.288		2.6783	240.985		2.6783	-112.665		312.763	2
	2.68004	78.84		2.68	-23.708		2.68	-20.536		2.68	-103.286		2.68	241.001		2.68	-112.658		312.771	4
	2.68168	78.83		2.6817	-23.711		2.6817	-20.542		2.6817	-103.285		2.6817	241.011		2.6817	-112.663		312.779	5
	2.6833	78.81		2.6833	-23.714		2.6833	-20.548		2.6833	-103.279		2.6833	241.019		2.6833	-112.672		312.787	2
	2.68494	78.77		2.685	-23.719		2.685	-20.552		2.685	-103.265		2.685	241.027		2.685	-112.675		312.795	3
	2.68657	78.79		2.6867	-23.728		2.6867	-20.555		2.6867	-103.251		2.6867	241.032		2.6867	-112.679		312.803	2
	2.68833	78.81		2.6883	-23.739		2.6883	-20.554		2.6883	-103.236		2.6883	241.036		2.6883	-112.677		312.811	3
	2.68997	78.84		2.69	-23.75		2.69	-20.553		2.69	-103.222		2.69	241.036		2.69	-112.671		312.819	3
	2.6916	78.88		2.6917	-23.761		2.6917	-20.552		2.6917	-103.216		2.6917	241.027		2.6917	-112.666		312.827	0
	2.69324	78.86		2.6933	-23.772		2.6933	-20.553		2.6933	-103.211		2.6933	241.019		2.6933	-112.661		312.835	2
	2.695	78.83		2.695	-23.786		2.695	-20.554		2.695	-103.207		2.695	241.008		2.695	-112.653		312.843	3
	2.69662	78.79		2.6967	-23.802		2.6967	-20.555		2.6967	-103.202		2.6967	240.995		2.6967	-112.651		312.851	1
	2.69827	78.79		2.6983	-23.819		2.6983	-20.555		2.6983	-103.199		2.6983	240.988		2.6983	-112.643		312.859	0
	2.70004	78.75		2.7	-23.836		2.7	-20.559		2.7	-103.196		2.7	240.983		2.7	-112.627		312.867	1
	2.70167	78.75		2.7017	-23.851		2.7017	-20.56		2.7017	-103.204		2.7017	240.974		2.7017	-112.618		312.875	0
	2.7033	78.79		2.7033	-23.862		2.7033	-20.562		2.7033	-103.213		2.7033	240.964		2.7033	-112.62		312.883	3
	2.70494	78.77		2.705	-23.872		2.705	-20.562		2.705	-103.222		2.705	240.954		2.705	-112.618		312.891	0
	2.70657	78.77		2.7067	-23.883		2.7067	-20.559		2.7067	-103.231		2.7067	240.944		2.7067	-112.606		312.899	0
	2.70862	78.79		2.7083	-23.893		2.7083	-20.555		2.7083	-103.235		2.7083	240.936		2.7083	-112.586		312.907	2
	2.70997	78.77		2.71	-23.901		2.71	-20.552		2.71	-103.236		2.71	240.93		2.71	-112.575		312.915	0
	2.7116	78.73		2.7117	-23.908		2.7117	-20.55		2.7117	-103.237		2.7117	240.927		2.7117	-112.567		312.923	2
	2.71322	78.71		2.7133	-23.916		2.7133	-20.553		2.7133	-103.239		2.7133	240.925		2.7133	-112.56		312.931	0
	2.715	78.73		2.715	-23.921		2.715	-20.556		2.715	-103.239		2.715	240.926		2.715	-112.568		312.939	1
	2.71662	78.72		2.7167	-23.926		2.7167	-20.555		2.7167	-103.24		2.7167	240.926		2.7167	-112.575		312.947	2
	2.71827	78.68		2.7183	-23.931		2.7183	-20.554		2.7183	-103.242		2.7183	240.936		2.7183	-112.585		312.955	1
	2.72004	78.66		2.72	-23.936		2.72	-20.551		2.72	-103.244		2.72	240.946		2.72	-112.579		312.963	0
	2.72165	78.68		2.7217	-23.939		2.7217	-20.549		2.7217	-103.246		2.7217	240.959		2.7217	-112.578		312.972	0
	2.7233	78.69		2.7233	-23.938		2.7233	-20.548		2.7233	-103.25		2.7233	240.971		2.7233	-112.582		312.98	0
	2.72494	78.66		2.725	-23.935		2.725	-20.55		2.725	-103.253		2.725	240.977		2.725	-112.596		312.988	1
	2.72657	78.69		2.7267	-23.933		2.7267	-20.551		2.7267	-103.257		2.7267	240.98		2.7267	-112.607		312.996	1
	2.72833	78.71		2.7283	-23.935		2.7283	-20.554		2.7283	-103.252		2.7283	240.98		2.7283	-112.614		313.004	1
	2.72997	78.75		2.73	-23.939		2.73	-20.551		2.73	-103.247		2.73	240.979		2.73	-112.621		313.012	1
	2.7316	78.79		2.7317	-23.944		2.7317	-20.548		2.7317	-103.24		2.7317	240.973		2.7317	-112.616		313.02	1
	2.73324	78.79		2.7333	-23.949		2.7333	-20.548		2.7333	-103.232		2.7333	240.968		2.7333	-112.614		313.028	0
	2.735	78.83		2.735	-23.952		2.735	-20.548		2.735	-103.228		2.735	240.954		2.735	-112.609		313.036	1
	2.73663	78.79		2.7367	-23.953		2.7367	-20.547		2.7367	-103.228		2.7367	240.939		2.7367	-112.612		313.044	2
	2.73827	78.79		2.7383	-23.955		2.7383	-20.549		2.7383	-103.227		2.7383	240.922		2.7383	-112.614		313.052	2
	2.74003	78.78		2.74	-23.961		2.74	-20.55		2.74	-103.224		2.74	240.903		2.74	-112.618		313.06	1
	2.74167	78.74		2.7417	-23.966		2.7417	-20.551		2.7417	-103.221		2.7417	240.889		2.7417	-112.618		313.068	1
	2.7433	78.72		2.7433	-23.972		2.7433	-20.552		2.7433	-103.215		2.7433	240.879		2.7433	-112.615		313.076	1
	2.74494	78.7		2.745	-23.974		2.745	-20.549		2.745	-103.214		2.745	240.869		2.745	-112.613		313.084	2
	2.74656	78.66		2.7467	-23.971		2.7467	-20.546		2.7467	-103.216		2.7467	240.861		2.7467	-112.617		313.092	1
	2.74832	78.64		2.7483	-23.967		2.7483	-20.541		2.7483	-103.218		2.7483	240.851		2.7483	-112.624		313.1	1
	2.74995	78.63		2.75	-23.964		2.75	-20.532		2.75	-103.219		2.75	240.843		2.75	-112.62		313.108	2
	2.75208	78.62		2.7517	-23.96		2.7517	-20.524		2.7517	-103.219		2.7517	240.839		2.7517	-112.614		313.116	2
	2.75324	78.65		2.7533	-23.957		2.7533	-20.52		2.7533	-103.211		2.7533	240.834		2.7533	-112.609		313.124	2
	2.755	78.64		2.755	-23.954		2.755	-20.515		2.755	-103.202		2.755	240.828		2.755	-112.603		313.132	3
	2.75662	78.68		2.7567	-23.952		2.7567	-20.513		2.7567	-103.195		2.7567	240.824		2.7567	-112.605		313.14	0
	2.75827	78.67		2.7583	-23.95		2.7583	-20.513		2.7583	-103.188		2.7583	240.824		2.7583	-112.61		313.148	5
	2.76003	78.65		2.76	-23.947		2.76	-20.514		2.76	-103.183		2.76	240.824		2.76	-112.613		313.156	0
	2.76167	78.65		2.7617	-23.946		2.7617	-20.516		2.7617	-103.178		2.7617	240.829		2.7617	-112.625		313.164	0
	2.7633	78.65		2.7633	-23.946		2.7633	-20.519		2.7633	-103.177		2.7633	240.836		2.7633	-112.632		313.172	0
	2.76494	78.62		2.765	-23.945		2.765	-20.522		2.765	-103.173		2.765	240.843		2.765	-112.635		313.18	3
	2.76656	78.62		2.7667	-23.943		2.7667	-20.529		2.7667	-103.172		2.7667	240.852		2.7667	-112.647		313.188	0
	2.76832	78.66		2.7683	-23.941		2.7683	-20.535		2.7683	-103.169		2.7683	240.857		2.7683	-112.661		313.197	0
	2.76997	78.67		2.77	-23.942		2.77	-20.542		2.77	-103.168		2.77	240.854		2.77	-112.673		313.205	0
	2.7716	78.65		2.7717	-23.943		2.7717	-20.547		2.7717	-103.163		2.7717	240.853		2.7717	-112.685		313.213	0
	2.77368	78.64		2.7733	-23.948		2.7733	-20.548		2.7733	-103.153		2.7733	240.852		2.7733	-112.691		313.221	1
	2.775	78.63		2.775	-23.953		2.775	-20.548		2.775	-103.145		2.775	240.85		2.775	-112.687		313.229	0
	2.77662	78.63		2.7767	-23.961		2.7767	-20.548		2.7767	-103.136		2.7767	240.846		2.7767	-112.687		313.237	2
	2.77827	78.67		2.7783	-23.967		2.7783	-20.546		2.7783	-103.127		2.7783	240.842		2.7783	-112.687		313.245	3
	2.7799	78.71		2.78	-23.972		2.78	-20.543		2.78	-103.125		2.78	240.832		2.78	-112.68		313.253	0
	2.78165	78.75		2.7817	-23.979		2.7817	-20.542		2.7817	-103.125		2.7817	240.824		2.7817	-112.677		313.261	0
	2.7833	78.76		2.7833	-23.987		2.7833	-20.539		2.7833	-103.125		2.7833	240.819		2.7833	-112.675		313.269	1
	2.78494	78.73		2.785	-23.996		2.785	-20.537		2.785	-103.125		2.785	240.815		2.785	-112.674		313.277	0
	2.78657	78.73		2.7867	-24.003		2.7867	-20.534		2.7867	-103.124		2.7867	240.821		2.7867	-112.669		313.285	1
	2.78833	78.69		2.7883	-24.006		2.7883	-20.534		2.7883	-103.125		2.7883	240.824		2.7883	-112.674		313.293	0
	2.78997	78.65		2.79	-24.008		2.79	-20.536		2.79	-103.135		2.79	240.831		2.79	-112.678		313.301	3
	2.7916	78.63		2.7917	-24.007		2.7917	-20.538		2.7917	-103.144		2.7917	240.839		2.7917	-112.68		313.309	0
	2.79321	78.6		2.7933	-24.008		2.7933	-20.535		2.7933	-103.154		2.7933	240.847		2.7933	-112.675		313.317	1
	2.795	78.59		2.795	-24.012		2.795	-20.533		2.795	-103.163		2.795	240.857		2.795	-112.672		313.325	1
	2.79663	78.55		2.7967	-24.017		2.7967	-20.531		2.7967	-103.165		2.7967	240.866		2.7967	-112.667		313.333	1
	2.79827	78.51		2.7983	-24.021		2.7983	-20.532		2.7983	-103.165		2.7983	240.874		2.7983	-112.661		313.341	2
	2.79988	78.49		2.8	-24.025		2.8	-20.532		2.8	-103.165		2.8	240.882		2.8	-112.665		313.349	2
	2.80165	78.48		2.8017	-24.029		2.8017	-20.536		2.8017	-103.166		2.8017	240.885		2.8017	-112.668		313.357	0
	2.8033	78.52		2.8033	-24.032		2.8033	-20.54		2.8033	-103.169		2.8033	240.885		2.8033	-112.673		313.365	2
	2.80494	78.56		2.805	-24.036		2.805	-20.543		2.805	-103.174		2.805	240.885		2.805	-112.674		313.373	2
	2.80656	78.58		2.8067	-24.039		2.8067	-20.546		2.8067	-103.178		2.8067	240.89		2.8067	-112.674		313.381	0
	2.80833	78.58		2.8083	-24.04		2.8083	-20.547		2.8083	-103.182		2.8083	240.89		2.8083	-112.674		313.389	6
	2.80995	78.6		2.81	-24.038		2.81	-20.552		2.81	-103.187		2.81	240.886		2.81	-112.685		313.397	2
	2.8116	78.64		2.8117	-24.032		2.8117	-20.558		2.8117	-103.194		2.8117	240.885		2.8117	-112.694		313.405	1
	2.81323	78.66		2.8133	-24.024		2.8133	-20.564		2.8133	-103.202		2.8133	240.875		2.8133	-112.712		313.414	0
	2.815	78.62		2.815	-24.017		2.815	-20.569		2.815	-103.209		2.815	240.867		2.815	-112.719		313.422	1
	2.81662	78.6		2.8167	-24.012		2.8167	-20.572		2.8167	-103.208		2.8167	240.856		2.8167	-112.724		313.43	1
	2.81825	78.63		2.8183	-24.007		2.8183	-20.572		2.8183	-103.208		2.8183	240.849		2.8183	-112.727		313.438	0
	2.81988	78.61		2.82	-24.001		2.82	-20.571		2.82	-103.207		2.82	240.845		2.82	-112.734		313.446	0
	2.82166	78.59		2.8217	-23.999		2.8217	-20.571		2.8217	-103.206		2.8217	240.84		2.8217	-112.733		313.454	1
	2.82328	78.55		2.8233	-23.996		2.8233	-20.57		2.8233	-103.211		2.8233	240.833		2.8233	-112.735		313.462	0
	2.82494	78.51		2.825	-23.994		2.825	-20.572		2.825	-103.217		2.825	240.829		2.825	-112.738		313.47	2
	2.82656	78.53		2.8267	-23.994		2.8267	-20.573		2.8267	-103.224		2.8267	240.827		2.8267	-112.734		313.478	2
	2.82833	78.51		2.8283	-23.994		2.8283	-20.573		2.8283	-103.229		2.8283	240.827		2.8283	-112.734		313.486	1
	2.82997	78.47		2.83	-23.995		2.83	-20.574		2.83	-103.232		2.83	240.833		2.83	-112.729		313.494	0
	2.83159	78.49		2.8317	-23.995		2.8317	-20.574		2.8317	-103.234		2.8317	240.844		2.8317	-112.731		313.502	0
	2.83323	78.45		2.8333	-23.993		2.8333	-20.573		2.8333	-103.246		2.8333	240.856		2.8333	-112.737		313.51	1
	2.835	78.41		2.835	-23.99		2.835	-20.575		2.835	-103.257		2.835	240.866		2.835	-112.73		313.518	4
	2.83662	78.41		2.8367	-23.988		2.8367	-20.572		2.8367	-103.267		2.8367	240.878		2.8367	-112.719		313.526	2
	2.83827	78.45		2.8383	-23.986		2.8383	-20.567		2.8383	-103.277		2.8383	240.891		2.8383	-112.712		313.534	0
	2.83989	78.49		2.84	-23.984		2.84	-20.563		2.84	-103.28		2.84	240.906		2.84	-112.704		313.542	4
	2.84166	78.52		2.8417	-23.982		2.8417	-20.558		2.8417	-103.278		2.8417	240.918		2.8417	-112.696		313.55	0
	2.8433	78.48		2.8433	-23.982		2.8433	-20.554		2.8433	-103.274		2.8433	240.927		2.8433	-112.704		313.558	0
	2.84494	78.52		2.845	-23.982		2.845	-20.553		2.845	-103.27		2.845	240.936		2.845	-112.709		313.566	1
	2.84654	78.5		2.8467	-23.982		2.8467	-20.55		2.8467	-103.267		2.8467	240.943		2.8467	-112.711		313.574	1
	2.84833	78.54		2.8483	-23.985		2.8483	-20.548		2.8483	-103.263		2.8483	240.949		2.8483	-112.715		313.582	0
	2.84997	78.58		2.85	-23.989		2.85	-20.547		2.85	-103.257		2.85	240.959		2.85	-112.717		313.59	1
	2.85168	78.59		2.8517	-23.991		2.8517	-20.545		2.8517	-103.251		2.8517	240.971		2.8517	-112.72		313.598	2
	2.85323	78.55		2.8533	-23.992		2.8533	-20.545		2.8533	-103.244		2.8533	240.983		2.8533	-112.73		313.607	0
	2.855	78.51		2.855	-23.992		2.855	-20.546		2.855	-103.238		2.855	240.997		2.855	-112.738		313.615	2
	2.85663	78.47		2.8567	-23.998		2.8567	-20.548		2.8567	-103.231		2.8567	241.005		2.8567	-112.749		313.623	3
	2.85826	78.45		2.8583	-24		2.8583	-20.549		2.8583	-103.225		2.8583	241.009		2.8583	-112.76		313.631	1
	2.85994	78.48		2.86	-24.005		2.86	-20.549		2.86	-103.21		2.86	241.012		2.86	-112.76		313.639	1
	2.86166	78.52		2.8617	-24.012		2.8617	-20.547		2.8617	-103.195		2.8617	241.013		2.8617	-112.756		313.647	1
	2.8633	78.5		2.8633	-24.019		2.8633	-20.545		2.8633	-103.179		2.8633	241.012		2.8633	-112.756		313.655	2
	2.86493	78.46		2.865	-24.026		2.865	-20.544		2.865	-103.165		2.865	241.006		2.865	-112.757		313.663	0
	2.86656	78.48		2.8667	-24.032		2.8667	-20.54		2.8667	-103.155		2.8667	240.998		2.8667	-112.758		313.671	0
	2.86831	78.45		2.8683	-24.04		2.8683	-20.537		2.8683	-103.153		2.8683	240.984		2.8683	-112.761		313.679	0
	2.86997	78.47		2.87	-24.052		2.87	-20.535		2.87	-103.151		2.87	240.967		2.87	-112.765		313.687	2
	2.87159	78.5		2.8717	-24.065		2.8717	-20.533		2.8717	-103.149		2.8717	240.946		2.8717	-112.766		313.695	0
	2.87323	78.52		2.8733	-24.073		2.8733	-20.532		2.8733	-103.147		2.8733	240.924		2.8733	-112.766		313.703	0
	2.875	78.54		2.875	-24.083		2.875	-20.529		2.875	-103.147		2.875	240.904		2.875	-112.77		313.711	4
	2.87662	78.58		2.8767	-24.092		2.8767	-20.527		2.8767	-103.155		2.8767	240.875		2.8767	-112.775		313.719	1
	2.87826	78.57		2.8783	-24.104		2.8783	-20.526		2.8783	-103.168		2.8783	240.847		2.8783	-112.776		313.727	0
	2.87989	78.53		2.88	-24.112		2.88	-20.523		2.88	-103.18		2.88	240.82		2.88	-112.77		313.735	2
	2.88194	78.48		2.8817	-24.117		2.8817	-20.52		2.8817	-103.191		2.8817	240.79		2.8817	-112.766		313.743	1
	2.8833	78.45		2.8833	-24.122		2.8833	-20.518		2.8833	-103.202		2.8833	240.765		2.8833	-112.759		313.751	0
	2.88491	78.41		2.885	-24.127		2.885	-20.519		2.885	-103.203		2.885	240.738		2.885	-112.754		313.759	1
	2.88656	78.37		2.8867	-24.13		2.8867	-20.518		2.8867	-103.204		2.8867	240.708		2.8867	-112.755		313.767	1
	2.88833	78.37		2.8883	-24.133		2.8883	-20.521		2.8883	-103.204		2.8883	240.682		2.8883	-112.755		313.775	6
	2.88997	78.41		2.89	-24.136		2.89	-20.524		2.89	-103.205		2.89	240.658		2.89	-112.762		313.783	2
	2.89159	78.4		2.8917	-24.14		2.8917	-20.527		2.8917	-103.205		2.8917	240.637		2.8917	-112.763		313.792	0
	2.89321	78.42		2.8933	-24.143		2.8933	-20.529		2.8933	-103.202		2.8933	240.634		2.8933	-112.764		313.8	1
	2.89501	78.43		2.895	-24.141		2.895	-20.531		2.895	-103.199		2.895	240.636		2.895	-112.769		313.808	1
	2.89663	78.43		2.8967	-24.135		2.8967	-20.533		2.8967	-103.194		2.8967	240.636		2.8967	-112.78		313.816	0
	2.89826	78.39		2.8983	-24.131		2.8983	-20.537		2.8983	-103.19		2.8983	240.643		2.8983	-112.79		313.824	0
	2.89989	78.37		2.9	-24.128		2.9	-20.539		2.9	-103.184		2.9	240.651		2.9	-112.804		313.832	2
	2.90165	78.4		2.9017	-24.124		2.9017	-20.541		2.9017	-103.18		2.9017	240.65		2.9017	-112.817		313.84	1
	2.90329	78.37		2.9033	-24.123		2.9033	-20.541		2.9033	-103.172		2.9033	240.651		2.9033	-112.819		313.848	2
	2.90493	78.39		2.905	-24.123		2.905	-20.54		2.905	-103.157		2.905	240.655		2.905	-112.826		313.856	3
	2.90656	78.35		2.9067	-24.121		2.9067	-20.539		2.9067	-103.142		2.9067	240.658		2.9067	-112.828		313.864	4
	2.90833	78.34		2.9083	-24.118		2.9083	-20.537		2.9083	-103.128		2.9083	240.662		2.9083	-112.827		313.872	2
	2.90994	78.3		2.91	-24.115		2.91	-20.536		2.91	-103.116		2.91	240.662		2.91	-112.83		313.88	1
	2.91158	78.34		2.9117	-24.113		2.9117	-20.535		2.9117	-103.116		2.9117	240.655		2.9117	-112.833		313.888	0
	2.91323	78.37		2.9133	-24.114		2.9133	-20.534		2.9133	-103.117		2.9133	240.647		2.9133	-112.833		313.896	1
	2.915	78.39		2.915	-24.116		2.915	-20.532		2.915	-103.119		2.915	240.636		2.915	-112.835		313.904	1
	2.91662	78.39		2.9167	-24.118		2.9167	-20.531		2.9167	-103.121		2.9167	240.622		2.9167	-112.835		313.912	0
	2.91826	78.35		2.9183	-24.119		2.9183	-20.531		2.9183	-103.124		2.9183	240.613		2.9183	-112.835		313.92	3
	2.91989	78.31		2.92	-24.116		2.92	-20.529		2.92	-103.127		2.92	240.609		2.92	-112.834		313.928	0
	2.92166	78.32		2.9217	-24.111		2.9217	-20.528		2.9217	-103.141		2.9217	240.599		2.9217	-112.824		313.936	0
	2.9233	78.32		2.9233	-24.105		2.9233	-20.527		2.9233	-103.155		2.9233	240.587		2.9233	-112.812		313.944	1
	2.92493	78.28		2.925	-24.1		2.925	-20.522		2.925	-103.17		2.925	240.575		2.925	-112.798		313.952	3
	2.92654	78.24		2.9267	-24.094		2.9267	-20.518		2.9267	-103.184		2.9267	240.56		2.9267	-112.79		313.96	2
	2.92833	78.21		2.9283	-24.086		2.9283	-20.514		2.9283	-103.191		2.9283	240.546		2.9283	-112.784		313.969	2
	2.92997	78.25		2.93	-24.083		2.93	-20.511		2.93	-103.194		2.93	240.534		2.93	-112.785		313.977	1
	2.93159	78.28		2.9317	-24.078		2.9317	-20.51		2.9317	-103.196		2.9317	240.525		2.9317	-112.791		313.985	1
	2.93323	78.29		2.9333	-24.075		2.9333	-20.51		2.9333	-103.2		2.9333	240.518		2.9333	-112.789		313.993	2
	2.93498	78.28		2.935	-24.075		2.935	-20.509		2.935	-103.203		2.935	240.511		2.935	-112.792		314.001	1
	2.93661	78.25		2.9367	-24.075		2.9367	-20.507		2.9367	-103.207		2.9367	240.507		2.9367	-112.789		314.009	0
	2.93826	78.28		2.9383	-24.076		2.9383	-20.508		2.9383	-103.21		2.9383	240.512		2.9383	-112.792		314.017	5
	2.93988	78.26		2.94	-24.073		2.94	-20.509		2.94	-103.214		2.94	240.521		2.94	-112.803		314.025	2
	2.94166	78.28		2.9417	-24.072		2.9417	-20.511		2.9417	-103.217		2.9417	240.528		2.9417	-112.813		314.033	0
	2.94329	78.28		2.9433	-24.072		2.9433	-20.512		2.9433	-103.219		2.9433	240.541		2.9433	-112.822		314.041	0
	2.94493	78.32		2.945	-24.075		2.945	-20.512		2.945	-103.22		2.945	240.555		2.945	-112.819		314.049	1
	2.94655	78.3		2.9467	-24.082		2.9467	-20.514		2.9467	-103.218		2.9467	240.561		2.9467	-112.813		314.057	0
	2.94833	78.27		2.9483	-24.09		2.9483	-20.514		2.9483	-103.209		2.9483	240.57		2.9483	-112.804		314.065	5
	2.94996	78.26		2.95	-24.099		2.95	-20.513		2.95	-103.199		2.95	240.575		2.95	-112.802		314.073	0
	2.95158	78.22		2.9517	-24.106		2.9517	-20.512		2.9517	-103.188		2.9517	240.578		2.9517	-112.798		314.081	0
	2.95322	78.23		2.9533	-24.116		2.9533	-20.511		2.9533	-103.178		2.9533	240.582		2.9533	-112.799		314.089	2
	2.95499	78.26		2.955	-24.126		2.955	-20.51		2.955	-103.173		2.955	240.581		2.955	-112.8		314.097	1
	2.95661	78.27		2.9567	-24.141		2.9567	-20.507		2.9567	-103.169		2.9567	240.574		2.9567	-112.806		314.105	1
	2.95825	78.25		2.9583	-24.158		2.9583	-20.504		2.9583	-103.166		2.9583	240.566		2.9583	-112.812		314.113	3
	2.95989	78.21		2.96	-24.172		2.96	-20.501		2.96	-103.163		2.96	240.555		2.96	-112.817		314.121	1
	2.96166	78.17		2.9617	-24.185		2.9617	-20.5		2.9617	-103.162		2.9617	240.543		2.9617	-112.82		314.129	1
	2.96328	78.21		2.9633	-24.195		2.9633	-20.499		2.9633	-103.162		2.9633	240.537		2.9633	-112.826		314.138	1
	2.96492	78.25		2.965	-24.202		2.965	-20.496		2.965	-103.17		2.965	240.528		2.965	-112.825		314.146	5
	2.96655	78.26		2.9667	-24.209		2.9667	-20.493		2.9667	-103.179		2.9667	240.524		2.9667	-112.825		314.154	2
	2.9683	78.23		2.9683	-24.215		2.9683	-20.49		2.9683	-103.189		2.9683	240.519		2.9683	-112.829		314.162	3
	2.96995	78.23		2.97	-24.221		2.97	-20.485		2.97	-103.199		2.97	240.51		2.97	-112.827		314.17	2
	2.97158	78.21		2.9717	-24.226		2.9717	-20.48		2.9717	-103.206		2.9717	240.499		2.9717	-112.834		314.178	1
	2.97322	78.17		2.9733	-24.228		2.9733	-20.476		2.9733	-103.208		2.9733	240.486		2.9733	-112.839		314.186	2
	2.97498	78.13		2.975	-24.23		2.975	-20.473		2.975	-103.212		2.975	240.473		2.975	-112.849		314.194	0
	2.97661	78.09		2.9767	-24.23		2.9767	-20.474		2.9767	-103.216		2.9767	240.465		2.9767	-112.856		314.202	2
	2.97825	78.12		2.9783	-24.231		2.9783	-20.475		2.9783	-103.219		2.9783	240.452		2.9783	-112.87		314.21	1
	2.97989	78.14		2.98	-24.229		2.98	-20.475		2.98	-103.222		2.98	240.44		2.98	-112.886		314.218	2
	2.98166	78.14		2.9817	-24.227		2.9817	-20.475		2.9817	-103.225		2.9817	240.436		2.9817	-112.899		314.226	1
	2.98328	78.18		2.9833	-24.221		2.9833	-20.475		2.9833	-103.229		2.9833	240.437		2.9833	-112.917		314.234	1
	2.98491	78.22		2.985	-24.214		2.985	-20.475		2.985	-103.233		2.985	240.436		2.985	-112.924		314.242	0
	2.98655	78.26		2.9867	-24.205		2.9867	-20.478		2.9867	-103.237		2.9867	240.444		2.9867	-112.937		314.25	1
	2.98831	78.28		2.9883	-24.197		2.9883	-20.482		2.9883	-103.241		2.9883	240.454		2.9883	-112.942		314.258	0
	2.98995	78.24		2.99	-24.193		2.99	-20.483		2.99	-103.244		2.99	240.463		2.99	-112.941		314.266	0
	2.99158	78.27		2.9917	-24.193		2.9917	-20.487		2.9917	-103.237		2.9917	240.475		2.9917	-112.944		314.274	2
	2.99321	78.23		2.9933	-24.191		2.9933	-20.486		2.9933	-103.229		2.9933	240.49		2.9933	-112.941		314.282	1
	2.99498	78.22		2.995	-24.189		2.995	-20.484		2.995	-103.22		2.995	240.507		2.995	-112.943		314.29	2
	2.99661	78.26		2.9967	-24.19		2.9967	-20.484		2.9967	-103.21		2.9967	240.526		2.9967	-112.946		314.299	1
	2.99825	78.26		2.9983	-24.191		2.9983	-20.486		2.9983	-103.203		2.9983	240.541		2.9983	-112.949		314.307	0
	2.99988	78.22		3	-24.195		3	-20.487		3	-103.204		3	240.551		3	-112.949		314.315	1
	3.00165	78.2		3.0017	-24.201		3.0017	-20.487		3.0017	-103.202		3.0017	240.566		3.0017	-112.952		314.323	0
	3.00327	78.16		3.0033	-24.208		3.0033	-20.488		3.0033	-103.2		3.0033	240.573		3.0033	-112.959		314.331	1
	3.00492	78.12		3.005	-24.215		3.005	-20.487		3.005	-103.197		3.005	240.579		3.005	-112.963		314.339	0
	3.00654	78.08		3.0067	-24.219		3.0067	-20.487		3.0067	-103.193		3.0067	240.591		3.0067	-112.965		314.347	1
	3.00831	78.04		3.0083	-24.22		3.0083	-20.484		3.0083	-103.197		3.0083	240.604		3.0083	-112.963		314.355	2
	3.00994	78		3.01	-24.223		3.01	-20.482		3.01	-103.203		3.01	240.61		3.01	-112.958		314.363	3
	3.01206	78.03		3.0117	-24.225		3.0117	-20.481		3.0117	-103.21		3.0117	240.616		3.0117	-112.951		314.371	2
	3.01321	78.06		3.0133	-24.228		3.0133	-20.476		3.0133	-103.217		3.0133	240.62		3.0133	-112.94		314.379	2
	3.01498	78.02		3.015	-24.231		3.015	-20.471		3.015	-103.223		3.015	240.619		3.015	-112.946		314.387	1
	3.01662	77.98		3.0167	-24.235		3.0167	-20.466		3.0167	-103.219		3.0167	240.617		3.0167	-112.952		314.395	4
	3.01825	78.01		3.0183	-24.238		3.0183	-20.461		3.0183	-103.215		3.0183	240.612		3.0183	-112.957		314.403	1
	3.01989	78.05		3.02	-24.242		3.02	-20.458		3.02	-103.212		3.02	240.609		3.02	-112.963		314.411	0
	3.02165	78.09		3.0217	-24.247		3.0217	-20.457		3.0217	-103.209		3.0217	240.605		3.0217	-112.965		314.419	1
	3.02328	78.13		3.0233	-24.253		3.0233	-20.455		3.0233	-103.208		3.0233	240.601		3.0233	-112.965		314.427	1
	3.02492	78.15		3.025	-24.258		3.025	-20.455		3.025	-103.206		3.025	240.595		3.025	-112.975		314.435	2
	3.02655	78.16		3.0267	-24.26		3.0267	-20.455		3.0267	-103.206		3.0267	240.595		3.0267	-112.979		314.443	2
	3.02831	78.16		3.0283	-24.263		3.0283	-20.456		3.0283	-103.204		3.0283	240.597		3.0283	-112.988		314.452	1
	3.02995	78.12		3.03	-24.266		3.03	-20.461		3.03	-103.201		3.03	240.598		3.03	-112.998		314.46	1
	3.03158	78.08		3.0317	-24.27		3.0317	-20.467		3.0317	-103.2		3.0317	240.6		3.0317	-112.996		314.468	0
	3.03366	78.09		3.0333	-24.279		3.0333	-20.472		3.0333	-103.199		3.0333	240.598		3.0333	-112.993		314.476	2
	3.03498	78.08		3.035	-24.29		3.035	-20.478		3.035	-103.193		3.035	240.593		3.035	-112.989		314.484	1
	3.03661	78.06		3.0367	-24.302		3.0367	-20.481		3.0367	-103.181		3.0367	240.587		3.0367	-112.985		314.492	5
	3.03825	78.02		3.0383	-24.312		3.0383	-20.481		3.0383	-103.173		3.0383	240.58		3.0383	-112.985		314.5	1
	3.03989	78		3.04	-24.323		3.04	-20.484		3.04	-103.162		3.04	240.575		3.04	-112.988		314.508	1
	3.04164	78.04		3.0417	-24.333		3.0417	-20.485		3.0417	-103.153		3.0417	240.567		3.0417	-112.986		314.516	1
	3.04327	78.08		3.0433	-24.346		3.0433	-20.487		3.0433	-103.152		3.0433	240.554		3.0433	-112.987		314.524	1
	3.04492	78.12		3.045	-24.36		3.045	-20.489		3.045	-103.151		3.045	240.539		3.045	-112.997		314.532	1
	3.04659	78.1		3.0467	-24.373		3.0467	-20.491		3.0467	-103.15		3.0467	240.525		3.0467	-112.998		314.54	1
	3.04831	78.11		3.0483	-24.384		3.0483	-20.491		3.0483	-103.151		3.0483	240.512		3.0483	-113.001		314.548	2
	3.04995	78.09		3.05	-24.392		3.05	-20.49		3.05	-103.151		3.05	240.505		3.05	-112.997		314.556	0
	3.05158	78.05		3.0517	-24.394		3.0517	-20.49		3.0517	-103.154		3.0517	240.501		3.0517	-112.989		314.564	0
	3.05321	78.01		3.0533	-24.394		3.0533	-20.49		3.0533	-103.165		3.0533	240.496		3.0533	-112.982		314.572	1
	3.05498	78.05		3.055	-24.396		3.055	-20.493		3.055	-103.174		3.055	240.493		3.055	-112.975		314.58	0
	3.05661	78.09		3.0567	-24.396		3.0567	-20.49		3.0567	-103.184		3.0567	240.487		3.0567	-112.972		314.588	0
	3.05824	78.09		3.0583	-24.396		3.0583	-20.489		3.0583	-103.195		3.0583	240.481		3.0583	-112.97		314.596	3
	3.05988	78.07		3.06	-24.396		3.06	-20.487		3.06	-103.198		3.06	240.477		3.06	-112.969		314.605	1
	3.06165	78.03		3.0617	-24.394		3.0617	-20.484		3.0617	-103.201		3.0617	240.475		3.0617	-112.964		314.613	2
	3.06328	77.99		3.0633	-24.394		3.0633	-20.483		3.0633	-103.204		3.0633	240.469		3.0633	-112.958		314.621	4
	3.06491	77.95		3.065	-24.394		3.065	-20.484		3.065	-103.206		3.065	240.463		3.065	-112.958		314.629	1
	3.06654	77.91		3.0667	-24.393		3.0667	-20.485		3.0667	-103.21		3.0667	240.456		3.0667	-112.96		314.637	2
	3.06831	77.89		3.0683	-24.394		3.0683	-20.487		3.0683	-103.214		3.0683	240.449		3.0683	-112.966		314.645	0
	3.06995	77.91		3.07	-24.389		3.07	-20.488		3.07	-103.216		3.07	240.45		3.07	-112.971		314.653	1
	3.07158	77.94		3.0717	-24.38		3.0717	-20.487		3.0717	-103.22		3.0717	240.455		3.0717	-112.979		314.661	1
	3.07321	77.98		3.0733	-24.371		3.0733	-20.49		3.0733	-103.222		3.0733	240.464		3.0733	-112.983		314.669	3
	3.07497	78.02		3.075	-24.362		3.075	-20.493		3.075	-103.224		3.075	240.475		3.075	-112.986		314.677	2
	3.07712	78.07		3.0767	-24.356		3.0767	-20.496		3.0767	-103.226		3.0767	240.485		3.0767	-112.991		314.685	1
	3.07825	78.1		3.0783	-24.352		3.0783	-20.5		3.0783	-103.225		3.0783	240.49		3.0783	-112.986		314.693	0
	3.07987	78.06		3.08	-24.345		3.08	-20.503		3.08	-103.216		3.08	240.496		3.08	-112.985		314.701	1
	3.08164	78.02		3.0817	-24.341		3.0817	-20.501		3.0817	-103.207		3.0817	240.505		3.0817	-112.985		314.709	0
	3.08327	77.98		3.0833	-24.334		3.0833	-20.502		3.0833	-103.196		3.0833	240.517		3.0833	-112.983		314.717	0
	3.08492	77.94		3.085	-24.328		3.085	-20.502		3.085	-103.183		3.085	240.529		3.085	-112.985		314.725	1
	3.08654	77.94		3.0867	-24.325		3.0867	-20.505		3.0867	-103.176		3.0867	240.538		3.0867	-112.983		314.733	2
	3.0883	77.98		3.0883	-24.325		3.0883	-20.504		3.0883	-103.172		3.0883	240.541		3.0883	-112.979		314.741	0
	3.08994	77.98		3.09	-24.327		3.09	-20.505		3.09	-103.167		3.09	240.542		3.09	-112.978		314.75	2
	3.09158	77.96		3.0917	-24.328		3.0917	-20.507		3.0917	-103.162		3.0917	240.544		3.0917	-112.972		314.758	0
	3.09321	77.98		3.0933	-24.33		3.0933	-20.51		3.0933	-103.156		3.0933	240.544		3.0933	-112.951		314.766	1
	3.09498	77.97		3.095	-24.33		3.095	-20.508		3.095	-103.149		3.095	240.553		3.095	-112.932		314.774	0
	3.09661	77.96		3.0967	-24.331		3.0967	-20.505		3.0967	-103.152		3.0967	240.56		3.0967	-112.918		314.782	0
	3.09825	77.92		3.0983	-24.331		3.0983	-20.503		3.0983	-103.156		3.0983	240.564		3.0983	-112.9		314.79	2
	3.09987	77.91		3.1	-24.332		3.1	-20.501		3.1	-103.159		3.1	240.563		3.1	-112.897		314.798	2
	3.10164	77.94		3.1017	-24.333		3.1017	-20.496		3.1017	-103.163		3.1017	240.563		3.1017	-112.895		314.806	3
	3.10327	77.92		3.1033	-24.336		3.1033	-20.488		3.1033	-103.162		3.1033	240.567		3.1033	-112.895		314.814	0
	3.1049	77.93		3.105	-24.339		3.105	-20.486		3.105	-103.157		3.105	240.578		3.105	-112.895		314.822	1
	3.10653	77.95		3.1067	-24.345		3.1067	-20.484		3.1067	-103.153		3.1067	240.592		3.1067	-112.895		314.83	1
	3.1083	77.91		3.1083	-24.351		3.1083	-20.485		3.1083	-103.149		3.1083	240.604		3.1083	-112.895		314.838	1
	3.10994	77.89		3.11	-24.358		3.11	-20.485		3.11	-103.146		3.11	240.615		3.11	-112.911		314.846	1
	3.11157	77.93		3.1117	-24.364		3.1117	-20.487		3.1117	-103.143		3.1117	240.625		3.1117	-112.924		314.854	0
	3.1132	77.97		3.1133	-24.366		3.1133	-20.49		3.1133	-103.14		3.1133	240.637		3.1133	-112.941		314.862	1
	3.11497	77.97		3.115	-24.369		3.115	-20.493		3.115	-103.135		3.115	240.653		3.115	-112.958		314.87	0
	3.1166	77.94		3.1167	-24.372		3.1167	-20.497		3.1167	-103.131		3.1167	240.674		3.1167	-112.971		314.878	0
	3.11824	77.9		3.1183	-24.374		3.1183	-20.503		3.1183	-103.129		3.1183	240.691		3.1183	-112.972		314.887	0
	3.11986	77.86		3.12	-24.379		3.12	-20.51		3.12	-103.127		3.12	240.706		3.12	-112.968		314.895	4
	3.12164	77.87		3.1217	-24.387		3.1217	-20.513		3.1217	-103.127		3.1217	240.705		3.1217	-112.965		314.903	1
	3.12326	77.89		3.1233	-24.393		3.1233	-20.517		3.1233	-103.12		3.1233	240.7		3.1233	-112.97		314.911	4
	3.1249	77.93		3.125	-24.399		3.125	-20.518		3.125	-103.11		3.125	240.695		3.125	-112.97		314.919	3
	3.12652	77.91		3.1267	-24.403		3.1267	-20.517		3.1267	-103.101		3.1267	240.691		3.1267	-112.972		314.927	0
	3.1283	77.91		3.1283	-24.407		3.1283	-20.517		3.1283	-103.092		3.1283	240.686		3.1283	-112.975		314.935	1
	3.12993	77.92		3.13	-24.413		3.13	-20.519		3.13	-103.088		3.13	240.673		3.13	-112.978		314.943	1
	3.13156	77.88		3.1317	-24.421		3.1317	-20.522		3.1317	-103.092		3.1317	240.651		3.1317	-112.988		314.951	3
	3.13324	77.84		3.1333	-24.427		3.1333	-20.522		3.1333	-103.095		3.1333	240.629		3.1333	-112.986		314.959	1
	3.13496	77.81		3.135	-24.434		3.135	-20.522		3.135	-103.101		3.135	240.607		3.135	-112.98		314.967	0
	3.1366	77.83		3.1367	-24.439		3.1367	-20.525		3.1367	-103.105		3.1367	240.587		3.1367	-112.978		314.975	0
	3.13822	77.85		3.1383	-24.44		3.1383	-20.528		3.1383	-103.11		3.1383	240.57		3.1383	-112.975		314.983	1
	3.13986	77.85		3.14	-24.44		3.14	-20.53		3.14	-103.12		3.14	240.555		3.14	-112.969		314.991	3
	3.14164	77.89		3.1417	-24.439		3.1417	-20.53		3.1417	-103.134		3.1417	240.539		3.1417	-112.961		314.999	1
	3.14326	77.92		3.1433	-24.439		3.1433	-20.528		3.1433	-103.148		3.1433	240.522		3.1433	-112.964		315.007	1
	3.1449	77.94		3.145	-24.438		3.145	-20.525		3.145	-103.162		3.145	240.503		3.145	-112.958		315.015	2
	3.14652	77.91		3.1467	-24.436		3.1467	-20.522		3.1467	-103.173		3.1467	240.488		3.1467	-112.958		315.024	0
	3.1483	77.87		3.1483	-24.434		3.1483	-20.517		3.1483	-103.177		3.1483	240.481		3.1483	-112.96		315.032	5
	3.14993	77.83		3.15	-24.434		3.15	-20.514		3.15	-103.178		3.15	240.472		3.15	-112.959		315.04	2
	3.15156	77.85		3.1517	-24.432		3.1517	-20.513		3.1517	-103.18		3.1517	240.462		3.1517	-112.969		315.048	1
	3.15319	77.85		3.1533	-24.43		3.1533	-20.509		3.1533	-103.181		3.1533	240.451		3.1533	-112.983		315.056	1
	3.15498	77.84		3.155	-24.429		3.155	-20.507		3.155	-103.182		3.155	240.44		3.155	-112.992		315.064	0
	3.1566	77.8		3.1567	-24.423		3.1567	-20.506		3.1567	-103.182		3.1567	240.432		3.1567	-113.008		315.072	0
	3.15823	77.77		3.1583	-24.417		3.1583	-20.506		3.1583	-103.182		3.1583	240.43		3.1583	-113.027		315.08	0
	3.15986	77.75		3.16	-24.411		3.16	-20.509		3.16	-103.181		3.16	240.432		3.16	-113.029		315.088	1
	3.16164	77.79		3.1617	-24.406		3.1617	-20.513		3.1617	-103.179		3.1617	240.435		3.1617	-113.036		315.096	0
	3.16326	77.81		3.1633	-24.403		3.1633	-20.517		3.1633	-103.179		3.1633	240.443		3.1633	-113.039		315.104	1
	3.1649	77.77		3.165	-24.403		3.165	-20.521		3.165	-103.177		3.165	240.448		3.165	-113.042		315.112	0
	3.16652	77.74		3.1667	-24.4		3.1667	-20.524		3.1667	-103.17		3.1667	240.453		3.1667	-113.041		315.12	1
	3.1683	77.78		3.1683	-24.402		3.1683	-20.524		3.1683	-103.158		3.1683	240.462		3.1683	-113.039		315.128	5
	3.16993	77.78		3.17	-24.401		3.17	-20.525		3.17	-103.146		3.17	240.475		3.17	-113.042		315.136	3
	3.17156	77.75		3.1717	-24.401		3.1717	-20.523		3.1717	-103.133		3.1717	240.489		3.1717	-113.044		315.144	1
	3.1732	77.75		3.1733	-24.405		3.1733	-20.522		3.1733	-103.117		3.1733	240.504		3.1733	-113.043		315.153	1
	3.17496	77.76		3.175	-24.413		3.175	-20.52		3.175	-103.113		3.175	240.521		3.175	-113.044		315.161	1
	3.1766	77.76		3.1767	-24.421		3.1767	-20.518		3.1767	-103.109		3.1767	240.537		3.1767	-113.05		315.169	2
	3.17823	77.74		3.1783	-24.429		3.1783	-20.516		3.1783	-103.106		3.1783	240.566		3.1783	-113.053		315.177	1
	3.17986	77.74		3.18	-24.437		3.18	-20.516		3.18	-103.102		3.18	240.594		3.18	-113.045		315.185	1
	3.18164	77.7		3.1817	-24.441		3.1817	-20.514		3.1817	-103.097		3.1817	240.624		3.1817	-113.038		315.193	1
	3.18326	77.66		3.1833	-24.446		3.1833	-20.513		3.1833	-103.094		3.1833	240.657		3.1833	-113.036		315.201	0
	3.18489	77.68		3.185	-24.45		3.185	-20.514		3.185	-103.098		3.185	240.691		3.185	-113.035		315.209	1
	3.18652	77.67		3.1867	-24.455		3.1867	-20.516		3.1867	-103.102		3.1867	240.722		3.1867	-113.033		315.217	0
	3.1883	77.64		3.1883	-24.46		3.1883	-20.516		3.1883	-103.105		3.1883	240.75		3.1883	-113.038		315.225	1
	3.18992	77.64		3.19	-24.467		3.19	-20.513		3.19	-103.11		3.19	240.777		3.19	-113.042		315.233	1
	3.19156	77.65		3.1917	-24.476		3.1917	-20.511		3.1917	-103.108		3.1917	240.799		3.1917	-113.039		315.241	0
	3.19365	77.6		3.1933	-24.483		3.1933	-20.508		3.1933	-103.102		3.1933	240.815		3.1933	-113.037		315.249	2
	3.19496	77.57		3.195	-24.491		3.195	-20.51		3.195	-103.096		3.195	240.821		3.195	-113.033		315.257	1
	3.19661	77.6		3.1967	-24.497		3.1967	-20.51		3.1967	-103.089		3.1967	240.82		3.1967	-113.04		315.265	0
	3.19823	77.64		3.1983	-24.503		3.1983	-20.511		3.1983	-103.085		3.1983	240.818		3.1983	-113.047		315.273	1
	3.19987	77.68		3.2	-24.504		3.2	-20.512		3.2	-103.082		3.2	240.814		3.2	-113.054		315.282	1
	3.20164	77.68		3.2017	-24.506		3.2017	-20.512		3.2017	-103.079		3.2017	240.811		3.2017	-113.051		315.29	1
	3.20327	77.67		3.2033	-24.506		3.2033	-20.513		3.2033	-103.078		3.2033	240.808		3.2033	-113.055		315.298	0
	3.2049	77.7		3.205	-24.507		3.205	-20.518		3.205	-103.077		3.205	240.802		3.205	-113.054		315.306	3
	3.20652	77.68		3.2067	-24.509		3.2067	-20.524		3.2067	-103.077		3.2067	240.795		3.2067	-113.052		315.314	0
	3.2083	77.7		3.2083	-24.511		3.2083	-20.53		3.2083	-103.078		3.2083	240.787		3.2083	-113.053		315.322	1
	3.20993	77.66		3.21	-24.514		3.21	-20.534		3.21	-103.079		3.21	240.77		3.21	-113.055		315.33	2
	3.21156	77.63		3.2117	-24.517		3.2117	-20.535		3.2117	-103.076		3.2117	240.756		3.2117	-113.057		315.338	0
	3.21319	77.63		3.2133	-24.52		3.2133	-20.534		3.2133	-103.074		3.2133	240.741		3.2133	-113.058		315.346	1
	3.21538	77.64		3.215	-24.524		3.215	-20.533		3.215	-103.073		3.215	240.726		3.215	-113.067		315.354	2
	3.21659	77.62		3.2167	-24.528		3.2167	-20.532		3.2167	-103.072		3.2167	240.712		3.2167	-113.073		315.362	0
	3.21823	77.58		3.2183	-24.532		3.2183	-20.533		3.2183	-103.075		3.2183	240.699		3.2183	-113.079		315.37	0
	3.21986	77.54		3.22	-24.537		3.22	-20.533		3.22	-103.083		3.22	240.682		3.22	-113.085		315.378	1
	3.22164	77.51		3.2217	-24.544		3.2217	-20.531		3.2217	-103.091		3.2217	240.668		3.2217	-113.081		315.386	1
	3.22326	77.53		3.2233	-24.549		3.2233	-20.529		3.2233	-103.099		3.2233	240.656		3.2233	-113.078		315.394	3
	3.22489	77.54		3.225	-24.547		3.225	-20.527		3.225	-103.107		3.225	240.646		3.225	-113.071		315.403	2
	3.22652	77.58		3.2267	-24.545		3.2267	-20.527		3.2267	-103.114		3.2267	240.646		3.2267	-113.067		315.411	1
	3.22858	77.6		3.2283	-24.543		3.2283	-20.528		3.2283	-103.128		3.2283	240.647		3.2283	-113.064		315.419	0
	3.22993	77.57		3.23	-24.538		3.23	-20.531		3.23	-103.14		3.23	240.648		3.23	-113.065		315.427	3
	3.23156	77.55		3.2317	-24.533		3.2317	-20.534		3.2317	-103.153		3.2317	240.65		3.2317	-113.061		315.435	2
	3.2332	77.56		3.2333	-24.528		3.2333	-20.533		3.2333	-103.164		3.2333	240.653		3.2333	-113.054		315.443	0
	3.23495	77.56		3.235	-24.525		3.235	-20.534		3.235	-103.17		3.235	240.657		3.235	-113.046		315.451	3
	3.23659	77.52		3.2367	-24.522		3.2367	-20.533		3.2367	-103.173		3.2367	240.663		3.2367	-113.036		315.459	1
	3.23822	77.49		3.2383	-24.516		3.2383	-20.532		3.2383	-103.174		3.2383	240.668		3.2383	-113.039		315.467	1
	3.23986	77.53		3.24	-24.51		3.24	-20.535		3.24	-103.175		3.24	240.673		3.24	-113.045		315.475	0
	3.24162	77.57		3.2417	-24.504		3.2417	-20.539		3.2417	-103.176		3.2417	240.676		3.2417	-113.051		315.483	2
	3.24325	77.59		3.2433	-24.495		3.2433	-20.541		3.2433	-103.173		3.2433	240.68		3.2433	-113.055		315.491	1
	3.2449	77.55		3.245	-24.485		3.245	-20.542		3.245	-103.171		3.245	240.687		3.245	-113.061		315.499	0
	3.24653	77.54		3.2467	-24.477		3.2467	-20.543		3.2467	-103.167		3.2467	240.699		3.2467	-113.062		315.507	1
	3.24828	77.53		3.2483	-24.471		3.2483	-20.542		3.2483	-103.164		3.2483	240.713		3.2483	-113.064		315.515	0
	3.24993	77.53		3.25	-24.466		3.25	-20.546		3.25	-103.161		3.25	240.727		3.25	-113.064		315.524	1
	3.25156	77.51		3.2517	-24.465		3.2517	-20.549		3.2517	-103.156		3.2517	240.738		3.2517	-113.068		315.532	2
	3.25319	77.52		3.2533	-24.466		3.2533	-20.551		3.2533	-103.149		3.2533	240.746		3.2533	-113.067		315.54	1
	3.25496	77.5		3.255	-24.468		3.255	-20.554		3.255	-103.135		3.255	240.75		3.255	-113.073		315.548	1
	3.25659	77.48		3.2567	-24.47		3.2567	-20.556		3.2567	-103.117		3.2567	240.754		3.2567	-113.075		315.556	0
	3.25871	77.43		3.2583	-24.475		3.2583	-20.553		3.2583	-103.1		3.2583	240.762		3.2583	-113.075		315.564	0
	3.25987	77.43		3.26	-24.484		3.26	-20.552		3.26	-103.084		3.26	240.765		3.26	-113.077		315.572	1
	3.26163	77.47		3.2617	-24.495		3.2617	-20.552		3.2617	-103.074		3.2617	240.766		3.2617	-113.079		315.58	2
	3.26326	77.51		3.2633	-24.507		3.2633	-20.551		3.2633	-103.071		3.2633	240.759		3.2633	-113.073		315.588	1
	3.2649	77.55		3.265	-24.518		3.265	-20.551		3.265	-103.068		3.265	240.752		3.265	-113.061		315.596	0
	3.26652	77.59		3.2667	-24.531		3.2667	-20.55		3.2667	-103.065		3.2667	240.743		3.2667	-113.056		315.604	1
	3.26829	77.62		3.2683	-24.538		3.2683	-20.547		3.2683	-103.065		3.2683	240.737		3.2683	-113.048		315.612	1
	3.26993	77.66		3.27	-24.546		3.27	-20.546		3.27	-103.066		3.27	240.731		3.27	-113.047		315.62	1
	3.27156	77.66		3.2717	-24.553		3.2717	-20.547		3.2717	-103.074		3.2717	240.727		3.2717	-113.042		315.628	2
	3.27319	77.62		3.2733	-24.559		3.2733	-20.545		3.2733	-103.084		3.2733	240.725		3.2733	-113.042		315.636	1
	3.27495	77.58		3.275	-24.564		3.275	-20.545		3.275	-103.097		3.275	240.721		3.275	-113.042		315.645	0
	3.27659	77.54		3.2767	-24.569		3.2767	-20.543		3.2767	-103.109		3.2767	240.717		3.2767	-113.039		315.653	1
	3.27823	77.5		3.2783	-24.574		3.2783	-20.538		3.2783	-103.119		3.2783	240.716		3.2783	-113.041		315.661	0
	3.27987	77.51		3.28	-24.58		3.28	-20.536		3.28	-103.121		3.28	240.714		3.28	-113.046		315.669	0
	3.28163	77.47		3.2817	-24.585		3.2817	-20.534		3.2817	-103.121		3.2817	240.712		3.2817	-113.058		315.677	1
	3.28326	77.43		3.2833	-24.589		3.2833	-20.536		3.2833	-103.122		3.2833	240.713		3.2833	-113.07		315.685	4
	3.28489	77.43		3.285	-24.593		3.285	-20.54		3.285	-103.121		3.285	240.713		3.285	-113.077		315.693	1
	3.28652	77.46		3.2867	-24.593		3.2867	-20.544		3.2867	-103.121		3.2867	240.711		3.2867	-113.086		315.701	1
	3.28828	77.5		3.2883	-24.592		3.2883	-20.543		3.2883	-103.121		3.2883	240.712		3.2883	-113.096		315.709	1
	3.28992	77.52		3.29	-24.591		3.29	-20.545		3.29	-103.122		3.29	240.715		3.29	-113.097		315.717	0
	3.29156	77.49		3.2917	-24.589		3.2917	-20.546		3.2917	-103.122		3.2917	240.72		3.2917	-113.104		315.725	2
	3.29319	77.45		3.2933	-24.589		3.2933	-20.548		3.2933	-103.122		3.2933	240.723		3.2933	-113.111		315.733	1
	3.29496	77.42		3.295	-24.592		3.295	-20.551		3.295	-103.123		3.295	240.728		3.295	-113.109		315.741	0
	3.29659	77.44		3.2967	-24.593		3.2967	-20.556		3.2967	-103.124		3.2967	240.733		3.2967	-113.11		315.749	0
	3.29822	77.48		3.2983	-24.594		3.2983	-20.559		3.2983	-103.123		3.2983	240.733		3.2983	-113.112		315.757	2
	3.29986	77.51		3.3	-24.596		3.3	-20.56		3.3	-103.116		3.3	240.731		3.3	-113.116		315.766	1
	3.30162	77.47		3.3017	-24.598		3.3017	-20.558		3.3017	-103.109		3.3017	240.725		3.3017	-113.125		315.774	0
	3.30326	77.47		3.3033	-24.599		3.3033	-20.557		3.3033	-103.103		3.3033	240.721		3.3033	-113.131		315.782	4
	3.30489	77.51		3.305	-24.602		3.305	-20.559		3.305	-103.097		3.305	240.715		3.305	-113.139		315.79	2
	3.30657	77.51		3.3067	-24.604		3.3067	-20.559		3.3067	-103.099		3.3067	240.71		3.3067	-113.136		315.798	2
	3.30829	77.55		3.3083	-24.604		3.3083	-20.562		3.3083	-103.104		3.3083	240.7		3.3083	-113.133		315.806	0
	3.30992	77.53		3.31	-24.605		3.31	-20.563		3.31	-103.109		3.31	240.691		3.31	-113.131		315.814	0
	3.31156	77.49		3.3117	-24.601		3.3117	-20.565		3.3117	-103.113		3.3117	240.683		3.3117	-113.131		315.822	1
	3.3132	77.46		3.3133	-24.596		3.3133	-20.566		3.3133	-103.117		3.3133	240.675		3.3133	-113.131		315.83	0
	3.31497	77.45		3.315	-24.591		3.315	-20.567		3.315	-103.123		3.315	240.672		3.315	-113.138		315.838	1
	3.31659	77.41		3.3167	-24.585		3.3167	-20.568		3.3167	-103.137		3.3167	240.667		3.3167	-113.144		315.846	2
	3.31823	77.38		3.3183	-24.577		3.3183	-20.569		3.3183	-103.152		3.3183	240.666		3.3183	-113.144		315.854	0
	3.31987	77.38		3.32	-24.573		3.32	-20.569		3.32	-103.165		3.32	240.669		3.32	-113.148		315.862	0
	3.32163	77.39		3.3217	-24.569		3.3217	-20.566		3.3217	-103.177		3.3217	240.672		3.3217	-113.149		315.87	0
	3.32325	77.39		3.3233	-24.567		3.3233	-20.564		3.3233	-103.182		3.3233	240.674		3.3233	-113.152		315.879	2
	3.32489	77.43		3.325	-24.564		3.325	-20.561		3.325	-103.182		3.325	240.678		3.325	-113.158		315.887	2
	3.32653	77.47		3.3267	-24.562		3.3267	-20.561		3.3267	-103.182		3.3267	240.683		3.3267	-113.165		315.895	1
[truncated: 310,133+ more rows]

## Sheet: Supplementary Fig. 2
	Supplementary Fig. 2. HPLC profiles showing the separation procedures of UN@C2(5)-C82 and the pure sample’s MALDI-TOF mass spectrum.
	Step 1: BP-M			Step 2: BP			Step 3: 5PBB			Step 4: BP recycle			Step 5: 5PBB recycle			MALDI-TOF
	Time / min	Absorbance		Tiime / min	Absorbance		Tiime / min	Absorbance		Tiime / min	Absorbance		Tiime / min	Absorbance		m/z	Intensity
	0.000177611	85.92		0	-14.988		0	-20.436		0	-102.417		0	0.005		300.217	1
	0.0018	85.88		0.0017	-15.004		0.0017	-20.434		0.0017	-102.425		0.0017	0.004		300.225	0
	0.00344	85.84		0.0033	-15.022		0.0033	-20.436		0.0033	-102.431		0.0033	0.007		300.233	0
	0.00507	85.84		0.005	-15.042		0.005	-20.435		0.005	-102.427		0.005	0.011		300.24	2
	0.00683	85.85		0.0067	-15.067		0.0067	-20.434		0.0067	-102.423		0.0067	0.011		300.248	0
	0.00846	85.81		0.0083	-15.089		0.0083	-20.43		0.0083	-102.417		0.0083	0.014		300.256	0
	0.01011	85.79		0.01	-15.109		0.01	-20.43		0.01	-102.409		0.01	0.019		300.264	3
	0.01173	85.79		0.0117	-15.126		0.0117	-20.433		0.0117	-102.406		0.0117	0.025		300.272	0
	0.01364	85.8		0.0133	-15.144		0.0133	-20.44		0.0133	-102.408		0.0133	0.035		300.28	2
	0.01514	85.76		0.015	-15.164		0.015	-20.443		0.015	-102.411		0.015	0.04		300.288	0
	0.01677	85.72		0.0167	-15.185		0.0167	-20.447		0.0167	-102.414		0.0167	0.043		300.295	2
	0.01841	85.75		0.0183	-15.202		0.0183	-20.45		0.0183	-102.413		0.0183	0.048		300.303	0
	0.02017	85.75		0.02	-15.222		0.02	-20.448		0.02	-102.414		0.02	0.049		300.311	3
	0.0218	85.71		0.0217	-15.245		0.0217	-20.446		0.0217	-102.422		0.0217	0.052		300.319	1
	0.02344	85.75		0.0233	-15.265		0.0233	-20.443		0.0233	-102.43		0.0233	0.057		300.327	0
	0.02508	85.73		0.025	-15.286		0.025	-20.442		0.025	-102.439		0.025	0.061		300.335	0
	0.02684	85.75		0.0267	-15.307		0.0267	-20.44		0.0267	-102.447		0.0267	0.061		300.343	0
	0.02847	85.79		0.0283	-15.33		0.0283	-20.435		0.0283	-102.453		0.0283	0.06		300.35	1
	0.03011	85.78		0.03	-15.352		0.03	-20.434		0.03	-102.45		0.03	0.056		300.358	0
	0.03174	85.75		0.0317	-15.373		0.0317	-20.43		0.0317	-102.447		0.0317	0.053		300.366	0
	0.0335	85.71		0.0333	-15.394		0.0333	-20.43		0.0333	-102.441		0.0333	0.052		300.374	0
	0.03514	85.67		0.035	-15.416		0.035	-20.432		0.035	-102.436		0.035	0.05		300.382	1
	0.03677	85.63		0.0367	-15.438		0.0367	-20.433		0.0367	-102.429		0.0367	0.047		300.39	2
	0.03841	85.67		0.0383	-15.455		0.0383	-20.436		0.0383	-102.419		0.0383	0.044		300.397	0
	0.04017	85.69		0.04	-15.47		0.04	-20.444		0.04	-102.407		0.04	0.039		300.405	3
	0.0418	85.65		0.0417	-15.484		0.0417	-20.451		0.0417	-102.391		0.0417	0.034		300.413	1
	0.04344	85.61		0.0433	-15.498		0.0433	-20.458		0.0433	-102.373		0.0433	0.03		300.421	0
	0.04507	85.59		0.045	-15.512		0.045	-20.465		0.045	-102.352		0.045	0.027		300.429	1
	0.04684	85.59		0.0467	-15.527		0.0467	-20.469		0.0467	-102.326		0.0467	0.026		300.437	1
	0.04847	85.55		0.0483	-15.542		0.0483	-20.469		0.0483	-102.288		0.0483	0.026		300.445	1
	0.05011	85.55		0.05	-15.552		0.05	-20.471		0.05	-102.242		0.05	0.026		300.452	1
	0.05174	85.53		0.0517	-15.561		0.0517	-20.472		0.0517	-102.193		0.0517	0.026		300.46	0
	0.0535	85.5		0.0533	-15.564		0.0533	-20.472		0.0533	-102.142		0.0533	0.027		300.468	0
	0.05514	85.49		0.055	-15.565		0.055	-20.471		0.055	-102.089		0.055	0.031		300.476	2
	0.05677	85.47		0.0567	-15.564		0.0567	-20.469		0.0567	-102.043		0.0567	0.03		300.484	1
	0.05841	85.43		0.0583	-15.56		0.0583	-20.468		0.0583	-101.997		0.0583	0.031		300.492	0
	0.06017	85.43		0.06	-15.553		0.06	-20.467		0.06	-101.953		0.06	0.036		300.5	0
	0.0618	85.47		0.0617	-15.544		0.0617	-20.466		0.0617	-101.911		0.0617	0.039		300.507	2
	0.06344	85.51		0.0633	-15.533		0.0633	-20.466		0.0633	-101.875		0.0633	0.043		300.515	1
	0.06508	85.53		0.065	-15.522		0.065	-20.47		0.065	-101.848		0.065	0.05		300.523	2
	0.06684	85.53		0.0667	-15.511		0.0667	-20.468		0.0667	-101.833		0.0667	0.058		300.531	1
	0.06847	85.5		0.0683	-15.5		0.0683	-20.464		0.0683	-101.824		0.0683	0.064		300.539	1
	0.07017	85.47		0.07	-15.488		0.07	-20.463		0.07	-101.821		0.07	0.07		300.547	0
	0.07174	85.45		0.0717	-15.476		0.0717	-20.462		0.0717	-101.825		0.0717	0.075		300.555	0
	0.0735	85.43		0.0733	-15.464		0.0733	-20.463		0.0733	-101.828		0.0733	0.08		300.563	0
	0.07514	85.43		0.075	-15.455		0.075	-20.466		0.075	-101.837		0.075	0.082		300.57	0
	0.07677	85.41		0.0767	-15.447		0.0767	-20.47		0.0767	-101.851		0.0767	0.082		300.578	0
	0.07841	85.39		0.0783	-15.441		0.0783	-20.474		0.0783	-101.869		0.0783	0.081		300.586	5
	0.08017	85.43		0.08	-15.443		0.08	-20.475		0.08	-101.892		0.08	0.078		300.594	1
	0.0818	85.45		0.0817	-15.446		0.0817	-20.475		0.0817	-101.917		0.0817	0.074		300.602	0
	0.08344	85.45		0.0833	-15.451		0.0833	-20.479		0.0833	-101.945		0.0833	0.067		300.61	0
	0.08508	85.44		0.085	-15.459		0.085	-20.483		0.085	-101.974		0.085	0.063		300.618	2
	0.08684	85.45		0.0867	-15.472		0.0867	-20.487		0.0867	-102.005		0.0867	0.057		300.625	3
	0.08847	85.49		0.0883	-15.489		0.0883	-20.49		0.0883	-102.036		0.0883	0.052		300.633	1
	0.09011	85.49		0.09	-15.509		0.09	-20.489		0.09	-102.068		0.09	0.05		300.641	0
	0.09174	85.45		0.0917	-15.53		0.0917	-20.487		0.0917	-102.094		0.0917	0.048		300.649	1
	0.0935	85.41		0.0933	-15.55		0.0933	-20.486		0.0933	-102.114		0.0933	0.046		300.657	0
	0.09514	85.37		0.095	-15.574		0.095	-20.485		0.095	-102.132		0.095	0.047		300.665	1
	0.09677	85.34		0.0967	-15.595		0.0967	-20.483		0.0967	-102.146		0.0967	0.049		300.673	1
	0.09841	85.32		0.0983	-15.615		0.0983	-20.483		0.0983	-102.162		0.0983	0.049		300.68	0
	0.10031	85.35		0.1	-15.636		0.1	-20.484		0.1	-102.183		0.1	0.051		300.688	0
	0.1018	85.31		0.1017	-15.657		0.1017	-20.487		0.1017	-102.205		0.1017	0.051		300.696	1
	0.10344	85.27		0.1033	-15.676		0.1033	-20.49		0.1033	-102.223		0.1033	0.05		300.704	0
	0.10508	85.25		0.105	-15.694		0.105	-20.493		0.105	-102.239		0.105	0.048		300.712	0
	0.10684	85.27		0.1067	-15.713		0.1067	-20.495		0.1067	-102.254		0.1067	0.047		300.72	3
	0.10847	85.26		0.1083	-15.733		0.1083	-20.501		0.1083	-102.268		0.1083	0.05		300.728	0
	0.11011	85.28		0.11	-15.754		0.11	-20.501		0.11	-102.288		0.11	0.055		300.735	0
	0.11174	85.27		0.1117	-15.774		0.1117	-20.5		0.1117	-102.307		0.1117	0.058		300.743	0
	0.1135	85.27		0.1133	-15.795		0.1133	-20.501		0.1133	-102.327		0.1133	0.061		300.751	0
	0.11514	85.23		0.115	-15.815		0.115	-20.503		0.115	-102.342		0.115	0.06		300.759	2
	0.11677	85.24		0.1167	-15.831		0.1167	-20.506		0.1167	-102.35		0.1167	0.058		300.767	0
	0.1184	85.22		0.1183	-15.847		0.1183	-20.51		0.1183	-102.353		0.1183	0.058		300.775	0
	0.12017	85.25		0.12	-15.864		0.12	-20.514		0.12	-102.358		0.12	0.057		300.783	1
	0.1219	85.29		0.1217	-15.881		0.1217	-20.516		0.1217	-102.363		0.1217	0.056		300.79	0
	0.12344	85.31		0.1233	-15.901		0.1233	-20.521		0.1233	-102.365		0.1233	0.057		300.798	2
	0.12506	85.27		0.125	-15.921		0.125	-20.522		0.125	-102.37		0.125	0.054		300.806	1
	0.12684	85.23		0.1267	-15.942		0.1267	-20.524		0.1267	-102.378		0.1267	0.048		300.814	0
	0.12847	85.21		0.1283	-15.961		0.1283	-20.527		0.1283	-102.386		0.1283	0.043		300.822	1
	0.1301	85.19		0.13	-15.98		0.13	-20.528		0.13	-102.394		0.13	0.039		300.83	1
	0.13173	85.19		0.1317	-15.998		0.1317	-20.529		0.1317	-102.403		0.1317	0.036		300.838	0
	0.1335	85.19		0.1333	-16.018		0.1333	-20.528		0.1333	-102.413		0.1333	0.037		300.845	0
	0.13524	85.23		0.135	-16.039		0.135	-20.523		0.135	-102.423		0.135	0.035		300.853	0
	0.13677	85.25		0.1367	-16.06		0.1367	-20.518		0.1367	-102.426		0.1367	0.031		300.861	0
	0.1384	85.25		0.1383	-16.081		0.1383	-20.514		0.1383	-102.428		0.1383	0.029		300.869	0
	0.14017	85.21		0.14	-16.098		0.14	-20.509		0.14	-102.434		0.14	0.027		300.877	0
	0.1418	85.17		0.1417	-16.114		0.1417	-20.506		0.1417	-102.441		0.1417	0.024		300.885	0
	0.14344	85.18		0.1433	-16.132		0.1433	-20.506		0.1433	-102.448		0.1433	0.02		300.893	1
	0.14506	85.16		0.145	-16.149		0.145	-20.503		0.145	-102.46		0.145	0.02		300.901	1
	0.14684	85.15		0.1467	-16.168		0.1467	-20.501		0.1467	-102.474		0.1467	0.017		300.908	1
	0.14847	85.14		0.1483	-16.186		0.1483	-20.502		0.1483	-102.486		0.1483	0.013		300.916	0
	0.15011	85.12		0.15	-16.206		0.15	-20.502		0.15	-102.5		0.15	0.011		300.924	1
	0.15173	85.16		0.1517	-16.225		0.1517	-20.502		0.1517	-102.514		0.1517	0.017		300.932	0
	0.1535	85.17		0.1533	-16.244		0.1533	-20.501		0.1533	-102.533		0.1533	0.024		300.94	0
	0.15514	85.15		0.155	-16.261		0.155	-20.498		0.155	-102.555		0.155	0.03		300.948	1
	0.15677	85.11		0.1567	-16.278		0.1567	-20.494		0.1567	-102.575		0.1567	0.036		300.956	0
	0.1584	85.1		0.1583	-16.295		0.1583	-20.491		0.1583	-102.591		0.1583	0.039		300.963	1
	0.16017	85.13		0.16	-16.306		0.16	-20.487		0.16	-102.604		0.16	0.041		300.971	2
	0.1618	85.1		0.1617	-16.316		0.1617	-20.487		0.1617	-102.609		0.1617	0.041		300.979	1
	0.16343	85.12		0.1633	-16.325		0.1633	-20.489		0.1633	-102.612		0.1633	0.044		300.987	1
	0.1651	85.08		0.165	-16.332		0.165	-20.491		0.165	-102.616		0.165	0.045		300.995	2
	0.16684	85.09		0.1667	-16.345		0.1667	-20.491		0.1667	-102.619		0.1667	0.046		301.003	2
	0.16847	85.07		0.1683	-16.355		0.1683	-20.491		0.1683	-102.62		0.1683	0.041		301.011	0
	0.1701	85.07		0.17	-16.367		0.17	-20.491		0.17	-102.621		0.17	0.033		301.018	0
	0.17173	85.11		0.1717	-16.375		0.1717	-20.494		0.1717	-102.62		0.1717	0.025		301.026	0
	0.1735	85.12		0.1733	-16.383		0.1733	-20.498		0.1733	-102.619		0.1733	0.018		301.034	2
	0.17514	85.16		0.175	-16.39		0.175	-20.501		0.175	-102.621		0.175	0.015		301.042	1
	0.17676	85.18		0.1767	-16.4		0.1767	-20.505		0.1767	-102.624		0.1767	0.015		301.05	0
	0.17839	85.18		0.1783	-16.411		0.1783	-20.507		0.1783	-102.625		0.1783	0.013		301.058	0
	0.18017	85.21		0.18	-16.421		0.18	-20.504		0.18	-102.621		0.18	0.01		301.066	0
	0.1818	85.22		0.1817	-16.432		0.1817	-20.503		0.1817	-102.612		0.1817	0.008		301.074	0
	0.18343	85.18		0.1833	-16.44		0.1833	-20.503		0.1833	-102.603		0.1833	0.009		301.081	0
	0.18506	85.16		0.185	-16.447		0.185	-20.506		0.185	-102.594		0.185	0.009		301.089	1
	0.18684	85.16		0.1867	-16.452		0.1867	-20.508		0.1867	-102.587		0.1867	0.009		301.097	1
	0.18847	85.18		0.1883	-16.461		0.1883	-20.513		0.1883	-102.587		0.1883	0.01		301.105	0
	0.19011	85.14		0.19	-16.468		0.19	-20.517		0.19	-102.587		0.19	0.01		301.113	0
	0.19173	85.12		0.1917	-16.478		0.1917	-20.52		0.1917	-102.587		0.1917	0.009		301.121	2
	0.1935	85.08		0.1933	-16.49		0.1933	-20.523		0.1933	-102.585		0.1933	0.007		301.129	0
	0.19514	85.08		0.195	-16.502		0.195	-20.525		0.195	-102.587		0.195	0.011		301.136	0
	0.19676	85.07		0.1967	-16.515		0.1967	-20.526		0.1967	-102.591		0.1967	0.015		301.144	0
	0.19839	85.07		0.1983	-16.528		0.1983	-20.525		0.1983	-102.603		0.1983	0.018		301.152	0
	0.20017	85.05		0.2	-16.539		0.2	-20.522		0.2	-102.615		0.2	0.019		301.16	0
	0.2018	85.02		0.2017	-16.55		0.2017	-20.519		0.2017	-102.627		0.2017	0.018		301.168	2
	0.20343	85.04		0.2033	-16.556		0.2033	-20.515		0.2033	-102.639		0.2033	0.02		301.176	1
	0.20506	85.02		0.205	-16.564		0.205	-20.512		0.205	-102.643		0.205	0.021		301.184	2
	0.20684	84.99		0.2067	-16.573		0.2067	-20.511		0.2067	-102.648		0.2067	0.02		301.192	2
	0.20847	85.01		0.2083	-16.582		0.2083	-20.51		0.2083	-102.652		0.2083	0.02		301.199	0
	0.2101	85.05		0.21	-16.593		0.21	-20.509		0.21	-102.656		0.21	0.021		301.207	2
	0.21173	85.03		0.2117	-16.604		0.2117	-20.508		0.2117	-102.658		0.2117	0.018		301.215	2
	0.2135	84.99		0.2133	-16.618		0.2133	-20.51		0.2133	-102.662		0.2133	0.013		301.223	1
	0.21514	84.95		0.215	-16.633		0.215	-20.512		0.215	-102.663		0.215	0.009		301.231	0
	0.21676	84.91		0.2167	-16.649		0.2167	-20.515		0.2167	-102.665		0.2167	0.006		301.239	0
	0.2184	84.87		0.2183	-16.666		0.2183	-20.518		0.2183	-102.665		0.2183	0.005		301.247	2
	0.22017	84.85		0.22	-16.69		0.22	-20.52		0.22	-102.665		0.22	0.006		301.254	2
	0.2219	84.89		0.2217	-16.712		0.2217	-20.523		0.2217	-102.664		0.2217	0.005		301.262	0
	0.22343	84.89		0.2233	-16.734		0.2233	-20.522		0.2233	-102.661		0.2233	0.005		301.27	0
	0.22506	84.92		0.225	-16.755		0.225	-20.521		0.225	-102.65		0.225	0.005		301.278	2
	0.22684	84.92		0.2267	-16.776		0.2267	-20.522		0.2267	-102.639		0.2267	0.006		301.286	4
	0.22846	84.91		0.2283	-16.795		0.2283	-20.523		0.2283	-102.628		0.2283	0.004		301.294	0
	0.2301	84.93		0.23	-16.81		0.23	-20.521		0.23	-102.617		0.23	0.004		301.302	0
	0.23173	84.93		0.2317	-16.825		0.2317	-20.519		0.2317	-102.612		0.2317	0.003		301.31	0
	0.2335	84.89		0.2333	-16.839		0.2333	-20.519		0.2333	-102.61		0.2333	0.002		301.317	1
	0.23513	84.85		0.235	-16.852		0.235	-20.519		0.235	-102.608		0.235	0.001		301.325	0
	0.23676	84.87		0.2367	-16.864		0.2367	-20.519		0.2367	-102.607		0.2367	0		301.333	4
	0.2384	84.91		0.2383	-16.876		0.2383	-20.518		0.2383	-102.607		0.2383	0.004		301.341	1
	0.24017	84.93		0.24	-16.888		0.24	-20.516		0.24	-102.606		0.24	0.006		301.349	0
	0.2418	84.89		0.2417	-16.9		0.2417	-20.513		0.2417	-102.615		0.2417	0.009		301.357	0
	0.24343	84.85		0.2433	-16.91		0.2433	-20.506		0.2433	-102.625		0.2433	0.011		301.365	1
	0.24506	84.85		0.245	-16.92		0.245	-20.499		0.245	-102.634		0.245	0.009		301.373	1
	0.24683	84.84		0.2467	-16.927		0.2467	-20.495		0.2467	-102.644		0.2467	0.006		301.38	0
	0.24846	84.84		0.2483	-16.935		0.2483	-20.492		0.2483	-102.65		0.2483	0.005		301.388	2
	0.2501	84.82		0.25	-16.942		0.25	-20.491		0.25	-102.652		0.25	0.004		301.396	3
	0.25176	84.79		0.2517	-16.949		0.2517	-20.49		0.2517	-102.654		0.2517	0.002		301.404	0
	0.2535	84.81		0.2533	-16.959		0.2533	-20.49		0.2533	-102.657		0.2533	0		301.412	1
	0.25513	84.85		0.255	-16.969		0.255	-20.493		0.255	-102.661		0.255	-0.005		301.42	1
	0.25676	84.85		0.2567	-16.98		0.2567	-20.495		0.2567	-102.664		0.2567	-0.01		301.428	0
	0.2584	84.87		0.2583	-16.989		0.2583	-20.498		0.2583	-102.665		0.2583	-0.014		301.435	1
	0.26017	84.83		0.26	-16.997		0.26	-20.505		0.26	-102.666		0.26	-0.018		301.443	0
	0.26179	84.87		0.2617	-17.004		0.2617	-20.512		0.2617	-102.667		0.2617	-0.019		301.451	1
	0.26343	84.85		0.2633	-17.017		0.2633	-20.52		0.2633	-102.667		0.2633	-0.02		301.459	1
	0.26506	84.81		0.265	-17.027		0.265	-20.527		0.265	-102.664		0.265	-0.022		301.467	1
	0.26683	84.78		0.2667	-17.037		0.2667	-20.531		0.2667	-102.66		0.2667	-0.024		301.475	0
	0.26846	84.81		0.2683	-17.045		0.2683	-20.536		0.2683	-102.648		0.2683	-0.027		301.483	0
	0.27009	84.79		0.27	-17.049		0.27	-20.539		0.27	-102.633		0.27	-0.029		301.491	1
	0.27173	84.79		0.2717	-17.051		0.2717	-20.541		0.2717	-102.616		0.2717	-0.031		301.498	1
	0.27348	84.83		0.2733	-17.052		0.2733	-20.542		0.2733	-102.598		0.2733	-0.031		301.506	0
	0.27513	84.84		0.275	-17.054		0.275	-20.543		0.275	-102.582		0.275	-0.03		301.514	0
	0.27676	84.86		0.2767	-17.055		0.2767	-20.543		0.2767	-102.573		0.2767	-0.032		301.522	0
	0.2784	84.82		0.2783	-17.056		0.2783	-20.546		0.2783	-102.562		0.2783	-0.032		301.53	0
	0.28015	84.79		0.28	-17.054		0.28	-20.545		0.28	-102.554		0.28	-0.027		301.538	1
	0.28178	84.75		0.2817	-17.051		0.2817	-20.545		0.2817	-102.546		0.2817	-0.017		301.546	0
	0.28342	84.71		0.2833	-17.05		0.2833	-20.547		0.2833	-102.539		0.2833	-0.006		301.554	0
	0.28506	84.73		0.285	-17.05		0.285	-20.547		0.285	-102.536		0.285	0.001		301.561	1
	0.28695	84.77		0.2867	-17.051		0.2867	-20.546		0.2867	-102.539		0.2867	0.007		301.569	2
	0.28846	84.81		0.2883	-17.052		0.2883	-20.543		0.2883	-102.543		0.2883	0.009		301.577	2
	0.2901	84.81		0.29	-17.05		0.29	-20.54		0.29	-102.549		0.29	0.007		301.585	0
	0.29173	84.77		0.2917	-17.051		0.2917	-20.537		0.2917	-102.556		0.2917	0.002		301.593	0
	0.29349	84.74		0.2933	-17.051		0.2933	-20.537		0.2933	-102.552		0.2933	0.002		301.601	0
	0.29522	84.72		0.295	-17.052		0.295	-20.54		0.295	-102.551		0.295	0		301.609	0
	0.29676	84.72		0.2967	-17.059		0.2967	-20.542		0.2967	-102.549		0.2967	-0.005		301.617	1
	0.2984	84.68		0.2983	-17.071		0.2983	-20.545		0.2983	-102.547		0.2983	-0.014		301.624	1
	0.30016	84.68		0.3	-17.082		0.3	-20.544		0.3	-102.544		0.3	-0.022		301.632	3
	0.30179	84.67		0.3017	-17.097		0.3017	-20.543		0.3017	-102.542		0.3017	-0.024		301.64	0
	0.30343	84.69		0.3033	-17.111		0.3033	-20.543		0.3033	-102.539		0.3033	-0.028		301.648	0
	0.30506	84.73		0.305	-17.129		0.305	-20.545		0.305	-102.535		0.305	-0.031		301.656	1
	0.30682	84.74		0.3067	-17.149		0.3067	-20.548		0.3067	-102.531		0.3067	-0.032		301.664	0
	0.30846	84.74		0.3083	-17.17		0.3083	-20.55		0.3083	-102.525		0.3083	-0.029		301.672	0
	0.31009	84.72		0.31	-17.194		0.31	-20.549		0.31	-102.521		0.31	-0.027		301.679	2
	0.31173	84.68		0.3117	-17.218		0.3117	-20.544		0.3117	-102.513		0.3117	-0.031		301.687	1
	0.31349	84.64		0.3133	-17.24		0.3133	-20.539		0.3133	-102.5		0.3133	-0.03		301.695	0
	0.31513	84.64		0.315	-17.256		0.315	-20.535		0.315	-102.488		0.315	-0.029		301.703	1
	0.31681	84.68		0.3167	-17.272		0.3167	-20.533		0.3167	-102.475		0.3167	-0.03		301.711	0
	0.3184	84.69		0.3183	-17.287		0.3183	-20.531		0.3183	-102.464		0.3183	-0.037		301.719	0
	0.32016	84.67		0.32	-17.301		0.32	-20.53		0.32	-102.462		0.32	-0.041		301.727	2
	0.32179	84.7		0.3217	-17.313		0.3217	-20.53		0.3217	-102.461		0.3217	-0.04		301.735	2
	0.32343	84.74		0.3233	-17.326		0.3233	-20.531		0.3233	-102.46		0.3233	-0.038		301.742	0
	0.32506	84.72		0.325	-17.335		0.325	-20.533		0.325	-102.46		0.325	-0.04		301.75	2
	0.32682	84.68		0.3267	-17.345		0.3267	-20.537		0.3267	-102.46		0.3267	-0.039		301.758	0
	0.32846	84.64		0.3283	-17.353		0.3283	-20.54		0.3283	-102.463		0.3283	-0.034		301.766	0
	0.33009	84.6		0.33	-17.359		0.33	-20.542		0.33	-102.471		0.33	-0.033		301.774	1
	0.33173	84.62		0.3317	-17.365		0.3317	-20.542		0.3317	-102.48		0.3317	-0.038		301.782	0
	0.33348	84.64		0.3333	-17.366		0.3333	-20.541		0.3333	-102.491		0.3333	-0.041		301.79	1
	0.33513	84.6		0.335	-17.366		0.335	-20.54		0.335	-102.502		0.335	-0.039		301.798	4
	0.33675	84.59		0.3367	-17.365		0.3367	-20.537		0.3367	-102.505		0.3367	-0.037		301.805	0
	0.3384	84.58		0.3383	-17.363		0.3383	-20.533		0.3383	-102.507		0.3383	-0.04		301.813	0
	0.34015	84.54		0.34	-17.361		0.34	-20.53		0.34	-102.509		0.34	-0.043		301.821	1
	0.34179	84.52		0.3417	-17.363		0.3417	-20.526		0.3417	-102.512		0.3417	-0.044		301.829	1
	0.34343	84.5		0.3433	-17.363		0.3433	-20.52		0.3433	-102.514		0.3433	-0.051		301.837	1
	0.34506	84.52		0.345	-17.361		0.345	-20.516		0.345	-102.517		0.345	-0.059		301.845	0
	0.34682	84.53		0.3467	-17.361		0.3467	-20.515		0.3467	-102.52		0.3467	-0.065		301.853	3
	0.34846	84.55		0.3483	-17.36		0.3483	-20.515		0.3483	-102.522		0.3483	-0.063		301.861	0
	0.3501	84.53		0.35	-17.362		0.35	-20.515		0.35	-102.524		0.35	-0.063		301.868	2
	0.35172	84.52		0.3517	-17.365		0.3517	-20.518		0.3517	-102.526		0.3517	-0.066		301.876	0
	0.35349	84.5		0.3533	-17.368		0.3533	-20.52		0.3533	-102.527		0.3533	-0.069		301.884	0
	0.35512	84.52		0.355	-17.372		0.355	-20.523		0.355	-102.526		0.355	-0.07		301.892	0
	0.35676	84.52		0.3567	-17.375		0.3567	-20.524		0.3567	-102.516		0.3567	-0.072		301.9	1
	0.3584	84.48		0.3583	-17.374		0.3583	-20.526		0.3583	-102.507		0.3583	-0.076		301.908	0
	0.36016	84.44		0.36	-17.373		0.36	-20.526		0.36	-102.497		0.36	-0.075		301.916	0
	0.36179	84.4		0.3617	-17.375		0.3617	-20.527		0.3617	-102.483		0.3617	-0.071		301.924	0
	0.36343	84.38		0.3633	-17.377		0.3633	-20.526		0.3633	-102.479		0.3633	-0.07		301.931	2
	0.36506	84.4		0.365	-17.379		0.365	-20.523		0.365	-102.475		0.365	-0.073		301.939	0
	0.36682	84.44		0.3667	-17.383		0.3667	-20.521		0.3667	-102.471		0.3667	-0.071		301.947	1
	0.36846	84.44		0.3683	-17.388		0.3683	-20.518		0.3683	-102.466		0.3683	-0.067		301.955	1
	0.3701	84.42		0.37	-17.394		0.37	-20.516		0.37	-102.462		0.37	-0.061		301.963	3
	0.37173	84.38		0.3717	-17.4		0.3717	-20.513		0.3717	-102.458		0.3717	-0.058		301.971	0
	0.37349	84.38		0.3733	-17.405		0.3733	-20.512		0.3733	-102.461		0.3733	-0.057		301.979	1
	0.37513	84.36		0.375	-17.412		0.375	-20.507		0.375	-102.464		0.375	-0.057		301.987	0
	0.37676	84.36		0.3767	-17.415		0.3767	-20.503		0.3767	-102.466		0.3767	-0.057		301.995	1
	0.3784	84.37		0.3783	-17.417		0.3783	-20.501		0.3783	-102.472		0.3783	-0.061		302.002	0
	0.38016	84.39		0.38	-17.42		0.38	-20.496		0.38	-102.47		0.38	-0.061		302.01	0
	0.38179	84.36		0.3817	-17.423		0.3817	-20.495		0.3817	-102.463		0.3817	-0.058		302.018	2
	0.38343	84.32		0.3833	-17.428		0.3833	-20.497		0.3833	-102.459		0.3833	-0.06		302.026	1
	0.38505	84.31		0.385	-17.435		0.385	-20.497		0.385	-102.454		0.385	-0.066		302.034	3
	0.38682	84.35		0.3867	-17.444		0.3867	-20.496		0.3867	-102.449		0.3867	-0.068		302.042	1
	0.38846	84.36		0.3883	-17.456		0.3883	-20.496		0.3883	-102.445		0.3883	-0.072		302.05	1
	0.39009	84.4		0.39	-17.467		0.39	-20.495		0.39	-102.443		0.39	-0.073		302.058	1
	0.39172	84.38		0.3917	-17.477		0.3917	-20.499		0.3917	-102.443		0.3917	-0.072		302.065	0
	0.39348	84.39		0.3933	-17.491		0.3933	-20.504		0.3933	-102.442		0.3933	-0.072		302.073	2
	0.39521	84.41		0.395	-17.506		0.395	-20.507		0.395	-102.444		0.395	-0.069		302.081	1
	0.39675	84.37		0.3967	-17.519		0.3967	-20.511		0.3967	-102.446		0.3967	-0.066		302.089	0
	0.39838	84.33		0.3983	-17.532		0.3983	-20.515		0.3983	-102.449		0.3983	-0.068		302.097	0
	0.40014	84.29		0.4	-17.545		0.4	-20.517		0.4	-102.444		0.4	-0.066		302.105	1
	0.40178	84.31		0.4017	-17.555		0.4017	-20.518		0.4017	-102.437		0.4017	-0.063		302.113	1
	0.40348	84.29		0.4033	-17.562		0.4033	-20.52		0.4033	-102.429		0.4033	-0.061		302.121	0
	0.40504	84.29		0.405	-17.568		0.405	-20.524		0.405	-102.422		0.405	-0.065		302.128	0
	0.40682	84.25		0.4067	-17.573		0.4067	-20.527		0.4067	-102.417		0.4067	-0.066		302.136	2
	0.40845	84.23		0.4083	-17.578		0.4083	-20.529		0.4083	-102.417		0.4083	-0.062		302.144	0
	0.41008	84.27		0.41	-17.583		0.41	-20.529		0.41	-102.417		0.41	-0.057		302.152	4
	0.41171	84.3		0.4117	-17.588		0.4117	-20.53		0.4117	-102.416		0.4117	-0.057		302.16	1
	0.41347	84.28		0.4133	-17.594		0.4133	-20.531		0.4133	-102.415		0.4133	-0.054		302.168	0
	0.41512	84.31		0.415	-17.599		0.415	-20.532		0.415	-102.413		0.415	-0.048		302.176	1
	0.41674	84.29		0.4167	-17.605		0.4167	-20.533		0.4167	-102.416		0.4167	-0.047		302.184	0
	0.41838	84.25		0.4183	-17.609		0.4183	-20.53		0.4183	-102.424		0.4183	-0.053		302.191	1
	0.42014	84.29		0.42	-17.611		0.42	-20.528		0.42	-102.432		0.42	-0.058		302.199	0
	0.42178	84.28		0.4217	-17.612		0.4217	-20.523		0.4217	-102.441		0.4217	-0.061		302.207	0
	0.42342	84.25		0.4233	-17.614		0.4233	-20.518		0.4233	-102.448		0.4233	-0.061		302.215	0
	0.42508	84.25		0.425	-17.615		0.425	-20.514		0.425	-102.447		0.425	-0.067		302.223	0
	0.42682	84.23		0.4267	-17.619		0.4267	-20.512		0.4267	-102.445		0.4267	-0.076		302.231	1
	0.42845	84.23		0.4283	-17.625		0.4283	-20.512		0.4283	-102.444		0.4283	-0.077		302.239	1
	0.43008	84.27		0.43	-17.629		0.43	-20.513		0.43	-102.444		0.43	-0.084		302.247	0
	0.43171	84.25		0.4317	-17.633		0.4317	-20.514		0.4317	-102.442		0.4317	-0.092		302.255	0
	0.43347	84.27		0.4333	-17.637		0.4333	-20.515		0.4333	-102.443		0.4333	-0.098		302.262	1
	0.43511	84.31		0.435	-17.639		0.435	-20.519		0.435	-102.442		0.435	-0.097		302.27	1
	0.43674	84.27		0.4367	-17.644		0.4367	-20.523		0.4367	-102.439		0.4367	-0.095		302.278	1
	0.43837	84.26		0.4383	-17.65		0.4383	-20.528		0.4383	-102.437		0.4383	-0.095		302.286	0
	0.44014	84.3		0.44	-17.656		0.44	-20.535		0.44	-102.433		0.44	-0.096		302.294	2
	0.44178	84.3		0.4417	-17.661		0.4417	-20.543		0.4417	-102.432		0.4417	-0.094		302.302	0
	0.44341	84.26		0.4433	-17.667		0.4433	-20.548		0.4433	-102.424		0.4433	-0.093		302.31	1
	0.44504	84.22		0.445	-17.669		0.445	-20.553		0.445	-102.408		0.445	-0.095		302.318	1
	0.44682	84.22		0.4467	-17.671		0.4467	-20.556		0.4467	-102.393		0.4467	-0.098		302.325	0
	0.44845	84.26		0.4483	-17.673		0.4483	-20.557		0.4483	-102.378		0.4483	-0.098		302.333	0
	0.45009	84.26		0.45	-17.675		0.45	-20.557		0.45	-102.362		0.45	-0.096		302.341	3
	0.4517	84.23		0.4517	-17.675		0.4517	-20.555		0.4517	-102.354		0.4517	-0.096		302.349	1
	0.45347	84.23		0.4533	-17.677		0.4533	-20.556		0.4533	-102.349		0.4533	-0.092		302.357	1
	0.45511	84.22		0.455	-17.679		0.455	-20.555		0.455	-102.345		0.455	-0.085		302.365	2
	0.45674	84.18		0.4567	-17.68		0.4567	-20.554		0.4567	-102.341		0.4567	-0.077		302.373	3
	0.45838	84.16		0.4583	-17.684		0.4583	-20.553		0.4583	-102.337		0.4583	-0.074		302.381	1
	0.46015	84.18		0.46	-17.689		0.46	-20.551		0.46	-102.336		0.46	-0.073		302.389	0
	0.46178	84.19		0.4617	-17.694		0.4617	-20.548		0.4617	-102.344		0.4617	-0.07		302.396	0
	0.46341	84.21		0.4633	-17.695		0.4633	-20.544		0.4633	-102.353		0.4633	-0.069		302.404	1
	0.46504	84.25		0.465	-17.699		0.465	-20.54		0.465	-102.364		0.465	-0.07		302.412	0
	0.46681	84.24		0.4667	-17.701		0.4667	-20.537		0.4667	-102.376		0.4667	-0.07		302.42	0
	0.46854	84.2		0.4683	-17.705		0.4683	-20.536		0.4683	-102.381		0.4683	-0.068		302.428	0
	0.47007	84.16		0.47	-17.71		0.47	-20.534		0.47	-102.383		0.47	-0.071		302.436	1
	0.47171	84.19		0.4717	-17.721		0.4717	-20.531		0.4717	-102.386		0.4717	-0.079		302.444	2
	0.47347	84.17		0.4733	-17.73		0.4733	-20.53		0.4733	-102.387		0.4733	-0.085		302.452	0
	0.47512	84.15		0.475	-17.739		0.475	-20.526		0.475	-102.387		0.475	-0.088		302.459	3
	0.47673	84.15		0.4767	-17.745		0.4767	-20.523		0.4767	-102.389		0.4767	-0.089		302.467	1
	0.47838	84.15		0.4783	-17.753		0.4783	-20.522		0.4783	-102.39		0.4783	-0.094		302.475	0
	0.48015	84.11		0.48	-17.764		0.48	-20.523		0.48	-102.39		0.48	-0.093		302.483	0
	0.48178	84.07		0.4817	-17.777		0.4817	-20.524		0.4817	-102.389		0.4817	-0.09		302.491	3
	0.4834	84.09		0.4833	-17.792		0.4833	-20.525		0.4833	-102.388		0.4833	-0.09		302.499	0
	0.48504	84.11		0.485	-17.809		0.485	-20.524		0.485	-102.388		0.485	-0.091		302.507	2
	0.48682	84.13		0.4867	-17.825		0.4867	-20.522		0.4867	-102.388		0.4867	-0.094		302.515	0
	0.48845	84.14		0.4883	-17.837		0.4883	-20.522		0.4883	-102.378		0.4883	-0.091		302.523	1
	0.49008	84.16		0.49	-17.85		0.49	-20.521		0.49	-102.37		0.49	-0.092		302.53	1
	0.49171	84.18		0.4917	-17.862		0.4917	-20.522		0.4917	-102.364		0.4917	-0.1		302.538	0
	0.49347	84.14		0.4933	-17.876		0.4933	-20.524		0.4933	-102.356		0.4933	-0.108		302.546	0
	0.4951	84.17		0.495	-17.89		0.495	-20.524		0.495	-102.354		0.495	-0.109		302.554	1
	0.49673	84.18		0.4967	-17.904		0.4967	-20.523		0.4967	-102.355		0.4967	-0.111		302.562	0
	0.49838	84.2		0.4983	-17.914		0.4983	-20.523		0.4983	-102.356		0.4983	-0.116		302.57	0
	0.50015	84.18		0.5	-17.919		0.5	-20.524		0.5	-102.358		0.5	-0.119		302.578	1
	0.50177	84.14		0.5017	-17.923		0.5017	-20.525		0.5017	-102.359		0.5017	-0.119		302.586	0
	0.5034	84.1		0.5033	-17.925		0.5033	-20.526		0.5033	-102.363		0.5033	-0.122		302.594	0
	0.50504	84.06		0.505	-17.925		0.505	-20.527		0.505	-102.375		0.505	-0.13		302.601	0
	0.50682	84.02		0.5067	-17.921		0.5067	-20.522		0.5067	-102.388		0.5067	-0.136		302.609	1
	0.50844	83.98		0.5083	-17.915		0.5083	-20.519		0.5083	-102.398		0.5083	-0.133		302.617	0
	0.51007	83.94		0.51	-17.906		0.51	-20.514		0.51	-102.411		0.51	-0.127		302.625	0
	0.5117	83.91		0.5117	-17.896		0.5117	-20.507		0.5117	-102.423		0.5117	-0.125		302.633	1
	0.51348	83.93		0.5133	-17.897		0.5133	-20.502		0.5133	-102.429		0.5133	-0.126		302.641	0
	0.5151	83.97		0.515	-17.904		0.515	-20.498		0.515	-102.435		0.515	-0.128		302.649	1
	0.51674	83.99		0.5167	-17.914		0.5167	-20.493		0.5167	-102.441		0.5167	-0.129		302.657	1
	0.51838	83.98		0.5183	-17.922		0.5183	-20.491		0.5183	-102.445		0.5183	-0.131		302.664	0
	0.52014	84		0.52	-17.931		0.52	-20.488		0.52	-102.449		0.52	-0.129		302.672	0
	0.52177	84.02		0.5217	-17.94		0.5217	-20.485		0.5217	-102.451		0.5217	-0.125		302.68	2
	0.52341	84.04		0.5233	-17.952		0.5233	-20.485		0.5233	-102.452		0.5233	-0.121		302.688	1
	0.52506	84.01		0.525	-17.969		0.525	-20.486		0.525	-102.451		0.525	-0.119		302.696	0
	0.52682	84.02		0.5267	-17.987		0.5267	-20.488		0.5267	-102.449		0.5267	-0.12		302.704	2
	0.52844	84		0.5283	-18.004		0.5283	-20.492		0.5283	-102.446		0.5283	-0.12		302.712	0
	0.53008	83.98		0.53	-18.003		0.53	-20.495		0.53	-102.443		0.53	-0.12		302.72	2
	0.5317	83.94		0.5317	-17.992		0.5317	-20.495		0.5317	-102.432		0.5317	-0.12		302.728	1
	0.53348	83.91		0.5333	-17.982		0.5333	-20.498		0.5333	-102.419		0.5333	-0.12		302.735	0
	0.5351	83.93		0.535	-17.971		0.535	-20.498		0.535	-102.406		0.535	-0.122		302.743	0
	0.53674	83.9		0.5367	-17.962		0.5367	-20.499		0.5367	-102.393		0.5367	-0.124		302.751	0
	0.53838	83.86		0.5383	-17.952		0.5383	-20.5		0.5383	-102.382		0.5383	-0.123		302.759	0
	0.54015	83.82		0.54	-17.942		0.54	-20.501		0.54	-102.38		0.54	-0.122		302.767	1
	0.54177	83.83		0.5417	-17.931		0.5417	-20.505		0.5417	-102.38		0.5417	-0.12		302.775	1
	0.5434	83.82		0.5433	-17.92		0.5433	-20.507		0.5433	-102.38		0.5433	-0.116		302.783	0
	0.54504	83.82		0.545	-17.91		0.545	-20.509		0.545	-102.377		0.545	-0.114		302.791	3
	0.54682	83.85		0.5467	-17.909		0.5467	-20.511		0.5467	-102.378		0.5467	-0.116		302.799	0
	0.54844	83.87		0.5483	-17.911		0.5483	-20.511		0.5483	-102.383		0.5483	-0.117		302.806	1
	0.55008	83.87		0.55	-17.912		0.55	-20.51		0.55	-102.393		0.55	-0.118		302.814	0
	0.55171	83.83		0.5517	-17.913		0.5517	-20.504		0.5517	-102.4		0.5517	-0.119		302.822	0
	0.55347	83.79		0.5533	-17.913		0.5533	-20.501		0.5533	-102.409		0.5533	-0.118		302.83	0
	0.5552	83.79		0.555	-17.914		0.555	-20.499		0.555	-102.416		0.555	-0.12		302.838	0
	0.55674	83.79		0.5567	-17.918		0.5567	-20.497		0.5567	-102.412		0.5567	-0.122		302.846	1
	0.55837	83.83		0.5583	-17.925		0.5583	-20.497		0.5583	-102.41		0.5583	-0.126		302.854	1
	0.56014	83.87		0.56	-17.932		0.56	-20.498		0.56	-102.407		0.56	-0.132		302.862	0
	0.56177	83.86		0.5617	-17.939		0.5617	-20.5		0.5617	-102.406		0.5617	-0.139		302.87	0
	0.5634	83.82		0.5633	-17.948		0.5633	-20.502		0.5633	-102.404		0.5633	-0.139		302.877	0
	0.56504	83.84		0.565	-17.958		0.565	-20.503		0.565	-102.401		0.565	-0.139		302.885	0
	0.5668	83.87		0.5667	-17.969		0.5667	-20.506		0.5667	-102.398		0.5667	-0.137		302.893	2
	0.56843	83.85		0.5683	-17.981		0.5683	-20.513		0.5683	-102.397		0.5683	-0.137		302.901	0
	0.57007	83.89		0.57	-17.995		0.57	-20.519		0.57	-102.396		0.57	-0.134		302.909	0
	0.57171	83.85		0.5717	-18.011		0.5717	-20.525		0.5717	-102.395		0.5717	-0.134		302.917	1
	0.57347	83.85		0.5733	-18.028		0.5733	-20.53		0.5733	-102.396		0.5733	-0.133		302.925	0
	0.5751	83.83		0.575	-18.039		0.575	-20.531		0.575	-102.395		0.575	-0.131		302.933	0
	0.57679	83.79		0.5767	-18.049		0.5767	-20.531		0.5767	-102.388		0.5767	-0.129		302.941	0
	0.57838	83.75		0.5783	-18.061		0.5783	-20.531		0.5783	-102.381		0.5783	-0.127		302.948	1
	0.58014	83.71		0.58	-18.074		0.58	-20.53		0.58	-102.376		0.58	-0.124		302.956	0
	0.58177	83.68		0.5817	-18.086		0.5817	-20.533		0.5817	-102.373		0.5817	-0.115		302.964	0
	0.58341	83.66		0.5833	-18.098		0.5833	-20.531		0.5833	-102.378		0.5833	-0.108		302.972	1
	0.58504	83.7		0.585	-18.11		0.585	-20.531		0.585	-102.385		0.585	-0.099		302.98	1
	0.5868	83.72		0.5867	-18.122		0.5867	-20.53		0.5867	-102.394		0.5867	-0.094		302.988	0
	0.58844	83.7		0.5883	-18.13		0.5883	-20.528		0.5883	-102.402		0.5883	-0.091		302.996	0
	0.59007	83.68		0.59	-18.136		0.59	-20.526		0.59	-102.411		0.59	-0.09		303.004	0
	0.59171	83.72		0.5917	-18.143		0.5917	-20.527		0.5917	-102.42		0.5917	-0.087		303.012	2
	0.59346	83.76		0.5933	-18.148		0.5933	-20.524		0.5933	-102.436		0.5933	-0.088		303.019	1
	0.5951	83.8		0.595	-18.149		0.595	-20.519		0.595	-102.453		0.595	-0.088		303.027	0
	0.59674	83.76		0.5967	-18.149		0.5967	-20.513		0.5967	-102.471		0.5967	-0.091		303.035	1
	0.59838	83.72		0.5983	-18.146		0.5983	-20.506		0.5983	-102.487		0.5983	-0.099		303.043	1
	0.60013	83.68		0.6	-18.146		0.6	-20.501		0.6	-102.496		0.6	-0.111		303.051	1
	0.60177	83.66		0.6017	-18.148		0.6017	-20.497		0.6017	-102.501		0.6017	-0.122		303.059	2
	0.60341	83.63		0.6033	-18.151		0.6033	-20.494		0.6033	-102.505		0.6033	-0.131		303.067	1
	0.60504	83.67		0.605	-18.155		0.605	-20.493		0.605	-102.509		0.605	-0.139		303.075	2
	0.6068	83.65		0.6067	-18.16		0.6067	-20.492		0.6067	-102.513		0.6067	-0.143		303.083	1
	0.60844	83.63		0.6083	-18.166		0.6083	-20.49		0.6083	-102.516		0.6083	-0.149		303.091	1
	0.61007	83.66		0.61	-18.174		0.61	-20.489		0.61	-102.521		0.61	-0.153		303.098	4
	0.61171	83.66		0.6117	-18.184		0.6117	-20.489		0.6117	-102.525		0.6117	-0.158		303.106	0
	0.61347	83.65		0.6133	-18.195		0.6133	-20.489		0.6133	-102.526		0.6133	-0.159		303.114	1
	0.6151	83.61		0.615	-18.206		0.615	-20.494		0.615	-102.526		0.615	-0.161		303.122	1
	0.61674	83.59		0.6167	-18.217		0.6167	-20.497		0.6167	-102.526		0.6167	-0.162		303.13	0
	0.61837	83.6		0.6183	-18.224		0.6183	-20.504		0.6183	-102.527		0.6183	-0.162		303.138	0
	0.62026	83.59		0.62	-18.23		0.62	-20.507		0.62	-102.517		0.62	-0.162		303.146	0
	0.62177	83.63		0.6217	-18.236		0.6217	-20.511		0.6217	-102.508		0.6217	-0.162		303.154	1
	0.62341	83.67		0.6233	-18.24		0.6233	-20.516		0.6233	-102.498		0.6233	-0.159		303.162	0
	0.62504	83.7		0.625	-18.244		0.625	-20.521		0.625	-102.488		0.625	-0.153		303.169	0
	0.6268	83.68		0.6267	-18.247		0.6267	-20.526		0.6267	-102.483		0.6267	-0.149		303.177	0
	0.62843	83.7		0.6283	-18.249		0.6283	-20.532		0.6283	-102.481		0.6283	-0.141		303.185	0
	0.63007	83.74		0.63	-18.25		0.63	-20.539		0.63	-102.481		0.63	-0.136		303.193	2
	0.63171	83.76		0.6317	-18.253		0.6317	-20.544		0.6317	-102.481		0.6317	-0.136		303.201	2
	0.63346	83.75		0.6333	-18.254		0.6333	-20.547		0.6333	-102.48		0.6333	-0.136		303.209	2
	0.6351	83.75		0.635	-18.252		0.635	-20.549		0.635	-102.479		0.635	-0.136		303.217	2
	0.63674	83.74		0.6367	-18.25		0.6367	-20.549		0.6367	-102.485		0.6367	-0.137		303.225	1
	0.63838	83.7		0.6383	-18.248		0.6383	-20.547		0.6383	-102.494		0.6383	-0.138		303.233	0
	0.64013	83.71		0.64	-18.244		0.64	-20.543		0.64	-102.502		0.64	-0.139		303.24	3
	0.64177	83.67		0.6417	-18.242		0.6417	-20.54		0.6417	-102.512		0.6417	-0.148		303.248	1
	0.6434	83.64		0.6433	-18.241		0.6433	-20.535		0.6433	-102.517		0.6433	-0.155		303.256	0
	0.64504	83.63		0.645	-18.243		0.645	-20.532		0.645	-102.515		0.645	-0.163		303.264	1
	0.6468	83.67		0.6467	-18.247		0.6467	-20.529		0.6467	-102.515		0.6467	-0.168		303.272	2
	0.64844	83.67		0.6483	-18.25		0.6483	-20.526		0.6483	-102.512		0.6483	-0.169		303.28	0
	0.65007	83.63		0.65	-18.255		0.65	-20.524		0.65	-102.509		0.65	-0.169		303.288	0
	0.65171	83.63		0.6517	-18.262		0.6517	-20.523		0.6517	-102.507		0.6517	-0.172		303.296	1
	0.65347	83.59		0.6533	-18.272		0.6533	-20.521		0.6533	-102.505		0.6533	-0.173		303.304	0
	0.65511	83.55		0.655	-18.281		0.655	-20.52		0.655	-102.501		0.655	-0.173		303.312	0
	0.65674	83.54		0.6567	-18.292		0.6567	-20.522		0.6567	-102.499		0.6567	-0.175		303.319	1
	0.65837	83.56		0.6583	-18.303		0.6583	-20.525		0.6583	-102.496		0.6583	-0.173		303.327	0
	0.66013	83.57		0.66	-18.313		0.66	-20.528		0.66	-102.495		0.66	-0.173		303.335	1
	0.66177	83.55		0.6617	-18.32		0.6617	-20.53		0.6617	-102.493		0.6617	-0.174		303.343	2
	0.66341	83.51		0.6633	-18.326		0.6633	-20.531		0.6633	-102.488		0.6633	-0.176		303.351	0
	0.66503	83.5		0.665	-18.334		0.665	-20.535		0.665	-102.479		0.665	-0.177		303.359	1
	0.6668	83.54		0.6667	-18.339		0.6667	-20.536		0.6667	-102.474		0.6667	-0.176		303.367	3
	0.66844	83.53		0.6683	-18.344		0.6683	-20.538		0.6683	-102.468		0.6683	-0.168		303.375	1
	0.67008	83.5		0.67	-18.348		0.67	-20.54		0.67	-102.464		0.67	-0.163		303.383	0
	0.67168	83.49		0.6717	-18.352		0.6717	-20.545		0.6717	-102.469		0.6717	-0.158		303.39	3
	0.67347	83.48		0.6733	-18.356		0.6733	-20.547		0.6733	-102.474		0.6733	-0.152		303.398	0
	0.67511	83.48		0.675	-18.359		0.675	-20.547		0.675	-102.48		0.675	-0.151		303.406	0
	0.67673	83.45		0.6767	-18.362		0.6767	-20.547		0.6767	-102.486		0.6767	-0.152		303.414	0
	0.67837	83.47		0.6783	-18.366		0.6783	-20.546		0.6783	-102.494		0.6783	-0.153		303.422	1
	0.68014	83.5		0.68	-18.367		0.68	-20.545		0.68	-102.505		0.68	-0.152		303.43	0
	0.68177	83.5		0.6817	-18.364		0.6817	-20.542		0.6817	-102.523		0.6817	-0.153		303.438	0
	0.68341	83.46		0.6833	-18.362		0.6833	-20.537		0.6833	-102.541		0.6833	-0.152		303.446	1
	0.68502	83.44		0.685	-18.363		0.685	-20.531		0.685	-102.557		0.685	-0.161		303.454	0
	0.6868	83.46		0.6867	-18.365		0.6867	-20.525		0.6867	-102.574		0.6867	-0.169		303.462	2
	0.68844	83.5		0.6883	-18.374		0.6883	-20.519		0.6883	-102.581		0.6883	-0.176		303.469	0
	0.69008	83.5		0.69	-18.381		0.69	-20.516		0.69	-102.586		0.69	-0.183		303.477	0
	0.6917	83.48		0.6917	-18.388		0.6917	-20.514		0.6917	-102.592		0.6917	-0.187		303.485	1
	0.69347	83.5		0.6933	-18.396		0.6933	-20.512		0.6933	-102.595		0.6933	-0.187		303.493	0
	0.69509	83.48		0.695	-18.403		0.695	-20.513		0.695	-102.595		0.695	-0.186		303.501	3
	0.69674	83.44		0.6967	-18.412		0.6967	-20.515		0.6967	-102.594		0.6967	-0.188		303.509	2
	0.69837	83.42		0.6983	-18.422		0.6983	-20.515		0.6983	-102.591		0.6983	-0.189		303.517	0
	0.70014	83.43		0.7	-18.43		0.7	-20.518		0.7	-102.588		0.7	-0.191		303.525	3
	0.70177	83.42		0.7017	-18.435		0.7017	-20.522		0.7017	-102.586		0.7017	-0.192		303.533	0
	0.70341	83.44		0.7033	-18.436		0.7033	-20.528		0.7033	-102.583		0.7033	-0.191		303.541	0
	0.70502	83.42		0.705	-18.434		0.705	-20.531		0.705	-102.581		0.705	-0.191		303.548	0
	0.70692	83.42		0.7067	-18.43		0.7067	-20.533		0.7067	-102.577		0.7067	-0.194		303.556	1
	0.70844	83.43		0.7083	-18.426		0.7083	-20.536		0.7083	-102.563		0.7083	-0.194		303.564	0
	0.71008	83.47		0.71	-18.422		0.71	-20.539		0.71	-102.551		0.71	-0.194		303.572	0
	0.71168	83.47		0.7117	-18.417		0.7117	-20.542		0.7117	-102.542		0.7117	-0.192		303.58	0
	0.71347	83.43		0.7133	-18.413		0.7133	-20.544		0.7133	-102.534		0.7133	-0.186		303.588	1
	0.71511	83.42		0.715	-18.412		0.715	-20.547		0.715	-102.534		0.715	-0.182		303.596	2
	0.71673	83.4		0.7167	-18.413		0.7167	-20.55		0.7167	-102.534		0.7167	-0.18		303.604	0
	0.71837	83.39		0.7183	-18.414		0.7183	-20.553		0.7183	-102.536		0.7183	-0.181		303.612	0
	0.72014	83.38		0.72	-18.418		0.72	-20.554		0.72	-102.538		0.72	-0.184		303.62	1
	0.72177	83.37		0.7217	-18.421		0.7217	-20.557		0.7217	-102.54		0.7217	-0.184		303.627	0
	0.7234	83.36		0.7233	-18.424		0.7233	-20.557		0.7233	-102.542		0.7233	-0.187		303.635	0
	0.72503	83.4		0.725	-18.425		0.725	-20.557		0.725	-102.554		0.725	-0.188		303.643	1
	0.7268	83.39		0.7267	-18.426		0.7267	-20.554		0.7267	-102.566		0.7267	-0.188		303.651	0
	0.72844	83.35		0.7283	-18.426		0.7283	-20.55		0.7283	-102.576		0.7283	-0.194		303.659	0
	0.73005	83.31		0.73	-18.425		0.73	-20.543		0.73	-102.586		0.73	-0.198		303.667	1
	0.7317	83.31		0.7317	-18.428		0.7317	-20.538		0.7317	-102.59		0.7317	-0.204		303.675	0
	0.73347	83.33		0.7333	-18.432		0.7333	-20.536		0.7333	-102.589		0.7333	-0.21		303.683	0
	0.73511	83.32		0.735	-18.439		0.735	-20.535		0.735	-102.589		0.735	-0.207		303.691	1
	0.73673	83.32		0.7367	-18.446		0.7367	-20.535		0.7367	-102.589		0.7367	-0.207		303.699	0
	0.73837	83.28		0.7383	-18.453		0.7383	-20.534		0.7383	-102.589		0.7383	-0.204		303.706	0
	0.74012	83.26		0.74	-18.461		0.74	-20.535		0.74	-102.588		0.74	-0.199		303.714	0
	0.74186	83.22		0.7417	-18.474		0.7417	-20.536		0.7417	-102.586		0.7417	-0.196		303.722	0
	0.7434	83.18		0.7433	-18.486		0.7433	-20.537		0.7433	-102.585		0.7433	-0.196		303.73	0
	0.74503	83.18		0.745	-18.5		0.745	-20.539		0.745	-102.585		0.745	-0.192		303.738	0
	0.7468	83.21		0.7467	-18.516		0.7467	-20.542		0.7467	-102.586		0.7467	-0.191		303.746	2
	0.74844	83.25		0.7483	-18.529		0.7483	-20.543		0.7483	-102.587		0.7483	-0.189		303.754	2
	0.75011	83.29		0.75	-18.54		0.75	-20.544		0.75	-102.59		0.75	-0.19		303.762	0
	0.7517	83.25		0.7517	-18.551		0.7517	-20.541		0.7517	-102.585		0.7517	-0.192		303.77	7
	0.75347	83.21		0.7533	-18.563		0.7533	-20.538		0.7533	-102.577		0.7533	-0.189		303.778	2
	0.75511	83.17		0.755	-18.575		0.755	-20.533		0.755	-102.571		0.755	-0.186		303.785	2
	0.75673	83.17		0.7567	-18.588		0.7567	-20.529		0.7567	-102.566		0.7567	-0.182		303.793	1
	0.75837	83.17		0.7583	-18.597		0.7583	-20.525		0.7583	-102.569		0.7583	-0.178		303.801	0
	0.76012	83.18		0.76	-18.609		0.76	-20.525		0.76	-102.577		0.76	-0.174		303.809	0
	0.76177	83.22		0.7617	-18.621		0.7617	-20.524		0.7617	-102.586		0.7617	-0.173		303.817	3
	0.7634	83.24		0.7633	-18.631		0.7633	-20.526		0.7633	-102.595		0.7633	-0.173		303.825	0
	0.76503	83.26		0.765	-18.64		0.765	-20.528		0.765	-102.605		0.765	-0.172		303.833	2
	0.7668	83.28		0.7667	-18.645		0.7667	-20.53		0.7667	-102.612		0.7667	-0.17		303.841	1
	0.76843	83.26		0.7683	-18.647		0.7683	-20.533		0.7683	-102.628		0.7683	-0.167		303.849	0
	0.77006	83.26		0.77	-18.646		0.77	-20.536		0.77	-102.645		0.77	-0.168		303.857	0
	0.77171	83.3		0.7717	-18.644		0.7717	-20.536		0.7717	-102.665		0.7717	-0.169		303.864	0
	0.77347	83.32		0.7733	-18.64		0.7733	-20.537		0.7733	-102.684		0.7733	-0.172		303.872	0
	0.77508	83.34		0.775	-18.642		0.775	-20.539		0.775	-102.7		0.775	-0.177		303.88	1
	0.77673	83.36		0.7767	-18.641		0.7767	-20.54		0.7767	-102.708		0.7767	-0.185		303.888	3
	0.77837	83.32		0.7783	-18.64		0.7783	-20.546		0.7783	-102.714		0.7783	-0.185		303.896	1
	0.78014	83.28		0.78	-18.641		0.78	-20.549		0.78	-102.718		0.78	-0.187		303.904	2
	0.78175	83.28		0.7817	-18.642		0.7817	-20.55		0.7817	-102.72		0.7817	-0.186		303.912	2
	0.78338	83.27		0.7833	-18.644		0.7833	-20.549		0.7833	-102.722		0.7833	-0.184		303.92	0
	0.78503	83.23		0.785	-18.649		0.785	-20.552		0.785	-102.723		0.785	-0.183		303.928	1
	0.7868	83.27		0.7867	-18.654		0.7867	-20.552		0.7867	-102.723		0.7867	-0.181		303.936	1
	0.78843	83.26		0.7883	-18.658		0.7883	-20.558		0.7883	-102.72		0.7883	-0.182		303.943	1
	0.79005	83.29		0.79	-18.661		0.79	-20.565		0.79	-102.716		0.79	-0.185		303.951	0
	0.7917	83.29		0.7917	-18.661		0.7917	-20.569		0.7917	-102.71		0.7917	-0.186		303.959	0
	0.79347	83.25		0.7933	-18.66		0.7933	-20.569		0.7933	-102.705		0.7933	-0.186		303.967	1
	0.7951	83.21		0.795	-18.661		0.795	-20.567		0.795	-102.694		0.795	-0.186		303.975	2
	0.79673	83.17		0.7967	-18.657		0.7967	-20.563		0.7967	-102.68		0.7967	-0.183		303.983	3
	0.79837	83.17		0.7983	-18.655		0.7983	-20.561		0.7983	-102.667		0.7983	-0.179		303.991	0
	0.80012	83.16		0.8	-18.649		0.8	-20.56		0.8	-102.654		0.8	-0.175		303.999	0
	0.80176	83.17		0.8017	-18.645		0.8017	-20.558		0.8017	-102.643		0.8017	-0.171		304.007	2
	0.8034	83.14		0.8033	-18.643		0.8033	-20.556		0.8033	-102.64		0.8033	-0.173		304.015	1
	0.80503	83.12		0.805	-18.644		0.805	-20.554		0.805	-102.638		0.805	-0.178		304.022	1
	0.8068	83.1		0.8067	-18.647		0.8067	-20.548		0.8067	-102.637		0.8067	-0.175		304.03	1
	0.80843	83.07		0.8083	-18.651		0.8083	-20.545		0.8083	-102.637		0.8083	-0.174		304.038	0
	0.81005	83.09		0.81	-18.656		0.81	-20.544		0.81	-102.636		0.81	-0.173		304.046	0
	0.8117	83.11		0.8117	-18.659		0.8117	-20.543		0.8117	-102.638		0.8117	-0.172		304.054	1
	0.81347	83.15		0.8133	-18.663		0.8133	-20.544		0.8133	-102.647		0.8133	-0.175		304.062	0
	0.8151	83.15		0.815	-18.668		0.815	-20.54		0.815	-102.656		0.815	-0.179		304.07	3
	0.81673	83.19		0.8167	-18.676		0.8167	-20.536		0.8167	-102.667		0.8167	-0.182		304.078	2
	0.81837	83.21		0.8183	-18.689		0.8183	-20.531		0.8183	-102.677		0.8183	-0.187		304.086	2
	0.82012	83.21		0.82	-18.702		0.82	-20.527		0.82	-102.678		0.82	-0.189		304.094	0
	0.82176	83.17		0.8217	-18.715		0.8217	-20.528		0.8217	-102.677		0.8217	-0.185		304.102	0
	0.82338	83.15		0.8233	-18.728		0.8233	-20.529		0.8233	-102.677		0.8233	-0.183		304.109	0
	0.82502	83.19		0.825	-18.739		0.825	-20.53		0.825	-102.677		0.825	-0.183		304.117	2
	0.82679	83.22		0.8267	-18.749		0.8267	-20.527		0.8267	-102.675		0.8267	-0.181		304.125	0
	0.82843	83.19		0.8283	-18.764		0.8283	-20.526		0.8283	-102.677		0.8283	-0.179		304.133	0
	0.83005	83.18		0.83	-18.778		0.83	-20.524		0.83	-102.679		0.83	-0.18		304.141	0
	0.8317	83.17		0.8317	-18.791		0.8317	-20.528		0.8317	-102.68		0.8317	-0.178		304.149	3
	0.83344	83.16		0.8333	-18.804		0.8333	-20.53		0.8333	-102.683		0.8333	-0.181		304.157	0
	0.8351	83.15		0.835	-18.814		0.835	-20.533		0.835	-102.685		0.835	-0.179		304.165	0
	0.83671	83.11		0.8367	-18.824		0.8367	-20.534		0.8367	-102.689		0.8367	-0.18		304.173	1
	0.83837	83.07		0.8383	-18.832		0.8383	-20.535		0.8383	-102.693		0.8383	-0.18		304.181	2
	0.84013	83.05		0.84	-18.84		0.84	-20.531		0.84	-102.689		0.84	-0.179		304.189	2
	0.84175	83.04		0.8417	-18.847		0.8417	-20.529		0.8417	-102.685		0.8417	-0.176		304.196	1
	0.8434	83.08		0.8433	-18.855		0.8433	-20.528		0.8433	-102.682		0.8433	-0.176		304.204	0
	0.84502	83.1		0.845	-18.861		0.845	-20.528		0.845	-102.676		0.845	-0.176		304.212	2
	0.84679	83.13		0.8467	-18.867		0.8467	-20.528		0.8467	-102.678		0.8467	-0.176		304.22	2
	0.84843	83.11		0.8483	-18.873		0.8483	-20.529		0.8483	-102.681		0.8483	-0.18		304.228	2
	0.85005	83.07		0.85	-18.88		0.85	-20.528		0.85	-102.684		0.85	-0.18		304.236	0
	0.85168	83.03		0.8517	-18.884		0.8517	-20.528		0.8517	-102.686		0.8517	-0.183		304.244	1
	0.85346	82.99		0.8533	-18.887		0.8533	-20.528		0.8533	-102.689		0.8533	-0.187		304.252	0
	0.8551	82.96		0.855	-18.885		0.855	-20.527		0.855	-102.69		0.855	-0.19		304.26	0
	0.85671	82.93		0.8567	-18.88		0.8567	-20.527		0.8567	-102.7		0.8567	-0.193		304.268	0
	0.85837	82.93		0.8583	-18.877		0.8583	-20.526		0.8583	-102.711		0.8583	-0.198		304.275	0
	0.86013	82.91		0.86	-18.875		0.86	-20.524		0.86	-102.722		0.86	-0.202		304.283	1
	0.86176	82.95		0.8617	-18.876		0.8617	-20.52		0.8617	-102.732		0.8617	-0.205		304.291	0
	0.8634	82.97		0.8633	-18.879		0.8633	-20.517		0.8633	-102.738		0.8633	-0.207		304.299	0
	0.86502	82.98		0.865	-18.88		0.865	-20.514		0.865	-102.739		0.865	-0.207		304.307	1
	0.86678	82.99		0.8667	-18.88		0.8667	-20.514		0.8667	-102.738		0.8667	-0.207		304.315	1
	0.86843	83.01		0.8683	-18.881		0.8683	-20.515		0.8683	-102.738		0.8683	-0.21		304.323	2
	0.87006	82.97		0.87	-18.881		0.87	-20.514		0.87	-102.736		0.87	-0.208		304.331	1
	0.8717	82.93		0.8717	-18.886		0.8717	-20.515		0.8717	-102.734		0.8717	-0.209		304.339	4
	0.87346	82.89		0.8733	-18.893		0.8733	-20.516		0.8733	-102.73		0.8733	-0.208		304.347	1
	0.8751	82.87		0.875	-18.9		0.875	-20.517		0.875	-102.726		0.875	-0.211		304.355	1
	0.87673	82.85		0.8767	-18.906		0.8767	-20.52		0.8767	-102.718		0.8767	-0.212		304.362	2
	0.87837	82.85		0.8783	-18.909		0.8783	-20.525		0.8783	-102.712		0.8783	-0.215		304.37	0
	0.88023	82.89		0.88	-18.911		0.88	-20.529		0.88	-102.705		0.88	-0.215		304.378	1
	0.88176	82.92		0.8817	-18.917		0.8817	-20.534		0.8817	-102.698		0.8817	-0.215		304.386	3
	0.8834	82.96		0.8833	-18.921		0.8833	-20.538		0.8833	-102.686		0.8833	-0.211		304.394	1
	0.88502	82.99		0.885	-18.926		0.885	-20.541		0.885	-102.67		0.885	-0.206		304.402	0
	0.88679	82.95		0.8867	-18.933		0.8867	-20.546		0.8867	-102.655		0.8867	-0.2		304.41	7
	0.88841	82.91		0.8883	-18.941		0.8883	-20.547		0.8883	-102.642		0.8883	-0.195		304.418	1
	0.89006	82.9		0.89	-18.95		0.89	-20.551		0.89	-102.634		0.89	-0.194		304.426	1
	0.8917	82.93		0.8917	-18.96		0.8917	-20.553		0.8917	-102.632		0.8917	-0.195		304.434	0
	0.89344	82.95		0.8933	-18.969		0.8933	-20.554		0.8933	-102.633		0.8933	-0.196		304.442	0
	0.89508	82.97		0.895	-18.98		0.895	-20.557		0.895	-102.637		0.895	-0.194		304.449	0
	0.89673	82.93		0.8967	-18.989		0.8967	-20.558		0.8967	-102.64		0.8967	-0.195		304.457	1
	0.89837	82.89		0.8983	-18.994		0.8983	-20.556		0.8983	-102.644		0.8983	-0.196		304.465	1
	0.90013	82.87		0.9	-19		0.9	-20.554		0.9	-102.652		0.9	-0.201		304.473	2
	0.90176	82.86		0.9017	-19.008		0.9017	-20.552		0.9017	-102.668		0.9017	-0.206		304.481	0
	0.9034	82.88		0.9033	-19.016		0.9033	-20.547		0.9033	-102.684		0.9033	-0.213		304.489	0
	0.90502	82.92		0.905	-19.027		0.905	-20.543		0.905	-102.7		0.905	-0.216		304.497	1
	0.90679	82.96		0.9067	-19.04		0.9067	-20.541		0.9067	-102.715		0.9067	-0.217		304.505	0
	0.90843	82.94		0.9083	-19.052		0.9083	-20.539		0.9083	-102.721		0.9083	-0.216		304.513	0
	0.91006	82.9		0.91	-19.063		0.91	-20.541		0.91	-102.726		0.91	-0.213		304.521	0
	0.9117	82.86		0.9117	-19.077		0.9117	-20.543		0.9117	-102.731		0.9117	-0.212		304.529	2
	0.91346	82.85		0.9133	-19.089		0.9133	-20.544		0.9133	-102.736		0.9133	-0.21		304.536	0
	0.91508	82.83		0.915	-19.104		0.915	-20.547		0.915	-102.741		0.915	-0.207		304.544	0
	0.91673	82.79		0.9167	-19.117		0.9167	-20.55		0.9167	-102.745		0.9167	-0.204		304.552	0
	0.91837	82.81		0.9183	-19.129		0.9183	-20.555		0.9183	-102.748		0.9183	-0.199		304.56	0
	0.92013	82.85		0.92	-19.138		0.92	-20.564		0.92	-102.751		0.92	-0.196		304.568	0
	0.92176	82.89		0.9217	-19.145		0.9217	-20.573		0.9217	-102.754		0.9217	-0.196		304.576	0
	0.92344	82.93		0.9233	-19.147		0.9233	-20.577		0.9233	-102.755		0.9233	-0.195		304.584	0
	0.92502	82.96		0.925	-19.147		0.925	-20.582		0.925	-102.757		0.925	-0.191		304.592	2
	0.92679	82.93		0.9267	-19.147		0.9267	-20.584		0.9267	-102.755		0.9267	-0.187		304.6	1
	0.92843	82.95		0.9283	-19.143		0.9283	-20.582		0.9283	-102.748		0.9283	-0.181		304.608	0
	0.93006	82.99		0.93	-19.139		0.93	-20.581		0.93	-102.741		0.93	-0.177		304.616	0
	0.9317	82.97		0.9317	-19.134		0.9317	-20.579		0.9317	-102.733		0.9317	-0.172		304.624	3
	0.93346	82.96		0.9333	-19.131		0.9333	-20.578		0.9333	-102.727		0.9333	-0.174		304.631	0
	0.93508	82.92		0.935	-19.128		0.935	-20.576		0.935	-102.73		0.935	-0.179		304.639	2
	0.93673	82.88		0.9367	-19.126		0.9367	-20.572		0.9367	-102.732		0.9367	-0.183		304.647	1
	0.93836	82.85		0.9383	-19.124		0.9383	-20.566		0.9383	-102.733		0.9383	-0.186		304.655	2
	0.94013	82.84		0.94	-19.12		0.94	-20.564		0.94	-102.735		0.94	-0.192		304.663	2
	0.94176	82.83		0.9417	-19.114		0.9417	-20.562		0.9417	-102.736		0.9417	-0.196		304.671	2
	0.9434	82.84		0.9433	-19.108		0.9433	-20.56		0.9433	-102.741		0.9433	-0.205		304.679	0
	0.94502	82.87		0.945	-19.104		0.945	-20.559		0.945	-102.752		0.945	-0.214		304.687	2
	0.94679	82.83		0.9467	-19.101		0.9467	-20.554		0.9467	-102.762		0.9467	-0.222		304.695	2
	0.94843	82.8		0.9483	-19.1		0.9483	-20.551		0.9483	-102.772		0.9483	-0.23		304.703	1
	0.95006	82.82		0.95	-19.103		0.95	-20.548		0.95	-102.78		0.95	-0.232		304.711	2
	0.95169	82.82		0.9517	-19.105		0.9517	-20.544		0.9517	-102.782		0.9517	-0.233		304.718	1
	0.95346	82.78		0.9533	-19.107		0.9533	-20.542		0.9533	-102.781		0.9533	-0.232		304.726	0
	0.95508	82.78		0.955	-19.109		0.955	-20.542		0.955	-102.78		0.955	-0.232		304.734	1
	0.95673	82.74		0.9567	-19.114		0.9567	-20.541		0.9567	-102.779		0.9567	-0.23		304.742	1
	0.95836	82.7		0.9583	-19.125		0.9583	-20.542		0.9583	-102.779		0.9583	-0.23		304.75	0
	0.96013	82.67		0.96	-19.137		0.96	-20.542		0.96	-102.775		0.96	-0.228		304.758	2
	0.96176	82.71		0.9617	-19.15		0.9617	-20.542		0.9617	-102.772		0.9617	-0.225		304.766	0
	0.9634	82.69		0.9633	-19.165		0.9633	-20.545		0.9633	-102.767		0.9633	-0.224		304.774	0
	0.96501	82.72		0.965	-19.178		0.965	-20.55		0.965	-102.762		0.965	-0.221		304.782	0
	0.96678	82.68		0.9667	-19.187		0.9667	-20.555		0.9667	-102.758		0.9667	-0.22		304.79	2
	0.96843	82.66		0.9683	-19.195		0.9683	-20.558		0.9683	-102.754		0.9683	-0.214		304.798	0
	0.97006	82.64		0.97	-19.205		0.97	-20.561		0.97	-102.748		0.97	-0.209		304.806	1
	0.97169	82.68		0.9717	-19.215		0.9717	-20.563		0.9717	-102.733		0.9717	-0.202		304.813	1
	0.97346	82.71		0.9733	-19.225		0.9733	-20.567		0.9733	-102.72		0.9733	-0.197		304.821	0
	0.97508	82.67		0.975	-19.233		0.975	-20.568		0.975	-102.708		0.975	-0.193		304.829	3
	0.97673	82.65		0.9767	-19.24		0.9767	-20.569		0.9767	-102.695		0.9767	-0.194		304.837	1
	0.97836	82.65		0.9783	-19.244		0.9783	-20.572		0.9783	-102.689		0.9783	-0.194		304.845	0
	0.98013	82.67		0.98	-19.251		0.98	-20.576		0.98	-102.689		0.98	-0.194		304.853	2
	0.98176	82.67		0.9817	-19.253		0.9817	-20.579		0.9817	-102.69		0.9817	-0.195		304.861	0
	0.9834	82.71		0.9833	-19.254		0.9833	-20.582		0.9833	-102.691		0.9833	-0.196		304.869	0
	0.98501	82.68		0.985	-19.252		0.985	-20.586		0.985	-102.691		0.985	-0.199		304.877	1
	0.98679	82.71		0.9867	-19.249		0.9867	-20.588		0.9867	-102.691		0.9867	-0.203		304.885	0
	0.98843	82.67		0.9883	-19.245		0.9883	-20.59		0.9883	-102.7		0.9883	-0.209		304.893	1
	0.99004	82.63		0.99	-19.241		0.99	-20.589		0.99	-102.711		0.99	-0.214		304.901	1
	0.99169	82.61		0.9917	-19.242		0.9917	-20.586		0.9917	-102.721		0.9917	-0.219		304.908	4
	0.99346	82.63		0.9933	-19.244		0.9933	-20.582		0.9933	-102.731		0.9933	-0.218		304.916	1
	0.99508	82.65		0.995	-19.248		0.995	-20.579		0.995	-102.735		0.995	-0.22		304.924	1
	0.99673	82.62		0.9967	-19.251		0.9967	-20.574		0.9967	-102.735		0.9967	-0.219		304.932	0
	0.99834	82.58		0.9983	-19.255		0.9983	-20.573		0.9983	-102.734		0.9983	-0.217		304.94	0
	1.00013	82.54		1	-19.263		1	-20.572		1	-102.733		1	-0.218		304.948	0
	1.00176	82.5		1.0017	-19.275		1.0017	-20.572		1.0017	-102.735		1.0017	-0.218		304.956	2
	1.00339	82.52		1.0033	-19.288		1.0033	-20.571		1.0033	-102.736		1.0033	-0.219		304.964	1
	1.00502	82.53		1.005	-19.302		1.005	-20.571		1.005	-102.737		1.005	-0.221		304.972	1
	1.00679	82.54		1.0067	-19.313		1.0067	-20.572		1.0067	-102.739		1.0067	-0.222		304.98	0
	1.00843	82.58		1.0083	-19.322		1.0083	-20.575		1.0083	-102.738		1.0083	-0.222		304.988	1
	1.01009	82.6		1.01	-19.328		1.01	-20.578		1.01	-102.738		1.01	-0.219		304.996	1
	1.01169	82.56		1.0117	-19.335		1.0117	-20.58		1.0117	-102.741		1.0117	-0.212		305.003	1
	1.01346	82.57		1.0133	-19.344		1.0133	-20.582		1.0133	-102.744		1.0133	-0.206		305.011	0
	1.01509	82.61		1.015	-19.351		1.015	-20.581		1.015	-102.736		1.015	-0.204		305.019	1
	1.01672	82.64		1.0167	-19.358		1.0167	-20.58		1.0167	-102.728		1.0167	-0.2		305.027	3
	1.01834	82.6		1.0183	-19.364		1.0183	-20.578		1.0183	-102.719		1.0183	-0.195		305.035	1
	1.02011	82.63		1.02	-19.368		1.02	-20.576		1.02	-102.71		1.02	-0.195		305.043	1
	1.02176	82.67		1.0217	-19.372		1.0217	-20.574		1.0217	-102.706		1.0217	-0.196		305.051	2
	1.02337	82.67		1.0233	-19.377		1.0233	-20.572		1.0233	-102.706		1.0233	-0.197		305.059	0
	1.02502	82.69		1.025	-19.381		1.025	-20.569		1.025	-102.708		1.025	-0.197		305.067	1
	1.02679	82.65		1.0267	-19.385		1.0267	-20.568		1.0267	-102.708		1.0267	-0.2		305.075	2
	1.02843	82.61		1.0283	-19.384		1.0283	-20.567		1.0283	-102.711		1.0283	-0.209		305.083	0
	1.03004	82.57		1.03	-19.38		1.03	-20.567		1.03	-102.712		1.03	-0.216		305.091	1
	1.03182	82.55		1.0317	-19.377		1.0317	-20.567		1.0317	-102.72		1.0317	-0.224		305.098	0
	1.03346	82.57		1.0333	-19.375		1.0333	-20.565		1.0333	-102.732		1.0333	-0.232		305.106	0
	1.03509	82.53		1.035	-19.375		1.035	-20.562		1.035	-102.743		1.035	-0.24		305.114	1
	1.03672	82.53		1.0367	-19.379		1.0367	-20.559		1.0367	-102.751		1.0367	-0.241		305.122	2
	1.03836	82.51		1.0383	-19.38		1.0383	-20.558		1.0383	-102.76		1.0383	-0.24		305.13	0
	1.04011	82.55		1.04	-19.38		1.04	-20.557		1.04	-102.761		1.04	-0.239		305.138	0
	1.04175	82.53		1.0417	-19.384		1.0417	-20.561		1.0417	-102.762		1.0417	-0.239		305.146	4
	1.04339	82.49		1.0433	-19.385		1.0433	-20.561		1.0433	-102.764		1.0433	-0.238		305.154	1
	1.04501	82.49		1.045	-19.39		1.045	-20.562		1.045	-102.763		1.045	-0.237		305.162	0
	1.04679	82.45		1.0467	-19.395		1.0467	-20.563		1.0467	-102.763		1.0467	-0.236		305.17	0
	1.04842	82.43		1.0483	-19.401		1.0483	-20.566		1.0483	-102.762		1.0483	-0.237		305.178	1
	1.05004	82.47		1.05	-19.404		1.05	-20.565		1.05	-102.762		1.05	-0.235		305.186	1
	1.05167	82.51		1.0517	-19.404		1.0517	-20.571		1.0517	-102.762		1.0517	-0.233		305.193	0
	1.05346	82.47		1.0533	-19.402		1.0533	-20.572		1.0533	-102.763		1.0533	-0.236		305.201	0
	1.05508	82.45		1.055	-19.401		1.055	-20.572		1.055	-102.763		1.055	-0.234		305.209	2
	1.05672	82.45		1.0567	-19.403		1.0567	-20.573		1.0567	-102.761		1.0567	-0.227		305.217	1
	1.05834	82.41		1.0583	-19.402		1.0583	-20.571		1.0583	-102.755		1.0583	-0.221		305.225	1
	1.06013	82.37		1.06	-19.402		1.06	-20.571		1.06	-102.744		1.06	-0.217		305.233	1
	1.06175	82.35		1.0617	-19.401		1.0617	-20.569		1.0617	-102.734		1.0617	-0.211		305.241	1
	1.06339	82.32		1.0633	-19.402		1.0633	-20.566		1.0633	-102.722		1.0633	-0.209		305.249	0
	1.065	82.34		1.065	-19.403		1.065	-20.562		1.065	-102.712		1.065	-0.205		305.257	0
	1.06679	82.34		1.0667	-19.406		1.0667	-20.561		1.0667	-102.708		1.0667	-0.202		305.265	1
	1.06842	82.38		1.0683	-19.412		1.0683	-20.558		1.0683	-102.705		1.0683	-0.201		305.273	3
	1.07005	82.42		1.07	-19.418		1.07	-20.557		1.07	-102.703		1.07	-0.197		305.281	0
	1.07167	82.46		1.0717	-19.42		1.0717	-20.556		1.0717	-102.7		1.0717	-0.199		305.289	2
	1.07346	82.45		1.0733	-19.421		1.0733	-20.555		1.0733	-102.696		1.0733	-0.206		305.296	0
	1.07515	82.42		1.075	-19.424		1.075	-20.551		1.075	-102.696		1.075	-0.209		305.304	1
	1.07672	82.45		1.0767	-19.428		1.0767	-20.548		1.0767	-102.704		1.0767	-0.214		305.312	2
	1.07835	82.46		1.0783	-19.434		1.0783	-20.541		1.0783	-102.71		1.0783	-0.219		305.32	0
	1.08013	82.42		1.08	-19.443		1.08	-20.536		1.08	-102.717		1.08	-0.222		305.328	1
	1.08175	82.38		1.0817	-19.453		1.0817	-20.532		1.0817	-102.723		1.0817	-0.225		305.336	1
	1.08337	82.34		1.0833	-19.46		1.0833	-20.526		1.0833	-102.725		1.0833	-0.227		305.344	0
	1.085	82.36		1.085	-19.468		1.085	-20.52		1.085	-102.725		1.085	-0.228		305.352	3
	1.08679	82.35		1.0867	-19.477		1.0867	-20.517		1.0867	-102.725		1.0867	-0.23		305.36	0
	1.08842	82.33		1.0883	-19.489		1.0883	-20.517		1.0883	-102.725		1.0883	-0.231		305.368	0
	1.09005	82.31		1.09	-19.502		1.09	-20.515		1.09	-102.728		1.09	-0.232		305.376	0
	1.09169	82.34		1.0917	-19.515		1.0917	-20.516		1.0917	-102.73		1.0917	-0.235		305.384	0
	1.09345	82.3		1.0933	-19.528		1.0933	-20.516		1.0933	-102.731		1.0933	-0.238		305.392	0
	1.09508	82.29		1.095	-19.542		1.095	-20.518		1.095	-102.734		1.095	-0.24		305.399	0
	1.09672	82.27		1.0967	-19.552		1.0967	-20.522		1.0967	-102.738		1.0967	-0.241		305.407	0
	1.09835	82.29		1.0983	-19.563		1.0983	-20.527		1.0983	-102.742		1.0983	-0.238		305.415	1
	1.10012	82.31		1.1	-19.573		1.1	-20.531		1.1	-102.746		1.1	-0.234		305.423	0
	1.10175	82.35		1.1017	-19.583		1.1017	-20.536		1.1017	-102.751		1.1017	-0.23		305.431	0
	1.10339	82.37		1.1033	-19.592		1.1033	-20.537		1.1033	-102.748		1.1033	-0.226		305.439	1
	1.10555	82.35		1.105	-19.601		1.105	-20.537		1.105	-102.746		1.105	-0.226		305.447	2
	1.10678	82.36		1.1067	-19.608		1.1067	-20.537		1.1067	-102.743		1.1067	-0.227		305.455	0
	1.10842	82.34		1.1083	-19.615		1.1083	-20.536		1.1083	-102.74		1.1083	-0.229		305.463	0
	1.11004	82.32		1.11	-19.62		1.11	-20.536		1.11	-102.742		1.11	-0.229		305.471	3
	1.11169	82.3		1.1117	-19.624		1.1117	-20.537		1.1117	-102.749		1.1117	-0.231		305.479	2
	1.11345	82.28		1.1133	-19.627		1.1133	-20.536		1.1133	-102.754		1.1133	-0.23		305.487	1
	1.11508	82.26		1.115	-19.625		1.115	-20.536		1.115	-102.762		1.115	-0.236		305.495	2
	1.11672	82.28		1.1167	-19.621		1.1167	-20.536		1.1167	-102.767		1.1167	-0.242		305.502	5
	1.11835	82.31		1.1183	-19.619		1.1183	-20.536		1.1183	-102.771		1.1183	-0.249		305.51	0
	1.12012	82.31		1.12	-19.617		1.12	-20.535		1.12	-102.782		1.12	-0.256		305.518	0
	1.12175	82.28		1.1217	-19.616		1.1217	-20.535		1.1217	-102.793		1.1217	-0.258		305.526	0
	1.12339	82.3		1.1233	-19.617		1.1233	-20.532		1.1233	-102.803		1.1233	-0.256		305.534	0
	1.12502	82.28		1.125	-19.619		1.125	-20.529		1.125	-102.814		1.125	-0.256		305.542	0
	1.12678	82.24		1.1267	-19.622		1.1267	-20.525		1.1267	-102.82		1.1267	-0.258		305.55	0
	1.1284	82.2		1.1283	-19.624		1.1283	-20.522		1.1283	-102.819		1.1283	-0.26		305.558	2
	1.13005	82.23		1.13	-19.627		1.13	-20.523		1.13	-102.819		1.13	-0.26		305.566	2
	1.13169	82.26		1.1317	-19.634		1.1317	-20.524		1.1317	-102.816		1.1317	-0.259		305.574	3
	1.13345	82.26		1.1333	-19.642		1.1333	-20.524		1.1333	-102.813		1.1333	-0.258		305.582	4
	1.13508	82.24		1.135	-19.65		1.135	-20.522		1.135	-102.81		1.135	-0.257		305.59	1
	1.13672	82.25		1.1367	-19.657		1.1367	-20.519		1.1367	-102.806		1.1367	-0.254		305.598	0
	1.13835	82.22		1.1383	-19.664		1.1383	-20.517		1.1383	-102.802		1.1383	-0.254		305.605	0
	1.14012	82.19		1.14	-19.666		1.14	-20.519		1.14	-102.8		1.14	-0.252		305.613	3
	1.14175	82.15		1.1417	-19.667		1.1417	-20.52		1.1417	-102.799		1.1417	-0.245		305.621	3
	1.14339	82.17		1.1433	-19.665		1.1433	-20.522		1.1433	-102.796		1.1433	-0.238		305.629	0
	1.14502	82.21		1.145	-19.663		1.145	-20.524		1.145	-102.795		1.145	-0.232		305.637	1
	1.14678	82.18		1.1467	-19.661		1.1467	-20.523		1.1467	-102.788		1.1467	-0.223		305.645	2
	1.14842	82.14		1.1483	-19.658		1.1483	-20.519		1.1483	-102.78		1.1483	-0.221		305.653	0
	1.15005	82.1		1.15	-19.655		1.15	-20.519		1.15	-102.771		1.15	-0.219		305.661	3
	1.15169	82.06		1.1517	-19.651		1.1517	-20.521		1.1517	-102.762		1.1517	-0.216		305.669	2
	1.15345	82.02		1.1533	-19.649		1.1533	-20.525		1.1533	-102.757		1.1533	-0.215		305.677	1
	1.15508	82		1.155	-19.647		1.155	-20.528		1.155	-102.759		1.155	-0.213		305.685	1
	1.15672	81.98		1.1567	-19.646		1.1567	-20.53		1.1567	-102.762		1.1567	-0.211		305.693	3
	1.15835	81.97		1.1583	-19.644		1.1583	-20.529		1.1583	-102.763		1.1583	-0.217		305.701	2
	1.16011	81.95		1.16	-19.644		1.16	-20.531		1.16	-102.766		1.16	-0.221		305.708	1
	1.16181	81.96		1.1617	-19.646		1.1617	-20.534		1.1617	-102.768		1.1617	-0.224		305.716	0
	1.16339	82		1.1633	-19.65		1.1633	-20.535		1.1633	-102.776		1.1633	-0.231		305.724	1
	1.16502	82.04		1.165	-19.656		1.165	-20.537		1.165	-102.787		1.165	-0.235		305.732	0
	1.16678	82.07		1.1667	-19.666		1.1667	-20.534		1.1667	-102.8		1.1667	-0.238		305.74	0
	1.16842	82.1		1.1683	-19.678		1.1683	-20.532		1.1683	-102.813		1.1683	-0.241		305.748	0
	1.17004	82.13		1.17	-19.69		1.17	-20.528		1.17	-102.827		1.17	-0.244		305.756	3
	1.17169	82.13		1.1717	-19.702		1.1717	-20.526		1.1717	-102.833		1.1717	-0.249		305.764	0
	1.17344	82.1		1.1733	-19.714		1.1733	-20.525		1.1733	-102.838		1.1733	-0.252		305.772	0
	1.17508	82.06		1.175	-19.727		1.175	-20.529		1.175	-102.843		1.175	-0.254		305.78	2
	1.17671	82.04		1.1767	-19.742		1.1767	-20.531		1.1767	-102.851		1.1767	-0.257		305.788	2
	1.17835	82.02		1.1783	-19.762		1.1783	-20.532		1.1783	-102.857		1.1783	-0.259		305.796	1
	1.18011	82.04		1.18	-19.779		1.18	-20.532		1.18	-102.863		1.18	-0.261		305.804	2
	1.18174	82.06		1.1817	-19.791		1.1817	-20.534		1.1817	-102.87		1.1817	-0.262		305.812	1
	1.18338	82.1		1.1833	-19.8		1.1833	-20.536		1.1833	-102.876		1.1833	-0.259		305.819	0
	1.18501	82.14		1.185	-19.806		1.185	-20.54		1.185	-102.882		1.185	-0.252		305.827	2
	1.18678	82.16		1.1867	-19.81		1.1867	-20.542		1.1867	-102.888		1.1867	-0.249		305.835	3
	1.18842	82.14		1.1883	-19.813		1.1883	-20.543		1.1883	-102.893		1.1883	-0.242		305.843	1
	1.19004	82.1		1.19	-19.812		1.19	-20.548		1.19	-102.896		1.19	-0.237		305.851	2
	1.19168	82.08		1.1917	-19.81		1.1917	-20.549		1.1917	-102.893		1.1917	-0.239		305.859	0
	1.19344	82.06		1.1933	-19.807		1.1933	-20.552		1.1933	-102.888		1.1933	-0.24		305.867	0
	1.19508	82.02		1.195	-19.8		1.195	-20.554		1.195	-102.884		1.195	-0.24		305.875	1
	1.19671	81.98		1.1967	-19.791		1.1967	-20.558		1.1967	-102.878		1.1967	-0.241		305.883	1
	1.19835	81.95		1.1983	-19.786		1.1983	-20.562		1.1983	-102.882		1.1983	-0.24		305.891	0
	1.20011	81.99		1.2	-19.78		1.2	-20.563		1.2	-102.886		1.2	-0.241		305.899	0
	1.20174	81.95		1.2017	-19.774		1.2017	-20.565		1.2017	-102.889		1.2017	-0.248		305.907	0
	1.20338	81.96		1.2033	-19.767		1.2033	-20.569		1.2033	-102.892		1.2033	-0.253		305.915	2
	1.20501	81.92		1.205	-19.76		1.205	-20.571		1.205	-102.894		1.205	-0.257		305.923	0
	1.20677	81.92		1.2067	-19.756		1.2067	-20.572		1.2067	-102.894		1.2067	-0.261		305.93	2
	1.20842	81.96		1.2083	-19.755		1.2083	-20.57		1.2083	-102.903		1.2083	-0.257		305.938	0
	1.21004	82		1.21	-19.757		1.21	-20.567		1.21	-102.915		1.21	-0.256		305.946	0
	1.21168	82.01		1.2117	-19.76		1.2117	-20.564		1.2117	-102.923		1.2117	-0.255		305.954	1
	1.21344	82.02		1.2133	-19.763		1.2133	-20.56		1.2133	-102.932		1.2133	-0.251		305.962	0
	1.21508	81.99		1.215	-19.765		1.215	-20.556		1.215	-102.933		1.215	-0.25		305.97	3
	1.21671	81.96		1.2167	-19.768		1.2167	-20.554		1.2167	-102.931		1.2167	-0.248		305.978	0
	1.21834	81.98		1.2183	-19.77		1.2183	-20.552		1.2183	-102.929		1.2183	-0.247		305.986	0
	1.22011	82.02		1.22	-19.775		1.22	-20.551		1.22	-102.926		1.22	-0.244		305.994	2
	1.22175	82.02		1.2217	-19.78		1.2217	-20.551		1.2217	-102.923		1.2217	-0.244		306.002	2
	1.22338	82		1.2233	-19.786		1.2233	-20.55		1.2233	-102.919		1.2233	-0.245		306.01	0
	1.22501	82		1.225	-19.791		1.225	-20.549		1.225	-102.915		1.225	-0.248		306.018	1
	1.22687	81.98		1.2267	-19.793		1.2267	-20.548		1.2267	-102.91		1.2267	-0.248		306.026	2
	1.22842	82		1.2283	-19.795		1.2283	-20.548		1.2283	-102.904		1.2283	-0.245		306.034	1
	1.23004	82		1.23	-19.801		1.23	-20.547		1.23	-102.899		1.23	-0.243		306.041	1
	1.23167	82.04		1.2317	-19.809		1.2317	-20.547		1.2317	-102.895		1.2317	-0.241		306.049	2
	1.23344	82.01		1.2333	-19.817		1.2333	-20.548		1.2333	-102.891		1.2333	-0.243		306.057	0
	1.23508	81.99		1.235	-19.828		1.235	-20.547		1.235	-102.877		1.235	-0.248		306.065	1
	1.23671	82.01		1.2367	-19.84		1.2367	-20.541		1.2367	-102.864		1.2367	-0.253		306.073	1
	1.23834	81.97		1.2383	-19.854		1.2383	-20.537		1.2383	-102.851		1.2383	-0.257		306.081	0
	1.24011	81.93		1.24	-19.869		1.24	-20.532		1.24	-102.839		1.24	-0.261		306.089	1
	1.24175	81.89		1.2417	-19.881		1.2417	-20.528		1.2417	-102.832		1.2417	-0.268		306.097	1
	1.24338	81.89		1.2433	-19.893		1.2433	-20.524		1.2433	-102.827		1.2433	-0.27		306.105	0
	1.245	81.88		1.245	-19.901		1.245	-20.523		1.245	-102.824		1.245	-0.277		306.113	3
	1.24677	81.86		1.2467	-19.907		1.2467	-20.523		1.2467	-102.819		1.2467	-0.282		306.121	1
	1.24841	81.82		1.2483	-19.911		1.2483	-20.523		1.2483	-102.814		1.2483	-0.289		306.129	0
	1.25004	81.83		1.25	-19.916		1.25	-20.522		1.25	-102.808		1.25	-0.294		306.137	1
	1.25168	81.81		1.2517	-19.919		1.2517	-20.521		1.2517	-102.81		1.2517	-0.296		306.145	0
	1.25345	81.8		1.2533	-19.927		1.2533	-20.52		1.2533	-102.815		1.2533	-0.294		306.153	2
	1.25508	81.84		1.255	-19.935		1.255	-20.516		1.255	-102.822		1.255	-0.289		306.16	0
	1.25671	81.82		1.2567	-19.944		1.2567	-20.514		1.2567	-102.828		1.2567	-0.286		306.168	0
	1.25834	81.78		1.2583	-19.955		1.2583	-20.514		1.2583	-102.834		1.2583	-0.281		306.176	1
	1.26011	81.74		1.26	-19.966		1.26	-20.512		1.26	-102.835		1.26	-0.278		306.184	1
	1.26174	81.77		1.2617	-19.978		1.2617	-20.512		1.2617	-102.837		1.2617	-0.273		306.192	2
	1.26339	81.81		1.2633	-19.992		1.2633	-20.513		1.2633	-102.84		1.2633	-0.27		306.2	0
	1.265	81.81		1.265	-20.008		1.265	-20.512		1.265	-102.847		1.265	-0.265		306.208	0
	1.26677	81.79		1.2667	-20.02		1.2667	-20.514		1.2667	-102.854		1.2667	-0.258		306.216	1
	1.26841	81.79		1.2683	-20.034		1.2683	-20.517		1.2683	-102.862		1.2683	-0.253		306.224	2
	1.27003	81.82		1.27	-20.043		1.27	-20.519		1.27	-102.872		1.27	-0.246		306.232	0
	1.27167	81.86		1.2717	-20.05		1.2717	-20.525		1.2717	-102.88		1.2717	-0.243		306.24	0
	1.27344	81.9		1.2733	-20.053		1.2733	-20.533		1.2733	-102.889		1.2733	-0.239		306.248	0
	1.27508	81.91		1.275	-20.055		1.275	-20.54		1.275	-102.899		1.275	-0.233		306.256	1
	1.27671	81.87		1.2767	-20.056		1.2767	-20.548		1.2767	-102.908		1.2767	-0.233		306.264	0
	1.27833	81.86		1.2783	-20.057		1.2783	-20.553		1.2783	-102.911		1.2783	-0.233		306.272	0
	1.28011	81.83		1.28	-20.059		1.28	-20.557		1.28	-102.911		1.28	-0.232		306.279	1
	1.28175	81.85		1.2817	-20.059		1.2817	-20.563		1.2817	-102.91		1.2817	-0.233		306.287	0
	1.28337	81.81		1.2833	-20.058		1.2833	-20.568		1.2833	-102.909		1.2833	-0.236		306.295	0
	1.285	81.77		1.285	-20.057		1.285	-20.574		1.285	-102.909		1.285	-0.239		306.303	1
	1.28677	81.77		1.2867	-20.052		1.2867	-20.579		1.2867	-102.917		1.2867	-0.246		306.311	1
	1.28841	81.81		1.2883	-20.046		1.2883	-20.583		1.2883	-102.923		1.2883	-0.252		306.319	0
	1.29003	81.79		1.29	-20.039		1.29	-20.589		1.29	-102.927		1.29	-0.255		306.327	2
	1.29167	81.81		1.2917	-20.031		1.2917	-20.593		1.2917	-102.93		1.2917	-0.262		306.335	1
	1.29344	81.81		1.2933	-20.024		1.2933	-20.594		1.2933	-102.93		1.2933	-0.269		306.343	1
	1.29508	81.83		1.295	-20.018		1.295	-20.596		1.295	-102.934		1.295	-0.268		306.351	1
	1.2967	81.8		1.2967	-20.015		1.2967	-20.598		1.2967	-102.942		1.2967	-0.271		306.359	2
	1.29834	81.76		1.2983	-20.013		1.2983	-20.594		1.2983	-102.95		1.2983	-0.272		306.367	1
	1.30011	81.8		1.3	-20.011		1.3	-20.593		1.3	-102.956		1.3	-0.274		306.375	0
	1.30174	81.81		1.3017	-20.009		1.3017	-20.589		1.3017	-102.961		1.3017	-0.276		306.383	1
	1.30337	81.8		1.3033	-20.011		1.3033	-20.587		1.3033	-102.956		1.3033	-0.276		306.391	0
	1.305	81.76		1.305	-20.014		1.305	-20.584		1.305	-102.951		1.305	-0.275		306.398	1
	1.30677	81.76		1.3067	-20.019		1.3067	-20.583		1.3067	-102.947		1.3067	-0.276		306.406	5
	1.30841	81.77		1.3083	-20.027		1.3083	-20.581		1.3083	-102.944		1.3083	-0.275		306.414	2
	1.31003	81.73		1.31	-20.036		1.31	-20.582		1.31	-102.942		1.31	-0.276		306.422	1
	1.31167	81.69		1.3117	-20.048		1.3117	-20.58		1.3117	-102.941		1.3117	-0.274		306.43	0
	1.31354	81.73		1.3133	-20.054		1.3133	-20.581		1.3133	-102.94		1.3133	-0.269		306.438	0
	1.31506	81.77		1.315	-20.061		1.315	-20.585		1.315	-102.939		1.315	-0.261		306.446	1
	1.31669	81.79		1.3167	-20.069		1.3167	-20.588		1.3167	-102.939		1.3167	-0.251		306.454	1
	1.31834	81.82		1.3183	-20.075		1.3183	-20.591		1.3183	-102.94		1.3183	-0.24		306.462	1
	1.32011	81.8		1.32	-20.082		1.32	-20.594		1.32	-102.943		1.32	-0.233		306.47	0
	1.32173	81.79		1.3217	-20.09		1.3217	-20.596		1.3217	-102.944		1.3217	-0.227		306.478	1
	1.32337	81.79		1.3233	-20.099		1.3233	-20.596		1.3233	-102.938		1.3233	-0.223		306.486	0
	1.325	81.8		1.325	-20.107		1.325	-20.598		1.325	-102.931		1.325	-0.218		306.494	3
	1.32677	81.76		1.3267	-20.115		1.3267	-20.599		1.3267	-102.923		1.3267	-0.214		306.502	1
	1.3284	81.72		1.3283	-20.122		1.3283	-20.602		1.3283	-102.916		1.3283	-0.209		306.51	2
	1.33003	81.72		1.33	-20.129		1.33	-20.6		1.33	-102.916		1.33	-0.211		306.518	2
	1.33167	81.76		1.3317	-20.133		1.3317	-20.597		1.3317	-102.918		1.3317	-0.215		306.525	0
	1.33344	81.72		1.3333	-20.135		1.3333	-20.596		1.3333	-102.92		1.3333	-0.223		306.533	0
	1.33513	81.73		1.335	-20.138		1.335	-20.596		1.335	-102.922		1.335	-0.23		306.541	1
	1.3367	81.73		1.3367	-20.141		1.3367	-20.594		1.3367	-102.923		1.3367	-0.233		306.549	1
	1.33834	81.73		1.3383	-20.143		1.3383	-20.595		1.3383	-102.925		1.3383	-0.235		306.557	0
	1.34011	81.7		1.34	-20.147		1.34	-20.593		1.34	-102.937		1.34	-0.237		306.565	0
	1.34174	81.68		1.3417	-20.152		1.3417	-20.592		1.3417	-102.95		1.3417	-0.243		306.573	2
	1.34336	81.68		1.3433	-20.159		1.3433	-20.588		1.3433	-102.964		1.3433	-0.245		306.581	0
	1.34499	81.64		1.345	-20.167		1.345	-20.585		1.345	-102.979		1.345	-0.249		306.589	1
	1.34677	81.65		1.3467	-20.172		1.3467	-20.582		1.3467	-102.989		1.3467	-0.253		306.597	1
	1.34841	81.69		1.3483	-20.179		1.3483	-20.583		1.3483	-102.995		1.3483	-0.255		306.605	0
	1.35003	81.65		1.35	-20.188		1.35	-20.584		1.35	-103.003		1.35	-0.255		306.613	1
	1.35168	81.61		1.3517	-20.198		1.3517	-20.586		1.3517	-103.009		1.3517	-0.256		306.621	1
	1.35344	81.58		1.3533	-20.212		1.3533	-20.587		1.3533	-103.015		1.3533	-0.26		306.629	0
	1.35506	81.54		1.355	-20.224		1.355	-20.588		1.355	-103.021		1.355	-0.26		306.637	2
	1.3567	81.57		1.3567	-20.235		1.3567	-20.59		1.3567	-103.026		1.3567	-0.258		306.645	2
	1.35834	81.56		1.3583	-20.245		1.3583	-20.59		1.3583	-103.03		1.3583	-0.252		306.652	0
	1.36011	81.59		1.36	-20.252		1.36	-20.594		1.36	-103.036		1.36	-0.246		306.66	2
	1.36173	81.6		1.3617	-20.256		1.3617	-20.598		1.3617	-103.041		1.3617	-0.243		306.668	2
	1.36337	81.6		1.3633	-20.263		1.3633	-20.602		1.3633	-103.045		1.3633	-0.244		306.676	0
	1.365	81.59		1.365	-20.27		1.365	-20.604		1.365	-103.047		1.365	-0.244		306.684	2
	1.36677	81.63		1.3667	-20.275		1.3667	-20.604		1.3667	-103.042		1.3667	-0.246		306.692	0
	1.3684	81.67		1.3683	-20.28		1.3683	-20.605		1.3683	-103.036		1.3683	-0.246		306.7	1
	1.37003	81.63		1.37	-20.281		1.37	-20.605		1.37	-103.032		1.37	-0.247		306.708	0
	1.37167	81.6		1.3717	-20.282		1.3717	-20.604		1.3717	-103.026		1.3717	-0.247		306.716	1
	1.37343	81.56		1.3733	-20.284		1.3733	-20.604		1.3733	-103.024		1.3733	-0.25		306.724	0
	1.37506	81.56		1.375	-20.283		1.375	-20.604		1.375	-103.027		1.375	-0.254		306.732	3
	1.3767	81.57		1.3767	-20.28		1.3767	-20.605		1.3767	-103.027		1.3767	-0.258		306.74	2
	1.37833	81.56		1.3783	-20.279		1.3783	-20.604		1.3783	-103.026		1.3783	-0.26		306.748	0
	1.3801	81.59		1.38	-20.278		1.38	-20.604		1.38	-103.026		1.38	-0.258		306.756	0
	1.38173	81.56		1.3817	-20.276		1.3817	-20.603		1.3817	-103.024		1.3817	-0.255		306.764	2
	1.38337	81.58		1.3833	-20.281		1.3833	-20.601		1.3833	-103.027		1.3833	-0.254		306.772	0
	1.385	81.58		1.385	-20.284		1.385	-20.597		1.385	-103.035		1.385	-0.251		306.779	0
	1.38713	81.55		1.3867	-20.288		1.3867	-20.59		1.3867	-103.04		1.3867	-0.248		306.787	1
	1.3884	81.52		1.3883	-20.292		1.3883	-20.583		1.3883	-103.046		1.3883	-0.247		306.795	1
	1.39003	81.48		1.39	-20.294		1.39	-20.576		1.39	-103.05		1.39	-0.247		306.803	0
	1.39167	81.45		1.3917	-20.297		1.3917	-20.57		1.3917	-103.047		1.3917	-0.246		306.811	0
	1.39343	81.41		1.3933	-20.304		1.3933	-20.566		1.3933	-103.044		1.3933	-0.244		306.819	0
	1.39506	81.44		1.395	-20.31		1.395	-20.561		1.395	-103.041		1.395	-0.244		306.827	1
	1.3967	81.48		1.3967	-20.315		1.3967	-20.557		1.3967	-103.037		1.3967	-0.242		306.835	3
	1.39833	81.52		1.3983	-20.322		1.3983	-20.554		1.3983	-103.034		1.3983	-0.239		306.843	2
	1.4001	81.56		1.4	-20.326		1.4	-20.552		1.4	-103.033		1.4	-0.233		306.851	1
	1.40173	81.55		1.4017	-20.33		1.4017	-20.552		1.4017	-103.029		1.4017	-0.228		306.859	1
	1.40337	81.54		1.4033	-20.334		1.4033	-20.555		1.4033	-103.026		1.4033	-0.227		306.867	4
	1.405	81.52		1.405	-20.338		1.405	-20.56		1.405	-103.024		1.405	-0.228		306.875	2
	1.40676	81.54		1.4067	-20.342		1.4067	-20.565		1.4067	-103.022		1.4067	-0.229		306.883	0
	1.4084	81.54		1.4083	-20.346		1.4083	-20.57		1.4083	-103.02		1.4083	-0.232		306.891	0
	1.41003	81.54		1.41	-20.35		1.41	-20.572		1.41	-103.015		1.41	-0.237		306.899	0
	1.41167	81.52		1.4117	-20.356		1.4117	-20.575		1.4117	-103.006		1.4117	-0.242		306.907	2
	1.41343	81.54		1.4133	-20.362		1.4133	-20.577		1.4133	-102.997		1.4133	-0.248		306.914	1
	1.41506	81.52		1.415	-20.368		1.415	-20.577		1.415	-102.989		1.415	-0.254		306.922	0
	1.4167	81.5		1.4167	-20.374		1.4167	-20.578		1.4167	-102.983		1.4167	-0.262		306.93	0
	1.41833	81.5		1.4183	-20.378		1.4183	-20.58		1.4183	-102.984		1.4183	-0.269		306.938	1
	1.4201	81.54		1.42	-20.38		1.42	-20.582		1.42	-102.987		1.42	-0.274		306.946	2
	1.42173	81.55		1.4217	-20.383		1.4217	-20.581		1.4217	-102.99		1.4217	-0.277		306.954	2
	1.42337	81.53		1.4233	-20.386		1.4233	-20.582		1.4233	-102.993		1.4233	-0.278		306.962	1
	1.425	81.49		1.425	-20.389		1.425	-20.581		1.425	-102.995		1.425	-0.279		306.97	0
	1.42676	81.45		1.4267	-20.397		1.4267	-20.582		1.4267	-103.003		1.4267	-0.275		306.978	3
	1.4284	81.41		1.4283	-20.406		1.4283	-20.58		1.4283	-103.016		1.4283	-0.274		306.986	1
	1.43003	81.45		1.43	-20.414		1.43	-20.576		1.43	-103.032		1.43	-0.274		306.994	0
	1.43167	81.49		1.4317	-20.42		1.4317	-20.574		1.4317	-103.046		1.4317	-0.273		307.002	1
	1.43343	81.49		1.4333	-20.427		1.4333	-20.57		1.4333	-103.061		1.4333	-0.276		307.01	0
	1.43506	81.45		1.435	-20.433		1.435	-20.567		1.435	-103.069		1.435	-0.276		307.018	1
	1.43669	81.48		1.4367	-20.443		1.4367	-20.565		1.4367	-103.076		1.4367	-0.279		307.026	1
	1.43833	81.44		1.4383	-20.452		1.4383	-20.566		1.4383	-103.085		1.4383	-0.282		307.034	0
	1.4401	81.4		1.44	-20.461		1.44	-20.566		1.44	-103.096		1.44	-0.283		307.042	1
	1.44173	81.36		1.4417	-20.468		1.4417	-20.568		1.4417	-103.107		1.4417	-0.281		307.05	2
	1.44337	81.37		1.4433	-20.471		1.4433	-20.566		1.4433	-103.117		1.4433	-0.278		307.057	0
	1.445	81.34		1.445	-20.472		1.445	-20.565		1.445	-103.127		1.445	-0.273		307.065	1
	1.44676	81.33		1.4467	-20.471		1.4467	-20.565		1.4467	-103.135		1.4467	-0.27		307.073	0
	1.4484	81.33		1.4483	-20.471		1.4483	-20.568		1.4483	-103.143		1.4483	-0.268		307.081	2
	1.45003	81.32		1.45	-20.47		1.45	-20.57		1.45	-103.151		1.45	-0.268		307.089	2
	1.45167	81.36		1.4517	-20.468		1.4517	-20.571		1.4517	-103.161		1.4517	-0.271		307.097	1
	1.45343	81.4		1.4533	-20.467		1.4533	-20.57		1.4533	-103.167		1.4533	-0.273		307.105	1
	1.45506	81.36		1.455	-20.467		1.455	-20.568		1.455	-103.164		1.455	-0.275		307.113	1
	1.4567	81.32		1.4567	-20.466		1.4567	-20.566		1.4567	-103.159		1.4567	-0.277		307.121	2
	1.45833	81.3		1.4583	-20.465		1.4583	-20.563		1.4583	-103.153		1.4583	-0.283		307.129	1
	1.4601	81.34		1.46	-20.465		1.46	-20.559		1.46	-103.147		1.46	-0.29		307.137	0
	1.46173	81.36		1.4617	-20.464		1.4617	-20.559		1.4617	-103.146		1.4617	-0.296		307.145	0
	1.46337	81.32		1.4633	-20.461		1.4633	-20.558		1.4633	-103.146		1.4633	-0.303		307.153	1
	1.46499	81.28		1.465	-20.459		1.465	-20.553		1.465	-103.148		1.465	-0.309		307.161	3
	1.46676	81.27		1.4667	-20.457		1.4667	-20.55		1.4667	-103.147		1.4667	-0.309		307.169	1
	1.4684	81.31		1.4683	-20.457		1.4683	-20.547		1.4683	-103.145		1.4683	-0.308		307.177	0
	1.47003	81.34		1.47	-20.461		1.47	-20.545		1.47	-103.141		1.47	-0.307		307.185	2
	1.47167	81.34		1.4717	-20.464		1.4717	-20.541		1.4717	-103.145		1.4717	-0.304		307.193	2
	1.47342	81.35		1.4733	-20.469		1.4733	-20.537		1.4733	-103.149		1.4733	-0.303		307.2	0
	1.47506	81.33		1.475	-20.475		1.475	-20.529		1.475	-103.152		1.475	-0.3		307.208	2
	1.4767	81.31		1.4767	-20.481		1.4767	-20.523		1.4767	-103.157		1.4767	-0.297		307.216	0
	1.47833	81.32		1.4783	-20.486		1.4783	-20.519		1.4783	-103.156		1.4783	-0.296		307.224	0
	1.48009	81.28		1.48	-20.495		1.48	-20.516		1.48	-103.153		1.48	-0.297		307.232	0
	1.48173	81.24		1.4817	-20.504		1.4817	-20.517		1.4817	-103.147		1.4817	-0.293		307.24	0
	1.48337	81.24		1.4833	-20.513		1.4833	-20.518		1.4833	-103.141		1.4833	-0.292		307.248	1
	1.48499	81.26		1.485	-20.52		1.485	-20.519		1.485	-103.137		1.485	-0.286		307.256	1
	1.48685	81.26		1.4867	-20.524		1.4867	-20.52		1.4867	-103.133		1.4867	-0.28		307.264	1
	1.4884	81.26		1.4883	-20.529		1.4883	-20.521		1.4883	-103.13		1.4883	-0.277		307.272	0
	1.49003	81.28		1.49	-20.534		1.49	-20.521		1.49	-103.126		1.49	-0.27		307.28	1
	1.49166	81.32		1.4917	-20.538		1.4917	-20.526		1.4917	-103.123		1.4917	-0.267		307.288	1
	1.49342	81.33		1.4933	-20.542		1.4933	-20.53		1.4933	-103.119		1.4933	-0.266		307.296	0
	1.49552	81.31		1.495	-20.548		1.495	-20.533		1.495	-103.115		1.495	-0.271		307.304	2
	1.49669	81.29		1.4967	-20.555		1.4967	-20.537		1.4967	-103.11		1.4967	-0.272		307.312	0
	1.49833	81.25		1.4983	-20.56		1.4983	-20.54		1.4983	-103.098		1.4983	-0.272		307.32	1
	1.50009	81.22		1.5	-20.567		1.5	-20.539		1.5	-103.086		1.5	-0.273		307.328	0
	1.50173	81.24		1.5017	-20.572		1.5017	-20.538		1.5017	-103.074		1.5017	-0.28		307.336	2
	1.50337	81.21		1.5033	-20.579		1.5033	-20.538		1.5033	-103.062		1.5033	-0.285		307.344	0
	1.50499	81.23		1.505	-20.583		1.505	-20.537		1.505	-103.054		1.505	-0.291		307.351	0
	1.50676	81.25		1.5067	-20.584		1.5067	-20.537		1.5067	-103.053		1.5067	-0.298		307.359	1
	1.5084	81.23		1.5083	-20.586		1.5083	-20.537		1.5083	-103.052		1.5083	-0.304		307.367	0
	1.51003	81.22		1.51	-20.59		1.51	-20.538		1.51	-103.052		1.51	-0.306		307.375	0
	1.51166	81.23		1.5117	-20.592		1.5117	-20.54		1.5117	-103.051		1.5117	-0.308		307.383	0
	1.51343	81.23		1.5133	-20.598		1.5133	-20.54		1.5133	-103.052		1.5133	-0.311		307.391	1
	1.51506	81.25		1.515	-20.605		1.515	-20.539		1.515	-103.059		1.515	-0.311		307.399	1
	1.51725	81.29		1.5167	-20.612		1.5167	-20.541		1.5167	-103.07		1.5167	-0.313		307.407	0
	1.51832	81.29		1.5183	-20.62		1.5183	-20.54		1.5183	-103.084		1.5183	-0.314		307.415	0
	1.52009	81.3		1.52	-20.628		1.52	-20.54		1.52	-103.098		1.52	-0.317		307.423	1
	1.52173	81.26		1.5217	-20.638		1.5217	-20.54		1.5217	-103.11		1.5217	-0.322		307.431	1
	1.52336	81.28		1.5233	-20.65		1.5233	-20.539		1.5233	-103.117		1.5233	-0.326		307.439	2
	1.52498	81.29		1.525	-20.661		1.525	-20.536		1.525	-103.121		1.525	-0.327		307.447	1
	1.52676	81.32		1.5267	-20.672		1.5267	-20.536		1.5267	-103.128		1.5267	-0.328		307.455	3
	1.5284	81.3		1.5283	-20.683		1.5283	-20.537		1.5283	-103.135		1.5283	-0.321		307.463	2
	1.53006	81.3		1.53	-20.69		1.53	-20.538		1.53	-103.143		1.53	-0.316		307.471	1
	1.53165	81.32		1.5317	-20.696		1.5317	-20.538		1.5317	-103.151		1.5317	-0.308		307.479	0
	1.53342	81.28		1.5333	-20.701		1.5333	-20.537		1.5333	-103.16		1.5333	-0.306		307.487	2
	1.53506	81.26		1.535	-20.707		1.535	-20.54		1.535	-103.167		1.535	-0.305		307.495	0
	1.53669	81.24		1.5367	-20.713		1.5367	-20.543		1.5367	-103.173		1.5367	-0.307		307.503	0
	1.53832	81.24		1.5383	-20.719		1.5383	-20.544		1.5383	-103.18		1.5383	-0.307		307.51	1
	1.54009	81.25		1.54	-20.726		1.54	-20.547		1.54	-103.187		1.54	-0.309		307.518	1
	1.54173	81.27		1.5417	-20.732		1.5417	-20.55		1.5417	-103.189		1.5417	-0.312		307.526	0
	1.54336	81.23		1.5433	-20.736		1.5433	-20.551		1.5433	-103.184		1.5433	-0.311		307.534	0
	1.54499	81.19		1.545	-20.741		1.545	-20.551		1.545	-103.178		1.545	-0.319		307.542	2
	1.54676	81.23		1.5467	-20.747		1.5467	-20.551		1.5467	-103.17		1.5467	-0.326		307.55	0
	1.5484	81.27		1.5483	-20.75		1.5483	-20.553		1.5483	-103.16		1.5483	-0.335		307.558	0
	1.55002	81.27		1.55	-20.749		1.55	-20.554		1.55	-103.159		1.55	-0.344		307.566	1
	1.55166	81.29		1.5517	-20.748		1.5517	-20.554		1.5517	-103.157		1.5517	-0.351		307.574	3
	1.55343	81.25		1.5533	-20.747		1.5533	-20.554		1.5533	-103.154		1.5533	-0.353		307.582	0
	1.55506	81.21		1.555	-20.744		1.555	-20.556		1.555	-103.149		1.555	-0.354		307.59	0
	1.5567	81.21		1.5567	-20.746		1.5567	-20.558		1.5567	-103.142		1.5567	-0.354		307.598	3
	1.55832	81.25		1.5583	-20.75		1.5583	-20.559		1.5583	-103.139		1.5583	-0.355		307.606	0
	1.56046	81.27		1.56	-20.754		1.56	-20.56		1.56	-103.142		1.56	-0.355		307.614	3
	1.56172	81.3		1.5617	-20.757		1.5617	-20.561		1.5617	-103.146		1.5617	-0.358		307.622	2
	1.56336	81.29		1.5633	-20.76		1.5633	-20.556		1.5633	-103.152		1.5633	-0.362		307.63	0
	1.56499	81.27		1.565	-20.762		1.565	-20.552		1.565	-103.158		1.565	-0.362		307.638	1
	1.56676	81.27		1.5667	-20.77		1.5667	-20.548		1.5667	-103.157		1.5667	-0.363		307.646	0
	1.5684	81.23		1.5683	-20.779		1.5683	-20.545		1.5683	-103.154		1.5683	-0.364		307.654	0
	1.57002	81.19		1.57	-20.785		1.57	-20.545		1.57	-103.152		1.57	-0.363		307.662	1
	1.57166	81.15		1.5717	-20.792		1.5717	-20.545		1.5717	-103.152		1.5717	-0.358		307.669	1
	1.57343	81.11		1.5733	-20.796		1.5733	-20.544		1.5733	-103.15		1.5733	-0.355		307.677	0
	1.57506	81.07		1.575	-20.798		1.575	-20.544		1.575	-103.149		1.575	-0.35		307.685	1
	1.57669	81.03		1.5767	-20.8		1.5767	-20.542		1.5767	-103.149		1.5767	-0.348		307.693	0
	1.57832	81.03		1.5783	-20.804		1.5783	-20.542		1.5783	-103.148		1.5783	-0.346		307.701	0
	1.58009	81.07		1.58	-20.808		1.58	-20.546		1.58	-103.147		1.58	-0.346		307.709	1
	1.58172	81.08		1.5817	-20.812		1.5817	-20.551		1.5817	-103.145		1.5817	-0.346		307.717	1
	1.58336	81.07		1.5833	-20.817		1.5833	-20.555		1.5833	-103.143		1.5833	-0.345		307.725	0
	1.58499	81.06		1.585	-20.824		1.585	-20.56		1.585	-103.139		1.585	-0.344		307.733	0
	1.58676	81.02		1.5867	-20.833		1.5867	-20.564		1.5867	-103.127		1.5867	-0.345		307.741	1
	1.58839	81		1.5883	-20.842		1.5883	-20.565		1.5883	-103.114		1.5883	-0.347		307.749	0
	1.59002	81.04		1.59	-20.853		1.59	-20.567		1.59	-103.105		1.59	-0.349		307.757	0
	1.59165	81.07		1.5917	-20.863		1.5917	-20.57		1.5917	-103.094		1.5917	-0.352		307.765	1
	1.59343	81.11		1.5933	-20.866		1.5933	-20.571		1.5933	-103.088		1.5933	-0.353		307.773	0
	1.59504	81.11		1.595	-20.868		1.595	-20.573		1.595	-103.088		1.595	-0.354		307.781	1
	1.59669	81.07		1.5967	-20.869		1.5967	-20.575		1.5967	-103.087		1.5967	-0.35		307.789	1
	1.59832	81.03		1.5983	-20.872		1.5983	-20.574		1.5983	-103.086		1.5983	-0.346		307.797	1
	1.60009	80.99		1.6	-20.877		1.6	-20.574		1.6	-103.085		1.6	-0.343		307.805	0
	1.60172	80.95		1.6017	-20.883		1.6017	-20.575		1.6017	-103.087		1.6017	-0.34		307.813	0
	1.60336	80.91		1.6033	-20.887		1.6033	-20.575		1.6033	-103.096		1.6033	-0.338		307.821	0
	1.60499	80.95		1.605	-20.89		1.605	-20.574		1.605	-103.107		1.605	-0.336		307.829	0
	1.60676	80.99		1.6067	-20.892		1.6067	-20.571		1.6067	-103.117		1.6067	-0.335		307.836	1
	1.60839	81.03		1.6083	-20.894		1.6083	-20.566		1.6083	-103.127		1.6083	-0.333		307.844	0
	1.61002	81.03		1.61	-20.901		1.61	-20.56		1.61	-103.134		1.61	-0.329		307.852	1
	1.61166	81.05		1.6117	-20.908		1.6117	-20.556		1.6117	-103.135		1.6117	-0.326		307.86	0
	1.61343	81.07		1.6133	-20.916		1.6133	-20.555		1.6133	-103.137		1.6133	-0.318		307.868	1
	1.61505	81.09		1.615	-20.921		1.615	-20.553		1.615	-103.138		1.615	-0.31		307.876	3
	1.61671	81.1		1.6167	-20.924		1.6167	-20.551		1.6167	-103.141		1.6167	-0.301		307.884	0
	1.61832	81.13		1.6183	-20.923		1.6183	-20.549		1.6183	-103.142		1.6183	-0.293		307.892	0
	1.62009	81.12		1.62	-20.922		1.62	-20.546		1.62	-103.145		1.62	-0.287		307.9	0
	1.62172	81.08		1.6217	-20.921		1.6217	-20.543		1.6217	-103.149		1.6217	-0.282		307.908	1
	1.62336	81.05		1.6233	-20.92		1.6233	-20.544		1.6233	-103.153		1.6233	-0.279		307.916	0
	1.62498	81.04		1.625	-20.921		1.625	-20.545		1.625	-103.159		1.625	-0.278		307.924	0
	1.62675	81		1.6267	-20.919		1.6267	-20.547		1.6267	-103.165		1.6267	-0.278		307.932	2
	1.62838	81.02		1.6283	-20.917		1.6283	-20.552		1.6283	-103.169		1.6283	-0.279		307.94	1
	1.63002	81.05		1.63	-20.914		1.63	-20.552		1.63	-103.165		1.63	-0.278		307.948	2
	1.63166	81.09		1.6317	-20.914		1.6317	-20.552		1.6317	-103.161		1.6317	-0.286		307.956	0
	1.63342	81.12		1.6333	-20.913		1.6333	-20.553		1.6333	-103.156		1.6333	-0.293		307.964	1
	1.63505	81.08		1.635	-20.911		1.635	-20.554		1.635	-103.151		1.635	-0.3		307.972	0
	1.63669	81.04		1.6367	-20.906		1.6367	-20.554		1.6367	-103.148		1.6367	-0.307		307.98	2
	1.63832	81.04		1.6383	-20.902		1.6383	-20.554		1.6383	-103.149		1.6383	-0.31		307.988	0
	1.64008	81.05		1.64	-20.898		1.64	-20.556		1.64	-103.15		1.64	-0.313		307.996	0
	1.64172	81.09		1.6417	-20.891		1.6417	-20.558		1.6417	-103.148		1.6417	-0.315		308.004	0
	1.64335	81.07		1.6433	-20.889		1.6433	-20.561		1.6433	-103.145		1.6433	-0.317		308.012	1
	1.64499	81.05		1.645	-20.894		1.645	-20.562		1.645	-103.143		1.645	-0.319		308.019	1
	1.64711	81.06		1.6467	-20.902		1.6467	-20.562		1.6467	-103.147		1.6467	-0.323		308.027	0
	1.64839	81.03		1.6483	-20.908		1.6483	-20.565		1.6483	-103.153		1.6483	-0.327		308.035	0
	1.65002	81.05		1.65	-20.915		1.65	-20.565		1.65	-103.16		1.65	-0.329		308.043	1
	1.65166	81.02		1.6517	-20.925		1.6517	-20.562		1.6517	-103.165		1.6517	-0.33		308.051	0
	1.65342	80.98		1.6533	-20.939		1.6533	-20.56		1.6533	-103.169		1.6533	-0.33		308.059	1
	1.65505	80.94		1.655	-20.957		1.655	-20.557		1.655	-103.164		1.655	-0.331		308.067	3
	1.65669	80.9		1.6567	-20.973		1.6567	-20.555		1.6567	-103.16		1.6567	-0.33		308.075	1
	1.65832	80.89		1.6583	-20.992		1.6583	-20.555		1.6583	-103.157		1.6583	-0.325		308.083	0
	1.66017	80.88		1.66	-21.009		1.66	-20.556		1.66	-103.154		1.66	-0.318		308.091	0
	1.66172	80.84		1.6617	-21.024		1.6617	-20.557		1.6617	-103.152		1.6617	-0.312		308.099	1
	1.66335	80.81		1.6633	-21.038		1.6633	-20.557		1.6633	-103.15		1.6633	-0.309		308.107	0
	1.66499	80.82		1.665	-21.053		1.665	-20.557		1.665	-103.147		1.665	-0.31		308.115	1
	1.66675	80.86		1.6667	-21.068		1.6667	-20.558		1.6667	-103.144		1.6667	-0.308		308.123	1
	1.66844	80.88		1.6683	-21.083		1.6683	-20.562		1.6683	-103.142		1.6683	-0.311		308.131	0
	1.67002	80.84		1.67	-21.098		1.67	-20.567		1.67	-103.14		1.67	-0.312		308.139	0
	1.67166	80.87		1.6717	-21.113		1.6717	-20.572		1.6717	-103.139		1.6717	-0.311		308.147	0
	1.67342	80.86		1.6733	-21.128		1.6733	-20.575		1.6733	-103.134		1.6733	-0.313		308.155	0
	1.67505	80.86		1.675	-21.144		1.675	-20.577		1.675	-103.126		1.675	-0.318		308.163	1
	1.67669	80.87		1.6767	-21.159		1.6767	-20.577		1.6767	-103.117		1.6767	-0.322		308.171	1
	1.67832	80.88		1.6783	-21.172		1.6783	-20.578		1.6783	-103.11		1.6783	-0.328		308.179	0
	1.68008	80.84		1.68	-21.181		1.68	-20.582		1.68	-103.101		1.68	-0.33		308.187	5
	1.68178	80.84		1.6817	-21.19		1.6817	-20.584		1.6817	-103.102		1.6817	-0.329		308.195	0
	1.68335	80.82		1.6833	-21.198		1.6833	-20.585		1.6833	-103.104		1.6833	-0.329		308.202	0
	1.68499	80.82		1.685	-21.204		1.685	-20.586		1.685	-103.107		1.685	-0.326		308.21	0
	1.68675	80.78		1.6867	-21.212		1.6867	-20.588		1.6867	-103.11		1.6867	-0.323		308.218	0
	1.68839	80.76		1.6883	-21.219		1.6883	-20.59		1.6883	-103.113		1.6883	-0.323		308.226	1
	1.69002	80.76		1.69	-21.22		1.69	-20.593		1.69	-103.12		1.69	-0.323		308.234	0
	1.69166	80.8		1.6917	-21.221		1.6917	-20.592		1.6917	-103.132		1.6917	-0.322		308.242	0
	1.69342	80.84		1.6933	-21.22		1.6933	-20.591		1.6933	-103.143		1.6933	-0.325		308.25	0
	1.69505	80.82		1.695	-21.219		1.695	-20.587		1.695	-103.155		1.695	-0.33		308.258	0
	1.69669	80.82		1.6967	-21.222		1.6967	-20.581		1.6967	-103.167		1.6967	-0.333		308.266	1
	1.69832	80.79		1.6983	-21.225		1.6983	-20.578		1.6983	-103.172		1.6983	-0.335		308.274	0
	1.70008	80.8		1.7	-21.227		1.7	-20.574		1.7	-103.175		1.7	-0.334		308.282	2
	1.70172	80.82		1.7017	-21.229		1.7017	-20.57		1.7017	-103.177		1.7017	-0.332		308.29	2
	1.70335	80.78		1.7033	-21.229		1.7033	-20.567		1.7033	-103.18		1.7033	-0.332		308.298	0
	1.70499	80.76		1.705	-21.226		1.705	-20.563		1.705	-103.18		1.705	-0.327		308.306	1
	1.70675	80.72		1.7067	-21.227		1.7067	-20.561		1.7067	-103.178		1.7067	-0.325		308.314	1
	1.70839	80.7		1.7083	-21.227		1.7083	-20.56		1.7083	-103.177		1.7083	-0.326		308.322	1
	1.71002	80.72		1.71	-21.229		1.71	-20.559		1.71	-103.176		1.71	-0.327		308.33	2
	1.71217	80.77		1.7117	-21.231		1.7117	-20.562		1.7117	-103.174		1.7117	-0.326		308.338	1
	1.71342	80.76		1.7133	-21.232		1.7133	-20.565		1.7133	-103.17		1.7133	-0.328		308.346	1
	1.71505	80.72		1.715	-21.235		1.715	-20.567		1.715	-103.168		1.715	-0.328		308.354	0
	1.71669	80.69		1.7167	-21.239		1.7167	-20.566		1.7167	-103.165		1.7167	-0.33		308.362	1
	1.71832	80.7		1.7183	-21.243		1.7183	-20.567		1.7183	-103.153		1.7183	-0.336		308.37	0
	1.72008	80.67		1.72	-21.248		1.72	-20.568		1.72	-103.139		1.72	-0.338		308.378	1
	1.72172	80.68		1.7217	-21.252		1.7217	-20.569		1.7217	-103.128		1.7217	-0.342		308.386	1
	1.72335	80.72		1.7233	-21.254		1.7233	-20.568		1.7233	-103.118		1.7233	-0.348		308.394	0
	1.72499	80.72		1.725	-21.258		1.725	-20.568		1.725	-103.111		1.725	-0.348		308.402	2
	1.72675	80.72		1.7267	-21.26		1.7267	-20.568		1.7267	-103.108		1.7267	-0.348		308.409	2
	1.72839	80.68		1.7283	-21.264		1.7283	-20.567		1.7283	-103.108		1.7283	-0.348		308.417	0
	1.73002	80.66		1.73	-21.272		1.73	-20.565		1.73	-103.108		1.73	-0.345		308.425	2
	1.73166	80.66		1.7317	-21.279		1.7317	-20.565		1.7317	-103.109		1.7317	-0.346		308.433	1
	1.73341	80.7		1.7333	-21.286		1.7333	-20.567		1.7333	-103.11		1.7333	-0.345		308.441	1
	1.73505	80.71		1.735	-21.294		1.735	-20.568		1.735	-103.12		1.735	-0.346		308.449	1
	1.73669	80.73		1.7367	-21.301		1.7367	-20.568		1.7367	-103.132		1.7367	-0.346		308.457	1
	1.73832	80.77		1.7383	-21.308		1.7383	-20.564		1.7383	-103.145		1.7383	-0.347		308.465	0
	1.74008	80.77		1.74	-21.317		1.74	-20.56		1.74	-103.158		1.74	-0.347		308.473	1
	1.74172	80.79		1.7417	-21.327		1.7417	-20.556		1.7417	-103.168		1.7417	-0.346		308.481	2
	1.74335	80.77		1.7433	-21.337		1.7433	-20.553		1.7433	-103.172		1.7433	-0.342		308.489	1
	1.74499	80.77		1.745	-21.346		1.745	-20.551		1.745	-103.175		1.745	-0.338		308.497	0
	1.74675	80.81		1.7467	-21.353		1.7467	-20.551		1.7467	-103.176		1.7467	-0.332		308.505	1
	1.74838	80.79		1.7483	-21.357		1.7483	-20.551		1.7483	-103.176		1.7483	-0.323		308.513	0
	1.75	80.76		1.75	-21.36		1.75	-20.549		1.75	-103.176		1.75	-0.32		308.521	2
	1.75165	80.76		1.7517	-21.362		1.7517	-20.546		1.7517	-103.175		1.7517	-0.319		308.529	1
	1.75341	80.73		1.7533	-21.363		1.7533	-20.547		1.7533	-103.174		1.7533	-0.317		308.537	1
	1.75504	80.77		1.755	-21.365		1.755	-20.549		1.755	-103.17		1.755	-0.315		308.545	2
	1.75668	80.81		1.7567	-21.368		1.7567	-20.55		1.7567	-103.166		1.7567	-0.313		308.553	0
	1.7583	80.85		1.7583	-21.372		1.7583	-20.554		1.7583	-103.162		1.7583	-0.309		308.561	1
	1.76008	80.82		1.76	-21.375		1.76	-20.556		1.76	-103.158		1.76	-0.308		308.569	1
	1.76171	80.78		1.7617	-21.379		1.7617	-20.559		1.7617	-103.148		1.7617	-0.309		308.577	0
	1.76335	80.74		1.7633	-21.385		1.7633	-20.557		1.7633	-103.137		1.7633	-0.313		308.585	0
	1.76497	80.74		1.765	-21.388		1.765	-20.556		1.765	-103.128		1.765	-0.318		308.593	0
	1.76674	80.78		1.7667	-21.388		1.7667	-20.553		1.7667	-103.119		1.7667	-0.319		308.601	2
	1.76843	80.82		1.7683	-21.39		1.7683	-20.553		1.7683	-103.113		1.7683	-0.318		308.609	1
	1.77001	80.78		1.77	-21.39		1.77	-20.552		1.77	-103.115		1.77	-0.321		308.617	1
	1.77164	80.74		1.7717	-21.393		1.7717	-20.551		1.7717	-103.118		1.7717	-0.32		308.624	0
	1.77341	80.7		1.7733	-21.397		1.7733	-20.551		1.7733	-103.122		1.7733	-0.321		308.632	1
	1.77504	80.66		1.775	-21.403		1.775	-20.549		1.775	-103.128		1.775	-0.323		308.64	0
	1.77668	80.69		1.7767	-21.41		1.7767	-20.549		1.7767	-103.134		1.7767	-0.326		308.648	0
	1.7783	80.66		1.7783	-21.417		1.7783	-20.548		1.7783	-103.144		1.7783	-0.328		308.656	0
	1.78008	80.64		1.78	-21.424		1.78	-20.549		1.78	-103.157		1.78	-0.329		308.664	1
	1.78171	80.67		1.7817	-21.43		1.7817	-20.545		1.7817	-103.17		1.7817	-0.327		308.672	1
	1.78335	80.68		1.7833	-21.439		1.7833	-20.54		1.7833	-103.182		1.7833	-0.326		308.68	0
	1.78497	80.68		1.785	-21.448		1.785	-20.534		1.785	-103.194		1.785	-0.324		308.688	1
	1.78674	80.66		1.7867	-21.457		1.7867	-20.53		1.7867	-103.195		1.7867	-0.314		308.696	1
	1.78838	80.68		1.7883	-21.463		1.7883	-20.527		1.7883	-103.197		1.7883	-0.306		308.704	0
	1.79004	80.64		1.79	-21.468		1.79	-20.524		1.79	-103.199		1.79	-0.301		308.712	1
	1.79164	80.6		1.7917	-21.468		1.7917	-20.523		1.7917	-103.2		1.7917	-0.296		308.72	1
	1.79341	80.56		1.7933	-21.467		1.7933	-20.522		1.7933	-103.2		1.7933	-0.296		308.728	0
	1.79504	80.58		1.795	-21.467		1.795	-20.522		1.795	-103.202		1.795	-0.299		308.736	1
	1.79668	80.56		1.7967	-21.466		1.7967	-20.519		1.7967	-103.203		1.7967	-0.303		308.744	0
	1.7983	80.56		1.7983	-21.463		1.7983	-20.52		1.7983	-103.203		1.7983	-0.305		308.752	0
	1.80007	80.52		1.8	-21.461		1.8	-20.525		1.8	-103.202		1.8	-0.311		308.76	2
	1.80171	80.54		1.8017	-21.46		1.8017	-20.53		1.8017	-103.201		1.8017	-0.314		308.768	4
	1.80334	80.56		1.8033	-21.46		1.8033	-20.535		1.8033	-103.202		1.8033	-0.325		308.776	0
	1.80496	80.52		1.805	-21.46		1.805	-20.538		1.805	-103.198		1.805	-0.337		308.784	3
	1.80673	80.54		1.8067	-21.46		1.8067	-20.54		1.8067	-103.187		1.8067	-0.348		308.792	0
	1.80838	80.56		1.8083	-21.459		1.8083	-20.542		1.8083	-103.177		1.8083	-0.355		308.8	0
	1.80999	80.54		1.81	-21.456		1.81	-20.543		1.81	-103.166		1.81	-0.357		308.808	1
	1.81164	80.54		1.8117	-21.45		1.8117	-20.544		1.8117	-103.155		1.8117	-0.355		308.816	1
	1.8134	80.58		1.8133	-21.444		1.8133	-20.546		1.8133	-103.153		1.8133	-0.354		308.824	1
	1.81504	80.6		1.815	-21.439		1.815	-20.551		1.815	-103.153		1.815	-0.355		308.832	1
	1.81666	80.6		1.8167	-21.436		1.8167	-20.554		1.8167	-103.153		1.8167	-0.357		308.84	1
	1.8183	80.61		1.8183	-21.438		1.8183	-20.558		1.8183	-103.155		1.8183	-0.356		308.848	0
	1.82007	80.57		1.82	-21.44		1.82	-20.562		1.82	-103.155		1.82	-0.355		308.855	2
	1.8217	80.53		1.8217	-21.443		1.8217	-20.564		1.8217	-103.156		1.8217	-0.353		308.863	1
	1.82333	80.53		1.8233	-21.448		1.8233	-20.568		1.8233	-103.165		1.8233	-0.353		308.871	1
	1.82496	80.55		1.825	-21.454		1.825	-20.568		1.825	-103.175		1.825	-0.351		308.879	2
	1.82674	80.59		1.8267	-21.462		1.8267	-20.566		1.8267	-103.185		1.8267	-0.35		308.887	1
	1.82838	80.59		1.8283	-21.475		1.8283	-20.564		1.8283	-103.195		1.8283	-0.346		308.895	0
	1.83	80.55		1.83	-21.489		1.83	-20.56		1.83	-103.198		1.83	-0.34		308.903	2
	1.83164	80.55		1.8317	-21.504		1.8317	-20.557		1.8317	-103.198		1.8317	-0.331		308.911	0
	1.83349	80.58		1.8333	-21.521		1.8333	-20.555		1.8333	-103.198		1.8333	-0.319		308.919	0
	1.83504	80.6		1.835	-21.533		1.835	-20.554		1.835	-103.198		1.835	-0.311		308.927	1
	1.83667	80.64		1.8367	-21.547		1.8367	-20.553		1.8367	-103.198		1.8367	-0.308		308.935	1
	1.8383	80.6		1.8383	-21.56		1.8383	-20.551		1.8383	-103.198		1.8383	-0.307		308.943	0
	1.84008	80.56		1.84	-21.575		1.84	-20.549		1.84	-103.199		1.84	-0.305		308.951	0
	1.84203	80.58		1.8417	-21.589		1.8417	-20.546		1.8417	-103.2		1.8417	-0.306		308.959	1
	1.84334	80.57		1.8433	-21.605		1.8433	-20.546		1.8433	-103.199		1.8433	-0.306		308.967	0
	1.84497	80.59		1.845	-21.622		1.845	-20.546		1.845	-103.198		1.845	-0.306		308.975	2
	1.84674	80.57		1.8467	-21.637		1.8467	-20.548		1.8467	-103.197		1.8467	-0.312		308.983	0
	1.84838	80.61		1.8483	-21.651		1.8483	-20.548		1.8483	-103.195		1.8483	-0.32		308.991	0
	1.85	80.57		1.85	-21.664		1.85	-20.547		1.85	-103.184		1.85	-0.326		308.999	1
	1.85164	80.53		1.8517	-21.677		1.8517	-20.542		1.8517	-103.173		1.8517	-0.333		309.007	0
	1.85341	80.49		1.8533	-21.683		1.8533	-20.539		1.8533	-103.161		1.8533	-0.336		309.015	1
	1.85504	80.49		1.855	-21.686		1.855	-20.536		1.855	-103.149		1.855	-0.335		309.023	2
	1.85666	80.48		1.8567	-21.689		1.8567	-20.535		1.8567	-103.142		1.8567	-0.335		309.031	1
	1.8583	80.5		1.8583	-21.69		1.8583	-20.534		1.8583	-103.139		1.8583	-0.334		309.039	0
	1.86007	80.49		1.86	-21.691		1.86	-20.534		1.86	-103.139		1.86	-0.335		309.047	3
	1.8617	80.47		1.8617	-21.692		1.8617	-20.534		1.8617	-103.137		1.8617	-0.339		309.055	0
	1.86333	80.44		1.8633	-21.69		1.8633	-20.533		1.8633	-103.138		1.8633	-0.339		309.063	0
	1.86497	80.42		1.865	-21.69		1.865	-20.533		1.865	-103.139		1.865	-0.339		309.071	1
	1.86673	80.38		1.8667	-21.688		1.8667	-20.534		1.8667	-103.149		1.8667	-0.342		309.079	1
	1.86837	80.34		1.8683	-21.684		1.8683	-20.535		1.8683	-103.16		1.8683	-0.346		309.087	0
	1.87	80.37		1.87	-21.684		1.87	-20.532		1.87	-103.173		1.87	-0.349		309.095	0
	1.87164	80.38		1.8717	-21.684		1.8717	-20.53		1.8717	-103.185		1.8717	-0.346		309.103	0
	1.8734	80.41		1.8733	-21.685		1.8733	-20.526		1.8733	-103.196		1.8733	-0.345		309.111	1
	1.87503	80.37		1.875	-21.688		1.875	-20.52		1.875	-103.2		1.875	-0.342		309.118	0
	1.87667	80.41		1.8767	-21.689		1.8767	-20.519		1.8767	-103.204		1.8767	-0.337		309.126	1
	1.8783	80.43		1.8783	-21.687		1.8783	-20.518		1.8783	-103.207		1.8783	-0.334		309.134	0
	1.88007	80.39		1.88	-21.689		1.88	-20.519		1.88	-103.212		1.88	-0.331		309.142	0
	1.8817	80.38		1.8817	-21.691		1.8817	-20.519		1.8817	-103.215		1.8817	-0.333		309.15	0
	1.88333	80.4		1.8833	-21.694		1.8833	-20.519		1.8833	-103.218		1.8833	-0.331		309.158	1
	1.88497	80.38		1.885	-21.697		1.885	-20.52		1.885	-103.22		1.885	-0.33		309.166	1
	1.88673	80.36		1.8867	-21.701		1.8867	-20.523		1.8867	-103.223		1.8867	-0.326		309.174	0
	1.88837	80.35		1.8883	-21.707		1.8883	-20.528		1.8883	-103.229		1.8883	-0.327		309.182	0
	1.89	80.37		1.89	-21.712		1.89	-20.533		1.89	-103.233		1.89	-0.328		309.19	0
	1.89164	80.37		1.8917	-21.717		1.8917	-20.539		1.8917	-103.235		1.8917	-0.329		309.198	0
	1.8934	80.33		1.8933	-21.723		1.8933	-20.544		1.8933	-103.228		1.8933	-0.329		309.206	1
	1.89502	80.3		1.895	-21.73		1.895	-20.544		1.895	-103.219		1.895	-0.331		309.214	0
	1.89666	80.27		1.8967	-21.73		1.8967	-20.543		1.8967	-103.21		1.8967	-0.33		309.222	3
	1.8983	80.3		1.8983	-21.729		1.8983	-20.542		1.8983	-103.201		1.8983	-0.329		309.23	1
	1.90007	80.32		1.9	-21.728		1.9	-20.543		1.9	-103.192		1.9	-0.328		309.238	1
	1.90169	80.33		1.9017	-21.728		1.9017	-20.542		1.9017	-103.192		1.9017	-0.328		309.246	1
	1.90333	80.35		1.9033	-21.729		1.9033	-20.542		1.9033	-103.191		1.9033	-0.33		309.254	0
	1.90497	80.39		1.905	-21.733		1.905	-20.542		1.905	-103.188		1.905	-0.329		309.262	1
	1.90674	80.38		1.9067	-21.737		1.9067	-20.54		1.9067	-103.183		1.9067	-0.332		309.27	2
	1.90837	80.36		1.9083	-21.743		1.9083	-20.539		1.9083	-103.18		1.9083	-0.332		309.278	0
	1.90999	80.36		1.91	-21.751		1.91	-20.539		1.91	-103.183		1.91	-0.333		309.286	2
	1.91163	80.4		1.9117	-21.758		1.9117	-20.539		1.9117	-103.193		1.9117	-0.336		309.294	1
	1.91341	80.39		1.9133	-21.772		1.9133	-20.538		1.9133	-103.202		1.9133	-0.337		309.302	0
	1.91502	80.37		1.915	-21.787		1.915	-20.535		1.915	-103.211		1.915	-0.332		309.31	2
	1.91667	80.41		1.9167	-21.803		1.9167	-20.533		1.9167	-103.219		1.9167	-0.325		309.318	1
	1.9183	80.4		1.9183	-21.818		1.9183	-20.531		1.9183	-103.221		1.9183	-0.316		309.326	1
	1.92015	80.41		1.92	-21.835		1.92	-20.529		1.92	-103.221		1.92	-0.311		309.334	2
	1.9217	80.39		1.9217	-21.847		1.9217	-20.528		1.9217	-103.221		1.9217	-0.311		309.342	3
	1.92333	80.36		1.9233	-21.86		1.9233	-20.53		1.9233	-103.222		1.9233	-0.311		309.35	0
	1.92496	80.36		1.925	-21.873		1.925	-20.531		1.925	-103.224		1.925	-0.311		309.358	2
	1.92672	80.32		1.9267	-21.884		1.9267	-20.531		1.9267	-103.226		1.9267	-0.316		309.366	0
	1.92836	80.34		1.9283	-21.894		1.9283	-20.533		1.9283	-103.227		1.9283	-0.32		309.374	0
	1.92999	80.33		1.93	-21.903		1.93	-20.535		1.93	-103.227		1.93	-0.324		309.382	2
	1.93164	80.35		1.9317	-21.911		1.9317	-20.54		1.9317	-103.228		1.9317	-0.332		309.39	2
	1.93339	80.38		1.9333	-21.919		1.9333	-20.543		1.9333	-103.229		1.9333	-0.34		309.398	1
	1.93502	80.34		1.935	-21.928		1.935	-20.544		1.935	-103.23		1.935	-0.35		309.405	0
	1.93667	80.37		1.9367	-21.934		1.9367	-20.545		1.9367	-103.229		1.9367	-0.358		309.413	3
	1.9383	80.36		1.9383	-21.941		1.9383	-20.546		1.9383	-103.221		1.9383	-0.362		309.421	0
	1.94006	80.38		1.94	-21.944		1.94	-20.545		1.94	-103.213		1.94	-0.362		309.429	0
	1.94175	80.34		1.9417	-21.943		1.9417	-20.544		1.9417	-103.206		1.9417	-0.36		309.437	0
	1.94334	80.35		1.9433	-21.944		1.9433	-20.543		1.9433	-103.198		1.9433	-0.358		309.445	0
	1.94497	80.38		1.945	-21.942		1.945	-20.54		1.945	-103.2		1.945	-0.356		309.453	3
	1.94673	80.35		1.9467	-21.941		1.9467	-20.538		1.9467	-103.204		1.9467	-0.353		309.461	0
	1.94837	80.34		1.9483	-21.943		1.9483	-20.535		1.9483	-103.21		1.9483	-0.349		309.469	1
	1.95056	80.33		1.95	-21.946		1.95	-20.534		1.95	-103.216		1.95	-0.347		309.477	1
	1.95163	80.31		1.9517	-21.947		1.9517	-20.532		1.9517	-103.224		1.9517	-0.346		309.485	1
	1.95339	80.34		1.9533	-21.95		1.9533	-20.532		1.9533	-103.231		1.9533	-0.345		309.493	1
	1.95502	80.36		1.955	-21.951		1.955	-20.532		1.955	-103.248		1.955	-0.344		309.501	2
	1.95666	80.33		1.9567	-21.955		1.9567	-20.53		1.9567	-103.266		1.9567	-0.343		309.509	0
	1.9583	80.32		1.9583	-21.96		1.9583	-20.526		1.9583	-103.284		1.9583	-0.337		309.517	0
	1.96006	80.28		1.96	-21.967		1.96	-20.52		1.96	-103.303		1.96	-0.333		309.525	0
	1.9617	80.25		1.9617	-21.974		1.9617	-20.517		1.9617	-103.315		1.9617	-0.33		309.533	2
	1.96334	80.28		1.9633	-21.982		1.9633	-20.513		1.9633	-103.323		1.9633	-0.326		309.541	1
	1.96497	80.28		1.965	-21.986		1.965	-20.51		1.965	-103.33		1.965	-0.325		309.549	1
	1.96673	80.29		1.9667	-21.99		1.9667	-20.509		1.9667	-103.337		1.9667	-0.327		309.557	2
	1.96837	80.29		1.9683	-21.995		1.9683	-20.512		1.9683	-103.341		1.9683	-0.328		309.565	1
	1.96999	80.33		1.97	-21.998		1.97	-20.514		1.97	-103.343		1.97	-0.33		309.573	1
	1.97215	80.3		1.9717	-22.005		1.9717	-20.514		1.9717	-103.344		1.9717	-0.328		309.581	0
	1.97339	80.27		1.9733	-22.012		1.9733	-20.516		1.9733	-103.344		1.9733	-0.33		309.589	0
	1.97502	80.24		1.975	-22.019		1.975	-20.52		1.975	-103.342		1.975	-0.338		309.597	1
	1.97666	80.26		1.9767	-22.028		1.9767	-20.526		1.9767	-103.338		1.9767	-0.345		309.605	0
	1.9783	80.3		1.9783	-22.037		1.9783	-20.53		1.9783	-103.333		1.9783	-0.35		309.613	0
	1.98006	80.32		1.98	-22.045		1.98	-20.534		1.98	-103.328		1.98	-0.354		309.621	0
	1.98169	80.33		1.9817	-22.053		1.9817	-20.538		1.9817	-103.314		1.9817	-0.357		309.629	0
	1.98333	80.33		1.9833	-22.057		1.9833	-20.539		1.9833	-103.297		1.9833	-0.356		309.637	0
	1.98496	80.3		1.985	-22.058		1.985	-20.539		1.985	-103.279		1.985	-0.35		309.645	1
	1.98672	80.26		1.9867	-22.058		1.9867	-20.538		1.9867	-103.262		1.9867	-0.348		309.653	3
	1.98836	80.22		1.9883	-22.057		1.9883	-20.539		1.9883	-103.248		1.9883	-0.345		309.661	0
	1.98999	80.18		1.99	-22.056		1.99	-20.54		1.99	-103.241		1.99	-0.343		309.669	1
	1.99164	80.19		1.9917	-22.059		1.9917	-20.54		1.9917	-103.232		1.9917	-0.341		309.677	0
	1.99339	80.19		1.9933	-22.061		1.9933	-20.54		1.9933	-103.223		1.9933	-0.34		309.685	0
	1.99502	80.21		1.995	-22.061		1.995	-20.541		1.995	-103.213		1.995	-0.339		309.693	0
	1.99666	80.25		1.9967	-22.06		1.9967	-20.545		1.9967	-103.204		1.9967	-0.341		309.701	0
	1.9983	80.22		1.9983	-22.06		1.9983	-20.546		1.9983	-103.201		1.9983	-0.34		309.709	0
	2.00006	80.22		2	-22.06		2	-20.548		2	-103.2		2	-0.337		309.717	0
	2.0017	80.18		2.0017	-22.066		2.0017	-20.546		2.0017	-103.201		2.0017	-0.336		309.725	0
	2.00333	80.14		2.0033	-22.074		2.0033	-20.544		2.0033	-103.202		2.0033	-0.334		309.733	2
	2.00496	80.14		2.005	-22.082		2.005	-20.541		2.005	-103.204		2.005	-0.331		309.741	1
	2.00673	80.18		2.0067	-22.089		2.0067	-20.537		2.0067	-103.199		2.0067	-0.327		309.749	0
	2.00836	80.16		2.0083	-22.093		2.0083	-20.535		2.0083	-103.196		2.0083	-0.325		309.756	2
	2.00999	80.16		2.01	-22.098		2.01	-20.536		2.01	-103.194		2.01	-0.324		309.764	2
	2.01163	80.12		2.0117	-22.104		2.0117	-20.537		2.0117	-103.193		2.0117	-0.323		309.772	2
	2.0134	80.13		2.0133	-22.113		2.0133	-20.535		2.0133	-103.193		2.0133	-0.321		309.78	1
	2.01534	80.18		2.015	-22.123		2.015	-20.535		2.015	-103.195		2.015	-0.32		309.788	2
	2.01666	80.17		2.0167	-22.134		2.0167	-20.537		2.0167	-103.198		2.0167	-0.321		309.796	0
	2.0183	80.21		2.0183	-22.144		2.0183	-20.538		2.0183	-103.201		2.0183	-0.326		309.804	0
	2.02006	80.19		2.02	-22.155		2.02	-20.542		2.02	-103.206		2.02	-0.33		309.812	4
	2.0217	80.15		2.0217	-22.163		2.0217	-20.545		2.0217	-103.211		2.0217	-0.338		309.82	1
	2.02333	80.11		2.0233	-22.17		2.0233	-20.547		2.0233	-103.214		2.0233	-0.344		309.828	0
	2.02496	80.07		2.025	-22.177		2.025	-20.55		2.025	-103.214		2.025	-0.349		309.836	0
	2.02673	80.05		2.0267	-22.179		2.0267	-20.551		2.0267	-103.211		2.0267	-0.352		309.844	0
	2.02837	80.09		2.0283	-22.179		2.0283	-20.55		2.0283	-103.209		2.0283	-0.355		309.852	1
	2.03	80.13		2.03	-22.178		2.03	-20.551		2.03	-103.207		2.03	-0.354		309.86	1
	2.03163	80.15		2.0317	-22.176		2.0317	-20.552		2.0317	-103.204		2.0317	-0.357		309.868	2
	2.0334	80.14		2.0333	-22.175		2.0333	-20.551		2.0333	-103.21		2.0333	-0.36		309.876	1
	2.03502	80.12		2.035	-22.177		2.035	-20.553		2.035	-103.216		2.035	-0.362		309.884	1
	2.03667	80.08		2.0367	-22.179		2.0367	-20.555		2.0367	-103.221		2.0367	-0.362		309.892	1
	2.0383	80.08		2.0383	-22.18		2.0383	-20.556		2.0383	-103.228		2.0383	-0.364		309.9	0
	2.04006	80.09		2.04	-22.183		2.04	-20.559		2.04	-103.234		2.04	-0.367		309.908	0
	2.0417	80.13		2.0417	-22.188		2.0417	-20.562		2.0417	-103.241		2.0417	-0.371		309.916	0
	2.04333	80.11		2.0433	-22.194		2.0433	-20.563		2.0433	-103.252		2.0433	-0.369		309.924	0
	2.04495	80.14		2.045	-22.203		2.045	-20.565		2.045	-103.262		2.045	-0.366		309.932	0
	2.04673	80.18		2.0467	-22.212		2.0467	-20.563		2.0467	-103.271		2.0467	-0.365		309.94	0
	2.04837	80.19		2.0483	-22.219		2.0483	-20.561		2.0483	-103.28		2.0483	-0.36		309.948	0
	2.05	80.15		2.05	-22.228		2.05	-20.56		2.05	-103.281		2.05	-0.356		309.956	0
	2.05163	80.11		2.0517	-22.234		2.0517	-20.558		2.0517	-103.28		2.0517	-0.357		309.964	1
	2.05339	80.07		2.0533	-22.237		2.0533	-20.555		2.0533	-103.278		2.0533	-0.361		309.972	0
	2.05503	80.05		2.055	-22.24		2.055	-20.556		2.055	-103.275		2.055	-0.363		309.98	0
	2.05667	80.07		2.0567	-22.247		2.0567	-20.554		2.0567	-103.271		2.0567	-0.364		309.988	2
	2.05829	80.1		2.0583	-22.25		2.0583	-20.551		2.0583	-103.269		2.0583	-0.362		309.996	2
	2.06006	80.12		2.06	-22.255		2.06	-20.55		2.06	-103.266		2.06	-0.364		310.004	1
	2.0617	80.12		2.0617	-22.261		2.0617	-20.549		2.0617	-103.263		2.0617	-0.373		310.012	1
	2.06333	80.14		2.0633	-22.266		2.0633	-20.548		2.0633	-103.261		2.0633	-0.381		310.02	2
	2.06496	80.13		2.065	-22.271		2.065	-20.549		2.065	-103.258		2.065	-0.388		310.028	0
	2.06673	80.12		2.0667	-22.275		2.0667	-20.55		2.0667	-103.255		2.0667	-0.396		310.036	1
	2.06837	80.09		2.0683	-22.279		2.0683	-20.552		2.0683	-103.25		2.0683	-0.397		310.044	0
	2.06999	80.05		2.07	-22.281		2.07	-20.552		2.07	-103.239		2.07	-0.401		310.052	2
	2.07163	80.01		2.0717	-22.282		2.0717	-20.553		2.0717	-103.227		2.0717	-0.402		310.06	1
	2.0734	80.02		2.0733	-22.281		2.0733	-20.555		2.0733	-103.217		2.0733	-0.401		310.068	0
	2.07503	80.06		2.075	-22.279		2.075	-20.558		2.075	-103.206		2.075	-0.405		310.076	1
	2.07667	80.06		2.0767	-22.277		2.0767	-20.56		2.0767	-103.203		2.0767	-0.402		310.084	0
	2.07829	80.02		2.0783	-22.28		2.0783	-20.563		2.0783	-103.204		2.0783	-0.397		310.092	0
	2.08006	79.98		2.08	-22.283		2.08	-20.567		2.08	-103.206		2.08	-0.391		310.1	0
	2.0817	79.94		2.0817	-22.286		2.0817	-20.571		2.0817	-103.208		2.0817	-0.386		310.108	0
	2.08333	79.93		2.0833	-22.29		2.0833	-20.575		2.0833	-103.211		2.0833	-0.384		310.116	1
	2.08496	79.91		2.085	-22.293		2.085	-20.579		2.085	-103.215		2.085	-0.381		310.124	1
	2.08673	79.9		2.0867	-22.298		2.0867	-20.579		2.0867	-103.23		2.0867	-0.376		310.132	2
	2.08836	79.9		2.0883	-22.307		2.0883	-20.58		2.0883	-103.243		2.0883	-0.363		310.14	1
	2.08999	79.9		2.09	-22.317		2.09	-20.578		2.09	-103.258		2.09	-0.356		310.148	1
	2.09162	79.92		2.0917	-22.327		2.0917	-20.575		2.0917	-103.27		2.0917	-0.351		310.156	0
	2.0934	79.94		2.0933	-22.339		2.0933	-20.57		2.0933	-103.279		2.0933	-0.348		310.164	3
	2.09503	79.95		2.095	-22.347		2.095	-20.567		2.095	-103.283		2.095	-0.349		310.172	0
	2.09666	79.96		2.0967	-22.356		2.0967	-20.566		2.0967	-103.287		2.0967	-0.349		310.18	0
	2.09828	79.98		2.0983	-22.364		2.0983	-20.564		2.0983	-103.29		2.0983	-0.35		310.188	1
	2.10006	79.98		2.1	-22.371		2.1	-20.562		2.1	-103.293		2.1	-0.352		310.196	1
	2.10201	79.99		2.1017	-22.38		2.1017	-20.565		2.1017	-103.295		2.1017	-0.354		310.203	1
	2.10332	80.01		2.1033	-22.39		2.1033	-20.567		2.1033	-103.297		2.1033	-0.359		310.211	0
	2.10496	80.05		2.105	-22.399		2.105	-20.569		2.105	-103.299		2.105	-0.366		310.219	0
	2.10673	80.03		2.1067	-22.407		2.1067	-20.574		2.1067	-103.3		2.1067	-0.371		310.227	1
	2.10837	80.01		2.1083	-22.414		2.1083	-20.579		2.1083	-103.3		2.1083	-0.372		310.235	1
	2.10998	80.03		2.11	-22.421		2.11	-20.583		2.11	-103.301		2.11	-0.378		310.243	0
	2.11163	80.03		2.1117	-22.429		2.1117	-20.588		2.1117	-103.301		2.1117	-0.376		310.251	0
	2.1134	80		2.1133	-22.433		2.1133	-20.592		2.1133	-103.294		2.1133	-0.379		310.259	1
	2.11507	80.01		2.115	-22.435		2.115	-20.593		2.115	-103.284		2.115	-0.378		310.267	0
	2.11666	79.99		2.1167	-22.436		2.1167	-20.597		2.1167	-103.273		2.1167	-0.376		310.275	0
	2.11829	80.03		2.1183	-22.433		2.1183	-20.597		2.1183	-103.262		2.1183	-0.37		310.283	1
	2.12006	80.07		2.12	-22.429		2.12	-20.597		2.12	-103.253		2.12	-0.365		310.291	0
	2.1217	80.11		2.1217	-22.429		2.1217	-20.599		2.1217	-103.251		2.1217	-0.363		310.299	0
	2.12333	80.07		2.1233	-22.429		2.1233	-20.6		2.1233	-103.249		2.1233	-0.36		310.307	0
	2.12496	80.03		2.125	-22.429		2.125	-20.6		2.125	-103.247		2.125	-0.359		310.315	0
	2.12673	80		2.1267	-22.43		2.1267	-20.604		2.1267	-103.245		2.1267	-0.356		310.323	0
	2.12837	79.96		2.1283	-22.431		2.1283	-20.608		2.1283	-103.243		2.1283	-0.354		310.331	0
	2.12998	79.95		2.13	-22.43		2.13	-20.61		2.13	-103.248		2.13	-0.346		310.339	0
	2.13163	79.91		2.1317	-22.431		2.1317	-20.61		2.1317	-103.255		2.1317	-0.34		310.347	2
	2.1334	79.89		2.1333	-22.434		2.1333	-20.609		2.1333	-103.263		2.1333	-0.337		310.355	1
	2.13503	79.85		2.135	-22.438		2.135	-20.606		2.135	-103.272		2.135	-0.336		310.363	0
	2.13667	79.81		2.1367	-22.444		2.1367	-20.602		2.1367	-103.279		2.1367	-0.335		310.371	0
	2.13829	79.8		2.1383	-22.445		2.1383	-20.598		2.1383	-103.28		2.1383	-0.336		310.379	1
	2.14006	79.76		2.14	-22.445		2.14	-20.593		2.14	-103.28		2.14	-0.337		310.387	0
	2.14169	79.74		2.1417	-22.444		2.1417	-20.591		2.1417	-103.279		2.1417	-0.341		310.395	2
	2.14332	79.74		2.1433	-22.441		2.1433	-20.588		2.1433	-103.275		2.1433	-0.342		310.403	0
	2.14496	79.74		2.145	-22.439		2.145	-20.584		2.145	-103.271		2.145	-0.346		310.411	1
	2.14673	79.7		2.1467	-22.436		2.1467	-20.582		2.1467	-103.266		2.1467	-0.354		310.419	0
	2.14836	79.72		2.1483	-22.436		2.1483	-20.58		2.1483	-103.261		2.1483	-0.361		310.427	2
	2.14998	79.72		2.15	-22.436		2.15	-20.578		2.15	-103.255		2.15	-0.365		310.435	0
	2.15163	79.76		2.1517	-22.436		2.1517	-20.578		2.1517	-103.25		2.1517	-0.372		310.443	2
	2.1534	79.8		2.1533	-22.436		2.1533	-20.578		2.1533	-103.244		2.1533	-0.374		310.451	2
	2.15502	79.84		2.155	-22.436		2.155	-20.577		2.155	-103.238		2.155	-0.375		310.459	2
	2.15666	79.86		2.1567	-22.436		2.1567	-20.577		2.1567	-103.228		2.1567	-0.376		310.467	0
	2.15829	79.82		2.1583	-22.432		2.1583	-20.573		2.1583	-103.214		2.1583	-0.374		310.475	2
	2.16006	79.8		2.16	-22.429		2.16	-20.569		2.16	-103.203		2.16	-0.375		310.483	0
	2.16169	79.8		2.1617	-22.429		2.1617	-20.566		2.1617	-103.192		2.1617	-0.377		310.491	0
	2.16332	79.8		2.1633	-22.428		2.1633	-20.562		2.1633	-103.184		2.1633	-0.375		310.499	0
	2.16495	79.82		2.165	-22.432		2.165	-20.559		2.165	-103.186		2.165	-0.373		310.507	0
	2.16706	79.77		2.1667	-22.437		2.1667	-20.557		2.1667	-103.186		2.1667	-0.376		310.515	0
	2.16836	79.8		2.1683	-22.441		2.1683	-20.555		2.1683	-103.189		2.1683	-0.375		310.523	1
	2.16999	79.81		2.17	-22.447		2.17	-20.553		2.17	-103.194		2.17	-0.375		310.531	2
	2.17163	79.83		2.1717	-22.451		2.1717	-20.552		2.1717	-103.2		2.1717	-0.372		310.539	0
	2.1734	79.79		2.1733	-22.456		2.1733	-20.551		2.1733	-103.207		2.1733	-0.366		310.547	0
	2.17501	79.75		2.175	-22.466		2.175	-20.551		2.175	-103.221		2.175	-0.359		310.555	0
	2.17666	79.75		2.1767	-22.477		2.1767	-20.548		2.1767	-103.235		2.1767	-0.35		310.563	1
	2.17829	79.75		2.1783	-22.485		2.1783	-20.547		2.1783	-103.249		2.1783	-0.341		310.571	0
	2.18006	79.79		2.18	-22.493		2.18	-20.546		2.18	-103.264		2.18	-0.338		310.579	1
	2.18169	79.82		2.1817	-22.498		2.1817	-20.544		2.1817	-103.271		2.1817	-0.337		310.587	1
	2.18332	79.85		2.1833	-22.502		2.1833	-20.541		2.1833	-103.275		2.1833	-0.334		310.595	1
	2.18495	79.84		2.185	-22.505		2.185	-20.54		2.185	-103.279		2.185	-0.334		310.603	0
	2.18673	79.82		2.1867	-22.508		2.1867	-20.54		2.1867	-103.281		2.1867	-0.335		310.611	0
	2.18835	79.81		2.1883	-22.514		2.1883	-20.54		2.1883	-103.283		2.1883	-0.336		310.619	1
	2.18998	79.81		2.19	-22.519		2.19	-20.542		2.19	-103.285		2.19	-0.342		310.627	2
	2.19163	79.77		2.1917	-22.525		2.1917	-20.545		2.1917	-103.286		2.1917	-0.349		310.635	0
	2.19339	79.8		2.1933	-22.53		2.1933	-20.549		2.1933	-103.287		2.1933	-0.355		310.643	3
	2.19501	79.84		2.195	-22.535		2.195	-20.555		2.195	-103.287		2.195	-0.363		310.651	3
	2.19665	79.82		2.1967	-22.541		2.1967	-20.559		2.1967	-103.289		2.1967	-0.365		310.659	0
	2.19829	79.78		2.1983	-22.547		2.1983	-20.563		2.1983	-103.288		2.1983	-0.363		310.667	0
	2.20005	79.74		2.2	-22.551		2.2	-20.569		2.2	-103.287		2.2	-0.361		310.675	2
	2.20169	79.7		2.2017	-22.551		2.2017	-20.573		2.2017	-103.277		2.2017	-0.358		310.683	1
	2.20332	79.66		2.2033	-22.552		2.2033	-20.578		2.2033	-103.267		2.2033	-0.357		310.691	0
	2.20495	79.68		2.205	-22.55		2.205	-20.582		2.205	-103.258		2.205	-0.353		310.699	1
	2.20672	79.72		2.2067	-22.552		2.2067	-20.585		2.2067	-103.248		2.2067	-0.351		310.707	1
	2.20835	79.75		2.2083	-22.557		2.2083	-20.587		2.2083	-103.245		2.2083	-0.348		310.715	2
	2.20998	79.77		2.21	-22.562		2.21	-20.587		2.21	-103.245		2.21	-0.352		310.723	0
	2.21163	79.76		2.2117	-22.568		2.2117	-20.588		2.2117	-103.244		2.2117	-0.352		310.731	1
	2.21338	79.72		2.2133	-22.577		2.2133	-20.587		2.2133	-103.243		2.2133	-0.352		310.739	1
	2.21502	79.68		2.215	-22.584		2.215	-20.587		2.215	-103.241		2.215	-0.351		310.747	2
	2.21665	79.71		2.2167	-22.591		2.2167	-20.585		2.2167	-103.239		2.2167	-0.346		310.755	1
	2.21829	79.75		2.2183	-22.602		2.2183	-20.582		2.2183	-103.246		2.2183	-0.341		310.763	1
	2.22005	79.79		2.22	-22.61		2.22	-20.58		2.22	-103.254		2.22	-0.338		310.771	2
	2.22169	79.78		2.2217	-22.621		2.2217	-20.575		2.2217	-103.26		2.2217	-0.334		310.779	1
	2.22332	79.74		2.2233	-22.629		2.2233	-20.568		2.2233	-103.269		2.2233	-0.331		310.787	0
	2.22495	79.7		2.225	-22.633		2.225	-20.561		2.225	-103.272		2.225	-0.332		310.795	3
	2.22672	79.66		2.2267	-22.636		2.2267	-20.555		2.2267	-103.269		2.2267	-0.326		310.803	0
	2.22835	79.68		2.2283	-22.638		2.2283	-20.548		2.2283	-103.267		2.2283	-0.321		310.811	0
	2.22998	79.68		2.23	-22.636		2.23	-20.545		2.23	-103.264		2.23	-0.319		310.819	3
	2.23163	79.7		2.2317	-22.636		2.2317	-20.544		2.2317	-103.26		2.2317	-0.32		310.827	0
	2.23339	79.72		2.2333	-22.636		2.2333	-20.542		2.2333	-103.258		2.2333	-0.327		310.835	0
	2.23501	79.73		2.235	-22.635		2.235	-20.542		2.235	-103.255		2.235	-0.334		310.843	1
	2.23666	79.69		2.2367	-22.639		2.2367	-20.541		2.2367	-103.25		2.2367	-0.336		310.851	0
	2.23829	79.65		2.2383	-22.64		2.2383	-20.542		2.2383	-103.245		2.2383	-0.343		310.859	1
	2.24005	79.69		2.24	-22.643		2.24	-20.545		2.24	-103.239		2.24	-0.347		310.867	0
	2.24169	79.71		2.2417	-22.646		2.2417	-20.549		2.2417	-103.232		2.2417	-0.35		310.875	0
	2.24332	79.71		2.2433	-22.647		2.2433	-20.554		2.2433	-103.228		2.2433	-0.356		310.883	0
	2.24495	79.73		2.245	-22.646		2.245	-20.559		2.245	-103.216		2.245	-0.36		310.891	1
	2.24672	79.71		2.2467	-22.647		2.2467	-20.558		2.2467	-103.204		2.2467	-0.362		310.899	0
	2.24835	79.67		2.2483	-22.649		2.2483	-20.558		2.2483	-103.193		2.2483	-0.363		310.907	0
	2.24999	79.67		2.25	-22.652		2.25	-20.557		2.25	-103.178		2.25	-0.36		310.915	0
	2.25163	79.65		2.2517	-22.66		2.2517	-20.555		2.2517	-103.165		2.2517	-0.358		310.923	1
	2.25372	79.63		2.2533	-22.669		2.2533	-20.552		2.2533	-103.16		2.2533	-0.361		310.931	0
	2.25501	79.62		2.255	-22.677		2.255	-20.548		2.255	-103.157		2.255	-0.36		310.939	0
	2.25666	79.6		2.2567	-22.684		2.2567	-20.544		2.2567	-103.152		2.2567	-0.36		310.947	0
	2.25829	79.62		2.2583	-22.692		2.2583	-20.538		2.2583	-103.149		2.2583	-0.356		310.955	0
	2.26005	79.59		2.26	-22.703		2.26	-20.534		2.26	-103.146		2.26	-0.349		310.963	3
	2.26169	79.57		2.2617	-22.718		2.2617	-20.529		2.2617	-103.149		2.2617	-0.345		310.971	2
	2.26332	79.61		2.2633	-22.732		2.2633	-20.528		2.2633	-103.154		2.2633	-0.34		310.979	1
	2.26495	79.65		2.265	-22.744		2.265	-20.525		2.265	-103.161		2.265	-0.337		310.987	2
	2.26672	79.69		2.2667	-22.756		2.2667	-20.52		2.2667	-103.169		2.2667	-0.339		310.995	0
	2.26835	79.71		2.2683	-22.766		2.2683	-20.516		2.2683	-103.18		2.2683	-0.34		311.003	0
	2.26999	79.67		2.27	-22.772		2.27	-20.512		2.27	-103.186		2.27	-0.341		311.011	0
	2.27163	79.63		2.2717	-22.78		2.2717	-20.51		2.2717	-103.191		2.2717	-0.343		311.019	0
	2.27339	79.59		2.2733	-22.788		2.2733	-20.51		2.2733	-103.196		2.2733	-0.343		311.027	1
	2.27501	79.56		2.275	-22.797		2.275	-20.511		2.275	-103.202		2.275	-0.344		311.035	0
	2.27666	79.52		2.2767	-22.803		2.2767	-20.514		2.2767	-103.208		2.2767	-0.351		311.043	2
	2.27829	79.5		2.2783	-22.81		2.2783	-20.515		2.2783	-103.212		2.2783	-0.359		311.05	1
	2.28005	79.49		2.28	-22.816		2.28	-20.517		2.28	-103.218		2.28	-0.366		311.058	2
	2.28169	79.5		2.2817	-22.822		2.2817	-20.52		2.2817	-103.225		2.2817	-0.372		311.066	1
	2.28332	79.51		2.2833	-22.83		2.2833	-20.526		2.2833	-103.231		2.2833	-0.374		311.074	1
	2.28495	79.47		2.285	-22.836		2.285	-20.532		2.285	-103.235		2.285	-0.377		311.082	1
	2.28672	79.51		2.2867	-22.842		2.2867	-20.539		2.2867	-103.238		2.2867	-0.38		311.09	1
	2.28839	79.55		2.2883	-22.843		2.2883	-20.545		2.2883	-103.236		2.2883	-0.38		311.098	2
	2.28998	79.57		2.29	-22.845		2.29	-20.55		2.29	-103.229		2.29	-0.381		311.106	2
	2.29163	79.6		2.2917	-22.845		2.2917	-20.555		2.2917	-103.222		2.2917	-0.383		311.114	0
	2.29339	79.56		2.2933	-22.845		2.2933	-20.556		2.2933	-103.214		2.2933	-0.383		311.122	0
	2.29502	79.54		2.295	-22.849		2.295	-20.558		2.295	-103.206		2.295	-0.383		311.13	0
	2.29718	79.5		2.2967	-22.852		2.2967	-20.558		2.2967	-103.206		2.2967	-0.382		311.138	1
	2.29829	79.48		2.2983	-22.856		2.2983	-20.557		2.2983	-103.206		2.2983	-0.382		311.146	0
	2.30004	79.52		2.3	-22.858		2.3	-20.557		2.3	-103.207		2.3	-0.382		311.154	0
	2.30169	79.54		2.3017	-22.858		2.3017	-20.556		2.3017	-103.21		2.3017	-0.378		311.162	0
	2.30332	79.5		2.3033	-22.857		2.3033	-20.556		2.3033	-103.214		2.3033	-0.37		311.17	1
	2.30496	79.47		2.305	-22.861		2.305	-20.553		2.305	-103.219		2.305	-0.365		311.178	0
	2.30672	79.49		2.3067	-22.863		2.3067	-20.551		2.3067	-103.232		2.3067	-0.359		311.186	1
	2.30835	79.53		2.3083	-22.865		2.3083	-20.548		2.3083	-103.244		2.3083	-0.358		311.194	1
	2.30998	79.55		2.31	-22.868		2.31	-20.542		2.31	-103.258		2.31	-0.357		311.202	0
	2.31161	79.51		2.3117	-22.869		2.3117	-20.539		2.3117	-103.271		2.3117	-0.356		311.21	0
	2.31339	79.47		2.3133	-22.87		2.3133	-20.535		2.3133	-103.278		2.3133	-0.355		311.218	0
	2.31501	79.43		2.315	-22.871		2.315	-20.531		2.315	-103.283		2.315	-0.351		311.226	0
	2.31666	79.42		2.3167	-22.875		2.3167	-20.526		2.3167	-103.287		2.3167	-0.351		311.234	1
	2.31878	79.41		2.3183	-22.881		2.3183	-20.527		2.3183	-103.288		2.3183	-0.353		311.242	0
	2.32004	79.38		2.32	-22.887		2.32	-20.525		2.32	-103.29		2.32	-0.357		311.25	0
	2.32169	79.38		2.3217	-22.893		2.3217	-20.524		2.3217	-103.291		2.3217	-0.36		311.258	2
	2.32332	79.42		2.3233	-22.899		2.3233	-20.522		2.3233	-103.291		2.3233	-0.365		311.266	0
	2.32495	79.46		2.325	-22.907		2.325	-20.522		2.325	-103.29		2.325	-0.37		311.274	0
	2.32672	79.5		2.3267	-22.915		2.3267	-20.526		2.3267	-103.289		2.3267	-0.369		311.282	0
	2.32835	79.51		2.3283	-22.923		2.3283	-20.528		2.3283	-103.288		2.3283	-0.369		311.29	0
	2.32999	79.5		2.33	-22.929		2.33	-20.53		2.33	-103.287		2.33	-0.368		311.298	0
	2.33161	79.51		2.3317	-22.929		2.3317	-20.532		2.3317	-103.283		2.3317	-0.372		311.306	5
	2.33339	79.47		2.3333	-22.929		2.3333	-20.535		2.3333	-103.269		2.3333	-0.373		311.314	0
	2.33502	79.48		2.335	-22.928		2.335	-20.534		2.335	-103.256		2.335	-0.373		311.322	4
	2.33666	79.52		2.3367	-22.929		2.3367	-20.533		2.3367	-103.241		2.3367	-0.375		311.33	0
	2.33828	79.56		2.3383	-22.932		2.3383	-20.533		2.3383	-103.227		2.3383	-0.376		311.338	0
	2.34004	79.54		2.34	-22.933		2.34	-20.535		2.34	-103.219		2.34	-0.376		311.346	2
	2.34169	79.54		2.3417	-22.936		2.3417	-20.536		2.3417	-103.214		2.3417	-0.374		311.354	1
	2.34332	79.51		2.3433	-22.938		2.3433	-20.535		2.3433	-103.207		2.3433	-0.373		311.362	0
	2.34495	79.52		2.345	-22.941		2.345	-20.536		2.345	-103.2		2.345	-0.368		311.37	0
	2.34671	79.49		2.3467	-22.946		2.3467	-20.537		2.3467	-103.195		2.3467	-0.362		311.378	0
	2.34835	79.45		2.3483	-22.957		2.3483	-20.539		2.3483	-103.19		2.3483	-0.355		311.386	2
	2.34999	79.41		2.35	-22.97		2.35	-20.541		2.35	-103.193		2.35	-0.347		311.394	2
	2.35161	79.4		2.3517	-22.985		2.3517	-20.544		2.3517	-103.198		2.3517	-0.342		311.402	1
	2.35339	79.38		2.3533	-22.999		2.3533	-20.545		2.3533	-103.202		2.3533	-0.338		311.41	0
	2.35501	79.41		2.355	-23.014		2.355	-20.546		2.355	-103.208		2.355	-0.335		311.418	1
	2.35665	79.44		2.3567	-23.028		2.3567	-20.546		2.3567	-103.21		2.3567	-0.335		311.426	1
	2.35828	79.46		2.3583	-23.044		2.3583	-20.546		2.3583	-103.206		2.3583	-0.334		311.434	0
	2.36005	79.42		2.36	-23.058		2.36	-20.547		2.36	-103.205		2.36	-0.334		311.442	3
	2.36169	79.4		2.3617	-23.07		2.3617	-20.55		2.3617	-103.205		2.3617	-0.337		311.45	1
	2.36331	79.4		2.3633	-23.083		2.3633	-20.554		2.3633	-103.204		2.3633	-0.339		311.458	0
	2.36494	79.41		2.365	-23.094		2.365	-20.557		2.365	-103.205		2.365	-0.344		311.466	1
	2.36672	79.38		2.3667	-23.102		2.3667	-20.561		2.3667	-103.206		2.3667	-0.349		311.474	0
	2.36835	79.38		2.3683	-23.11		2.3683	-20.562		2.3683	-103.209		2.3683	-0.354		311.482	0
	2.36998	79.37		2.37	-23.116		2.37	-20.567		2.37	-103.212		2.37	-0.358		311.49	1
	2.37161	79.33		2.3717	-23.12		2.3717	-20.573		2.3717	-103.215		2.3717	-0.357		311.498	1
	2.37339	79.37		2.3733	-23.123		2.3733	-20.576		2.3733	-103.219		2.3733	-0.359		311.506	1
	2.37505	79.35		2.375	-23.123		2.375	-20.578		2.375	-103.223		2.375	-0.359		311.514	2
[truncated: 334,212+ more rows]

## Sheet: Supplementary Fig. 3
			Supplementary Fig. 3a			Supplementary Fig. 3b			Supplementary Fig. 3c					Supplementary Fig. 3d
[truncated: 312,128+ more rows]

[truncated: 1 more sheets: Supplementary Fig. 24]
